# Supplementary material for: The complex pattern of epigenomic variation between natural yeast strains at single-nucleosome resolution
Source: Epigenetics Chromatin. 2015 Jul 31;8:26. doi: 10.1186/s13072-015-0019-3 (PMC4520285; doi:10.1186/s13072-015-0019-3)
Supplement: Additional file 2: — List of samples generated and their sequencing depth. [file 13072_2015_19_MOESM2_ESM.ods]

## Sheet: Feuille1
	Strain	Sample ID	# Reads	Marker
	BY	Yvert_Bq1	16 436 138	Mnase Seq
	BY	Yvert_Bq2	16 911 132	Mnase Seq
	BY	Yvert_Bq3	15 946 902	Mnase Seq
	RM	Yvert_Bq4	13 765 584	Mnase Seq
	RM	Yvert_Bq5	15 168 268	Mnase Seq
	RM	Yvert_Bq6	18 850 820	Mnase Seq
	YJM	Yvert_Bq7	15 591 124	Mnase Seq
	YJM	Yvert_Bq8	15 659 905	Mnase Seq
	YJM	Yvert_Bq9	14 668 641	Mnase Seq
	BY	Yvert_Bq10	14 339 179	H3K4me1
	BY	Yvert_Bq11	18 019 895	H3K4me1
	BY	Yvert_Bq12	13 746 796	H3K4me1
	RM	Yvert_Bq13	15 205 065	H3K4me1
	RM	Yvert_Bq14	17 803 097	H3K4me1
	RM	Yvert_Bq15	15 434 564	H3K4me1
	YJM	Yvert_Bq16	16 802 587	H3K4me1
	YJM	Yvert_Bq17	16 058 417	H3K4me1
	BY	Yvert_Bq18	16 154 482	H3K4me3
	BY	Yvert_Bq19	21 013 924	H3K4me3
	BY	Yvert_Bq20	17 213 114	H3K4me3
	RM	Yvert_Bq21	17 360 907	H3K4me3
	RM	Yvert_Bq22	18 136 816	H3K4me3
	RM	Yvert_Bq24	15 541 709	H3K4me3
	YJM	Yvert_Bq23	14 763 678	H3K4me3
	YJM	Yvert_Bq25	16 433 215	H3K4me3
	YJM	Yvert_Bq26	17 370 850	H3K4me3
	BY	Yvert_Bq27	14 613 512	H3K9ac
	BY	Yvert_Bq28	15 248 545	H3K9ac
	BY	Yvert_Bq29	14 316 809	H3K9ac
	RM	Yvert_Bq30	15 178 058	H3K9ac
	RM	Yvert_Bq31	14 968 579	H3K9ac
	RM	Yvert_Bq32	16 912 705	H3K9ac
	YJM	Yvert_Bq33	16 782 154	H3K9ac
	YJM	Yvert_Bq34	16 741 443	H3K9ac
	YJM	Yvert_Bq35	13 096 171	H3K9ac
	BY	Yvert_Bq36	17 715 118	H3K14ac
	BY	Yvert_Bq37	17 288 466	H3K14ac
	RM	Yvert_Bq38	16 116 394	H3K14ac
	RM	Yvert_Bq39	14 241 106	H3K14ac
	YJM	Yvert_Bq40	13 784 738	H3K14ac
	YJM	Yvert_Bq41	12 438 007	H3K14ac
	YJM	Yvert_Bq42	13 853 959	H3K14ac
	BY	Yvert_Bq43	12 036 162	H4K12ac
	BY	Yvert_Bq44	13 873 129	H4K12ac
	BY	Yvert_Bq45	19 817 751	H4K12ac
	RM	Yvert_Bq46	13 368 959	H4K12ac
	RM	Yvert_Bq47	7 566 467	H4K12ac
	RM	Yvert_Bq48	32 586 928	H4K12ac
	YJM	Yvert_Bq49	30 733 184	H4K12ac
	YJM	Yvert_Bq50	41 287 616	H4K12ac
	YJM	Yvert_Bq51	40 439 965	H4K12ac
