# Supplementary material for: The complex pattern of epigenomic variation between natural yeast strains at single-nucleosome resolution
Source: Epigenetics Chromatin. 2015 Jul 31;8:26. doi: 10.1186/s13072-015-0019-3 (PMC4520285; doi:10.1186/s13072-015-0019-3)
Supplement: Additional file 5: — Table of sequence polymorphisms and expression differences of 23 chromatin modifiers among the BY, RM and YJM strains. [file 13072_2015_19_MOESM5_ESM.ods]

## Sheet: Feuille1
		Type	Gene	Amino acid differencies BY/RM/YJM	mRNA BY/RM (i)	mRNA BY/YJM (ii)
		HAT	Gcn5	357 V/V/STOP	BY>RM	BY=YJM
			Sas3	392 Y/H/H	BY>RM	BY>YJM
				480-483 DSAR/YSVK/YSVK
				502 I/M/M
				595 D/E/D
				632 -/R/R
			Esa1	none	BY=RM	BY>YJM
			Hat1	29 V/-/I	X	BY=YJM
				287 D/-/E
			Rtt109	none	BY=RM	BY=YJM
		HDAC	Hda1	416 M/I/M	X	BY=YJM
				546 K/T/K
			Sir2	75 P/T/T	BY<RM	BY>YJM
				92 V/V/E
				320 K/K/N
				424 M/M/V
			Rpd3	248 S/S/A	BY=RM	BY=YJM
			Hos1	64 S/S/P	BY=RM	BY=YJM
				484 S/S/N
			Hos2	2 S/P/S	BY<RM	BY=YJM
				376 M/V/M
			Hos3	650 G/G/A	BY=RM	BY=YJM
		HMT	Set1	58 R/R/W	BY>RM	BY=YJM
				91 K/K/N
				166 L/L/I
				667 T/T/P
				718 V/V/L
				762 M/M/L
				807 V/V/T
				844 A/A/T
		HDMT	Jhd2	20 Y/Y/F	X	BY=YJM
				158 I/S/S
				309 R/H/H
				373 I/K/K
				489 P/S/S
				648 Y/S/S
				664 I/T/I
				666 Q/Q/K
		Compass	Shg1	none	BY=RM	BY=YJM
			Swd1	none	BY=RM	BY=YJM
			Swd2	none	X	BY<YJM
			Swd3	9 G/E/E	BY=RM	BY>YJM
				287 S/N/N
			Bre2	374 L/L/F	BY>RM	BY=YJM
			Sdc1	none	BY>RM	BY>YJM
			Spp1	none	BY=RM	BY=YJM
		H2B ubiq	Rad6	167-171 DEAD-/DDEAD/EAD--	BY>RM	BY>YJM
		H2B ubiq	Bre1	282 E/G/G	BY>RM	BY=YJM
		H2B ubiq		357 K/N/N
		H2B ubiq		359 V/V/I
		H2B ubiq		420 E/K/E
		H2B ubiq	Asf1	273 G/G/V	BY>RM	X
		(i) : Differences at nominal P < 0.05 from the data of Smith & Kruglyak. [33]
		(ii) : Differences at nominal P < 0.05 from the data of Gagneur et al. [23]
		X : not available
