# Supplementary material for: The complex pattern of epigenomic variation between natural yeast strains at single-nucleosome resolution
Source: Epigenetics Chromatin. 2015 Jul 31;8:26. doi: 10.1186/s13072-015-0019-3 (PMC4520285; doi:10.1186/s13072-015-0019-3)
Supplement: Additional file 11: — Table of clusters of genes sharing similar chromatin variation profiles in the RM/YJM comparison (A) or in the BY/YJM comparison (B). [file 13072_2015_19_MOESM11_ESM.ods]

## Sheet: Feuille1
		RM vs YJM Cluster ID	Number of genes	GO term		BY vs YJM Cluster ID	Number of genes	GO term	BY vs YJM mRNA diff.
		1	8	none		1	16	none	-
		2	5	none		2	11	Alcohol metabolic process	YJM > BY
		3	41	none		3	21	none	-
		4	12	none		4	111	none	-
		5	10	none		5	17	none	-
		6	136	none		6	60	none	-
		7	64	none		7	97	none	-
		8	35	none		8	27	RNA metabolic process	-
		9	9	none		9	510	none	BY > YJM
		10	54	Translation process		10	110	none	-
		11	26	none		11	125	none	BY > YJM
		12	125	none		12	55	none	YJM > BY
		13	478	none		13	60	none	-
		14	71	none		14	22	none	-
		15	54	none		15	309	none	-
		16	141	none		16	308	none	-
		17	759	none		17	134	none	-
		18	548	none		18	27	none	-
		19	79	none		19	26	none	-
		20	39	none		20	25	none	BY > YJM
		21	197	none		21	13	none	-
		22	75	none		22	24	none	-
		23	103	none		23	29	none	-
						24	18	none	BY > YJM
						25	83	none	-
						26	71	none	-
						27	29	none	-
						28	48	none	-
						29	15	none	-
						30	49	none	-
						31	35	none	-
						32	11	none	-
						33	3	none	BY > YJM
						34	282	none	-
						35	40	none	-
						36	39	none	-
						37	24	none	BY > YJM
						38	33	none	-
						39	33	none	-
						40	29	none	BY > YJM
						41	11	none	BY > YJM
						42	4	none	BY > YJM
						43	65	RNA metabolic process	-
