# Supplementary material for: The complex pattern of epigenomic variation between natural yeast strains at single-nucleosome resolution
Source: Epigenetics Chromatin. 2015 Jul 31;8:26. doi: 10.1186/s13072-015-0019-3 (PMC4520285; doi:10.1186/s13072-015-0019-3)
Supplement: Additional file 12: — Table of epidiv values of all genes. [file 13072_2015_19_MOESM12_ESM.ods]

## Sheet: Feuille1
		Gene	Epidiv	strain.percent.var	marker.percent.var	bin.percent.var	marker.bin.percent.var	strain.marker.percent.var	strain.bin.percent.var	strain.marker.bin.percent.var
		YHL006C	9.05858751509705	0.00111471156264307	0.212263318001067	0.00857808692753858	0.0380830961016784	0.00679646448858138	9.06530249003688e-05	0.000501630865300806
		YHL004W	3.23105095445755	0.000738049632076228	0.0100639301842638	0.035722551311197	0.185382201793754	0.00249430100933164	0.00322080053318314	0.00861861799594653
		YHL003C	3.02578597356413	0.00187066617997657	0.042768512093921	0.0107047440301326	0.249637445374045	0.00213228122756258	0.000708790391541203	0.00410530153383424
		YHL002W	7.25132444054552	0.00111142022631998	0.166081071091838	0.0230810082494479	0.0214420222692143	0.00578844079298176	0.000528807974432041	0.00254636130367439
		YHL001W	27.4977225282627	0.0019960876931996	0.321961918604798	0.0160721892832521	0.053165121616431	0.0164972609829092	0.00111304790740458	0.00340311039349181
		YHR001W	18.9355226851328	4.64262324764006e-05	0.0566893808093898	0.00060925327657481	0.0641852678897952	0.0164492001939119	0.00141759834801967	0.0124087496228208
		YHR002W	15.3818113149111	0.00417417072277944	0.0810891834266278	0.00206373380493861	0.124554225482414	0.0120832745167624	0.00431520014980664	0.00470331144036435
		YHR003C	6.60243614181205	0.000355029843679269	0.072806349783975	0.00837248438303502	0.0702429188141575	0.00566951270356921	0.000166921620434399	0.00395198622990005
		YHR004C	7.1410848464155	0.000438388322361452	0.0451303119715829	0.000152697156779911	0.00511631037631164	0.00687055824997887	3.08789721836285e-05	0.00284993636373452
		YHR007C	12.6721039538693	0.00788255838657886	0.00518272045743501	0.00244957209449715	0.0479161609505285	0.0119524991434427	0.00136533148736889	0.00229752530180795
		YHR008C	13.3748485888585	0.000633045543135833	0.144633862575287	0.0232149939661753	0.00242937890835599	0.0111987339399838	7.38371879161053e-05	0.000278383144465995
		YHR009C	1.24027701188898	0.000363275620491461	0.0185779776952572	0.0566757774431929	0.00298327155437068	0.00116792784689052	7.96619599475679e-05	0.00070851683312577
		YHR011W	6.16307949107005	0.00178597917723757	0.287265126393148	0.000125198733748868	0.14756873582106	0.00345512054872507	0.00306834149143155	0.00934610248752176
		YHR016C	112.493369263139	0.0131204507790176	0.508328787734085	0.0215265981459118	0.0239521070571198	0.044103598394907	0.00278696595811543	0.00337889872148792
		YHR017W	20.1064441585295	0.00460638167040938	0.0534916267313601	0.0135211423647242	0.355691448076478	0.0111941684806901	0.00337524421487764	0.0145138680371725
		YHR018C	9.54883026054539	0.00553538157283062	0.0280756520397708	9.98878672536705e-06	0.0418961111908304	0.00893146126738123	1.21205037518916e-05	0.00226733995834129
		YHR019C	18.3064080586155	0.00166191859229977	0.0344086307114475	0.00173870734959223	0.0247005509175701	0.0171938092720046	0.000855246441502839	0.00238327809954498
		YHR023W	7.21434602930747	0.00471726582613553	0.128432188505255	2.88197443788456e-05	0.0823923938388408	0.00573951279638383	0.000500111901072366	0.0013957649261627
		YHR024C	11.7947935130583	8.56049989813782e-05	0.0662192299388193	0.0618813020582522	0.307381192030843	0.00669055450188272	0.000127267465259374	0.00375543566347395
		YHR025W	25.3973436878418	0.00223399903336751	0.3369200110634	0.00894760911587401	0.0118946823892163	0.0161682332040368	1.96496547318224e-05	0.00222864900514555
		YHR026W	12.1021646997795	0.00275492536868211	0.0338089067499351	0.0625272027020497	0.124094293277985	0.00932156768189819	0.00194003103563343	0.0134910321862077
		YHR027C	2.61665410034201	0.0013679025095376	0.0949901024591629	0.00574403806730459	0.0594609621399629	0.00223610699442967	0.000384889773256217	0.00141649944636133
		YHR028C	2.5455709636179	0.000279379135906102	0.0212350977124155	0.0175737314920651	0.0980761653986713	0.00221517476840219	0.000406662264214339	0.0105432537057655
		YHR029C	22.5414706994352	0.00199147718021712	0.173460803360153	0.0268879149279358	0.110768225305247	0.0153527816945118	0.00241711456881306	0.00410491247809211
		YHR030C	5.55610058364217	0.000788082480486268	0.0440976386223368	0.00138483892155859	0.0252738739905726	0.00523244497399493	6.68216452104406e-05	0.00363384009826759
		YHR031C	7.99120641268772	0.000466449327358841	0.0398581312670941	0.0640223706174851	0.094528638251023	0.00640612368627407	0.00583433322481839	0.00615618459385515
		YHR032W	67.5567182504108	0.0138239499841033	0.0184288144642971	0.0205858230376161	0.00832649336905459	0.0577590585474932	0.00676431818094132	0.0395175170949719
		YHR033W	110.360339972306	0.0480829438745049	0.0361970809323773	0.0196806123688552	0.0175642043484117	0.0886033755642346	0.000683437213274099	0.00528050414377263
		YHR034C	74.5253035543299	0.029333132562715	0.0339071445163202	1.05603620858579e-05	0.245637553483102	0.0442245897881698	0.0262166207069272	0.0412579385201906
		YHR036W	3.20379257055204	0.00120398007967648	0.12549653284452	0.015710968980502	0.163931891225897	0.00226120773214782	0.000333888446217453	0.00192726839118564
		YHR037W	4.10819165457804	0.000305626677028398	0.0610192521441372	0.000581176178310921	0.108517590779872	0.00346893175363161	0.000541417570410791	0.00109985311144006
		YHR038W	10.0257014311159	0.00145333489846086	0.244817560448081	0.00134298260751924	0.0180809775122018	0.00741545092999765	0.00233142028252594	0.00236977231737153
		YHR039C	0.694032428332208	0.000604292661337872	0.0153810608230422	0.00547091833106473	0.208306952323909	0.000545713628311677	0.000375447789078424	0.00157802044646169
		YHR040W	62.0192270888002	0.0100937678459782	0.0905495600236573	0.0790801132705185	0.203160462083037	0.0339871610486625	0.0144810161308512	0.0335708861412178
		YHR046C	10.916350337021	0.000972749704176853	0.038019765946883	0.000268875487989917	0.158833562738144	0.00877622552787839	0.00183286526976811	0.00631687890620852
		YHR047C	5.15282275139564	0.000867521067591584	0.0816143917056848	0.051661071890303	0.0582342154806212	0.00421418679693441	0.00210701395424654	0.00276219904233547
		YHR048W	46.5466329025824	0.0146645461719472	0.307009647756623	0.0054460928847026	0.294891391141416	0.0161381993233683	0.000970930454470435	0.0223512078198035
		YHR049W	21.0039323698352	0.00651866791471919	0.290320401327096	0.00972465145528334	0.0485639237548795	0.0135597234128931	1.83066987100356e-05	0.000949792459201049
		YHR100C	36.2921841255392	0.00753301973691152	0.465607848832815	0.00236748815748075	0.0605350123497253	0.0163044463383762	0.00233470899142979	0.0066648624101466
		YHR101C	76.7308794700388	0.0113090456610039	0.58332574565325	1.78444444782672e-08	0.0221020389591852	0.0272839626424379	0.00303486703825238	0.00575605447827868
		YHR102W	4.10869822373552	0.000657704783236445	0.0780704921504883	0.0186576790725352	0.0606459664968903	0.00351983551587192	0.000217640096468276	0.00176929909336305
		YHR103W	3.33758430772894	0.00022729525536848	0.0106912301690854	0.00696176922865476	0.0176505664650686	0.00327435161755376	0.000218803306965799	0.00307451253201932
		YHR104W	16.0582332586857	0.00431817353508738	0.133457864671991	0.0485720005688212	0.028265802032985	0.0126092966791819	0.00110170801581917	0.00498326011265264
		YHR105W	37.8239037349603	0.00807694511744719	0.210757148894827	0.00355750394614525	0.0150371263907023	0.0281765855291346	0.000320986368779295	0.00671308271748059
		YHR106W	14.6203929852736	0.00506169850839519	0.110286690990246	0.0527849516014243	0.352025086800202	0.0070148814316896	0.000635491368585231	0.00371335217177034
		YHR107C	5.83147454055883	0.000363171461894451	0.0587520144456012	0.0685680338425059	0.335582380790716	0.00316000068175921	0.00222068208546343	0.00225517665556156
		YHR108W	2.75131917967166	0.00102453275346548	0.0656838898851877	0.0103522025361634	0.170220047279591	0.00210719150771476	1.19541734520545e-05	0.00279098424954594
		YHR109W	9.64468426362546	0.000803280776476565	0.0569292376533445	0.0076433195538097	0.195610147937973	0.00718918867300587	0.00184457289410147	0.00216753947134204
		YHR110W	12.418619324255	0.00609889202078373	0.283927071905715	0.0895401034038976	0.14065258861357	0.00595845594841122	0.00193413337260865	0.00341184630238441
		YHR111W	4.06144523256758	0.0010917793716204	0.0173965294783365	0.0101987635096221	0.348042522224668	0.00256665473900374	0.000774037147157855	0.00288786176025387
		YHR112C	14.4284836138134	0.00019341889796246	0.0807136775447765	0.0182970048057373	0.236188386980485	0.0095836480916294	0.000184908314079966	0.00629720647992571
		YHR113W	4.91468763502735	0.0010418206155966	0.0853380560890711	0.000517272223700493	0.0488042241607261	0.00431525426678123	8.47278563072311e-05	0.00258795101027697
		YHR114W	6.08471785046189	0.00176476146561548	0.133965093907742	0.175616046914251	0.0350120391916796	0.00400294134775503	0.00213643017412812	0.00516034212718938
		YHR115C	51.5788335534338	0.00292258591019287	0.218097103315235	0.0303690818127171	0.213199789400731	0.0261573392940101	0.00245772112730202	0.011631515432437
		YHR117W	6.51284535097066	0.000288725861399382	0.0426073235307027	0.0864003300653452	0.231551953992335	0.00418865238424519	0.000794415527733535	0.00620954732014322
		YHR118C	8.80215690839746	0.00108012603631564	0.0806354913797529	0.0608759622812657	0.277961823319558	0.00515401560264487	0.000331178533978444	0.00224007513174691
		YHR119W	5.22840506411199	0.00157071100197237	0.0592829259871077	0.048928498692868	0.105069490588843	0.00416811673702829	1.54145519058466e-06	0.0025866184958933
		YHR120W	5.99126035003991	0.00108517496383119	0.177252915895843	0.020385303010083	0.0455200221331495	0.0046006480638601	0.000512155886548032	0.000872862559670178
		YHR121W	5.40764475541094	0.00234699063007379	0.299246113261042	0.0382335827951896	0.0608171579031604	0.00329143823092714	1.12540959057847e-05	0.00175401590542034
		YHR122W	5.08044259642567	0.0023490607716897	0.366920862702034	0.00720599468868889	0.0241356278322808	0.00308957027706782	0.000275158066885463	0.00224545511237049
		YHR123W	40.1607347388682	0.00622733626248137	0.396228535364559	0.00690960039906306	0.0902916813198338	0.0197406309503567	3.1571193187066e-05	0.000630419680072828
		YHR127W	1.99671734085602	0.00214743559440562	0.15139053206489	0.0180355198414236	0.023528824947204	0.0016363249560402	0.000886514461313721	0.00220766653820959
		YHR128W	5.17141009798772	0.00249575464171361	0.0297179888410756	0.00087789132929373	0.0912414098080228	0.00459648063889783	0.000885156114995806	0.00233619995598953
		YHR129C	10.0300906700586	0.00165001102729407	0.0330939326694265	6.2331276773617e-06	0.1075879093711	0.00859645061872266	0.00276392843203961	0.00946220196715518
		YHR131C	5.43935957925395	0.00247043439655225	0.107028552990196	0.0605060271145616	0.0142898932676232	0.00451620700982697	0.000168620028655409	0.000332083956390208
		YHR132C	1.98885328299575	0.0002583947044997	0.044388271179582	0.00906664922783521	0.0813485723083664	0.00175292596443921	0.000688769128765767	0.00192167006201804
		YHR132W-A	15.0283266587015	0.00241025517503163	0.337541099183864	0.0274298849088348	0.0832547097112176	0.00826595222450904	0.00216529658624287	0.0018885966042444
		YHR133C	4.40143713502649	0.000813834948511126	0.304499013141365	0.0471239788420649	0.053305133552549	0.00265449112877498	0.0003104012977029	0.00242976937313166
		YHR135C	4.24012717729102	0.000120539484273107	0.144424038026382	0.00551112981004894	0.00987951266911921	0.00360397206817713	0.000867529386829166	0.00568460359501111
		YHR137W	30.3250199625721	0.00973436550491679	0.145944564576381	0.00342902778307904	0.0323435383227373	0.0236905469604661	0.00293758382391428	0.0191360424411369
		YHR138C	63.3763782148288	0.0196268518331835	0.162008478204254	0.0436894246045368	0.055657458703692	0.0429952548073004	0.000851156115572166	0.0127705258194424
		YHR140W	20.9925972497515	0.00834555836322248	0.467933296625451	0.00185472370568536	0.0928357279166255	0.00897355820808131	0.000170189884780157	0.00251209023984191
		YHR141C	23.6459995416033	0.00272848636493578	0.29968877970035	0.000946944818105412	0.0144746916191142	0.0160387260807515	0.000334266005422176	0.00351066107268014
		YHR142W	7.94431347522664	0.000328439619077681	0.20136081801391	0.0158041132333014	0.00133524373696969	0.00629595532868208	0.000404096951661068	0.000663652679943704
		YHR147C	5.39655400054166	0.00618217618991355	0.30106925400968	2.18217861400175e-05	0.0894139984930142	0.0033076396069248	0.000201833163520074	0.00135113268308998
		YHR148W	6.58669369153467	0.00154080985118657	0.0648495404196845	0.032295879589525	0.35655228566051	0.00362931513884889	0.000527629405842153	0.00260118536419782
		YHR149C	1.86621813608096	0.000862442180953215	0.0342482305189035	0.0151535242581204	0.0494864318634566	0.00171526979077523	0.000425310264498364	0.000684534369486305
		YHR150W	0.836373844647079	0.00144890005494591	0.0529960911787649	0.000696455247295192	0.127138000284228	0.000698792323713402	0.000260142821668603	0.000977110670129136
		YHR151C	3.15307768254225	0.000761519948845566	0.0203525113783717	0.00979959717344846	0.202242583727203	0.00246173838794224	1.47874782267695e-05	0.00205132681336294
		YHR152W	14.79388914337	0.000119411859101709	0.304639551473367	0.000402847959666827	0.0535997403457111	0.00955390797061866	0.000318312276561327	0.000806160230952313
		YHR154W	12.7578951338286	0.00210693049558937	0.1717322601668	0.00484519376769648	0.166100516970984	0.00840912125276068	0.000116173010305718	0.00311451977153969
		YHR155W	8.35149306312236	0.000562568098498164	0.129527893526597	0.0164852472215035	0.0273687005569286	0.0069990641253288	0.000264556074387758	0.000508801109650766
		YHR156C	52.8056530192781	0.00963805171393575	0.333901090466706	0.0799835220519891	0.138887493580346	0.0218858699859573	0.00252000084270808	0.00850450557299385
		YHR157W	29.6193477899046	0.00756977707648613	0.311973425043429	0.0129252617029075	0.0399602897584022	0.0184262113015634	0.00111968688045759	0.000606412395816462
		YHR158C	3.34361057843824	4.41398160188559e-05	0.0103334067750186	0.138032201696696	0.333741332712627	0.00175898601475571	0.000968011332177009	0.0014634364562391
		YHR159W	11.4684119386632	0.000657494837838972	0.0225739788030382	0.0488652002266179	0.322008392180551	0.00697141988536331	0.00100596257958688	0.00438338019334434
		YHR161C	6.13821015063037	0.0026150404431733	0.0123545802362231	0.0104767149631483	0.0821171310293889	0.00556262961462615	0.000226156290416324	0.00180486612102244
		YHR162W	43.7360785044153	0.00273636555804891	0.298989592223488	0.0317678629300739	0.043990602181123	0.0266061912323793	0.00079496406342422	0.00113604040096347
		YHR163W	17.9395709278057	0.00527180124656498	0.16734375931152	0.0279877545497632	0.160713810036347	0.0112663902374114	0.00077711258631729	0.0134416834096507
		YHR164C	3.10531983217468	6.09521562611794e-05	0.0958100708284214	0.0717351587665792	0.0595024991291669	0.0024108004359321	0.00556583168706714	0.00689114260834704
		YHR165C	9.27160625929358	0.00232570005942358	0.179359674975683	0.0748581958365524	0.0595002786325788	0.00639834758846626	0.000639988335890177	0.00310289937089173
		YHR166C	3.60579530226211	0.000285455359728407	0.123440505390268	0.0389943834757899	0.135085292902321	0.00257909987082095	0.000235187544871997	0.000995141544464466
		YHR167W	6.05421101944895	0.000415858657121039	0.151833693084817	0.00951437518397195	0.0397484638164261	0.0049101123425102	2.65102993727731e-05	0.00166684583746177
		YHR169W	6.6459473037158	0.000297869397237174	0.0163067093322168	0.00161649674671145	0.0553898595242825	0.00625459768286633	0.000326534022621981	0.000903690081629758
		YHR170W	2.9522896650568	0.00056803716310729	0.0126404913068656	0.00612048031385415	0.0166428308307795	0.00288847290952824	0.00223009634575627	0.0036154740777054
		YHR171W	10.2128250191048	0.00211559141676887	0.173880583530106	0.0231315337773613	0.0250799495936602	0.00799609560789206	0.00020375645905205	0.00312352662590234
		YHR172W	3.32115586469367	0.00055276647653874	0.0274976400740964	0.00789170927329356	0.0278879989951743	0.00312078210088133	0.00532216423089487	0.0102356293644385
		YHR174W	10.9090653983862	0.00308346762657637	0.135053439109416	0.29883548216798	0.0545593938003258	0.00557842190715749	0.000276246105703053	0.00332502627569975
		YHR175W-A	13.0305738334768	0.00264002829647141	0.246999158286826	0.0246831761508739	0.0167898884242946	0.00930683836585473	0.000777975838315152	0.0014278921757147
		YHR183W	11.2543992495011	0.00275719967126924	0.0310323301828366	0.0323944326675324	0.0415756184400846	0.0101370312612258	0.000876417156041652	0.00176667211599093
		YJL099W	4.12539133228606	0.000753206056050924	0.0977188639625981	0.0468234113862466	0.0894625982677624	0.00320015438147302	0.00194520283108051	0.00268217829841191
		YJL097W	1.28467540607956	0.000769484195347757	0.190120310227111	0.0279948661013021	0.0644403469918176	0.000940607715987791	3.3669214866317e-05	0.00080466512384093
		YJL096W	3.22323628190457	0.00693216745072155	0.339525361497648	0.00534354840274594	0.0168791819392319	0.00206465234423279	0.00159878647361809	0.00222075432539232
		YJL095W	3.24075019539498	0.000314743417086385	0.103955553190429	0.179086944482803	0.219205389541516	0.00162822389839239	0.000990367494107157	0.00425402644085401
		YJL092W	4.84086248935403	0.00121015008747034	0.0398721098068992	0.0487020221266612	0.199061372929936	0.00347598765157306	0.00101095480867178	0.00556210359302511
		YJL088W	17.5687263039637	0.00093265108876937	0.0998682530868312	0.0328214856731388	0.0785480985431763	0.0138554338280608	1.58801890723021e-05	0.00392823892136154
		YJL087C	14.7056129451382	0.00258828063033729	0.0733098522613191	0.132736143706124	0.150237950764134	0.00944490078270277	0.00100317451457878	0.0035721324514513
		YJL085W	21.5935254042833	0.00210251944765261	0.0430174063671788	0.223254831692121	0.209873920656004	0.0111008588236867	0.00251334574138626	0.00618672461873267
		YJL084C	6.19542848627168	0.000145171515457275	0.0770913743618296	0.105479035410554	0.0552370025299721	0.00476331351107791	0.000507747298942916	0.00607778423664283
		YJL083W	3.96743227795514	0.0024933784792474	0.0642871989669407	0.100584741339165	0.101362490705287	0.00294412887199397	0.000591021972217878	0.00317585519635285
		YJL082W	2.91117001908707	0.00257031188164901	0.0155045825378538	0.0269987129108308	0.11581046143485	0.002485462267101	0.000839654209322444	0.00217225531800271
		YJL080C	2.51731946432514	0.000620215904019122	0.00306444800493481	0.0118653635544871	0.00531897624919133	0.00251338420548783	0.000554302565738201	0.00118968977228622
		YJL073W	9.19028166672992	0.000662582289640952	0.0680387736079594	0.00339857017092356	0.370095540846862	0.00511997214007377	0.00130248839942329	0.00742259678001572
		YJL071W	24.8046804372644	0.000219256367670331	0.0731873645572496	0.0886329615223086	0.367675531150757	0.0114998143872488	0.00030952428776032	0.00580215827905682
		YJL066C	42.507832035039	0.012093214729237	0.448789735589727	6.42163074795586e-05	0.0309924599145351	0.0210340851054772	0.00107623872331594	0.00279954032975851
		YJL062W-A	32.7874781252153	0.0100561195097028	0.349582666714702	0.0073072964319687	0.0454194746887226	0.0188517720582052	0.00173825643719305	0.00564502359534553
		YJL062W	5.19552626923628	0.00194027082404563	0.0660323992415229	0.0713137390715506	0.0446111715370203	0.0042527678721764	0.0032545170546559	0.0093685815510094
		YJL061W	7.77073878978265	0.00506607330033452	0.0172565682090163	0.0362752935339969	0.204147249904197	0.005738192393861	0.00320273388352697	0.0073050883335081
		YJL060W	27.9978692271743	0.0132764550981626	0.039808756081248	0.00338385468162756	0.0022413733881893	0.0260921785924205	0.000742312592424722	0.00451428189654406
		YJL059W	38.9471384225363	0.0137874843404487	0.240867621025953	0.045539850852327	0.0164281479880615	0.0260382146930108	0.00210028443126144	0.00246353679516168
		YJL036W	48.9695582645878	0.000526037535196006	0.0737183484302673	0.043510165213332	0.0577253394250939	0.0389339592889173	8.38110014945198e-05	0.00920132278247466
		YJL034W	11.2204384987498	0.0445368170382644	0.025984066726505	0.059128303555346	0.0443109175342978	0.00920561236871064	0.00968673451706108	0.00607725873320033
		YJL033W	8.36259402868463	0.0070169990216812	0.15364070686559	0.00321839111525344	0.024235449265978	0.00683840452470431	0.00331523114239327	0.00329618107946837
		YJL031C	40.007579317678	0.00832785538073794	0.109377230389151	0.0443932019268823	0.264759335756106	0.0219614307919032	0.00198866609029732	0.0132153125271154
		YJL030W	43.0840837781355	0.0011990700603644	0.273880075931912	0.00421634114345581	0.126892860238588	0.0242302412935814	0.0102393210229236	0.0102203375783174
		YJL026W	9.14193691873632	0.00322148378204795	0.0184300392704639	0.0421732029851701	0.0211734736136298	0.0084636353394297	0.000221406520296045	0.00236241939454377
		YJL025W	1.67302149957198	0.000216227886677205	0.0248749019636133	0.0182156022025123	0.0309375775346846	0.00157373565508939	0.00149803635541041	0.00422860027107533
		YJL019W	11.2764393330186	0.000491989650366797	0.0603805537592192	0.0147018923433637	0.184769824380314	0.00840348185282332	0.000606596814453794	0.00300820058091783
		YJL016W	10.360873971369	0.00611875531484896	0.0582717725488134	0.000204566236858254	0.0583604661202574	0.00907272679667334	0.00516845019140523	0.00779716304014142
		YJL014W	2.64156006182673	0.00583067675378931	0.0485910422469441	0.0260265971009356	0.0238036212883311	0.00240764805327225	0.000409354788070836	0.00299196915818479
		YJL005W	2.51329933211917	0.000589039134062915	0.0435891072253592	0.00765918971052172	0.00930540058667444	0.00239857370390281	0.00156754633282889	0.00306128342442173
		YJL003W	37.3767654955592	0.00464015981012426	0.476621147374577	0.000445061618689638	0.0446680750131952	0.0173752825543869	0.000778911281769286	0.00157371601081687
		YJL001W	51.9690005174213	0.00392672887923767	0.415960550428017	0.00729487418783529	0.075889260775868	0.0250273191865781	0.000426491065866476	0.00125841167365994
		YJR001W	5.57335120424719	0.000255312944839723	0.042487920811328	0.00685642033953701	0.0499524109463322	0.00507552994283391	0.000878730761856533	0.00530739214593186
		YJR002W	1.32582439473639	0.00171166438782761	0.0456249559743362	0.0341588697985708	0.0230737556920633	0.00121099029947991	0.000213860007738157	0.00217518092793893
		YJR004C	12.6076111679945	0.00123253310713589	0.0420454684776474	0.0743062999466226	0.126973495194954	0.00953188785142177	0.000691074925128164	0.00701949955372311
		YJR005W	12.4914301690444	0.000675560065772866	0.01961911947492	0.0755001329066119	0.0792211374590167	0.0102056433752336	0.00222951622444064	0.0148187621799293
		YJR006W	1.63053088190251	0.000939950414546735	0.0144410331692959	0.000302957843501249	0.0378838862100998	0.00156868354100092	0.00342582636478764	0.002073295652409
		YJR007W	4.36423778240651	0.00101582302825191	0.152076785723982	0.00170784706337872	0.0439280174815542	0.00355425186564842	0.0001663056608465	0.00236709179706913
		YJR008W	9.95559126773123	0.000383420444421824	0.265341272707942	0.00685625859379281	0.000548858600094469	0.0073168553434874	0.00029900254835582	0.00164978520550776
		YJR010W	26.1542209922602	0.00225305614952595	0.224335791645998	0.085444931842264	0.0525236024287351	0.016365511550534	0.00261255426491438	0.00550062844887436
		YJR013W	14.1815319941335	0.00173098266106117	0.343680099703393	0.000606624423459912	0.0232926795142861	0.00899912813413335	0.000412292415029405	0.00168725517362539
		YJR014W	10.5479692237037	0.00431337131826947	0.29415789580498	0.0156036085711446	0.06584187321526	0.00656651314904491	0.00141124672866032	0.00425925059987579
		YJR015W	33.2091441958476	0.00259336126860806	0.0483246078590732	0.131911549093003	0.317133860849779	0.0162590752355156	0.00147750386104336	0.00425818184603798
		YJR032W	9.56464220206657	0.00296764373965829	0.0901855355069567	0.113632481859716	0.279080705999483	0.00493062382724459	0.00139341556282964	0.00447021047089882
		YJR034W	12.9535677133194	0.00733500120278402	0.41549341320176	0.0703645979734203	0.0417855925309927	0.00604825308939085	0.00109669913208162	0.00197777099950871
		YJR035W	24.7285181541508	0.00312362361325331	0.258728362399316	0.172731287108292	0.122775602611911	0.0108139402113802	0.000120506599658579	0.00472067058867525
		YJR036C	27.299457351495	0.00379402776757458	0.141885595391202	0.140837655628882	0.195670810882401	0.0138306781796717	0.00108744841199844	0.00822189335024084
		YJR039W	28.2680744858094	0.00183907830228441	0.100095587754398	0.106136879844843	0.214945946862366	0.0159561544716663	0.00232014814917729	0.00756894077524139
		YJR040W	26.9739584845338	0.00376723382872214	0.305784399870852	0.0898835810665515	0.0446927551108251	0.0148529184628513	0.000165157630231123	0.00320985572517673
		YJR042W	5.58140067551424	0.000125963081679849	0.0382807405333737	0.107272158902744	0.23546217655609	0.00349672045574287	1.44978979328684e-05	0.00363787770544735
		YJR044C	20.8216625237372	0.0208330720161893	0.23400745123301	0.0450307973656086	0.0990170978210372	0.0122269641360663	0.00539612335493542	0.0101237222233983
		YJR045C	3.7575957585467	0.003402662462753	0.0802549418560999	0.00242676696061928	0.0284790875885722	0.00338920749025715	0.000562096316306233	0.000809825139232633
		YJR046W	6.4861983806039	0.000916626006721583	0.0107232200303849	0.0878535296299538	0.2163519542375	0.00447751025442491	0.0013695988093497	0.00428546736677164
		YJR048W	101.802605840054	0.000105120774021232	0.109335483655435	0.188605815560635	0.0017466448267397	0.065364801480743	0.00364122194176178	0.00427990478692195
		YJR050W	14.2185634541062	0.00478352276129498	0.393949837669062	0.037445127739715	0.0404491694620656	0.0074823765202784	0.00100306963027688	0.00106618162957552
		YJR051W	5.14414044339491	0.000790849853155399	0.0106675753358115	0.163112601719638	0.121980172248915	0.00365206231259963	0.00138402853209891	0.0052213632100243
		YJR052W	0.617526990778894	0.000147035201190963	0.0249296846817253	0.0429443732702213	0.0308073426950928	0.000568217681838112	0.00103817234559885	0.00113036425966949
		YJR060W	37.0290177227926	1.47809154306381e-06	0.0266584912855482	0.00271832909504802	0.00659626993314638	0.0346397803303179	0.00264779740544142	0.0133384823789058
		YJR061W	11.6490506251149	0.000871731871805225	0.303901773192557	0.0226533316075555	0.0306780888196423	0.00735481174969451	0.00223222145667438	0.0158425091737066
		YJR063W	11.4064112015892	0.00227163845145565	0.341660012174225	0.0341612847635813	0.0114308219286085	0.00698248121073425	0.00209898089953373	0.00368753210697791
		YJR064W	11.2830787910118	0.000100901523268625	0.140302771408558	0.00265381881726618	0.358831508473809	0.00562734524681881	0.00156237133906894	0.00394959746914421
		YJR066W	4.40991055576756	0.0010443007012114	0.0357103372906489	0.114591827102248	0.320159188591865	0.00235478320302441	0.00113058373177749	0.00363552058515018
		YJR068W	7.95971593363523	0.0017089449937546	0.231720364534798	0.00375669074353012	0.0228214142816159	0.00596980672833063	0.000702997228793643	0.00101735535473832
		YJR070C	12.0953609864417	0.00470012315100926	0.293145421103483	0.00705663595723933	0.00271264214296957	0.0084637492511824	0.000108478602623214	0.000575402923894133
		YJR074W	69.1941400769726	0.0181702870383515	0.326504527462993	4.02068136375702e-06	0.00442173512401872	0.0419240339428402	0.0028998010651701	0.0144846493212059
		YJR075W	33.4379829304667	0.0067296059119422	0.0933172626310521	0.00420232905567354	0.207543774792015	0.0223363869456419	0.0014985916642585	0.0121422700956949
		YJR082C	17.8828688801173	0.00339171048191197	0.453815263716377	0.0292715689368521	0.0392252859496904	0.00848666721118597	0.000101202862509562	0.00233847351946974
		YJR084W	2.42463557316743	0.0016635929269773	0.0768272738775322	0.000260019577558186	0.183109785725065	0.00180571042751693	0.00528677170124893	0.00388781166467772
		YJR089W	17.7621201501271	0.00134842594797101	0.0684196431789078	0.138295976060606	0.286617881742503	0.00888084786156256	0.00142063339661154	0.00682825738219871
		YJR092W	1.51071423770871	0.000137611767163396	0.118248779604138	0.0153413932462125	0.136412406618474	0.00112564372042268	0.000103877099972255	0.00110783453266193
		YJR093C	3.57913577684288	0.00399744881992473	0.0560947461300748	0.0126688814140822	0.117351833016877	0.00295101411535839	0.000969913458490618	0.000919816136957022
		YJR094C	23.7621199892569	0.0371412136821237	0.129728516875252	0.107599665671988	0.162633977213424	0.0131348839965745	0.00530299448202243	0.00473835528312241
		YJR094W-A	35.9088556734661	0.00080278465650119	0.184029017317082	0.219627166687539	0.138170514957635	0.0160892601429085	0.000120103364989642	0.0036770473816726
		YJR096W	10.8231909598466	0.00185789877412405	0.297804053999774	0.0224835584267732	0.114189905848256	0.006142491521119	0.000268767556323886	0.00311649459000281
		YJR097W	18.549128260354	0.0031900049388272	0.138575431028393	0.024688833086094	0.130243582040503	0.0129862373764235	0.00177690777489478	0.00496174899831306
		YJR099W	9.25016165766135	0.00616144093061035	0.232499929615624	0.0100614382419537	0.0835728867426797	0.00610200061808421	0.00535184450237074	0.0121543209246773
		YJR110W	6.82888857638345	0.00567679058941378	0.0363967189090067	0.0281426986219193	0.0702334095113163	0.00595022838093545	0.000914295101389801	0.00191740276600048
		YJR111C	10.874714199693	0.00212380163417004	0.0429679145262976	0.00250036746747666	0.264113135791628	0.00753627085382204	0.000646801796843542	0.00345807579296794
		YJR112W	7.67598430512385	0.000216726177380259	0.338888136193431	0.0860944643696811	0.0160348070348609	0.00426372344376565	0.00431542504000074	0.00783287685120598
		YJR112W-A	36.2096348587232	0.00728558286560356	0.362772880114738	0.0437261083269797	0.0260936396773966	0.019630140355617	0.0022968905689931	0.00886412225282006
		YJR115W	16.2443308878989	0.000953716162908422	0.0917938365715091	0.173188393177565	0.0340179579672593	0.011270447994986	0.00591535831634697	0.00542608225446616
		YJR117W	11.1467828844716	0.00161135807843612	0.0521842606408441	0.00221184289019341	0.0442547880094746	0.0100395869132917	0.00342373133491617	0.00685902019421657
		YJR121W	3.44385252115012	0.00184011122519156	0.0907489602484475	0.000148186886710836	0.00371655719557539	0.00317169908130423	0.000177675550124383	0.000957668773233387
		YJR122W	14.6486585876849	0.00167107285920566	0.0368101844188906	0.0233175852402077	0.00314162250190183	0.0137797387242581	0.000503757003179067	0.00229351678597836
		YJR123W	5.31847629742025	0.00416190766784125	0.168759130112188	0.0814673200229238	0.00621076960631493	0.00400390682063983	1.5999069670329e-05	0.000318065025179324
		YJR129C	35.2034115412132	0.00200172748069282	0.31182208908196	0.0730837519086551	0.0673847536621896	0.0189107014841933	0.000190208230437112	0.00210053080752487
		YJR131W	8.14265353798153	0.000794923039789596	0.0486757923983048	0.00994234992298393	0.0799491994268477	0.0070976058228702	0.00010222112951871	0.00235142973951924
		YJR132W	4.20082003594185	0.00245201944760156	0.116643428769223	0.000137910437024467	0.0746865955406833	0.00340826378539964	0.00178062172892745	0.00870565089259358
		YJR133W	7.17042244439125	0.000910401488202455	0.159698685849423	0.00838022565893618	0.0325689811115101	0.00580982753468805	0.000353197302771661	0.00115156841040843
		YJR134C	1.93248683123376	0.00126629215305687	0.134521552346521	0.00901375524689331	0.0272435753981901	0.00163215544512931	1.73767802697521e-05	0.0016494394219602
		YJR135W-A	4.92412118302352	0.00272246573181557	0.304811750492234	0.081497302166328	0.0976313660765833	0.00251267413399349	0.00292617605946185	0.00966214700652081
		YJR137C	3.94779967397211	0.0104191216905626	0.0938185073711126	0.0114342411564621	0.0234298583166968	0.00343591939643452	0.00621658524545602	0.00144791086895506
		YJR138W	4.80799947418393	0.00115711764135216	0.257820977728267	0.0212188117957116	0.113566368495778	0.00293112411333211	0.00204787175625176	0.0060102456805874
		YJR139C	1.28400786841363	0.00015037839740312	0.0569807632659633	0.0541570951335329	0.0585495699581341	0.00108764704508745	0.000485697954400272	0.0015077991741507
		YJR152W	8.15117903917894	0.00107197932413524	0.237234644785868	0.172627140316797	0.0943852514011888	0.00403645041362176	0.000155104263729061	0.00697776021138087
		YJR153W	29.5570997348153	0.00364848526733923	0.341749631958101	0.0590267917787209	0.0735036242081397	0.0147725538162731	0.00170828682716976	0.017588701881737
		YGL257C	3.39927090276742	0.00443117073949703	0.0603057656669405	0.00441425959773233	0.144452995424294	0.0027163857435309	0.000902818044301153	0.00252721723877486
		YGL254W	6.2506543126233	0.00598143767244924	0.201436394089704	0.0195965443250683	0.116169504777518	0.00414940667595046	0.00113283007884935	0.00336483066758816
		YGL253W	3.47538281703333	0.00337502594074276	0.059190933180115	0.0208972276366513	0.0641845639759406	0.0030176694628165	0.000376702188973747	0.00115128518613291
		YGL252C	5.95977714616121	0.00279379797182468	0.0387242379592468	0.000155191802360892	0.1400812600867	0.00492255100043545	0.00341637938883583	0.00343703117643558
		YGL250W	13.2031140857049	0.00320543127650705	0.0534581234400711	0.000236806779527811	0.043772275041445	0.0119750765679681	0.000290063831159695	0.00147836117549579
		YGL248W	6.6332569741601	0.000781301444410769	0.172248291862937	0.0328124906270771	0.00593654814866496	0.00530443905380787	0.000274600308917262	0.0018412360721925
		YGL247W	9.06009456917455	0.00202895116550564	0.0796833175307519	0.0206980342712601	0.102598969851565	0.00726520603102083	0.000736386674941516	0.00402300597293924
		YGL246C	11.7778247712638	0.00490196864085843	0.13342242149957	0.0156340308292127	0.0897686567087061	0.0089988918292874	0.000208549067438652	0.00104334637380501
		YGL245W	2.11673934177664	8.88188244632972e-05	0.0248306516030374	0.0188291129039138	0.079701442109962	0.0018932938102885	0.000359497207026568	0.000967132986241173
		YGL244W	1.5109398486803	0.00116669198732542	0.0216494182752994	0.00607265935080869	0.0358227305359291	0.00144441332590611	1.33774334662184e-05	0.000421498495258383
		YGL242C	6.69573879481083	0.00494728435422288	0.226655071021838	0.0211226778442987	0.113994274639308	0.00428775305096016	0.000505715978580142	0.00322954695979444
		YGL240W	2.90221422246451	0.00182553387138162	0.204749386754646	0.0962625622319128	0.320017179264813	0.00110928073104474	0.000777592829323819	0.00206006379621114
		YGL238W	1.39506105263088	0.000562871000300516	0.0346776124057415	0.00314926784437529	0.0250271105683685	0.00133054288197996	0.000627977691651639	0.00338073583248343
		YGL237C	5.27123122960255	0.00204636948788771	0.112003698905495	0.0213547744644252	0.0161520504807949	0.00454210420258736	0.000544224225664187	0.00201433844404761
		YGL236C	19.5920866400966	0.00344778260057685	0.190229638660472	0.00174570202224846	0.0825384483404064	0.0140969924936971	1.07402318949863e-05	0.00538666735530818
		YGL234W	9.25585515509774	0.0025910990780726	0.0631712355260997	0.00457477479695309	0.0689443891194143	0.00802427091735028	8.51085873031274e-05	0.00612892188376839
		YGL233W	2.49371660523434	0.000965400166244731	0.0816872922635908	0.0687071240575186	0.0504128253217745	0.00202801832441199	0.000856899572385343	0.0012838500759649
		YGL231C	45.3132584004564	0.0145757183891812	0.294800961359943	0.00610093171855228	0.0389345746918268	0.0285544497268003	0.000421462573781769	0.00132697837563695
		YGL229C	10.5004757242736	0.00294726547344623	0.0344304548469435	0.0115364030460619	0.168699609785954	0.00828152860612239	0.00118074758630497	0.00285559153249081
		YGL228W	6.18455702327803	0.000472742770397089	0.109387287175913	0.0100203114014736	0.00173148386515185	0.00551343521522761	0.000829383079988201	0.00160012914799904
		YGR145W	4.32440733334317	0.00207355372297518	0.0145091531923812	0.0484883946086349	0.109828075791911	0.00360715300089004	0.000575126520769784	0.00646608330450395
		YGR147C	6.52189710918075	0.00143270973977922	0.224812652620695	0.00030886484008446	0.0723181021907797	0.00464472216155663	0.000262361762289258	0.000854400646720407
		YGR149W	9.04753198753816	0.00100527125348336	0.0448336034239688	0.00680713135965186	0.0875136903399165	0.00787383599324874	0.000155543714985758	0.0020749434951848
		YGR154C	10.1578479707616	0.00190706028943441	0.162781036190505	0.00310398922692689	0.140720761870988	0.00708775660361331	0.000977039298585348	0.00212789654298959
		YGR155W	4.93598906478602	0.00177090622524408	0.0725376417409089	0.00145173255879164	0.0111893666853909	0.00458651945386238	8.71518496640536e-05	0.00110611504590226
		YGR156W	16.3335867176537	0.00135407690233498	0.208441173685122	0.033773016493042	0.00671143133074777	0.0122880355773353	0.000791643203927483	0.00207826702420889
		YGR157W	1.41951940652353	0.000756551028482193	0.0765814711659158	0.0131494762399475	0.070724285072263	0.00120934028359411	0.00159660988800388	0.00415154426556886
		YGR158C	9.59445786450631	0.00116470397607949	0.0669157576035866	0.000831778772529073	0.151264637370839	0.00755495996721771	0.000119206564847462	0.00330270969690189
		YGR159C	7.96970571510358	0.00793883099382242	0.245059926723945	2.93687598090803e-05	0.00454988232557141	0.00600055624395961	0.000193110325151253	0.0010765729766438
		YGR163W	5.51045773657927	0.000281498370066221	0.086920652149066	0.0168889960927058	0.00693979059945185	0.00498282152586205	5.68079080944378e-05	0.00102148442782999
		YGR165W	7.52281903141056	0.000780543192449792	0.0595743238979509	0.0580922383753671	0.0110458364739602	0.00664542162693747	0.000375419704042775	0.00096517914358378
		YGR166W	1.77435100192243	0.000539080987315993	0.00868852214985965	0.0128020452758566	0.13519720670545	0.00151617730916215	0.00119105850431557	0.00573520276360486
		YGR167W	2.5561956678494	0.00238404712124072	0.168063998441709	0.00338736886486427	0.00391016051342934	0.00214478310115948	0.000118399289248201	0.000740100703151894
		YGR169C	22.3715582228304	0.00427746646922832	0.182126905322501	0.0324107315125517	0.0606843968098597	0.0160354361945103	0.000292013452261102	0.00431121029171491
		YGR169C-A	5.63415669140957	0.0016169686327402	0.376131993345371	0.0221782980990169	0.00696184040460341	0.00336570383825358	0.00195535454892221	0.0045129804286935
		YGR170W	4.26593195892081	0.00122174296874347	0.0405614975112194	0.0083506361919211	0.121676843552179	0.00359360525766276	0.000785723355565134	0.00129421313167648
		YGR171C	16.0158693981149	0.000884578438882278	0.0604642477026853	0.137177618953029	0.20787644314672	0.00949403081315283	0.00140298332722282	0.003900941885086
		YGR172C	6.08415166901789	0.00322733139809174	0.367897420018921	0.063614443038934	0.0911424717609948	0.00289973684379258	0.00085079680093534	0.00501072025210409
		YGR173W	4.70781880729073	0.000594360776733666	0.1036226305807	0.0934564748723271	0.17206871535447	0.0030173116666523	0.000111110163118514	0.00133999560972232
		YGR175C	4.29908447860724	0.000326203667544808	0.0195225097710716	0.00507890845680299	0.00319996450284445	0.00424625796184325	0.000538790209399361	0.00268522479451104
		YGR177C	26.8306571483417	0.00259522267224147	0.141529657015469	0.0163629115452393	0.00885716950728563	0.0220520526092768	0.000423946440360121	0.00567822747738136
		YGR178C	1.7875422176129	0.000583406416553744	0.0436324668113649	0.00878930483938476	0.0211693341845737	0.00168986186262349	0.000177827316632139	0.000913236931056599
		YGR179C	11.2038990113201	0.00307075723825063	0.137506300096336	0.0181644405119664	0.0663183790933305	0.00877418836543408	0.000502924011833512	0.00100799983761929
		YGR180C	1.18408020362736	0.000649791286802736	0.116361198739582	0.0384077944779297	0.00744108664119982	0.00101307955423281	0.000213606489644313	0.000521656238514101
		YGR181W	17.5396714982862	0.00524509113047248	0.418092452357858	0.0193807999790876	0.0808215967536165	0.00834547853096069	0.00054140654862625	0.00299633023417904
		YGR182C	21.5713202236669	0.00421888813839314	0.420357095081539	0.0181055246791643	0.00414956525115628	0.0119357016887073	0.00034316516660231	0.000634804033441452
		YGR183C	67.341743523549	0.00801622167489924	0.365075870717654	0.176798971786255	0.117993080814243	0.0210430303662117	0.000492306502756644	0.00547385213097064
		YGR184C	4.97272387876591	0.00146233483703617	0.0172721272684915	0.0369167008412362	0.106390872970598	0.00421696480360575	0.00161445487291431	0.00412069999907046
		YGR191W	7.453534891414	0.000387208133515151	0.0202382460432635	0.0883465806925915	0.0388949507757865	0.00642521802453471	0.0017111992850212	0.00230430331463642
		YGR193C	9.48054451909802	0.000185616873404222	0.0613179549866894	0.101144137223045	0.0141696743938859	0.00789635070022945	0.000149182823991177	0.00189299051306651
		YGR195W	5.23725949176917	0.00263163449717652	0.0537052324961105	0.0182140712966541	0.100574692400909	0.00438975468514923	0.000250398702386697	0.00183740336806582
		YGR196C	2.58338125215013	0.0036671932012901	0.169324368172905	0.00674552423698088	0.00896684359165659	0.00213593461473639	0.000246498923448107	0.00162800874679781
		YGR197C	10.2743957116859	0.00114016409705993	0.0577408306802954	0.0178738116185685	0.251837642536022	0.00695970468870409	0.00117201545948877	0.00187871825837146
		YGR198W	2.68661342781314	0.00203607136068342	0.0122127943375986	0.0328433768131991	0.0354544969939566	0.00250550096238987	6.44411168050952e-05	0.00430529689897444
		YGR199W	10.9318174886603	0.00590867498842229	0.174395184375495	0.000208415525437227	0.0346835121883305	0.00866228741969148	0.00036683470173416	0.00208330118217223
		YGR200C	3.81375067443312	0.00265673396858564	0.0435172163140372	0.11808984977742	0.123017476545154	0.00275072151376384	0.00033369485924712	0.00539202289863433
		YGR202C	43.0085036961061	0.00375194762174747	0.302433909131309	0.0776160191139953	0.0331101314229459	0.0243003187912133	0.000919799691712314	0.00619020054207295
		YGR203W	6.18747244671679	0.000685925075070263	0.171293649346303	0.00900496816811199	0.184141325199793	0.00396687118047381	0.000232938445160163	0.00469124888754395
		YGR204W	2.31372235377965	0.000773225596458763	0.0421938692838605	0.0260524862006588	0.00436675639980156	0.00218756832741746	0.000119747616937844	0.00114384550762458
		YGR205W	2.31736140488881	0.00121479112274668	0.145754936561573	0.0125181568868198	0.0296712352448472	0.00191596196354824	0.000363745061772232	0.00128732400340185
		YGR206W	15.5760800995248	0.00289743196655253	0.321836038899087	0.00796387625910876	0.0700162261885605	0.0093067468586146	0.00297976538483813	0.00159846974801438
		YGR207C	12.6044798889738	0.00449791185655661	0.420856813037193	0.00536217347189158	0.0458813392415605	0.00665735406393953	0.00012588548013679	0.000909777601973925
		YGR208W	5.50870960917622	0.00364193137538144	0.546114049619509	0.00127399593938487	0.0188662256455504	0.00238839320830681	0.000220607461185571	0.00416024219254064
		YGR209C	22.1154825018287	0.00364601327935613	0.416652292681519	0.0130564813766609	0.117534056643999	0.00984099040689598	0.000303462725991984	0.00448633229005783
		YGR210C	6.89298648923287	0.00220206887173008	0.279992272951472	0.00244950642532745	0.0345813467891483	0.00473640095067083	0.000813691375181977	0.00430770221452114
		YGR211W	2.79493212883687	8.77640907295987e-05	0.0858260705235738	0.00400966770465951	0.045180887112107	0.00246378619537921	0.000190652057074248	0.00152587395630218
		YGR212W	7.13951901899747	0.00168924197039016	0.158974209979808	0.0764150320498877	0.055282500328675	0.00512562350677871	0.000114764007322786	0.00141880322749117
		YGR214W	40.6796039736043	3.03730377093271e-05	0.365370331675816	0.174696397901912	0.0501459558747201	0.0160372862307586	0.00328164711516864	0.00550785284890338
		YGR215W	8.22457984381034	0.000360720118502637	0.254198198939182	0.000490542196421361	0.0984353534185675	0.00534595153122695	0.00202187271276042	0.00449037261500989
		YGR220C	9.29155872263489	0.00130207451197845	0.116040133121329	0.051800177605073	0.0592825155035643	0.00713413425868969	0.0036508227019863	0.0111022914079999
		YGR221C	12.0902461035521	0.00200731823970545	0.12835349948027	0.00686792127676366	0.0728314384724543	0.00960579578646886	0.00144657058103635	0.00312996325729254
		YGR222W	12.5636135739694	1.35112070314767e-05	0.0806064515570287	0.000735705363373371	0.257171099215722	0.00826992713852145	0.00240234982734475	0.00809121215170902
		YGR223C	9.78337463269701	0.00127169575490125	0.0257626222458535	0.0117762186467061	0.0320581682544231	0.00917995419816298	0.00154920754052176	0.00222467766535306
		YGR227W	11.9833392729424	0.00142186397665372	0.0835179521897845	0.031767130799428	0.143751905264339	0.00890253811810702	0.00247649146743529	0.00278515767820731
		YGR229C	1.90766421408505	0.000573249934168528	0.0214762606430603	0.000942632092217985	0.0325436475916563	0.00183970236398259	4.08035162016291e-06	0.00100534878787751
		YGR230W	38.2264316890537	0.000922539810843043	0.0526782513534979	0.352824082219564	0.0581518257063131	0.0200301229463912	5.93827693990068e-05	0.00371366271752354
		YGR231C	2.94821511879039	0.000814762987362289	0.106556105230736	0.0213157766203747	0.0969028136424881	0.00231149299040509	7.08797259810683e-05	0.00649998822758143
		YGR232W	16.4683135194853	0.00893782203875935	0.16459761019327	0.00559719709091789	0.10074540747588	0.0118261439335852	0.00419017192073729	0.0029381038039083
		YGR233C	17.0027252374269	0.00511692066244292	0.0345993083223875	0.0321064039969947	0.0815119673735229	0.0140597943271378	0.0183075408809542	0.00689907460880726
		YGR234W	80.2965385325145	0.00709553716009434	0.0374810683532277	0.246237449275659	0.0705559830499025	0.04729796836425	0.00148954927516354	0.0147026295948951
		YGR235C	2.17461178667625	0.000286878598551591	0.0589446402945969	0.00057689546488134	0.0669346204258798	0.00192287507206412	0.00201178343447548	0.00595201143812177
		YGR237C	9.54209985031597	0.00175854639049684	0.0380698057975246	0.0322872133340446	0.0669162952065121	0.00828573260080645	0.000614183065301339	0.00422661239438914
		YGR238C	1.51206003060403	0.00165571167504511	0.00934359646083588	0.011911400186796	0.0697518972267242	0.00139580955687136	0.00129031379610341	0.00331903312770511
		YGR239C	13.6012152664834	0.000284458810776229	0.279068093750323	0.00789235154492977	0.00382728696513082	0.00972666143438651	7.77307276757788e-05	0.000868735956149381
		YGR240C	3.39878684588964	0.000640527571861866	0.0192858501035277	0.00350952241312406	0.0410682569028017	0.00324208509933295	9.82436790359151e-05	0.000772631300480827
		YGR241C	0.990227101149541	0.000246103102639615	0.030673405062034	0.00321336788734287	0.0720532737960456	0.000904196660723198	0.000574159273032537	0.000764642940496789
		YGR243W	62.0272046415513	0.00938532220954163	0.245980257905706	0.021642498434677	0.00722486346471259	0.0425239414877538	0.00199866950279813	0.00185467344972387
		YGR244C	30.9894336997886	0.00848344905157239	0.187155088698829	0.00274053537342411	0.0345402427601166	0.0234445564415094	0.000170905065591224	0.00478554452093955
		YGR245C	5.88845146794438	0.000356990092181502	0.0157017354954668	0.0140215990109052	0.0300630808693188	0.00558736691599314	0.000371845839732758	0.0074220450135127
		YGR246C	5.30806211074922	0.00247304094249055	0.0370450458909816	0.00475519695254028	0.0601905803960061	0.0048343573227157	0.000243671161043518	0.00119449447243489
		YGR247W	32.4723205346697	0.003893796220532	0.0187005753320795	0.0110124591358865	0.0635804250805577	0.0282610475917653	0.00220425771241985	0.0225748814300374
		YGR248W	97.1031613930332	0.00540472732672742	0.0151708495790507	0.258248897969478	0.00440640302830625	0.0638841165297029	0.00200003751562847	0.0085119445083612
		YGR249W	42.869197037108	0.0014190338558947	0.176678289120452	0.00616873782654191	0.00856453719534258	0.0337755998149216	0.000555885119155366	0.00355605646407496
		YGR250C	19.1007125612578	0.0067890165782	0.0909299478835441	0.00317465174858416	0.0264479448771167	0.0163447637195496	0.00873381560115577	0.0120598629118249
		YGR251W	27.5451040292685	0.00112850857686554	0.209639407145154	0.00603976027538003	0.0460037893013074	0.0201183775362613	7.2565554318154e-05	0.00385511062632745
		YGR252W	13.6796556147128	0.00292070088227772	0.0142483865570348	0.000449193510120902	0.159274520906372	0.0112590963486021	0.00156406284384941	0.00665403653037721
		YGR253C	5.3830340951762	0.000253641265359618	0.0263975520693803	0.0234641443483696	0.197057462732597	0.00408705127359289	0.00331889407660838	0.00409270364732914
		YGR254W	8.18571735055526	0.00111468781734414	0.0650140338903182	0.11684409160551	0.120468958398557	0.00572883057205826	0.00300459969884998	0.0044845443768851
		YGR255C	5.41585350022521	0.000102053950772751	0.0276236984110583	0.000600182648584782	0.0224361301393691	0.00522764879904757	6.86309566951286e-06	0.00153400660629456
		YGR257C	1.05293873827589	0.000158446330349858	0.0406061516405035	0.0224384934260941	0.0790115851061807	0.000919987606546308	0.00069169715174638	0.00306047424177967
		YGR258C	2.71359192671567	0.000524646722914346	0.0222696308856209	0.0716098602016526	0.0481872331453649	0.00237052115873562	0.000186682133632611	0.00189456197232329
		YGR261C	5.53889030366782	0.000250233846234632	0.0738840576441341	0.174288334753929	0.13659668083176	0.00337315643844031	0.00292309474121157	0.0140617346810805
		YGR262C	15.637698352655	0.00287034937868411	0.290932315269987	0.00745419293000255	0.0219573511563107	0.0106408281350437	0.00025663073100964	0.00148719376895247
		YGR263C	19.3411744993457	0.00426149109634302	0.126401616815477	0.102998977096504	0.152640107941021	0.011852084370105	0.000204833981813742	0.0033124273448513
		YGR264C	2.55630960844887	0.000136274950043895	0.0821992120724577	0.000402952138529155	0.123015706836317	0.00206656024021656	0.000568112814489523	0.00227431350495415
		YGR266W	3.06687459215118	0.00213913611496454	0.053761353664766	0.0181735733901936	0.119503792779197	0.00251792522008023	0.000219934127921095	0.00205314165640501
		YGR267C	3.39256218716405	0.00086650543776057	0.119231722629462	0.0360054857611825	0.166408171608224	0.00232664132170526	0.00083883434563207	0.00470113715665669
		YGR268C	15.3455916391029	0.00473446103947671	0.306619965895055	0.0197217030699012	0.0303974537144794	0.00983734502280659	0.000455207825898891	0.00230923920395447
		YGR270W	2.8383019743987	5.02274299130505e-05	0.015802989958824	0.00310984206814627	0.0173120625102926	0.00277739576159981	0.000847325412338645	0.00465241166237048
		YGR271W	17.3466921283396	0.000968803872312934	0.285580230262797	0.00120917635525337	0.00816758446181457	0.0122470126197436	0.000182518602560446	0.00229231584011748
		YGR274C	6.02043150157719	0.0015823682658251	0.0993214532925448	0.141254378002207	0.114804729288056	0.00389592622599173	1.5266435727972e-05	0.00728040926343188
		YGR275W	4.74193524545661	0.0119962644823485	0.195491505733994	0.14038208490566	0.165469443911828	0.002331274974406	0.00120630185534824	0.00309613785671666
		YGR276C	5.63983344871188	0.00605142817230271	0.0931562436134684	0.0240393934091343	0.00457874003325285	0.00493927565309488	0.00937752105917199	0.00274194269389654
		YGR281W	4.46884167803424	0.00133255996781327	0.0359023682686578	0.0159216948478618	0.00493398926478774	0.00427638972779313	0.000335887658754915	0.00294605667007652
		YGR282C	1.61784629054127	0.00110709312248682	0.15285214147589	0.0395877784852429	0.0338616403634069	0.00127116493315927	0.000457392916186653	0.00369136581062628
		YGR284C	7.05462219045631	0.000526228510718073	0.0895690075689674	0.055480472147756	0.0502514511560372	0.00564630052299119	0.00460074434670311	0.0124455574277842
		YGR285C	8.29698907933843	0.00327206979216232	0.0776283287605625	0.049739775170372	0.0109026708577428	0.00718413824111537	0.000527054656742381	0.00530763404463466
		YGR286C	61.2906342136394	0.000309628599250065	0.054598995787524	0.00421024955717961	0.00815216487714913	0.0548906942613841	0.00119072665774156	0.0022027810490974
		YIL164C	61.1309592948847	0.00277649997490572	0.194092984293333	0.200295128137039	0.0488028160545068	0.0306974115670007	0.000134630612671076	0.0328932775237874
		YIL161W	7.9891818149739	0.00243413563172592	0.0128649411878932	0.0473416085536673	0.166593932096738	0.00609304374740762	0.0119135318209555	0.00809582985696253
		YIL159W	6.99763801417298	0.000271375603981448	0.265609240918953	0.000383387541416809	0.0607461862699977	0.00464256386801836	0.00699340126947775	0.0135639257652788
		YIL158W	6.47266424841334	0.00290525841221897	0.320910747371693	0.0317926702299719	0.0316814489102068	0.0040321522321044	2.98776481520605e-05	0.000398554280891258
		YIL157C	6.22343118437426	0.00158796706205987	0.394209773491169	0.0303411527472173	0.133656664444587	0.0027662499580314	0.000869574497740063	0.00256904762584413
		YIL156W	6.44820681046534	0.0006295195157991	0.128996185948708	0.124683337139019	0.139943994342252	0.00392997181058602	0.000168837191685456	0.00656418906056251
		YIL155C	26.0114786041258	0.00624319101660583	0.0436997665969268	0.167845617757467	0.137345885891883	0.0162068563681136	0.00426499501077907	0.0160324788832832
		YIL154C	98.3624890458577	0.0113801340543484	0.451507320827928	0.0047719397297859	0.0355770070093737	0.0449482822434733	0.000941223420562766	0.00469279730153283
		YIL153W	117.410187850348	0.0149169337382966	0.360673460020339	0.0489018875247641	0.0688596976694478	0.0531897690031838	0.00182747673205541	0.00929701019687237
		YIL152W	13.8439519097673	0.00369626654222029	0.170668931471733	0.126671998791222	0.0825066088278882	0.00847826133718374	0.00273911644800118	0.00727557432390193
		YIL151C	1.7396380445749	0.000357854601424944	0.0573218417189686	0.0025957839996361	0.0658894865516207	0.0015506704827821	0.000235759331595942	0.00170970488040436
		YIL150C	3.21315591444429	0.00117599578190717	0.0395499154070596	0.111803302935159	0.0895811888092669	0.00246299814942119	0.00129064916438939	0.00569066507672952
		YIL149C	6.56961350621783	0.00281800848077251	0.128167101396961	0.0118494816622564	0.124059883134447	0.00488336455101493	0.000361945710961661	0.00207670540990921
		YIL148W	12.7071307189244	0.00262787211327182	0.217871277588161	0.00566461707842331	0.00162326356641179	0.00990801859715116	0.000262082539388166	0.000723136136470418
		YIL147C	6.59092256019893	0.00583196760115822	0.0799213694054728	0.0190783104885097	0.0303229934932333	0.00578505611509404	0.000268132618798162	0.00177576033112074
		YIL146C	7.26610896809211	0.00635145095707384	0.110392288545822	0.0260865041696667	0.018064006278938	0.00617240329159399	0.000213198718877225	0.00328934809024976
		YIL145C	1.99405374220191	0.00214326649575985	0.108708889711482	0.0183570830722666	0.0424196303747523	0.00168547917357058	0.000316952621743197	0.0010640288492629
		YIL144W	1.42278211341818	0.000252397622517878	0.045032823398734	0.00345188531502267	0.0633027307115054	0.00129075184647619	0.000221950108034513	0.000654695532341497
		YIL142W	13.2332127995231	0.00231205511782421	0.070168734824641	0.145905493876647	0.114103225732489	0.0088737521743857	0.000128286361185577	0.00376710116673914
		YIL140W	23.128265185131	0.0011171640336388	0.0392483470311686	0.0749506200898131	0.0151839127994424	0.0199299094957685	0.00149994326897455	0.00669425965852402
		YIL139C	59.0534567289829	0.0118818318167134	0.172400776964508	0.000394030407484571	0.181935237405473	0.0358066749494317	0.000675695190225439	0.00487203742330718
		YIL138C	6.01235794979572	0.00241777770970999	0.211916448452501	3.8533791724205e-05	0.00811838982906555	0.00473470514806826	0.00197444066950038	0.00188904652169811
		YIL137C	4.45796659427049	0.00192271400045359	0.0705734268645714	0.0159201565445311	0.0247749221015298	0.0039962337345532	0.00437858838239909	0.00316436271536649
		YIL136W	29.6680373776536	0.00414445974088447	0.119990062633986	0.00285516917982992	0.107813392654999	0.0220286228192207	0.0122992176547008	0.00588861749587344
		YIL135C	7.52877254549868	0.00285351157185383	0.0544237495667799	0.00672384321515046	0.0674375668301468	0.00659554446078083	0.00167881780917438	0.00491650973018931
		YIL134W	18.0175729709264	0.000174788128325801	0.263950039192527	0.00366653416810488	0.287895330168402	0.00789384413146609	0.00245043363020989	0.00618947212430839
		YIL132C	9.17448688641923	0.000237973467721142	0.0849694088475343	0.000907245005652617	0.222993694075111	0.00638329460032269	0.000266211077660799	0.00489640406549461
		YIL131C	3.68048221636704	0.000550705614530533	0.0104364731661438	0.0148543399308165	0.0587840098682704	0.003432113185707	0.000294853836261738	0.00113765337332293
		YIL128W	5.9991885461132	0.00353789515376716	0.0212058110520081	0.00345534246547922	0.0442167987072049	0.00564406298077385	0.00144678835131829	0.001891885103254
		YIL127C	3.6685261545632	0.00260092556664899	0.218706678503377	0.0748632518783642	0.2258581526478	0.00172257283341705	0.00749599346697177	0.0102794461234825
		YIL126W	3.90583506260675	0.000731941961159213	0.0505123716735224	0.00811459906293573	0.039219379562741	0.00358060514781278	0.00087563042567887	0.00186805758379759
		YIL125W	8.4879938776014	0.00171834803601638	0.0210603251970132	0.00785935326524457	0.00883553565168691	0.00826939680919946	0.000573614804159709	0.000429318265523078
		YIL124W	6.194219177136	0.000264148176420682	0.170921378742618	0.00050156387579413	0.00691554257439677	0.00516132831280613	0.00139968347150618	0.00125181408211061
		YIL122W	1.72087615143064	0.000146838862939633	0.0209890073385678	4.55996482023152e-05	0.0278979781024105	0.00166949906811635	0.000222981648475513	0.00177870219300944
		YIL121W	232.832718886039	0.0386493008564691	0.198110715816581	0.0627157695808299	0.0475657322407209	0.117644370797	0.00188094067824882	0.0400834200647534
		YIL119C	77.9249399519888	0.0134445303668295	0.0521785217193248	0.0886299809443806	0.03853763950233	0.0589069139994566	0.00581348939607445	0.00438491187080231
		YIL118W	12.7343165105527	0.00242590467239366	0.0848731224768565	0.0796130687434244	0.0393849324686778	0.010140602657127	0.00124232501978806	0.00479229630336249
		YIL117C	53.2914130832406	0.0382062781689369	0.0296511171667965	0.209745239348323	0.0297502816136716	0.0355351028595789	0.000467823147104959	0.00557351751764299
		YIL116W	38.6256774558173	0.0089200964443266	0.0268953350299852	0.00178303051911794	0.0233552696029119	0.0355591913395069	0.00178431795073694	0.00281899290349825
		YIL113W	57.266131301046	0.00493616019215744	0.0275252900989815	0.0551770399555608	0.0327813976351919	0.0486302928875396	0.000426697249617483	0.00136604612089015
		YIL112W	9.13416061767343	0.00310183458861178	0.0241702730080167	0.0798300040419002	0.017290396657019	0.00806374234722273	0.00135449737446468	0.00421207012828956
		YIL111W	32.0144631288355	0.00118975141478784	0.069340259295943	0.151274434127739	0.276842683481929	0.0156651397550528	0.00236587136081822	0.00555522130195975
		YIL110W	18.2223409863284	0.000804224354394992	0.0694430356497315	0.224997222281969	0.26421946540875	0.00793463870743848	0.00031064695614445	0.00713237235208134
		YIL109C	3.89469583880104	0.0023665145661548	0.0686009843465107	0.00373941724998202	0.156142314778089	0.00303745923078879	0.00037854712857511	0.00424392600976959
		YIL108W	2.39336559197166	0.000916751035686558	0.0459952776167535	0.0642845854415249	0.0712001711236746	0.00199070859252241	0.000612184650168313	0.00286870393016127
		YIL107C	11.619113838774	0.00336115954167778	0.0422491688977604	0.00792575070112131	0.108983184496245	0.00977724136758607	0.00209325073986065	0.00399005843284114
		YIL105C	1.42955165445759	0.000103564854579326	0.0722549904810793	0.0192650746863363	0.0209346768332369	0.00129445056879842	0.000830097062693886	0.00119271990493157
		YIL104C	5.24201238260818	0.00182078333325517	0.121730738807498	0.0230188454327791	0.0361123740081133	0.00430945924459447	0.0021984840005604	0.008110714082056
		YIL098C	20.6531744007913	0.00851084526061135	0.340078815410403	0.0481635744986334	0.0824516033595235	0.0106617762884181	0.00121377781757073	0.00487319948612961
		YIL097W	19.046998379215	0.00234153151091447	0.0986426705873539	0.2025122116195	0.26481901219155	0.00820566904654507	0.000824424295562682	0.002009973013974
		YIL096C	26.0189109406863	0.00290371444974087	0.239879053403651	0.0201857878942131	0.110117585766334	0.0160631497250978	0.00364116454577969	0.00441492966196787
		YIL095W	4.37625658992015	0.00221667622753461	0.136151233517002	0.02867502813504	0.0942617269500701	0.00328131357821206	0.00081216663423365	0.00249794104532896
		YIL094C	5.36269352017535	0.000487093803565279	0.0648834902403493	0.076949853151998	0.121218355331823	0.00397553734788496	0.00338112209984403	0.00526779474538202
		YIL093C	10.0796161851972	0.00234650848021517	0.324305865588649	0.00532903262733946	0.0105378603514449	0.00671011324179799	0.000520495062421851	0.000249722954920973
		YIL092W	2.75240851233497	2.72331438553894e-05	0.0322678162148649	0.251362431207278	0.293216432962265	0.00117477800465943	0.00138826289680441	0.00381777007467628
		YIL091C	2.63524923901727	7.71167353277476e-05	0.0169187261607145	0.12078821566233	0.273682097133765	0.00157515872946018	0.00119785210991691	0.00214052132735887
		YIL087C	25.1036743101082	0.00095142000947331	0.314534799543778	0.0274418779308813	0.0438361938554244	0.0153260022948074	0.000117306433245256	0.00169206594166248
		YIL085C	4.59765308269612	6.51618464299753e-05	0.0305163167187399	0.0443630894040326	0.0559181338634978	0.00401937881657796	0.000440801331808753	0.0110847729859252
		YIL077C	9.14347919484815	0.000406127549600484	0.0889697565058413	0.0442069310370961	0.138020357389948	0.00672936795083971	2.04650796654646e-05	0.003041447606994
		YIL076W	6.21970071986784	0.000383674287359525	0.0771847737876539	0.00186554178771767	0.149004535735464	0.00484915686568764	0.000217981570862321	0.00524922516223588
		YIL075C	1.6595260063984	0.00247678135054752	0.174417079170134	0.000280154626620351	0.054637179335861	0.00130147904816269	0.000425124590730909	0.000722986146136752
		YIL074C	9.46525039762233	0.00333662578606231	0.108525161801788	0.00653200235967784	0.00510873452852183	0.0083478353460073	3.34583890988176e-05	0.00698455933445783
		YIL071C	16.3297692428042	0.00351383997461259	0.105693897141712	0.00793447487008232	0.154956440015226	0.0115792895783412	0.00260638123501773	0.0213593936279469
		YIL070C	5.15213761587252	0.00420555039124528	0.370837236119963	0.0139810804173582	0.0118052271413849	0.00313857114864571	0.000539446262478365	0.000691061002386684
		YIL068C	5.38466726799613	0.000383520368774889	0.135958008381686	0.180356734166452	0.0370906212472674	0.00352892090759189	0.000325047171430673	0.00245904399615467
		YIL067C	2.15109647888341	0.000866313047079802	0.102795341869927	0.0852924460392706	0.045914109244352	0.00168041988733753	0.000129530219496454	0.000565731771218098
		YIL065C	44.2199916030507	0.0190473908399665	0.198748087909324	0.0951714102625343	0.0732532085060842	0.0264925543495324	0.000213966149496175	0.00210425084693365
		YIL056W	4.15799732652699	0.00556142386489369	0.00691517366457683	0.0241632115363269	0.065616319745368	0.00379400885510245	0.000326682798920268	0.00269662157662695
		YIL053W	17.2727592697592	0.00724887451310709	0.26190020321398	0.00906478500866121	0.0269600218684241	0.0120496083838579	0.000510223080140196	0.00112220948177091
		YIL052C	100.139464381582	0.0012992729114259	0.267177986772073	0.280308848777243	0.114403098457215	0.0308226098942939	0.000571692222494986	0.00488366420566032
		YIL051C	23.5466415595113	0.00649377501722563	0.327061668231864	0.0169800564051546	0.00275159503973674	0.0151974839399615	0.000540119554606346	0.000786776561466213
		YIL050W	7.99780237143137	0.00270153029622322	0.328207946508521	1.54158178177398e-05	0.00363936052314447	0.00538840748812667	0.000498303519334323	0.00171319206550123
		YIL049W	40.7109161126435	0.00730279302811036	0.42407253548446	0.00888395016835467	0.0451723707915105	0.0205365689194945	8.37286379694237e-05	0.00140433723762896
		YIL048W	21.5325066877894	0.00408572101394119	0.0812688211603144	0.0534761481567337	0.124781314788212	0.0157441064538233	0.000417969349264571	0.00630320843341422
		YIL047C	5.07734628670607	0.000613137193632071	0.00795201177320208	0.0154101593882621	0.0612243869732743	0.00470606545624838	0.000234183965827905	0.00485928279644504
		YIL046W	9.86942920796401	0.00197727141005183	0.0456102440834842	0.0342376273229751	0.0732436665021839	0.00839556785428465	0.00284891395166262	0.00309840633110119
		YIL045W	9.28619810629335	0.00524446094689673	0.108266206925383	0.0203261116747275	0.250966007502078	0.00562246968435854	0.00510178820740634	0.0132967452723703
		YIL044C	13.4783414354805	0.000360052895463689	0.202055192639203	0.102819163865521	0.073727945719708	0.00825749266021036	0.00144574039512553	0.0131439095271113
		YIL043C	20.8576522745426	0.00854256075566093	0.243498234924423	0.000449095969400646	0.0633107628331106	0.0142861535447901	0.000543357297110964	0.000598482198876077
		YIL042C	26.7670912986469	0.00772611716442238	0.303030801966519	0.000462013641472839	0.0242172328750762	0.0174024746340857	0.000684662796435093	0.0116757003123876
		YIL040W	37.8148972361053	0.000896282730866709	0.539822220257176	0.00597106659717134	0.0209384432991525	0.0157384812553451	0.00115101417226792	0.00910685084543159
		YIL039W	5.6999596733008	0.000623074082906921	0.18741221561843	0.203731436294415	0.157170758908741	0.00258966759060183	0.000300091314622213	0.00456410272776342
		YIL038C	1.78400453433967	0.00133496280208987	0.0279136331877153	0.0649089515429895	0.0671322311048765	0.00152669912579214	0.000476063389028783	0.00113277406948168
		YIL036W	1.57751472578091	0.000497367829521807	0.101992831918873	0.00441150219474215	0.127454670930244	0.00123263729390468	0.000241746784557988	0.00123053059160595
		YIL035C	3.16679831727155	0.000504315089714608	0.0501344434275822	0.104682737327205	0.308453622238835	0.00172511333057357	0.000833721671697518	0.00177216318160101
		YIL034C	6.48560110383835	0.00662469062604699	0.372555094547348	0.0189956547104153	0.0436514387755006	0.00366118514968101	0.000953447441274196	0.00237115500623702
		YIL033C	20.6236370261858	0.00696500103182636	0.169964422584221	0.0904384135067606	0.0202701165368378	0.0147204422685294	6.02105693727669e-05	0.000660680015167497
		YIL031W	5.28006654261013	0.00189247568987835	0.0816195391387291	0.00190879287737517	0.0700005425232175	0.00452429933841462	0.000269505986139524	0.00314276079472365
		YIL027C	46.455701067333	0.00824090754371982	0.448067149801883	0.00345534278848429	0.0117121199558369	0.0238333616211706	0.000486440237701483	0.00327812324187979
		YIL026C	6.5884069962945	0.00309703691609669	0.127993653086324	0.0347208843631544	0.0964729698053623	0.00491325956013888	0.0004630143405103	0.00419554459426898
		YIL024C	10.9338026475094	0.00330120556602737	0.466293238251173	0.113129019031771	0.103726925243075	0.0034148826275408	0.000610342938062522	0.00457179985219984
		YIL023C	4.32671588025818	0.000361492440391696	0.0581209247860907	0.0174212893363049	0.203503180691915	0.00316788787731675	4.55439169047161e-05	0.0024897253786984
		YIL022W	1.65556610902037	0.000632370605276788	0.04354791579229	0.0236176854974874	0.0288340732203611	0.00152859197895228	4.41380692064227e-05	0.000280510252082395
		YIL008W	26.6528820882449	0.00618927764425005	0.306538751019194	0.17084475739983	0.0214768337362026	0.0131027584740079	0.000594525403555495	0.00124746947692891
		YIL007C	3.78511641781573	0.00206406434747123	0.404568932885045	0.0263858390018651	0.0365358829811741	0.00201780048641184	0.00128189273255783	0.00663837524848882
		YIL006W	2.60801567242149	0.000502350471513515	0.11452994493412	0.0234164290956162	0.0310500599715467	0.00220841977296561	0.000456335862386771	0.00103887231388225
		YIL005W	6.04706893102582	0.00216352543950826	0.0628063852469841	0.0347275842021326	0.118223573887278	0.00479369644420496	0.000958859031872626	0.00230424014657873
		YIL003W	10.4570884079864	0.0045228034438992	0.198011303818982	0.0132380596784115	0.0441461102304061	0.00782272744396716	0.00063976041453826	0.00119497361841511
		YIL002W-A	6.06869040180864	0.00163516615055827	0.433191695206633	0.00104875897983472	0.0257556372056591	0.00328759995785691	0.00336028435603084	0.00277434970153833
		YIL002C	4.03068268849007	0.0002972400816866	0.0775944773260954	0.0273893352751018	0.0556573610295292	0.00343574493328204	0.000203464101244987	0.00314119510094357
		YIL001W	10.9971575233976	0.00115410617951216	0.0542302523175581	0.134058918221732	0.124392663362388	0.0076059920031637	8.56242923164835e-06	0.00323949232270037
		YIR001C	2.69484739544423	0.000720938249362524	0.137432480103096	0.0333429673445121	0.0248795928893612	0.00220603478779419	0.000265134668991585	0.00185996047677677
		YIR007W	4.80571410063775	0.000666017610352517	0.129560520894208	2.71724560803396e-05	0.135229101988423	0.00356827093155782	0.00166525650981803	0.00430092767577809
		YIR008C	5.79927043295516	0.000438870161099763	0.0346886832076465	0.229136868404648	0.298068243896234	0.00254590718911342	0.00123680781300428	0.0052403944746752
		YIR009W	5.68675325080404	0.00108143649333149	0.392275069229636	0.000151299335846155	0.0675797226650145	0.00311075972310346	0.000431690372385027	0.00126107465271154
		YIR010W	1.20108815758284	0.000233357993851549	0.117485090154459	0.0378741245655912	0.126043001707335	0.000881571523643665	2.23854865319547e-05	0.000804967262217815
		YIR011C	5.01836581537601	0.000935178470822679	0.149998230248863	0.0622528890017853	0.256381525424793	0.00269515846639955	0.00124114892576167	0.00211147354336848
		YIR012W	8.23631530855313	0.00162376743210656	0.0689455164145924	0.0765553967286867	0.241799588332649	0.00508916926479875	0.00123850993714779	0.00143641507236374
		YIR021W	13.8352838490244	0.000132696555227854	0.202902897816049	0.0498673785744482	0.0849026328045053	0.00919089082859478	0.00104952160805361	0.00332357401178584
		YIR022W	26.9520398439559	0.00174069676380449	0.330794257573256	0.0158698900299742	0.0730166472894384	0.0153721787061027	0.00169458856831088	0.00461900213215366
		YIR023W	7.9787230678372	0.00306190137754607	0.0113409705779525	0.0231090909965489	0.0643744794428242	0.00722856062510581	0.000807370043955228	0.00547910981188271
		YIR024C	72.9624982440281	0.00777355235336239	0.237332144663828	0.0659590044341415	0.253423527476599	0.0293620425250754	0.00252437492005697	0.0106961227006901
		YIR025W	30.2529938710386	0.00611801921992149	0.118776266482515	1.65635529870515e-05	0.402656428426504	0.0135974269495255	0.00167607646526264	0.0183091754956321
		YIR026C	8.95618686671246	0.00284048888124581	0.109342360176575	0.0210761054676497	0.116227699869941	0.00669348801817344	0.003534880989019	0.0105635227903995
		YIR031C	16.7913250354179	0.0108468885212297	0.169807711524157	0.0406320122280092	0.0358466740413875	0.0123958324330082	0.00339514579574103	0.00626955952575754
		YIR032C	6.53695008132973	0.004475119283757	0.128372703999351	0.000443054383161492	0.0316447278722202	0.00552485683375825	0.000248962473027172	0.00406319153300032
		YIR033W	6.80000882179455	0.00494879971490211	0.0605598633106812	0.0337778319871607	0.0583282276985267	0.0058027772691451	0.000112882409467223	0.0032601506703305
		YIR034C	8.0260276575617	0.000460413085773268	0.0708937224097803	0.133036305819622	0.0384126421002187	0.00612145626375014	0.00336668328498238	0.00300789249625547
		YIR035C	28.7125444262101	0.00505815452580231	0.0816154208600647	0.0033817266485358	0.00497606223540598	0.0255335927775762	0.001767747752261	0.00937085940042367
		YBL105C	6.0548671905815	0.000823573091773991	0.0703383390719549	0.0069139019935149	0.01300135705262	0.00558857326856211	0.000675224596306409	0.00145298169729237
		YBL104C	10.7412162320961	0.00211973815125361	0.127817026466355	2.3515478323564e-05	0.0452893806807405	0.00885965462221689	0.00344792539082918	0.00708081637148075
		YBL103C	1.75197844147408	0.000425868369418037	0.017209051546582	0.152166468962776	0.0884440541860887	0.0013201891284069	0.00117109382185938	0.00350498240912759
		YBL102W	5.21831890120237	0.000105404335660962	0.152164821306554	0.0296273576395712	0.171881616009445	0.0034121307660959	0.000674022391575221	0.00369063079152535
		YBL098W	15.5853783490046	0.00203658805459841	0.0267067488280702	0.0735410373465458	0.166241468191246	0.0114529128212917	0.00136751604094915	0.00114634273693694
		YBL097W	3.80223463744621	0.000677625646191122	0.0259162220109845	0.0852145930979756	0.0330659993441508	0.00321539908721007	0.00759566948889999	0.0186117222654463
		YBL095W	34.6995314175789	0.00438697233676904	0.104205792124974	0.0932095433859121	0.110381831876614	0.0234811422518594	0.000358520827199976	0.00324717988490904
		YBL093C	18.9869490174248	0.00147969723682413	0.133015350536786	0.23678062612836	0.0213045773867756	0.011285808532399	0.00203447626744327	0.0137290504805028
		YBL091C-A	10.7265506021717	0.00523012516439511	0.0946977494717228	0.00128771195994225	0.263986711822014	0.00685827311199931	0.000879280901093672	0.00277577928361912
		YBL091C	2.38753606621458	0.000912316997171112	0.0604004961401974	0.00569641575530643	0.0274162179494723	0.00220681278169615	0.000170340256415684	0.000705483646022283
		YBL090W	10.7848775210082	0.000497045301227488	0.529727185997707	3.45173623119651e-05	0.0591517067237137	0.004472403610812	3.72273631560291e-05	0.00117453784143786
		YBL089W	9.76823104025874	0.00126731075803109	0.249172700478308	0.0814280605945641	0.213886742979685	0.00445936435585522	2.63850526746766e-05	0.00401615441171928
		YBL088C	5.24005758514337	0.00173961575831548	0.120965572846064	0.000567399667608299	0.212138639535318	0.00351456992008849	0.00179657390180341	0.00439435386180571
		YBL087C	107.230363668069	0.00526347370201389	0.22228420592587	0.281725368041017	0.176861836531942	0.0299793764400486	8.91692188895061e-05	0.0108154652110738
		YBL086C	2.80479726126888	0.00109148913987842	0.0389850192878138	0.0139892199835458	0.0258521726480335	0.00262268608567699	0.00225026265436789	0.00220530161003034
		YBL085W	4.56817902150897	0.00209408904837595	0.105739078576893	0.00823622008625088	0.0254452067219633	0.0039747590018172	0.00066194627053668	0.00428595962636359
		YBL082C	7.45040821609657	0.00418330520024638	0.0779454523129384	0.014276022420585	0.0451987956088136	0.00647250898753521	0.000657027220152102	0.00302373269006819
		YBL081W	4.32885265198226	0.000826214545840596	0.0830111415382316	0.0173791421692526	0.168939482989256	0.00321608916737051	0.000282768552519782	0.000935978633821854
		YBL080C	3.23741084852838	0.000211611685633608	0.0282797702847447	1.71192107333866e-05	0.292750396209082	0.00223256834314117	0.000456046945596743	0.00271202105496482
		YBL079W	2.27929049700501	0.00209391579866568	0.015912517400037	0.0738211328144211	0.0204054610893507	0.00206645072523706	1.61962342214122e-05	0.000460397363495852
		YBL078C	25.2581311531604	0.0028204258263632	0.17750524005001	0.000593836567460393	0.00464281543274382	0.0204821380472874	0.000931160162262977	0.00124927323356241
		YBL076C	3.20162628169238	0.00137345343620063	0.0473899874932379	0.02814330459099	0.0144539637598296	0.00295478463108113	0.00056453141816968	0.00399927539181734
		YBL074C	8.79979920481902	0.00157619374397596	0.0692680526295729	0.00380354373872895	0.247095033024844	0.0059542849016288	0.00666174812513433	0.00497109414150612
		YBL071W-A	30.7944459032185	0.00239757399009085	0.277194715465096	0.0766035969030609	0.0344127304011308	0.018574156052315	0.00025101614679686	0.00163514124801623
		YBL069W	23.3867987256572	0.000125992802536486	0.173760629103537	0.0357221200776322	0.0344961478895258	0.0175149401566258	0.00257365824166356	0.00455689652707786
		YBL068W	14.6015541158618	0.00163712849799887	0.0787910424365427	0.0100512680769649	0.110828414356013	0.0116469181384167	0.00131165479587303	0.00690888283897909
		YBL067C	5.59504351187246	0.00293814713542518	0.0722040939568608	0.0113511329848809	0.0378412173018741	0.00497748923182978	0.000605473684494403	0.00145283171757204
		YBL066C	6.83502710667507	0.00181076554820775	0.0286390384851344	0.0630063075230473	0.0652364392552551	0.00563581402322612	0.00761149888800309	0.0229705987529886
		YBL064C	61.2325534297441	0.0163539088147368	0.336778753810339	0.0348696903565632	0.0282257257132695	0.0343883521229304	0.000307627553526594	0.000727307901413059
		YBL063W	6.31916762582113	0.00107503762577671	0.165930859083121	0.00326789848593165	0.0844067553209916	0.00476788643230036	0.000333161246405171	0.00351309690495144
		YBL061C	6.96391112952181	0.000849714739160811	0.026565321951936	0.0459779903727683	0.168507815875659	0.00534711353529047	0.000334898269049069	0.00270601902926788
		YBL060W	7.70528524779246	0.000668012220213207	0.0288075429312592	0.0040089764292189	0.340670838955499	0.00486028281744468	0.00182662192542784	0.00327135707314831
		YBL058W	12.2722269919816	0.00539216150017991	0.16316501611192	0.00920166667354381	0.0727702056756062	0.00924395601998143	0.000200246462590412	0.00456132112565984
		YBL057C	8.4032178967885	0.00429857599622387	0.128569828993977	0.000797399606242967	0.280852635051971	0.00493756341992425	0.000166741704717896	0.00666406791848132
		YBL056W	0.934459966673949	0.000603216694536743	0.0343437424141587	0.00375045939664627	0.303203022008845	0.0006279321417586	0.000605591612628653	0.000751311635361087
		YBL055C	6.5855362369151	0.00313637954042555	0.0319970109518052	0.000801798179387938	0.214081992886194	0.00498355272971555	0.00154582800497335	0.00457042040386112
		YBL054W	16.7816061094803	0.00313128020315808	0.05035151413942	0.017284824581181	0.117790544048327	0.0134948233731204	0.00302620367775646	0.00975486962814769
		YBL052C	7.56480909537017	0.00428906778129672	0.137672340246318	0.014086363178128	0.0788288720983403	0.00584408587345472	0.000291051558256068	0.00468426064435384
		YBL051C	1.6632434823167	0.00110201273837681	0.053107792948598	0.026059384828661	0.0371791130447155	0.00149972240138455	6.22012501145577e-05	0.00058412666335797
		YBL050W	14.8034081645449	0.00306948727589125	0.429508234920773	0.0296488957141987	0.0048923850987589	0.00791515866815926	0.000376509473126063	0.00252300211626536
		YBL047C	0.944637763394393	0.00054894550303647	0.155417213170357	0.000501645513172694	0.0390265842436519	0.000777037894034336	0.000134399794441771	0.000429374488924313
		YBL046W	3.88853173345372	0.000134799695686616	0.0811600424975491	0.0365464340312575	0.305236257716855	0.00226150343670947	0.00278205845364129	0.0040213921397412
		YBL045C	10.2690014816153	0.00196016347951778	0.080083869475881	0.0222219160391569	0.0710276823784629	0.00856335670965745	0.000265897069913848	0.00165369631165904
		YBL043W	26.8680256028911	0.00031917624621887	0.0652118676794309	0.0986025206164607	0.0667251678387152	0.0204959889799452	0.000326895934179985	0.00348197619719232
		YBL042C	8.24132661351771	0.00162885657317667	0.076151025502062	0.046229526465401	0.0500307991761416	0.00690033288111415	0.000160270049295925	0.00137485849219127
		YBL041W	6.06996638615559	0.00240736415002115	0.362484015108126	0.0827691452463445	0.0749950321357806	0.00294170959901719	0.000391360805451433	0.000815135982431437
		YBL039W-B	26.7889315585309	0.00437325801872187	0.180104616486116	0.185255146329606	0.152800885706057	0.0125267486899442	0.000532862507971529	0.00783293829108742
		YBL038W	2.7890797456833	0.00441540775591101	0.331135963652642	0.0127898313523745	0.00199952978537651	0.00184666687280287	0.000246538998974894	0.0010856095993652
		YBL037W	2.65006143432946	0.000325930035945752	0.0139449649359875	0.0455355268867475	0.0689387442328064	0.00234625496563751	0.000597632687234706	0.00384670449434768
		YBL036C	8.62564463105525	0.00205186564905359	0.0544551816536226	0.0340020445120688	0.151769558136125	0.00659443280496339	0.00133304932759442	0.00332163700824431
		YBL035C	4.88833772528749	0.00288771983058601	0.0322283410305671	0.0982004549946125	0.0940475780271755	0.00383581703599707	0.00121997583895879	0.00141133268239321
		YBL034C	11.7280021844977	0.00102490365717246	0.0596671258789864	0.187991354120471	0.0933166952173938	0.00754938763133051	0.00285793651994054	0.0190778706580154
		YBL033C	9.2356563063354	0.00275738114227163	0.289078994269127	0.0162192839863564	0.00577374409813639	0.00641947005586404	4.11638090600368e-05	0.00103912922521311
		YBL032W	4.52044942576637	0.000238378723923816	0.278066006160797	0.000580179830785933	0.0146915877723765	0.00324506302333024	0.000391445688348147	0.00186598396358205
		YBL031W	7.97994776319563	0.00116913381828619	0.148810661617421	2.575378963808e-05	0.028634016764165	0.00663761974433659	3.83553099337912e-05	0.00252727313337662
		YBL030C	3.82060314435851	0.00111726564027185	0.209239919043457	0.00348438382641011	0.017483156484372	0.00299288803085268	4.30296920394523e-05	0.000771674639465282
		YBL029C-A	38.4781313093734	0.000839062261692306	0.18659876390702	0.0252209158612222	0.0135236545899568	0.0293083553531342	2.54784163880568e-05	0.000770985413368853
		YBL029W	45.8043805907146	0.00558702430256004	0.18187425924786	0.251669411733124	0.0613124405984997	0.0217695480712819	0.00272934318863653	0.0110022108834174
		YBL028C	20.8891226865621	0.00252483665219934	0.193784598782588	0.189484051393035	0.00946311625989803	0.0123960222384242	0.00219715658639505	0.0107349743164276
		YBL027W	24.0124819017968	0.00124716209933432	0.319267136271068	0.170707479884827	0.197787130137417	0.00726755208907845	0.00216699220879807	0.00604199413681146
		YBL026W	63.1696584452979	0.0067696998843089	0.493051658821057	0.109781291913535	0.0547252477601933	0.0202633005013462	7.66252688102944e-05	0.00212664179443653
		YBL025W	4.82223878758002	0.0021647921911271	0.348297878535341	0.00642916472964951	0.0221602868636793	0.00304796440161775	0.000228984539873319	0.00052346407882686
		YBL024W	1.72321354938528	0.00138445565636588	0.015064701838529	0.0651775111922442	0.0952725580534261	0.00144568191497783	0.000292454829425767	0.00221644172802873
		YBL023C	5.31394662471136	0.000436788077125551	0.0736402348722059	0.00201066515687392	0.0457664284452888	0.0047469395771104	0.000694353955270151	0.000488113081950841
		YBL022C	15.2083515383882	0.00180114394750816	0.0197523788067232	0.184114563211425	0.172498847211853	0.00931929622535732	0.00271733690194651	0.0114830128441017
		YBL021C	61.3368152193285	0.0115514609148771	0.4338725250762	0.0105866681235696	0.0240852558907322	0.0306503265704172	0.000320060747046086	0.00102152862080461
		YBL020W	2.98289872204482	0.00126133762294547	0.0884990443163407	0.0960582693370778	0.10239144179053	0.00204019399202471	0.0112621886964811	0.0306655163799338
		YBL019W	34.9613549592353	0.00962049919028118	0.263347112840054	0.00643440248558176	0.075336191187565	0.0220150289299888	0.00421233899496985	0.00419915261558779
		YBL018C	25.437717010333	2.29696714095899e-05	0.315916860439283	0.0265787505412742	0.068739620870312	0.0148249445490621	0.00191652407836975	0.00296043323439845
		YBL017C	5.95419721184217	0.000419647635510121	0.0961095961119183	0.0127704046181896	0.0474148579115736	0.00508783510255009	6.55737036939605e-05	0.0038026165795674
		YBL015W	16.9355729901327	0.00997408481673547	0.0314222014542615	0.000241994126792447	0.0426601188977961	0.0155290992549797	0.00117670185174947	0.00368434356390047
		YBL014C	1.30410720257344	0.000586895417691465	0.0276988485165414	0.0364349984521566	0.152569657012912	0.001036964244081	0.00123388426608498	0.00405174500806076
		YBL013W	15.4012507838332	0.00526598476688781	0.158552910688885	0.0530804337840056	0.0227334900894176	0.0116573603689254	0.00170873847176496	0.00795418077147828
		YBL011W	2.37790824065826	0.000532677573972542	0.0806057807063816	0.000766652915917849	0.0133018282313356	0.00218911458644256	0.000905543335561735	0.00281952849718807
		YBL010C	6.823633195021	0.000547130342002356	0.0561312035154825	0.0281336610585944	0.386701800287904	0.00365493662634163	0.00100153958812281	0.00084145826187533
		YBL009W	5.27420925656491	0.00198760438735129	0.0133242368777948	0.0334087861875437	0.137176896096061	0.00436352181509617	0.000110794070080181	0.00182124714929469
		YBL008W	10.0072985752444	0.00214129074008316	0.302243785807124	0.02949820487858	0.0430227443010033	0.00627463877007067	8.74148353521772e-05	0.00452301643337219
		YBL007C	10.7489398683298	0.001222794560287	0.00769410789373248	0.198606793041024	0.165624915809409	0.00660442191050672	0.00527223832498289	0.0150497467957239
		YBL006C	21.4947966817981	0.00978442409609598	0.354462279556611	0.0152290587408308	0.0438872166538114	0.0123855999534812	0.000339225950287253	0.00129697362556325
		YBL003C	49.1886105599694	0.00534750527595443	0.529241201192076	0.121601865242287	0.0285128809747607	0.0150839517309381	0.000147582482629068	0.000646706659621675
		YBL002W	10.0231754366753	0.000990939576095094	0.298137170112708	0.158613301919644	0.0335328416749149	0.00513161867842715	0.000204716842472814	0.00349668665232065
		YBL001C	23.694381314013	0.000744682609189853	0.447470482996561	0.00498619693990462	0.0711552364888292	0.0112563002046753	3.06619114616418e-05	0.000505900859387585
		YBR001C	8.85025646432233	0.000898572151188793	0.0205569492723191	9.88368117394509e-06	0.165463692879397	0.00723785582493472	0.00100183012388663	0.00631848867266434
		YBR002C	39.7179484677539	0.0037088461921874	0.350444173538543	0.0198816099209445	0.0114891561993862	0.0239849070214548	0.000170265628933619	0.000691815438153166
		YBR003W	11.9261938007187	0.000378713579200812	0.0718225448971992	0.0199637908371399	0.306399795725198	0.00714769058801758	0.000332131939059495	0.00877239756356451
		YBR004C	8.55589779644032	0.000170260501912199	0.00744650333112172	0.0458263745054113	0.449520048971988	0.00425353534872575	0.00113107693047484	0.00623827737078235
		YBR005W	14.4105699378564	0.00766075258931356	0.221887466777256	0.00613748973699504	0.0205427405318661	0.0106648858010323	0.000118406407296112	0.0103801627767129
		YBR006W	9.96776362072112	0.00230646220004535	0.116680081584727	0.0203849048355996	0.0558681990521954	0.0077807629310881	0.0131838586969573	0.0216250758775387
		YBR007C	5.81690334957668	0.00725735785232048	0.0160027350108052	0.0125817555661399	0.01494962916946	0.00549206822024003	0.0129782455712322	0.00886361520906892
		YBR008C	6.07907626345997	0.000115996994062055	0.0779857704003903	0.0516217696352677	0.0734361242484038	0.00490878118349637	0.000717101396503636	0.00278316496443852
		YBR009C	13.3583697390893	0.000896732138561205	0.309056476075063	0.00639388721800904	0.113861395023822	0.00759409135120659	0.00260663993249079	0.00451774613622358
		YBR010W	22.2385164177587	0.000610568384305759	0.406139611983688	0.00844955212207077	0.16742588112482	0.00917761179942601	0.000677764820571007	0.00456856142479282
		YBR015C	3.8684714342649	0.000466308611552175	0.0265925441656112	0.00287085696285982	0.11702776275065	0.00335721125085045	0.000165996347693987	0.0021611007713731
		YBR016W	14.3917394343893	0.00809525351204625	0.198330151247273	0.004414098405798	0.0287445501166627	0.010996522812466	0.000549743396574851	0.00281636825732171
		YBR017C	2.16337849653243	0.00058918308434118	0.0427069392528261	0.0903302138177283	0.0367387808025588	0.00182482153885062	0.00148692617915591	0.00272441998663923
		YBR024W	6.42031278338651	0.00541755527031086	0.184183027781586	0.000813035923731754	0.0258662233031193	0.00505390837190793	0.00130761726061153	0.00876116638581845
		YBR025C	16.3576906401617	0.0018584558800512	0.271210757731213	0.0545490788972819	0.0123406600044482	0.0108601013521625	1.15006916107085e-05	0.000923724606768591
		YBR026C	5.72007356680807	0.00129128628973208	0.146908454789686	0.000854785015782811	0.038858279760316	0.00472439799450007	0.000244471826491009	0.000677262341840486
		YBR028C	7.24334029022722	0.00319489922740589	0.0150161679245209	0.00255280849483823	0.0300494065187025	0.00697118929985748	0.000427199822362761	0.00207419688221377
		YBR029C	1.47219313298772	0.000622047705721065	0.310545773901618	5.5767281014612e-05	0.00493163661189536	0.00102547521144726	0.000685181539972308	0.0020100402605603
		YBR030W	2.75821115485644	0.00126191471059165	0.0332501820195499	0.0475999724946531	0.0492274398216266	0.00244075837876621	0.000134965659937561	0.00206227290412729
		YBR034C	8.66384990051177	0.00323744101602951	0.141381989057076	0.0403547352758066	0.0990170365607712	0.00624131591264848	0.000814401022288715	0.00556822025768471
		YBR035C	9.10246499087283	0.00246033485924165	0.303689866559302	0.000942935841206091	0.03090045417429	0.00611343569320746	2.26863687271525e-05	9.64255956749639e-05
		YBR036C	3.74709435415596	0.00265771896208753	0.0271696791080175	0.0254834577282048	0.0660570335776657	0.00334859683249037	0.000834015155611803	0.0018880848521281
		YBR037C	3.42046943564729	0.00422347320589226	0.271230152945014	0.00707961631703713	0.0492813803903736	0.00232370420805563	0.00015787275444868	0.00238409174969838
		YBR038W	1.57754417558338	0.000530702746920652	0.0157212330778282	0.027356312637397	0.166602008422623	0.00127197799293236	0.000172871003924995	0.00107102152468051
		YBR039W	10.3810193676505	0.00334884779746893	0.210137196643936	0.00334709803130308	0.00432161645041356	0.00814686683717891	2.29579128835754e-06	0.00443214057254587
		YBR041W	7.8283846927239	0.00199804438794618	0.0399985053435282	0.000168031617960935	0.063404621422278	0.00709486007216632	0.000829137394089225	0.00159610025311575
		YBR043C	1.40269400616095	0.000246661704992265	0.047866860900673	0.0454860673732557	0.013001628586383	0.00127957346627601	0.000333767352393308	0.0010883056854137
		YBR044C	4.45656083667743	0.000823316815946079	0.132554633712728	0.00194778430457323	0.0706431462381002	0.00359910305471996	0.000227876690146667	0.00166689007746882
		YBR046C	14.7697495963174	0.00334351068940178	0.0376930880342258	0.0466528323206156	0.0334690873706167	0.0128625611387456	0.00843431222181605	0.00722520274172611
		YBR048W	50.099956255912	0.00082740978503697	0.299147993545646	0.131762499667053	0.17053494627695	0.0192110289558312	0.000260638943610669	0.00385099080078945
		YBR049C	6.12506571931017	0.000246130334209135	0.0514170715942764	0.0133550245398428	0.0102241003358936	0.00575088633163058	0.000540217139275056	0.00171470590380979
		YBR052C	19.8054647784014	0.0026127773945928	0.169199819770566	0.0339439706049622	0.00400761810078474	0.0156448303196002	0.000724749440088421	0.00258353563080989
		YBR053C	20.4881251642106	0.00251843807940243	0.13743875242786	0.00445263973504635	0.0881624023363242	0.01568884503	0.000688956539882665	0.00336865462779415
		YBR054W	28.604774205571	0.0106615414702929	0.280648946313111	0.0229445436670876	0.0143579802862962	0.019022802112786	0.00072708707716736	0.00230968787115016
		YBR055C	3.79590359287992	0.000570000718279799	0.228383993385239	0.00720392212070421	0.0532764997815372	0.00274464820243815	0.000636563849484999	0.00119317925572499
		YBR056W	20.309557337202	0.000688897289710509	0.0123010949979266	0.00458316548112617	0.0636136141569368	0.0184384116825575	0.00486641354717735	0.00906539141212704
		YBR056W-A	17.5832836405035	0.00192447880945378	0.308711693918415	0.0178064643983322	0.023916681811229	0.0113823914927602	0.000372884438651475	0.00382103759003489
		YBR057C	5.51865602116515	0.000403867845624927	0.041089794865642	9.4086725462977e-06	0.0162476170879517	0.00527646744927849	0.00118678943346275	0.0022357848485022
		YBR058C	3.52091692174715	0.000606943315201902	0.0524614046007624	0.0245665567715967	0.0165676504243113	0.00324812779732459	0.000556793826243039	0.0012408009734288
		YBR058C-A	8.09144640761039	0.00248265786646995	0.191362566836226	0.025912873559607	0.140470303876702	0.00523072372056669	0.000922861056786129	0.00242324474683646
		YBR059C	4.61067646236253	0.000154422220728206	0.0407963673859702	0.0234075456006606	0.0126466882110054	0.00433193433123156	0.000217155201252081	0.00107492954605739
		YBR062C	19.9087672341212	0.00542128505044734	0.134494309145888	0.215066692018038	0.225701513138534	0.00832330698621944	0.000430375691318876	0.00235658307790665
		YBR065C	16.7180369795091	0.00363775005285343	0.0164493043334419	0.001451679201466	0.0387635751877572	0.0153682391246253	0.00178859729994286	0.0249744300051803
		YBR066C	200.048282175354	0.00151639930099123	0.155912861452157	0.0189326423754475	0.0834150296225344	0.124322594834696	0.00414206264756742	0.00496198903957144
		YBR067C	174.92549176073	0.0106441594102426	0.0669035018065269	0.0143982344634786	0.00459663206948471	0.135620256840617	0.00742617276819067	0.00340520291909768
		YBR068C	3.94948235027211	0.000351078338231249	0.0198213880746713	1.76846014309019e-05	0.0486616713461725	0.0037442741499435	0.000880162430973785	0.000855778584217939
		YBR069C	44.881780776499	0.00274008568170559	0.0774577534710337	0.0984755103758897	0.13817426934653	0.0296316962565964	0.00249384652241994	0.00639135988704005
		YBR070C	2.07124865330949	0.00124141527075904	0.125449998724097	0.0427908173243852	0.11111874329621	0.00150729126920814	0.000250839055979033	0.00709405033201167
		YBR071W	19.9018696118655	0.0063433169154779	0.25709827708371	0.010466166906735	0.0150774622470208	0.0141732196041532	6.66114253771152e-05	0.00142662471082476
		YBR072W	13.249320465961	0.00779155695289694	0.218057883836552	0.0389240905350786	0.0142203755478478	0.00960182093504733	0.0004962620313572	0.00330810078728379
		YBR073W	3.97970304266423	0.000639921050370103	0.022882025790129	0.0111751944030274	0.0150679431947289	0.00383141596513953	0.00356812285191631	0.00281686072551112
		YBR074W	8.0719313400335	0.00309698318517896	0.124811199348256	0.0718380009778195	0.0206233175066492	0.00638347442284509	0.000328296857517387	0.000758489475515398
		YBR084W	4.56517796676864	0.00442921132115914	0.148513057019864	0.00181145765054844	0.0137948669500098	0.00386049510296731	0.000137156693012481	0.00177128549327999
		YBR084C-A	6.549035142872	0.00137087962567624	0.270620523027276	0.114365442005786	0.198300908831348	0.00274291979661872	0.000417387034254255	0.00323820506899462
		YBR085W	54.3199935933989	0.0266674211806246	0.229224761015549	0.117681732424943	0.0381682212389116	0.0303950475051187	0.00283467222687075	0.00867822017668714
		YBR085C-A	5.77111071529762	0.00566980563683263	0.139751251790076	0.0114680037027092	0.0657014953738074	0.0045423825268559	0.000240281460702119	0.00411227371974957
		YBR086C	1.61520894119786	0.0014666326531412	0.079628630574994	0.0165477761260563	0.0501723876644928	0.00140554806916938	0.000128380326481089	0.000991445869737668
		YBR087W	30.5252855859094	0.006579367018849	0.0992250275641341	0.0246192218880784	0.0681585524940356	0.0242387387983775	0.000285260546865022	0.0015790685851848
		YBR088C	2.58693990786223	0.00318639154186794	0.41515075096397	3.85861989391331e-05	0.0418826230271994	0.00140953150191489	0.00206362450546081	0.00426287655734153
		YBR089C-A	13.2308469501438	0.00900445935538197	0.332295606308119	0.0186354098897103	0.0351249763417054	0.00803089436231254	0.00116648803558049	0.00308431962147587
		YBR091C	14.7757780968126	0.00579333176136165	0.258238259174432	0.106748544659504	0.0325570485355039	0.00883630649283051	0.000430819647277349	0.00348263939295402
		YBR092C	20.5192956096723	0.000532237029215331	0.0472415394237365	0.134721938262462	0.0572320010862285	0.0154512257280318	0.00422034062747779	0.00536218491100833
		YBR093C	31.0560880174078	0.000390112289938039	0.0421373617848058	0.082284050144764	0.0808130756636099	0.0241921275211547	0.000133585775157609	0.00945185175469916
		YBR094W	3.77949660065965	0.00273512983553497	0.213605743315363	0.000115815148889412	0.15697320609453	0.00239721422972014	0.00131616912131448	0.00355732309915546
		YBR095C	1.68400458945032	0.001053963962236	0.0207747821565428	0.108365385486208	0.215561158493144	0.00111949588253721	0.000533992226774573	0.00349810972085797
		YBR096W	10.4106376577069	0.00817932091357013	0.403696963204629	0.0480328715228613	0.0236080423557182	0.00542543800592686	0.00103918829829321	0.0011734878747786
		YBR097W	12.4609972433231	0.000743044029564395	0.0786785473793146	0.0441085578158998	0.148709479975216	0.00907376495749372	0.00179612929537576	0.0059021076793024
		YBR101C	5.88403628873865	0.00183139446389501	0.111309822120618	0.00104671132530539	0.0344916875665397	0.00509200047515006	0.000318027913732224	0.000941185320498455
		YBR102C	6.3564880326427	0.000628404697074325	0.0370281463830083	0.0822966411863327	0.272782581988697	0.00390266175992635	0.00140833065152693	0.00247771747883208
		YBR103W	8.4041120470669	0.00121726097249787	0.0243934203572008	0.138483700801467	0.13306595648771	0.0059684415613958	0.000792845933579071	0.00265754514068639
		YBR104W	11.6685571096161	0.000979480232434473	0.044867880926867	0.0347866342787267	0.0857403249037458	0.00977881598208112	0.000306657126656677	0.00526971815847365
		YBR105C	11.7624057525034	0.00140981312286069	0.0119355493206204	0.153402796136984	0.122824025996061	0.00843380244471077	0.000193355537112131	0.00170878165654525
		YBR110W	11.4977675810033	5.26417033811769e-05	0.089738845218748	0.000884612846771503	0.215152508148276	0.00798717573764054	0.00285464942723013	0.00505195039026309
		YBR111C	20.4702384115192	0.00151040510290904	0.381021029213893	0.00257866734278214	0.0259464670136006	0.012023002159638	0.000243896815927294	0.0031971681800702
		YBR111W-A	38.9176708740178	0.00417194203447189	0.347319690119943	0.0439332527931951	0.0969201669708714	0.0192965633496605	0.000624229812572711	0.00360537661700412
		YBR112C	1.55938000078879	0.00070842580381932	0.0845393318519601	0.0205522985596448	0.0196311029438166	0.00139414639534745	2.07122497174917e-05	0.000214390993619542
		YBR114W	3.94252416594459	0.0194834803729031	0.138621044849646	0.0215749015825971	0.0338616630446466	0.00301617123937263	0.0205300903885746	0.0159319138035806
		YBR115C	11.3355303604558	0.147146958442113	0.100761553925184	0.00123234713710274	0.0612959287166339	0.00751862400409698	0.025802166524392	0.00861639545726675
		YBR120C	18.3236165744251	0.00191787481585414	0.154575353569926	0.0573172209643015	0.0553614652940864	0.0132572535729264	0.00159847906087197	0.00954071920530648
		YBR121C	2.44628047962758	8.58052091039334e-07	0.0218436418957611	0.00661199815214332	0.0264319813858408	0.0023552020432699	0.00033704373081771	0.00237200943269584
		YBR122C	10.3975465140201	0.009128486303736	0.216208008642835	0.000141565604626694	0.0206702885209631	0.00788515579099276	0.00202298398188492	0.00347400674410103
		YBR123C	1.85150893077346	5.28150386390755e-05	0.00423252051017512	0.0499720749852311	0.0160306379591134	0.00173975000188073	0.00322424373807297	0.00728443728215629
		YBR125C	2.46226959009403	0.00136674272006268	0.00318286360663914	0.00448235291000177	0.0652073798344031	0.00230799041730161	0.00419898641982344	0.00403227514473495
		YBR126C	9.95525706069328	0.00228612615110007	0.133177882233836	0.00257159485544938	0.0139497819850315	0.00854055407924961	7.87345162154641e-05	0.00174774438994574
		YBR127C	14.4642149271284	0.00139118870587434	0.0492928679109183	0.0226106130578952	0.018212671984263	0.0132536467813525	7.61658123281706e-05	0.000481676910387249
		YBR128C	2.06482019523141	0.000842202182628108	0.18678765856206	0.0771398936062986	0.10702694745947	0.00131783748622532	0.000697883360952892	0.00301635666075238
		YBR129C	7.26092182421798	0.00056221965999579	0.262186631475006	0.00468254848782544	0.0205466512366445	0.00521178271925518	0.00127005884997516	0.00469457166321315
		YBR130C	7.9549047254403	0.00236914153543232	0.388757548943301	0.0146754652241514	0.0176282312837123	0.00462631562377315	0.000563408170748606	0.00353718953122681
		YBR131W	5.12192935786763	0.000727420198744048	0.030193734193156	0.170964618900864	0.2607385839434	0.00279554972703102	0.000891872115961935	0.000768970623048141
		YBR132C	10.5594437178055	0.00221865074335579	0.166501290445265	0.120163394990113	0.043949420854454	0.0070829599983786	0.00200454665833859	0.00313972931376568
		YBR133C	6.16576884391232	0.000195461607176296	0.0260030674720417	0.00553132217889047	0.0672054201141834	0.00562391418113637	0.00199459820642329	0.00285334040063235
		YBR135W	28.6535246629717	0.00284755940887556	0.229362424244823	0.00243359981728997	0.0262108304572258	0.0210487247144463	0.000188487552903925	0.000650198661179005
		YBR136W	9.13156584069149	0.000948268298388496	0.172111289352803	0.00333894233256423	0.0481427768677157	0.0070602131246718	9.90875765690321e-05	0.0133804725985362
		YBR137W	23.1903186864326	0.00134483582774373	0.297140503676721	0.000342351381737623	0.0514682314872993	0.0150009692007073	0.000595914534601354	0.00250973610637375
		YBR138C	8.49874438113996	0.00291103949378305	0.180410261374082	0.00117100672767296	0.211366632469664	0.00513533497886647	0.00426585702114998	0.00475376545917473
		YBR139W	6.13509774921239	0.000587158128287751	0.115037120715654	0.0338798538795185	0.26131839731534	0.00366369652355725	0.000750915526377729	0.00168603797623823
		YBR140C	14.2853891670941	0.0013551323118422	0.124170139616397	0.0691178440616284	0.197968139683172	0.00866292540350897	0.000952259925469203	0.00566645816589688
		YBR141C	7.31819717036232	0.00171978066150527	0.382690818555945	0.00190470047168619	0.0245199098367478	0.00434293599586971	0.000675046443307832	0.00470864756279584
		YBR142W	9.81768114021504	0.00140192299825933	0.0381477257005944	0.0146874539238474	0.278089213018698	0.00660029100944931	0.000589209703014171	0.00406399138420465
		YBR143C	9.9861149201801	0.00110225139301154	0.02575120292049	0.0125469451620319	0.0886120497795172	0.00877449902408913	0.00132075905071564	0.00395896067859633
		YBR145W	27.8093291457559	0.00484402054656715	0.209498446904044	0.0862171296929419	0.0635644126467254	0.0174512503184455	0.000978713134072793	0.00472355791869682
		YBR151W	8.64083545545265	0.00427036715255432	0.237892209511482	0.0251728887252834	0.0133586471013048	0.00629343099177888	0.000451783896396804	0.00141346329721487
		YBR152W	6.56496295111633	0.00452193602664933	0.287839350040191	0.000209480406130192	0.0327653958482995	0.00448988006393652	0.000252377965209101	0.00214646392221208
		YBR154C	16.3923907457122	0.000972942312312588	0.235535268724011	0.00587835311679699	0.0748023954573185	0.0111435625352314	0.00307249705476186	0.0048373490919415
		YBR155W	6.01005774658643	2.79223221741992e-05	0.092557459480882	0.00436278510183703	0.170126951477289	0.00442602536299859	0.00217254564946051	0.0072697978977443
		YBR156C	8.67857685709222	0.00184963413199975	0.120311807084524	0.00514194737795744	0.2280096492591	0.0056298115712819	0.00139544722372325	0.00426891226176826
		YBR157C	13.6278430528677	0.00117144564924714	0.1735973678479	0.118386614437682	0.0743420104542092	0.00868431168863353	1.60193789596812e-05	0.00159357287926992
		YBR158W	8.07464342542772	0.00272455881634408	0.0153644503348656	0.101481177926232	0.0412912358514766	0.0068455426240038	0.000266411653347813	0.0042516405537859
		YBR159W	3.96406528976879	0.000977359108471133	0.154740573293203	0.00152802990756512	0.0434963567272833	0.00322715192499345	2.97158060970194e-05	0.00111200358127518
		YBR160W	11.1545955043794	0.00233026972069127	0.0619841161187016	0.0211451385573335	0.0089452029640089	0.0102148924292523	0.000609285151049674	0.000626528005303195
		YBR161W	7.34152678273611	0.0020346345741941	0.0657271712633147	0.0116865122205491	0.00772605911776069	0.00679442650405409	0.000549237788198841	0.00184457697817404
		YBR162C	6.92394632597543	0.00343247474506816	0.110649292898437	0.000265350316723021	0.0165388284526845	0.00611218415497233	0.000162891226706354	0.000911931410425052
		YBR162W-A	20.8715976319438	0.00466678566997046	0.282111639085266	0.0485499070230431	0.0115087540836049	0.0136522104507541	1.16043052044545e-05	0.000831254247253307
		YBR163W	9.52570742050126	0.000207955449142552	0.0736463406006388	0.0381090462008726	0.147262300995211	0.0070598393673124	0.0022268572920712	0.00784301577067718
		YBR164C	4.99920976683169	0.000694739521732388	0.244415076002575	0.0141039389857267	0.0996612502899331	0.00326297208586705	0.000124374789808827	0.000443737238939193
		YBR165W	22.0150719531195	0.00411678423361373	0.169596734255871	0.00701961675339434	0.228355446074806	0.0130129430793693	5.53069087540425e-05	0.00070048890859204
		YBR166C	13.5295005943674	0.00840810264948087	0.0876940584113329	0.067293888003069	0.119810649458582	0.00974799515293743	0.000231864993475965	0.00331796483950525
		YBR167C	31.043322672012	0.00996740867490019	0.458450285093059	0.0108717603373906	0.00606891156976058	0.0158215205099293	0.000255962651261165	0.000932734929294478
		YBR168W	24.8941934159079	0.000421782335306771	0.195292519334064	0.189676972507308	0.258927848406045	0.00862138199289063	0.00264013478707695	0.00627153486846164
		YBR169C	19.5194558938873	0.00822905046944214	0.172737552746254	0.000500303410181646	0.0345479245967256	0.0152816797019821	0.00165056466750089	0.00263448251435883
		YBR170C	3.05799358906489	0.000520627596557316	0.0289574254970327	0.0491695404103252	0.0526164860810919	0.0027065538293348	0.000305752661853492	0.00153633491430081
		YBR171W	12.5341461303597	0.00414004974353578	0.3008885381546	0.0140962047403783	0.102076889481816	0.00729951842076266	0.000698542510061813	0.00217358610053355
		YBR172C	2.7133312804775	0.00100111891702487	0.111404609746979	0.0120353013613315	0.0427728997750532	0.00229838571728238	0.000511442387559156	0.00289558648106209
		YBR173C	14.8347707786434	0.00569820374385085	0.38753196661327	1.36113126071624e-05	0.0487161125820005	0.00834336916923838	0.000323771163454895	0.000226249338761825
		YBR175W	7.21107083172651	0.00595145221771175	0.343404285476597	0.0617254649330585	0.0443701653696175	0.00388235572793266	0.00282519092870839	0.0121588085789088
		YBR176W	5.27261468392612	0.000833831380354006	0.0208546107061276	0.00921055901512633	0.257419912594783	0.0038046443148964	0.000247940009626	0.00307204721105708
		YBR177C	0.631047898356079	0.000210481566097065	0.0176175915438036	0.0833624541997378	0.0332928480334557	0.000558163834228394	0.000556739464129332	0.00077287613088502
		YBR179C	6.08177548346794	0.0088487480486528	0.0218987095525009	0.00114526275436612	0.00880020284911802	0.00591361665087089	0.00272010997712308	0.00127044741209207
		YBR181C	17.0525084821706	0.000935547023876112	0.172657441639275	0.0216834699322959	0.0192534666098331	0.0134649716435098	8.01058435795741e-05	0.000941753026056237
		YBR182C	56.494809955206	0.0018508400745919	0.0386402225944099	0.0742673954706341	0.0103874477782281	0.047669707895719	0.000393814949547076	0.00291484130194917
		YBR183W	18.7445312387836	0.00368703719209716	0.017829373653248	0.00309981878059112	0.0530998852283041	0.0173210865967361	5.04616436783257e-05	0.00265936842030167
		YBR185C	10.6903234322588	0.00449895106340136	0.10865963735703	0.00298585691221142	0.0445432761010701	0.00907228551660599	0.000162755725274612	0.00146062581161594
		YBR187W	11.4439860660552	0.00376347952382417	0.372282677943296	0.0423931380619821	0.00833333764336929	0.00661426947604987	0.000696038074403503	0.00158810264096799
		YBR188C	17.5459797906916	0.00632438342180422	0.355112589011726	0.0724036688346646	0.0310316355809206	0.00937688259399675	0.000188222667161616	0.00375715168056131
		YBR189W	32.4027168701941	0.00301548321081462	0.421444379439258	0.000325842253969651	0.0828982438905147	0.0157940512895818	0.000207351242078557	0.000388147173128299
		YBR191W	35.2812116900886	0.0011265255356119	0.271653500827486	0.000130352233530057	0.0838376605868682	0.022336195690053	0.000602680482697342	0.00216363832259889
		YBR192W	17.2351617608155	0.00363885444101237	0.0603559733047508	0.0465018130564426	0.0772728246346905	0.0140074602129735	9.56226769057522e-05	0.0045820041891155
		YBR193C	14.4116072712316	0.000860220520451642	0.14546405811985	0.00162440729445927	0.206183200203179	0.00929964105642378	0.000529225761573102	0.00597978479254881
		YBR194W	10.3418570739297	0.000141233927933544	0.398711126908618	1.63537232672294e-05	0.0968787444353767	0.00525893795797591	0.000211993491070209	0.00227242503880944
		YBR195C	14.0956264162737	0.000361641832266272	0.206486104545185	0.0438583728813618	0.0682567413821976	0.00965257339752933	0.000212220795303682	0.00254135374980348
		YBR196C	8.46519203506891	0.00246355043979583	0.162814605745981	0.0468411091689524	0.00449528107767591	0.00672977808173779	9.29889580459966e-05	0.000330405938408995
		YBR196C-B	11.2360550469478	0.00147492664029099	0.155197055024727	0.0994085434034046	0.156474216343332	0.00658816611505975	0.000341029270765732	0.00801215788453673
		YBR197C	16.7109528148141	0.00679609359528954	0.15168065804116	0.0183857613849742	0.0674944190973548	0.0126657835307189	0.000412662250367725	0.00251878650715719
		YBR198C	1.92363123367587	9.05675033611218e-05	0.105045988538579	0.0211222214367227	0.179641990876663	0.00135845195811123	0.00106257246117264	0.00215286126539757
		YBR199W	2.16108859649435	0.00097589570434636	0.152189447444654	0.0743637740436195	0.204288128550552	0.00124412197816672	0.000965796638228696	0.00386691298065182
		YBR200W	7.71425793043298	0.00234695210933866	0.0646466862129377	1.24067366864746e-07	0.0363316191230921	0.00698154764148531	0.00337300635416463	0.00265981115035086
		YBR201W	15.8680792148233	0.000524978462951354	0.0725346361518225	0.0051572241283467	0.0695130096404025	0.0135235960023976	0.0030414923633526	0.00356659469519223
		YBR202W	0.676988160641248	0.000466438435422872	0.0373262898684207	0.0709436702459928	0.0204275250007788	0.000602810062802052	0.000118803646859777	0.00069933919840026
		YBR203W	9.32692019314258	0.00217920702718305	0.0814281179120115	0.0104041003956459	0.0279172375681986	0.00827624597187201	0.000470295790333202	0.00291590584118376
		YBR204C	7.89743705385986	0.00245015512721961	0.050887533328338	0.25921162864187	0.24188306728669	0.00352223730332157	0.00133509795878029	0.00523830640720469
		YBR205W	7.98928356399429	0.00328881116157809	0.219514321780744	0.000343582815912241	0.0424022421346646	0.0059371588497497	0.00123420682071142	0.00167745510337432
		YBR207W	4.52337496534159	0.00289506615149859	0.120500712750611	0.0961243438326397	0.0602524684712967	0.00327773759987623	0.00196076268296917	0.00746786127520582
		YBR243C	1.01371724459553	2.15020773009961e-05	0.0159134943398307	6.98400556580349e-06	0.128540055939557	0.000884777331082523	0.000443756656450163	0.00198277076707576
		YBR244W	35.2473096989721	0.00519508204406171	0.338331695840361	0.0392944027985193	0.186713934887887	0.0148645752341905	0.000616789827595102	0.00321390112934943
		YBR246W	4.44729683467147	5.31703046139378e-05	0.060707313401924	0.0920571071215203	0.280323281103842	0.00255481262734527	0.00116670365960223	0.00223080882334994
		YBR247C	3.63189739221265	0.000792348634233849	0.0197439185993427	0.00134383070173369	0.12152592161095	0.00315874132788969	0.000604977308884186	0.00363363000559272
		YBR248C	11.2152993052117	0.00182853298653492	0.0111053868793116	0.00238163088130606	0.0196559771645099	0.0109263205602868	0.00198080391972461	0.000879735170352816
		YBR249C	10.6755573745393	0.00153727739036897	0.172150251142755	0.002559847044759	0.031811552255811	0.00852540456337023	0.000478902088395224	0.0031924651815625
		YBR251W	2.5805777463121	0.00108683418572374	0.131521394082714	0.00313538541805679	0.0238831708441108	0.00219007464821634	0.00418622109357669	0.0053495791952708
		YBR252W	17.4881831562569	0.00769085956544849	0.300992230288901	0.0683138770540746	0.0962532156191498	0.00911148354349517	0.00222732531091089	0.00669878549118623
		YBR253W	24.2358461935276	0.00757103703959713	0.524092564160002	0.00498929504306484	0.00148174865723448	0.01110684735214	0.0012446990375195	0.00204745379002983
		YBR254C	5.16341572240713	0.00269258028278268	0.506255816198778	5.95917200064096e-05	0.00982644247318209	0.00250839133772957	0.00169373746921751	0.00262756794258845
		YBR255W	1.34278370694816	0.000169825967999044	0.106525518067158	0.00280734130692326	0.160964983717754	0.00099939994517693	0.000268871172680423	0.00155423945328056
		YBR256C	16.1352575911045	0.000669705420540854	0.282045083238973	0.000293771346092098	0.0129918033131917	0.0114043992618888	0.000783047114075855	0.00169271892802021
		YBR257W	22.7748377305417	0.00278626802533697	0.309001192836766	0.0262285631980848	0.0247679589142285	0.0144389039607784	0.000782883375718702	0.00297134161827198
		YBR258C	38.9024846730333	0.00318105786351952	0.459825858657746	0.00160522164883795	0.0471124686615324	0.0186038619062025	0.000168583628044203	0.00257105580542621
		YBR259W	12.7765860196265	0.000551952358010378	0.1363460328015	0.142344355287463	0.215265504630438	0.00647672088251064	0.000125942313089991	0.00393174167004017
		YBR260C	8.39572937623143	0.00317408857155719	0.0280028277956821	0.196752517194706	0.216711156503337	0.00462941765736558	0.00301660519237712	0.00932497577571156
		YBR261C	52.0572812799161	0.00854528023885087	0.474423532434208	0.046770924030376	0.0275353490185421	0.0220858794937048	0.00157119645979365	0.00481929888009009
		YBR262C	58.6514971677179	0.00865247484782633	0.502646376854163	0.000703678474509519	0.00505554308834535	0.0272628657889533	0.000255911033943583	0.00156496313462552
		YBR263W	19.5697600368602	0.00506300628597141	0.121922368484598	0.036645674128958	0.076753110341223	0.0147696381294453	0.00163898133627695	0.00630116611309342
		YBR264C	7.95987607100749	0.00270840870091271	0.203503693029961	0.0286660954645371	0.229774730680293	0.00432224701733852	0.000247907177478567	0.000587509189706076
		YBR265W	23.3975463710917	0.00688709976619214	0.392422449526944	0.00367604962712603	0.00367999994063808	0.0137534258503684	0.00074732847548179	0.00489120057061952
		YBR267W	29.2860332780892	0.00592295870031359	0.249697958138082	0.00389113061907135	0.0307520922876905	0.0205226169109617	9.63781017245337e-05	0.00489025928337374
		YBR268W	45.1789626118152	0.00252653905664746	0.444667164154172	0.0176823457198245	0.00436633147771999	0.0233374973137954	0.000794402028774992	0.00225972643515217
		YBR269C	19.6386678410126	0.00689517865981517	0.247678416390634	0.00118627703856338	0.00678151677849774	0.0145155503358492	0.000311319174439303	0.000944127031310246
		YBR270C	16.9460088132955	0.00653587891369352	0.144149592751342	0.00526404596889146	0.0213728231002297	0.0139337916363637	0.0004689481378018	0.00543371342129597
		YBR271W	4.81564428366591	0.000544009961717723	0.0735686377309929	0.0661466136434936	0.174819061309944	0.00334500794125778	0.0010000552731781	0.00235672050603576
		YBR272C	10.732119853671	0.00198896007796707	0.114631646347641	0.0794270834460546	0.0395676214778007	0.00826577782343516	0.00128968593648492	0.00281512359063153
		YBR273C	2.1871379115392	0.00039935395459134	0.145026754810886	0.00924041103214934	0.0391261563061564	0.00180003774855886	0.000219329006925061	0.000600378863149529
		YBR274W	4.10176694553066	0.000375161226961619	0.0965042306564645	0.182131936938258	0.20853527932876	0.00213293099369858	0.000385085485436611	0.00220447551602549
		YBR275C	19.6600291481487	0.00261297037052351	0.478026808213457	0.00107690430068465	0.0735036578843868	0.00868212434001671	0.00112287107627155	0.00378373618622366
		YBR276C	2.78114915056443	0.000653911407359218	0.157123895070563	0.145174820131625	0.106219937522059	0.00165938346302913	0.00170239799544103	0.0048927949238288
		YBR278W	7.35406278690891	0.00494320569445339	0.299109910166396	0.00586758077724862	0.0251152649175252	0.00496453180590387	4.15475528479249e-05	0.000816339583352981
		YBR279W	0.613717618824324	0.000387218823489612	0.0484262488818376	0.00629754829926076	0.108091625137659	0.000523838234318493	0.000503838358684338	0.00236416106040326
		YBR280C	9.62191561304595	0.00249991908750882	0.0972986694067155	0.00270893901716056	0.18475260041755	0.00691378774805529	0.00131180361472624	0.00292609092533577
		YBR281C	5.83857203995149	0.00127680046026051	0.0994364297454615	0.0163695457265622	0.0162793010347233	0.00513482813440239	0.000301839279787585	0.00249022899727387
		YBR282W	5.58555734176552	0.00056435830845612	0.0469079296267619	0.0483443096682618	0.133176522003582	0.00435362369166876	0.000896028994722512	0.00470906143676455
		YBR283C	5.35598763705645	0.000733024790867024	0.0926355939320389	0.00274584628240402	0.0347199882145686	0.00473835476358032	0.000169610868378218	0.000452452258342593
		YBR284W	7.38030413071228	0.0038554387619241	0.147215166349585	0.0827393469582985	0.172093591223865	0.00439001677569505	0.00256925932284084	0.0063464294582233
		YBR286W	7.78089896209952	0.00234283296070684	0.126381947560955	0.000222965637128169	0.00246549621971645	0.00682833669317771	0.000435932556665707	0.00445646560302814
		YBR287W	8.86157572252326	0.00126818903208667	0.0182641612707587	0.0416877386668238	0.0408715694361312	0.00803666923954975	0.000634375487087481	0.00372843352265741
		YBR288C	3.68897281638245	0.000365121646037869	0.098820916029806	0.0483353144258632	0.413657212397092	0.00163193724635171	0.0015614455803826	0.00368571895448339
		YBR289W	3.72695597612961	0.00218661822413205	0.104474017886909	0.00736345179062028	0.0126252917312147	0.00331611552000404	0.000204459583381931	0.00106335886611403
		YBR290W	4.94254478599367	0.00248128886975514	0.120348856715204	0.0172322282910878	0.0105677672563383	0.00425780037816539	0.000298768539608772	0.00368458616514116
		YBR291C	13.0475135203548	0.00256310798829097	0.054326353188706	0.188892034259544	0.127326293806151	0.00804279792298132	0.00205744321484953	0.0149157669431677
		YBR295W	5.407669582872	0.00295291785424793	0.145766916453414	0.00237509320722508	0.0498293320370727	0.0043714714331029	0.00336983046959845	0.00202868643339384
		YBR297W	39.9621950170463	0.0303903874632677	0.161589313507702	0.150873737518246	0.0304943473910033	0.0235375091166291	0.0196915339101484	0.00832903795859013
		YBR298C	12.455466699612	0.349871508099055	0.00448699107795728	0.00187523122664014	0.0147585252703812	0.00751993394247446	0.0054782763466079	0.0265122732348646
		YBR213W	40.1899493999763	0.00830080865078318	0.157999940671428	0.087222721621435	0.321194919323863	0.0161074566435024	0.00252029702217335	0.0153291367894883
		YBR214W	15.8147046247645	0.00736323426236697	0.069781976571223	0.0754336203564563	0.048622164670408	0.0124952997329047	0.00220229868336152	0.0126414923902559
		YBR216C	11.5866294515773	0.0016009772199659	0.091621859755421	0.188887561141314	0.251304721690616	0.00544311701605268	0.000736614570128621	0.00171615050875363
		YBR217W	19.3894302369874	0.00158701762978657	0.155906535138858	0.0392412849665706	0.350331161832849	0.00856439675025475	0.00459895485247907	0.00849046757886205
		YBR218C	2.20139547172279	0.00225937651080008	0.104589518470314	0.0490730835424471	0.0152945624104325	0.00185683550499516	0.000198279059062143	0.00315338472499112
		YBR220C	1.07572003320969	0.000634237502563506	0.0896064696896013	0.0314245811417581	0.00192369992185337	0.000963885814408522	0.000260051791949169	0.000295764007338023
		YBR221C	1.59610200205672	0.000447236222283689	0.0704044572565038	0.000599007342140278	0.0181609034467855	0.00148437328031171	0.000120845129686893	0.000732144851467439
		YBR222C	4.38909801746707	0.00161942891319544	0.0295344366824737	0.086928258506059	0.0545192222482314	0.00369347400273766	0.000391965807878232	0.00166193106533071
		YBR223C	11.1063839126574	0.00179940020512125	0.0249385317391976	0.00053874744751768	0.0985160050874634	0.0095931253388286	0.00111695353403008	0.0201329468399345
		YBR225W	7.95682892369342	0.000879769748438702	0.0429759846724105	0.165289091289268	0.183253928509852	0.00489185095717073	0.000188674233202284	0.00223089665048055
		YBR227C	14.5225650433341	0.000905948687683651	0.163841938761739	0.181043391221783	0.19709936881579	0.00661824713523997	0.00102202391740928	0.00450247373189439
		YBR228W	20.4184224575606	0.0017699972736895	0.211578489349914	0.115271507537183	0.223592355708532	0.00901112618604559	0.00343888131369562	0.00442954351885837
		YBR229C	4.04323343585963	0.00100782419629854	0.0085595513534057	0.00135817648125753	0.0927077214860448	0.00366345018460451	0.000270962554522858	0.0077461295321602
		YBR230C	26.7594582670171	0.00565884661787985	0.211075913097629	0.0603463229399925	0.107500082061012	0.0162500962928913	0.000344527740254038	0.00589015922075636
		YBR230W-A	24.2797641678171	0.0134161182051725	0.214718530523494	0.0277352181882705	0.091137228842275	0.0156689486193155	0.000243401983239833	0.00696070048995917
		YBR231C	13.5830394489166	0.0035788660127605	0.126831453796862	0.0492989013411194	0.0578670011071703	0.0103972438579623	9.42290921832707e-05	0.00453928270040462
		YBR233W	5.78279302277224	0.00261820669708951	0.125115419233045	0.000197446660974836	0.0541145295228262	0.00480787006680335	4.5842250435695e-05	0.0013122790426788
		YBR233W-A	1.46796599140908	0.000771422171863416	0.0510934823720813	0.0448655500286939	0.065525560698283	0.0012525869141932	0.000831516868970564	0.0025166949486185
		YBR234C	1.0285078224191	0.00229947685907683	0.188504002851518	0.0090461116043171	0.0585813120760648	0.000777642416502835	0.0009565323020901	0.00159060432414785
		YBR236C	5.54864355126322	0.000203680910130323	0.0545912999763705	0.0682720672210891	0.235169006479357	0.00360698393814795	0.000982224285877145	0.00245039696611594
		YBR237W	5.87918334276278	0.00102919261651806	0.0258622279391011	0.235710059011519	0.201869221055181	0.00318147997996875	0.00202472854806052	0.00195088822640244
		YBR238C	3.59180544804083	0.000963792157824753	0.0592560467740571	0.00942670109882003	0.0490264281400711	0.00321428441911597	0.000235925454165109	0.00410251757743183
		YNL323W	2.75497990262036	0.00122304853917556	0.0489846950338005	0.0620145743947699	0.0946656866692321	0.00219738043837371	0.00181115567677426	0.0103238180652256
		YNL322C	13.7532439639951	0.0025450348143539	0.125946269192728	0.00297706898057766	0.0827286848945371	0.0108954882100976	4.70997444873525e-05	0.00134432287709167
		YNL321W	1.38541339571062	0.000391557461438658	0.0224181288467839	0.0101351616805601	0.00674216392564223	0.00135891310734565	0.000762468366856897	0.000468256945247924
		YNL320W	19.5978129023462	0.00486595227631326	0.118278925334646	0.0682262395496091	0.0319632181771163	0.0150134581257522	0.00234798548923129	0.0113054220471902
		YNL317W	2.84118139189534	1.66075156126365e-05	0.00990267493269145	0.0293870721240821	0.0571682206616225	0.00261708919270086	0.000384150931610692	0.00113567849336983
		YNL316C	1.60904040877212	8.67927803890726e-05	0.0753879584825969	0.0706690440245461	0.171452748582309	0.00111570921869422	0.00111278819252846	0.00313883508028154
		YNL315C	2.83588653230464	0.00274628856337597	0.425523438247726	0.00506278194807858	0.00682104253370131	0.00160711913264272	0.000701561950399096	0.00420423215391178
		YNL314W	13.4417429247161	0.00104690846485142	0.25337902175076	0.0844836157002964	0.27784167484201	0.00516657958736704	0.000728520428083045	0.00205649214613049
		YNL313C	2.82998575403502	0.0012383005667934	0.00703332640967922	0.00333649814994933	0.0927718541247554	0.00257849463317792	0.000402496759043914	0.00300834614724377
		YNL311C	4.05725897239029	4.05794270495765e-05	0.0427511481382686	0.0819293777885842	0.157267692238962	0.00294246255225336	0.00132697486785796	0.00562319144485521
		YNL310C	12.1489409557279	0.000868500637075791	0.43070804762748	0.000415189544081681	0.0169704442185395	0.00675307766081776	7.08096045771647e-05	0.00147485146993251
		YNL309W	23.2669940178227	0.00168421539188995	0.0331040473341623	0.0693531158515154	0.472093524729267	0.00977867603133506	0.000136090675843615	0.00348793982583922
		YNL308C	6.92494374544198	0.00115273721933237	0.073022464264819	0.0212579335882491	0.0921340923165267	0.00569055355317506	0.000789618630506123	0.00359857510014242
		YNL307C	7.39338645788092	0.00277762350224827	0.0877682397550479	0.00090227175523306	0.221626891529793	0.00514548335757636	7.39430373128034e-05	0.00217256458461604
		YNL306W	7.95397294638538	0.00595973247495814	0.304429900035503	0.0289006861777698	0.0786401453951782	0.00468202022023884	0.000722139641981975	0.00191806752615968
		YNL305C	21.6443402112229	0.00633809697986905	0.344697903161002	0.042937356241808	0.00448228646650311	0.0130239684008383	0.00015864873966652	0.000836196497333681
		YNL304W	1.82073016190759	0.00138661824272141	0.0815780677155243	0.0710009791881955	0.0593294002868879	0.00146001548193643	0.000826852408907207	0.0014579409045478
		YNL302C	6.66911646002321	0.000391590800051486	0.259707876283967	0.0172749462068553	0.0657527876541058	0.00444562138351491	0.000307687629044145	0.00125295548971889
		YNL301C	35.6271255305319	0.00303572746734173	0.345477785102307	0.132980085478428	0.140767071617725	0.0131789489268924	0.000100975681005229	0.00327602254288471
		YNL300W	6.04074486721621	0.00135170153116056	0.123620470333496	0.0633308283397439	0.0996996109043923	0.00433796315106253	0.000740589911092145	0.00574914338194197
		YNL299W	8.76229973418397	0.000247804605246427	0.0121764962368484	0.00362982760590684	0.0266175165811391	0.00850094577519197	5.0436921917825e-05	0.00150014921373076
		YNL298W	2.40733132161191	0.00249002201919377	0.097569131167034	0.0225795630399708	0.020352618198177	0.00209240491923805	0.000794019863069407	0.00545461253512734
		YNL297C	6.87746884832237	0.000315274882544241	0.0318416402705151	0.149239086222319	0.191180214524193	0.00436222199298353	0.000665588484463478	0.00308767170488696
		YNL295W	3.43451546611128	0.000139112865359411	0.00994873052957469	0.166339554403894	0.355753052903246	0.0016193558893441	0.00206738999630703	0.00376536411644368
		YNL294C	4.12534266396743	0.00100075797431966	0.0145635984804476	0.22557823714471	0.305431352487008	0.00186234218380875	0.00400976684062082	0.00676852258865368
		YNL293W	0.753056394657067	0.000442064793780291	0.107505354830876	0.0377056911389874	0.017550664809294	0.000643775798525881	1.57008162817951e-05	0.0014280936656823
		YNL292W	2.97400077340948	0.00141275953397618	0.0756308677271904	0.0413183500585754	0.0379174047977142	0.00255858128545081	1.70883165510191e-05	0.00113213138736816
		YNL291C	2.09737705997882	0.000591398593805969	0.0236646878932043	0.0899740299260837	0.307541060914101	0.00123092659120609	0.00181405143431865	0.00214585992470643
		YNL290W	6.53927951064615	0.000107776186394295	0.0960962259843548	0.129693599927067	0.105481854774783	0.00442913007438456	1.73570169020646e-06	0.00286260032571581
		YNL289W	26.6509360025744	0.0026192165659938	0.0433312371410225	0.0348870848014868	0.0417570695393771	0.0231802030008751	0.00139046907105004	0.00359061798943171
		YNL288W	2.37736046442013	0.00116259679628364	0.0809649909879068	0.00199036269530689	0.0418048837695306	0.0021167490952869	1.00841926821562e-05	0.00258540124200367
		YNL282W	22.9659434775401	0.00415599364056725	0.30393628132586	0.130585371974338	0.0291088726566447	0.0121449860911295	0.00148277649570998	0.00224009365378699
		YNL281W	35.7790125151954	0.00636790312602311	0.244517408478047	0.0164991197555403	0.14583298783779	0.0204149331623189	0.00265408096313921	0.0065953194582573
		YNL280C	13.7809887247214	0.00149112181902884	0.089443734889506	0.216640908708677	0.0638153517756045	0.00854478036881541	0.00440272025078609	0.0102531840700665
		YNL278W	12.6861066913784	0.00509175388416882	0.0759491269004742	0.000512168319216572	0.26081920836148	0.00817939618956656	0.00346607022333806	0.0164461517787038
		YNL277W	19.7192561596582	0.00110331152267589	0.0742205943253217	0.114988923223588	0.0750946880504603	0.0144255259073326	0.00165726767553605	0.00422901958428157
		YNL275W	6.64384608621089	0.00113054267760071	0.157059531959085	0.0281225786286229	0.191413637738419	0.00413457487904246	8.48362082316677e-05	0.0104244913913939
		YNL274C	35.0677493643862	0.00792546036358084	0.0222937373066226	0.0488731561328555	0.0705890600825347	0.0289570125303003	0.00440189117901198	0.0107024361588006
		YNL273W	8.11727853047027	0.0013074680472936	0.216940668209901	0.0983815568251521	0.0878877341870572	0.00475083053599292	0.00528009285596437	0.0139903008175912
		YNL272C	6.09933453293077	0.00393771333863651	0.112868989702474	0.000242261802904334	0.0641541467283392	0.00507347343762609	0.000162583445648306	0.00138379194234551
		YNL271C	1.10823747038893	0.00202144913825368	0.0476118921437343	0.0171778539412352	0.0255605769699687	0.00102721885979363	9.2364278188749e-05	0.00148916869811595
		YNL268W	1.51687055721328	0.000775393747072133	0.0346130585876672	0.0158605266956096	0.00450022925728457	0.0014631880650681	0.000501440688859403	0.000441244195464749
		YNL263C	3.17476051468071	0.00175332885726146	0.284646378107571	0.00015711980608233	0.0333191767118212	0.00220005837734697	0.000529740942416028	0.000764577511802567
		YNL262W	2.50665482294038	0.00158627437400691	0.0867871099779566	0.00975498165165235	0.0978109997752934	0.00204265334102593	0.00165095426579877	0.00470633016537136
		YNL261W	17.0114067961476	0.00632041611869686	0.213372084595018	0.0140397394008665	0.0727955981668286	0.0118374863912647	0.000189375312949786	0.00201167933061925
		YNL259C	41.8368595871683	0.036197317900305	0.440192274838275	0.0198773655202503	0.0225337163838157	0.0191206321221271	0.00958612106547805	0.00625006285456671
		YNL258C	3.88465557404747	0.00174629078865424	0.0622407904057617	0.00340289225517958	0.067395392209812	0.00339866288047112	0.00282155959364252	0.00474765221502629
		YNL257C	4.45874516478354	0.00203143770943026	0.0296298556094617	0.00986048059786405	0.00847496501736895	0.00430363808955	0.00145649893663065	0.001809305703136
		YNL256W	1.8416066785717	2.51299323569779e-05	0.00454165680847491	0.0744661516469992	0.138368459508088	0.00145739836450155	0.00429178709627403	0.00415252123295743
		YNL255C	40.9372633286403	0.0219951726683503	0.0387754370532202	0.0715801065452711	0.16157787066165	0.0276153458697553	0.00492077579228863	0.0148780799889607
		YNL254C	16.4945866289169	0.00139012700353493	0.333737991938594	0.0197159614412537	0.013326943068956	0.0101246097175663	0.00735134083046953	0.0150249463919188
		YNL253W	5.74604047279244	0.00247413070027183	0.170433689675737	0.0374861355560574	0.0577727436815032	0.00426591591812327	0.000791645849478909	0.00188695264907868
		YNL252C	2.27367061731348	0.000446663117086292	0.107990122696399	0.00650465981850184	0.0120893643960201	0.0020247715086939	9.80776009324177e-05	0.00133301468643458
		YNL251C	9.2254771055642	0.000482662045031343	0.0182061892520521	0.0107368767421751	0.0145782373525724	0.00893360595945946	0.000205418776266424	0.0013478769566819
		YNL243W	1.81016340468307	0.00219673296485682	0.0567962654880239	7.92498286379095e-06	0.00672728997603455	0.00172722100574861	1.45220110191049e-06	0.000882145288707422
		YNL242W	17.5517235360914	0.00786871616142768	0.215986212948754	0.0067468742181021	0.00797600634978467	0.0134183564152678	9.31326958919363e-05	0.00144935358717857
		YNL241C	8.70897579348397	0.00397927953181046	0.016412056202219	0.00277149369061516	0.0543405175978793	0.00813798028585596	0.000124806076439671	0.00185058073501057
		YNL240C	15.28984924459	0.000384621643114028	0.0807332613969096	0.0150430523787261	0.00819904962962082	0.0137396478641317	0.00148687026944944	0.00300836613731107
		YNL239W	51.5975934273736	0.0109451652172232	0.451736708673718	0.0505140049022792	0.0537281248001018	0.021091583587851	0.0026725933125327	0.0101881230849743
		YNL238W	3.00596991861414	0.00243021020563069	0.00984839542300388	0.0661344825617472	0.157852775498369	0.00233519319886906	0.000126913272334998	0.00275391385472321
		YNL236W	2.62105748303714	8.55931022723276e-06	0.0339795174175261	0.198606451871635	0.0820579938054768	0.00182721886630369	0.00135723291770859	0.00148489776350464
		YNL234W	5.57065207493735	0.00288827968529318	0.0127226717460816	0.0516179090386683	0.0767308856925754	0.00483985031556529	0.000963643069060812	0.001928558011105
		YNL233W	2.15770616322602	0.000709049448099972	0.0198841559807131	0.00580471623747974	0.015181915755985	0.00211132887462736	0.000304478893455269	0.000590893829405577
		YNL232W	28.6775383746584	0.00161974133595578	0.0540732955443268	0.0518719077409268	0.0141195686690092	0.0248994130603955	0.00104479126339902	0.00460720324682713
		YNL231C	25.860629129647	0.00122796155878106	0.0762279686984865	0.186030207217401	0.0233616845607244	0.0180952869355724	0.0012773565144908	0.010569622051985
		YNL230C	2.55339436448337	0.00125625580573078	0.185036928554174	0.00506935867173142	0.0164540142337217	0.00206022446279119	0.000142432838932506	0.00216547830689775
		YNL229C	7.88214626203549	0.000563309843928519	0.0572236190419054	0.00914381557504406	0.0672173718434289	0.006902450342411	0.0010260510467585	0.00288310643759166
		YNL225C	6.19988691942112	0.000708273721004769	0.0372698291698508	0.000399782487714416	0.03740372364727	0.00582547363114746	0.000621814451403738	0.000336232324087725
		YNL224C	3.80875614200086	0.000654475317759902	0.0120492563595779	0.0501762121157643	0.047384731362302	0.00345384069875479	6.45219096801571e-05	0.000801899539973699
		YNL223W	2.92064249037658	1.44012082691649e-05	0.0540242198089497	0.000789993369869796	0.15508914171057	0.00235367318850565	0.000206813692836556	0.000665266084786458
		YNL222W	7.54561493804958	0.000677219156943406	0.254970357238785	0.00201589955867597	0.0810476534044119	0.00503371809101926	0.00186165972717028	0.00303208829555462
		YNL221C	2.84376571132487	0.000260781479652234	0.00936408768713178	0.0194570306773645	0.00361845168375111	0.00280420373868414	0.000283758688996662	0.00139519256627364
		YNL220W	2.01470966534327	0.000902846958610736	0.1253378053589	0.00182125993263388	0.0633076285099736	0.00166214436300676	0.000662087288904602	0.000771919614474649
		YNL219C	1.50362581216664	0.000148815397895298	0.00599765068990432	0.0964476958656483	0.133146433821442	0.00117044234380867	0.000631633089371843	0.00241457397379583
		YNL218W	6.18320981261961	0.00197564044309207	0.198120097196117	0.00297222126594953	0.05508660677725	0.00466542043941926	0.000120750874263367	0.000335675240187259
		YNL217W	2.72616602609218	0.00131444783103234	0.243019073563841	8.04521274903306e-06	0.125763197398817	0.00175070372587822	1.75504334810504e-05	0.00109726259226107
		YNL216W	1.7159437236635	0.00033023339454587	0.0155867009655148	0.0147039890004758	0.00267933882818189	0.00169216457251244	0.000198234962442197	0.00194006359308282
		YNL215W	9.67695588020448	0.00730998353798212	0.110003110994656	0.0109253341792479	0.0355909032346541	0.00816287101536974	0.000248897171346629	0.00412930414737104
		YNL214W	3.11154541234663	0.00638890846340674	0.194431942669127	0.0241920507666616	0.123441414434522	0.00204356418741731	0.00253017735888864	0.00570343783373038
		YNL213C	10.368425659475	0.00532223350935067	0.473046831477758	1.50298228285021e-05	0.0376261702406151	0.0050645129608759	0.000321297960153912	0.00167612250820154
		YNL212W	6.91857362342892	0.000232617214700437	0.0109378868707763	0.0220276126385814	0.19647850351744	0.00539439251431739	0.00110172445649564	0.00253091217241872
		YNL211C	36.0378982123838	0.0114536003285725	0.280798589510422	0.00714130461976112	0.0245715994743766	0.0238483398073316	0.00180806132375492	0.00423874254872553
		YNL208W	24.2045118742544	0.00437075092925297	0.287866003561408	0.00887595344719208	0.0214406561764506	0.0163715285541149	4.03764190307286e-05	0.000614038965411863
		YNL207W	12.5705294300705	0.00160816550264206	0.0240570135732683	0.017191978082008	0.384454830958555	0.00707421336666638	0.000371535581460036	0.0157616726676664
		YNL206C	7.16392315834019	0.000341810903292482	0.0390389643461965	0.00416124616493331	0.127999117617134	0.00601012172084909	0.000337381437780279	0.00296761233213784
		YNL203C	5.38830887453024	0.00417952675451199	0.0367435628482809	0.115924885113858	0.269090132141169	0.00312193412333702	0.000159447173543022	0.00506378160458675
		YNL202W	24.7194072758522	0.0234595056382961	0.379810925419422	0.00648770330001183	0.0193397856024211	0.0139957558125028	9.91025280462907e-05	0.00398425863912813
		YNL201C	6.22791950035411	0.000944236067794688	0.0684773058992825	0.0441430268539148	0.123866337508522	0.00476641608663937	0.00720184383087926	0.00333223679533697
		YNL200C	8.93862316940661	0.00819604614570626	0.0891502096808995	0.00118056487207336	0.0298993757579391	0.00787910367025907	0.00016683730422431	0.00286323023809325
		YNL199C	1.01465817642447	0.000494386453677223	0.0253818739328923	0.0286106868334205	0.00341303283900251	0.000975105856618442	0.000723978215184411	0.00206191636087663
		YNL197C	0.983056255716185	0.000294068633808771	0.0546647334939715	0.00526623181643011	0.00966330549288018	0.000934415807474729	0.000266202631148331	0.000822146790781891
		YNL193W	7.29583742773936	0.000626254525417134	0.040613868388895	0.00162493010314423	0.0355710771300072	0.006823430244001	6.92187549047682e-05	0.00149334974159031
		YNL192W	6.89171296175804	0.000266160688230329	0.016388014316905	0.0634905932394799	0.0449787070109145	0.00611433423328247	0.000104426979337986	0.00239476353393866
		YNL191W	7.65926365906779	0.000877887059611683	0.0278514089533969	0.00436254588540467	0.0192635834565096	0.00736155152075571	7.66635701121719e-05	0.00175858900955196
		YNL190W	9.42730441405527	0.00105907695008999	0.314068192658396	0.0668436076965279	0.0551379733312293	0.0053727087842389	0.000176960815436146	0.000882005610508032
		YNL189W	1.57615767997372	9.15697494410956e-05	0.0593472701586375	0.0508832096121106	0.160449598973694	0.00117160941898355	8.6323650314394e-05	0.00218044752819087
		YNL188W	9.91732076513801	0.00178694598655503	0.0281968626702487	0.00720469164662798	0.0135865471232871	0.00952307250554789	0.000414207492976411	0.00170299475501412
		YNL187W	1.77147095234142	0.000778437071350153	0.0109541070280245	0.00658270951368746	0.0990665329261181	0.00159474675079567	9.08114912301581e-05	0.0019395645227272
		YNL186W	2.95632558272801	0.000700738372048466	0.0842781982156763	0.0309135390071994	0.0268382736460311	0.00258558434501014	0.000108770543641251	0.000621404002860508
		YNL185C	4.05012248785139	0.000372941746824572	0.0976997711464617	0.00405813907735822	0.0403694987616615	0.00353829422287631	3.9065197772829e-05	0.000913401948146336
		YNL183C	0.981938581176924	7.42992302435623e-05	0.00991659310019799	0.0035318602606202	0.0147142770683835	0.000974616809507758	6.10048067372909e-05	0.00160782226391209
		YNL182C	6.57291181023882	0.00438981677539526	0.0200591312602049	0.00666522254853579	0.0196016037855813	0.00631192121439739	0.000344460931056786	0.00499775629312242
		YNL181W	4.5810619322086	0.0015577186445789	0.0244672730722159	0.0280368897930921	0.0374517452485671	0.00419058236860757	0.000526218238502169	0.0105957441077901
		YNL180C	2.61664417476036	0.0018803846400662	0.113335779224255	0.0530925554619811	0.0464814708319861	0.00209057557412339	0.000817119781415645	0.00220445724127064
		YNL178W	26.3401187701822	0.00849355905726483	0.260624051534037	0.0272871591101718	0.0578319234413047	0.0169277192193612	0.000115011747848852	0.00122814922355896
		YNL177C	6.25838673601122	0.000113343907808842	0.321696001672074	0.0815566936697454	0.114323999898823	0.00301631820794482	0.00411216972946019	0.00459165121283949
		YNL176C	1.25940996074496	0.00179226266897473	0.085027956883204	0.00849387407376707	0.0356077211535359	0.00111762046954798	0.000344741356863733	0.00114290315361777
		YNL175C	5.72910030617653	0.000477924400741201	0.0139246902442021	0.00425601900543763	0.0252242717372324	0.00554775783885165	0.00115637353632904	0.00391882552506374
		YNL173C	6.66575135474811	0.00221994351892322	0.253532509037663	0.0095624326902944	0.00575287655914201	0.00493157050529951	0.000319704563571954	0.0013039668777861
		YNL172W	10.1979780207821	5.28660383376579e-05	0.0932547593755913	0.0126419075937873	0.211067589528229	0.00698360647277675	0.00334465544124921	0.00401291558524532
		YNL169C	9.05806158613055	0.00278073602707067	0.0558596380645149	0.0949118435193579	0.121444361345716	0.00655772618023863	0.000593474792684519	0.0109720800425504
		YNL168C	24.499778844223	0.00101776204230955	0.373307836892593	0.0042720751480767	0.0192984613272401	0.0146303827615269	0.00034919565593316	0.00405348299552676
		YNL167C	0.998335922935091	0.000767870305822245	0.0228793088024449	0.0389031061305153	0.0419050915712435	0.000914203294219471	0.000131561989123187	0.000382883544434594
		YNL166C	8.98906108513784	0.00956870356052855	0.076713540460184	0.0480709447692192	0.0864079576703955	0.00704136874738332	0.00435611021169359	0.00300148976634727
		YNL165W	9.23316833263953	0.00755731357823742	0.0372333816652083	0.0492621296974568	0.361916440157073	0.0049225892052563	0.00778331844548813	0.0107650446443261
		YNL164C	1.70582264587727	0.000284005640780054	0.0143562828917249	0.000187577163735064	0.0713260427077849	0.00159087285185633	0.000170103143645412	0.00148150958862283
		YNL163C	15.0185186854963	0.00449837330012328	0.0609919998640543	0.00590509167113677	0.258031649915865	0.00989254304416687	0.00241968082986573	0.0151160723113885
		YNL162W-A	84.8354309753751	0.00930154958136804	0.257119491261741	0.121820435943052	0.0634991124091729	0.0436265430719894	0.000510014391260782	0.00201004309524687
		YNL162W	20.7006406904179	0.000116677893234536	0.206832063891399	0.000712335376782004	0.0223732558385413	0.0159620122189968	0.000124111210764218	0.000989381197540743
		YNL161W	1.49711525073911	0.00118274435690194	0.0222894941179056	0.0115727007034188	0.104266024872885	0.00131345750775061	0.00109842610643784	0.00165645467327146
		YNL160W	9.11351637876164	0.00294663921936553	0.181608703342487	0.0173677213141758	0.00246459058271008	0.00727497696944909	3.51705749216187e-05	0.00887884286650944
		YNL159C	12.6412737507196	0.00289873527144304	0.31773450430901	0.0938500528759127	0.199865213868125	0.00485036245309116	0.000974093673657492	0.00518964003740582
		YNL158W	8.48379168497288	0.00401786898064287	0.38065201171329	0.0148525198761678	0.108620804842137	0.00418896880625756	0.00048596163935303	0.00507323933060944
		YNL155W	6.53746204683998	0.00113125615077642	0.13877205859313	0.00622038022549361	0.242348873348931	0.0040438781496219	0.000834144802747802	0.00267762319528117
		YNL153C	6.05965142264102	0.000512220971405779	0.0850169196131367	0.0110423232327189	0.0823138683704567	0.00503865742684163	0.000900853811499671	0.00328932875449796
		YNL152W	3.55688690496051	0.00181375946959651	0.104915054285005	0.0550536715541617	0.190959854372318	0.00234251003931427	0.00023417513921427	0.00163921882347303
		YNL151C	3.24056131879816	0.00298702406829809	0.0230216277644231	9.3920005381214e-05	0.284955707251078	0.00223974793499341	0.000890755163955838	0.0109621195887818
		YNL149C	31.9080664801152	0.0096709531000921	0.252153442991558	0.143479405537951	0.0278398602354217	0.0177973056923806	0.000683856791467041	0.00377027805040186
		YNL148C	25.9165910902652	0.00847609105848238	0.212298337118707	0.0123415109748674	0.0495810078458532	0.018349468701233	0.00198748354153144	0.00565522667551522
		YNL146W	73.0485427779703	0.030576717457211	0.174293765209398	0.178475776328231	0.140864092103212	0.0317552431355633	0.00166808678364112	0.0179113166180067
		YNL144C	13.079422879449	0.00015813599649159	0.0339927810568305	0.00631376541079402	0.0383780424757115	0.0120124966565539	0.00146034534825957	0.0109321953179867
		YNL142W	8.89457471640535	3.14710239730073e-05	0.241903764989913	0.0656043841882668	0.0497017842326555	0.00571457322980382	0.00185796680784833	0.00787002530867904
		YNL141W	42.8902174650707	0.00305077308125985	0.0516608414857855	0.0528783596259925	0.135688323696334	0.0311196334453751	0.00417689878146082	0.0129836675573099
		YNL139C	2.37645215299765	0.000220024376029015	0.0502826060932571	0.070109396082362	0.202749177689957	0.00163076354399641	0.0011066632753169	0.00387840115090163
		YNL138W-A	10.462197335813	0.00718575919590026	0.302771872818293	0.000252441308918496	0.00334116590209576	0.00727170265407326	0.0001464218741269	0.000388258977246682
		YNL138W	4.02236774616099	0.00145745105512812	0.0162713016613599	0.0876773203770334	0.189422163707335	0.0028687048302182	0.000670147244654657	0.00527604547011263
		YNL137C	3.87000754326512	0.000562933095889889	0.0285782248053179	0.0525342236515189	0.275765336850746	0.00252111236398074	0.00157268752960903	0.00239072353491396
		YNL136W	5.77162284230967	0.00343381607240303	0.166713374737351	0.000773479573043528	0.0634773485674055	0.00447918694934273	0.00164280989048747	0.00172462547829931
		YNL135C	16.1895416706815	0.00441600417343639	0.14009875118466	0.00775824604608061	0.106758776541623	0.0120690197433738	0.000123780181150447	0.00088632451730907
		YNL134C	11.6522585320086	0.00519946683777777	0.295025276031206	0.0107604322337301	0.00419429697882753	0.00805899073056066	0.000465691389191488	0.000993411708016614
		YNL133C	12.4686788707625	0.0042037173684569	0.30620221609017	0.0521951202948308	0.00896681860419373	0.00789375457261834	0.00040141816964359	0.0019911156662595
		YNL132W	2.25747540817222	4.12464129037402e-05	0.00749378638874186	0.068979979707831	0.0212996796700104	0.0020793691594705	7.98448207140978e-05	0.000660351047658749
		YNL131W	2.05120382288291	0.00259416300550394	0.230719871122594	0.00872581153946916	0.0323467647590112	0.00151979465574882	8.29864536321761e-05	0.000568361858079713
		YNL129W	33.2255436533177	0.00881207376129193	0.457011865294664	0.00136131089380591	0.0455929586546732	0.0159379725343753	0.000327598604534813	0.00258656632594512
		YNL127W	8.79875120833989	0.00211068081940026	0.0872819315032464	0.00611219557964715	0.138065657450788	0.0068114621409418	0.000657859913066332	0.0030902627627912
		YNL126W	17.9978540670408	0.00439234629357804	0.135046738568935	0.00641940617036176	0.0348364538662598	0.0147638303719085	0.000643705405355922	0.00294625472088335
		YNL125C	7.41561897385892	0.00334300058344582	0.0139414469695523	0.0104204838006783	0.0455336114025313	0.00694609241187178	0.00212825133800682	0.00310875464623364
		YNL124W	29.485449151843	0.00672144959002003	0.140971813836269	0.0127816596943768	0.0244921446676019	0.0238130199726797	8.26502475949158e-05	0.00257770566293649
		YNL123W	4.91035727406932	0.00381433812640155	0.0385103120856212	0.00100041129538224	0.0523439451287125	0.00446074539790679	0.00225425711766873	0.0106190650814946
		YNL121C	0.665018247728182	0.000235843550226923	0.0186987562554594	1.83100336638577e-07	0.0333906431634314	0.000644406549227263	0.000443743005296297	0.000449146466804829
		YNL119W	8.93899690642368	0.00146924411262236	0.050177148371503	0.00822452234217676	0.34800441146851	0.00533511113398921	0.000296449145427843	0.00374288252641137
		YNL118C	1.36243849551952	0.00115189963522405	0.205066027350813	0.00162145021514963	0.030604852489875	0.0010601126506629	0.00013355767067587	0.000625792248767601
		YNL116W	11.4200733932061	0.00215093779765842	0.00321839707922248	0.00275878510140991	0.106075475042605	0.0101170906716847	0.00291556509118673	0.0077669149831284
		YNL115C	8.83136572124337	0.00159948208034911	0.0927155603795906	0.000684505110480775	0.17811878491303	0.00641571126443554	0.00273440401908009	0.00840745941164537
		YNL113W	7.27689794755596	0.00526720466471159	0.237205048517066	9.54478602866809e-05	0.0313574961367116	0.00536551596314023	0.000323886902097544	0.000450913562691437
		YNL112W	2.0826962614894	0.00177770084276497	0.117997440990548	0.00602415527649433	0.118359525185006	0.00160702509428809	8.68111596101719e-05	0.000749291492345112
		YNL111C	17.625342580595	0.00186161438365546	0.278921723039999	1.48797670466235e-05	0.00989195137984652	0.0125102397850493	4.79669243082335e-05	0.00371555632784117
		YNL110C	9.26058009369153	0.0032121169772833	0.223557121066241	0.00677569752438103	0.00522160287832263	0.00714193604354977	0.000312987502362909	0.000760230043286907
		YNL108C	5.10989036659522	0.00777049440787983	0.233117412999485	0.0117962294962206	0.159360076937971	0.00301170520122387	0.00452839564178656	0.0049377890187339
		YNL107W	12.865276265171	0.0141092119593945	0.214999013437281	0.0137897314725519	0.252798064098481	0.00633088050677046	0.0112316578621846	0.00626425545548961
		YNL106C	2.07752847519445	0.00124310535306287	0.0100801591409998	0.013311816419882	0.0258184015799723	0.00199826122588088	0.00243535710842741	0.00596704184845821
		YNL104C	19.2918746386356	0.00529591370880762	0.0710702200164827	0.0649369212024176	0.0516034221500036	0.0152708558931459	0.00663679954286187	0.0122975933624871
		YNL103W	7.56836483075111	0.000907916609667718	0.124695074829248	0.000974104858005928	0.0312497023191108	0.00646647774454601	0.000307421420199445	0.00115452002785952
		YNL102W	3.8619559677843	0.000508638180128572	0.105333253680171	0.00360027544285214	0.0936268262571287	0.00312622042915095	0.000645105438968678	0.00277220529071449
		YNL101W	2.28970918520296	0.000133532756426081	0.0250781731817709	3.2876043013307e-07	0.00378170302456787	0.00227065504742264	2.56480116697641e-05	0.000435209467366867
		YNL100W	12.9871406608233	0.00111519292729813	0.260559913011574	0.0668543121642808	0.0462740517549405	0.008164497111809	0.000257721140989153	0.00295059286080199
		YNL099C	10.7203897358548	0.0020520457722851	0.378112961373789	0.000853464046659341	0.000932759772982883	0.00662629641204642	0.00115432811727967	0.00675316266775765
		YNR004W	13.8902059548596	0.0050253440618148	0.297896905856547	0.000988565290321497	0.021496226994549	0.00939977143842915	0.00025248184011585	0.00419191056162374
		YNR006W	2.65873975086898	0.000162802414331023	0.0180766307701743	0.0452409949348313	0.177550756090443	0.00204368384113096	0.000644066165620864	0.0057552191570458
		YNR007C	12.100571276334	0.000328973029410124	0.0417232722980671	0.124631670155929	0.269096760800362	0.00682605245515728	0.00127341701521777	0.00532291540622339
		YNR013C	1.54307912662178	0.00148284314842285	0.0385249995395735	0.00451084909815888	0.0625317854065532	0.00140514491351832	0.000362265698214908	0.00206147677945025
		YNR014W	33.4439976642458	0.0124084875093662	0.187887118278744	0.0672288100574208	0.00502499072824247	0.02394904390758	0.00093178990857044	0.00337564094883099
		YNR015W	37.5673353251772	0.0112324270834861	0.00835593728166081	0.0766862655257276	0.17429583756944	0.0262480160422846	0.00491396707791678	0.0160641766795849
		YNR016C	2.68526178009917	0.000824456514121637	0.214575692542828	0.00601654985389536	0.0128336867985502	0.00209605911022409	0.000691511232244465	0.00080465192387739
		YNR017W	10.5463104599655	0.000742682704572698	0.186586390473732	0.00224034066795858	0.00449674360137171	0.0086058503110132	0.000109495796805118	0.00047045118543136
		YNR018W	16.2794787970243	0.0018459597191769	0.250032281874223	0.0383269858769186	0.0693705301846207	0.010395945654465	0.00209883328508314	0.00440819079111522
		YNR021W	5.94934720155575	0.000526329778555004	0.187419780278192	0.0072725969861112	0.0748106403947903	0.00441137189757419	0.000157736484828723	0.00141227697680305
		YNR022C	8.86829137508731	0.000367752740259325	0.183028910145784	8.96422076444237e-07	0.233898837808751	0.00521272462697919	0.000306928300774801	0.00326231042959016
		YNR023W	2.65684624106762	0.000833557316860376	0.0156904032141234	0.029820087617225	0.0509842783005765	0.00244204248714312	0.000275776227837826	0.00249496256387233
		YNR024W	12.2407802889531	0.00146274807472984	0.0672872243708066	0.00381674732966263	0.0594107814347832	0.0107217027547289	0.000825006563580129	0.00124676627251534
		YNR026C	2.7957151177317	0.00025049664933553	0.0421952229741755	0.0360163059988784	0.0885478842638933	0.00236402737099874	0.00071862171200798	0.00427384538883502
		YNR027W	4.02382762091513	0.000171415621371543	0.160284108742407	0.105346408282123	0.0735441106757178	0.00270067241762863	0.000483092570034174	0.00213979561055948
		YNR028W	5.44673217555405	0.00176792073315628	0.123199148336015	0.00181020551703565	0.0512459309885907	0.00454390907239845	0.000426969859738477	0.00244909953606676
		YNR029C	4.64031952456399	0.000289042877014505	0.015410509316831	0.0236287318534161	0.264524727871923	0.00326484060462747	0.00228028853788634	0.0036253803825952
		YNR030W	4.08784027077822	0.000125859237737896	0.0228569052515552	0.0696464117741689	0.196219755373583	0.00294148255366239	0.00150188111651623	0.00412067213996414
		YNR031C	5.14236217242438	0.000482263117675809	0.0177535072061568	0.147606453992347	0.193008206455623	0.00333408539930328	0.000637785818628313	0.00412213429742268
		YNR032W	1.01728471589299	0.00271981018105397	0.202494872615839	0.0816893589173572	0.145207969074407	0.000588560695112243	0.000579560185029089	0.00181345252690992
		YNR032C-A	11.3960786413557	0.00539778301868051	0.290554137387837	0.0269457167775114	0.234404842517572	0.00508037869234754	0.000854951557932794	0.00148248451793601
		YNR033W	1.70528463331547	0.0023212101864084	0.015468825292209	0.00190259721973288	0.0576387812512097	0.00159994004290122	0.0019126391016833	0.00307347888148385
		YNR034W	3.36418079152833	0.0021108827835388	0.0325127466993174	0.000472854367440321	0.0979794378703661	0.00295110514577646	0.00315380945867348	0.00430780388346007
		YNR034W-A	65.1709940188527	0.00612635229488629	0.274391792540042	0.0510748625975547	0.178853990813739	0.029578676058043	0.00436384678387648	0.0124590472378441
		YNR035C	27.2787288350411	0.00580024647827036	0.386242663148478	0.000922511916498012	0.0351992208244228	0.0154617656990489	0.000695945084413997	0.00224760544757736
		YNR036C	36.4020522975335	0.00673312571203946	0.39637254766818	0.000772147678545336	0.0248443440837947	0.0204813211789475	0.000168162432576914	0.00126476493846554
		YNR059W	11.9455655129205	0.000292793291423778	0.114019984356608	0.098742120555143	0.107966278357536	0.00817759505196028	0.000440067310693317	0.00194543809577165
		YNR061C	23.7701852841301	0.00232810540625249	0.281720786908916	0.000180351983126776	0.0593016341051471	0.0155102023357189	0.000239833650386724	0.00361165966595603
		YNR063W	32.9903699456688	0.00842171376916274	0.405120237381487	0.0922252378499853	0.0860652939406258	0.0128876932129861	0.00299861489307136	0.0108503952369455
		YNR067C	10.7546038816165	0.00704695834960135	0.221479627804384	0.00416258258830702	0.0147623170694612	0.00814247505016961	0.0015887332257519	0.00356993553026895
		YNR069C	35.3981759267233	0.0217563270339155	0.367199665491605	0.0820006581888332	0.0848386015189317	0.01524284686019	0.000640240338704881	0.00787299945322832
		YCL064C	80.4259115898258	0.0292379392865141	0.181053855900731	0.0225990354872753	0.128319341507147	0.0477010974702186	0.000476252724168639	0.0115036972664797
		YCL063W	12.0348959211846	0.00454539398331752	0.078904499719257	0.00733732734504393	0.0903112657616027	0.00982287403311451	0.00271936820068162	0.00942224144348053
		YCL061C	10.8200369654246	0.00464922598230256	0.173524442217684	0.0638661137622391	0.0611408429543662	0.00756563328976892	0.00207538485706901	0.00445570379446232
		YCL059C	12.5325485485458	0.00340160478704689	0.195905504144186	0.0184668234253571	0.0325826021594395	0.00932977482747643	0.00397495448825079	0.00946406209367216
		YCL058W-A	35.9803203634493	0.012661827683815	0.426285103654524	0.000497370205369959	0.0038448763082345	0.0195252354532818	0.000674750694432891	0.00665341105225696
		YCL057C-A	13.4448147478209	0.00411716906984143	0.281928642876926	0.000411172265790624	0.0154786256794802	0.00942822487788587	0.000282650455847834	0.00364948995605145
		YCL057W	0.840672621071925	0.000137905013816557	0.0316456771450983	0.00138277934074188	0.0468876715909888	0.000787624872277153	0.000268925267778258	0.00410177409476018
		YCL056C	30.9233388843861	0.000914353552553097	0.211971420283813	0.000320599663207033	0.169725673791066	0.0187637788386414	0.000876064314177318	0.00496447791099245
		YCL055W	27.3554954161667	0.00444904210926956	0.066716869238523	0.0732248667383428	0.0786585874591799	0.0210163586516604	4.45299311283596e-05	0.00575262441607352
		YCL051W	2.73943075419568	0.000527165557209249	0.0562166731059143	0.0879387744672185	0.21776597428721	0.00177845884546272	0.000438686221652725	0.00144811651472357
		YCL050C	11.4912044065912	0.00116415695102206	0.112802794039592	0.000744489219763758	0.130994678012553	0.00865875136627614	0.00264736473582709	0.00725941772366512
		YCL049C	34.541777617819	0.00381906334203684	0.365580788245629	0.016741726519156	0.0212927776453233	0.0201603977438068	0.00049199945975733	0.00203486455773542
		YCL047C	18.2973272900159	0.00647275630703631	0.224368029515121	0.00572626755348848	0.0597980675457162	0.0128376547469443	0.00177620850434921	0.0039654393357964
		YCL045C	6.05280637418515	0.000208495539015565	0.0237285036486228	0.00369412266550823	0.0429961923219768	0.00562405242749075	0.000565335906448935	0.0159471411152536
		YCL044C	27.931938009676	0.00703169581497172	0.219357682955644	0.00699789986815816	0.0520899915155633	0.0197295895777059	0.000775475738223562	0.00434223789092572
		YCL043C	27.3047797435431	0.00892330796538498	0.206971235442373	0.0113804725174064	0.0154861284375975	0.0205032946911404	1.20812417100137e-05	0.00353987139626552
		YCL042W	18.0398127306623	0.00310755697732961	0.293616490596054	0.00129016479335286	0.0744796796070206	0.0113143883364817	0.000358255170834344	0.00344524648806933
		YCL040W	7.9162118530793	0.00131223585761244	0.174534064521686	0.0112017283998268	0.0374866448860906	0.0062275946297122	0.000162931061067389	0.000951927064551294
		YCL039W	12.2172178431814	0.00691203907828355	0.116697846128726	0.00268504182582988	0.0566468291444404	0.0100429691138512	0.000310619884518576	0.00407060436930739
		YCL038C	5.58336301278588	0.000788270959782063	0.140422977260288	0.0119593180337848	0.0474054670841585	0.00449397232304567	0.000985017099025717	0.00805400683847681
		YCL037C	5.4342061619201	0.000888963360653821	0.20193508405136	0.044009692359546	0.0763193299316913	0.00373058337065264	0.000390404642813215	0.00242719126604171
		YCL036W	7.20473245283595	0.00137267769430584	0.0995054339184099	0.00323765332678637	0.0751195384529982	0.00591857593833664	0.00479003501198593	0.00795863318103515
		YCL035C	4.32238873127351	0.000109652321687545	0.188345274756432	0.00856438826254057	0.142165154856468	0.0029078648077585	2.49172244535968e-06	0.00103709064214908
		YCL034W	34.9899623777137	0.00445654603928564	0.190339112710537	0.00344030591317085	0.0307796214724196	0.0262306443784052	0.0027351348417066	0.0100486801015207
		YCL033C	114.232518503928	0.00998764612144516	0.219376828929545	0.00176749266220245	0.146965816558367	0.0636221732633425	0.00104593637654484	0.0134249457206887
		YCL032W	18.4616145207195	0.00272094645552731	0.0577555852214609	0.0888098107720239	0.16752805489586	0.0121205484990318	0.00799840821180861	0.0220336777186331
		YCL031C	5.63267945273734	0.00020202373256043	0.0390824429533292	0.00327691280215709	0.0752048622285452	0.00504744469651844	0.001223647162052	0.00101051567080178
		YCL030C	9.34551346708871	0.00857205535557142	0.0138005645085976	0.0225102584086677	0.0445132917982434	0.00861332782338815	0.000287085611522757	0.00180066461492359
		YCL025C	12.5829537219257	0.0111805346681674	0.191726659947568	0.025646441970714	0.0427429919130941	0.00915279533736711	0.00416349122445719	0.00515723232199653
		YCL012C	9.89628998236445	3.62863239286823e-05	0.104886069200905	0.000160123792809887	0.143405563484143	0.00745670866466176	0.00252951382906794	0.00582272345983885
		YCL011C	11.8010537520734	0.00377964266460838	0.0891237045084668	0.103790642347117	0.113427273117064	0.00805742792660824	0.00236711805428821	0.0127957053836743
		YCL010C	66.2878553426255	0.0140619077581737	0.345331054331167	0.00170931761669457	0.0759818146982984	0.0355373412438047	0.000981776054063446	0.0029425324450154
		YCL009C	68.0078215583963	0.0134171410959527	0.299364071239034	0.00388805190707055	0.0304615398021917	0.0417042584084431	0.00109605843779164	0.0113136627696023
		YCL008C	39.8569427110594	0.00236304646723874	0.338033223581266	0.0100500761720494	0.0353835055069424	0.0234627531287668	0.00426602628731834	0.0116598980094035
		YCL005W	19.320637736037	0.000181698290448632	0.384156834277469	0.0160597027976465	0.0477848337017983	0.0105797747195791	0.00180230129996401	0.00476865096428619
		YCL004W	14.8990197812799	0.00293436705076621	0.14457244717948	0.0883069425070924	0.0843404322397398	0.0101301358523905	0.000208234253144216	0.0056339249763009
		YCL002C	19.9061053868863	0.00247431541452254	0.0504197770991091	0.00725539520048389	0.481604001134531	0.00901939716266874	0.0011060364987341	0.00571714068414565
		YCL001W	50.3585766125166	0.0129674085412369	0.439496630812007	0.00233774466524813	0.0622674056548903	0.0234517633146889	0.00138715836910692	0.00338678693486483
		YCR002C	7.66360050964099	0.00204917111847059	0.196834426102877	0.012240363787539	0.187436558136663	0.00464389673537727	0.00156756099134052	0.0035608600601762
		YCR003W	9.77090747159701	0.00184302015802601	0.255211617234477	0.00239514303173158	0.179574530087093	0.00553658797342419	4.73355241511218e-05	0.00212437368737959
		YCR004C	7.00584181879296	0.000392746442182705	0.100482469497141	0.0190228092492322	0.0019302445136571	0.00625229575568531	9.89565118344071e-06	0.000530804721478401
		YCR008W	1.99561597527738	0.00131908895347893	0.042921911296846	0.000928666895199053	0.0650293194289161	0.00181239154461037	3.25549669303412e-05	0.00120274058248496
		YCR009C	4.33363683756441	0.000328381846406594	0.0531683947571764	0.0157968017985543	0.133672948556851	0.00350809561398261	0.000614993123398599	0.00251084556016109
		YCR011C	1.75321868069486	0.000399273981664783	0.05020841883605	2.09001807595699e-05	0.0685067122659864	0.00157672841906258	0.000354931044437917	0.000823735317203998
		YCR012W	25.1920199791351	0.00847080652210005	0.081988534453159	0.0261734073777245	0.0196128416454968	0.0216808589651662	0.000670206074653868	0.00108999529298334
		YCR020C-A	51.8948477882411	0.0159434351621174	0.332289480826524	0.00136114133275886	0.134468854378764	0.0258232387374208	0.000347697093780869	0.00390269245611681
		YCR020W-B	66.635781983431	0.0129889401692145	0.428878758430321	0.000225001548593857	0.00356370649023157	0.0352733078824076	2.19577022363649e-05	0.00219601823335664
		YCR021C	29.052635134767	0.0040020005905931	0.262004342396101	0.056302263321278	0.0315599841211363	0.0185565313045122	0.000326780318771252	0.00360080806568676
		YCR023C	21.1527130472802	0.00598891130824727	0.0946817164000429	0.00266007435661011	0.0673167497716052	0.0174460050459236	0.00092693093181037	0.00567963535701825
		YCR024C	9.67050454222128	0.00251599114614442	0.121877704645338	0.00103428076332729	0.188681629854971	0.00665981832389158	0.00256787304478944	0.00424208724149449
		YCR024C-A	6.68309271410952	0.00409836330645968	0.351630306576898	0.0556346498110208	0.0301486283116541	0.00379414780733665	0.000152824408167382	0.000215997431148543
		YCR028C-A	17.4930168877555	0.000999661164086844	0.305932022997369	0.0084742091779559	0.0602081707615611	0.0107858621914435	0.00499663532907219	0.00657373067857661
		YCR030C	2.74057321951736	0.000925164373684682	0.0700311773503748	0.00634512930836516	0.0426247139012227	0.00245807819267777	0.000820856121387104	0.00104103106924633
		YCR032W	18.3745531796328	0.00329033324657029	0.274483607285716	0.0505040831536822	0.158942085048983	0.00916665766251919	0.00349037992674303	0.0130185168147045
		YCR033W	0.591191202533501	0.000109365878431323	0.0420271961503052	0.0132291651028067	0.000841243787635633	0.000570749653631246	0.000152255617439204	0.000430892142412637
		YCR034W	4.11613489715823	0.000117902517773683	0.0113744725206291	0.045230024218354	0.174248026282655	0.00322021572773113	0.000186340447518428	0.0017465382585455
		YCR035C	9.04416022670693	0.000460614317672586	0.0469589307738855	0.0204431532282919	0.265162663912623	0.00609912886346656	0.000451875086614089	0.00196676518486843
		YCR036W	1.6885693492231	0.000967480188348322	0.161474217517648	0.00705564756233121	0.173755580552732	0.00112145350599605	0.00266661069148021	0.00448863252356821
		YCR043C	17.4681684879086	0.00314012268874637	0.286900236731816	0.0575124767460344	0.0677887646943049	0.0102009932324878	0.00109024532280738	0.00317287839013576
		YCR044C	6.85974671127788	0.00236884330579061	0.442782144274478	0.00516338254623084	0.00407304446107604	0.0038007083094766	8.24796563252196e-05	0.000745633822842579
		YCR046C	87.2565512528235	0.0224652708788507	0.216142822128504	0.0298542840166054	0.0202789190017096	0.0577059827346853	0.00117837479578842	0.00664493434629222
		YCR047C	75.5474757830059	0.0174625199978931	0.210776326005011	0.00046299892433709	0.0981046079596218	0.0478538214496206	0.00066899127471898	0.00619247579527881
		YCR048W	18.9958994833929	0.00923177068820273	0.111982332179371	0.0042041181386254	0.00219082334933085	0.0166103721987664	0.000209495437458576	0.00178854251444828
		YCR051W	24.6596527937321	0.00883132374279467	0.302147358597514	0.0128906612787051	0.0370439438189243	0.0157302936382968	8.84902766377445e-05	0.000426283758399437
		YCR052W	17.263695738818	0.00396424818194382	0.119767302448675	0.00188724409895708	0.0115339169121969	0.0148259290068216	0.00157223138055664	0.00792432417053699
		YCR053W	5.6469757058641	0.00145165928938499	0.0303073752227622	0.0550578631495219	0.0188207601939904	0.00512108956558876	0.000959905097419514	0.00281059069228241
		YCR054C	11.7354521389757	0.00694693241778999	0.128018189551247	0.000187952782472721	0.0503697337996104	0.00963868985162051	0.000374489423679003	0.00251648943044069
		YCR059C	13.4562153742649	0.000441995631040694	0.0361219414042228	0.095168684811364	0.0835796060901974	0.0103879875221609	0.00415987688121123	0.0163743997119923
		YCR060W	72.0893451014646	0.00532898610843275	0.318391351724242	0.0921745947573491	0.0500770633697834	0.0358700832325366	0.00258514658708427	0.00973746500873769
		YCR061W	9.57925660116521	0.00101496200326219	0.030357862598609	0.00282771939919167	0.0235578298746692	0.00914120330571833	1.84010482753779e-05	0.00133217109629922
		YCR063W	11.5101157416081	0.00183104725756103	0.0984452015731509	0.036301486093615	0.295260911835215	0.00651754843395025	0.0011593036661779	0.0076026332452364
		YCR065W	2.88994048818776	0.000153550872077764	0.108171166068359	0.0127722260558456	0.0271553482538612	0.00250968988898464	0.000116091070276111	0.00119401452714405
		YCR068W	7.44534579705525	0.00256515182811769	0.0645236354263701	0.0768634465901128	0.120168852440983	0.0054967372364514	0.00320827267182019	0.0063189718842611
		YCR069W	11.5639010279404	0.00292392663219655	0.0649587400306437	0.000405669246326116	0.0202335813087445	0.0105789598915827	0.00285196861170084	0.00481083089762209
		YCR071C	4.66240448888149	0.000177201551057352	0.0455950565614881	0.0123683111549349	0.067275905010858	0.00415192091763261	1.6108764716704e-05	0.000920883625490555
		YCR073W-A	13.305457284221	0.00395078833171063	0.106718714470588	0.0041665998891967	0.0235332071812711	0.0115696697882148	6.71826742699711e-05	0.00097186570970433
		YCR075C	17.0934695808097	0.00153158403546868	0.108931672095054	0.000258803383391106	0.166449777881056	0.0123772743134992	0.00110821125372673	0.00233754957858568
		YCR075W-A	75.1323067581256	0.00633726144703856	0.34714226458364	0.0650080215731008	0.0415360037690031	0.0352389246855582	0.0147380128395343	0.0320435724704686
		YCR076C	39.1538880245722	0.00713987546740097	0.165594428462358	0.0283103215748062	0.0340160035487258	0.0294299211810417	0.000376482846691931	0.00122436956242683
		YCR077C	17.4378790429144	0.00343903441643669	0.072678971353263	0.062220027595893	0.0856088186046512	0.0134902796839603	0.0016738153095626	0.00552717381898802
		YCR079W	19.7337162914163	0.00613357727165893	0.289239280720795	0.0177495855714838	0.0959911319269798	0.0115603860378492	0.000788283472888865	0.00654407876079927
		YCR081W	4.55034388283494	0.000625493066663148	0.0469792176680748	0.00692285201243236	0.0677899681539049	0.00401344786259825	3.17330249404281e-05	0.0124429270943319
		YCR082W	16.0701191023598	0.00272558574209603	0.255652352546394	0.000154680204705715	0.0254213979579816	0.0115216264625067	0.00242553361415587	0.0020594518697728
		YCR083W	7.08197844899818	0.00269916840540026	0.227244632960926	0.106753469421362	0.14806363358209	0.00367924578745332	0.000899582161192691	0.00339868636772558
		YCR084C	1.77265362050896	0.000483936559570325	0.0598211037552098	5.09931160126321e-05	0.0251995170486875	0.00165606181562389	0.000103614263515174	0.000505011942962405
		YCR086W	32.0498311363709	0.00150503062881776	0.389305112691257	0.131021552746177	0.0538393306125691	0.0129727567493292	0.00300333272557641	0.0131370826724973
		YCR087C-A	59.7308528578344	0.0035416117635208	0.395904158512182	0.0568460351940723	0.0754564811433152	0.0266754523502801	0.00156001772991407	0.00396166801368419
		YCR088W	2.84161660513449	0.000816797544234451	0.0191237581821936	0.0175908885751902	0.0343736829847539	0.00268130239453157	0.000503761404025659	0.00359493016255118
		YCR089W	6.50889779348623	0.00224171694400202	0.176807150815238	0.0262938838766282	0.0774731777991899	0.00473003913058608	1.35689125337388e-05	0.00288711668097701
		YCR090C	23.7057844690315	0.00622694087593042	0.214189410523401	0.0353191044132585	0.0550359243907189	0.016163826205041	0.00316207650802404	0.00414285044771496
		YCR091W	18.8035889855105	7.17315141063488e-05	0.191971515922498	0.106000166254255	0.0449075055688674	0.0122719754092871	0.00205964050071589	0.0054797120341884
		YCR092C	7.34018171293072	0.000694023644144091	0.0712500257590597	0.119659467041419	0.195548571867334	0.00453880738761249	0.000746238265210686	0.00380512452620282
		YCR093W	3.18956258647545	0.00041323051908033	0.0326273730501623	0.0170976147666201	0.021785574904733	0.00301643507584635	0.000203501890182587	0.00145466590418812
		YCR094W	10.2676663471601	0.00201444696750761	0.0634537764550238	0.0136764075616993	0.0768007845807708	0.00877549722544684	8.9272763372262e-05	0.000687094819319672
		YCR095C	14.40851076446	0.00467471793765787	0.0543364685892732	0.00890033395532133	0.272030094581491	0.00951940068057656	0.00173278902298517	0.00371920626771954
		YCR095W-A	15.9210189175726	0.00803911101556001	0.127658402529567	0.148124625581569	0.161929925333471	0.00880213653695581	0.000281476969220432	0.00534924115351846
		YOL154W	27.7915365523859	0.00035211076646423	0.0473758596306724	0.0341864630734849	0.00660078029317296	0.0250858182055621	0.00110115707947376	0.00395780840251409
		YOL148C	4.2599669289236	7.5712839538192e-06	0.0173205052345723	0.0861992820173788	0.104498306397412	0.00341682139307217	0.000715237766077832	0.00469431634376169
		YOL147C	8.93575201655167	0.00372578881486579	0.407761135590176	0.0101899563762121	0.0186509237135946	0.00506514072999106	0.000241132653457642	0.00090344917006501
		YOL146W	3.50522845257623	0.00125067116973083	0.0979595665419194	0.059854999281902	0.285928316583815	0.00195582857061802	0.00156615757648144	0.00667802549155157
		YOL145C	2.9695557445576	0.000685937251819874	0.0230760529180712	0.00179370504086202	0.055535186962753	0.0027735488883159	0.0026330924733914	0.00155019555042603
		YOL144W	6.63761403917714	0.00045282495597567	0.0401619967214883	0.00985728255768197	0.070519167250287	0.00586215218594661	0.00296232191490584	0.0078555078830035
		YOL143C	22.6997980170054	0.00189893473466747	0.0860731762312785	0.000482206402694691	0.259982001426474	0.014729922121166	0.00105034228333213	0.00219645940402366
		YOL142W	9.4591499589269	8.68311921769098e-05	0.287621347651387	0.018390798676045	0.0193659930959897	0.00643738950263073	0.00112273981700631	0.00248949306084587
		YOL141W	2.2158651727707	0.000114273987186112	0.108859002719828	0.0149682648274206	0.0300457364216918	0.00189628633892417	0.00289631593829388	0.00563950589274724
		YOL140W	7.95055877842748	0.00107960823634035	0.0265372284383247	0.00649443827025756	0.0136699794220052	0.00766130620213643	0.000342574159702014	0.00333767861825258
		YOL139C	6.02131795003127	0.00335668496769738	0.146384117987906	9.73025096753675e-05	0.00981581859412133	0.0051428294176857	0.000315271717389365	0.0009412068222394
		YOL138C	2.53143735585545	0.000431720445858815	0.0549469413147009	0.00635663530419567	0.0251827394290744	0.00232414745863877	0.00596658131405843	0.00834496346162199
		YOL137W	24.904105812698	0.00367140353611561	0.0130978377104685	0.049940530891584	0.315828009547309	0.0150888192153361	0.00452717257973534	0.00626814727991106
		YOL136C	3.44617823481844	2.75027032040257e-05	0.0464788553556237	0.00057671746271581	0.149258543795973	0.00281433464758026	0.000517909440405992	0.0029453388940745
		YOL135C	7.35215888698593	0.00125936748437928	0.349344940192631	0.064139252223274	0.0394014217895022	0.00406957223808308	0.000545647740387281	0.000782172980653857
		YOL133W	5.24706449557273	0.00429373748371211	0.235583566993735	0.1019136525401	0.210226368899186	0.00236329789595582	0.00128212995372178	0.00456295575969371
		YOL130W	1.35517629602232	0.000362586907118612	0.00496031951596704	0.000922742183556677	0.0231062174553458	0.00134241659583549	6.69494692285478e-05	0.00203208928728227
		YOL129W	2.08427492328234	0.000975376744610195	0.139145636750687	0.00623672248611623	0.0148570653940179	0.00178210137145008	0.000226060611909312	0.00193334128857263
		YOL128C	16.0068276137236	0.0011261333539926	0.259321651078914	0.0984089791958995	0.0839320724417677	0.0089404515970092	0.000697432996678016	0.0022149391337422
		YOL127W	17.4052056109046	0.00124433643806624	0.294780490753149	0.141415133163477	0.135055296190893	0.00744542326002058	0.000320792181549916	0.00206398663715732
		YOL126C	11.2907068514051	0.000579359210541703	0.0800086516147546	0.016930638406807	0.0111190728497514	0.0101769729041367	0.000377941625079408	0.00072106991098992
		YOL125W	3.76905959205636	0.00121443166687662	0.122094487214013	0.00522351866781731	0.063608441851766	0.00309970078584624	0.000139674388137223	0.00162160401143728
		YOL124C	6.68989751744785	0.00202398335893304	0.0409261343562365	0.0664175809125463	0.119406646893107	0.00522141889741523	0.000869886154779387	0.0030608799695383
		YOL123W	4.27656316955878	0.00407718528133841	0.12373258062219	0.02912927042287	0.102112646382512	0.00321160744745459	0.00198594901515134	0.00249524995099905
		YOL122C	11.6341539588554	0.00197696735247068	0.0302430515759687	0.00426976236431052	0.187141024950137	0.00901136274397381	0.0041986546408001	0.00687774719984197
		YOL120C	56.4787706011882	0.0106333876667743	0.306206409186088	0.0282392941181158	0.0227717611070595	0.0344870167611695	0.000296927818370631	0.00115670221585013
		YOL119C	6.23232063165833	0.00136641419544135	0.0991718396318185	0.0424010645437126	0.0368904740179185	0.0051178698389039	0.00493466242848594	0.0083155207302269
		YOL117W	28.6196009062835	0.000273694774776689	0.0309401310600263	0.0703371955460512	0.24217440184651	0.0179351800663147	0.0017871236883624	0.0246670872638539
		YOL116W	28.2235714453621	0.00278325181731131	0.106374806872618	0.00419152644369668	0.0464277379905304	0.0235544374976191	0.000335094072022022	0.00146275169928029
		YOL115W	5.80702162134738	0.00934671188567775	0.0637197922708257	0.000379720489956327	0.0515457396316809	0.00514664653062162	0.00280981690799529	0.00168787981381868
		YOL114C	27.6284210056823	0.0273488077035725	0.160626761186137	0.0114182646360552	0.342485235974987	0.0117293696708666	0.0132220867174122	0.0186486245742289
		YOL113W	12.3102670481931	0.0011367180995214	0.0212999863179618	0.0418795985209571	0.232046663367498	0.00855865874361354	0.00202939594395629	0.0142111955084593
		YOL112W	8.00484325301225	0.00198750454814163	0.089636345249134	0.0594567058855871	0.135641568309708	0.0057386162295562	0.000192060459129098	0.00737285760628399
		YOL111C	8.35647814721507	0.00053312301429888	0.115163852923134	0.100695375385169	0.108610539512385	0.00570287998897256	0.00046514088530837	0.00248473566551444
		YOL110W	2.2307980120122	0.000580995239757088	0.0957565415625229	0.104858643616054	0.0338746621474143	0.00173051942099981	0.00143457465272298	0.00433145244471576
		YOL109W	11.1015597520694	0.00444153690452788	0.305350673790113	0.00327002862957117	0.000418215127501166	0.0077148870975112	0.000113557506636679	0.000154397071893717
		YOL108C	29.0810933816356	0.00434527280563567	0.254914955128818	0.114540664725631	0.0476524605464618	0.0166322698292986	0.000661127807624519	0.00282348008937492
		YOL107W	12.9663407751778	0.00254438330648087	0.127692512978705	0.148626263237639	0.122455234813846	0.00775321518963955	0.000509040588385328	0.00658159315626621
		YOL101C	20.4543866873275	0.0101007083096058	0.19300645130148	0.00212335938954868	0.060030376440052	0.0150448925420603	0.00020026843486271	0.00131875199042246
		YOL100W	9.95582076888954	0.00197401274784483	0.146632468098483	0.000455669947877247	0.0654446907485977	0.00789181845216759	0.000550900380428723	0.00307391718908266
		YOL098C	3.61180063167982	0.00157618139352026	0.090974687747303	0.119455664465282	0.103040240223665	0.00251514818002106	2.5413980211649e-05	0.00247738147188081
		YOL097C	7.66269629608338	0.00102012917866011	0.13218204561124	0.00192465046132197	0.0684461366152788	0.00619603104659701	8.36459131775267e-05	0.00063352947070612
		YOL095C	3.34225801357765	0.0014129276497723	0.106203370820257	0.0409487937927454	0.06873258630415	0.0026329825730524	0.00262720746049809	0.00824831874816194
		YOL094C	21.803389689745	0.00943116155584235	0.325635129961923	0.0592800341443129	0.0355323356963722	0.0123689606272301	0.0009224384334027	0.00292280274210896
		YOL093W	4.24942156336567	0.000270033923276968	0.0806983130999092	0.0171167100574994	0.0815542651501562	0.00353233631828458	0.001965180782935	0.00322959366514469
		YOL090W	19.0255117840378	0.00500583591010627	0.208652733696061	0.0492604380819286	0.0399073529327914	0.013121765477176	0.00223381968701777	0.00840164590237972
		YOL089C	16.0786622313249	0.00443359920604998	0.127282976499922	0.134081987731659	0.0563841812165419	0.0108762786339426	0.000249840999432336	0.00621339786358401
		YOL088C	5.29346584180935	0.00170196056596518	0.222404026335795	0.068731076679793	0.0803415891857742	0.00336872511165812	0.000275668950760693	0.00180273497019776
		YOL087C	2.9603042325142	0.000212292580973264	0.0533147723097257	0.0290513050414548	0.0379229613273294	0.00265001400350512	2.16063749671989e-05	0.00277037384759838
		YOL086W-A	13.0915217219291	0.00129181480264068	0.28999215679637	6.7697968928077e-05	0.0125509122430157	0.00867389165880229	0.0128495677725907	0.0276523864954947
		YOL086C	39.7673778128119	0.00426410377033812	0.350906693156188	0.0185133078028655	0.208143226243758	0.0161310353781777	0.00166132139066689	0.00431841908036525
		YOL083W	26.5044977162175	0.0133421107371872	0.295446899913658	0.00380267288844061	0.014886891618388	0.0174361293244035	0.00172071404047163	0.0110344813325738
		YOL080C	27.1718251620796	0.00420278394810038	0.159473118710353	0.0621210689407465	0.299319139020587	0.0126754505995065	0.00124313819901812	0.00548209724390595
		YOL078W	9.69525730141345	0.000193354586014573	0.1152453502442	0.000910389200342147	0.135680458547801	0.00728197460294131	0.00122312443833921	0.00610471840767113
		YOL077W-A	59.7485595861068	0.000736043498812294	0.318194774102379	0.0110885093513826	0.136655938367031	0.0304555472441623	0.00104065415137692	0.0041295672312093
		YOL077C	12.7793716010076	0.00304203434011279	0.31221063310791	0.0234301229832868	0.165851197292477	0.00636847446135135	0.00090947973480482	0.00160869735678091
		YOL076W	3.70894342665354	0.000891010081960446	0.0439188561625731	0.101903775542476	0.218602699624862	0.00238807856226716	0.000367958656066602	0.00325264848095562
		YOL075C	14.2772280554105	0.000425764693619986	0.0532799597756208	0.344673051584408	0.151915024356533	0.00629852782693734	0.00261623506824404	0.0100437771101795
		YOL073C	16.1667462482509	0.00559641629614247	0.485539886689986	0.00664800365159786	0.0517047899271395	0.00726360123376112	0.00108794403706808	0.00346995612017685
		YOL072W	3.86759169757203	0.00159505736259451	0.199197372838449	0.0288800177343528	0.193999384688412	0.00226497658525457	0.000934230991743162	0.00132011575009433
		YOL071W	1.70930657642186	0.000259928237366676	0.137810413216883	0.000750772627674035	0.0708969578001306	0.00137854805033907	0.000104017089659222	0.00133716344161997
		YOL070C	3.57419975137025	0.000252633902755168	0.104676704382573	0.0493028417047735	0.184966062084452	0.00240266693098918	0.000553336316638874	0.0014851272343028
		YOL069W	17.4261833308428	0.000901195375637859	0.0503796144433444	0.0789065528375817	0.408950134791041	0.00789747597396072	0.00114758703572665	0.00931689914455336
		YOL067C	8.71326612264985	0.00153895315390418	0.00897416424305721	0.0745702376569282	0.046975141901356	0.00760318497302634	0.00227245539691497	0.00606046043361221
		YOL066C	9.58650534478713	0.00395440843545978	0.0336612875681588	0.0941003025610309	0.0975765334786458	0.00736640447195827	0.00253459087438476	0.0105270884413265
		YOL065C	8.00890376679794	0.00119858009618403	0.125062656561085	0.0554722959292696	0.019098270628304	0.00648838942551489	0.000549828583363093	0.00110243998420608
		YOL064C	3.88691495469636	0.00131866305962057	0.213089056212865	0.0107680683612832	0.0252515519784271	0.00295391969833325	0.0017226681015214	0.00286615244067402
		YOL063C	2.53948273354423	0.000393984857077856	0.0560170586972096	0.0276899742216079	0.0975271746172257	0.00211826010282408	9.6389626440869e-05	0.00171209901680745
		YOL062C	1.22354833850461	0.00090993724825719	0.079172622395308	0.0395939395415368	0.0716054524267421	0.00101010394822184	0.000310781808846028	0.00132725594542441
		YOL056W	9.72705854946439	0.003466762434529	0.111622360594415	9.64206816455302e-06	0.0454968063734226	0.00824386340265904	0.00135802544821189	0.00228534263247678
		YOL054W	1.84632468701624	0.000625986368867108	0.013644920263761	0.109673694522709	0.010695888624267	0.00162793856991365	0.000984914979599262	0.00183674692340763
		YOL052C-A	39.9083947780988	0.00127139433493361	0.353500113975629	0.0723780154688257	0.00706583638347372	0.0220919554027371	0.000497955350207543	0.0026922765257608
		YOL049W	6.88425733195365	0.00260832151056465	0.0138180234916206	0.000108198464608841	0.0932848521642802	0.00622752703921054	0.000155973488040128	0.000541712898931678
		YOL048C	33.6368221778243	0.0145421062306324	0.115382651518636	0.0539887233476085	0.137812155663907	0.022500332622959	0.000228125025271622	0.00241272145979027
		YOL045W	3.18568165106251	0.00224494671520572	0.106198171803577	0.00471435951561515	0.0444212842945327	0.00273165424923849	0.000146116815896139	0.00230123680971723
		YOL044W	13.8495154441679	0.0177157360976418	0.169146558694556	0.0864490566329837	0.137229630344444	0.00821311461707539	0.0010233612603678	0.00119252903290671
		YOL043C	36.6362979966447	0.00411947661727032	0.170913387932064	0.0651084302200716	0.319348734232634	0.0156470344254887	0.00105581959845987	0.00679543051905291
		YOL042W	63.912722405461	0.00802098334619493	0.264690339706784	0.0979456695621741	0.138519511702718	0.0299282145153388	0.000415645357577471	0.00326380220109847
		YOL041C	4.7074162982327	0.00131771931626478	0.0270098468462607	0.000365079507021724	0.138320696426526	0.00398939949872516	0.000105233084509134	0.00142119551164458
		YOL040C	16.4276478980814	0.00526135720833697	0.212200867980775	0.0322632331350999	0.0266910679334296	0.0119306989846155	0.00107756450271467	0.00145759580097648
		YOL039W	21.6908353366263	0.0057654770090525	0.193429470937365	0.0469718715150025	0.0102397327657131	0.0161278996296685	0.000188218051038509	0.00128955903485697
		YOL038C-A	6.71076373069095	0.00359217846580251	0.260385225242667	0.100296689909684	0.034866908560066	0.0040228464589663	0.0013269359404044	0.0101947206547225
		YOL038W	10.3141523595846	0.00541316622998332	0.25556820848791	0.0161497138362827	0.00425920219538863	0.00748496649449913	0.000246413084774163	0.00230616295912544
		YOL036W	5.08433017587286	0.000239771669577702	0.0152250241739389	0.00903548419863281	0.063332677812763	0.00470227714846946	0.000303576097234955	0.00413104550839762
		YOL033W	21.561795945101	0.00471945667058144	0.214051668566993	0.00251356780545358	0.0431685620654639	0.0158021393434006	0.000572929294952667	0.00359079912302213
		YOL032W	47.0611675479342	0.00187262073281299	0.026541477021539	0.0150583926447984	0.112839054895175	0.0374872438771402	0.00139272871656053	0.0270431433247859
		YOL031C	35.9217333699675	0.00643351301687564	0.0959821186435633	0.000691261667583741	0.145411023845562	0.0262113463290709	0.000802477970355216	0.0120093609532513
		YOL030W	4.45771987326397	0.000352009785863066	0.0363524351210148	0.00681806464710019	0.13201182977097	0.00373332190289367	0.00126951942800763	0.00173186952645008
		YOL028C	2.06714655062832	0.000854929469279408	0.0357305071948208	0.00328121011576627	0.050888855973768	0.00191593404214666	0.000421508838693147	0.00193106309708911
		YOL027C	2.80372794019116	0.000214494494066401	0.0276651093144745	0.00570462972263878	0.0262619976152485	0.00267624050543953	0.000434784084846505	0.00504032275408724
		YOL026C	23.6028929222577	0.00414822319006568	0.264013644528711	0.0290988131076828	0.0510813577159007	0.0153425140834889	0.000817020802733868	0.000812212450945636
		YOL025W	3.58732440806357	0.0027661503557628	0.143314063051257	6.40493892496323e-05	0.047207251739406	0.00294097412546059	0.000600352174596831	0.00263114711332798
		YOL023W	3.14991176195475	0.000683102693281463	0.0889236996691784	9.55559871751918e-05	0.0971974014055019	0.00259561651122408	0.00181101771432382	0.00411235007123086
		YOL022C	8.45715687941516	0.00156278687941457	0.0689586696826296	0.102594749439058	0.265595285249741	0.00470976254892852	0.00285513962900091	0.00996969277463014
		YOL021C	0.892975048219402	0.00140305176519598	0.0152030240456855	0.0174306888139784	0.0186562179531118	0.000864229288293307	0.000478894867528975	0.000995185828978215
		YOL020W	5.29655753238335	0.000595741007893443	0.0184362799841638	0.00150640867726012	0.0202404229674015	0.00517460756850663	2.57451489468025e-05	0.000101801224386677
		YOL019W	10.3592258565483	0.00236720262541943	0.0489779819156963	0.0191002590713773	0.0999084277684338	0.00869185697097873	0.000757188006696512	0.000953516217968886
		YOL018C	14.3286584072116	0.00555820109775525	0.0273673974873958	0.00292776365375026	0.209345049914464	0.0108388306027708	0.00332836964141075	0.00204226684821491
		YOL017W	28.0047339061025	0.00747760711598934	0.129156064130122	0.00591147096329874	0.253263094248365	0.0162837531325491	0.0103881687236728	0.00977809445389305
		YOL016C	10.3566773652195	4.00777530240321e-05	0.0304415363699432	0.0413672886626258	0.0905188129116706	0.00872190829834323	0.00210369820229583	0.00452835800992043
		YOL015W	11.5902539264401	0.00542328312170668	0.105239414418903	0.0730492488427274	0.162232699120815	0.00763231547705175	0.000388972881590939	0.00306343934247155
		YOL014W	46.7658602423606	0.0238828170485662	0.0606376375733982	0.0271871635931593	0.0444001768168188	0.0382078319714844	0.00215294585626925	0.00581003500464888
		YOL013C	7.23532374360716	0.000432343544159527	0.00955557576634469	0.0750076091583245	0.116550713468662	0.00585383349463933	1.26510027143205e-05	0.00261805771410394
		YOL012C	10.0115045351783	0.00310186988831308	0.271967987619022	0.0149240495719528	0.0101102626614423	0.007093492641992	0.00028917525680148	0.000700439177441669
		YOL011W	6.67522749800836	0.000108666076825699	0.0523647741045899	0.0472035525022661	0.00838020088442788	0.00602620290578288	0.00136412767823827	0.00308671022984854
		YOL010W	7.41378498413061	0.00217165179844699	0.0342736170338704	0.0264398633027347	0.0214248958419254	0.00689146608612869	7.64157708070852e-05	0.00111180730796837
		YOL009C	17.9732749214742	0.00711373114518388	0.300561303064379	0.0437621402227119	0.0941084965780317	0.00998147947094669	0.000254470684293653	0.00197348478968132
		YOL008W	71.7805687358835	0.0135625238305693	0.456402549263462	0.0169541485396151	0.121349401011465	0.026603382426708	0.000106612951558758	0.00314708843327229
		YOL007C	54.4378532818193	8.80574969198214e-05	0.159231003080762	0.0836615645312095	0.0498398314915302	0.037128528248295	0.000541181715314773	0.00357073414855269
		YOL006C	5.10297699069011	0.00167084173734768	0.0198867463210511	0.0109033477865945	0.0471136410638152	0.00474454824018666	0.00250013370362012	0.00536224418572086
		YOL005C	33.5970706688172	0.0110309620921706	0.27959678630743	0.00404611954165635	0.00403744667506309	0.0232708449851697	0.000409181749848257	0.00131002334505966
		YOL004W	1.09638204154388	0.00293031375026711	0.0902450172449365	0.00376644853379031	0.0234328767629379	0.00098522518401726	0.000379709467302603	0.000852869327404298
		YOL003C	20.1547570161005	0.000170578796218981	0.300904764423731	0.00787162320228204	0.0192234667411758	0.0134494306531384	0.00262506828949715	0.00419553387259036
		YOL002C	30.7543327669035	0.00396646495443688	0.341124290470425	0.0289509608233907	0.0696903679374547	0.0169076119306353	0.000870695241326522	0.0017004539500166
		YOL001W	24.440782362356	0.00364183068770625	0.318075394077892	0.0371684092292013	0.0439585042109053	0.0144189257343631	0.00119954287963092	0.00550677033427422
		YOR001W	4.91778717423712	0.000834454016524123	0.0626363930757985	0.00739082912156106	0.0113372816617746	0.00455767785210068	0.00204332591830715	0.00629779327427985
		YOR002W	2.82208273489405	0.000105367782665207	0.036648905227483	0.00554959962695766	0.0490413281921667	0.00261384693406949	0.000169743122530777	0.00151779846854477
		YOR004W	17.0569405501474	0.00241744888072974	0.0764940560743878	0.000532694113574958	0.0702610218633102	0.014442707874771	0.0019152509358238	0.00718480529510938
		YOR006C	21.6571998906915	0.00666392165682716	0.133026466025472	0.0701541527716509	0.0702402667336721	0.0152067659511487	0.00559896021403236	0.0135228557444945
		YOR007C	3.82075112723789	0.0017501901392073	0.223898983049843	0.0730735542450075	0.0212716663270887	0.00263210470890676	0.000859703087957152	0.00387458374535823
		YOR012W	19.186855112671	0.00335433589474836	0.213516520976605	0.0559411753963282	0.0958597479369534	0.0119930277418274	0.00196894638639907	0.00705297554779426
		YOR014W	6.06152780213861	8.19079332239385e-05	0.0099884896584768	0.0780838883808294	0.0780503366358597	0.00505546470043822	0.0025975787945379	0.0118004889633607
		YOR016C	14.8045175436196	0.00404203020390588	0.0756035154017903	0.00446753565442707	0.329590487785349	0.00869817688628211	0.00117433790551913	0.00275443407777154
		YOR017W	8.37786563803134	0.00265886862489335	0.132918291968044	0.0044794693524078	0.0933241737154262	0.00651201714924059	0.000275328685187413	0.000887529930495685
		YOR018W	8.58170620864862	0.00126632030836186	0.0402843369654217	0.00469941379838135	0.168095511156751	0.00679489569414681	0.00132776547483498	0.00442953258531194
		YOR020C	13.6112464810813	0.00274815747727293	0.287369993260035	0.12616202407651	0.0265618719664858	0.00762329285539869	0.00010137366649064	0.00257792305737171
		YOR020W-A	36.76053767359	0.0134922779582907	0.207821536520066	0.0326219138220427	0.0120165159388575	0.0265311095370363	0.000849750351535309	0.00197167128155663
		YOR021C	9.53107322906515	0.00698898792951028	0.0993359850375725	0.00528472448184361	0.0131428156385157	0.00844847995416743	0.00028288834264757	0.00102116028373258
		YOR022C	2.8408643571705	0.000672391635002049	0.0090083060386574	0.004763615196801	0.210867708492904	0.00223136471791737	0.001915418543465	0.00362513158102343
		YOR023C	4.90564128829175	0.00206029288595545	0.12784231142037	0.000556045836395268	0.107379530846099	0.00380086597329536	0.000438821071275298	0.00141236734460295
		YOR025W	1.70139739781345	0.00314164396919585	0.314169367778522	0.00339585731939063	0.0195328110710629	0.00113830672753507	0.00172925326439197	0.00363991594665899
		YOR027W	3.99279654253046	0.000374864476533003	0.0678818438986409	0.0147175321736962	0.0706516988094894	0.00344135376260179	0.00015272992592505	0.001230006146218
		YOR032C	55.5136148205307	0.000419507505328893	0.0613684230013747	0.0880324231334117	0.0106405690870472	0.044571040126331	0.00061255259986234	0.0104187202043807
		YOR033C	9.71907748812789	4.01751972298805e-05	0.0646060722008372	0.0973431849613142	0.0273653246416458	0.0079389133904701	0.00180158560725492	0.00334396275182001
		YOR034C	5.04077709198101	0.000562878250471426	0.110652912500355	0.00722917269016753	0.0676131088219352	0.00416434647453657	5.84404839091259e-05	0.00308400823013312
		YOR035C	3.41690398972191	0.00113240171606432	0.0377221652343693	0.0303131866283573	0.214442273398711	0.00247806501561892	0.000466751719478066	0.00532380183071949
		YOR036W	11.0576405771027	0.00541379872762798	0.463655592342472	0.010193408788688	0.09856212408599	0.00470261501269736	0.000467321983329766	0.0017598372806498
		YOR037W	13.6656438717406	0.000555156854325587	0.143752784565871	0.174189699251117	0.207015219159225	0.00649979175206373	0.000101176619372031	0.00348092852669742
		YOR038C	1.94701928737563	0.000167511235493358	0.00839528881477925	0.0426502126072435	0.195075887388981	0.00149449872647594	0.000500472393275313	0.002248177492611
		YOR039W	4.34195733718335	0.00340905553867155	0.161209426512566	0.00945501596403696	0.105598096986513	0.00318471608270985	0.000170254099754809	0.000808686597587972
		YOR040W	24.4949188837553	0.00617818458354795	0.456955745444932	0.0314224283663949	0.0987728336169941	0.00986212833123846	0.000577951454674511	0.00311319438555021
		YOR042W	3.71623791549245	0.00283387413582383	0.138625314145771	0.00418632437306062	0.0150944540751143	0.00316898195816083	0.0011510499141121	0.00232539105533307
		YOR043W	3.32495534141245	0.000158792893764473	0.0305766538658071	0.000292727160137595	0.0785415270810794	0.00301396715450127	0.00033272588869732	0.00200779967317676
		YOR044W	11.059958614426	0.00254367304438594	0.179447045451646	0.0402942950490945	0.0278115474252944	0.00837025084322833	0.000542955708836669	0.00204416511446866
		YOR045W	12.7558138121421	0.00692003369133697	0.291777997341932	0.0100146563141588	0.0585252047206248	0.00812092884645475	0.000746192340230939	0.0022745207793334
		YOR046C	2.61888665560268	0.000675609702485373	0.0159044564673237	5.61279333865955e-05	0.0472930549478966	0.00250260801949601	0.00012321930795754	0.000397109196825376
		YOR047C	1.44680298478786	0.000181431529585851	0.0832641391772256	0.00862509651013723	0.0145610561352462	0.00132064199641587	0.00016179582801514	0.000627762320634399
		YOR048C	4.30121216793243	0.00301411692555035	0.0475302026310979	0.0146319220225099	0.0275700198017418	0.00394845997745586	0.00170337004518869	0.00527869284559975
		YOR049C	20.8980986446706	0.00727316215285254	0.0637126764574867	0.156032305198361	0.115917523355966	0.0134903524779404	0.00407032374612435	0.00920803099366536
		YOR051C	3.8311979170987	2.21137371418173e-05	0.00793830441645471	0.033966029081172	0.0819662502176962	0.00341961882662708	0.000217009973350396	0.000963668740835665
		YOR052C	4.74010851639331	0.0016534860152563	0.319656648136608	0.00128295879873263	0.0316947102983943	0.00311773148541546	6.5537479132644e-05	0.000317254397195488
		YOR054C	3.69927897712847	0.00260208084228433	0.0285457632638748	0.0178845458176505	0.0334459096294979	0.00344035070734926	0.000607546284215811	0.00541619238430103
		YOR056C	13.1516446436858	0.00141080108670598	0.122835516583402	0.0087774604535982	0.0179225294780732	0.0112394587678429	2.47460103492524e-05	0.00335335143758186
		YOR057W	5.05026606153071	0.0010443154306485	0.0605524897237083	0.0173862897218554	0.164376418873291	0.00388160558537403	0.000110000221187544	0.00219342970467846
		YOR058C	3.44394815417633	0.00100585194065141	0.131283816319818	0.0641533187624668	0.0794173577156604	0.00253616695543885	0.000953872305929507	0.00161631339715803
		YOR060C	5.75250697470365	0.000639973166438784	0.0510026485086783	0.0290867560595357	0.313484756543708	0.00353669078095096	5.72453482609111e-05	0.00189280892974918
		YOR061W	6.29776192109756	0.000545327561749693	0.143967475292851	0.000772990236674349	0.0597530486648139	0.00504314764743203	0.000153162392468274	0.00787924747071659
		YOR062C	13.373546957813	0.000467431403803485	0.0571406189370486	0.210843893807492	0.145563676589321	0.00785658189055193	0.000593514118707186	0.00392680409038918
		YOR063W	17.814929721484	0.0111347592429014	0.318913700558525	0.000642305934871425	0.018579573197455	0.0116243993028431	0.000601570545571177	0.00139405021777147
		YOR064C	9.00609122028327	0.000788723129879729	0.342151464141111	0.0489533197440379	0.0316480439947319	0.00518049284264342	0.00295165689727805	0.006680509991042
		YOR065W	11.5978229568756	0.00168369880535967	0.14450693179441	0.0344586578375587	0.0305541679503346	0.00924871539816457	0.000240440953667351	0.000674556914157162
		YOR066W	3.72522764006429	2.59861501590489e-05	0.0437711301635986	0.00939501449869196	0.0821380321106964	0.0032816374332421	5.23528770685665e-05	0.00120296378323806
		YOR067C	2.49348688847937	0.00066802169376913	0.0359313571130728	0.184848982872705	0.229490878512578	0.0013876006393019	0.000815007392150705	0.0035012685001594
		YOR069W	9.19133955715749	0.0019935505441092	0.0114661650546292	0.0453289102652713	0.260285409452893	0.00628713262101638	0.000803464246632475	0.00595053416462127
		YOR070C	1.9902595790617	0.000132294028674237	0.00641120782443654	0.0744804312126435	0.133928067334196	0.00159045729346054	1.6347386758189e-05	0.00317990756203118
		YOR074C	3.90791920432498	0.0011176355334367	0.0832529623748301	0.0334431843784222	0.121104813342427	0.00298611351888646	0.00668891848296785	0.00532102940340824
		YOR075W	6.52020340720111	0.00228300034222729	0.113518831365923	0.0709057454349833	0.0960388923513895	0.00471755695492053	0.00251889184769892	0.00356326069212711
		YOR076C	3.00837735733464	0.000317174538988851	0.041984293136536	0.141046588314553	0.229625838782191	0.00178004536216985	0.00203446338888465	0.00547945546544984
		YOR077W	6.81669666038613	0.00340259982919018	0.380650322457756	0.00211382044834192	0.0107575258425601	0.00416298032172603	0.000291462101019216	0.00233041841473131
		YOR078W	8.2367765157124	0.00151505724488712	0.222904217210142	0.0086050642455949	0.0528749420127812	0.00594025179591762	0.00121739092622961	0.0027766053156742
		YOR079C	27.3924968270154	0.00811731203734518	0.325588948321386	0.00860652500841299	0.0372807611369906	0.0167813148749777	0.000624568924350688	0.00483400067576101
		YOR081C	13.2360767104517	0.00025276489527571	0.00461522562030251	0.188814913729061	0.141039239789347	0.00869454572721378	0.00191354212028733	0.0132898007942058
		YOR083W	13.6651828989907	0.00108640743603673	0.0433613721715025	0.00277522175282946	0.00642424762764468	0.013001859041065	0.000957190207823593	0.00338929241607676
		YOR085W	5.16658831950152	0.0017389696300091	0.244324387279756	0.00498885109847469	0.014740940089508	0.00384104023859308	0.000428785136879374	0.00404375672506894
		YOR089C	1.6446822744625	0.000869928968617814	0.113702107535578	0.0199401890355278	0.00434400392774459	0.00144529288655224	0.000298631820359862	0.00137152245794003
		YOR090C	3.48769600172331	6.6197580242035e-05	0.0342365936648872	0.00440570741732545	0.029789346482137	0.00330747882554611	0.00104398443307182	0.00120349789999627
		YOR091W	14.743116631127	0.00652615659360375	0.183730861851662	0.0664550320183418	0.040055898302166	0.0104037661185925	0.00214405558099712	0.00166863721770026
		YOR092W	20.7925991498484	9.12794598629754e-05	0.189510495328011	0.191855890937671	0.0673334880170795	0.0112631172734906	0.00227937871645726	0.00876144393125298
		YOR093C	15.5141739711206	0.00502393962322972	0.0789815698182945	0.12858552458346	0.120777990022454	0.0103731893182008	0.00152071820504439	0.00189006096729313
		YOR094W	27.6057886499932	0.00395314174801973	0.438121238015743	2.33644702453369e-05	0.0727229916202332	0.0131678781855906	0.000434089903782193	0.00583743173217385
		YOR095C	73.2638895104358	0.00357752846714919	0.227372568234494	0.165469307427261	0.0674513405745149	0.0370713380509105	0.000880219503677616	0.0041218304548326
		YOR096W	61.2235377102341	0.0018935795403276	0.311418790973995	0.247860311356738	0.110411732805073	0.0193245642588461	3.51963998101545e-05	0.000865457887640525
		YOR097C	4.56996253840247	0.00129853861277367	0.312319591426921	0.036122565080753	0.0801592231561816	0.00265061411566203	0.000107238051302552	0.00102257140071344
		YOR098C	2.80824275602828	0.000193619711491248	0.0261584861037314	0.0902450199324292	0.0138361995115909	0.00248842610335856	0.000619230808952434	0.00125630623821316
		YOR099W	3.72589755584952	0.000311655662329259	0.0492797135915303	0.00819923353036205	0.0970921000393947	0.003205685132908	1.07247780800152e-05	0.00182653823845226
		YOR101W	8.24717108052639	0.00257127299291105	0.156509524309869	0.166682660689511	0.0181133374560495	0.00546468843513226	0.000206537282007067	0.00347597506734972
		YOR103C	24.8711580728497	0.00550014656433916	0.307917407606048	0.00120087724934404	0.111279689353452	0.0141684334357118	0.000149636658239911	0.00355484841829569
		YOR104W	10.8406503688224	0.00446537864786929	0.291616160814171	0.000394224100049831	0.0909282013893197	0.00670840545031454	0.00064604400063744	0.0010262609778977
		YOR106W	37.2008284328129	0.000107808481892435	0.0722685948350535	0.0223954177754259	0.0796578278423988	0.0299503187711802	0.000863663418455689	0.00865851890443014
		YOR107W	4.29375462428119	5.5565704374907e-05	0.0151768403061445	0.0736054165887993	0.0051438576063809	0.00390469816140668	0.00133560883921987	0.0128494704318157
		YOR108W	10.6915295918666	0.00191329287994547	0.0448102598591048	0.0602909536125342	0.0160372772820439	0.00947160490025247	0.000298420407975184	0.00218736396060318
		YOR109W	4.70831878511112	0.000130036381326433	0.102432633670288	0.052963997596195	0.0537304291169216	0.00377361768419675	0.00103971564366676	0.00336567077185743
		YOR111W	33.7964848229474	0.0040188439577415	0.322992496413962	0.0045005334291707	0.181315225488058	0.0159494957187209	0.00368139788877964	0.00675184796887759
		YOR112W	2.57903121799022	8.84620618981052e-05	0.0244368881691711	0.000324363111380703	0.0675741564822212	0.00236222805380962	0.00155088913559086	0.00934290718391366
		YOR113W	4.96421443191318	0.00161974442465775	0.0562001325089188	0.0600879918204871	0.0163900759916221	0.00436785465611038	0.000629952789368789	0.00160089022430874
		YOR115C	13.6323003277435	0.00132997603469994	0.126259670473321	0.019874903068839	0.0277333484827568	0.011305052821612	0.00013475647372821	0.00364908873640699
		YOR116C	1.68884149190035	0.000169480796761166	0.046590426026407	9.75568135639769e-05	0.0374448302576456	0.00157850327730032	0.000141413673835475	0.00136958563281866
		YOR117W	1.54107357037534	0.000610166102694857	0.0290626072718128	0.00262187277936345	0.0464357866645791	0.00145040538779833	0.000148132237794211	0.00071696540873781
		YOR118W	8.86762726581489	0.00669810727067637	0.139505014875237	0.00219598334577169	0.0803046800954485	0.00688543892725597	0.00210797843035979	0.00415832762203633
		YOR119C	11.9978795134363	0.00406251742866379	0.156946598427437	0.000149997710246841	0.345242064684679	0.00590091451379389	0.00255510045765071	0.00492020370705042
		YOR120W	6.79051157067951	0.00361356594942296	0.247412033866578	0.011629659339303	0.0375389066832648	0.00480774182924713	0.00124306925666749	0.00245524790892315
		YOR123C	1.38875087724632	0.00132661148846708	0.0209353567007622	0.00187664575396947	0.00312793284032804	0.0013729929911283	0.00284445708697523	0.00319502404681826
		YOR124C	2.86336472452298	0.00268713275819485	0.0061928048427048	0.0200619434918136	0.00621368375207651	0.00281364805055928	0.00100933409039141	0.00157471085193733
		YOR125C	6.29816908923737	0.0043533961800166	0.372262652484799	0.0153739384293544	0.00782303669537943	0.00379277009340239	0.00289073175994474	0.005513430468568
		YOR126C	10.5312978766847	0.00605980744036772	0.454624934192475	0.0891884783738286	0.038400210759491	0.00431244687073179	0.00278296855032611	0.00480644332723159
		YOR127W	4.43816163966262	0.000784767634115617	0.0205014285926551	0.113436223684963	0.181850692015692	0.0030816580415769	0.000327721795850067	0.00204965665765893
		YOR136W	4.78578629571697	0.00273086182557914	0.0664580640610455	0.000167264189418115	0.0463867633801352	0.00429949882614921	0.000193630477559425	0.00257668102584456
		YOR137C	7.43753713448361	0.000340101507043765	0.0695880653044156	0.045098184469237	0.0894380677993936	0.0059659485240291	0.00112249424621686	0.00523731565962077
		YOR138C	13.4629077485848	0.00144034746197684	0.0275977816104982	0.00319629812831743	0.0286408442913017	0.0127538762112485	0.000370620996866116	0.00102288129365068
		YOR140W	4.47215187147935	0.00359532126399054	0.0240154242396682	0.0476723524978128	0.180381814443383	0.00336261631388665	0.000476040777530142	0.00634010857816444
		YOR145C	9.70344281406688	0.00287390580330543	0.346360946990515	0.0236706242354584	0.00251170041041801	0.00609771388194542	0.00119898132709977	0.00370928164651441
		YOR147W	2.29545206625999	0.000590013350170852	0.0550028578299402	5.2051371203336e-07	0.217438725080522	0.00170222249174931	2.54299907571416e-05	0.00117804474767671
		YOR148C	11.0825428828199	0.0101101455626531	0.0585236382364265	0.0148332936964746	0.111210508523621	0.0090161852558049	0.000142891441180412	0.00181465965184092
		YOR149C	32.0168393240278	0.0107051904008306	0.217396563372895	0.0471345101014688	0.122415488205435	0.0188485376257239	0.00116696937710227	0.0075192200845474
		YOR150W	15.6734634612921	0.00501822544717109	0.252652156701564	0.0486441398135398	0.0546754981800683	0.0100774973982763	3.60062131031081e-05	0.00110489182860911
		YOR151C	3.35691671787656	0.00325701696950865	0.112830343764564	0.0107550087598448	0.0359927588770963	0.00286582897452287	0.000230049428164047	0.00050782805859679
		YOR152C	31.1875356114371	0.00848276570010191	0.198132257029936	0.0436271444822601	0.0103133128527666	0.0226757611174534	0.00127154421756342	0.00557856533793185
		YOR155C	9.75747632655237	8.86053641603386e-05	0.0777599931242074	0.0371396668375752	0.0877593153938063	0.00783487016130016	0.00125030448248348	0.00415640315728982
		YOR156C	4.05036654151217	0.000142014038159099	0.0163432942392812	0.00445168517597387	0.0382004431893295	0.00387170274787402	0.00123448288988338	0.00242589410039441
		YOR157C	5.65202946304469	0.00262466356472407	0.307518004978633	0.00362553957950584	0.0178383765656732	0.00383112174386319	0.000781821958387341	0.00194611721203371
		YOR158W	6.55023095461261	0.00370735419920687	0.390727327643914	0.0120430676662378	0.0027108889524166	0.00392693333980988	4.66334113896516e-05	0.00147557785781644
		YOR159C	17.0867535536287	0.00662933672728081	0.42436906891463	7.56226622464044e-06	0.00507734611660625	0.009677743536001	0.000425933627655947	0.000791116215472704
		YOR160W	6.78515645073621	0.0013378166732698	0.011761245131806	0.141751685194341	0.215021322826228	0.00432108550827333	0.00104148578056889	0.00295097318770153
		YOR161C	17.0173910030691	0.00156622226613967	0.0203137755295249	0.00548146452896847	0.0387153291108414	0.0159694132729349	0.000259124674923197	0.0014240673919127
		YOR162C	6.1058487831827	0.00328097294047489	0.0961597355088562	0.225942688584696	0.102757415396976	0.00352936204664341	0.00192381476429433	0.0020177946865897
		YOR163W	7.18895505687358	0.00392420974694636	0.291405049965354	0.0444475647003492	0.075067149902164	0.0042591709785018	0.00062980605539394	0.00178874262363744
		YOR164C	11.0057292442964	0.00433317408814902	0.308936263152337	0.000203303157314616	0.0317583672469666	0.00720433351010496	0.000790882300544897	0.00762373171816763
		YOR165W	13.3321267149142	0.00182947220522637	0.0309324604276573	0.129780289730453	0.224457916089662	0.00817149027606625	0.000433049511933397	0.0059429310668518
		YOR166C	5.29040628346758	7.42279846439042e-05	0.195152915998131	0.112413774539717	0.247286267403037	0.00234283084300754	0.00173024290319584	0.00860572131670766
		YOR167C	14.7338765483601	0.00630121657400514	0.38159068878186	0.000361993851797909	0.0134726725540925	0.00887877686198098	0.000579435160152857	0.000427109421287154
		YOR168W	4.22772107252828	0.000182887009291418	0.0197559121663945	0.0511472581189972	0.158933168283267	0.00328565062910944	0.00271193800530324	0.0051560968605211
		YOR171C	1.85249317765174	7.1005791661483e-05	0.0172072164696253	0.180185964651355	0.203088838824313	0.00112963580346146	0.000225760577443911	0.00269051956465187
		YOR172W	6.27024769868643	0.00044945955691046	0.0281342303696359	0.0928666186039915	0.286253627238288	0.00375681600943783	8.83945170794947e-05	0.00344124517140079
		YOR173W	101.288536130136	0.010269960962426	0.16296866497909	0.0429644069943505	0.0405400768797795	0.0692651518144459	0.00204610234456831	0.00424426708924456
		YOR174W	6.3084128336117	0.00335976984359533	0.148490348172824	0.0612379211988099	0.0957443386391142	0.0043656503557713	0.000318725980099259	0.0107790520919094
		YOR195W	5.20367562757748	0.000332994615171965	0.0288475423166142	0.0333779588515249	0.322547602782297	0.00324164738662787	0.00027102544307595	0.00312953598776119
		YOR196C	2.31048790379214	0.00085022389817848	0.0709950664726794	0.141989686067217	0.260117776794385	0.00123154241899777	0.00138576874716071	0.00298660588914588
		YOR197W	1.98206547388685	5.54544123243032e-05	0.081203751717383	0.0425946001165103	0.234580175641047	0.00129762483066943	0.000550915569137163	0.000484868418226841
		YOR205C	6.28436249664167	0.000331873399282057	0.0213500660269811	0.126114095104997	0.204886139102135	0.00410958698466976	0.00034309970453704	0.00435952610468264
		YOR206W	2.56718326522392	0.000497170681716632	0.0116128476445285	0.101465836435402	0.182596294048567	0.0018361951647203	0.000484004211359875	0.00313095891464163
		YOR209C	7.85785363602755	0.000752300338726445	0.0243395947637595	0.00907834178768027	0.0890384822548041	0.00698364150693028	0.000374980586122815	0.00166037854247537
		YOR210W	25.6808559487671	0.00312655089714908	0.129482449140031	0.00228043949030323	0.146932586907836	0.0183323341200997	0.00092513331058333	0.00191527116149848
		YOR211C	5.6503244379458	0.000820938954003845	0.0114972062919465	0.000284969594147933	0.0112264730864616	0.00559837824308898	0.000317436890769456	0.00283111947651378
		YOR213C	2.95317810616474	0.00125880985551266	0.0978014311919261	0.0813275967139302	0.0554425238554175	0.00229716659315066	0.000353006882362436	0.00201449063264784
		YOR215C	8.30035672609651	0.0105540833745921	0.085999385579589	0.0546756172838275	0.0274607307277773	0.00691004908046303	0.00011740842587498	0.00142947779317665
		YOR216C	2.76296758988987	0.00459906777665065	0.13696815386354	0.00163830129660492	0.0218433047941238	0.00235175950183915	0.000311437942736251	0.00120403956659128
		YOR217W	4.43333741121639	0.000226482327009924	0.0230246887297599	0.206918836232905	0.247881544667892	0.00233924111278777	0.00138891307845307	0.00302489799719173
		YOR219C	7.24671822857796	9.66371649438277e-05	0.0179582769968689	0.0881334788228279	0.17212189839045	0.00527358831924219	0.0012692181026651	0.00460021437925038
		YOR220W	7.1596131876089	0.00130327386457727	0.139811688486482	0.010918934870732	0.233616550652947	0.00445633710198831	0.000218913938561266	0.00193650403278101
		YOR221C	3.99702625512452	0.000767191791456068	0.0396192115407508	0.00185506525397826	0.129754583094349	0.00331205605221125	0.00163013565960954	0.0139873790668551
		YOR222W	19.3400641395866	0.0021300424204	0.388058208217385	0.00988747268626822	0.00854750136838222	0.0113742930117434	0.00148705792477912	0.00427432483228954
		YOR223W	3.86047285412169	0.00241968297209409	0.268288711882011	0.000919846440287899	0.0337472702930006	0.00272591681149919	0.000592153447203641	0.00186103793160116
		YOR224C	13.8071553346885	0.00409759165950922	0.289633011874884	0.0283908546481535	0.037399109242175	0.00888103678565061	0.000931367042695683	0.00262713875427782
		YOR226C	10.4052849531286	0.000837055872765926	0.308709822605793	0.00600719799312037	0.0164456557449217	0.00700696757188818	0.0017667966308482	0.00171417518118933
		YOR227W	4.55921007240232	0.000519074000573838	0.0187325583558329	0.0280713211787589	0.115331136644719	0.00388227521748116	0.000533765457104762	0.00150217396340151
		YOR228C	6.11680961167515	0.000625622120209444	0.0303855502498191	0.0806596635218783	0.124747699151973	0.00473734809570345	0.000126240072724957	0.00251538328256958
		YOR229W	7.81559588987796	0.00019843935357875	0.059533708438272	0.0561842109125166	0.0798145621175166	0.00636903775654275	0.000101022108070443	0.00211708371825704
		YOR230W	2.21841220798339	0.000548817358367928	0.0524473215555954	0.0145784537848706	0.0220291171840206	0.00206132445170946	2.09139322808038e-05	0.00105381064445695
		YOR231W	0.421050670125919	0.000686354917544216	0.0494267632655683	0.0101858144184671	0.0835878792014188	0.000368315257527468	0.000501037603217769	0.00113519006970973
		YOR232W	1.98830200085249	0.00263789054977347	0.219242855650992	0.00118793941917815	0.00381471522995824	0.00156908294929281	0.000504398190125405	0.000509974135844414
		YOR233W	2.59821938896397	0.0019926967716176	0.0358522344691684	0.0350814413620263	0.0990679667289741	0.00218635068642807	0.00247267294738855	0.00172517608471215
		YOR234C	52.442463919627	0.00034434893181326	0.253153901601223	0.377207134186501	0.10047391726906	0.0135397731936244	0.000394386223173924	0.0027962751295587
		YOR236W	15.8831464305491	0.00600485108243752	0.175248787283197	0.0247764363322225	0.0282186383239135	0.0122138447834024	0.000610942992153785	0.00209302306114497
		YOR238W	8.1894624913581	0.00198903810585911	0.288119634570439	0.132738300202698	0.076830633508855	0.00411127732719523	0.00211730894245388	0.00392107787344748
		YOR239W	1.02784857229987	0.000343609845003575	0.0110133114013649	0.0108734535513287	0.0483349840312152	0.000973444665342435	0.00119734466470619	0.00254459177180569
		YOR243C	3.90274505324009	0.00149127386586506	0.028183122889816	0.137073490607026	0.196814708620879	0.00252465173088349	0.000114362769502739	0.00217374675640902
		YOR244W	4.38761254160136	0.000831776114148098	0.0313010236011239	0.0589728757593036	0.248916465840902	0.00293986039298102	0.000108756889479326	0.00270563790697571
		YOR245C	6.06879353789377	0.000319441441926544	0.0155438321665204	0.0586698669568031	0.0610700642639948	0.00531057427735243	0.000639095529059373	0.00403599866674561
		YOR246C	7.6792902808076	0.00233088350412323	0.131662544180202	0.0447230925383807	0.0387841621274376	0.00609290674475598	0.000710739360012931	0.000999843149589851
		YOR247W	9.89260752561964	0.0022311761104775	0.310499427705795	0.00569107471479409	0.0143393117302182	0.00668440367178262	0.000232646933929053	0.000571561856453241
		YOR249C	24.530391805366	0.00231539305743125	0.11815620031929	0.0485597763467549	0.0118918560036412	0.0200030330594506	0.000746432631663163	0.00213287213680644
		YOR250C	7.06545803160971	0.000279372492883212	0.105984951782872	0.0489965723530379	0.0564114210736647	0.00554499237368027	0.00364145887229851	0.0128596213612255
		YOR252W	19.7462715098655	0.00438305992661423	0.514977975882838	0.038773415045461	0.0288131934374011	0.0081679089618686	1.63712552514178e-05	0.00098695259685957
		YOR253W	16.1935532578541	0.00159005732854518	0.190561646139606	0.0879231307128859	0.189221684134719	0.00862574283017705	0.000153563745305709	0.00182984094525725
		YOR254C	9.39203890162375	0.000751816818486521	0.0358138856307879	0.0442304228400115	0.0103612054858539	0.00864259683981043	0.000248827710380392	0.00146353154009347
		YOR256C	12.4136484806103	0.00232833008422961	0.114400133244364	0.208026456770017	0.132887709484079	0.00679004276665544	0.000345394279957521	0.00114866975944679
		YOR257W	19.5532986733605	0.00689038190805423	0.533186811809914	0.00871630281665235	0.0339811180218658	0.00815699943061488	0.000869696920947605	0.000876406693471653
		YOR258W	23.0583303277492	0.00281918900796935	0.151425863530766	0.00202806229752615	0.328580959352901	0.0117354056666428	0.000799511047643868	0.00567779970799105
		YOR259C	5.36313057161539	0.00188350800304534	0.12631808902847	0.0194240412037077	0.14474567542564	0.00384126810643308	0.00117153362016556	0.00328288702125159
		YOR260W	5.49177628631973	0.000115228112095635	0.136987819035307	0.0650998166359182	0.139070843093355	0.00364626898871111	0.00250322384876945	0.0042952871721006
		YOR261C	4.3748069532133	0.00112716874040578	0.199848193418838	0.0319519213333435	0.180951697277754	0.00260218818169018	0.00137567812937093	0.00136860268705127
		YOR262W	16.580676423776	0.00405546440147192	0.162816053378895	0.0543343038617539	0.170951564200533	0.010126968996848	0.000702758934878404	0.000657690828195294
		YOR269W	2.09605480287415	0.00151462511405894	0.0198507093990577	0.0326949538153189	0.110753861568457	0.00178003543904475	0.00121247009312748	0.00300385949636736
		YOR270C	1.34761816540865	0.00133393392750809	0.0669439012346175	0.00587456205309584	0.0595337044121838	0.00119121833083711	0.000660875148547489	0.00137936204364417
		YOR271C	14.4018946721612	0.00237951746963634	0.096962644987838	0.000840949843459451	0.0851943682901026	0.0117204260078147	0.00262709988192827	0.00566954649070789
		YOR272W	11.4046698960043	0.00087378492629894	0.0452334514721855	0.0100978311343034	0.078318975975739	0.00992158808150109	0.00089020419072935	0.00523680760879466
		YOR273C	8.43684835170548	0.00320830624255425	0.0581425221789719	0.025122595410008	0.0831328545333474	0.0070678848063666	0.00205640531909726	0.00330015705406777
		YOR274W	6.39030956932512	0.009339202788445	0.102902085350283	0.152017322251523	0.0705965715401794	0.00426303473593922	0.00526496454368716	0.00425132999553228
		YOR275C	0.899065735728625	0.000119803641896971	0.00360860472936099	0.00390895353285274	0.226355139195565	0.00069887000960939	0.00151719352024371	0.00480724737937454
		YOR276W	5.88174644965165	0.0035116738769064	0.385228513328141	0.0495411799172933	0.0500581546202629	0.00302026586553344	0.00337331482864154	0.00388731305537397
		YOR278W	22.0950700169617	0.00261885682908079	0.247596433848401	0.0187544551140734	0.135499197875893	0.0130627452966804	0.000967976688089144	0.00424647193016789
		YOR279C	7.02925082062566	0.00132820438204008	0.113976740234657	0.0439576349568115	0.0107051145605571	0.00589619956371831	0.00167152230142137	0.00345137748355629
		YOR280C	8.1044729217933	0.00517282830254504	0.269021167589343	0.00199880862173645	0.0100819939130326	0.00586589876987575	0.000125994162720999	0.0010292929477241
		YFL049W	7.97622864928865	0.000994972067912848	0.0193322185230868	0.0620997045161538	0.246423562712408	0.00535800244016507	0.00406047596068467	0.00583793275158843
		YFL048C	1.15210862408075	0.000889812346401426	0.0437444611059663	0.117072098653296	0.272941860941945	0.000658781507789789	0.00135672086171684	0.005025832075554
		YFL047W	1.47205556657414	1.06960997938237e-06	0.0384300328788157	0.00903238634083457	0.0743622146552915	0.00132008143498498	0.000331607705556827	0.000925556293777343
		YFL046W	40.3987594120647	0.00289742753709077	0.317673082394325	0.102954672196957	0.103394473970153	0.0181052175981606	0.00422943905358183	0.0131596148030452
		YFL045C	80.638566723168	0.0153547136428755	0.394998867710815	0.00563879212532141	0.0356571442694573	0.0412452882733481	0.00185582270977251	0.00583697957312558
		YFL044C	48.5291632481214	0.00686689180411928	0.433717860943107	0.00180354194003361	0.0555068571109018	0.0230274527887797	0.00566703167175787	0.0101012234619266
		YFL042C	12.1150213719452	0.00509968613261658	0.284416140909133	0.00872048999796769	0.0658876342709424	0.00777026801522453	0.000102682038261992	0.00176485628044261
		YFL041W	2.73067180087534	0.000233802882805476	0.0912007492587405	0.23039937957483	0.070964299634716	0.00168707207400617	0.000224590937221777	0.00204764620641889
		YFL039C	38.6249358238204	0.00425263004381898	0.273120815196837	0.111075773254144	0.0538070646266708	0.0209426209888875	0.000910308723225648	0.00648213709588082
		YFL038C	37.0374235588641	0.00567884991668251	0.281983436699458	0.0659182947735266	0.130369923133097	0.0188374078847017	6.92666966565924e-05	0.000541186892077244
		YFL037W	4.23658929723709	0.00128204058843357	0.126124904525934	0.117441453642088	0.131262849349057	0.00267395350020915	0.000710569914184807	0.00424241634104854
		YFL036W	6.11381413880809	0.0017651263825814	0.0819058755492227	0.0307410960104289	0.0340889861038213	0.00528895771602521	0.000230375685461514	0.00131237535898372
		YFL034C-A	6.47832271039542	0.00255735006873354	0.338492309864928	0.0319116957545233	0.0468255444040354	0.00380824658942508	0.000625874977181948	0.00180757615276752
		YFL034W	6.52123280414547	0.000868208313378316	0.120173930407948	0.0892136210436056	0.0406849185089288	0.00494239511672571	0.000799752670079983	0.00331068484369665
		YFL031W	49.2766388217008	0.0185944274754453	0.228697390711253	0.00610751472245047	0.00550574776218384	0.0355012056812513	0.000173746320658171	0.00197553491330923
		YFL030W	58.0657511865929	0.00323560047321464	0.313333419808784	0.0258345184204057	0.0268834197806241	0.0344542944595419	0.00169360810934816	0.0152017031390523
		YFL029C	26.9158499092957	0.000130465437815749	0.399223812284666	0.0027069255518509	0.0118141923464778	0.0155757500417882	0.000786613893243268	0.00473596811568511
		YFL028C	26.645398437066	0.000521771247306938	0.226839000870211	0.0455185432279221	0.0747102631258938	0.0170548131111352	0.0020436254891376	0.00835155829658554
		YFL027C	40.992213993584	0.00411473277739286	0.100709227309748	0.0075107923741686	0.0033332234391594	0.0344549289687503	0.0160243294807757	0.0131653870577352
		YFL026W	203.14699970286	0.00258990771158164	0.0964209332148387	0.0955814561856354	0.0929499376524334	0.117148942558511	0.000458170480304294	0.0317892844116006
		YFL025C	22.1446291890219	0.00442102430026486	0.223942704510569	0.00114437804638495	0.0537926471210149	0.015800081732144	0.00142740714825431	0.00281525991208036
		YFL023W	4.59269729061528	0.00216833677270484	0.0806971248366562	0.0163753440640298	0.118217722622876	0.00362394783822056	0.00181138656697984	0.00666070069878969
		YFL022C	17.8514025321406	0.00446902434428078	0.0245724908602509	0.109195730315475	0.0713574715852775	0.0140504440978619	0.00241464394464142	0.00543735075062241
		YFL017C	18.4756943222207	0.000261004516481471	0.158599566764898	0.0134013327615225	0.0917157889972541	0.0135041320431813	0.00228670210982989	0.00656765606441611
		YFL016C	11.6014577038963	0.00108399169720197	0.037117097114997	0.0871349850375954	0.00883366845783118	0.0101425712499693	0.000127277547169201	0.00194297380825357
		YFL014W	62.4026259510922	0.0485360389153919	0.223818025270625	0.00526954356776632	0.0068958204975513	0.0418251101764485	0.00778664484142048	0.0114406263483763
		YFL013C	3.70561584028843	0.00605558448029931	0.0329921696061965	0.00472996659015888	0.0283940967776701	0.00343067049703462	0.00913417932749442	0.0113092215351691
		YFL008W	5.35718011665854	0.00183365472993566	0.0208091912965212	0.00481840845122857	0.0996745968572965	0.00474769029677014	0.000455655526179528	0.00234645745511946
		YFL007W	5.03965412485674	0.00455513886284692	0.208846229184287	0.00523259918908301	0.107164618718136	0.00342317520876608	0.00331645751777099	0.00424399076603104
		YFL005W	36.4428991400384	0.0039566368668343	0.109357007000883	0.000419801836733373	0.00396416569705889	0.0316147432104633	0.000784459414529318	0.00286203394884346
		YFL004W	11.7521333131637	0.0128467874196809	0.195474837528085	0.0125316638080764	0.0340109678055655	0.00879702796027241	0.000917208800299896	0.0045398980777443
		YFR001W	5.47424630210045	0.00077808007981525	0.267763938653904	0.0183630180677145	0.0539727228088675	0.00364334516840719	0.000786669901095068	0.00485624313798567
		YFR002W	3.03842419515896	8.57019787461087e-05	0.0164459234019677	0.0225401176616316	0.00314994832429154	0.00295052901470969	0.000727094019985474	0.00594587082573283
		YFR003C	24.0506091051958	0.0034172803141573	0.20323847889763	0.10368351909852	0.146453889780561	0.0127848726717133	0.00421412581403077	0.00717109626382397
		YFR004W	14.9781245080605	0.00287298459456856	0.110570217283308	0.0947706698871498	0.226985598578479	0.00832528855421061	0.00434787339098799	0.00941511158358651
		YFR005C	8.03256532138239	0.00159688801000792	0.0132072359378043	0.002496661635519	0.0942609282872713	0.00722706999425699	0.000770791650980097	0.00195256163312895
		YFR006W	3.32521357917103	0.000110451660359667	0.00293821338124142	0.0829594166380762	0.190761858905978	0.00244655342658675	9.13284078127185e-05	0.00229779212370911
		YFR007W	34.6683986104019	0.00774954700054242	0.592425563844604	0.000149811142582637	0.012900380574678	0.013118269419707	0.00100453762653889	0.00318924501958079
		YFR008W	23.6158655463737	0.00294518163055351	0.189322912991988	0.388177360553798	0.0913695605425467	0.00766483386118723	0.00068359195682444	0.00293334069336952
		YFR009W	0.804730961951568	0.00050353577994168	0.0317358280958211	0.100108796854891	0.0257661009784384	0.000693025768225847	4.12885994333382e-05	0.000286101114355369
		YFR014C	8.08878780263655	0.00127672090255822	0.00969019102429983	0.000247218065647321	0.0565561831407781	0.00762785582455568	0.000579864734080145	0.00326120353117512
		YFR017C	51.3479437219949	0.00320593608410003	0.110892296119142	0.00601578987559971	0.0262862367957669	0.0425633815333485	0.000163912698379669	0.0015141217742165
		YFR018C	15.356658976007	0.00407208772141313	0.0693780668343339	0.0520892196060029	0.0374072451615785	0.0128509019478282	0.000790498187580489	0.00633186686135141
		YFR021W	5.76514120301061	0.00558257793494377	0.133715018128655	0.000191426755349732	0.0133025323024729	0.00493575239438214	0.000648338379589738	0.00569189934390575
		YFR022W	8.89139384471976	0.0005066995891144	0.205692441700959	0.15657194639883	0.0442757504954559	0.00529340885223932	6.39962189588506e-07	0.00636842971921657
		YFR030W	4.31724936169374	0.00364291438067286	0.157646714145606	0.0533796126145026	0.0564954748988997	0.00318816630755083	0.000791901911709978	0.00381148583443721
		YFR031C	5.02826553934012	0.000146519138721219	0.0474334856404949	0.086048784678621	0.165149320681737	0.00355516326749426	0.0038969484587961	0.00342011636250552
		YFR031C-A	57.8569237051046	0.0582915937767876	0.162770782635789	0.111478118453646	0.0650214761368463	0.0279756727862766	0.06707580694766	0.0352659255024456
		YFR033C	32.2465527652266	0.00808320331565308	0.214365117494973	0.0151926182181247	0.0105231222391447	0.0239356154860758	0.000762175679214853	0.00238672589527017
		YFR034C	31.4896837139112	0.00736751271129493	0.179942860556478	0.00227810753622315	0.0968184040786396	0.021884619194838	0.002005379112149	0.0111271623494568
		YFR036W	22.4225705402084	0.0060366825341488	0.0973820488936578	0.0686405367159263	0.0919446629919031	0.0164084999563937	0.00117459030618832	0.00389814058651737
		YFR037C	17.2289449313779	0.00342439171557168	0.0945905322331474	0.00157861334936024	0.092448978961406	0.013953062239159	0.000712394611575503	0.00254308523504217
		YFR038W	4.756144386431	8.99266969829546e-05	0.0406478279752183	0.167714446742664	0.299695867883939	0.00235078279765644	0.00199316425918043	0.00491028745579975
		YFR039C	3.42526825691717	0.00224472379659694	0.0328408073330602	0.0622957419222208	0.183655909470689	0.00250195896489194	0.000158410119820995	0.00309911654063893
		YFR040W	1.97793740670672	0.00192414831868917	0.0639867688704531	0.00715476749732811	0.0455571763683184	0.00177839177311681	0.000419758386714615	0.00128380292992371
		YFR041C	18.9983906267589	0.000302168604192895	0.187252796676032	0.0992263778452277	0.191922762304396	0.00981703549956652	0.000750869200216592	0.00619296634706266
		YFR042W	47.8561470165725	0.00328924110619686	0.481114198796018	0.00157202849199112	0.0282590157176335	0.0224749714812678	0.000223769929293535	0.00451414284366167
		YFR043C	5.67206889857812	8.10073698654333e-05	0.068387026282196	0.00694750904423649	0.340575079181154	0.00327305793087312	0.0029170793378584	0.0143892436431608
		YFR044C	1.14614839054239	0.000222578346072461	0.0546194744792611	0.000728214811924065	0.028272180706008	0.00107346621771512	5.73788550229833e-05	0.000544407759643327
		YFR045W	5.70230488681965	0.00293219247150881	0.144658835859498	0.0153957268571771	0.0893765939557093	0.00431964280385065	0.000175940939616269	0.00349292177607697
		YFR046C	7.51900834194642	0.00202502119935521	0.24001678411671	0.0457053130996136	0.283521598737898	0.00322769573437778	0.00201902494080387	0.00434390269557411
		YFR047C	14.0388012398674	0.00313981350601775	0.402831004982801	0.0167240862309232	0.0186615162010722	0.00784748915996488	0.00152032704439911	0.00348212388303176
		YFR048W	3.13038930575817	0.000308840147623073	0.00883486973870121	0.000811525374800995	0.0397043730346342	0.00301868926335293	0.000496769315713925	0.0052653030446147
		YFR049W	11.9693018461155	0.00203260787519463	0.312335919303551	0.0660961750901684	0.11414105153575	0.00610234724594517	5.13118462599975e-05	0.00143946824551085
		YFR050C	11.4211842051847	0.00166223258247192	0.311027114002841	0.0161332283112988	0.103925444051873	0.00653678852587073	0.000117110908736568	0.00176633510127289
		YFR051C	9.90837953824919	0.00140518648991981	0.124349130567095	0.0017653594587935	0.100632439961781	0.00771354572789759	0.000107768058120417	0.0039117578596935
		YFR052W	3.54169465939502	0.000213058682965175	0.203620159580299	0.00629062440365147	0.0609680307655752	0.00262394008579761	0.000256626127245753	0.00264077912064089
		YFR053C	52.0746183920799	0.000645034020851665	0.0463527167408077	0.125007751648434	0.0390294177670701	0.0395360762607902	0.00260707157354807	0.00551981489210518
		YLL008W	1.44057169113801	0.00015572296554063	0.00410388729675372	0.161375552388322	0.113109313731189	0.00104924605069069	0.001591496277432	0.00745000539121753
		YLL007C	29.7244449973644	0.00128327744865317	0.0766440633801516	0.223500276448936	0.208674219760018	0.0141415832408912	0.00542268957692564	0.0058057256108056
		YLL006W	12.1051922777601	0.00541499396448399	0.0540092383294065	0.268095243649599	0.128409581728871	0.00661071045241672	0.00117240700798052	0.00307054606380017
		YLL004W	5.01519500986235	0.00414385363415593	0.0896731884911092	0.0137867237944492	0.0180896666404879	0.00446113706202125	0.000162706000152891	0.00115134747367805
		YLL003W	9.2038365573411	0.00212065625278252	0.100312422232599	0.101255253395615	0.0644585076993827	0.00681077235221115	3.01465762145532e-05	0.00248331746387661
		YLL001W	9.8738046371345	0.00303306085542764	0.115443233737806	0.0568086093093313	0.0204877129294864	0.00800782887836803	0.000619494929931995	0.00372252033760196
		YLR001C	15.6246613396265	0.00285477331082629	0.179847338193136	0.0125821412188491	0.0140488005849811	0.0124356044737925	0.000144252680422892	0.00097429686473668
		YLR002C	6.08255613031804	0.00351201890240244	0.0603775294087414	0.000453828439250383	0.000937666235206548	0.00577417974889983	0.000261521649331499	0.00178525647990617
		YLR003C	18.470873557258	0.00810867296336452	0.170511297807985	0.0542342773114749	0.0140887943969213	0.0139347940466739	0.000198888683422462	0.00230771272725514
		YLR005W	4.01075956831007	0.000309150230000073	0.064181211551001	0.0222035456286779	0.0664137250744681	0.00345174783003101	0.000787851769909038	0.00234146931011185
		YLR006C	3.35204224170973	0.000738730186850723	0.00607169987990031	0.0221199013136044	0.127367974607996	0.00287630101336403	0.000281502468424165	0.00272022753920809
		YLR007W	14.944965431865	0.00284192832640259	0.291727852946781	0.0725633442078594	0.00845600662625092	0.00931073907944213	0.000747999349238033	0.0060532559327516
		YLR008C	17.3354329661276	0.0022028086207899	0.335636823908075	0.000823800744578364	0.0625608451984262	0.0104215300305187	0.000123384006581025	0.00124910696581859
		YLR009W	11.1449349365363	0.00410783206626975	0.346781112111103	0.0384294081584167	0.0610689903092492	0.0061340434867123	0.00165537618821215	0.00442395320406045
		YLR010C	43.646423620482	0.0104992803338581	0.18903917985854	0.296339547476729	0.102503237877233	0.0171017465119377	0.00020190981087523	0.00173746841593852
		YLR011W	25.8236432872636	0.0199406672659559	0.153309031986133	0.130885209513757	0.113059055879808	0.0148107550698619	0.00156848230191975	0.00642753338051818
		YLR014C	6.14879178359471	0.00563196663347306	0.0605913528476534	0.208610492418717	0.214675761649158	0.00317583710303968	0.000477473490763804	0.00252871567989979
		YLR015W	5.79538618092902	0.0025913449322161	0.039606933287586	0.00619961845055554	0.149869525519293	0.00468639710232143	0.00318279217253635	0.00430459334004777
		YLR016C	1.4490801469	0.000359713773998541	0.176224741030451	0.039028481624796	0.233976048334423	0.000812353240731979	0.000291638578191434	0.00193791761083854
		YLR017W	12.8587312981433	0.000723783049433703	0.269728384923195	0.000352726513692752	0.0676106394870049	0.00853722059118593	2.02260075181956e-05	0.00477160511368611
		YLR018C	7.84322034525595	0.000516935428428543	0.195302938308652	0.0624995565952748	0.0302246805816055	0.00563005599482946	0.000630087193623161	0.00431187022316308
		YLR019W	2.07317376249999	0.000197449259149654	0.0491698287941927	0.00521393689706461	0.11249438612657	0.00176278075553153	0.000262469402664158	0.000684546962490973
		YLR020C	4.3560874043086	0.000439570368564049	0.0263360289894145	0.171818996332003	0.276131255045296	0.00231875055508766	0.000146105959743815	0.00307040051640502
		YLR021W	16.9476925228134	0.00310370111681353	0.641471165227066	0.0214138971075803	0.0123714698703993	0.00546940250749922	0.000211325751951034	0.00085274290774685
		YLR022C	20.7825569377075	0.00265937457105188	0.374936616129724	0.18282706328373	0.121473974441349	0.00653687588105595	0.00145002331634935	0.0030024852760814
		YLR023C	1.90117601538538	0.000327195742573887	0.0115635138602029	0.0340301033629066	0.0179913793158516	0.00181569905387117	0.000134769235384217	0.00163632855334852
		YLR024C	10.6045735810838	0.000707756126800976	0.0259622715034242	0.0615941893874016	0.231821011186375	0.00726957858113985	0.000722987965097257	0.00258680271304431
		YLR025W	3.6278591469948	0.000870392689502857	0.132436149054317	0.00259364975195866	0.030901780920789	0.00307467777526707	0.000936156824485364	0.00167012075731756
		YLR026C	4.85541429467675	0.00123174134235463	0.14977179242512	0.0168306450975945	0.0860786200447386	0.00366785854356937	0.000440251854240318	0.0043907275598061
		YLR027C	7.59188240218409	0.00101533955530307	0.2883306644575	0.0116848148609417	0.00918072679904215	0.00531710763728312	0.000211446942993929	0.000421080595880919
		YLR028C	7.87296076251716	0.00281275859621869	0.0449360979485702	0.018264453262326	0.045760202753174	0.00703297403518134	0.00223187665585997	0.00673630055183057
		YLR029C	6.12369423203024	0.000965948109114923	0.240189466561819	0.0550260817946173	0.0635557074583734	0.00396793481610335	9.19255206305238e-05	0.00353066183992561
		YLR032W	16.2255685664773	0.00779011412680066	0.077752011677895	0.00694852987298448	0.0379358008798608	0.0141889849111216	0.000395153032798583	0.00114414205166508
		YLR033W	4.2954144386452	0.00251476859621066	0.0458134807990801	2.21774140773036e-05	0.132182048844026	0.00358378995016006	0.000228138236969719	0.00101650665640255
		YLR034C	4.91381514454268	0.000672899073369161	0.0622461259856998	0.00395057182384771	0.102205172979807	0.00415309671042298	0.000308470453386723	0.00122227542135217
		YLR038C	26.5035034178206	0.00147076951266302	0.277301408081792	0.00153337361746632	0.0367622707955534	0.0177993167495761	0.00345163481355086	0.00594705422178995
		YLR040C	113.515179884994	0.0045248757833097	0.240261986782238	0.00225134478511756	0.00473210410130142	0.0764728971192883	2.76032094113714e-05	0.0139481159176204
		YLR042C	23.8082880762207	0.00307497036098363	0.379854185513432	0.0592814878782171	0.0285485466463867	0.0124286867965886	4.70786615927214e-05	0.00705305857968491
		YLR043C	20.5972021535566	0.000905858870502772	0.406494402214658	0.000398635106887885	0.00615180438788017	0.0120384225557828	0.000509724393358512	0.00282579103905492
		YLR044C	20.0668534073365	0.00120506625997189	0.123244889926789	0.220860638349769	0.0335489383276449	0.0124249137577431	0.00147212986619423	0.00267999013249315
		YLR045C	7.07938439989896	0.00255599660178805	0.109264018981485	0.00723114480915409	0.022310198718523	0.00616526000640631	8.40780646142655e-06	0.00214246899785611
		YLR047C	4.19585659905682	0.00112539980075324	0.101341014403245	0.0222374970194827	0.0405659684922681	0.0035657762447272	0.000199505155048111	0.00118816678985088
		YLR048W	50.4878617750869	0.0024288760113621	0.288000213803497	0.191430896066213	0.124944703223719	0.019125265785962	0.000539805859954795	0.00366095073393064
		YLR049C	17.933094839825	0.00061159707746044	0.0844646900679639	0.0956889853853395	0.0351547868173577	0.0140650713057811	0.000302170672025743	0.00391428263788285
		YLR050C	20.0803250702935	0.00302740506433753	0.30790980599236	0.088449391903027	0.0360671461795939	0.0112829127243145	0.000422322893977658	0.00421264665494498
		YLR051C	11.4640096970924	0.00853191775370809	0.480090881146291	0.00611295695863474	0.0293071545999622	0.00546841300721395	0.00107594485199169	0.00366308550055493
		YLR052W	10.1571507370953	0.0117489748588092	0.303730065903581	0.0774285763883313	0.169261203056917	0.00445342768810409	0.00243218521561668	0.0028405887096568
		YLR055C	6.73122836083387	0.00168451576839342	0.0251973713289662	0.00202588645381407	0.0296981604411873	0.00643454937052518	0.000242789665167634	0.00135157152170434
		YLR056W	11.6584106657935	7.84211564020237e-05	0.134301475584503	0.108496022761829	0.00932047585500198	0.00881589623234354	0.000130548561920749	0.000519720207432121
		YLR057W	9.96386968012133	0.0046535188863171	0.106311465290704	0.000480658141293739	0.124984697540637	0.00765778598544118	0.000575382235797871	0.00491898584763822
		YLR058C	14.9529517829885	0.000104940050033697	0.00900518858925125	0.000579091543630656	0.127656838773903	0.0129459178340376	0.00111261493257662	0.00325100025574864
		YLR059C	30.9375063619563	0.0104066763285203	0.311117869363849	0.0121446711456161	0.00745680856212304	0.0201690721257805	0.000792530344770709	0.00136843761790986
		YLR061W	7.73947967226733	0.000236867083300521	0.170315956804546	0.033616284194949	0.190116025605317	0.00475060954478898	0.000864363144406899	0.000770822942016203
		YLR064W	6.33029833680757	0.00201010494065572	0.388599540082597	0.0140223232892584	0.047903499089226	0.0034719955414006	8.64735925953486e-05	0.00837736224776449
		YLR065C	9.31449418310365	0.00219217309449214	0.473271496426179	0.000436526623362854	0.0198408557596469	0.00475175077393185	7.51902989931265e-05	0.00132557585687448
		YLR066W	16.261339526372	0.0011303106466367	0.265597864983732	0.0982238915351441	0.119464944034836	0.00837194909965512	0.00177398684620444	0.00274961510326847
		YLR067C	17.7350085029517	0.00315408967970452	0.0920405812391355	0.00226119359609696	0.0118429468971254	0.015833975239009	0.000721975662977175	0.00240652829681887
		YLR068W	17.8225374981755	0.00115747338073352	0.190655024388902	0.0618168889412262	0.209608898181518	0.00957669286130323	0.000672357924271557	0.00185769245096931
		YLR069C	3.92918577134498	2.37557787285261e-06	0.0121587062144512	0.0225235138945368	0.0229710910760438	0.0037648149675044	8.11461485108816e-06	0.00301741695771629
		YLR070C	3.57821895747646	0.000615532485151106	0.180423462034807	0.0926055436671508	0.171746989235108	0.00201855855889221	0.000504119387120515	0.00127529356272815
		YLR075W	33.8388818394171	0.0192875917642712	0.33718716223547	0.0213825634744071	0.0148397673602066	0.0202376291008641	0.000343753565839584	0.00277726543198839
		YLR077W	2.78149204183107	0.00300041638127138	0.0853703188374503	0.000194138024488084	0.0603889202469271	0.0023948352933773	0.00323243835800342	0.00474883735309876
		YLR079W	6.38457393000153	0.00733948715476647	0.319350487615472	0.0126333222599524	0.0469850668546649	0.00396961956380465	0.00118668992165515	0.00145698677593493
		YLR082C	6.82633580966693	0.00320101344460447	0.0359341588865964	0.0302558127689293	0.0681751007163286	0.00597127189701543	3.19848050454389e-06	0.0023628914522125
		YLR083C	2.81238958742447	0.00250856116529385	0.0161650719733425	0.00248292030836803	0.00492557238356289	0.00279211382315477	2.7434044662865e-05	0.00173762708748793
		YLR084C	0.722990803577246	0.0011138320505351	0.0612608809320874	0.00216648333156742	0.0188268094224965	0.000676122541970271	0.000781003410872679	0.00207051523519791
		YLR085C	3.98616987840235	0.000106688233646467	0.229281459054043	0.103330384995938	0.0832039156133923	0.00236466328213849	0.000832355699301995	0.00166356567874622
		YLR086W	12.1854252991571	0.000206401745951891	0.0646071257952502	0.118440448765782	0.251958004246875	0.00688888454038509	0.000579944422559149	0.00532312140079313
		YLR087C	21.4397964790338	0.00156243896479755	0.179770659501744	0.163548556819039	0.190820647116409	0.00985427996070667	0.000308606104698459	0.00535634653909635
		YLR088W	11.2626936293413	0.00111369284588987	0.0867974449990711	0.116021638607784	0.233020150133168	0.006298483643054	0.00276671792761102	0.00794558323689371
		YLR089C	7.2082329763889	0.00492202853637637	0.0954380724420155	0.0155433430918067	0.277306045544379	0.00438416954807018	0.000145830773316323	0.00839747029305697
		YLR090W	27.8916535978815	0.0101070135852649	0.215568316312893	0.0288005307620441	0.00671282903589541	0.0204137794825595	0.000473816103180401	0.00330081805760056
		YLR091W	22.7502896085208	0.00759186190112282	0.1662854627061	0.0219887725434691	0.0263166044851226	0.0175718506857126	0.00171671892989367	0.00437766936585588
		YLR093C	10.5593326918628	0.00535209244798591	0.191574184621691	0.0937384334413276	0.276569547323786	0.00453803761043027	0.00207770255425005	0.006526901552272
		YLR094C	7.07232378046332	0.000353657329175823	0.0825665402812494	0.0166031730809393	0.0269789258790129	0.00625080263771555	0.00151595875085496	0.00274956775425075
		YLR095C	1.86317355375543	0.00231849558246237	0.0985316145133027	0.0290119527980993	0.113187299891741	0.00144075649960032	3.11866866437036e-05	0.000447235270970915
		YLR097C	23.6230289495035	0.00284203568849257	0.257813127479063	0.103889828310821	0.0258151777699201	0.0143126670199403	0.00131967116054982	0.00242848260842005
		YLR098C	1.98811220255853	0.00073116589464831	0.133927962925695	0.0323013147751744	0.0928717096248581	0.00148538639235988	0.00220295589461539	0.00697778339575455
		YLR099C	35.0785426267015	0.00492954892798904	0.338601337441358	0.0351626630597436	0.00603947311457388	0.0211731777698377	0.00174751869452988	0.00299765854569058
		YLR099W-A	29.984306295448	0.00919290204533479	0.451611831774601	0.0185797071799478	0.0255470760810312	0.0144927087431741	0.000721899506070909	0.00791763317728751
		YLR100W	22.0905245419449	0.000585402880049692	0.273495018168321	0.000516400974034811	0.134908200279437	0.0127774872932049	0.00578014145368648	0.0071730958708857
		YLR102C	10.8741240940386	0.000408127533832334	0.0597491644716883	0.0288866174369145	0.0271731304233771	0.00959029486367712	0.000530940830789155	0.0125382147284606
		YLR103C	5.83407836449601	0.000859240322273031	0.0816960967108007	0.0286810271203861	0.0289749476421823	0.005098640952659	1.85061053201077e-05	0.00135543616013536
		YLR104W	117.720153864468	0.00164393468498805	0.549521678351216	0.0126569732060667	0.013722658348157	0.0450484556723042	0.0017320861375953	0.00203120792471943
		YLR105C	60.2214083086443	0.00133193909410014	0.695973734175607	8.94009487969763e-07	0.0173504380907144	0.0158089479901184	0.00042229752453186	0.0127933193231579
		YLR106C	6.82509900059447	0.00457936374950911	0.160483345413423	0.083192943869336	0.180264596278597	0.00393717270927548	0.000521081208613783	0.00376879772589329
		YLR107W	17.8489620621221	0.00967608853683426	0.0536419042237468	0.0490543380659952	0.179680398981606	0.0126264887665189	6.96277524687494e-05	0.0045385179060846
		YLR109W	26.5538520121524	0.00657857937882121	0.198883391698196	0.000214581070845414	0.00769731666817415	0.0207812932631384	0.000286687737746823	0.00141836613810608
		YLR110C	22.8891501476094	0.00287863287247025	0.10782336542812	0.27539912102266	0.0700087707428127	0.0120651549195471	0.00356856055478385	0.0135838449121003
		YLR113W	10.6349581377741	1.04069936047542e-05	0.0447426188999681	0.0848367660144998	0.0196510926560119	0.00915660752243203	7.08268261153071e-05	0.000859675699117027
		YLR114C	0.865346935196948	0.00117224034534074	0.0522503148934675	0.0734835916154263	0.0166221400258527	0.000757907524924569	6.69232614392813e-05	0.000474376097163151
		YLR115W	2.44184288818785	0.000528878321980719	0.0297685630703092	0.0464040322116713	0.0411180313925184	0.00219553184719774	0.000822812032253083	0.00125255834319274
		YLR117C	3.09329194926685	0.000495555662625562	0.0200510041029535	0.148443239623734	0.375234760017935	0.00142540769636974	0.000255805259105834	0.00416318408825685
		YLR118C	8.86784199651908	0.00373949500775635	0.381899548975612	0.00208902706922701	0.0317394549160857	0.00521364208151853	6.27658721405276e-05	0.00120432604971154
		YLR120C	10.5451217605672	0.00141440530513279	0.0194153796579647	0.00139659183117037	0.0261299823948578	0.0101122663217711	0.000880268803076112	0.00433030629051309
		YLR121C	17.4956363776283	0.00165123922965333	0.120995754313241	0.0773551459632693	0.172188637734542	0.010888712411395	0.0010846280847064	0.00815642614001219
		YLR125W	16.1147545228523	0.00272276362596643	0.155607006308181	0.00417212511969209	0.0847768506916155	0.0118191065750824	0.0122831288441753	0.0124942002074045
		YLR126C	5.54587946984747	0.00293447367061236	0.146571507183139	0.00386653584746882	0.107849338956403	0.00415058342099323	0.00122552279813153	0.00265596362025802
		YLR127C	24.3124743917481	0.00455734839828387	0.231166761644886	0.0766289962455952	0.0847659558855361	0.0145466572520302	0.00107061550449512	0.00306331129098845
		YLR129W	5.38888726230595	0.0016252136311175	0.0345216935527339	0.0591053155934897	0.0969244807527715	0.00442389192625604	5.04756459111413e-05	0.00179419847865314
		YLR130C	16.7812020736862	0.00228790335058456	0.0919792603607682	7.39049277921569e-05	0.0540439335050845	0.0143353458150055	0.00033723021826693	0.00285249236986277
		YLR132C	2.19048634092482	0.000373048212831696	0.0342110815595662	0.126908040402741	0.114623532110278	0.00161363138878779	0.000911291816464311	0.0020900238740743
		YLR133W	2.12252595068078	0.000475603204173232	0.0240899451001139	0.0796334247589172	0.177830016726784	0.00154959420553023	0.000634167180324304	0.00294612582426065
		YLR135W	8.11684129107633	0.00180013004338632	0.184627871025533	0.108816158607358	0.103180272891876	0.00482287127940316	0.00278025264163538	0.0138143070709126
		YLR137W	44.2123078811028	0.00275480678878743	0.273978901851267	0.00338062369776633	0.00682976983199568	0.0305331039346255	0.000315251293740462	0.00790384504454022
		YLR138W	3.37620222847527	0.00125015454040301	0.116375945739676	0.199119375766892	0.0822748141798463	0.0020453636493679	0.000154505018350064	0.0072592709218714
		YLR139C	9.37466188116036	0.00233285205387158	0.0259421652529325	0.0541940481578234	0.143418594131445	0.00729915441810941	8.37197026003788e-06	0.00657532902853413
		YLR141W	16.9764361469262	0.000905710178357868	0.134144454325432	0.0811215010195986	0.126254017048333	0.011167456745332	0.0010495086074272	0.00306089646068718
		YLR142W	22.507269046106	0.0120147476937562	0.410760799180438	0.00636528540934914	0.0138574700242182	0.012357821991947	0.0010223213647061	0.00752020111411938
		YLR143W	19.8268933226633	0.00367223982681819	0.190471673330941	0.0402978692875923	0.0706698425477682	0.013665480623464	0.00367995225482217	0.00456936711578902
		YLR144C	6.64488191990401	0.00046810402775359	0.0562057871867117	0.183378631231499	0.202708347230483	0.00374308607679605	2.66211701814614e-05	0.00345976309506851
		YLR145W	10.4455042824202	0.00466095003645181	0.249255567953052	0.0829647992343226	0.148049527422447	0.0052249231077734	0.013258354826068	0.008182944972099
		YLR146C	15.1173064806291	0.00958686974365944	0.233679066466051	0.0030693511277937	0.0310805118426825	0.0109318613294813	0.00443980325245324	0.00114301149927771
		YLR147C	22.7908791326972	0.00637586657178866	0.413699448446698	0.0334731704399111	0.0102943923474814	0.0122080657720056	0.000544844199565558	0.000389924340815325
		YLR148W	14.5587611823276	0.00594644999193326	0.0924770704585794	0.162858144948862	0.184234127852941	0.00809665210724845	9.88201983891441e-05	0.00327748379294017
		YLR149C	20.8910367716184	8.96852893810572e-05	0.0639844838583296	0.00419970466796259	0.0639523311668564	0.0179154818907667	0.00356881208682835	0.00896023349919896
		YLR150W	15.7202833569443	0.00638153859421414	0.196350875245359	0.0193890373628435	0.00313554240660151	0.0122272349173466	0.000497617937539904	0.00257432531633056
		YLR151C	9.4325291551941	0.00176918026612284	0.0191196327751997	0.028483402962327	0.12951663340387	0.00782501777974334	0.000825384232275854	0.00246088169065963
		YLR152C	47.7005406986767	0.00807046541345459	0.0635064626204686	0.0487993732876389	0.241637251814086	0.0293108102618808	0.00226562369200874	0.0064362029596162
		YLR153C	4.69669850798831	0.000478848902757787	0.00834939743488333	5.71997805647714e-05	0.0210080620894615	0.00463724287954676	0.000149594804446316	0.00127992707701822
		YLR154C	21.9877911924875	0.00247494935092119	0.234346660235318	0.00660081754848317	0.0191537777144521	0.0162081146913075	0.000547898793330155	0.000922762894145519
		YLR234W	29.6527839165624	0.00210596872499183	0.0224701949794933	0.00014621544297993	0.0133542304399464	0.0275044176574269	0.00104924797700895	0.0277106313089668
		YLR237W	19.2416477823617	0.00132969270496909	0.0576199943137175	0.0780208768737576	0.0309164692814109	0.0159459210636148	0.000184681673343277	0.00682103328124539
		YLR238W	12.5920917645573	0.00526160784569004	0.082501068907146	0.0121001410118632	0.13394174941259	0.00963601189781724	0.00375860234862009	0.00561741228066978
		YLR239C	19.8385942984767	0.00230508734281138	0.0572936458347175	0.131197341551968	0.395746016598406	0.00813829569627439	0.00144628034753625	0.00332923165574599
		YLR240W	6.98293666090992	0.00460022582324251	0.0729458320508881	0.0106678798069647	0.0139909102715031	0.00635957046154212	0.000596790430127116	0.00160194136299986
		YLR241W	8.05901160750809	0.00180552122616809	0.0404506522976766	0.0228020956951633	0.0478300238990181	0.00723786156186391	0.000733344863000842	0.002227998876892
		YLR242C	24.8657017106055	0.00285621036772638	0.169509954071146	0.1136913149415	0.20294103994366	0.0125837621366489	5.98276316822424e-05	0.0042320667816472
		YLR243W	24.8470774255429	0.000687000793026762	0.0412737810714497	0.00226594989148534	0.340608083293582	0.0150351089196404	0.000303273196268283	0.00900156823188667
		YLR244C	58.8548742158146	0.00113666646595221	0.163530138127785	0.0336046789398317	0.164364453783791	0.0359150846040193	0.00146725024778146	0.00415191637332585
		YLR245C	30.9959478339986	0.000706778157923797	0.353375338202418	0.0125302842229576	0.0467598654816829	0.0178454320194407	0.00129275483818636	0.00534252330837921
		YLR246W	17.1627994765705	0.00168230722590096	0.119291140996934	0.30318387647417	0.133928097036065	0.00751354075555431	0.0009083092192457	0.00604374459118107
		YLR247C	4.26655684738715	0.000518398092988603	0.0514472899316499	0.192291723424042	0.0564536636734541	0.0030359886684084	5.55829784062863e-06	0.00146246308050924
		YLR248W	4.46930470571846	0.00367133605937209	0.0105875850536176	0.186697355723599	0.0423340425217786	0.00344201208126702	0.000508142310493762	0.000790077434039559
		YLR249W	1.55356324557486	0.00212658879170415	0.0384024898187568	0.0266108525075563	0.00401725327400706	0.00147324496608066	0.000129079788004955	0.00131977988284759
		YLR250W	9.36362335007456	7.99397603234832e-05	0.288818497859176	0.0549433670385535	0.0226415233312402	0.00599657256664961	0.000158106884544037	0.00206415269818881
		YLR251W	8.27780474323239	0.00177154106151823	0.413516698247147	0.0211723603717582	0.0130736689542353	0.00461083369633253	5.92612675184594e-05	0.00192945922694842
		YLR253W	1.58186231562211	0.000264804574009226	0.0707027692349857	0.00709690964319747	0.0576750860074782	0.00139400185539337	0.000361292051253845	0.00206146959380259
		YLR254C	5.6649247295445	6.3422296985404e-05	0.0410265388254054	0.0413117114579441	0.16177780111003	0.00432559004925254	0.00155480566256769	0.0043863367295291
		YLR258W	18.490186086911	0.00693338128886356	0.0864718146728777	0.0101566320310956	0.188453193711223	0.0130086161598439	0.00102979519940688	0.00700849293520875
		YLR259C	3.17207959025239	0.00148430786926472	0.0857738720690328	0.00123951099778966	0.058588851606421	0.00275944856075833	9.83453505153507e-05	0.000667904486221398
		YLR260W	6.72980359847964	0.000408668597209921	0.0507322035104795	0.00533499140238388	0.00701251538915429	0.0064007544652767	0.000487431240614253	0.000963844005309303
		YLR262C	18.3172154145898	0.00591871266992622	0.0735100836655535	0.0188406774720764	0.196341542956448	0.0127361190359655	0.00432803497950122	0.00942542528538316
		YLR262C-A	19.5599132096021	0.00303791937703523	0.416643146137875	0.00866331937821313	0.000951170586275463	0.0111408405107909	0.00108818852016165	0.00234223850826151
		YLR263W	6.61065169908027	0.00103772316207641	0.127147546473815	0.0846397922186908	0.0803718203171655	0.00472334929461188	0.000413513881356883	0.00402274517791808
		YLR264W	16.3513989562548	0.00133016734077279	0.196522406821547	0.00664610055342503	0.0639015714706691	0.0120117832738522	0.000631432965501396	0.00169037460150036
		YLR266C	10.1418396390065	0.00232470374218966	0.0573315209017918	0.00392783707302014	0.0121673533408313	0.00935521338279265	0.00360173922805987	0.0106236399261879
		YLR268W	9.66213880632078	0.00690480759073697	0.376726224825295	0.00161238699603436	0.0775973927539513	0.00524208415106825	3.16670558371047e-05	0.00215065764059658
		YLR270W	16.9507077965755	0.00313413915567032	0.172503562212023	0.0224586888660593	0.190184523112569	0.0102485155364487	0.00293255444381296	0.00819980248921869
		YLR271W	19.537802691601	0.00150368328831502	0.0598183062387047	0.254140577766275	0.0981787970286301	0.0113841216679376	0.00169000884603489	0.00436400923992855
		YLR348C	63.3695191031904	0.00627987472793502	0.553150708550286	0.0356211010313323	0.0139766600020683	0.0230406393186424	0.00368350544121699	0.00923644963123044
		YLR350W	34.7346042385755	0.00382403937568419	0.34682675122676	0.0713586379018711	0.0904307959085263	0.0165793016232764	0.000468355098235795	0.00446304590718665
		YLR351C	37.9656659921352	0.00326828234239969	0.439003630702585	0.0515176492300002	0.106154844191974	0.0146695453256409	0.00133872841165074	0.00677633872240564
		YLR352W	12.9450960308455	0.00095862385397764	0.136084983156464	0.0418703256245261	0.0583546702690907	0.00994703597448341	0.000167664411264913	0.00234911257306064
		YLR353W	2.83154382288118	0.000135017268582208	0.0317773838391578	0.0430681656552242	0.0325000427830618	0.0025654717400901	0.00190180527825529	0.0034016316800137
		YLR354C	12.6691794816451	0.00227150371221773	0.0992353356951951	0.0515908078792048	0.0385519959810943	0.0103451182638508	0.000217209269823411	0.000500920948384112
		YLR355C	6.74933542260921	0.0034639016319671	0.124252304092489	0.0222538692240372	0.0102834388381226	0.00575152853872255	0.001126040942036	0.000817742272296448
		YLR356W	18.3764347167041	0.00706714509374679	0.171142925602046	0.0224235075139109	0.0264903267135095	0.0142377983054638	0.000638182312720746	0.00149938514040902
		YLR357W	2.30209470077403	0.000318390739858949	0.0533161820236172	0.0133871647903803	0.0133560847222551	0.00215853955759964	0.000181340181008923	0.00176912499041968
		YLR359W	10.5652202896818	0.000694047130657215	0.0241624378975328	0.00158331744933539	0.0220342468410048	0.0101510502075943	0.00101214205277472	0.00223888112014292
		YLR360W	8.63696893355122	0.00115695145876655	0.034102146372625	0.00124175050707642	0.0758837010900142	0.00774472147590365	0.00215083347030647	0.00218750605086572
		YLR361C	3.67561726029371	0.000513947316946006	0.110385187187833	0.0369227857015165	0.283177344423121	0.00210108283434656	0.000211550120496784	0.00855129594855994
		YLR361C-A	20.6716564726845	0.00014188827147965	0.413826035229787	0.00497483485470156	0.00675056245021436	0.011852150666073	0.000286382901795341	0.00234654034504395
		YLR362W	4.45543252531011	0.00080819833616495	0.140974268921957	0.125281991333321	0.182911453629115	0.00246509801015205	0.00126502196290773	0.0060721860962147
		YLR363C	14.1465784023883	0.0017162445292925	0.0925670220491621	0.0909959667191155	0.271988224860208	0.00769103696960325	0.000644127162105861	0.0035602888033598
		YLR363W-A	18.1993198601975	0.00568712463547301	0.452881774650842	0.0152904956967372	0.0426463671452885	0.00874151463763344	0.00215041931777228	0.00361692656420719
		YLR364W	16.1328450882875	0.003474753440536	0.446132705576995	4.03378884768351e-05	0.0879554871565553	0.00747717873176734	0.000293746772330401	0.00208829479978893
		YLR368W	5.34313550485138	0.000105983394269593	0.0370038802630112	0.0655641688666665	0.0341229757532033	0.0046836808444817	6.69551739197487e-05	0.00256053480646044
		YLR370C	9.88933336996372	0.0022285236540373	0.25884475243676	0.027834313554668	0.122231376475609	0.00588772384344761	0.000284326126461795	0.00137846016808818
		YLR371W	1.40942634781698	0.000891818187661939	0.00803531516773072	0.0460174628626536	0.0430197895468055	0.00129884630137475	8.30020717244039e-07	0.000941826197628075
		YLR372W	1.82569712565765	0.00113538535834612	0.0617018565836177	0.00504869809798982	0.0334908324252784	0.00167474996269549	0.000305725124382863	0.000970715396722127
		YLR373C	3.54257661731092	0.00057803907281993	0.0360565119078521	0.0938544056261158	0.169238327453314	0.00250772862357769	0.0013491498001911	0.00523919052524915
		YLR375W	18.8319900677849	0.00562760931314064	0.414622742098696	0.00625256903764241	0.0795658572369219	0.00918396362547803	0.000950705576079872	0.00762690499521174
		YLR376C	4.66368227979887	0.00233187652371009	0.269199608977557	0.00459328757621575	0.167332515984457	0.00260790003124741	0.00104993503876066	0.00688850696022244
		YLR382C	6.61690625364802	0.000110506558326714	0.0639914639949189	0.171945598903871	0.145289140130022	0.00412933703585951	0.000867113793371027	0.00433605458265344
		YLR383W	7.12981868691115	0.000318117648182101	0.119618717881363	0.0987813797980293	0.17716163686136	0.00432858742413033	0.00105056308352775	0.00595835492293639
		YLR385C	42.7701424633219	0.00616469350197242	0.381798229820328	0.0302255475753237	0.043135955060758	0.0220481942955478	0.00704083899080982	0.00624809785354774
		YLR386W	19.6725484801911	0.00186901083588492	0.0287365569889326	0.128949477592341	0.334844514732094	0.00968049728580509	0.00636413438330353	0.00908742558354055
		YLR387C	6.06055567756998	0.000324399274963918	0.0262640070454853	0.00843858661371063	0.113057451711494	0.00523235432240627	0.000855511361961261	0.00285700641970494
		YLR389C	5.26234126351343	0.00162859235497816	0.23667553711866	0.0600406576031638	0.0230980354771817	0.0036285606948692	0.000595394438578349	0.00107269338502566
		YLR390W-A	21.9477833609533	0.00806172526378358	0.240341520366265	0.00483061234412306	0.0205917460965692	0.0159479851838024	0.000114939753880843	0.000626942309389294
		YLR392C	3.98291009576999	0.000205070894713489	0.0489466376325818	0.0273541744703704	0.0866150898954253	0.00336842166746617	0.00208438946411193	0.00566644810938134
		YLR393W	6.50390025784028	0.0014614236684085	0.0419986677522898	0.00414130524786958	0.0195341324900403	0.00614602781891146	0.000252119119185886	0.00379203240395415
		YLR395C	30.3113390322408	1.960753113146e-05	0.299685309326598	0.014167403315682	0.0909510779392875	0.0178666597828948	0.000172724719851855	0.0016098019357322
		YLR396C	3.93188144391947	0.00352788079093375	0.0136446793366429	0.00405492709937605	0.128481480863891	0.00333703290893735	0.00805405399309771	0.0102180585465699
		YLR397C	7.07948231985978	0.00550586921448383	0.0525855417635368	0.00596024454841201	0.0209210375080556	0.00657601987000415	0.000755542857310649	0.000733128757121728
		YLR398C	3.16865883784795	0.000980282463389436	0.0145247645022381	0.0295275492653586	0.0402271970484156	0.00295335815043535	0.000463875330746075	0.00126637022450733
		YLR399C	4.12164897695486	0.00110781964648102	0.131293565413853	0.000271705996943947	0.010743693172375	0.0035931917324415	0.000541635239143658	0.00123751975771681
		YLR401C	9.03302541221267	0.00194566359114247	0.0199331411379128	0.0104124861585235	0.023588011970351	0.00863122329702884	0.0003909372543287	0.0021302294469142
		YLR403W	3.18700243629315	0.00124103915606413	0.099460847358405	0.0244302944910799	0.168778115945717	0.00228673090378327	0.000828511152749698	0.00239010340666195
		YLR404W	22.8973859309116	0.00361565438558676	0.352096748652263	0.0431898326390131	0.0368238565559069	0.0127860543731991	0.00133586444608169	0.00492365905646772
		YLR405W	49.7921601247058	0.000239349071702965	0.388117933823794	0.000461735658909551	0.0581863742268877	0.0266096256721497	0.00122344361504917	0.00335974340772581
		YLR406C	63.4811464741706	0.00192072569782605	0.353047340654565	0.259774152404489	0.0883456127938815	0.0179264404203491	9.39429217393457e-05	0.00316619729737922
		YLR407W	5.45735219066718	0.00324748236533841	0.242146956310473	0.130326927050863	0.0789251934461183	0.00301254594375262	0.000636870996865163	0.00271556268550685
		YLR409C	6.33356971486182	0.0019520798033157	0.038112898991638	0.0190615666655323	0.0897339077862631	0.00546114083708727	0.000242126001622674	0.00353224263525039
		YLR413W	44.2957606644715	0.0126134804364473	0.0330207371281985	0.0496335869510354	0.0509868074095065	0.0364123788247377	0.000973695378563133	0.0137306615772489
		YLR414C	13.1334962504996	0.0045422952747451	0.0961207200308446	0.0327424059177573	0.118507914799535	0.00980309092713433	0.00324613767916143	0.00623393943272636
		YLR417W	17.8768600813889	0.00430316455886166	0.145751711662841	0.035015986530916	0.198774916680438	0.0108788714232979	0.00029696672678673	0.0107951752234143
		YLR418C	5.21538142332222	0.00103812788574214	0.0195956716485462	0.0222233769395032	0.351997118267674	0.00319760184300591	0.00126717232354324	0.0020404509251187
		YLR419W	4.75674428881329	0.000177735227440985	0.0470982106721688	0.189950303382619	0.107153270745447	0.00317456255794933	0.000111677889697351	0.000703062109625167
		YLR420W	55.3885489881285	0.00117054281782365	0.217655348438831	0.0377835397623406	0.0325319278628153	0.0379633877468548	0.00155144169547621	0.00211790716671999
		YLR421C	15.7903424345863	0.0111984542141036	0.384969701807357	0.00523554487579781	0.0428991060813344	0.00870355688513348	0.000341796580163477	0.00846509801778624
		YLR422W	22.4147176377685	0.0057914961618873	0.1651325501986	0.0213484574698741	0.15194468501395	0.0138921246931817	0.0184070305322642	0.018333469805794
		YLR423C	154.061801629718	0.0116324273828916	0.279458209303389	0.0467228572228327	0.199638090212066	0.0595930025823354	0.00505265604562376	0.0202192100907304
		YLR426W	9.6694281839901	0.000232133631095963	0.298760105499491	0.0128677241976592	0.0350374605622923	0.0063645740227395	0.00262248599819792	0.00143324392561396
		YLR427W	8.80693230491472	0.00144365132198446	0.133748865342562	0.0205665799588674	0.0174729978120556	0.00734680171368286	0.00160828163209155	0.00329342489844161
		YLR429W	6.03853606247439	0.00450024948121698	0.0153893721526939	0.00244548665970305	0.0166446303544291	0.00585282616272743	0.000925511569663071	0.00787025237953831
		YLR430W	16.1388597543788	0.00541924793570421	0.393093265903351	0.00379042034214574	0.0874894017964272	0.00821196547292025	0.000503160963507834	0.00466914300976733
		YLR431C	7.64707991752347	0.00203410184991484	0.289740970898109	0.000960893621029738	0.0722068201108118	0.00488840855883057	0.000209707935725837	0.00579377270294072
		YLR432W	28.1444733992276	0.06558654231948	0.0571241990239041	0.0389333350705785	0.0680252080790245	0.0211376303486717	0.0103189925830982	0.00555846148550094
		YLR433C	28.1984939123967	0.0433723714113225	0.0338812391843287	0.0753549057005826	0.15977559473287	0.0160984784459724	0.0932776278142726	0.0208144676041167
		YLR435W	17.9103997371174	0.00395553070968571	0.191781847254924	0.0329692675762498	0.0416659061661786	0.0131021167973996	0.000335748509881403	0.00191703582030011
		YLR439W	35.14855596982	0.00958089721062456	0.0652916850516507	0.028568783338442	0.22977219588175	0.0227885830821012	0.00235047687452371	0.00859797134005079
		YLR440C	1.67932659062502	0.00172090180879535	0.0272626693111493	0.0132617531624148	0.301260201199537	0.00111549831576159	0.0024067808766281	0.00439522310958012
		YLR441C	2.64841912649778	0.000797471458930157	0.253903699395386	0.0719096003590426	0.0487277827175145	0.00168418899201291	0.000362449256358875	0.00170019678032568
		YLR442C	1.66222768762869	0.000447782427000186	0.0244896654234536	0.11825337227579	0.0817374969538505	0.00131041700775352	8.26307426449421e-05	0.00393380665215477
		YLR443W	5.14113032482466	0.000158762607171975	0.0290868873255201	0.100361096120642	0.214641205310102	0.0034263082522667	0.000383467810593751	0.00122012274621369
		YLR447C	11.365796711763	0.000610601692385245	0.198900787996388	0.00428084100601473	0.0359974807850619	0.00872693804870186	0.000175283704725414	0.0016041501082662
		YLR448W	16.8215652608705	0.00153555244280817	0.31834698564812	0.110958878031921	0.211774694399255	0.00591974935115171	0.00198920732287581	0.00586581101127303
		YLR449W	4.82654902731835	0.00137752952712753	0.0502729830304543	0.0625677976636665	0.0768276073214238	0.00396187725058384	0.000656396360089572	0.00285696224736032
		YLR450W	0.900646102614177	0.000218016258607125	0.00819487498240167	0.0691884315735163	0.0174010529457992	0.000831761987307626	0.000296879609508399	0.00214698323609548
		YLR451W	7.22223201280479	0.00134201951174074	0.066800887051852	0.140417601392252	0.0766784565523436	0.00516234606420449	0.00209071409934321	0.00959150184020877
		YLR452C	5.63709080332861	0.00169311948593809	0.0734817394270134	0.113020526898569	0.126929318953534	0.00390475490335146	0.000426604977898717	0.00420168353453388
		YLR453C	26.7712200726104	0.000839750280073463	0.404559170912424	0.048236615842962	0.0404567245099307	0.0133112419622476	0.00125127423068471	0.00585757482958173
		YLR454W	13.1573673733078	0.000825210590312717	0.149999233577567	0.00976390985607244	0.134800416812094	0.00931731821060051	0.000229279547643635	0.00363227699063231
		YPL255W	2.2594097621741	0.000267510784116866	0.0812340492687376	0.00208073552138287	0.0228699377574862	0.00206141716914429	0.000180778723350429	0.000467725578673336
		YPL254W	2.020312902213	0.00195135812811452	0.0761637858145231	0.00289608204126207	0.0447426196420473	0.00180179791864861	0.00033728571231323	0.00131349919215209
		YPL253C	3.48226936494008	0.00123120771821396	0.0453366691320612	0.0445510734720167	0.252203763896356	0.00228274548312983	0.00139364225232907	0.0129376358041701
		YPL252C	31.1888181760977	0.000361925918283119	0.259731303151897	4.52089116495999e-06	0.0362100139729832	0.0216688403069626	0.00148112968700228	0.00217556566454585
		YPL250C	28.9176163929055	0.00351868052603834	0.273995009875042	0.11634817438409	0.0291415964139235	0.0164712532631802	0.000193145656926814	0.00418216307583767
		YPL249C	11.9868783657562	0.000268303838708926	0.0217309672350055	0.0576310686591054	0.0319759001650742	0.0107326944761211	0.00126516476952499	0.00215637270525061
		YPL247C	26.961146841025	0.0068543271241028	0.0553044606504222	0.0151590004035385	0.143140170556846	0.0206716830645522	0.00257265559245816	0.00767111549582804
		YPL246C	20.8689575653642	0.00771984187956802	0.437714734694835	0.00347207449496176	0.00304634646663937	0.0113187299775285	0.00157255291545407	0.0055840859403531
		YPL245W	12.0018246140962	0.00163084007745716	0.0822561813016011	0.142096680430185	0.276913520847846	0.00591557868585705	0.00264937941380139	0.00728007597587194
		YPL244C	4.21808215618478	0.000266272753544166	0.0977717697361549	0.00403551008577246	0.236012851700461	0.00283324837206679	0.000376775321042437	0.00286435220215829
		YPL243W	1.69694011781046	0.000105007941805255	0.011073737149238	0.100918546221825	0.163254662275782	0.00125270647912087	0.000759961903084567	0.00184234981561825
		YPL242C	3.25661943957297	0.000636564804091439	0.118700934705139	0.000618067371840849	0.215117468493536	0.00219778833746459	0.00184101345733063	0.00194702079104381
		YPL240C	8.6288113266349	0.00164417258229934	0.0311177529006843	0.00171679612596126	0.00893479122228339	0.00832076557846064	0.00102142510815606	0.00570145781432291
		YPL239W	11.3724345124644	0.00288716816020397	0.246010581644753	0.0350333312861307	0.0327038436077863	0.0077773497955965	0.00328523746517783	0.00456469345490377
		YPL236C	7.73700768529157	0.00151565721473828	0.00761499905720946	0.000601925525591181	0.262107272499216	0.00569336176881424	0.00130557292875947	0.00266658657378002
		YPL235W	0.358059650255159	0.000261458086651261	0.0455991762687344	0.00298583798579194	0.0279234094348721	0.000337995209715201	0.000230265593697509	0.000975980414442079
		YPL234C	7.90986312462099	0.00104365825166862	0.150116116919268	0.0034519559464401	0.120184258108366	0.00581529226180845	0.000349443170068616	0.00119482279354605
		YPL233W	17.2997178888095	0.00394595491806522	0.306244100402473	0.0149712402882519	0.16025752624841	0.00888097606484783	0.000600849633782751	0.00385504976530241
		YPL232W	15.7452787556565	0.00711375947967199	0.261420559195871	0.00819672821936235	0.00406910678051828	0.0113872411208649	0.000123915304731614	0.00154036423544612
		YPL231W	2.17514662517321	0.00324498419304966	0.0451238492424774	0.0894343696076024	0.0259119899811844	0.00185077133369843	0.00172743369394229	0.00191519261983699
		YPL229W	14.6305369384227	0.00068960944542184	0.236506118980799	0.0363414435073813	0.00231221064386185	0.010672015554852	0.000178578449933396	0.00108036725515789
		YPL228W	3.70676792564612	0.00201407924428883	0.0468982791966837	0.0051160326288707	0.0805201915140429	0.00325931755202907	0.00143893971736662	0.00221609453140273
		YPL227C	2.54146403461431	1.34435167229621e-05	0.0626054548295868	0.00122449508598326	0.113460473006594	0.00212852629540804	0.00157555910647807	0.00123777482291185
		YPL226W	3.56277233933077	0.000617754086641817	0.0394329810782813	3.75306174607411e-07	0.0365557071373386	0.0033558607928173	2.54362247803986e-05	0.000317286329699293
		YPL225W	6.78784459470285	0.00452701674939468	0.13268720854924	0.0180835045360801	0.109845947801336	0.00506430673106387	0.00027018833117034	0.00104476463153985
		YPL224C	2.09343278766823	0.00174760053748453	0.0993652587981847	0.0128992641309297	0.0282242234603119	0.00181115414686918	0.00241221230423609	0.00879813897805964
		YPL222W	13.2577937795671	0.00737273029078899	0.155684539004318	0.123567997133055	0.0276524454547815	0.00900746866664813	0.000844062749658408	0.0124954959035951
		YPL221W	7.51845582845032	0.0017125735384583	0.0269329706104168	0.00531710869928306	0.0208191324338759	0.00720215548335039	0.000623112149619736	0.00206995332169135
		YPL219W	1.24459363921943	0.000405539097807092	0.00700599768078407	0.0120415996044309	0.0409550440411066	0.00119428411825401	0.000221361994890018	0.00124465114307442
		YPL218W	112.052753850993	0.000841018924514844	0.326599189511002	0.187152925306835	0.156818594375614	0.0333070836567644	0.000991433077577971	0.00406006096533289
		YPL217C	2.01484309455686	0.000140919372643052	0.0219311135324891	0.00209195181044337	0.0246260985922737	0.00193994427533419	0.00242052895248342	0.00674567282660345
		YPL216W	2.52539982587442	0.00128595158640879	0.154383338622463	8.3062607901582e-05	0.0104775440103777	0.00213501461182331	0.00148986938618768	0.00468057566537587
		YPL215W	3.28134734346247	6.35310088587185e-05	0.017515332391953	0.0156753977416976	0.225977427613541	0.00246691856306861	0.00167456574309203	0.00256882183841363
		YPL214C	3.90140007790774	0.000764617837116532	0.0126281450465702	0.00143800204610089	0.207156328094133	0.00308131689740755	0.000788312011198856	0.00298478148944607
		YPL213W	5.41805705884563	0.00147838252610327	0.0602165804626825	0.00152727887314612	0.284737815859827	0.00354540800607283	0.00126009395859436	0.00830865205931219
		YPL212C	5.43495343334592	0.000442887132723637	0.123920457599845	0.00307062500401755	0.0420474400660984	0.00458861350969695	7.14843692189119e-05	0.00150511269617766
		YPL211W	17.1646964294229	8.56268677483827e-05	0.147385742891988	0.00713698313385312	0.241089936035503	0.0104027651019854	3.87190121203019e-05	0.00210727126994843
		YPL210C	4.50652327634823	0.000923223541100758	0.0450510000108974	0.0121738792143036	0.0404881810734136	0.00413245423058963	0.000355499587221752	0.00152294525520984
		YPL209C	9.67728071832052	0.00389037928567277	0.184563837321643	0.0162305469839951	0.0485311456953036	0.00732257743366243	7.66323507012865e-05	0.000565287456607431
		YPL208W	8.05812652373279	0.000725578695300603	0.0186096465665972	0.00630154497422751	0.042349962764939	0.00760731546614388	0.000705887144879782	0.00192466172246907
		YPL207W	1.47127512325912	0.00244458600825752	0.0501657104340674	1.02671377365776e-06	0.00358460335952269	0.00141328021742503	0.000523606550807613	0.00395504337953057
		YPL206C	3.33907671645518	0.000636971341176669	0.105000001106878	0.0445790283671038	0.0376067297570951	0.00276299119147577	0.000269756715041513	0.00120124005599957
		YPL204W	2.88466432538566	0.000848342654367305	0.0445524722391701	0.000178804146395741	0.0423341400496813	0.00268331692337327	0.000109337059455228	0.00104557313781175
		YPL203W	2.16636740390009	0.000184593351973502	0.0208387897781308	0.0178904833475287	0.0365867517725376	0.00204245552860128	0.000846576487846071	0.001058473566832
		YPL202C	2.9494404164293	0.000980520553828131	0.0121527848071046	0.00174547039704032	0.191119636720084	0.00237600788676015	0.00184398925375671	0.00321404770117373
		YPL199C	6.09992967440087	0.000409250296547722	0.166612709451358	0.0152947273133861	0.0639851252350469	0.00466086311801039	0.00057775188825557	0.0024072423691233
		YPL198W	33.2886647848132	0.00306920918164259	0.35189938181454	0.00283872036045723	0.00923529290714394	0.0207876601609857	0.000525582428205583	0.00191494014337553
		YPL196W	9.71230730533106	0.00331255840478077	0.264316146051229	0.110776028978506	0.0160422705329845	0.00593885201432362	0.000403750458767823	0.00216430301790593
		YPL195W	10.9535207008622	0.0047124430457439	0.0481643925190933	0.0464091816302832	0.0203016707049847	0.00974724013089212	3.32682008223872e-05	0.00176000229763236
		YPL194W	15.4056389721301	0.00436271311269788	0.0846166066221226	0.0326325785972728	0.137218761547347	0.0114169316592979	0.00238859226898509	0.00376565240919624
		YPL193W	7.06935069630697	0.00391263202420127	0.0958175754437444	0.00171718143046773	0.0394368958060821	0.00616675319129009	0.000370821595235193	0.000842518010985702
		YPL191C	5.48589980314212	0.000254784898676471	0.307111475261665	0.00198154335045786	0.0176054720236119	0.00375509043197891	1.73383719250014e-05	0.000929916552867449
		YPL190C	0.815931083757109	0.000192163875096665	0.0617300502497154	0.000581691971665288	0.0418543341927035	0.000747239650503653	0.000146341913586481	0.000549134531227806
		YPL189C-A	2.38574672768869	0.00190767630173229	0.245091291141182	0.0444204442629283	0.0757621920463099	0.0015389281399036	0.000563315948832041	0.000888426372980209
		YPL184C	1.87023644011989	0.0010243492846134	0.0174639441008783	0.0296910622594956	0.22590175503677	0.00138179896189713	7.3323078220603e-06	0.00312979093534251
		YPL183W-A	9.87653532187728	0.00207053199466276	0.204121919772365	0.0214011270658739	0.122568596800939	0.00648832876695664	3.13747857052658e-05	0.00187818245540713
		YPL183C	3.77943524715012	0.00204821830196395	0.141329580659813	0.01583339997646	0.0292740328127343	0.00310072138443851	0.00158063298776272	0.00577607017747983
		YPL181W	4.58979816887624	0.00280522046284771	0.19209854163141	0.0321704842691882	0.0255851833872496	0.00349248830621037	9.41071917747339e-05	0.000787627057053478
		YPL180W	0.683011891924008	0.000101977654171373	0.0773512872928571	0.00745707371056538	0.04796515033276	0.000605100783856424	0.000311792608515789	0.0011854820683559
		YPL176C	5.81787796292601	0.00119720807127379	0.00588945331404327	0.0168589022471267	0.35353708551876	0.00363609714414744	0.00362871828889294	0.00501538809683938
		YPL174C	18.92101647683	0.00120991259657658	0.0643604513918178	0.134333397356649	0.303758534539453	0.00933875525007362	0.00203209450460049	0.00304979470719454
		YPL173W	7.08947300033406	0.0023861329798245	0.0962998436941713	0.0690747423354043	0.194219000447075	0.0045894664344332	0.000661637016407408	0.000683403387159369
		YPL172C	4.90562504110164	0.00133733421138378	0.0644681519017161	0.0152846530986019	0.133900102949514	0.00391469681590347	0.000491938398957428	0.00143432374038995
		YPL170W	18.4928852235571	0.00550299084695175	0.0236533159948351	0.0807383341811928	0.126624879750525	0.0140723162707273	0.00208603103676169	0.00432235440266903
		YPL169C	6.64108280847639	0.00181944682149753	0.0351548326979205	3.78091034467988e-05	0.0308477280440909	0.00625477884041946	0.00202985426763546	0.00425158865555429
		YPL168W	5.19800708059869	0.00149827482291326	0.196621530650485	0.0237319298496281	0.210488359022382	0.00298525221531921	0.00146581703428884	0.00245541344081963
		YPL167C	35.3763741500836	0.00235899019287482	0.149313081884565	0.0209725235840372	0.200840218336957	0.0217532506206832	0.00106170308429334	0.00330309108801608
		YPL166W	13.59300954386	0.00204856468908579	0.0529361639205529	0.181265286506558	0.235389728897235	0.00722252809272114	0.000188378786482742	0.00214765129509522
		YPL164C	11.4726057525632	0.00241661673759584	0.130764075197361	0.0570578352075177	0.0829067893046421	0.00834328143705021	0.000444563379933619	0.00799450025989527
		YPL163C	94.2833895975588	0.0031391865777696	0.138234907586224	0.000626685914912545	0.0110756135537257	0.0736462918628391	0.000135515570544166	0.0104598495279368
		YPL162C	52.2332702220651	0.00271425098947642	0.262914840164264	0.0357927280196697	0.0192833414437556	0.0331166528919313	0.00472142227855092	0.022404965498393
		YPL161C	2.63487401537557	0.000443580350330286	0.0202494485741639	0.00811554653350625	0.0536935837185551	0.00246275830152172	0.000596420633588326	0.00181923812318791
		YPL160W	2.8758226164528	0.00315254676121439	0.0907184184842411	1.64085926020077e-06	0.0264645679065708	0.0025788664369505	9.80640329365227e-05	0.0014085304084852
		YPL159C	4.29448269805	0.00229886939744937	0.117115694418975	0.000329246981824694	0.0205369201426921	0.00376022046475371	0.000494056107809505	0.000535651764586472
		YPL158C	18.8806176359447	0.00956012124503275	0.0448926907853407	0.00743298270852146	0.424696653719016	0.00956022640441823	0.000905518401572581	0.00855033951381754
		YPL157W	28.5821759816356	0.00399009660785261	0.304801949285499	0.00326840101216353	0.0925773939185088	0.01644090256381	0.00704789699204379	0.0102332215978003
		YPL156C	66.7690981907902	0.00344242927436702	0.297236496741734	0.147945169268561	0.0149944002353085	0.0332269545744091	0.00098227738690403	0.0162768609355159
		YPL155C	7.13108071308825	0.000923653212935989	0.00547890257153517	0.00228589231906376	0.0837563467735661	0.00653799693966624	0.00417430831534628	0.00164896381081825
		YPL154C	3.27075988566923	0.00158517437824952	0.196928294018299	0.035976666809086	0.0185749218947086	0.00248690557458582	0.000823979446085672	0.00122330456634903
		YPL153C	4.63720708972171	0.00124420720933577	0.114666386499336	0.0115619325226726	0.0238873874669509	0.00398284547132863	0.00232429769725259	0.00371386855591807
		YPL152W	4.47627645451522	0.00101746091039308	0.0732471073323517	0.150036899760719	0.216508156261553	0.00251926233267078	0.00366586036817715	0.00348429144595205
		YPL151C	2.29763469581094	0.00146054027110512	0.0145909317181279	0.00290561573558117	0.233597956630885	0.00174496600257741	0.00122598891117669	0.00293540539903534
		YPL150W	4.51538950418444	0.000507984521299927	0.0491466682463746	0.00423091164619502	0.00377951687235297	0.00432044488916143	0.00117387984608245	0.00259507963964249
		YPL149W	21.6732075702862	0.00241926970805113	0.154188115752479	0.135845439028352	0.0741999305855011	0.0136171610542101	0.00180194851283135	0.00446120803771331
		YPL148C	23.9179556026772	0.00350827303975909	0.113779893682214	0.12350335607175	0.0329892404283338	0.0171576347429129	0.000176579796528262	0.00846083710852516
		YPL146C	11.8042045683691	0.00692049225284288	0.0641583309409236	0.00571489254851297	0.059818450736045	0.0102708511111015	0.000735501127384818	0.00281478944932365
		YPL145C	2.5876522630332	7.1917819643385e-05	0.019134863059923	0.00164133769227105	0.0635268669730029	0.00241604164072134	0.000870874246105366	0.00069201238397618
		YPL144W	8.4931525923253	0.00590367510693325	0.256966235921086	0.0164688590726645	0.0250173592850128	0.00597589624099596	0.000885732766781026	0.00177408694543663
		YPL141C	1.6105566522123	0.0016186987293899	0.103933102870765	0.000282419053263252	0.00500240868208414	0.00146191975589492	0.000349425941309293	0.00106314609111849
		YPL140C	2.39070671563248	0.0014842065060771	0.107130111032503	0.0249260451796151	0.0225677499210665	0.00205089795495743	0.00121066509708271	0.00301325060977932
		YPL139C	2.71363524313636	0.00169611871659712	0.020170806097631	0.0336072991504007	0.00942922348880551	0.00258547659283764	0.000392393940948229	0.00183177199721048
		YPL138C	2.80229799054935	0.00196540030311437	0.0720935327260834	0.00180183291079397	0.00480876805810176	0.00262042807696232	0.000811231368406931	0.00286743624019198
		YPL137C	0.720216726382633	0.0012525992907964	0.0177326908736048	0.00818063335183976	0.00889886662507824	0.000708688558492945	0.00011409669397003	0.00234119677320935
		YPL135W	5.36829777103436	0.000264817847852509	0.177406041030086	0.00996601055528411	0.0397761271063715	0.00421833003844383	0.000256068138099473	0.000871735792572132
		YPL134C	2.79435041132316	0.00270218066668288	0.0730796723113912	0.0264180900072327	0.213389606884559	0.00194067816595266	0.000315442511843402	0.00404389864959163
		YPL133C	7.20001614419976	5.89522719681242e-05	0.0566230684179075	0.0190089831478345	0.416760324628912	0.0036774897111241	0.00190682980807073	0.0032570044154988
		YPL132W	5.44202198941501	0.00152475449521931	0.132109518866411	0.0571497046404432	0.0970103107212901	0.00393345526450931	0.00148030236027963	0.00105689272466217
		YPL131W	8.38717849666505	0.00638176476402888	0.177925229664236	9.96249783876795e-05	0.00929589791170142	0.00685831648660599	0.000293798643101705	0.000729044328964601
		YPL129W	8.7675067878565	0.00400313006604813	0.312041857102341	0.244159905951183	0.226866676147268	0.00186151588467297	0.000481080172457416	0.0032767154732766
		YPL128C	2.30950022599391	0.00181983876557039	0.0475252195106792	0.000688282318644173	0.10284363110026	0.00199599201588058	7.3438316500279e-05	0.00119717294566818
		YPL127C	13.3036982702783	0.0030903187249912	0.33002860074271	0.00027143988727956	0.00280918402222106	0.00889557274044318	0.000818170187381022	0.00121282499793114
		YPL126W	4.15492542060246	0.00149000584119348	0.0329206576774755	0.0029115270220265	0.0375928059806143	0.00391494713680101	0.000294591476023048	0.000869929888480043
		YPL125W	9.34009214229699	0.00152590798448367	0.0721709800862452	0.00292257676972701	0.0065929737514593	0.00866732424727436	0.000956045472529775	0.00109439429145773
		YPL124W	5.80541186299721	0.00085343856045635	0.071611705872448	0.00414724990419441	0.0591305127037505	0.00509845509321605	0.00023380629925167	0.00142640242921002
		YPL123C	35.5392161057489	0.00590145670102285	0.181565091361305	0.002116583281897	0.0380814777628232	0.0269576750513312	0.00130736169131097	0.00343854500182524
		YPL122C	13.3960150163327	0.00911253887023472	0.0937344357486135	0.0040027066564166	0.0314558893944249	0.0115904763100934	0.000300454808509183	0.00500442510098226
		YPL120W	17.0846607182169	0.000304210260093929	0.106975687521275	0.0294961387647585	0.124891410174221	0.0125247282079394	0.00359123427028754	0.00641984049239347
		YPL119C	4.19279399318567	0.00167770164232801	0.0149318175875486	0.0246328965249207	0.223123050074268	0.00312321212385537	0.001472753117794	0.00371823726295914
		YPL118W	4.83568305972918	3.07566848161087e-05	0.127082179708501	1.29824276702327e-05	0.0122752554267451	0.0042166689684092	0.000209031571223002	0.00476174653031948
		YPL117C	1.4579725993328	0.000907374283147756	0.0587198584064467	0.165113405009122	0.0869547715618973	0.00102042398934853	0.00103466497354538	0.00287453049386404
		YPL116W	1.05116800036353	0.000655535395862786	0.0477924613288973	0.00201313803733577	0.0514267092441183	0.000964985890910807	0.000156106018460264	0.000643169590417824
		YPL115C	2.77423622583136	0.000498779514493474	0.0523539006790587	0.134651410566579	0.112302088502511	0.0019755203370636	0.000260923610531263	0.00266761049350575
		YPL112C	6.83944150912437	0.00100698080711185	0.0240559834958732	0.00514654969411223	0.0449369689894848	0.00639039916593007	0.00240304264450285	0.00376544744865527
		YPL111W	32.66088241164	0.0126371271245196	0.0965373434181348	0.0648640449082157	0.0585698571298723	0.0247101107661948	2.55424321815203e-05	0.00394500346297126
		YPL110C	13.2211547235847	0.000254921768805818	0.291029673921248	0.00328671567276059	0.0714090432130517	0.00829033415824517	0.00416048800273741	0.00931653204150607
		YPL109C	7.69525192720388	0.00116228238767154	0.217264347946367	0.0728138979505597	0.127735558595451	0.00445435802328119	0.00366394917626793	0.00772135788343333
		YPL107W	2.51333965773394	0.00119852567649042	0.117644569065271	8.10385249325304e-06	0.146434647173616	0.00186908933803667	0.00275094234127298	0.00397705196776914
		YPL106C	4.44687826909017	0.00120695240988194	0.0194600384581986	0.000469651161992134	0.0671767647024178	0.00412500799410744	0.000868239002132021	0.000966325713417475
		YPL104W	3.57695979676063	0.000476925159457223	0.030940469354231	0.190795648082858	0.24606876645601	0.00191900943014914	0.00200125132593344	0.00396738300587087
		YPL103C	5.39711578356044	0.00258318381280261	0.0163662303281374	0.00125268828762886	0.134787828611469	0.00463065044805798	0.000413044355816681	0.0022287233804925
		YPL101W	2.82926462248721	0.00277746415188978	0.0791449364819947	0.00117137641167874	0.0130755424003076	0.00260978248808601	2.34636264743197e-05	0.000542330949440169
		YPL100W	2.16657906284808	0.00149676230513129	0.0748268057190915	0.0216960341598065	0.0952114136388807	0.00177954150706827	6.69021757363734e-05	0.00294657880592468
		YPL099C	10.3734351966006	0.0028244812991996	0.278458136792409	0.0394532888974711	0.16426693009592	0.00539320206722036	0.00031007696624937	0.00165852504113253
		YPL098C	3.60256472873368	0.0027040792100236	0.489425348550799	0.003841198498108	0.0369168902594144	0.00170367927053031	0.00116428786446863	0.00249779838261597
		YPL097W	1.9586653571551	0.00130112383465843	0.22291673473735	0.137522667582403	0.120219949134656	0.00101395180324038	0.00402062906336633	0.0075472161792553
		YPL096C-A	51.8073641451765	0.0117267390468717	0.463054094101151	0.0307352869666751	0.121498773194539	0.0185142837123139	0.00141727116015559	0.00411963257765611
		YPL096W	78.7060608741868	0.00406991002589593	0.135338466918373	0.000781497865979106	0.30049211718621	0.0408112157847672	0.00359685247774302	0.0086201997940079
		YPL095C	53.9687853101676	0.000366376740313148	0.0219954473348645	1.857123213614e-05	0.146886915136326	0.0432686383043922	0.000664595603541236	0.00398586817179405
		YPL094C	8.60148050796636	0.00363340937425654	0.299906279843741	0.0187379548175421	0.0200660949061191	0.00568459090704953	0.00173846538192709	0.00494492486190428
		YPL093W	4.03865942788849	0.00231002555241354	0.0389418313543877	0.0742389442122962	0.0835791456894684	0.00327327769872175	0.00143788714088276	0.00486017091155316
		YPL092W	33.6609230215648	0.00469673833490832	0.184008040666812	0.0883757057813475	0.058549581525623	0.0218236875707593	4.99918884425478e-05	0.00945810104664428
		YPL091W	32.1165095981146	0.000639506069769333	0.0598714542693806	0.0660659982067876	0.0278802062668688	0.0267461778234644	0.000944108161856153	0.00472035166183584
		YPL088W	5.23626255682692	3.1873188212252e-05	0.0288615928884239	0.0810337628875344	0.0603242761166686	0.00441070791898793	0.00122867293748047	0.00164936049572292
		YPL087W	5.42869447149191	0.000190021141680694	0.148149927831214	0.0747277878246279	0.0668296298398698	0.00390970926276483	6.14961890932068e-05	0.00293471197649115
		YPL086C	12.4588789498323	0.00394906068939767	0.0428437166647306	0.00906813999648788	0.236172852593356	0.00880124083546288	0.00058024227204463	0.008833158033564
		YPL085W	8.35693717848441	0.00119831014689959	0.0417143780427666	0.00348356562760323	0.0300861337199142	0.00780247097732003	0.00106584133803641	0.00303150291556572
		YPL084W	5.85606815368695	0.000367495800588862	0.162218550251461	0.00820885145748308	0.0381721755731821	0.0046917900303584	0.00196874878592783	0.00209600992091802
		YPL083C	5.14871085093962	0.00118707136316942	0.199211290021162	0.0160792450245431	0.038537489547485	0.00388298045062527	0.0019086073279833	0.002826054293308
		YPL082C	2.14859919584588	0.00128213559885646	0.100055972942211	0.00210424538243946	0.0929749673501756	0.00176067452617072	0.000249678017861768	0.0014591125699677
		YPL081W	70.5385079678117	0.00340369912859274	0.267745682761208	0.00722732905229229	0.0389311176634652	0.0455415979157974	0.0013263504844634	0.00543356849840146
		YPL079W	54.2510720470625	0.00369857855721829	0.35020121010917	0.00572106075937185	0.126270100209731	0.0268125027417177	0.000141586569370697	0.00458887177314913
		YPL078C	6.08215344519115	0.00147883859953043	0.249173499090467	0.0161979682304599	0.0204660023317402	0.0044037431543839	4.0423658539595e-05	0.0012835339872838
		YPL077C	5.8246254602967	0.00201367481158019	0.317261602612536	0.00262022472880784	0.0182641725028991	0.0038968113884798	9.00314135253303e-05	0.00261892426074335
		YPL076W	10.1743746995029	0.00346862203358431	0.301177560277985	0.0390637191036292	0.149252070912428	0.00519282630185475	0.000515934038762838	0.00299145779750561
		YPL074W	1.2495512555346	0.000615149612104909	0.00788327309545554	0.00946474575425268	0.0068247133545981	0.00124533471280604	0.000113180614399483	0.000748411534238179
		YPL072W	9.75426668290954	0.00429852590505128	0.0188243629817683	0.0448553627990332	0.0130338780004043	0.0090790319187726	0.000102254564904386	0.000997438697553208
		YPL071C	27.3374655437474	0.00631492138435949	0.137050981403287	0.0172692236396775	0.305317934009931	0.0143751135176165	0.00182153249096682	0.00442080916616828
		YPL070W	13.1278668040669	0.00204009677348486	0.0313666506060583	0.0232984815037904	0.166515373201874	0.0102596940435781	0.00100692925222104	0.0024363804369381
		YPL069C	9.79320554431598	0.00123537123671709	0.0270385794591966	0.0168650764069798	0.0591328903283	0.00886329992900521	0.000123504204746779	0.0030545211706185
		YPL068C	4.71112681430318	0.000118069486289454	0.0708025826213551	0.175680780488559	0.0259674809878034	0.00347206611315662	0.000489284822562241	0.00387005444567289
		YPL067C	4.41727077322484	0.000450390987713771	0.141815779571526	0.00825278059829031	0.0890871384385203	0.00341106160948552	0.00040692034374638	0.00258987541322609
		YPL066W	5.90419968921847	0.000836708703367523	0.159249416569302	9.15230427874645e-05	0.0414316342257253	0.00475455005407564	0.00167564634105888	0.00568246185834605
		YPL065W	12.7415440309403	0.00424426429681587	0.187876583515219	0.084555491910029	0.0479845235068179	0.00868689139417478	0.000277727559874616	0.000687475754056842
		YPL064C	3.81408041500154	0.00246641992998084	0.390753915046144	0.00139419061289648	0.0373548891720292	0.00220578766749246	7.32608218957388e-05	0.00107254622052315
		YPL063W	3.08218277168748	0.000171276811821831	0.0740051679543492	0.202761565127249	0.182160166532803	0.00169841407310834	0.000194885773304375	0.000970508520674344
		YPL058C	6.6994386459291	0.00320800985287647	0.103982333313589	0.0995132051102193	0.0879886640824998	0.00479324407485088	3.35448999912244e-05	0.00189657062165233
		YPL057C	12.6857446696991	0.00129013113174411	0.0810615332375483	0.00012649208671775	0.0249238449595942	0.0114368220870864	0.000774656194416049	0.000113948484214548
		YPL055C	6.82206196326743	0.00070956617882049	0.118338887874554	0.0125832245517462	0.00609149084387402	0.00596894513769402	0.00064501134947797	0.00136426701144571
		YPL053C	1.12888938313961	0.00131476366751381	0.0683757084189097	0.0691393390445193	0.146801438490201	0.000823598112089842	0.000131036768234129	0.00106691066608582
		YPL052W	12.0873512156496	0.0053641200951294	0.293600270517529	0.0010476638047457	0.0452783155483545	0.00798800799615428	0.000527579082936485	0.000933483524484658
		YPL051W	8.1734751950537	0.0018012487480525	0.0407229667077081	0.0396715334514041	0.144997356468455	0.00633459520965224	0.00148822195259137	0.00825592755015689
		YPL050C	4.70807927080797	0.00025421756935455	0.111184288949415	3.62438038321945e-05	0.0126282911619201	0.00419170681812296	0.000167122544675984	0.00222767327480361
		YPL049C	29.2163107403287	0.00192299482948396	0.110957602856892	0.0038256466056729	0.0119832559066956	0.025197638546901	0.00070170956764242	0.00331392401609197
		YPL048W	32.6078362582421	0.00473449399771675	0.309101460942654	0.0214667750579579	0.0390810812036372	0.0201623940901756	0.000121079551283952	0.00159558173450052
		YPL047W	4.54392067316551	0.000608799556265546	0.372609398265186	0.0548287047300037	0.0131616558492664	0.00252816910267661	0.00341867811192121	0.00959032358911076
		YPL046C	25.5932569868507	0.00404819545406865	0.495137293247362	0.0225338806716263	0.0134212424269724	0.0116220939316093	0.00282373274540881	0.00702284651338715
		YPL045W	2.79092954152631	0.000608392310924309	0.0885747863493622	0.0305001049181079	0.0580957987230605	0.00232997654839756	0.00137957566575835	0.00337466353410448
		YPL043W	1.92366074919874	0.000907655800844469	0.0328070150692091	0.00649729551364706	0.0786875576131577	0.00173002165360822	0.000445644632896814	0.000810961790667292
		YPL042C	3.31567045996605	0.000492005725924924	0.0898085085717573	0.0335409688131803	0.0897933795689436	0.0026483658447225	0.000510103962026531	0.00331480491455369
		YPL040C	2.45130259397526	0.000984578525997451	0.116535329153797	0.0272306321310591	0.0262832485674837	0.00207428571907175	0.000148472957822376	0.000516376336822393
		YPL039W	8.74633529291079	0.00459534833943001	0.226011120275049	0.0115416269364126	0.0138639442079755	0.00655460116917676	0.000578968845428524	0.00512934570742038
		YPL038W	9.03938902514327	0.00193311908829195	0.307491044757857	0.0112722807580614	0.0299584064403481	0.00590262800645722	0.00165477425038136	0.00420859511280393
		YPL037C	18.3234056866248	0.00514250135833548	0.284714042597626	0.0491351670462618	0.0159670751138662	0.0118669446674742	0.000345231481182408	0.000474716083156071
		YPL032C	1.71043399533988	0.000181471862174767	0.0591165752099293	0.00548308812383908	0.0614675549111127	0.00152478261090683	7.99679249004973e-05	0.00172551689323548
		YPL030W	3.72229430723876	0.00157672208987724	0.0247000054524406	0.0037022501068885	0.0195496045989002	0.00360557910402113	0.000130683040529273	0.000950876723236037
		YPL029W	2.08469728060791	0.00109266817867673	0.123050051136915	0.0211422229830278	0.00665219142867525	0.00180514078340118	4.28703627268198e-05	0.000749435610632501
		YPL028W	4.96106554658701	0.00161645398689934	0.0474585099527391	0.0118899572066494	0.0265797827835986	0.00460295509720608	0.000383349587361921	0.00154962492929871
		YPL026C	4.47385451716639	0.000197288047656486	0.0520621123901944	0.0522853311186562	0.088725619203668	0.00367500679750309	0.00035535820318075	0.000644451362116398
		YPL024W	12.5241232153797	0.00364065514364684	0.0870974270180698	0.196017999940211	0.072928953891554	0.00794484494273459	0.00473005123235541	0.00824767854544541
		YPL023C	4.28290782190872	0.000337734395279886	0.00653233385065784	0.00533696496857015	0.0930606387997239	0.00387544287636787	0.00155084393053567	0.00579825118416395
		YPL022W	4.85560437867859	0.000640210772419829	0.0218593399861459	0.251091622044081	0.17819525815441	0.00269645328209992	0.000397283867777036	0.00289752972131123
		YPL020C	16.2760410516	0.00454166344396381	0.118644696830585	0.0642325024050131	0.0123967127496868	0.0130513440542187	0.000939536665816816	0.00324317562917451
		YPL019C	2.59833502038149	0.00383050492880378	0.018323280146734	0.0245715627551425	0.056577492905632	0.0023662786125988	0.00109843582948188	0.00403439329311251
		YPL015C	10.2105830839494	0.00123060025476907	0.0846176662087849	0.0114626616195723	0.0778901881231276	0.00848920994387621	0.00111666147723478	0.00340150927713613
		YPL014W	37.7795259985367	0.00198530848244491	0.301504693646149	0.115097440302684	0.0201293221764273	0.0208306870376421	0.00013937553043336	0.00195059981730661
		YPL013C	8.53876389337418	0.00237248135393094	0.331388390217676	0.018894284203579	0.0188133475113891	0.0053949244724795	0.000137084057216317	0.00609470890806749
		YPL012W	1.79955419251852	0.0017328753818688	0.0124522999340904	0.0763928854921733	0.118703687306917	0.00145060721777161	0.00032851524282594	0.0018703691054723
		YPL007C	30.5949835857302	0.00363014748933191	0.249800251323375	0.0863880744733827	0.133410548057303	0.0153954740272939	0.00566814928504444	0.0143803769156584
		YPL006W	15.4480544626532	0.00313413753278397	0.236286652176309	0.0785466822007941	0.0743783345221834	0.00939554375233573	0.000692771614709234	0.00371705782295635
		YPL005W	2.47873803929001	0.000677665328476457	0.0482158240747548	0.0411483782402034	0.155636212756253	0.00190019755768519	0.00101382223253926	0.00290085069276871
		YPL004C	4.62675034709409	0.00123307989410374	0.253436492518171	0.0401652140894668	0.0832158637631999	0.00291461336395028	0.000343284919948829	0.00360996335046326
		YPL003W	10.0690789534174	0.00074103651688635	0.0808022064450094	0.0180404762787443	0.255545280708135	0.00649687427873308	0.00117538289198864	0.00719593178902859
		YPL002C	17.8945785523196	0.0014771947943847	0.17007812235596	0.00836652010225432	0.200865609665576	0.0110257475606777	0.001446177714745	0.00513160489648917
		YPL001W	17.673619956642	0.00313760354029528	0.202338339593014	0.116167507248158	0.18326310865253	0.00873817182070981	5.45942876943682e-05	0.0035500563271485
		YPR004C	6.4416594506207	0.000945099341155233	0.120249195550827	0.00793206690453398	0.005206277121975	0.00566412405221141	0.000486688161796824	0.00097213698519942
		YPR005C	28.8283517703209	0.000263243198729679	0.0375643021708509	0.000804748932952116	0.161485558657412	0.0226664067759573	0.00220186827924964	0.00731547034298741
		YPR009W	5.70728407211347	0.000258335460456496	0.100292213853767	0.0039287857516021	0.0872795700040675	0.00467981026929674	0.000737463783975884	0.00220365037089181
		YPR010C	7.23196575795874	0.00123539713509345	0.0200342165816557	2.69004378713674e-05	0.0142255269109251	0.00704936676414735	0.00127155968597851	0.00441003327615833
		YPR011C	21.2567587998493	0.000663008602848949	0.330002614956608	0.022762683735902	0.0303248653979616	0.0128999312538077	9.56798775235842e-05	0.0107106038075269
		YPR013C	21.2718300007139	0.0018254850664092	0.00863597883737822	0.0953913728443535	0.0166427954893366	0.0186015752711306	0.00240874733229831	0.00266162481150661
		YPR016C	8.23498374309532	0.00092084183729959	0.256047127821608	0.0255171314994539	0.0493785577072623	0.00557476823967038	0.000313563239369455	0.00126264781074849
		YPR017C	4.8650510943701	0.00261200902086418	0.306586813237702	0.0142088607783723	0.0352021515526705	0.00316193324089019	0.000984067955083497	0.00265440215048642
		YPR018W	1.0599641354827	0.00126416756630735	0.0202905865605336	0.0580209564460156	0.00831631971016363	0.000986285445724193	0.000679236938636696	0.00191254809545818
		YPR019W	3.8839523598293	0.000676966028322209	0.0190401888847067	0.0169160834666003	0.0119570606040286	0.00376272464486993	0.000667693205985518	0.00105513094121374
		YPR020W	16.0533871459319	0.00162624962480047	0.221745003071447	0.00671270976414015	0.0131780397200217	0.0120688637833663	0.0027145817435397	0.00790145241058158
		YPR021C	39.4701539173435	0.00739778825166371	0.193092194600697	0.00773892827365011	0.0158440803847018	0.0298954951994554	0.00125319179108684	0.00523315595729683
		YPR022C	3.15280408926455	0.00130635316896208	0.0121902695430397	0.0602865489493214	0.0137746112757747	0.00293212490916554	0.000241015810766245	0.00121177869557157
		YPR023C	0.978969998414466	0.000279322431411999	0.0349132289030357	0.13297698466778	0.199768228390214	0.000630966450433688	0.000382020062819165	0.00173921589487627
		YPR024W	3.22356344943535	0.00176258929216254	0.0685817250900621	0.0703410276957914	0.164438702990023	0.00228204820977237	7.86301239257129e-05	0.00129516972800981
		YPR025C	3.0515372349328	0.000290389192669018	0.0352270130848537	0.0460093779011727	0.109842563254818	0.00250390475547658	0.00135178366876089	0.00360086636165133
		YPR028W	67.1250274160803	0.0151034635649857	0.514267234916285	0.0332833858570285	0.0990080264933857	0.0213265541482591	0.00257478285294914	0.00422070165749799
		YPR029C	0.968272394391216	0.000207911160993696	0.0537321337712355	0.0768616669411041	0.0135888386979063	0.000844481594709591	0.000607272128670496	0.00258758604334997
		YPR031W	9.51842684090503	0.00369450072094225	0.0876608307920257	0.000619085122356578	0.0247316434228153	0.00850928392837085	0.000127081048912448	0.00177543104179874
		YPR032W	7.5191978647055	0.0052738394408401	0.291696257715868	0.00105913723387631	0.0543225698158021	0.00492314884656128	0.000509513822085014	0.00292360062430501
		YPR034W	2.24448468398506	0.000350080516790863	0.0224673582326544	0.0940803215583683	0.0466112611078103	0.00191675928327674	4.38637010725353e-05	0.000698083299314815
		YPR035W	4.17792422068461	0.000137690713739209	0.105973929625395	0.0255545298207961	0.0200186999757751	0.00359671382139727	0.000564198250433801	0.00358576653454383
		YPR036W	5.60605559517511	0.000387845058455807	0.0822151008206492	0.0142877368121261	0.0104861735438591	0.00509398067474852	8.93246682012692e-06	0.000307707239669795
		YPR036W-A	31.7384127775072	0.00138538713225683	0.151595394175057	0.162228243001154	0.0393217634887063	0.0200849750181064	0.000900722988819652	0.00658967857292528
		YPR037C	52.0116195351841	0.00507533474916948	0.348738651817255	0.0545309712219589	0.080523665735326	0.0252023083220799	0.00132263897350093	0.0114903434754252
		YPR040W	19.0425331512586	0.00362629285505036	0.267150027524712	0.0174507600024733	0.0188697984535895	0.0130919478994458	0.00128543539847751	0.0072401569258825
		YPR041W	4.24787808695207	1.91697834437727e-06	0.0458152863601049	0.0950878900295232	0.0290625250051279	0.0035834611123759	0.000968424909271302	0.00180068217766309
		YPR042C	1.64624391047524	0.00053079517210348	0.0659100223475088	0.000444030043644852	0.0726475065353941	0.00144379720639085	0.000529635778672013	0.0021669194029749
		YPR043W	31.3289837113587	4.1482934433706e-05	0.317470847721073	0.0132120104167894	0.00578272608169104	0.020576169018798	0.000737531888916917	0.000901761368122004
		YPR045C	2.49401948838132	0.000394325196224853	0.355059200235162	0.041756503777347	0.0317905453856233	0.00145180601897954	0.000517039254784193	0.000653547179484535
		YPR051W	34.830448165859	0.00132877851642677	0.403403956783859	0.0395408522190921	0.0838895245395858	0.0159668984852931	0.00319525343541578	0.00507556627086556
		YPR052C	23.4391426611948	0.00159782849530868	0.217446244960068	0.0273093766812046	0.133824059519867	0.0144532405373226	7.80669414553404e-05	0.00321523390075902
		YPR055W	9.50480473346204	0.00268489858293115	0.0383537861412554	0.0603474909398319	0.0406928593706851	0.00820059734482676	0.000100325121145588	0.00719734450326104
		YPR056W	6.35369336509329	0.00150546934993024	0.0655402702513378	0.124708546367795	0.0504701673339134	0.00489195645432713	0.000102478051907907	0.0010126513067965
		YPR057W	10.2422912403056	0.000323000438106589	0.110022307391812	0.0112847274191867	0.00953167326482118	0.00899002091440579	0.000158940954029961	0.0026685502940572
		YPR058W	30.7367449663672	0.00440217275110283	0.171061353065757	0.00870439668100181	0.00471436816748747	0.0246316734949448	0.00159079150627813	0.00243223379732438
		YPR060C	17.4009648100874	0.00162519711297766	0.0970589040286257	0.0168039886391703	0.0603727377253237	0.0143982096668942	0.000539738599677537	0.00129131393282913
		YPR061C	9.76428563149435	0.000171178779339336	0.188860008744251	0.0227711476859734	0.135082876420656	0.00643525171317908	0.00100239444893867	0.00217079572377349
		YPR062W	24.7758006914262	0.000393529754917958	0.566489708579028	0.0537634264138347	0.0289261612815722	0.00858317566514557	0.000303877194612134	0.00328212396981982
		YPR063C	54.2276454561245	0.000548708565342022	0.343500051626923	0.204269668132434	0.162936238836353	0.014733045425256	0.000979772430605488	0.0077555435744871
		YPR065W	19.6696361350794	5.6889899522381e-05	0.159339280343835	0.0420506431133086	0.0110915116527006	0.0155313347184434	0.000420111329125689	0.000535356050386361
		YPR066W	10.2303220498192	0.000533101505514957	0.181526683046218	0.0120682340906729	0.082965578072001	0.00745010295002159	0.000395303750803012	0.00401001647123086
		YPR067W	2.62491748856276	0.000893455795300615	0.105093487658274	0.0256632326300204	0.153189545230093	0.00190916997442619	0.000475776931556209	0.00261450914418481
		YPR068C	8.07254655740743	0.00191319728001316	0.173647349910811	0.0304262829628393	0.0980737698562955	0.00566747085396719	0.00013222818049029	0.00464120274800322
		YPR069C	14.9277157640072	0.00153403938847399	0.478078789986881	0.00170377170918199	0.00720180387355572	0.00768704806968335	5.45409821482376e-05	0.000941463071946212
		YPR070W	12.286389072435	0.00178167543005797	0.0110725208195219	7.19549641643731e-05	0.387847300580567	0.00740171381321892	0.000273416809069322	0.00333682299261755
		YPR071W	41.9750954054777	0.0186527910963415	0.159659087639027	0.0504920155607112	0.00427335346620127	0.0315294762549133	0.000455998839445862	0.00151713079439252
		YPR072W	2.30395100461025	0.000613179467831307	0.0515602284258466	0.0257663021333139	0.00950473980963931	0.002146765747386	0.000144187212920129	0.000478724346675406
		YPR073C	17.6932987351113	0.00255912547562483	0.0606060379457861	0.0116918590506355	0.060178754503056	0.0153374265613688	0.00084390781832846	0.00239106998435564
		YPR074C	8.86115099674922	0.00224854632667877	0.131650815443754	0.000134930257507411	0.0168474579620421	0.00762499909532193	0.000129115535625387	0.00117428652042802
		YPR075C	12.6862159081671	0.00700229643189056	0.0686302133089079	0.0159184681475742	0.0292344459063828	0.011252348083253	0.000153048888393196	0.00176742588340407
		YPR079W	1.88203202679136	0.00074465839299675	0.0573809975331796	0.017026847780241	0.0107185294761767	0.00175268624808656	0.00038540191424198	0.00269559128989887
		YPR081C	11.4442580978619	0.000336237843722496	0.0685218799311337	0.342135073553438	0.0945317712367465	0.00568618395931265	0.00057101003563834	0.00308460278807581
		YPR082C	13.5655313593004	0.00573508210929435	0.492961492497805	0.026904266426288	0.0358841209657798	0.00594127244091677	0.00134794459286116	0.00359359207290327
		YPR083W	2.79053925556201	0.00108281983513196	0.0909458031219446	0.00243343915641199	0.00577894657497261	0.00255640414314147	0.000313249277771397	0.00241240108056662
		YPR084W	3.87365040155315	0.000166054572811741	0.0551376133339228	0.0006290144707827	0.10728211487689	0.00329657816234447	0.0014088377863485	0.00113775949816263
		YPR085C	4.01263838923563	0.000116823908364413	0.0187016991451331	0.0967022514968054	0.352365512417039	0.00216373074024023	0.000498768408889926	0.00294807808189716
		YPR086W	5.14486619666799	0.00140802834811088	0.0223197465920214	0.0510626816621578	0.376072777479745	0.00286701563824036	0.000559964483585685	0.00160349378200413
		YPR088C	1.03471561768654	0.000560525114778702	0.0325216090811487	0.0289351243689539	0.235502855049902	0.000742574945406247	0.000274918693845236	0.000738286236627288
		YPR089W	5.36344113308213	0.000423914218396492	0.00969328698697172	0.162733249310767	0.273527330636791	0.00301464339708624	0.000496077087963041	0.00130379452441093
		YPR091C	11.2118165110092	0.000473276479712219	0.0424178470235278	0.0549591767359665	0.243232331794786	0.00742322681828836	0.000751642913796161	0.00427823811517124
		YPR093C	9.45715993895202	0.00338652112098371	0.343145891398893	0.000249089022819821	0.0748649254245742	0.0055197928895385	0.000646925134583358	0.0022984517103728
		YPR094W	5.47220617445141	0.00103901694555762	0.36299601681884	0.0933489375792027	0.0809291776222826	0.00255225394487264	0.000356073955053308	0.00338253249912206
		YPR095C	1.76490121695215	0.0002346233364997	0.1246330476756	0.0053798655616479	0.109436122970214	0.00136895247823433	0.000638586724372359	0.000960351997852092
		YPR097W	5.16262866218265	0.00111952507452323	0.0727598725007802	0.0670013823241831	0.0823033808529677	0.00407367519450464	0.000366850376787985	0.00192740425161701
		YPR100W	8.90099443174587	0.00590313769058667	0.422915782005563	0.000363917898517337	0.0207617621267741	0.00495011655469277	0.000544346203404902	0.0015548901552575
		YPR101W	11.608773302952	0.00130393700563938	0.311894690236836	0.166892732573398	0.0456620974193329	0.00554282402284556	0.000710247722065035	0.00179319001946108
		YPR103W	3.70704868332935	0.000116222363928176	0.125312799224356	0.0171501519486443	0.0349002632336566	0.00310798543497692	0.000281309774066831	0.000518609287759634
		YPR104C	2.71361835696926	0.00443931702280568	0.147683211329057	0.000351156643310035	0.0295769471232882	0.00226502127950818	0.000320524243054787	0.000375682397464749
		YPR105C	9.63857312203826	0.000886258377249192	0.0425480815393831	0.0943976665237192	0.254243812450363	0.00590389579341547	0.000913742535154792	0.00303421612995931
		YPR106W	13.0890851950014	0.00327111002952108	0.134308070774765	0.00257964413847414	0.0326728732815652	0.0109153688339697	5.457939952038e-05	0.00194999540954867
		YPR107C	11.7034012751541	0.0027001062420189	0.0888965606939375	5.03489204865644e-05	0.300798036611178	0.00710930455201498	0.000478304023486253	0.00684703133109186
		YPR108W	4.003165500409	0.000818727445467878	0.0286083956048386	0.0307986159784844	0.146013512939344	0.00323177196405016	0.000945116486638605	0.00133212595283024
		YPR109W	8.95511466877486	0.00239346188241925	0.0523754233100016	0.0249424504084863	0.106816174951534	0.0073419141096557	0.00163617411167967	0.00398595417486228
		YPR110C	9.51258498071404	0.00112101205715913	0.0972054063891498	0.00741780055672145	0.0568895363284777	0.00804722405677653	0.0012432433353801	0.00208477851347164
		YPR111W	7.46295714525443	0.00122459864469729	0.0556737779620949	0.0086037580606277	0.151818772452473	0.00589658883711226	0.000525994899400124	0.00478894896639801
		YPR112C	2.37738715147738	0.000166478501310583	0.0168607213403485	0.0756904628815296	0.239057143116248	0.00161964362232989	0.000673794471018138	0.000739285476062768
		YPR113W	3.18441348771546	0.0036504243804911	0.385419485040613	0.00112945269400815	0.018149874568085	0.00192171133914605	3.10989742630836e-05	0.000465757253484816
		YPR114W	7.69960884517909	0.00227672841682415	0.17272711569454	0.104717511064758	0.197250410249823	0.00404784785134349	0.00162763299385418	0.00403854238077971
		YPR115W	4.37879071065515	0.00048538280688384	0.0864001610134619	0.00617017639946522	0.0127272153654977	0.00397548832505512	0.000969920369848942	0.00280161020280192
		YPR116W	33.1693176799535	0.00519952660918861	0.294618592495924	0.0517878655848112	0.00515680728448659	0.0210455532336909	0.00148360280351628	0.00119340367245255
		YPR118W	8.37750262435895	0.00274040563320376	0.0546479450766665	0.00062194436965922	0.0469857268417955	0.00756676339947947	0.00228605146143367	0.00324302011919702
		YPR119W	4.45493128873841	0.000741704334126265	0.0794509819126972	0.000271599734013053	0.0697837874588567	0.00385487914008153	0.000363505830181737	0.000648682896408516
		YPR120C	8.66631840783971	0.00198894724633454	0.0529177177935888	0.00495768792316803	0.0488944776504341	0.00782455267235976	0.00022877797010226	0.0016262724875874
		YPR121W	17.4631944281273	0.00258301368603222	0.320476809067045	0.00128717477105713	0.0265934204197631	0.0111681825068985	0.00181565261220895	0.0116416867989423
		YPR127W	8.14318612140985	0.000185590513241817	0.187701593469514	0.126484863130527	0.0628365210610629	0.00511160339192527	0.00103702071162483	0.00374148415371497
		YPR128C	3.41891482601584	0.000867557301203696	0.11240936502848	0.00537091875512888	0.182057823965225	0.00243309723487286	0.000156063990878751	0.00184254595342595
		YPR129W	2.29370128643614	0.000997996348102996	0.2745155837819	0.00384086674815014	0.0224419924867225	0.0016303238844125	0.000354096078387938	0.00221061822269028
		YPR131C	19.0301353347235	0.00107111283820594	0.136392709672651	0.140351650703805	0.0465503779393625	0.0128457433185746	0.000250612393105423	0.00344716894045052
		YPR132W	46.9515835355574	8.24262124133451e-05	0.419504460711383	0.0399353506347712	0.0175433793792251	0.0238307888212853	0.00103598863927349	0.00248512567354688
		YPR133C	1.13012321249751	0.000696276253800401	0.113468593384734	0.011253605671744	0.0714382676751185	0.000926111634371878	0.000450474628109201	0.00162789844750775
		YPR133W-A	24.6274834852432	0.00640724750549307	0.458423571997845	4.11614440979661e-05	0.038532651170902	0.0120350673113126	0.00286278351244574	0.00454605617856304
		YPR134W	10.4769246893304	0.0042702661549383	0.430136620111784	0.019108108575491	0.0195406776475813	0.00556829864744207	0.000166410192902151	0.00227042987342692
		YPR135W	4.63571629423084	0.000398973649373512	0.0649625579159013	0.00271940904088502	0.0316979421711755	0.00424528619194088	0.00040784753177007	0.00140251375921661
		YPR140W	9.0044918293714	0.00286504390640793	0.0441761541224298	0.183929993640687	0.228905263759225	0.00490555354229282	0.000212153344570806	0.00307326786727544
		YPR141C	3.6337810814593	0.00041726795341086	0.053905836711525	0.0433624845652033	0.263489832417806	0.00236317694800981	0.000514543454393902	0.000959245787242397
		YPR143W	4.82620448382029	0.00242392632900464	0.152014270467063	0.141447397462181	0.151227733360582	0.00271101803400943	0.000315094885796087	0.00138856303416618
		YPR144C	4.59987879421677	0.000104036622982441	0.0383417103791464	0.000239187874093939	0.127497054556071	0.00390134116414894	0.000520343191675755	0.001272437933727
		YPR145W	16.4308364198543	0.00110669820059536	0.0440998924298828	0.00441149730260985	0.0370893359790774	0.0150869439497209	0.000648420498377757	0.00101782094217012
		YPR147C	12.2518550020894	0.00376532264979717	0.0675985992705961	0.0412271066633031	0.0223238330532376	0.010697477626918	0.000401620208947303	0.00146067574435987
		YPR148C	9.05258377688661	0.00789212785078448	0.114376261058499	0.029220294274619	0.0130838345777228	0.00765028641561311	0.00100398563059458	0.00162319332331891
		YPR149W	8.91701036717754	0.000908458245495312	0.176503960710429	0.0149564083642365	0.00733617722198798	0.00721353483145654	0.000263659470445344	0.00294595853034263
		YPR152C	22.0226557226689	0.000642855096207964	0.0483194186882285	0.0163919213703334	0.0534906691810877	0.0183029739554838	0.00330102071224545	0.0480675490452858
		YPR154W	5.92995051030996	0.00170159945994434	0.226944993187566	0.0517975361829485	0.0676945897331891	0.00391150966600267	1.61405140089182e-05	0.00388136956463644
		YPR155C	11.9753059016161	0.00119678273112369	0.0122311874263225	0.126601977458931	0.0310944117858946	0.00990717170163679	0.00228539076386513	0.00890726606109377
		YPR156C	7.69002018002606	0.0138491379790437	0.0707534504656037	3.64745473764893e-05	0.00469069625257448	0.00704595923424096	0.00299805412272493	0.00600248971540156
		YPR160W	50.9583635251828	0.014690842247798	0.138126800965408	0.000853713739196786	0.0329662221717683	0.0397801012093123	0.00114542238187876	0.0102206851887016
		YPR161C	4.08851739357525	0.00553568013587614	0.0915015205103413	0.00232802002283513	0.0278880121200043	0.00362211066201252	0.00232998851186147	0.00177967361720241
		YPR162C	3.80054201203477	0.00089413386484685	0.00725839706794964	0.00103463597286235	0.0631115442635717	0.00358731159378549	0.00128922688831728	0.00120593148528361
		YPR163C	2.09796720515773	0.00142664881177259	0.0871895249891472	0.00202289081117203	0.0144919711433196	0.00191723562556632	0.000104398093769944	0.000560329946413966
		YPR164W	6.26079868920506	0.00155416471129954	0.0654685268570581	0.126933126591754	0.147968971126295	0.00415449670027011	0.000317798841351501	0.00569027981796882
		YPR165W	13.6411404163214	0.00310578320261247	0.238434539737991	0.0350870451715706	0.0230327103891137	0.00963325512609509	0.000218359175901725	0.000963090238666515
		YPR166C	24.5233908624671	0.00177039859624057	0.307014029590573	0.0277178098648243	0.108245617282374	0.0134542741759122	0.0014570150554944	0.0046582747085061
		YPR167C	27.0268005179656	0.000919557192184396	0.551579935039507	0.000226655401524319	0.00317778856108037	0.0118342622275184	0.00108776383095729	0.00363642998385346
		YPR168W	7.41892360815985	0.00194882791671462	0.332354061518107	0.0136222132501357	0.136612749054139	0.00386110578152855	0.000290832114038604	0.00315243921131296
		YPR169W	2.57050043398192	0.000357977987364254	0.00898456002858119	0.286859487984348	0.10751946626875	0.00156283672602705	0.000322315587914368	0.000752615614071879
		YPR171W	5.26826904497053	0.000711207068684487	0.0621996284130357	0.0309417913064387	0.0742890727355722	0.00444782762473316	0.000314217512645568	0.0027536001482903
		YPR172W	29.7099058641115	0.0017774604247302	0.0250373328384887	0.0011104452373559	0.0567379966218878	0.0269970246588709	0.000206649576402595	0.000890465321013809
		YPR173C	14.1667026564071	0.0025648798112704	0.134997444718844	0.0407366644287989	0.183197950905658	0.00894095819896606	0.00393403665349975	0.00939775416520717
		YPR174C	22.584763638861	0.00797952553324242	0.498032232212993	0.0265717836742373	0.0266709905443862	0.00992010837557576	1.62142094151341e-05	0.00193621267144461
		YPR175W	1.82527319426791	0.000274787788677242	0.0184911507600813	0.0235985631193983	0.306995138107134	0.00119512734241773	0.00361484485886735	0.00651659061420353
		YPR176C	14.456599770518	0.00399071698697951	0.0396999624156763	0.0226247861450693	0.35019351434059	0.00845221699726302	0.000279726140870721	0.0038956092750274
		YPR178W	9.52209628451603	0.00043154946003217	0.0437036172772665	0.0535673111226966	0.230279422371929	0.00643760294895497	0.00207353874621949	0.00339228042772502
		YPR179C	15.4552691470783	0.00244966347862546	0.0639816467154927	0.0285633694530517	0.293632451484671	0.00932302067028817	0.00534471878395542	0.00771523245115797
		YPR180W	24.8396329361156	0.000273442278326231	0.032583139368809	0.0459428825111662	0.328233756985261	0.014334191856364	0.00736387400325765	0.00781815941780407
		YPR181C	5.66388683689186	0.00337219407265703	0.0353436322854223	0.04686267878781	0.096278586752685	0.00468052492762645	0.0011443341696259	0.00544025095791833
		YPR182W	92.4649806769249	0.0197312427896418	0.399047419652211	3.78447717179816e-05	0.0133086874366448	0.0488554039303091	0.0001346521985348	0.00298763824627545
		YPR183W	83.8574113071846	0.0144488509622513	0.204505497159092	0.054744101516898	0.0770771312342037	0.0504387546928002	0.00319527950891032	0.00830299655602554
		YPR184W	20.5030412580259	0.00393864517020127	0.0420367381250722	0.0346889605345599	0.0569699888845543	0.0171049670049304	0.00604043365524269	0.0246440496909697
		YPR185W	6.77132113587249	0.00280658916506308	0.154239565354715	0.0583255214172217	0.0203096741463565	0.00522218627306413	2.2893534872992e-05	0.00605321046173988
		YPR186C	9.12265409638924	0.00252637079782452	0.0822916613597818	0.176713782778473	0.205583260842846	0.00489871895430855	0.00115386403608215	0.00252119927035923
		YPR188C	1.60072562421568	0.00338619186323487	0.495013078087336	0.0234411407551566	0.0360470315576819	0.000720120694949551	0.00107495444221487	0.00106303704554812
		YPR189W	8.44949050220725	0.000325282282291549	0.0733686507294116	0.211213070303951	0.204208532546017	0.0043497855378035	0.00093323184265022	0.00295213340556501
		YPR190C	1.75218487619322	0.000220888442796911	0.0438088453009521	0.0992762473253801	0.271225877363082	0.00104355052914217	0.000517087979421077	0.00239196180645827
		YPR191W	11.647655009323	0.00200097035811325	0.161668990560831	0.0912971926354441	0.162243243455879	0.00685297544699177	0.000199305965929341	0.00126587465578239
		YPR193C	63.9958453593797	0.0163663240771715	0.153371398557528	0.0198001421070924	0.3118713436311	0.0248922346152796	0.00450919452275511	0.0894025538006137
		YPR196W	11.3422796921878	0.0277946400529087	0.237870722186612	0.0912573842053733	0.032915624989346	0.006448191444123	0.0155687885804821	0.0330521718163747
		YAL061W	81.0929867253107	0.000206188303414173	0.319960747844242	0.0256881891020449	0.0256240796416846	0.0475444771715229	0.00139896392957504	0.00711813916168271
		YAL060W	15.3848547147492	0.00158163500733707	0.360308432621385	0.00485456276487953	0.0938811407374791	0.00825183874611705	4.47907875980062e-05	0.00737454843902131
		YAL058W	8.752729038621	0.000566681924381004	0.0407958705122264	0.0288903311518812	0.0455092695704264	0.00774214333835295	0.00027458588783047	0.0125557713883477
		YAL056W	1.79034670124664	0.00060723701190407	0.0265089604244883	0.0532299974693109	0.0130684277705346	0.00165625615676634	0.000455454235693511	0.00120252378310415
		YAL055W	10.2134069461426	0.00399959288449583	0.223257744041031	0.162552759170059	0.0499170859475326	0.00577931499754955	8.93077756216594e-05	0.00190264566515399
		YAL053W	2.37689211983896	0.00406132363973624	0.00184649189549974	0.0853321771022565	0.00793779885272023	0.00218182807990437	0.000638235957953681	0.00173221306125999
		YAL051W	15.1235144645019	0.00834161702116245	0.0293432783563249	0.0737247510287532	0.0301755420078459	0.0124132518358086	0.00510187344896291	0.0394788842162503
		YAL049C	91.6644320561261	0.0293595919607146	0.0962452062419838	0.143496882206388	0.0785672743043418	0.0517235606180236	0.00796189542915571	0.0416915991845009
		YAL048C	41.5037481855938	0.0125218113811006	0.150730444858641	0.0182934127454999	0.106268651162246	0.0274829249029564	0.00947065969936523	0.0286801801014519
		YAL047C	5.23981558461806	0.00143298595861335	0.299511549701962	0.0283623029031725	0.0318657544907945	0.00336633768779921	0.00185228389731046	0.00631722036403144
		YAL046C	65.3117583624637	0.0022007292130351	0.619722303517109	0.00236202168403541	0.016960184827289	0.0224794643893922	4.15375689758131e-05	0.000169479103521009
		YAL044W-A	52.5788265523007	0.00219375774743496	0.586443537266499	0.00278781020409324	0.0323395458535268	0.0190755925057291	0.000513202131030973	0.00240874139437801
		YAL044C	20.6010634684095	0.00186530267852565	0.318531176810314	0.0360673236935792	0.0638562935729107	0.0119459263005332	1.99352928521575e-05	0.00152956007213424
		YAL043C	8.2720464246888	0.00254725610635552	0.0456342155207112	0.0112541432189275	0.11040088112787	0.00695614011883805	0.000243689670377577	0.00188810679787527
		YAL042W	22.3650668299575	0.00440682297221752	0.288514935458992	1.40087166810857e-05	0.0357057897727041	0.0150116159922514	0.000591594725894414	0.000387557125830952
		YAL041W	4.00875267265894	0.00201550396977996	0.0336916633292665	0.134146972312526	0.0339677563019045	0.00321758515140518	0.00254339248842678	0.00671945328786878
		YAL040C	8.55218693393702	0.000557936670464126	0.0438171389524155	0.00108468184028248	0.0600258656781275	0.00774913960757415	8.31399430755673e-05	0.00196571174698737
		YAL039C	55.7461199296561	0.00439926623902975	0.174437806630072	0.0877261178027147	0.0135643194373293	0.0384801279663557	0.000469840744543768	0.00693844849901491
		YAL038W	16.9137284216173	0.0049918323790068	0.0701922145838389	0.00565931912069254	0.0253159140854699	0.0151900164461675	0.000239514277193658	0.00151807078832038
		YAL036C	14.2233921064418	0.00529538579720993	0.0935093504286493	0.102208383223918	0.263737228733094	0.00754329025751999	0.00360534534734752	0.00627316246795284
		YAL035W	7.79803647987021	0.00183422966504198	0.0677494838074104	0.0627694228567169	0.121095049914809	0.00586595669695246	0.00228143131570634	0.00392208090061184
		YAL034W-A	3.58297143666027	0.00243449782613987	0.0362029938362113	0.0347556665746471	0.0685670420414385	0.00311841660688693	0.00111374704814028	0.00400405019075421
		YAL034C	22.8893642788037	0.00236994077141681	0.0425890682466796	0.00719166696709868	0.107831359635049	0.0191589321518337	0.000271649589260209	0.00331779292037175
		YAL033W	30.6436489784147	0.00215018401055813	0.248809379417745	0.0373702886531824	0.214364257847195	0.0148737881435444	0.000914877012793287	0.00759302765027119
		YAL032C	11.7432201300195	0.00414065114621173	0.0395362740755826	0.0188060994938886	0.0240194200779304	0.0108164214965143	8.6978413744055e-05	0.00325361392291172
		YAL031C	5.03138729525783	0.000819931193355281	0.0123738295435446	2.0337541018091e-05	0.00773159826765136	0.00500556749080535	0.000640651174573786	0.00201872213179116
		YAL030W	32.5211761899662	0.00419289626813037	0.480257325119705	0.0108777738286682	0.0178888274806947	0.0156379801000486	0.000113297775878475	0.00152477949686303
		YAL029C	3.27708787756522	0.000235253205507924	0.0133676499837679	0.0164084572704736	0.0212391892290487	0.00316696138924972	6.4479614875639e-05	0.00192991646629115
		YAL028W	8.279992888157	0.00180263398425295	0.0349638785824824	0.0848291684939788	0.204079947685616	0.00562873959305253	0.00172356093409605	0.00321530029289402
		YAL027W	32.17476903392	0.00447991314686443	0.274574282914707	0.0981205662430247	0.0260829352672978	0.0189302759859373	4.14143602549403e-05	0.00329806643028702
		YAL026C	7.71336474721857	0.00060087084780058	0.0613922101340608	0.00264278839250279	0.0431131469546686	0.00698331088773102	0.000217069360033824	0.00106482364540693
		YAL025C	2.26135329275615	0.00287121824668544	0.12541583366222	0.0338641932792273	0.0278024535027551	0.00185647133575602	0.00292382800423061	0.00368465771888938
		YAL024C	6.02051600699945	0.00024380245373842	0.0341863783270637	0.00138830659577715	0.105240856968405	0.00523587682673829	0.000992120416098822	0.00356449109833149
		YAL023C	6.01571496100878	0.00381482621892809	0.0819316087022024	0.00720716950205589	0.0136754137750783	0.0054584901327617	6.18270424538193e-05	0.00189283581097587
		YAL022C	15.276594640589	0.00618385504676928	0.0119518150639444	0.02481444330824	0.0413320433979206	0.0137143858896796	0.00446624061575851	0.0209854263261371
		YAL021C	16.7591049427125	0.0073602265944039	0.0356771847646663	0.0284768413469242	0.0367072623098301	0.0147824727485742	0.00518016901584091	0.010576150464921
		YAL020C	63.7128721654349	0.0183426548670569	0.199685367601577	0.00349750153187902	0.0305400384963301	0.0455741861807947	0.000590777278608232	0.0033449033952336
		YAL019W	9.0178159807897	0.000868932907862712	0.0155019513023276	0.243099167229267	0.148604941857348	0.00521120880773073	0.00594407765366648	0.0165284127336895
		YAL017W	8.22539776952168	0.000907592717840547	0.111578602517406	0.000368974079622836	0.0348837254864018	0.00710971762087262	0.000212290576734728	0.00097647299981316
		YAL016W	2.48342182946703	3.8527916850314e-05	0.0345195570227715	0.0310217102706209	0.0759379647588267	0.00217264318807869	0.000712417952773272	0.00138514625472902
		YAL015C	11.3927093600159	0.000445040718305334	0.0924262411169784	0.165535043228936	0.349130236790335	0.00439711060869981	0.00128711841061711	0.00992953600074501
		YAL014C	42.0719615746082	0.00494669348551841	0.471034984681748	0.000442093678744167	0.0158757194192535	0.0208543194123084	0.00108294066563249	0.00177921957679304
		YAL013W	15.5672502281511	0.00789826756815878	0.17479904521132	0.0207039029878321	0.0286378705087878	0.012009636391134	0.000672358516194967	0.00201750138922583
		YAL012W	25.5652440155694	0.00942286369390032	0.159727388125681	0.00726143832198861	0.0430088962568514	0.0198593122778201	0.000222489362887577	0.00202127994328818
		YAL011W	18.0175142586394	0.00336251122103453	0.0527131717910619	0.184794822563749	0.076686339926485	0.0118664405154535	0.00628267885630437	0.0212312711415246
		YAL010C	11.2001982403586	0.000413890471326678	0.109243113270022	0.154153826533574	0.271213925084094	0.00524684982162958	7.15805413577463e-05	0.00225203840725333
		YAL009W	17.299705895777	0.00354051458436312	0.469161535742077	0.0266414705508355	0.05861346881277	0.00764281964957926	1.90574734845966e-05	0.0030183602699919
		YAL008W	14.1415546981827	0.00351485697293048	0.29947082614977	0.00099382705525264	0.119079899254361	0.0081302790603129	0.00176897163818621	0.00568831724080055
		YAL007C	18.8556531450677	0.00440936234626403	0.243136820045387	0.00162351787403088	0.0100314521280066	0.0139946288735039	0.000222401972369794	0.00189964707046652
		YAL003W	5.02770035254275	0.00248357058634468	0.1948749927045	0.20338525344154	0.144834082208028	0.00231358902789011	0.000810238239313618	0.00198980900103526
		YAL002W	5.70252311146829	0.00331873959664575	0.119228417268601	0.0180452960648513	0.14865701005735	0.00410330820145741	8.37528974751591e-05	0.00398497696012243
[truncated: 1,079 more rows]
