# Supplementary material for: The complex pattern of epigenomic variation between natural yeast strains at single-nucleosome resolution
Source: Epigenetics Chromatin. 2015 Jul 31;8:26. doi: 10.1186/s13072-015-0019-3 (PMC4520285; doi:10.1186/s13072-015-0019-3)
Supplement: Additional file 18: — Number of well-positioned and fuzzy nucleosomes mapped in each strain. [file 13072_2015_19_MOESM18_ESM.ods]

## Sheet: Feuille1
		wp	fuzzy
	BY	40643	24098
	RM	38896	24926
	YJM	38619	26316
