# Supplementary material for: The complex pattern of epigenomic variation between natural yeast strains at single-nucleosome resolution
Source: Epigenetics Chromatin. 2015 Jul 31;8:26. doi: 10.1186/s13072-015-0019-3 (PMC4520285; doi:10.1186/s13072-015-0019-3)
Supplement: Additional file 19: — Tables of nucleosomal positions in each strain. [file 13072_2015_19_MOESM19_ESM.zip]

Archive with 9 entries (9 files):
- YJM_wp.tab
- YJM_fuzzy.tab
- saccharomyces_cerevisiae_YJM_789_screencontig.fasta
- saccharomyces_cerevisiae_rm11-1a_1_supercontigs.fasta
- saccharomyces_cerevisiae_BY_S288c_chromosomes.fasta
- RM_wp.tab
- RM_fuzzy.tab
- BY_wp.tab
- BY_fuzzy.tab
