# Supplementary material for: The complex pattern of epigenomic variation between natural yeast strains at single-nucleosome resolution
Source: Epigenetics Chromatin. 2015 Jul 31;8:26. doi: 10.1186/s13072-015-0019-3 (PMC4520285; doi:10.1186/s13072-015-0019-3)
Supplement: Additional file 19: — Tables of nucleosomal positions in each strain. [file 13072_2015_19_MOESM19_ESM.zip › YJM_wp.tab]

chr lower_bound upper_bound cur_index index_nuc wp nb_reads nb_nucs lod_1 lod_2
8 3504 3634 1 1 1 265 3 0.26438 2.3114
8 3596 3739 1 2 0 191 2 NA NA
8 3765 3917 1 3 0 132 1 NA NA
8 3833 3951 1 4 0 120 1 NA NA
8 3851 4003 1 5 0 184 1 NA NA
8 3916 4068 1 6 0 333 2 NA NA
8 4087 4232 1 7 1 433 3 3.1668 0.77094
8 4271 4413 1 8 1 644 3 2.5239 1.4617
8 4510 4668 1 9 0 201 2 NA NA
8 4748 4886 1 10 1 452 3 0.059486 1.299
8 4963 5073 1 11 1 500 3 0.5488 0.70195
8 5080 5230 1 12 0 289 2 NA NA
8 5173 5291 1 13 0 363 2 NA NA
8 5207 5343 1 14 0 137 1 NA NA
8 5267 5371 1 15 0 100 1 NA NA
8 5306 5479 1 16 1 475 3 9.5501 5.9116
8 5439 5605 1 17 0 181 2 NA NA
8 5520 5624 1 18 0 96 1 NA NA
8 5638 5789 1 19 1 491 3 10.276 4.9849
8 5706 5858 1 20 0 161 1 NA NA
8 5755 5897 1 21 0 129 1 NA NA
8 5840 5965 1 22 0 218 2 NA NA
8 5884 6078 1 23 1 422 3 6.5916 7.6194
8 5984 6084 1 24 0 94 1 NA NA
8 6120 6248 1 25 1 409 3 4.3052 0.38895
8 6260 6406 1 26 1 539 3 0.17968 5.6971
8 6578 6738 1 27 1 552 3 4.7847 1.9104
8 6770 6905 1 28 1 411 3 1.8111 3.395
8 6919 7078 1 29 1 522 3 3.1009 1.8425
8 7117 7268 1 30 1 524 3 2.5024 10.18
8 7279 7414 1 31 0 279 2 NA NA
8 7365 7485 1 32 1 366 3 1.279 2.3651
8 7437 7597 1 33 0 300 2 NA NA
8 7474 7602 1 34 0 125 1 NA NA
8 7565 7707 1 35 1 369 3 0.68314 1.2424
8 7650 7800 1 36 0 213 2 NA NA
8 7736 7879 1 37 0 243 2 NA NA
8 7828 7952 1 38 0 155 1 NA NA
8 7846 7996 1 39 0 170 1 NA NA
8 7903 8043 1 40 0 135 1 NA NA
8 7984 8120 1 41 0 221 1 NA NA
8 8039 8194 1 42 0 476 2 NA NA
8 8123 8233 1 43 0 150 1 NA NA
8 8202 8362 1 44 1 491 3 3.833 6.3704
8 8398 8529 1 45 1 353 3 5.3527 2.7777
8 8478 8586 1 46 0 110 1 NA NA
8 8616 8738 1 47 0 426 2 NA NA
8 8621 8773 1 48 0 237 1 NA NA
8 8780 8923 1 49 1 471 3 2.257 4.5998
8 8932 9049 1 50 0 253 2 NA NA
8 8988 9118 1 51 0 321 2 NA NA
8 9075 9203 1 52 1 529 3 0.59335 3.0663
8 9159 9263 1 53 0 107 1 NA NA
8 9248 9380 1 54 1 395 3 0.6751 1.526
8 9396 9544 1 55 1 455 3 0.41556 2.9089
8 9525 9679 1 56 1 520 3 0.51369 2.5047
8 9676 9808 1 57 1 349 3 1.31 3.5474
8 9959 10099 1 58 1 596 3 14.177 5.4805
8 10112 10262 1 59 1 547 3 1.9911 2.2503
8 10271 10405 1 60 1 591 3 6.2301 0.18017
8 10413 10586 1 61 1 657 3 13.016 0.04859
8 10587 10699 1 62 1 440 3 2.1997 0.43178
8 10798 10948 1 63 1 508 3 4.6203 0.44898
8 10958 11088 1 64 1 343 3 0.020663 10.486
8 11038 11184 1 65 0 101 1 NA NA
8 11145 11293 1 66 1 486 3 5.2981 0.43105
8 11326 11457 1 67 1 547 3 0.74319 1.3158
8 11446 11554 1 68 0 80 1 NA NA
8 11485 11635 1 69 1 464 3 17.664 0.44626
8 11663 11808 1 70 1 586 3 0.11478 2.1834
8 11831 11980 1 71 1 527 3 4.5785 1.3509
8 11995 12166 1 72 1 534 3 6.0704 11.128
8 12181 12315 1 73 1 577 3 2.7073 0.04578
8 12334 12488 1 74 1 474 3 4.4701 0.83417
8 12645 12776 1 75 1 655 3 2.2223 1.8671
8 12792 12942 1 76 1 570 3 0.96769 3.788
8 12960 13097 1 77 1 446 3 5.2461 11.58
8 13126 13254 1 78 1 393 3 4.559 0.58134
8 13286 13421 1 79 1 511 3 2.3758 4.7637
8 13452 13576 1 80 1 452 3 1.5658 2.2204
8 13581 13732 1 81 1 463 3 1.7437 1.419
8 13737 13897 1 82 1 490 3 4.3027 2.1678
8 13906 14034 1 83 0 236 2 NA NA
8 13935 14083 1 84 0 128 1 NA NA
8 14057 14178 1 85 1 517 3 1.6404 0.48252
8 14119 14227 1 86 0 119 1 NA NA
8 14204 14334 1 87 1 434 3 9.5169 0.29076
8 14253 14399 1 88 0 368 2 NA NA
8 14298 14444 1 89 0 238 1 NA NA
8 14348 14482 1 90 0 371 2 NA NA
8 14406 14544 1 91 0 163 1 NA NA
8 14500 14653 1 92 1 532 3 8.0618 1.6414
8 14681 14814 1 93 1 579 3 2.6169 0.89879
8 14823 14962 1 94 1 480 3 0.65834 7.0251
8 14979 15091 1 95 0 369 2 NA NA
8 14984 15118 1 96 0 168 1 NA NA
8 15098 15280 1 97 1 356 3 8.2757 11.472
8 15303 15457 1 98 0 219 2 NA NA
8 15594 15712 1 99 1 392 3 2.7911 1.9689
8 15781 15907 1 100 1 510 3 4.5359 1.123
8 15934 16086 1 101 1 546 3 1.8587 4.0811
8 16077 16199 1 102 1 375 3 3.1389 1.8686
8 16314 16422 1 103 1 616 3 0.49339 0.45271
8 16464 16574 1 104 1 407 3 0.70032 0.59261
8 16631 16771 1 105 1 560 3 0.0035346 1.2997
8 16851 17001 1 106 1 504 3 0.23243 12.411
8 16979 17097 1 107 0 111 1 NA NA
8 17011 17165 1 108 0 280 2 NA NA
8 17176 17334 1 109 1 518 3 1.963 2.0122
8 17347 17504 1 110 1 663 3 0.055616 2.1515
8 17463 17571 1 111 0 205 2 NA NA
8 17516 17643 1 112 1 644 3 2.392 3.5212
8 17580 17692 1 113 0 168 1 NA NA
8 17654 17816 1 114 1 522 3 1.1155 2.2284
8 17841 18001 1 115 1 626 3 3.47 11.821
8 18027 18153 1 116 1 734 3 3.883 0.060763
8 18220 18348 1 117 1 714 3 0.57518 0.58626
8 18356 18503 1 118 1 730 3 3.2128 2.0161
8 18542 18704 1 119 1 490 3 4.0623 6.6931
8 19208 19310 1 120 0 153 2 NA NA
8 19345 19479 1 121 1 594 3 1.504 3.4675
8 19499 19647 1 122 1 469 3 3.776 1.4333
8 19660 19842 1 123 1 467 3 12.962 1.7917
8 19840 19999 1 124 1 560 3 7.8873 2.1645
8 20013 20140 1 125 1 431 3 0.10899 1.3876
8 20117 20269 1 126 1 430 3 7.5242 3.2445
8 20293 20421 1 127 1 489 3 3.4551 3.1369
8 20459 20616 1 128 1 548 3 1.4467 6.1676
8 20573 20719 1 129 0 290 2 NA NA
8 20616 20762 1 130 0 189 1 NA NA
8 20702 20818 1 131 0 132 1 NA NA
8 20734 20858 1 132 0 283 2 NA NA
8 20769 20920 1 133 0 372 2 NA NA
8 20850 20958 1 134 0 151 1 NA NA
8 20898 21040 1 135 1 396 3 10.966 1.1542
8 21001 21129 1 136 1 337 3 8.3709 3.0215
8 21084 21226 1 137 0 172 1 NA NA
8 21133 21298 1 138 1 435 3 1.4739 4.539
8 21281 21443 1 139 1 595 3 2.217 16.095
8 21457 21611 1 140 1 542 3 3.7053 0.56621
8 21631 21757 1 141 1 276 3 13.172 2.0573
8 21928 22094 1 142 1 583 3 3.125 5.2342
8 22107 22267 1 143 1 471 3 1.5458 2.8374
8 22275 22436 1 144 1 353 3 11.139 1.2961
8 22384 22512 1 145 0 148 1 NA NA
8 22456 22604 1 146 0 313 2 NA NA
8 22635 22778 1 147 1 453 3 4.0198 8.1852
8 22750 22912 1 148 1 378 3 10.402 2.3497
8 22919 23067 1 149 1 422 3 11.518 8.0177
8 23097 23220 1 150 1 557 3 1.8694 11.007
8 23186 23324 1 151 0 168 1 NA NA
8 23264 23406 1 152 1 362 3 5.1438 8.8744
8 23418 23573 1 153 1 504 3 9.531 9.6953
8 23504 23664 1 154 0 360 2 NA NA
8 23593 23725 1 155 1 480 3 6.4751 2.6483
8 23676 23780 1 156 0 92 1 NA NA
8 23706 23856 1 157 0 276 2 NA NA
8 23797 23911 1 158 0 215 2 NA NA
8 23800 23956 1 159 0 196 1 NA NA
8 23897 24029 1 160 0 252 2 NA NA
8 23991 24097 1 161 0 103 1 NA NA
8 24069 24181 1 162 0 185 2 NA NA
8 24226 24388 1 163 1 435 3 16.269 4.0973
8 24346 24452 1 164 0 113 1 NA NA
8 24394 24542 1 165 1 461 3 2.042 15.727
8 24527 24667 1 166 0 133 1 NA NA
8 24579 24711 1 167 0 153 1 NA NA
8 24608 24777 1 168 0 331 2 NA NA
8 24726 24858 1 169 0 245 2 NA NA
8 24789 24917 1 170 0 173 1 NA NA
8 24871 24994 1 171 1 380 3 1.1757 0.15522
8 24970 25112 1 172 1 614 3 3.735 0.53462
8 25215 25333 1 173 0 96 1 NA NA
8 25313 25457 1 174 1 469 3 2.0213 4.2461
8 25481 25627 1 175 1 420 3 1.7831 1.4668
8 25665 25795 1 176 1 487 3 0.63459 0.59769
8 25819 25951 1 177 1 433 3 0.17917 0.070729
8 25966 26127 1 178 1 571 3 0.66315 2.363
8 26258 26419 1 179 1 642 3 11.123 0.75029
8 26437 26563 1 180 1 697 3 0.090136 1.0742
8 26590 26762 1 181 1 421 3 7.9595 3.539
8 26776 26932 1 182 1 650 3 2.4642 19.95
8 26908 27016 1 183 0 95 1 NA NA
8 26947 27097 1 184 1 578 3 16.722 1.1861
8 27112 27267 1 185 1 507 3 0.19514 2.1288
8 27192 27308 1 186 0 107 1 NA NA
8 27258 27360 1 187 0 90 1 NA NA
8 27303 27449 1 188 1 562 3 0.95439 0.19078
8 27470 27604 1 189 1 437 3 0.35286 3.7117
8 27620 27778 1 190 1 623 3 1.1679 6.8304
8 27776 27880 1 191 0 115 1 NA NA
8 27799 27955 1 192 1 504 3 3.591 3.5729
8 27953 28059 1 193 0 152 1 NA NA
8 27974 28110 1 194 0 448 2 NA NA
8 28137 28285 1 195 1 526 3 3.9239 0.95274
8 28364 28496 1 196 1 447 3 0.37743 0.90121
8 28502 28655 1 197 1 801 3 5.4919 0.20078
8 28686 28827 1 198 1 418 3 1.2092 5.3559
8 28856 28998 1 199 1 433 3 4.8615 2.8247
8 29012 29169 1 200 1 581 3 0.7101 2.6545
8 29191 29326 1 201 1 528 3 10.883 0.47231
8 29368 29499 1 202 1 419 3 4.4612 0.9138
8 29518 29668 1 203 1 611 3 1.4496 3.5728
8 29678 29837 1 204 1 539 3 2.7987 5.6892
8 29851 30004 1 205 1 449 3 0.37683 0.09927
8 30008 30181 1 206 0 680 4 NA NA
8 30199 30347 1 207 1 692 3 2.0705 0.5299
8 30416 30555 1 208 1 656 3 2.2 0.12639
8 30562 30709 1 209 1 480 3 4.8323 0.64882
8 30714 30866 1 210 1 560 3 0.20857 4.14
8 30927 31073 1 211 1 713 3 1.4861 1.0075
8 31092 31250 1 212 1 593 3 0.46161 2.8799
8 31268 31427 1 213 1 494 3 4.9695 3.32
8 31471 31613 1 214 1 687 3 1.3084 0.61321
8 31633 31793 1 215 1 569 3 0.21362 0.11639
8 31818 31958 1 216 1 757 3 0.05545 2.6904
8 32067 32216 1 217 1 535 3 0.94669 3.8628
8 32135 32243 1 218 0 124 1 NA NA
8 32264 32391 1 219 1 628 3 0.19909 1.7899
8 32368 32494 1 220 0 142 1 NA NA
8 32448 32584 1 221 0 444 2 NA NA
8 32514 32632 1 222 0 146 1 NA NA
8 32528 32686 1 223 0 203 1 NA NA
8 32642 32802 1 224 1 607 3 5.5667 0.43159
8 32780 32935 1 225 1 633 3 15.19 1.718
8 32976 33114 1 226 1 482 3 2.4512 2.2902
8 33137 33291 1 227 1 555 3 11.655 4.863
8 33262 33426 1 228 0 681 4 NA NA
8 33435 33593 1 229 1 564 3 7.6944 0.99754
8 33607 33754 1 230 1 456 3 3.695 3.0643
8 33760 33915 1 231 1 445 3 7.4025 8.1614
8 33909 34060 1 232 1 522 3 1.7506 0.47362
8 34081 34219 1 233 1 582 3 0.69684 4.6599
8 34256 34392 1 234 1 599 3 0.32584 4.7275
8 34407 34562 1 235 1 500 3 1.3869 1.8448
8 34713 34857 1 236 1 563 3 0.47176 0.66288
8 34861 35018 1 237 1 504 3 3.0969 4.9551
8 35030 35172 1 238 1 473 3 0.40973 1.672
8 35185 35344 1 239 1 494 3 1.781 0.9575
8 35357 35477 1 240 1 443 3 1.1007 4.4536
8 35494 35641 1 241 1 328 3 2.6939 16.119
8 35619 35765 1 242 0 241 2 NA NA
8 35755 35909 1 243 1 494 3 0.79233 0.45565
8 35923 36049 1 244 1 566 3 3.8457 0.024263
8 36185 36330 1 245 1 638 3 2.9806 0.57079
8 36349 36506 1 246 1 731 3 0.57023 0.90638
8 36521 36660 1 247 1 708 3 1.172 4.2624
8 36696 36832 1 248 1 483 3 3.8484 2.3709
8 36851 36995 1 249 1 432 3 6.1725 5.9077
8 36996 37122 1 250 0 394 2 NA NA
8 37005 37141 1 251 0 227 1 NA NA
8 37140 37299 1 252 1 425 3 4.7886 17.772
8 37276 37378 1 253 0 104 1 NA NA
8 37324 37474 1 254 1 613 3 8.402 2.9824
8 37487 37613 1 255 1 512 3 0.23186 9.0296
8 37617 37743 1 256 0 386 2 NA NA
8 37650 37806 1 257 0 190 1 NA NA
8 37759 37883 1 258 0 142 1 NA NA
8 37796 37956 1 259 0 371 2 NA NA
8 37910 38030 1 260 0 253 2 NA NA
8 37998 38120 1 261 0 139 1 NA NA
8 38055 38206 1 262 0 281 2 NA NA
8 38126 38228 1 263 0 138 1 NA NA
8 38159 38311 1 264 0 267 2 NA NA
8 38230 38334 1 265 0 126 1 NA NA
8 38250 38382 1 266 0 183 1 NA NA
8 38323 38481 1 267 0 364 2 NA NA
8 38402 38558 1 268 0 183 1 NA NA
8 38465 38585 1 269 0 283 2 NA NA
8 38527 38672 1 270 1 499 3 0.060499 2.7396
8 38706 38846 1 271 1 503 3 4.1664 1.5084
8 38872 39000 1 272 1 321 3 0.02042 2.0243
8 39139 39269 1 273 1 303 3 1.1315 3.833
8 39198 39316 1 274 0 114 1 NA NA
8 39266 39380 1 275 1 283 3 1.1982 1.0654
8 39367 39475 1 276 0 186 2 NA NA
8 39399 39559 1 277 0 234 2 NA NA
8 39483 39641 1 278 0 167 1 NA NA
8 39538 39640 1 279 0 93 1 NA NA
8 39566 39712 1 280 0 274 2 NA NA
8 39641 39771 1 281 0 138 1 NA NA
8 39732 39850 1 282 0 100 1 NA NA
8 39787 39935 1 283 1 363 3 0.047618 8.9678
8 39880 40022 1 284 0 105 1 NA NA
8 39978 40094 1 285 0 76 1 NA NA
8 39976 40130 1 286 0 125 1 NA NA
8 40044 40187 1 287 0 227 2 NA NA
8 40142 40252 1 288 0 95 1 NA NA
8 40230 40406 1 289 1 519 3 1.7946 3.1923
8 40427 40557 1 290 1 355 3 2.1045 6.5693
8 40579 40689 1 291 0 258 2 NA NA
8 40580 40726 1 292 0 166 1 NA NA
8 40662 40816 1 293 0 308 2 NA NA
8 40773 40917 1 294 0 118 1 NA NA
8 40875 41037 1 295 1 409 3 0.83604 0.61501
8 41044 41194 1 296 1 538 3 3.3585 5.619
8 41175 41336 1 297 1 528 3 12.764 0.36794
8 42430 42577 1 298 0 125 2 NA NA
8 42591 42715 1 299 0 107 1 NA NA
8 42678 42804 1 300 0 88 1 NA NA
8 42753 42903 1 301 0 105 1 NA NA
8 42913 43060 1 302 1 457 3 2.7287 3.267
8 43355 43495 1 303 1 321 3 0.69509 1.4628
8 43649 43808 1 304 1 364 3 1.0782 5.8934
8 43916 44051 1 305 1 431 3 1.1854 3.0582
8 44041 44200 1 306 1 540 3 0.46419 3.0959
8 44145 44310 1 307 1 391 3 1.1635 14.267
8 45190 45361 1 308 1 515 3 0.10482 7.5695
8 45299 45457 1 309 1 466 3 0.046763 7.463
8 45423 45523 1 310 0 89 1 NA NA
8 45427 45604 1 311 1 443 3 16.145 17.134
8 45555 45709 1 312 1 371 3 8.7607 2.5002
8 45613 45749 1 313 0 244 2 NA NA
8 45692 45814 1 314 0 141 1 NA NA
8 45784 45911 1 315 0 217 2 NA NA
8 45867 46004 1 316 1 365 3 14.494 1.0854
8 45957 46103 1 317 0 279 2 NA NA
8 46054 46180 1 318 0 243 2 NA NA
8 46139 46293 1 319 1 408 3 3.8257 0.67913
8 46261 46415 1 320 0 247 2 NA NA
8 46340 46458 1 321 0 102 1 NA NA
8 46464 46605 1 322 1 432 3 7.2568 0.46672
8 46619 46735 1 323 0 181 2 NA NA
8 46883 47014 1 324 0 171 2 NA NA
8 47017 47169 1 325 1 356 3 2.6716 1.1613
8 47247 47397 1 326 1 400 3 1.8797 0.54556
8 47410 47548 1 327 1 526 3 1.0611 0.086718
8 47581 47725 1 328 1 457 3 3.5553 3.2149
8 47752 47854 1 329 0 150 1 NA NA
8 47770 47918 1 330 1 581 3 2.4581 5.6981
8 47907 48027 1 331 0 261 2 NA NA
8 47931 48051 1 332 0 126 1 NA NA
8 47993 48101 1 333 0 102 1 NA NA
8 48118 48274 1 334 1 605 3 1.2045 1.256
8 48347 48465 1 335 0 83 1 NA NA
8 48448 48598 1 336 0 145 1 NA NA
8 48499 48651 1 337 0 388 2 NA NA
8 48569 48686 1 338 0 341 2 NA NA
8 48703 48834 1 339 1 414 3 2.7934 1.5699
8 48872 49029 1 340 1 708 3 7.0806 1.5803
8 49025 49161 1 341 1 575 3 0.35204 0.86809
8 49174 49343 1 342 1 551 3 7.5591 0.6415
8 49349 49497 1 343 1 652 3 3.5911 3.4948
8 49511 49646 1 344 1 579 3 0.029934 4.1479
8 49806 49960 1 345 1 639 3 0.12482 0.22279
8 49968 50118 1 346 1 761 3 1.2051 0.92383
8 50136 50286 1 347 1 765 3 6.8653 1.638
8 50279 50437 1 348 1 539 3 0.60211 13.79
8 50452 50595 1 349 1 644 3 0.053067 7.0631
8 50611 50761 1 350 1 562 3 0.28789 2.1054
8 50771 50945 1 351 1 535 3 3.0698 8.4189
8 50942 51090 1 352 1 572 3 4.3351 6.5108
8 51097 51239 1 353 1 530 3 5.8974 9.2298
8 51254 51402 1 354 1 560 3 3.3859 2.3204
8 51426 51557 1 355 1 493 3 0.49193 0.36822
8 51533 51702 1 356 1 378 3 12.124 18.117
8 51695 51799 1 357 0 87 1 NA NA
8 51741 51877 1 358 0 278 2 NA NA
8 51772 51926 1 359 0 161 1 NA NA
8 51891 52048 1 360 1 555 3 5.9426 18.146
8 51986 52132 1 361 0 258 1 NA NA
8 52077 52185 1 362 0 172 1 NA NA
8 52101 52223 1 363 0 159 1 NA NA
8 52186 52300 1 364 0 130 1 NA NA
8 52207 52365 1 365 1 420 3 17.851 1.8358
8 52317 52471 1 366 0 388 2 NA NA
8 52405 52561 1 367 0 351 2 NA NA
8 52467 52607 1 368 0 182 1 NA NA
8 52506 52606 1 369 0 149 1 NA NA
8 52541 52689 1 370 0 149 1 NA NA
8 52609 52715 1 371 0 112 1 NA NA
8 52662 52818 1 372 1 626 3 0.541 7.6729
8 52828 52936 1 373 0 92 1 NA NA
8 52847 53019 1 374 0 224 2 NA NA
8 53111 53239 1 375 1 611 3 1.2665 0.19265
8 53270 53411 1 376 1 582 3 6.221 4.5104
8 53444 53590 1 377 1 671 3 2.032 0.29622
8 53604 53746 1 378 1 637 3 2.0977 5.0602
8 53775 53911 1 379 1 574 3 1.6175 1.0101
8 53921 54062 1 380 1 422 3 13.327 4.6807
8 54090 54284 1 381 1 557 3 6.9685 17.298
8 54238 54390 1 382 1 392 3 10.879 3.8833
8 54316 54466 1 383 0 439 2 NA NA
8 54367 54523 1 384 0 360 2 NA NA
8 54533 54693 1 385 1 642 3 12.031 1.7082
8 54583 54699 1 386 0 210 1 NA NA
8 54712 54823 1 387 0 259 2 NA NA
8 54736 54884 1 388 0 147 1 NA NA
8 54857 55022 1 389 1 462 3 2.4801 6.61
8 55015 55171 1 390 1 562 3 2.2491 0.73195
8 55152 55264 1 391 0 89 1 NA NA
8 55178 55336 1 392 1 376 3 10.729 2.8906
8 55350 55490 1 393 1 630 3 8.4462 0.72837
8 55595 55749 1 394 1 526 3 0.88213 6.9893
8 55733 55893 1 395 1 457 3 4.6449 4.1677
8 55913 56024 1 396 1 827 3 0.22451 1.9025
8 56128 56278 1 397 1 510 3 3.1941 0.86818
8 56287 56431 1 398 1 740 3 0.48066 1.5956
8 56453 56605 1 399 1 437 3 0.30715 1.9432
8 56615 56761 1 400 1 390 3 1.7831 3.7496
8 56796 56902 1 401 0 339 2 NA NA
8 56801 56959 1 402 1 570 3 5.6965 7.4436
8 56955 57099 1 403 0 446 2 NA NA
8 56982 57132 1 404 0 195 1 NA NA
8 57143 57285 1 405 1 485 3 0.38125 7.4408
8 57315 57457 1 406 1 674 3 10.904 3.7201
8 57476 57620 1 407 1 724 3 4.9378 0.44022
8 57649 57806 1 408 1 542 3 6.5291 2.1888
8 57822 57970 1 409 1 473 3 0.83055 0.012647
8 58079 58213 1 410 1 476 3 2.4478 0.49338
8 58229 58364 1 411 1 634 3 3.3962 6.3158
8 58407 58562 1 412 1 686 3 0.66144 2.8555
8 58590 58744 1 413 1 581 3 1.7009 5.308
8 58735 58845 1 414 0 134 1 NA NA
8 58755 58905 1 415 0 201 1 NA NA
8 58778 58938 1 416 0 372 2 NA NA
8 58930 59046 1 417 0 117 1 NA NA
8 58981 59114 1 418 1 623 3 3.666 2.1199
8 59114 59228 1 419 0 325 2 NA NA
8 59165 59295 1 420 0 141 1 NA NA
8 59280 59417 1 421 1 417 3 4.9489 0.14612
8 59419 59561 1 422 1 758 3 16.787 0.48931
8 59601 59728 1 423 1 605 3 0.61779 4.6658
8 59745 59896 1 424 1 689 3 6.1876 7.3711
8 59908 60040 1 425 1 495 3 1.2755 5.23
8 60069 60205 1 426 1 637 3 0.063142 4.041
8 60224 60358 1 427 1 485 3 1.1546 1.6083
8 60399 60547 1 428 1 837 3 0.045933 1.2965
8 60678 60829 1 429 1 571 3 1.3701 0.96328
8 60841 61006 1 430 0 651 4 NA NA
8 61028 61172 1 431 1 761 3 1.8725 1.912
8 61195 61337 1 432 0 95 1 NA NA
8 61387 61521 1 433 1 658 3 0.73824 5.1546
8 61577 61741 1 434 1 470 3 0.30601 13.807
8 61689 61844 1 435 1 540 3 1.2569 2.3854
8 61886 62021 1 436 1 467 3 1.0632 0.26267
8 62005 62113 1 437 0 184 2 NA NA
8 62057 62184 1 438 1 409 3 6.0163 1.1129
8 62179 62323 1 439 0 279 2 NA NA
8 62208 62358 1 440 0 232 1 NA NA
8 62351 62487 1 441 1 490 3 0.70915 12.398
8 62458 62606 1 442 0 184 1 NA NA
8 62499 62630 1 443 0 253 2 NA NA
8 62551 62677 1 444 0 137 1 NA NA
8 62629 62778 1 445 0 351 2 NA NA
8 62674 62824 1 446 0 183 1 NA NA
8 62785 62939 1 447 0 155 1 NA NA
8 62833 62949 1 448 0 281 2 NA NA
8 62887 63003 1 449 0 141 1 NA NA
8 62964 63100 1 450 1 534 3 12.477 0.047076
8 63126 63286 1 451 1 478 3 2.038 10.883
8 63197 63311 1 452 0 104 1 NA NA
8 63265 63424 1 453 1 488 3 5.1768 0.72847
8 63411 63577 1 454 1 435 3 10.098 11.631
8 63578 63716 1 455 1 637 3 0.68391 9.7865
8 63744 63892 1 456 1 716 3 5.059 2.9469
8 63865 63981 1 457 0 116 1 NA NA
8 63886 63988 1 458 0 130 1 NA NA
8 63934 64075 1 459 1 432 3 6.0262 0.24844
8 64092 64242 1 460 1 516 3 1.8417 0.13655
8 64218 64372 1 461 1 469 3 0.90802 7.8582
8 64388 64516 1 462 1 441 3 0.27598 6.684
8 64527 64681 1 463 1 469 3 8.7096 0.71126
8 64693 64827 1 464 1 603 3 1.0146 6.0883
8 64839 64996 1 465 1 527 3 9.9685 2.2053
8 65009 65147 1 466 1 519 3 1.415 7.8505
8 65185 65317 1 467 1 558 3 9.6581 1.7137
8 65309 65477 1 468 1 432 3 7.5728 1.9831
8 65482 65649 1 469 1 619 3 4.9028 12.714
8 65631 65798 1 470 0 628 4 NA NA
8 65835 65955 1 471 1 676 3 0.71297 0.17406
8 66286 66432 1 472 1 690 3 3.5686 0.13453
8 66440 66588 1 473 1 711 3 3.6937 3.9647
8 66598 66746 1 474 1 664 3 0.66104 0.84379
8 66783 66947 1 475 0 854 4 NA NA
8 66935 67096 1 476 1 600 3 1.8591 1.7127
8 67116 67270 1 477 1 576 3 3.6353 4.2222
8 67227 67369 1 478 0 420 2 NA NA
8 67274 67394 1 479 0 216 1 NA NA
8 67383 67512 1 480 1 394 3 0.30193 0.36467
8 67461 67604 1 481 1 532 3 3.122 4.837
8 67552 67678 1 482 0 219 2 NA NA
8 67662 67790 1 483 1 577 3 2.7096 1.1663
8 67810 67929 1 484 1 399 3 1.2658 3.0657
8 68029 68179 1 485 1 603 3 1.9115 1.3578
8 68178 68375 1 486 1 335 3 3.3434 6.3798
8 68384 68528 1 487 1 560 3 4.9651 1.8718
8 68533 68694 1 488 1 555 3 3.3332 3.4388
8 68700 68860 1 489 1 398 3 8.5867 10.171
8 68878 69017 1 490 1 350 3 1.6871 15.425
8 69063 69169 1 491 0 105 1 NA NA
8 69089 69250 1 492 1 497 3 2.2612 0.77649
8 69206 69326 1 493 0 133 1 NA NA
8 69268 69434 1 494 1 576 3 19.546 1.282
8 69396 69548 1 495 1 329 3 7.0041 6.8025
8 69469 69571 1 496 0 107 1 NA NA
8 69515 69671 1 497 1 426 3 1.4218 2.4963
8 69605 69707 1 498 0 108 1 NA NA
8 69628 69786 1 499 0 417 2 NA NA
8 69729 69890 1 500 1 539 3 0.15967 0.75876
8 69864 70006 1 501 1 507 3 1.4384 0.08806
8 69956 70076 1 502 1 427 3 2.7371 2.6346
8 70075 70235 1 503 1 357 3 2.3743 3.764
8 70222 70388 1 504 0 771 4 NA NA
8 70345 70512 1 505 1 605 3 14.263 7.7718
8 70468 70572 1 506 0 136 1 NA NA
8 70520 70697 1 507 1 521 3 3.6346 16.867
8 70607 70759 1 508 0 174 1 NA NA
8 70735 70873 1 509 1 314 3 2.1506 1.5505
8 70837 70981 1 510 0 288 2 NA NA
8 70908 71014 1 511 0 119 1 NA NA
8 70965 71065 1 512 0 108 1 NA NA
8 71015 71193 1 513 1 543 3 15.072 8.9907
8 71164 71310 1 514 0 339 2 NA NA
8 71205 71319 1 515 0 163 1 NA NA
8 71339 71463 1 516 0 344 2 NA NA
8 71400 71534 1 517 0 157 1 NA NA
8 71483 71635 1 518 0 324 2 NA NA
8 71522 71654 1 519 0 181 1 NA NA
8 71661 71805 1 520 1 583 3 4.1923 1.1301
8 71797 71935 1 521 0 322 2 NA NA
8 71858 71964 1 522 0 161 1 NA NA
8 71976 72101 1 523 0 325 2 NA NA
8 72003 72133 1 524 0 166 1 NA NA
8 72143 72277 1 525 1 480 3 2.2725 6.1192
8 72312 72444 1 526 1 482 3 0.079243 0.12736
8 72455 72596 1 527 1 611 3 0.77813 1.8954
8 72600 72759 1 528 1 325 3 1.2741 4.3835
8 72772 72926 1 529 1 757 3 1.7798 5.9154
8 72940 73099 1 530 1 679 3 4.2289 2.3094
8 73101 73251 1 531 1 678 3 0.9645 0.4239
8 73377 73513 1 532 1 294 3 6.6803 0.7843
8 73565 73710 1 533 1 492 3 6.0477 0.68803
8 73726 73861 1 534 1 498 3 1.0079 3.9423
8 73869 74005 1 535 1 518 3 2.8272 1.9033
8 74021 74163 1 536 1 635 3 0.27306 0.121
8 74180 74328 1 537 1 635 3 3.0251 2.3203
8 74342 74488 1 538 1 619 3 1.5962 2.6333
8 74493 74651 1 539 1 593 3 0.6698 0.071256
8 74797 74945 1 540 1 218 3 0.62769 2.6109
8 74976 75134 1 541 1 805 3 0.43169 8.1459
8 75177 75283 1 542 1 591 3 0.57385 1.2611
8 75238 75338 1 543 0 115 1 NA NA
8 75339 75477 1 544 1 726 3 3.3537 6.3179
8 75498 75642 1 545 0 429 2 NA NA
8 75533 75675 1 546 0 260 1 NA NA
8 75641 75785 1 547 0 271 2 NA NA
8 75701 75841 1 548 0 117 1 NA NA
8 75809 75924 1 549 1 325 3 1.8947 2.1806
8 75889 76040 1 550 1 401 3 0.898 6.5325
8 75967 76105 1 551 0 138 1 NA NA
8 76062 76200 1 552 1 476 3 0.4664 11.433
8 76123 76225 1 553 0 115 1 NA NA
8 76196 76360 1 554 1 471 3 0.75833 0.42781
8 76311 76434 1 555 1 318 3 2.7571 0.70498
8 76411 76544 1 556 1 379 3 4.9277 2.7836
8 76565 76726 1 557 0 352 2 NA NA
8 76615 76729 1 558 0 159 1 NA NA
8 76701 76809 1 559 0 113 1 NA NA
8 76752 76880 1 560 1 495 3 9.8442 8.8843
8 76863 76963 1 561 0 114 1 NA NA
8 76884 77036 1 562 1 679 3 1.7317 14.371
8 76989 77129 1 563 0 161 1 NA NA
8 77066 77232 1 564 1 475 3 13.307 0.95347
8 77218 77368 1 565 1 609 3 0.27008 4.6218
8 77378 77517 1 566 1 648 3 3.1586 1.5039
8 77525 77710 1 567 1 526 3 7.2931 10.025
8 77672 77838 1 568 1 477 3 9.6187 3.2376
8 77848 77979 1 569 1 740 3 7.0508 1.3865
8 78001 78127 1 570 1 538 3 1.8589 6.0244
8 78183 78307 1 571 1 588 3 3.2137 5.6371
8 78332 78464 1 572 1 656 3 4.1158 4.4622
8 78493 78626 1 573 1 510 3 5.4588 5.7575
8 78653 78785 1 574 1 596 3 6.728 10.944
8 78792 78940 1 575 1 642 3 2.1455 1.6472
8 78976 79121 1 576 1 567 3 5.8167 1.0559
8 79139 79283 1 577 1 710 3 1.6657 1.1813
8 79290 79445 1 578 1 671 3 4.4604 5.2457
8 79543 79687 1 579 1 434 3 6.6951 0.13638
8 79726 79882 1 580 1 379 3 6.2215 2.707
8 79910 80068 1 581 1 646 3 0.40899 15.106
8 80053 80185 1 582 0 167 1 NA NA
8 80112 80261 1 583 0 292 2 NA NA
8 80208 80366 1 584 0 190 1 NA NA
8 80228 80346 1 585 0 292 2 NA NA
8 80325 80441 1 586 0 255 2 NA NA
8 80372 80502 1 587 0 180 1 NA NA
8 80407 80542 1 588 0 314 2 NA NA
8 80502 80622 1 589 0 143 1 NA NA
8 80551 80677 1 590 0 143 1 NA NA
8 80599 80731 1 591 0 163 1 NA NA
8 80678 80820 1 592 0 308 2 NA NA
8 80747 80888 1 593 0 352 2 NA NA
8 80845 80967 1 594 0 133 1 NA NA
8 80912 81049 1 595 1 525 3 0.94124 3.3144
8 81040 81189 1 596 1 373 3 15.05 7.0939
8 81157 81294 1 597 0 325 2 NA NA
8 81228 81335 1 598 0 348 2 NA NA
8 81349 81487 1 599 1 490 3 2.8491 16.651
8 81488 81644 1 600 1 544 3 0.22901 0.55451
8 81645 81803 1 601 1 476 3 0.83571 5.3478
8 81813 81931 1 602 1 590 3 0.056002 0.60017
8 81973 82115 1 603 1 509 3 3.9284 1.4526
8 82328 82458 1 604 1 690 3 6.384 3.584
8 82469 82606 1 605 1 563 3 0.57228 4.4716
8 82633 82792 1 606 1 419 3 0.7361 2.3
8 82796 82948 1 607 1 693 3 2.7835 0.36885
8 82968 83116 1 608 1 498 3 1.235 0.50634
8 83133 83271 1 609 1 667 3 6.725 1.4117
8 83280 83431 1 610 1 390 3 0.55724 1.4359
8 83428 83587 1 611 1 638 3 0.34153 3.0755
8 83608 83754 1 612 1 684 3 0.56415 1.463
8 83769 83919 1 613 1 500 3 9.0332 11.448
8 84016 84176 1 614 1 563 3 7.2015 4.001
8 84187 84333 1 615 1 576 3 1.3642 0.08698
8 84345 84504 1 616 1 490 3 1.3088 1.2785
8 84534 84650 1 617 1 457 3 0.39575 0.14423
8 84658 84815 1 618 1 459 3 0.42316 0.65924
8 84769 84887 1 619 0 112 1 NA NA
8 84828 84978 1 620 1 482 3 2.2686 6.4651
8 84990 85119 1 621 1 561 3 4.1123 1.6325
8 85110 85254 1 622 1 600 3 3.678 11.596
8 85269 85419 1 623 1 705 3 7.6787 0.37817
8 85429 85563 1 624 1 493 3 1.1362 6.7094
8 85588 85723 1 625 1 495 3 1.193 6.7128
8 85757 85909 1 626 1 631 3 0.6033 1.343
8 85918 86062 1 627 1 546 3 2.725 0.98354
8 86063 86222 1 628 1 642 3 1.6948 0.61547
8 86238 86372 1 629 1 434 3 4.5299 4.2955
8 86378 86519 1 630 1 657 3 2.4656 1.8222
8 86541 86694 1 631 1 728 3 0.36241 3.31
8 86705 86849 1 632 1 601 3 0.18164 0.63767
8 86973 87134 1 633 1 534 3 3.523 2.7417
8 87121 87296 1 634 1 296 3 2.1883 1.5473
8 87288 87446 1 635 1 429 3 3.1525 2.8296
8 87469 87596 1 636 1 329 3 1.0454 3.7039
8 87616 87753 1 637 1 358 3 0.13049 1.491
8 87765 87923 1 638 1 657 3 1.7116 6.8198
8 87935 88067 1 639 1 495 3 0.74979 0.11314
8 88211 88362 1 640 1 553 3 0.18334 4.7641
8 88382 88530 1 641 1 691 3 0.15732 0.94948
8 88535 88674 1 642 1 526 3 0.64055 4.0227
8 88705 88862 1 643 1 783 3 0.48133 3.3038
8 88889 89029 1 644 1 691 3 0.48266 5.9709
8 89042 89196 1 645 1 656 3 0.49134 3.4766
8 89193 89343 1 646 1 357 3 0.56704 4.9882
8 89364 89523 1 647 1 732 3 2.6824 7.1837
8 89516 89666 1 648 1 490 3 0.46067 5.0206
8 89670 89848 1 649 1 679 3 0.61092 18.807
8 89865 90009 1 650 1 550 3 2.1337 0.75172
8 89987 90101 1 651 0 203 1 NA NA
8 90016 90176 1 652 0 432 2 NA NA
8 90112 90234 1 653 0 164 1 NA NA
8 90142 90299 1 654 0 401 2 NA NA
8 90194 90301 1 655 0 373 2 NA NA
8 90315 90450 1 656 1 591 3 6.0329 0.21239
8 90480 90639 1 657 1 463 3 7.8595 0.90924
8 90612 90742 1 658 0 310 2 NA NA
8 90670 90800 1 659 0 286 2 NA NA
8 90770 90920 1 660 0 135 1 NA NA
8 90862 90988 1 661 0 194 2 NA NA
8 90936 91074 1 662 1 339 3 3.7683 2.4726
8 91019 91157 1 663 0 127 1 NA NA
8 91052 91208 1 664 0 168 1 NA NA
8 91163 91313 1 665 1 585 3 12.496 0.31122
8 91284 91445 1 666 1 391 3 2.0831 8.0164
8 91401 91557 1 667 0 287 2 NA NA
8 91478 91626 1 668 0 141 1 NA NA
8 91558 91658 1 669 0 139 1 NA NA
8 91565 91717 1 670 0 139 1 NA NA
8 91619 91719 1 671 0 100 1 NA NA
8 91935 92069 1 672 1 443 3 0.028111 10.303
8 92059 92219 1 673 1 523 3 0.49817 6.5897
8 92276 92418 1 674 1 565 3 8.8836 4.5629
8 92429 92586 1 675 1 656 3 3.8626 5.4593
8 92594 92746 1 676 1 773 3 2.5043 2.4385
8 92783 92949 1 677 1 465 3 2.0276 1.2738
8 92960 93084 1 678 1 426 3 0.41091 6.9061
8 93266 93414 1 679 1 403 3 0.66837 4.1407
8 93430 93580 1 680 1 1027 3 4.3079 3.1021
8 93633 93753 1 681 1 386 3 2.2554 0.38946
8 93760 93927 1 682 1 347 3 15.669 0.86316
8 93913 94087 1 683 1 542 3 1.6456 10.267
8 94063 94234 1 684 1 515 3 4.0124 14.93
8 94251 94375 1 685 1 537 3 9.5559 0.37712
8 94330 94470 1 686 0 145 1 NA NA
8 94403 94546 1 687 0 372 2 NA NA
8 94522 94656 1 688 0 248 1 NA NA
8 94548 94676 1 689 0 212 1 NA NA
8 94594 94732 1 690 0 196 1 NA NA
8 94690 94842 1 691 1 470 3 12.776 0.70659
8 94886 95007 1 692 1 441 3 1.9992 9.9176
8 95012 95150 1 693 1 628 3 2.0009 3.6172
8 95116 95242 1 694 0 121 1 NA NA
8 95193 95316 1 695 1 615 3 3.6805 2.4385
8 95264 95368 1 696 0 246 2 NA NA
8 95357 95493 1 697 1 531 3 4.2355 2.3866
8 95415 95531 1 698 0 135 1 NA NA
8 95503 95653 1 699 1 538 3 3.4577 1.9423
8 95678 95804 1 700 1 510 3 1.7053 0.74991
8 95805 95950 1 701 1 544 3 5.1098 9.4613
8 95956 96098 1 702 1 431 3 0.34506 2.327
8 96111 96266 1 703 1 473 3 0.46102 4.6678
8 96248 96398 1 704 0 375 2 NA NA
8 96308 96428 1 705 0 180 1 NA NA
8 96355 96501 1 706 0 154 1 NA NA
8 96445 96577 1 707 0 265 2 NA NA
8 96491 96635 1 708 0 261 2 NA NA
8 96561 96687 1 709 0 125 1 NA NA
8 96661 96811 1 710 1 469 3 2.1101 1.4275
8 96760 96870 1 711 0 113 1 NA NA
8 96852 96982 1 712 1 461 3 0.1015 0.39435
8 96926 97070 1 713 0 135 1 NA NA
8 97039 97179 1 714 0 311 2 NA NA
8 97098 97228 1 715 0 154 1 NA NA
8 97171 97305 1 716 0 169 1 NA NA
8 97227 97379 1 717 0 212 1 NA NA
8 97251 97355 1 718 0 194 1 NA NA
8 97254 97380 1 719 0 208 1 NA NA
8 97374 97522 1 720 1 610 3 2.7493 3.0709
8 97558 97691 1 721 1 464 3 0.93452 0.020979
8 97702 97846 1 722 1 583 3 0.027033 0.2719
8 97975 98097 1 723 1 478 3 0.059 1.7199
8 98199 98349 1 724 1 474 3 1.4784 0.46651
8 98368 98493 1 725 1 648 3 0.019005 2.1274
8 98524 98653 1 726 1 639 3 5.1984 3.5163
8 98696 98842 1 727 1 636 3 4.3787 1.0183
8 98848 98994 1 728 0 355 2 NA NA
8 98885 98991 1 729 0 208 1 NA NA
8 99005 99148 1 730 1 386 3 17.732 5.076
8 99129 99259 1 731 0 344 2 NA NA
8 99138 99294 1 732 0 186 1 NA NA
8 99276 99453 1 733 1 639 3 15.635 0.042236
8 99421 99559 1 734 0 165 1 NA NA
8 99484 99619 1 735 0 311 2 NA NA
8 99577 99679 1 736 0 88 1 NA NA
8 99620 99757 1 737 1 490 3 4.1088 1.9451
8 99740 99884 1 738 0 343 2 NA NA
8 99813 99959 1 739 0 192 1 NA NA
8 99837 99993 1 740 0 241 1 NA NA
8 99903 100055 1 741 0 144 1 NA NA
8 100035 100185 1 742 0 545 4 NA NA
8 100189 100309 1 743 0 115 1 NA NA
8 100378 100534 1 744 1 719 3 1.096 5.5001
8 100528 100675 1 745 1 666 3 5.9022 2.1591
8 100712 100880 1 746 1 529 3 1.0558 3.9505
8 100867 101017 1 747 1 456 3 0.91325 7.4281
8 101058 101208 1 748 1 578 3 4.5272 0.1616
8 101249 101385 1 749 1 597 3 6.0565 1.0112
8 101389 101530 1 750 1 677 3 0.48919 4.1123
8 101589 101746 1 751 1 351 3 7.0959 6.4304
8 101741 101867 1 752 1 476 3 3.1105 0.72714
8 101852 101962 1 753 0 135 1 NA NA
8 101905 102024 1 754 1 602 3 0.06107 2.2825
8 102038 102197 1 755 1 509 3 3.295 2.3269
8 102207 102341 1 756 1 483 3 0.35856 2.2582
8 102371 102493 1 757 1 627 3 0.022818 3.6562
8 102634 102789 1 758 1 912 3 0.59358 0.30026
8 102824 102963 1 759 1 465 3 0.10436 0.77819
8 102966 103127 1 760 1 605 3 8.1631 0.027849
8 103139 103295 1 761 1 542 3 2.3626 1.3649
8 103301 103448 1 762 1 529 3 1.1338 3.4787
8 103463 103628 1 763 1 586 3 8.9116 6.4117
8 103639 103798 1 764 1 542 3 4.4115 0.095852
8 103807 103945 1 765 1 663 3 0.11442 0.012726
8 104115 104267 1 766 1 407 3 8.8757 2.9825
8 104287 104429 1 767 1 553 3 2.7651 6.8312
8 104422 104522 1 768 0 76 1 NA NA
8 104445 104597 1 769 1 508 3 0.0020577 5.0685
8 104632 104778 1 770 1 745 3 1.0239 5.9104
8 104723 104859 1 771 0 133 1 NA NA
8 104789 104954 1 772 1 520 3 1.5207 4.534
8 104897 105011 1 773 0 102 1 NA NA
8 104972 105086 1 774 0 123 1 NA NA
8 105007 105137 1 775 0 154 1 NA NA
8 105049 105165 1 776 0 155 1 NA NA
8 105066 105210 1 777 0 170 1 NA NA
8 105166 105321 1 778 1 698 3 2.3207 0.29306
8 105348 105464 1 779 1 504 3 0.13965 0.97324
8 105580 105728 1 780 1 601 3 2.6562 4.9045
8 105743 105885 1 781 1 423 3 0.10139 0.68826
8 105916 106060 1 782 1 467 3 2.3381 5.1039
8 106076 106236 1 783 1 445 3 7.285 12.181
8 106255 106394 1 784 1 675 3 1.9322 4.1302
8 106407 106554 1 785 1 674 3 3.1267 9.0424
8 106571 106729 1 786 1 614 3 3.1191 1.1141
8 106737 106889 1 787 1 695 3 2.7541 0.65447
8 106901 107060 1 788 1 583 3 0.2836 6.2489
8 107043 107167 1 789 0 151 1 NA NA
8 107093 107242 1 790 0 756 4 NA NA
8 107190 107336 1 791 0 213 1 NA NA
8 107222 107364 1 792 0 197 1 NA NA
8 107266 107376 1 793 0 173 1 NA NA
8 107352 107454 1 794 0 113 1 NA NA
8 107373 107535 1 795 1 426 3 16.05 3.9616
8 107562 107710 1 796 1 260 3 8.5817 4.0075
8 107702 107863 1 797 1 524 3 4.9906 2.3136
8 107882 108029 1 798 1 429 3 3.9978 0.47489
8 107982 108104 1 799 0 130 1 NA NA
8 108014 108172 1 800 0 306 2 NA NA
8 108205 108359 1 801 1 654 3 5.0044 13.832
8 108344 108488 1 802 1 581 3 1.8406 5.3061
8 108519 108661 1 803 1 567 3 3.2483 0.098495
8 108671 108821 1 804 1 817 3 4.9976 4.5064
8 108837 108991 1 805 1 552 3 0.98121 0.592
8 109018 109136 1 806 1 545 3 0.51289 0.33841
8 109242 109366 1 807 1 650 3 2.5509 0.69048
8 109390 109546 1 808 1 630 3 2.5817 10.708
8 109542 109700 1 809 1 580 3 2.1829 1.7503
8 109717 109853 1 810 1 549 3 0.36738 2.0211
8 109885 110047 1 811 1 660 3 5.1122 1.1647
8 110058 110200 1 812 1 332 3 0.081276 1.3395
8 110261 110421 1 813 1 603 3 5.567 0.79867
8 110450 110590 1 814 1 485 3 5.8693 0.81452
8 110570 110722 1 815 1 562 3 0.56645 1.7048
8 110737 110886 1 816 0 250 2 NA NA
8 110819 110971 1 817 0 108 1 NA NA
8 110932 111080 1 818 0 217 2 NA NA
8 111117 111271 1 819 1 398 3 5.1187 3.767
8 111250 111407 1 820 1 676 3 5.3601 1.6776
8 111408 111551 1 821 1 493 3 3.5411 3.1503
8 111568 111708 1 822 1 600 3 0.52893 1.475
8 111739 111860 1 823 1 592 3 3.1709 8.3452
8 112012 112162 1 824 1 434 3 0.99496 4.2028
8 112202 112324 1 825 1 458 3 1.8114 0.24279
8 112368 112494 1 826 1 300 3 3.6324 0.60791
8 112743 112898 1 827 0 188 2 NA NA
8 112924 113039 1 828 1 286 3 0.0085377 0.54141
8 113066 113204 1 829 1 291 3 0.20705 1.9598
8 114591 114731 1 830 1 332 3 1.7292 8.316
8 114736 114890 1 831 1 382 3 9.5737 0.55273
8 114919 115057 1 832 0 188 1 NA NA
8 114952 115098 1 833 0 372 2 NA NA
8 115595 115775 1 834 1 383 3 6.257 13.573
8 115782 115918 1 835 0 103 1 NA NA
8 115840 115996 1 836 0 230 2 NA NA
8 115908 116024 1 837 0 110 1 NA NA
8 116011 116160 1 838 1 460 3 1.4216 4.5561
8 116126 116295 1 839 1 394 3 6.5935 6.3722
8 116294 116470 1 840 1 447 3 3.2691 13.07
8 116432 116573 1 841 0 322 2 NA NA
8 116486 116600 1 842 0 99 1 NA NA
8 116671 116825 1 843 1 400 3 0.35847 3.3961
8 116989 117123 1 844 0 148 1 NA NA
8 117041 117187 1 845 1 372 3 5.2821 3.1685
8 117143 117285 1 846 1 376 3 0.16662 4.1676
8 117229 117333 1 847 0 120 1 NA NA
8 117325 117455 1 848 1 406 3 2.1413 0.88151
8 117481 117637 1 849 1 530 3 7.3418 9.8105
8 117585 117685 1 850 0 113 1 NA NA
8 117638 117800 1 851 1 700 3 13.336 1.7468
8 117727 117829 1 852 0 130 1 NA NA
8 117815 117973 1 853 1 593 3 0.23631 1.1527
8 117960 118097 1 854 1 473 3 0.79495 7.1872
8 118122 118256 1 855 1 487 3 0.060995 0.31114
8 118202 118304 1 856 0 120 1 NA NA
8 118275 118409 1 857 1 328 3 8.5456 0.20856
8 118433 118584 1 858 1 484 3 0.12456 3.4989
8 118604 118724 1 859 1 506 3 0.51944 1.3713
8 118688 118824 1 860 0 141 1 NA NA
8 118718 118849 1 861 0 281 2 NA NA
8 118768 118876 1 862 0 118 1 NA NA
8 118792 118944 1 863 0 143 1 NA NA
8 118872 119018 1 864 1 320 3 9.8933 5.1891
8 118966 119116 1 865 0 157 1 NA NA
8 119011 119139 1 866 0 339 2 NA NA
8 119075 119207 1 867 0 130 1 NA NA
8 119171 119290 1 868 0 309 2 NA NA
8 119226 119352 1 869 0 340 2 NA NA
8 119335 119499 1 870 1 506 3 0.013636 12.601
8 119447 119567 1 871 0 199 2 NA NA
8 119493 119631 1 872 1 418 3 10.267 1.861
8 119719 119867 1 873 1 581 3 10.821 0.091518
8 119813 119939 1 874 1 670 3 1.1535 2.4225
8 119898 120000 1 875 0 89 1 NA NA
8 120042 120174 1 876 1 663 3 0.13572 0.33764
8 120147 120292 1 877 0 359 2 NA NA
8 120228 120344 1 878 0 125 1 NA NA
8 120331 120451 1 879 0 111 1 NA NA
8 120397 120533 1 880 1 569 3 3.3329 0.56861
8 120528 120682 1 881 1 411 3 1.0543 7.1697
8 120620 120732 1 882 0 90 1 NA NA
8 120653 120777 1 883 0 70 1 NA NA
8 120773 120958 1 884 1 400 3 14.007 5.7159
8 121048 121166 1 885 0 116 1 NA NA
8 121118 121256 1 886 0 241 2 NA NA
8 121212 121377 1 887 0 669 4 NA NA
8 121304 121420 1 888 0 114 1 NA NA
8 121362 121508 1 889 1 421 3 1.4265 0.51167
8 121459 121600 1 890 1 339 3 11.013 4.851
8 121542 121675 1 891 1 355 3 9.4536 0.75893
8 121618 121756 1 892 0 152 1 NA NA
8 121670 121816 1 893 1 480 3 8.2749 1.575
8 121769 121873 1 894 0 108 1 NA NA
8 121844 122002 1 895 0 318 2 NA NA
8 121887 122041 1 896 0 209 1 NA NA
8 121970 122122 1 897 1 632 3 3.2765 9.2178
8 122064 122180 1 898 0 159 1 NA NA
8 122074 122232 1 899 0 157 1 NA NA
8 122193 122317 1 900 0 152 1 NA NA
8 122242 122381 1 901 0 379 2 NA NA
8 122353 122473 1 902 0 293 2 NA NA
8 122418 122541 1 903 1 376 3 2.7658 0.39155
8 122562 122695 1 904 1 416 3 8.4904 12.528
8 122643 122767 1 905 0 139 1 NA NA
8 122714 122870 1 906 0 320 2 NA NA
8 122766 122900 1 907 0 167 1 NA NA
8 122902 123056 1 908 1 725 3 3.2218 2.278
8 123063 123221 1 909 1 549 3 3.4784 4.9072
8 123134 123254 1 910 0 156 1 NA NA
8 123224 123374 1 911 1 436 3 2.4101 15.835
8 123345 123497 1 912 1 468 3 3.9636 1.2672
8 123475 123599 1 913 0 120 1 NA NA
8 123530 123680 1 914 0 385 2 NA NA
8 123692 123846 1 915 1 637 3 0.41073 0.32791
8 123839 123973 1 916 1 359 3 0.65461 3.0917
8 123897 124027 1 917 0 117 1 NA NA
8 123998 124129 1 918 1 597 3 0.40467 0.070418
8 124169 124307 1 919 1 513 3 1.6869 1.6023
8 124325 124476 1 920 1 517 3 0.90113 2.2423
8 124494 124643 1 921 1 819 3 5.0138 0.38203
8 124729 124877 1 922 1 299 3 0.53962 1.7155
8 124890 125032 1 923 1 589 3 2.2239 6.3854
8 125067 125185 1 924 1 299 3 0.50221 2.2164
8 125215 125367 1 925 1 410 3 0.77339 2.8289
8 125346 125482 1 926 1 396 3 0.58165 0.090353
8 125628 125754 1 927 1 699 3 0.74112 0.61515
8 125797 125944 1 928 1 773 3 1.2929 2.3109
8 125950 126090 1 929 1 637 3 1.0586 1.9262
8 126140 126266 1 930 1 506 3 4.0837 2.1977
8 126290 126440 1 931 1 448 3 7.5546 2.268
8 126357 126467 1 932 0 92 1 NA NA
8 126446 126584 1 933 1 455 3 4.0345 3.3901
8 126609 126768 1 934 1 584 3 3.5761 3.1408
8 126776 126904 1 935 1 645 3 2.2174 0.45325
8 126928 127089 1 936 1 572 3 1.8859 6.5931
8 127050 127160 1 937 0 112 1 NA NA
8 127110 127232 1 938 0 389 2 NA NA
8 127137 127295 1 939 1 618 3 16.405 8.2444
8 127239 127375 1 940 0 237 2 NA NA
8 127334 127448 1 941 0 90 1 NA NA
8 127397 127571 1 942 1 343 3 8.8781 10.756
8 127496 127618 1 943 0 106 1 NA NA
8 127573 127716 1 944 1 554 3 11.009 0.075098
8 127738 127885 1 945 1 582 3 0.63406 2.7786
8 127903 128058 1 946 1 737 3 3.3193 2.3386
8 128085 128219 1 947 1 513 3 0.15444 0.11815
8 128352 128495 1 948 1 465 3 0.36109 0.67914
8 128506 128660 1 949 1 711 3 10.094 0.52187
8 128671 128821 1 950 1 663 3 3.9693 0.12318
8 128816 128958 1 951 1 468 3 14.569 1.95
8 128995 129131 1 952 1 363 3 0.85315 5.3599
8 129169 129314 1 953 1 527 3 6.2443 4.3396
8 129324 129458 1 954 1 563 3 0.79392 0.54975
8 129483 129638 1 955 1 624 3 0.49139 3.4683
8 129640 129776 1 956 0 394 2 NA NA
8 129660 129816 1 957 0 207 1 NA NA
8 129845 129979 1 958 1 593 3 1.2497 0.62037
8 129996 130134 1 959 1 539 3 1.5089 6.6711
8 130187 130319 1 960 1 605 3 1.0337 10.426
8 130327 130472 1 961 1 548 3 1.1723 1.4291
8 130402 130510 1 962 0 147 1 NA NA
8 130472 130622 1 963 0 191 1 NA NA
8 130501 130669 1 964 0 364 2 NA NA
8 130650 130752 1 965 0 118 1 NA NA
8 130660 130816 1 966 1 568 3 17.88 0.87935
8 130855 131001 1 967 1 502 3 19.061 13.736
8 130994 131168 1 968 1 595 3 10.998 2.5942
8 131173 131305 1 969 1 530 3 0.40036 0.59599
8 131334 131484 1 970 1 599 3 1.6462 2.6511
8 131493 131647 1 971 1 720 3 0.65304 6.0296
8 131690 131819 1 972 1 500 3 3.6032 0.030007
8 131826 131982 1 973 1 771 3 1.1254 2.1809
8 132000 132139 1 974 1 533 3 8.0984 4.3361
8 132273 132415 1 975 1 682 3 5.4477 0.54887
8 132437 132574 1 976 1 662 3 1.613 5.3484
8 132588 132744 1 977 1 632 3 0.67098 3.1183
8 132746 132870 1 978 0 255 2 NA NA
8 132776 132890 1 979 0 123 1 NA NA
8 132816 132918 1 980 0 100 1 NA NA
8 132827 132951 1 981 0 240 2 NA NA
8 132896 133016 1 982 1 545 3 2.1266 0.52423
8 133023 133193 1 983 1 636 3 10.598 2.2025
8 133202 133360 1 984 1 386 3 0.88124 0.10307
8 133428 133591 1 985 1 585 3 2.721 0.14019
8 133907 134027 2 1 1 587 3 0.74482 4.8541
8 134097 134225 2 2 1 461 3 0.79706 0.042114
8 134193 134353 2 3 0 178 1 NA NA
8 134219 134353 2 4 0 366 2 NA NA
8 134342 134506 2 5 1 481 3 19.402 0.47211
8 134460 134598 2 6 1 678 3 5.6683 5.3331
8 134592 134692 2 7 0 84 1 NA NA
8 134648 134754 2 8 0 151 1 NA NA
8 134670 134788 2 9 0 273 2 NA NA
8 134763 134932 2 10 1 623 3 4.9177 1.7861
8 134935 135081 2 11 1 553 3 1.5331 2.8525
8 135003 135105 2 12 0 159 1 NA NA
8 135099 135259 2 13 1 516 3 4.7701 5.1056
8 135270 135372 2 14 0 183 1 NA NA
8 135268 135428 2 15 1 577 3 2.4338 7.9595
8 135407 135572 2 16 1 588 3 7.8449 3.4571
8 135588 135736 2 17 1 584 3 6.7794 10.865
8 135738 135895 2 18 1 500 3 6.8544 5.1264
8 135905 136055 2 19 1 527 3 0.90266 2.5382
8 136068 136203 2 20 1 420 3 4.9452 3.462
8 136235 136365 2 21 1 654 3 4.0233 0.22233
8 136402 136548 2 22 1 913 3 3.5482 2.302
8 136876 137013 2 23 1 527 3 7.7357 1.6264
8 137023 137201 2 24 1 639 3 13 1.8816
8 137187 137333 2 25 1 558 3 1.417 2.9348
8 137353 137483 2 26 1 674 3 0.21154 0.50711
8 137505 137633 2 27 0 293 2 NA NA
8 137534 137686 2 28 0 155 1 NA NA
8 137675 137811 2 29 1 375 3 7.6203 1.6321
8 137826 137971 2 30 1 487 3 6.1078 2.2053
8 138001 138145 2 31 1 537 3 0.69242 3.7846
8 138087 138239 2 32 0 173 1 NA NA
8 138134 138278 2 33 0 357 2 NA NA
8 138212 138332 2 34 0 112 1 NA NA
8 138307 138470 2 35 1 592 3 1.3915 0.80335
8 138491 138613 2 36 1 515 3 2.181 0.83483
8 138653 138783 2 37 1 341 3 0.016088 5.0969
8 138796 138950 2 38 1 612 3 0.57665 5.0528
8 138964 139122 2 39 1 566 3 1.1713 0.55582
8 139143 139290 2 40 1 476 3 0.5802 1.2503
8 139395 139546 2 41 1 455 3 5.4694 0.84723
8 139561 139689 2 42 1 407 3 0.8067 2.0449
8 139742 139860 2 43 1 499 3 0.27681 2.4772
8 139893 140046 2 44 1 603 3 18.756 0.27398
8 139987 140107 2 45 0 181 1 NA NA
8 140021 140159 2 46 0 129 1 NA NA
8 140078 140196 2 47 0 91 1 NA NA
8 140103 140223 2 48 0 134 1 NA NA
8 140144 140246 2 49 0 87 1 NA NA
8 140166 140331 2 50 1 412 3 1.2085 2.2639
8 140274 140418 2 51 0 175 1 NA NA
8 140315 140476 2 52 0 374 2 NA NA
8 140466 140624 2 53 1 542 3 7.8884 8.4862
8 140641 140781 2 54 1 525 3 15.464 8.0419
8 140711 140813 2 55 0 95 1 NA NA
8 140744 140870 2 56 1 398 3 2.7802 4.4683
8 140814 140932 2 57 1 576 3 0.22247 1.4249
8 140913 141093 2 58 1 593 3 16.385 14.024
8 141109 141262 2 59 1 832 3 12.249 1.534
8 141282 141417 2 60 1 396 3 0.48108 1.394
8 141411 141560 2 61 1 558 3 0.68459 7.0074
8 141574 141726 2 62 1 635 3 4.6071 4.6981
8 141733 141877 2 63 1 718 3 3.2878 5.4037
8 141906 142056 2 64 1 813 3 2.3631 1.4798
8 142060 142212 2 65 1 805 3 8.9127 7.8037
8 142238 142371 2 66 1 601 3 4.8058 0.38442
8 142387 142541 2 67 1 566 3 4.1634 3.9483
8 142563 142709 2 68 1 753 3 2.7393 7.7627
8 142774 142920 2 69 1 644 3 0.95937 2.249
8 142949 143103 2 70 1 700 3 3.1938 0.59505
8 143121 143269 2 71 1 535 3 3.8463 1.9004
8 143292 143425 2 72 1 561 3 1.5015 9.5121
8 143430 143558 2 73 1 526 3 0.67971 8.682
8 143586 143731 2 74 1 431 3 1.5711 1.0488
8 143857 143990 2 75 1 681 3 0.95122 0.37211
8 144029 144173 2 76 1 294 3 2.2757 1.4096
8 144634 144755 2 77 1 357 3 0.92396 1.128
8 144715 144880 2 78 1 465 3 9.9053 9.6987
8 144859 144985 2 79 1 509 3 0.96926 7.6313
8 144943 145043 2 80 0 120 1 NA NA
8 144998 145118 2 81 0 160 1 NA NA
8 145028 145193 2 82 1 602 3 9.2146 9.3808
8 145133 145233 2 83 0 123 1 NA NA
8 145248 145387 2 84 1 354 3 6.1028 4.4107
8 145383 145536 2 85 1 448 3 0.22641 9.1933
8 145467 145591 2 86 0 132 1 NA NA
8 145519 145623 2 87 0 131 1 NA NA
8 145569 145683 2 88 0 180 1 NA NA
8 145589 145726 2 89 0 305 2 NA NA
8 145682 145816 2 90 1 474 3 10.043 0.47317
8 145760 145899 2 91 0 220 2 NA NA
8 145888 146039 2 92 1 642 3 2.9099 0.064512
8 146025 146192 2 93 1 477 3 4.0832 7.2085
8 146126 146252 2 94 0 128 1 NA NA
8 146202 146346 2 95 1 530 3 2.3247 2.6927
8 146347 146510 2 96 1 395 3 0.97119 10.395
8 146509 146663 2 97 1 417 3 15.021 1.4552
8 146698 146824 2 98 0 115 1 NA NA
8 146693 146853 2 99 0 252 2 NA NA
8 146837 146997 2 100 1 668 3 0.18717 0.31464
8 146980 147115 2 101 0 242 2 NA NA
8 147022 147190 2 102 0 365 2 NA NA
8 147077 147177 2 103 0 103 1 NA NA
8 147116 147216 2 104 0 110 1 NA NA
8 147141 147320 2 105 1 493 3 0.033413 12.556
8 147305 147411 2 106 0 127 1 NA NA
8 147353 147475 2 107 1 490 3 7.0173 1.9129
8 147406 147528 2 108 0 132 1 NA NA
8 147508 147642 2 109 1 445 3 1.0062 0.32546
8 159424 159564 3 1 1 369 3 0.80374 0.22287
8 159638 159752 3 2 0 85 1 NA NA
8 159696 159855 3 3 1 385 3 4.6764 3.7494
8 159866 160024 3 4 0 160 1 NA NA
8 159952 160099 3 5 1 368 3 4.8346 7.5173
8 160107 160283 3 6 1 409 3 9.0346 0.59338
8 160305 160413 3 7 0 93 1 NA NA
8 160348 160494 3 8 0 223 2 NA NA
8 160498 160610 3 9 0 94 1 NA NA
8 160554 160712 3 10 0 291 2 NA NA
8 160638 160773 3 11 0 201 2 NA NA
8 160801 160944 3 12 1 358 3 0.27786 0.53575
8 160940 161094 3 13 1 553 3 0.55488 2.1551
8 161101 161248 3 14 1 515 3 0.40329 0.77549
8 161576 161702 3 15 1 682 3 5.4835 1.368
8 161731 161869 3 16 1 839 3 2.3058 3.784
8 161894 162044 3 17 1 600 3 2.5237 3.3561
8 162049 162197 3 18 1 504 3 3.7991 1.8298
8 162216 162364 3 19 1 422 3 2.07 3.1428
8 162386 162537 3 20 1 616 3 4.8565 4.1795
8 162541 162675 3 21 1 401 3 0.014833 3.6153
8 162700 162822 3 22 1 628 3 0.12618 3.4757
8 162848 162976 3 23 1 411 3 0.35998 0.029003
8 163027 163159 3 24 0 299 2 NA NA
8 163132 163281 3 25 1 546 3 0.79987 1.2088
8 163286 163421 3 26 1 464 3 8.0638 5.4364
8 163402 163543 3 27 1 632 3 0.90424 0.23493
8 163573 163711 3 28 1 585 3 0.32818 2.4209
8 163846 163990 3 29 1 902 3 8.0841 1.3313
8 164002 164132 3 30 1 548 3 6.5798 2.3856
8 164143 164300 3 31 1 492 3 10.161 0.28086
8 164311 164449 3 32 1 379 3 1.4954 0.58074
8 164476 164625 3 33 1 441 3 1.357 13.279
8 164613 164812 3 34 1 470 3 2.6434 17.965
8 164773 164911 3 35 0 326 2 NA NA
8 164833 164965 3 36 0 144 1 NA NA
8 164940 165074 3 37 0 174 1 NA NA
8 164972 165110 3 38 0 184 1 NA NA
8 165025 165169 3 39 0 256 2 NA NA
8 165117 165270 3 40 1 396 3 11.177 0.85904
8 165212 165352 3 41 0 127 1 NA NA
8 165291 165423 3 42 0 218 2 NA NA
8 165424 165552 3 43 0 127 1 NA NA
8 165463 165609 3 44 0 231 2 NA NA
8 165580 165746 3 45 1 374 3 2.8426 5.7991
8 165774 165924 3 46 1 489 3 0.50275 1.7539
8 165900 166000 3 47 0 93 1 NA NA
8 165935 166081 3 48 0 248 2 NA NA
8 166114 166262 3 49 1 365 3 4.3909 1.6289
8 166181 166283 3 50 0 110 1 NA NA
8 166206 166323 3 51 0 235 2 NA NA
8 166273 166417 3 52 0 375 2 NA NA
8 166337 166461 3 53 0 147 1 NA NA
8 166392 166540 3 54 0 159 1 NA NA
8 166449 166587 3 55 0 114 1 NA NA
8 166515 166667 3 56 0 141 1 NA NA
8 166557 166696 3 57 0 227 2 NA NA
8 166631 166767 3 58 0 115 1 NA NA
8 166679 166813 3 59 0 155 1 NA NA
8 166757 166924 3 60 0 323 2 NA NA
8 166839 166945 3 61 0 91 1 NA NA
8 166964 167100 3 62 1 407 3 9.547 0.51315
8 167109 167259 3 63 1 398 3 0.85365 4.7662
8 167201 167301 3 64 0 83 1 NA NA
20 1648 1791 4 1 1 480 3 8.8737 0.17825
20 1833 1964 4 2 1 789 3 1.1022 0.72082
20 1997 2139 4 3 1 453 3 1.7898 0.51368
20 2191 2339 4 4 1 310 3 0.79448 0.31713
20 2351 2506 4 5 1 633 3 0.94932 15.635
20 2643 2781 4 6 1 537 3 7.5422 1.2625
20 2784 2936 4 7 1 526 3 0.703 3.6076
20 2949 3121 4 8 1 553 3 3.5792 0.021157
20 3120 3299 4 9 1 487 3 8.2836 5.1277
20 3312 3429 4 10 0 300 2 NA NA
20 3335 3477 4 11 0 157 1 NA NA
20 3411 3511 4 12 0 128 1 NA NA
20 3458 3616 4 13 1 599 3 1.4995 10.279
20 3574 3696 4 14 1 477 3 2.7899 0.5409
20 3706 3820 4 15 0 146 1 NA NA
20 3759 3881 4 16 1 471 3 1.1956 0.4782
20 3858 4020 4 17 1 420 3 5.7172 3.4571
20 3984 4161 4 18 1 464 3 16.509 7.9982
20 4184 4344 4 19 1 604 3 9.1703 3.0558
20 4298 4452 4 20 0 350 2 NA NA
20 4366 4488 4 21 0 126 1 NA NA
20 4483 4597 4 22 0 175 1 NA NA
20 4503 4625 4 23 0 403 2 NA NA
20 4649 4795 4 24 1 484 3 1.3637 2.3201
20 4790 4953 4 25 1 668 3 5.9031 0.21578
20 4949 5099 4 26 1 419 3 3.9203 0.73924
20 5116 5274 4 27 1 416 3 12.877 2.3624
20 5262 5409 4 28 1 452 3 1.5745 0.73484
20 5351 5459 4 29 0 125 1 NA NA
20 5419 5580 4 30 1 402 3 16.482 0.39715
20 5594 5720 4 31 1 430 3 0.12084 0.75495
20 5759 5933 4 32 0 220 2 NA NA
20 6034 6177 4 33 1 349 3 0.78749 13.83
20 6085 6203 4 34 0 120 1 NA NA
20 6188 6336 4 35 1 650 3 5.4062 5.255
20 6347 6493 4 36 1 542 3 0.1565 1.7371
20 6492 6610 4 37 0 126 1 NA NA
20 6517 6675 4 38 0 368 2 NA NA
20 6569 6677 4 39 0 130 1 NA NA
20 6673 6773 4 40 0 71 1 NA NA
20 6715 6849 4 41 0 214 2 NA NA
20 6808 6930 4 42 0 244 2 NA NA
20 6913 7033 4 43 0 222 2 NA NA
20 6964 7096 4 44 0 197 2 NA NA
20 7043 7185 4 45 1 372 3 11.486 1.6791
20 7134 7256 4 46 0 155 1 NA NA
20 7169 7326 4 47 0 418 2 NA NA
20 7272 7382 4 48 0 143 1 NA NA
20 7283 7425 4 49 0 141 1 NA NA
20 7372 7474 4 50 0 139 1 NA NA
20 7380 7538 4 51 0 403 2 NA NA
20 7471 7571 4 52 0 103 1 NA NA
20 7520 7672 4 53 1 599 3 0.30483 2.5891
20 7690 7824 4 54 1 441 3 10.03 0.5151
20 7767 7873 4 55 0 143 1 NA NA
20 7815 7951 4 56 0 453 2 NA NA
20 7845 7983 4 57 0 175 1 NA NA
20 7902 8008 4 58 0 107 1 NA NA
20 7994 8102 4 59 0 110 1 NA NA
20 7995 8153 4 60 0 309 2 NA NA
20 8051 8214 4 61 0 294 2 NA NA
20 8141 8281 4 62 1 447 3 7.4571 9.5389
20 8299 8452 4 63 0 376 2 NA NA
20 8356 8476 4 64 0 170 1 NA NA
20 8428 8536 4 65 0 105 1 NA NA
20 8478 8628 4 66 1 542 3 9.139 5.2682
20 8580 8684 4 67 0 123 1 NA NA
20 8615 8735 4 68 0 206 1 NA NA
20 8634 8780 4 69 0 420 2 NA NA
20 8793 8941 4 70 1 529 3 3.0659 4.7227
20 8925 9088 4 71 1 626 3 10.496 7.7784
20 9101 9232 4 72 1 480 3 1.6855 4.273
20 9263 9415 4 73 1 418 3 8.3306 6.4434
20 9414 9571 4 74 1 417 3 0.65701 6.5683
20 9578 9702 4 75 1 449 3 3.5152 1.0345
20 9742 9885 4 76 1 628 3 0.98736 1.3701
20 10056 10180 4 77 1 462 3 2.2392 0.48617
20 10195 10336 4 78 1 547 3 3.5951 1.2229
20 10351 10509 4 79 1 512 3 7.2806 1.4585
20 10545 10696 4 80 1 441 3 0.058528 1.2685
20 10710 10834 4 81 0 377 2 NA NA
20 10748 10896 4 82 0 171 1 NA NA
20 10829 10947 4 83 0 194 2 NA NA
20 10889 11027 4 84 1 464 3 6.3564 3.0214
20 10982 11082 4 85 0 104 1 NA NA
20 11029 11185 4 86 1 660 3 5.6282 2.3585
20 11099 11215 4 87 0 121 1 NA NA
20 11176 11323 4 88 1 401 3 11.044 6.6124
20 11254 11380 4 89 0 115 1 NA NA
20 11328 11495 4 90 1 416 3 6.2427 9.9415
20 11506 11656 4 91 1 542 3 5.829 1.843
20 11607 11743 4 92 0 148 1 NA NA
20 11690 11806 4 93 0 326 2 NA NA
20 11812 11950 4 94 1 508 3 2.0264 0.17209
20 11971 12119 4 95 1 415 3 1.2807 4.3626
20 12146 12284 4 96 1 608 3 7.8068 1.3196
20 12293 12439 4 97 1 588 3 15.328 0.7152
20 12452 12597 4 98 1 535 3 1.2321 0.67207
20 12603 12732 4 99 1 527 3 2.0506 0.61495
20 12791 12917 4 100 1 465 3 0.42279 4.2427
20 12923 13074 4 101 1 498 3 4.1744 7.0179
20 13095 13253 4 102 1 451 3 1.6616 0.1573
20 13358 13510 4 103 1 381 3 0.66737 1.2421
20 13563 13679 4 104 1 367 3 0.0227 2.377
20 13727 13855 4 105 1 415 3 1.4175 6.8943
20 13842 13984 4 106 1 344 3 3.553 17.525
20 13987 14144 4 107 1 405 3 7.2875 14.817
20 14091 14213 4 108 0 136 1 NA NA
20 14143 14253 4 109 0 98 1 NA NA
20 14176 14292 4 110 0 240 2 NA NA
20 14261 14379 4 111 0 107 1 NA NA
20 14307 14467 4 112 1 496 3 6.3624 11.564
20 14459 14594 4 113 1 414 3 3.6499 1.1719
20 14627 14777 4 114 1 666 3 4.1496 0.36151
20 14791 14917 4 115 1 504 3 5.7765 3.0725
20 14962 15110 4 116 1 717 3 2.5989 5.6423
20 15090 15247 4 117 1 437 3 1.2107 9.8501
20 15263 15423 4 118 1 724 3 1.2789 6.7702
20 15419 15557 4 119 1 351 3 0.20107 5.9918
20 15584 15751 4 120 1 548 3 6.0395 6.9081
20 15891 16042 4 121 1 470 3 0.15172 0.78325
20 16055 16184 4 122 1 537 3 0.85711 3.6205
20 16190 16362 4 123 1 609 3 7.1748 2.0499
20 16372 16522 4 124 1 576 3 8.0076 1.813
20 16541 16678 4 125 1 440 3 1.9222 2.2924
20 16708 16870 4 126 1 365 3 0.47754 12.355
20 16866 16976 4 127 0 141 1 NA NA
20 16891 17038 4 128 0 420 2 NA NA
20 17048 17204 4 129 1 576 3 1.8579 2.5366
20 17153 17287 4 130 0 124 1 NA NA
20 17234 17391 4 131 1 420 3 3.5285 15.416
20 17350 17458 4 132 0 108 1 NA NA
20 17404 17551 4 133 1 530 3 3.439 5.5935
20 17519 17637 4 134 0 132 1 NA NA
20 17520 17680 4 135 0 202 1 NA NA
20 17576 17704 4 136 0 325 2 NA NA
20 17632 17788 4 137 0 381 2 NA NA
20 17742 17874 4 138 1 449 3 0.59118 10.961
20 17840 17990 4 139 1 622 3 0.37232 3.4334
20 17978 18126 4 140 1 389 3 0.33012 17.241
20 18066 18194 4 141 0 138 1 NA NA
20 18125 18241 4 142 0 115 1 NA NA
20 18265 18398 4 143 1 564 3 4.047 0.055765
20 18347 18459 4 144 0 145 1 NA NA
20 18372 18480 4 145 0 125 1 NA NA
20 18404 18540 4 146 0 304 2 NA NA
20 18548 18688 4 147 1 440 3 1.4992 1.5985
20 18648 18774 4 148 0 134 1 NA NA
20 18705 18843 4 149 0 316 2 NA NA
20 18735 18877 4 150 0 167 1 NA NA
20 18865 19009 4 151 1 562 3 12.869 0.47146
20 18979 19079 4 152 0 136 1 NA NA
20 19001 19115 4 153 0 242 2 NA NA
20 19060 19174 4 154 1 401 3 1.199 1.3927
20 19116 19234 4 155 0 156 1 NA NA
20 19170 19286 4 156 0 137 1 NA NA
20 19195 19355 4 157 0 387 2 NA NA
20 19248 19352 4 158 0 150 1 NA NA
20 19365 19505 4 159 1 400 3 8.6017 7.1227
20 19537 19654 4 160 1 546 3 2.0521 7.8716
20 19683 19837 4 161 1 567 3 6.5727 1.7793
20 19862 20006 4 162 1 577 3 3.8145 6.3789
20 20050 20188 4 163 1 688 3 0.39215 0.062525
20 20181 20321 4 164 1 362 3 5.7183 6.0092
20 20237 20395 4 165 0 167 1 NA NA
20 20449 20599 4 166 1 653 3 2.6903 2.0521
20 20654 20778 4 167 0 82 1 NA NA
20 20704 20856 4 168 0 175 2 NA NA
20 20980 21118 4 169 1 541 3 1.6599 1.0677
20 21132 21278 4 170 1 784 3 6.6338 2.0541
20 21289 21435 4 171 1 455 3 0.79508 0.16098
20 22279 22435 5 1 1 528 3 0.68701 6.6416
20 22456 22606 5 2 1 392 3 4.8501 5.3743
20 22634 22778 5 3 1 393 3 8.1058 6.8905
20 22793 22923 5 4 1 760 3 1.4325 6.1174
20 22930 23090 5 5 1 560 3 1.4234 7.0844
20 23098 23224 5 6 1 527 3 9.5899 3.4859
20 23166 23270 5 7 0 123 1 NA NA
20 23235 23386 5 8 1 497 3 19.675 1.7423
20 23322 23456 5 9 0 139 1 NA NA
20 23403 23548 5 10 1 394 3 4.8842 0.11286
20 23531 23643 5 11 0 131 1 NA NA
20 23553 23716 5 12 1 626 3 13.248 3.7992
20 23712 23818 5 13 0 211 2 NA NA
20 23755 23885 5 14 0 127 1 NA NA
20 23827 23941 5 15 0 116 1 NA NA
20 23844 23988 5 16 0 155 1 NA NA
20 23869 24025 5 17 0 148 1 NA NA
20 23921 24041 5 18 0 139 1 NA NA
20 23940 24092 5 19 0 196 1 NA NA
20 24003 24159 5 20 0 318 2 NA NA
20 24065 24177 5 21 0 107 1 NA NA
20 24166 24309 5 22 1 391 3 0.35085 4.1783
20 24461 24579 5 23 1 324 3 0.5193 0.083906
20 24685 24825 5 24 1 510 3 1.5658 1.3648
20 24872 25013 5 25 1 592 3 0.76985 0.85167
20 25034 25178 5 26 1 476 3 0.54537 0.41001
20 25184 25344 5 27 1 478 3 0.85912 3.0195
20 25343 25491 5 28 1 565 3 2.6116 3.7746
20 25560 25699 5 29 1 431 3 2.6155 1.6533
20 25714 25860 5 30 1 442 3 3.7976 0.069951
20 25870 26024 5 31 1 398 3 3.2108 0.057048
20 26040 26160 5 32 1 521 3 3.0561 5.746
20 26306 26456 5 33 1 565 3 0.31403 4.9069
20 26480 26641 5 34 1 480 3 5.243 4.7477
20 26633 26794 5 35 1 596 3 1.1939 0.10643
20 26812 26953 5 36 1 579 3 -0.00044245 2.0623
20 26971 27122 5 37 1 565 3 0.77538 1.4415
20 27120 27256 5 38 1 577 3 1.9052 0.64955
20 27273 27429 5 39 1 371 3 10.563 0.86085
20 27450 27587 5 40 1 575 3 0.69487 2.0089
20 27607 27707 5 41 0 111 1 NA NA
20 27631 27793 5 42 1 380 3 8.5701 4.7623
20 27767 27952 5 43 1 579 3 10.2 15.486
20 27891 28045 5 44 0 344 2 NA NA
20 27943 28070 5 45 0 333 2 NA NA
20 28028 28134 5 46 0 126 1 NA NA
20 28055 28192 5 47 0 313 2 NA NA
20 28166 28316 5 48 1 546 3 2.0509 1.6943
20 28345 28496 5 49 1 650 3 7.728 2.4531
20 28531 28680 5 50 1 404 3 0.4463 5.4022
20 28816 28944 5 51 1 440 3 0.52658 4.0844
20 28976 29126 5 52 1 519 3 2.5986 3.4589
20 29147 29299 5 53 1 573 3 10.022 0.465
20 29300 29426 5 54 1 579 3 15.265 4.2414
20 29371 29475 5 55 0 110 1 NA NA
20 29459 29621 5 56 1 613 3 1.8044 3.5288
20 29664 29792 5 57 1 278 3 0.72325 5.568
20 29805 29983 5 58 0 682 4 NA NA
20 29998 30124 5 59 1 538 3 4.4602 0.17183
20 30142 30297 5 60 1 489 3 9.8023 0.35622
20 30314 30450 5 61 1 512 3 0.4387 1.0471
20 30496 30626 5 62 1 602 3 0.0084949 2.3045
20 31181 31305 5 63 1 373 3 15.624 0.42861
20 31321 31481 5 64 1 428 3 1.2786 8.299
20 31547 31667 5 65 0 117 1 NA NA
20 31572 31706 5 66 0 173 1 NA NA
20 31623 31771 5 67 0 333 2 NA NA
20 31756 31882 5 68 0 179 1 NA NA
20 31778 31938 5 69 0 320 2 NA NA
20 32142 32276 5 70 1 646 3 0.88846 0.9377
20 32312 32456 5 71 1 568 3 0.60748 0.58906
20 32469 32605 5 72 1 662 3 0.45584 0.61368
20 32652 32780 5 73 1 651 3 2.5404 0.34603
20 32894 33026 5 74 1 693 3 4.2594 0.9739
20 33055 33180 5 75 1 504 3 1.5246 0.28166
20 33203 33364 5 76 1 545 3 11.681 4.857
20 33318 33454 5 77 1 371 3 0.73905 2.6081
20 33395 33551 5 78 0 424 2 NA NA
20 33468 33602 5 79 0 170 1 NA NA
20 33605 33750 5 80 1 550 3 0.77387 0.61284
20 33777 33920 5 81 1 601 3 1.1803 1.5112
20 33929 34079 5 82 1 671 3 8.0899 1.7018
20 34093 34253 5 83 1 494 3 0.87407 1.2327
20 34349 34490 5 84 1 739 3 2.8359 1.6231
20 34515 34669 5 85 1 592 3 4.7933 1.4493
20 34702 34853 5 86 1 519 3 17.624 2.3119
20 34866 35020 5 87 1 651 3 0.26111 6.0679
20 35112 35245 5 88 1 666 3 0.78648 1.8356
20 35263 35415 5 89 1 579 3 0.37492 2.0268
20 35430 35552 5 90 0 353 2 NA NA
20 35464 35570 5 91 0 152 1 NA NA
20 35585 35720 5 92 1 411 3 3.123 0.52389
20 35731 35891 5 93 1 578 3 9.3637 6.8548
20 35913 36072 5 94 1 488 3 4.0541 5.0746
20 35960 36070 5 95 0 190 1 NA NA
20 36089 36220 5 96 1 478 3 9.0284 1.7363
20 36240 36368 5 97 1 482 3 2.406 4.8654
20 36409 36560 5 98 1 423 3 0.64297 8.8346
20 36572 36759 5 99 1 649 3 9.4068 5.8138
20 36682 36806 5 100 0 250 2 NA NA
20 36733 36879 5 101 0 148 1 NA NA
20 36801 36907 5 102 0 195 2 NA NA
20 36864 36964 5 103 0 114 1 NA NA
20 36883 36987 5 104 0 152 1 NA NA
20 36908 37085 5 105 1 554 3 1.2162 13.47
20 37057 37208 5 106 1 516 3 5.0418 15.462
20 37125 37253 5 107 0 310 2 NA NA
20 37205 37353 5 108 0 221 1 NA NA
20 37265 37421 5 109 0 397 2 NA NA
20 37326 37472 5 110 0 147 1 NA NA
20 37433 37585 5 111 0 189 1 NA NA
20 37483 37609 5 112 0 165 1 NA NA
20 37486 37634 5 113 0 172 1 NA NA
20 37551 37683 5 114 0 199 1 NA NA
20 37601 37735 5 115 0 169 1 NA NA
20 37671 37829 5 116 0 335 2 NA NA
20 37769 37871 5 117 0 119 1 NA NA
20 37813 37950 5 118 0 357 2 NA NA
20 37923 38081 5 119 0 346 2 NA NA
20 38006 38145 5 120 0 278 2 NA NA
20 38086 38233 5 121 0 226 2 NA NA
20 38178 38330 5 122 1 414 3 9.7294 1.4452
20 38267 38423 5 123 0 242 2 NA NA
20 38352 38504 5 124 0 324 2 NA NA
20 38395 38529 5 125 0 180 1 NA NA
20 38469 38571 5 126 0 127 1 NA NA
20 38508 38656 5 127 0 367 2 NA NA
20 38545 38657 5 128 0 117 1 NA NA
20 38611 38723 5 129 0 129 1 NA NA
20 38702 38838 5 130 1 464 3 2.0269 1.6988
20 38781 38903 5 131 0 148 1 NA NA
20 38816 38916 5 132 0 97 1 NA NA
20 38858 38998 5 133 0 332 2 NA NA
20 38886 39044 5 134 0 229 1 NA NA
20 38963 39065 5 135 0 123 1 NA NA
20 38988 39140 5 136 0 125 1 NA NA
20 39034 39159 5 137 0 243 2 NA NA
20 39131 39269 5 138 0 130 1 NA NA
20 39181 39309 5 139 0 201 2 NA NA
20 39253 39411 5 140 0 438 2 NA NA
20 39317 39465 5 141 0 251 1 NA NA
20 39366 39510 5 142 0 230 1 NA NA
20 39427 39549 5 143 0 243 2 NA NA
20 39493 39651 5 144 0 178 1 NA NA
20 39516 39670 5 145 0 380 2 NA NA
20 39629 39753 5 146 0 158 1 NA NA
20 39664 39780 5 147 0 277 2 NA NA
20 39770 39929 5 148 1 488 3 0.093297 6.2341
20 39894 40002 5 149 0 128 1 NA NA
20 39944 40054 5 150 0 144 1 NA NA
20 39949 40103 5 151 0 273 2 NA NA
20 40051 40211 5 152 1 446 3 11.032 9.4422
20 40101 40253 5 153 0 214 1 NA NA
20 40226 40378 5 154 1 413 3 12.553 4.9962
20 40326 40472 5 155 0 339 2 NA NA
20 40406 40524 5 156 0 120 1 NA NA
20 40483 40617 5 157 0 304 2 NA NA
20 40543 40675 5 158 0 154 1 NA NA
20 40592 40718 5 159 0 116 1 NA NA
20 40623 40767 5 160 0 157 1 NA NA
20 40698 40834 5 161 0 140 1 NA NA
20 40746 40889 5 162 0 332 2 NA NA
20 40832 40947 5 163 0 197 2 NA NA
20 40907 41027 5 164 0 122 1 NA NA
20 40946 41116 5 165 1 447 3 10.778 16.261
20 41059 41187 5 166 0 407 2 NA NA
20 41090 41212 5 167 0 148 1 NA NA
20 41213 41364 5 168 1 496 3 2.4281 1.6719
20 41321 41428 5 169 0 243 2 NA NA
20 41327 41487 5 170 0 381 2 NA NA
20 41417 41555 5 171 0 412 2 NA NA
20 41498 41614 5 172 0 138 1 NA NA
20 41518 41644 5 173 0 143 1 NA NA
20 41601 41739 5 174 1 548 3 3.8905 0.036677
20 41687 41841 5 175 1 591 3 0.037145 3.8467
20 41782 41925 5 176 1 454 3 6.7639 10.308
20 41920 42026 5 177 0 96 1 NA NA
20 42017 42146 5 178 1 597 3 2.3988 0.11684
20 42107 42229 5 179 0 139 1 NA NA
20 42164 42332 5 180 1 502 3 8.5323 13.608
20 42253 42355 5 181 0 178 1 NA NA
20 42276 42390 5 182 0 131 1 NA NA
20 42309 42482 5 183 1 680 3 0.8311 12.82
20 42435 42589 5 184 0 198 1 NA NA
20 42504 42636 5 185 0 421 2 NA NA
20 42568 42714 5 186 0 169 1 NA NA
20 42593 42737 5 187 0 169 1 NA NA
20 42674 42792 5 188 0 297 2 NA NA
20 42708 42812 5 189 0 144 1 NA NA
20 42801 42929 5 190 1 308 3 2.6327 4.4083
20 42880 42992 5 191 0 107 1 NA NA
20 42980 43112 5 192 1 593 3 3.975 3.3812
20 43086 43221 5 193 0 352 2 NA NA
20 43123 43251 5 194 0 179 1 NA NA
20 43172 43312 5 195 0 167 1 NA NA
20 43260 43366 5 196 0 224 2 NA NA
20 43332 43487 5 197 0 322 2 NA NA
20 43435 43543 5 198 1 412 3 1.0554 5.0781
20 43489 43591 5 199 0 113 1 NA NA
20 43600 43746 5 200 1 566 3 4.626 18.669
20 43717 43833 5 201 0 91 1 NA NA
20 43752 43898 5 202 0 243 2 NA NA
20 43872 44000 5 203 0 324 2 NA NA
20 43922 44052 5 204 0 195 1 NA NA
20 43954 44076 5 205 0 138 1 NA NA
20 44040 44203 5 206 1 567 3 15.617 1.0213
20 44184 44355 5 207 1 381 3 9.2124 9.2978
20 44370 44488 5 208 1 515 3 3.3915 0.23077
20 44516 44673 5 209 1 638 3 0.88703 6.9012
20 44694 44845 5 210 1 869 3 1.0034 0.61332
20 44881 45023 5 211 1 751 3 0.13809 1.2772
20 45053 45189 5 212 1 376 3 3.3972 1.8334
20 45270 45426 5 213 0 101 1 NA NA
20 45643 45789 5 214 1 362 3 0.32821 0.46719
20 45767 45897 5 215 0 270 2 NA NA
20 45816 45936 5 216 0 184 1 NA NA
20 45914 46069 5 217 1 430 3 1.1916 9.9199
20 46092 46220 5 218 1 500 3 4.2266 1.5578
20 46274 46400 5 219 1 398 3 3.2544 2.3147
20 46709 46891 5 220 0 529 5 NA NA
20 46900 47054 5 221 1 552 3 4.6844 5.2056
20 47047 47187 5 222 1 545 3 4.6955 2.7103
20 47193 47341 5 223 1 453 3 3.3858 1.7489
20 47285 47411 5 224 0 99 1 NA NA
20 47359 47497 5 225 1 545 3 0.03768 7.6791
20 47510 47664 5 226 1 467 3 0.75695 0.16978
20 47645 47801 5 227 1 505 3 2.7975 17.616
20 47823 47961 5 228 1 723 3 3.8544 6.9439
20 47975 48136 5 229 1 658 3 0.031793 0.38604
20 48145 48304 5 230 1 645 3 0.59241 6.1716
20 48415 48563 5 231 1 492 3 0.23025 0.28372
20 48599 48725 5 232 1 459 3 1.0278 9.5213
20 48725 48851 5 233 1 713 3 0.092591 1.9296
20 48957 49100 5 234 1 548 3 2.9661 0.86283
20 49238 49386 5 235 1 619 3 0.72889 4.5706
20 49392 49536 5 236 0 272 2 NA NA
20 49433 49593 5 237 0 329 2 NA NA
20 49581 49742 5 238 1 621 3 0.76825 6.307
20 49726 49844 5 239 0 254 2 NA NA
20 49780 49890 5 240 0 309 2 NA NA
20 49895 50051 5 241 1 559 3 2.2568 1.9372
20 50076 50233 5 242 1 527 3 17.288 2.6123
20 50185 50285 5 243 0 105 1 NA NA
20 50242 50398 5 244 1 459 3 0.54931 17.019
20 50408 50540 5 245 1 523 3 5.1359 1.7268
20 50522 50697 5 246 1 483 3 10.791 4.4303
20 50645 50781 5 247 0 106 1 NA NA
20 50716 50857 5 248 1 549 3 5.9398 6.1628
20 50857 51002 5 249 1 409 3 4.6773 1.9118
20 51015 51139 5 250 0 195 1 NA NA
20 51017 51165 5 251 0 514 2 NA NA
20 51088 51190 5 252 0 140 1 NA NA
20 51229 51333 5 253 0 115 1 NA NA
20 51286 51424 5 254 1 632 3 3.6079 0.72823
20 51489 51610 5 255 1 506 3 0.69585 0.63942
20 51609 51766 5 256 1 550 3 12.916 9.7423
20 51775 51921 5 257 1 669 3 1.1054 7.6113
20 51877 51991 5 258 0 119 1 NA NA
20 51937 52075 5 259 0 389 2 NA NA
20 51996 52130 5 260 0 276 2 NA NA
20 52100 52224 5 261 0 324 2 NA NA
20 52156 52306 5 262 0 204 1 NA NA
20 52286 52442 5 263 0 323 2 NA NA
20 52325 52433 5 264 0 137 1 NA NA
20 52462 52588 5 265 0 202 2 NA NA
20 52656 52808 5 266 0 267 2 NA NA
20 52704 52862 5 267 1 370 3 18.117 0.36834
20 52802 52946 5 268 0 161 1 NA NA
20 52899 53053 5 269 1 460 3 19.786 8.2298
20 52994 53114 5 270 0 169 1 NA NA
20 53019 53129 5 271 0 106 1 NA NA
20 53080 53188 5 272 0 136 1 NA NA
20 53099 53257 5 273 1 462 3 0.59049 5.7177
20 53225 53335 5 274 0 150 1 NA NA
20 53254 53370 5 275 0 167 1 NA NA
20 53279 53417 5 276 0 305 2 NA NA
20 53389 53529 5 277 1 577 3 2.0657 6.5246
20 53570 53714 5 278 1 353 3 3.1838 10.079
20 53705 53851 5 279 1 426 3 3.4499 3.7451
20 53903 54030 5 280 1 326 3 13.912 0.65941
20 54026 54188 5 281 1 581 3 0.023814 9.489
20 54185 54337 5 282 1 358 3 18.746 11.054
20 54370 54496 5 283 1 480 3 2.2332 9.656
20 54502 54651 5 284 1 395 3 8.8216 0.34677
20 54650 54805 5 285 1 610 3 4.0901 3.0606
20 54810 54966 5 286 1 908 3 7.4502 2.7358
20 54981 55128 5 287 1 713 3 0.15966 2.2262
20 55255 55400 5 288 1 430 3 13.474 1.5199
20 55420 55557 5 289 1 720 3 1.3333 0.71395
20 55476 55580 5 290 0 173 1 NA NA
20 55585 55745 5 291 1 653 3 0.2525 1.3034
20 55788 55917 5 292 1 518 3 1.185 1.0849
20 55967 56111 5 293 1 558 3 0.94829 2.1367
20 56146 56279 5 294 1 522 3 3.3895 0.19594
20 56292 56442 5 295 1 591 3 2.0728 12.781
20 56469 56595 5 296 1 495 3 8.9095 7.7582
20 56613 56769 5 297 1 750 3 3.5902 1.9578
20 56846 56997 5 298 1 696 3 1.3961 2.7426
20 57110 57249 5 299 1 744 3 1.4212 3.7016
20 57278 57412 5 300 1 377 3 3.0702 0.28551
20 57440 57591 5 301 1 464 3 0.55204 3.4181
20 57609 57754 5 302 1 607 3 0.41266 4.2843
20 57768 57896 5 303 0 361 2 NA NA
20 57788 57926 5 304 0 174 1 NA NA
20 57964 58083 5 305 1 557 3 0.048652 1.6742
20 58095 58256 5 306 1 524 3 0.024399 3.4255
20 58291 58438 5 307 1 613 3 5.1412 5.9179
20 58363 58469 5 308 0 122 1 NA NA
20 58412 58568 5 309 1 581 3 8.8968 2.2882
20 58600 58731 5 310 1 267 3 0.27537 6.9286
20 58748 58894 5 311 1 556 3 15.911 2.2734
20 58814 58926 5 312 0 113 1 NA NA
20 58908 59053 5 313 1 510 3 3.3689 0.23561
20 59009 59111 5 314 0 91 1 NA NA
20 59068 59218 5 315 1 617 3 0.95623 2.6294
20 59229 59355 5 316 1 435 3 4.9934 0.51034
20 59369 59515 5 317 1 649 3 7.9099 3.6206
20 59540 59686 5 318 1 427 3 7.19 8.0245
20 59721 59855 5 319 1 606 3 2.4758 0.89246
20 59864 60019 5 320 1 628 3 0.023058 0.14828
20 60040 60191 5 321 1 648 3 1.8179 3.4404
20 60230 60367 5 322 1 627 3 1.7521 0.051834
20 60495 60635 5 323 1 729 3 0.48624 2.5384
20 60749 60897 5 324 1 852 3 0.57362 1.6154
20 60923 61077 5 325 1 495 3 0.63869 6.6374
20 61091 61220 5 326 1 445 3 2.7306 0.34753
20 61239 61391 5 327 1 668 3 1.1479 7.5139
20 61408 61537 5 328 1 560 3 1.477 9.3183
20 61548 61718 5 329 1 628 3 0.72811 10.786
20 61716 61860 5 330 1 536 3 5.5747 5.2235
20 61789 61897 5 331 0 122 1 NA NA
20 61880 62026 5 332 0 294 2 NA NA
20 61934 62034 5 333 0 81 1 NA NA
20 61988 62092 5 334 0 106 1 NA NA
20 62017 62156 5 335 1 505 3 6.3454 0.084869
20 62162 62324 5 336 1 589 3 9.2122 2.0669
20 62281 62381 5 337 0 115 1 NA NA
20 62294 62440 5 338 0 156 1 NA NA
20 62339 62495 5 339 0 377 2 NA NA
20 62481 62640 5 340 1 519 3 3.5606 11.37
20 62639 62781 5 341 1 530 3 0.57319 8.6435
20 62797 62919 5 342 1 480 3 1.836 2.4736
20 62953 63102 5 343 1 517 3 9.803 4.8474
20 63104 63256 5 344 1 554 3 3.2441 15.632
20 63233 63359 5 345 0 137 1 NA NA
20 63288 63413 5 346 0 261 2 NA NA
20 63412 63566 5 347 1 551 3 2.1393 1.4414
20 63582 63739 5 348 1 373 3 14.399 1.0984
20 63664 63814 5 349 0 129 1 NA NA
20 63757 63895 5 350 1 603 3 10.556 0.20175
20 63851 63997 5 351 0 255 1 NA NA
20 63896 64034 5 352 0 384 2 NA NA
20 64041 64165 5 353 0 120 1 NA NA
20 64087 64193 5 354 0 188 2 NA NA
20 64186 64365 5 355 1 607 3 14.779 3.2998
20 64372 64504 5 356 1 410 3 0.44179 4.8151
20 64469 64587 5 357 0 128 1 NA NA
20 64520 64675 5 358 1 509 3 0.52356 4.5054
20 64686 64806 5 359 1 523 3 2.0667 3.3746
20 64846 64986 5 360 1 527 3 11.166 0.60619
20 64964 65123 5 361 1 499 3 2.9849 4.9806
20 65181 65339 5 362 1 429 3 4.5573 2.0384
20 65412 65512 5 363 0 81 1 NA NA
20 65444 65588 5 364 1 341 3 0.072481 0.87232
20 65558 65741 5 365 1 374 3 9.0221 16.313
20 65746 65888 5 366 1 320 3 6.339 15.54
20 65905 66032 5 367 1 460 3 0.25103 4.9008
20 66075 66219 5 368 1 489 3 2.6665 8.0625
20 66238 66356 5 369 1 366 3 1.72 4.053
20 66516 66668 5 370 0 290 2 NA NA
20 66672 66778 5 371 0 87 1 NA NA
20 66722 66858 5 372 0 335 2 NA NA
20 66778 66900 5 373 0 147 1 NA NA
20 66871 67013 5 374 1 478 3 5.9116 1.3941
20 67001 67103 5 375 0 121 1 NA NA
20 67030 67166 5 376 0 188 1 NA NA
20 67067 67226 5 377 0 413 2 NA NA
20 67167 67312 5 378 1 541 3 1.6041 1.165
20 67323 67487 5 379 1 550 3 15.149 3.1209
20 67432 67536 5 380 0 104 1 NA NA
20 67569 67696 5 381 1 335 3 12.016 6.826
20 67700 67852 5 382 0 187 1 NA NA
20 67729 67881 5 383 0 260 2 NA NA
20 67830 67962 5 384 1 518 3 1.8186 0.17729
20 68041 68179 5 385 0 214 1 NA NA
20 68066 68207 5 386 0 560 2 NA NA
20 68158 68298 5 387 0 257 2 NA NA
20 68238 68360 5 388 0 292 2 NA NA
20 68363 68523 5 389 1 489 3 9.1664 5.8143
20 68467 68619 5 390 0 344 2 NA NA
20 68537 68645 5 391 0 138 1 NA NA
20 68628 68800 5 392 1 429 3 17.888 4.8518
20 68713 68855 5 393 0 141 1 NA NA
20 68801 68938 5 394 1 506 3 6.568 6.9703
20 68962 69110 5 395 1 399 3 0.024037 1.2356
20 69140 69255 5 396 1 595 3 15.695 2.8921
20 69281 69399 5 397 1 494 3 9.9679 0.75382
20 69402 69554 5 398 0 137 1 NA NA
20 69428 69566 5 399 0 328 2 NA NA
20 69574 69716 5 400 0 174 1 NA NA
20 69586 69740 5 401 0 467 2 NA NA
20 69661 69761 5 402 0 100 1 NA NA
20 69765 69877 5 403 0 170 1 NA NA
20 69763 69904 5 404 0 591 2 NA NA
20 70079 70223 5 405 1 529 3 0.25967 2.9588
20 70258 70382 5 406 1 632 3 5.0098 1.0216
20 70401 70551 5 407 1 573 3 5.9551 0.27826
20 70552 70680 5 408 0 282 2 NA NA
20 70608 70736 5 409 0 163 1 NA NA
20 70750 70902 5 410 1 510 3 3.4112 4.4705
20 70867 71012 5 411 1 478 3 2.6155 1.4529
20 70980 71135 5 412 0 424 2 NA NA
20 71013 71169 5 413 0 250 1 NA NA
20 71120 71270 5 414 1 668 3 14.189 4.965
20 71281 71395 5 415 0 141 1 NA NA
20 71321 71473 5 416 1 486 3 4.3312 9.3715
20 71426 71578 5 417 1 546 3 4.3037 0.86962
20 71599 71718 5 418 1 493 3 1.9983 0.44028
20 71667 71769 5 419 0 137 1 NA NA
20 71672 71820 5 420 0 178 1 NA NA
20 71763 71910 5 421 1 517 3 3.9378 4.4242
20 71947 72089 5 422 1 629 3 0.033758 8.1091
20 72123 72256 5 423 1 549 3 0.030894 0.39392
20 72320 72451 5 424 1 845 3 0.2232 1.7927
20 72469 72620 5 425 1 601 3 7.9883 3.9574
20 72633 72792 5 426 1 616 3 1.6287 2.2842
20 72783 72949 5 427 1 543 3 4.1441 11.206
20 72959 73095 5 428 1 528 3 2.9496 0.35487
20 73115 73273 5 429 1 547 3 2.858 1.5159
20 73285 73439 5 430 1 698 3 3.6831 0.066952
20 73604 73730 5 431 1 549 3 15.33 1.7365
20 73658 73760 5 432 0 111 1 NA NA
20 73751 73876 5 433 1 325 3 0.25184 0.655
20 74630 74736 5 434 0 72 1 NA NA
20 74789 74909 5 435 1 402 3 4.409 0.34584
20 74909 75080 5 436 1 513 3 0.46009 8.7477
20 75509 75647 5 437 1 590 3 7.263 3.1513
20 75845 75965 5 438 1 352 3 1.7898 1.5566
20 75942 76086 5 439 1 370 3 6.3888 1.7443
20 76226 76350 5 440 0 411 2 NA NA
20 76234 76384 5 441 0 151 1 NA NA
20 76371 76512 5 442 1 575 3 0.65058 4.742
20 76544 76688 5 443 1 738 3 3.9198 4.1764
20 76726 76865 5 444 1 604 3 2.9705 9.4806
20 76879 77001 5 445 1 358 3 1.9583 3.2762
20 77011 77174 5 446 1 543 3 0.2234 15.216
20 77192 77322 5 447 1 320 3 1.6651 4.4814
20 77324 77484 5 448 1 398 3 7.2787 2.1672
20 77457 77609 5 449 0 146 1 NA NA
20 77485 77613 5 450 0 299 2 NA NA
20 77665 77812 5 451 1 322 3 0.17298 2.135
20 77942 78074 5 452 1 471 3 1.5399 2.7797
20 78084 78231 5 453 1 505 3 0.8612 0.0016925
20 78270 78420 5 454 1 443 3 2.7676 10.473
20 78403 78573 5 455 1 418 3 3.3972 3.427
20 78553 78716 5 456 1 454 3 1.0027 16.854
20 78691 78857 5 457 1 540 3 2.6466 2.3724
20 78864 79012 5 458 1 479 3 1.1481 8.2406
20 79148 79292 5 459 1 546 3 3.0322 0.0074191
20 79297 79459 5 460 1 613 3 7.7009 0.33575
20 79468 79628 5 461 1 585 3 0.73173 0.27844
20 79615 79783 5 462 0 280 2 NA NA
20 79676 79814 5 463 0 137 1 NA NA
20 79737 79841 5 464 0 94 1 NA NA
20 79787 79913 5 465 1 559 3 3.186 4.7621
20 79855 79971 5 466 1 431 3 7.8136 3.223
20 79914 80026 5 467 0 112 1 NA NA
20 79952 80108 5 468 1 518 3 9.964 0.71183
20 80162 80292 5 469 0 291 2 NA NA
20 80187 80319 5 470 0 180 1 NA NA
20 80290 80410 5 471 0 322 2 NA NA
20 80349 80469 5 472 0 249 2 NA NA
20 80373 80505 5 473 0 180 1 NA NA
20 80459 80607 5 474 1 607 3 2.3951 4.0265
20 80592 80746 5 475 1 459 3 14.73 0.85082
20 80777 80907 5 476 1 692 3 2.8607 3.5622
20 80932 81084 5 477 1 510 3 7.1595 2.2912
20 81096 81252 5 478 1 599 3 1.0745 7.888
20 81273 81425 5 479 1 858 3 4.3926 1.5475
20 81438 81578 5 480 1 643 3 2.7908 1.821
20 81605 81737 5 481 1 401 3 1.3561 1.099
20 81850 82015 5 482 1 336 3 3.9565 9.4997
20 82067 82209 5 483 1 368 3 0.68659 0.59934
20 82233 82373 5 484 1 874 3 1.9726 0.45834
20 82402 82542 5 485 1 452 3 2.3862 1.1564
20 82509 82625 5 486 0 82 1 NA NA
20 82563 82697 5 487 0 186 2 NA NA
20 82693 82823 5 488 1 396 3 12.965 0.90176
20 82782 82898 5 489 0 114 1 NA NA
20 82817 82973 5 490 0 243 2 NA NA
20 82877 83041 5 491 0 251 2 NA NA
20 82973 83107 5 492 0 309 2 NA NA
20 83055 83192 5 493 1 500 3 7.1033 0.39937
20 83122 83234 5 494 0 172 1 NA NA
20 83192 83313 5 495 0 239 2 NA NA
20 83240 83406 5 496 1 396 3 16.372 3.9885
20 83357 83471 5 497 0 120 1 NA NA
20 83414 83540 5 498 1 503 3 0.37865 0.020099
20 83549 83686 5 499 1 410 3 2.2876 9.348
20 83715 83844 5 500 1 359 3 5.8019 1.8055
20 83838 83962 5 501 0 165 1 NA NA
20 83882 84019 5 502 0 418 2 NA NA
20 83946 84074 5 503 0 231 2 NA NA
20 84034 84168 5 504 1 377 3 0.091575 10.423
20 84156 84302 5 505 0 220 1 NA NA
20 84183 84336 5 506 0 427 2 NA NA
20 84351 84486 5 507 1 607 3 1.9192 4.3212
20 84495 84645 5 508 1 533 3 13.915 1.9427
20 84654 84814 5 509 1 452 3 8.8108 3.3762
20 84800 84953 5 510 1 282 3 5.8805 9.1386
20 84973 85101 5 511 1 553 3 7.5968 0.50616
20 85127 85273 5 512 1 599 3 4.7166 8.2429
20 85302 85449 5 513 1 524 3 1.3109 6.4077
20 85463 85587 5 514 1 674 3 1.9837 3.7994
20 85613 85774 5 515 1 402 3 3.9672 1.8546
20 85921 86044 5 516 1 280 3 0.47532 1.1489
20 86041 86179 5 517 1 529 3 3.535 0.71199
20 86197 86329 5 518 1 486 3 0.12455 0.86972
20 86349 86492 5 519 1 543 3 5.1345 3.9318
20 86504 86652 5 520 1 665 3 1.4026 2.3287
20 86663 86808 5 521 1 483 3 4.5975 0.93487
20 87025 87159 5 522 1 376 3 3.3162 10.96
20 87166 87314 5 523 1 550 3 1.2442 5.0937
20 87411 87571 5 524 1 513 3 1.4746 2.4382
20 87588 87738 5 525 1 447 3 1.1769 8.1425
20 87751 87909 5 526 1 592 3 2.3038 2.5552
20 87917 88064 5 527 1 599 3 3.636 1.4221
20 88072 88238 5 528 1 664 3 3.9473 1.4378
20 88238 88386 5 529 1 633 3 11.454 0.19561
20 88423 88558 5 530 1 509 3 1.1019 7.1802
20 88565 88715 5 531 1 704 3 10.3 4.0074
20 88726 88894 5 532 1 459 3 9.2483 7.5581
20 88886 89043 5 533 1 333 3 5.5457 2.9212
20 88991 89115 5 534 0 266 2 NA NA
20 89062 89182 5 535 1 517 3 1.227 1.952
20 89207 89387 5 536 1 500 3 9.175 15.687
20 89350 89470 5 537 0 124 1 NA NA
20 89376 89538 5 538 0 306 2 NA NA
20 89463 89589 5 539 0 111 1 NA NA
20 89536 89662 5 540 1 380 3 2.0484 0.43588
20 89626 89746 5 541 1 468 3 1.0823 0.46859
20 89764 89927 5 542 0 193 2 NA NA
20 89932 90089 5 543 1 607 3 2.386 0.089521
20 90122 90232 5 544 0 76 1 NA NA
20 90245 90345 5 545 0 102 1 NA NA
20 90290 90442 5 546 1 676 3 2.293 12.89
20 90428 90584 5 547 0 260 1 NA NA
20 90474 90619 5 548 0 345 2 NA NA
20 90552 90670 5 549 0 122 1 NA NA
20 90627 90759 5 550 1 512 3 3.6055 0.69051
20 90773 90915 5 551 0 150 1 NA NA
20 90830 90934 5 552 0 119 1 NA NA
20 90868 91016 5 553 1 385 3 2.4647 13.843
20 90935 91051 5 554 0 128 1 NA NA
20 91002 91148 5 555 1 576 3 14.126 0.43071
20 91160 91298 5 556 1 438 3 0.6113 11.142
20 91336 91512 5 557 1 547 3 0.37668 6.1813
20 91465 91585 5 558 0 116 1 NA NA
20 91526 91662 5 559 1 589 3 2.9482 3.8731
20 91642 91792 5 560 1 499 3 7.6353 0.12034
20 91745 91859 5 561 0 89 1 NA NA
20 91811 91968 5 562 1 355 3 1.3968 7.3612
20 91956 92108 5 563 1 562 3 12.918 1.7335
20 92136 92264 5 564 0 198 1 NA NA
20 92173 92286 5 565 0 415 2 NA NA
20 92295 92443 5 566 1 480 3 14.913 0.0088592
20 92450 92596 5 567 0 208 1 NA NA
20 92475 92597 5 568 0 436 2 NA NA
20 92628 92746 5 569 1 383 3 6.5533 0.12474
20 92695 92797 5 570 0 108 1 NA NA
20 92777 92950 5 571 1 519 3 13.077 0.96055
20 92957 93104 5 572 1 558 3 0.028722 4.9526
20 93215 93344 5 573 1 449 3 0.47958 0.27045
20 93443 93580 5 574 1 584 3 0.21756 1.4941
20 93613 93756 5 575 1 682 3 6.8033 1.3594
20 93771 93910 5 576 1 655 3 1.6313 9.7368
20 93951 94085 5 577 1 397 3 2.8329 0.75498
20 94091 94225 5 578 1 434 3 0.56332 0.32053
20 94281 94425 5 579 1 483 3 2.2213 6.5977
20 94420 94588 5 580 1 666 3 15.494 1.394
20 94538 94656 5 581 0 115 1 NA NA
20 94586 94706 5 582 0 162 1 NA NA
20 94634 94763 5 583 1 538 3 11.178 6.8645
20 94731 94833 5 584 0 128 1 NA NA
20 94778 94926 5 585 0 185 1 NA NA
20 94803 94989 5 586 0 302 2 NA NA
20 95018 95169 5 587 1 733 3 1.1411 1.8173
20 95172 95278 5 588 1 515 3 1.1629 0.57998
20 95305 95448 5 589 1 591 3 0.42143 0.40026
20 95515 95637 5 590 1 350 3 0.62899 0.57528
20 95680 95819 5 591 1 546 3 2.7811 0.12721
20 95828 95976 5 592 1 555 3 5.7578 1.1078
20 96022 96164 5 593 1 700 3 0.033819 2.6999
20 96241 96395 5 594 1 611 3 3.3596 1.0616
20 96362 96512 5 595 1 368 3 12.619 1.6995
20 96525 96685 5 596 1 545 3 1.0311 15.502
20 96684 96814 5 597 1 580 3 8.9755 3.2642
20 96972 97098 5 598 1 607 3 3.0191 0.07465
20 97124 97270 5 599 1 725 3 4.5583 5.4093
20 97285 97407 5 600 1 601 3 1.2802 4.7571
20 97437 97589 5 601 1 599 3 4.5377 8.0159
20 97608 97764 5 602 1 589 3 6.0545 18.596
20 97740 97876 5 603 1 516 3 4.6267 10.198
20 97906 98064 5 604 1 615 3 7.4263 5.7162
20 98082 98200 5 605 1 540 3 1.1301 4.6464
20 98140 98254 5 606 0 166 1 NA NA
20 98205 98340 5 607 1 313 3 5.781 1.6627
20 98412 98568 5 608 1 560 3 2.6359 1.6316
20 98582 98739 5 609 1 567 3 1.2902 8.3645
20 98762 98890 5 610 1 639 3 5.2578 5.5236
20 98919 99067 5 611 1 544 3 2.1398 2.1006
20 99197 99350 5 612 1 456 3 12.277 0.48736
20 99364 99512 5 613 1 748 3 3.7688 4.1473
20 99534 99676 5 614 1 455 3 1.9535 0.15956
20 99693 99845 5 615 1 538 3 1.5616 10.542
20 99847 100004 5 616 1 418 3 2.0776 13.847
20 100025 100158 5 617 1 423 3 2.4382 4.6467
20 100193 100313 5 618 1 424 3 2.0786 13.349
20 100295 100395 5 619 0 88 1 NA NA
20 100328 100501 5 620 1 654 3 15.483 3.8153
20 100474 100582 5 621 0 100 1 NA NA
20 100529 100657 5 622 1 419 3 4.8657 1.2335
20 100610 100738 5 623 0 227 2 NA NA
20 100671 100812 5 624 0 285 2 NA NA
20 100787 100931 5 625 0 96 1 NA NA
20 100831 101011 5 626 0 216 2 NA NA
20 101031 101184 5 627 1 321 3 6.5174 2.4585
20 101198 101334 5 628 1 606 3 0.33149 0.73658
20 101355 101509 5 629 1 599 3 1.6487 1.5049
20 101520 101661 5 630 1 572 3 3.4134 1.0666
20 101663 101808 5 631 1 714 3 3.3794 0.094827
20 101830 101956 5 632 1 425 3 1.0414 4.9523
20 102002 102148 5 633 1 785 3 0.53739 0.71412
20 102164 102322 5 634 1 568 3 0.82904 0.094666
20 102359 102499 5 635 1 567 3 2.5155 5.1746
20 102420 102522 5 636 0 125 1 NA NA
20 102662 102801 5 637 1 553 3 5.8735 0.21266
20 102949 103102 5 638 0 228 2 NA NA
20 103018 103128 5 639 0 222 2 NA NA
20 103147 103287 5 640 1 531 3 13.959 0.097936
20 103272 103390 5 641 0 139 1 NA NA
20 103315 103463 5 642 1 618 3 18.357 3.1458
20 103480 103627 5 643 1 560 3 2.2198 6.3416
20 103634 103759 5 644 1 466 3 2.6522 0.39263
20 103709 103815 5 645 0 91 1 NA NA
20 103800 103942 5 646 1 692 3 0.089774 2.2061
20 103962 104128 5 647 1 532 3 6.05 2.1829
20 104090 104192 5 648 0 95 1 NA NA
20 104121 104242 5 649 0 298 2 NA NA
20 104149 104291 5 650 0 125 1 NA NA
20 104252 104376 5 651 0 233 2 NA NA
20 104319 104429 5 652 1 490 3 0.66261 0.41484
20 104422 104528 5 653 0 115 1 NA NA
20 104473 104617 5 654 1 561 3 1.4354 2.0896
20 104552 104654 5 655 0 97 1 NA NA
20 104635 104745 5 656 1 327 3 0.56389 5.2233
20 104841 104971 5 657 0 264 2 NA NA
20 104977 105183 5 658 1 693 3 5.0069 13.968
20 105212 105339 5 659 1 627 3 3.0232 2.0525
20 105288 105412 5 660 0 143 1 NA NA
20 105319 105459 5 661 0 256 2 NA NA
20 105456 105607 5 662 1 536 3 2.8779 1.6999
20 105594 105748 5 663 0 148 1 NA NA
20 105640 105796 5 664 0 147 1 NA NA
20 105711 105845 5 665 0 237 2 NA NA
20 105842 105980 5 666 1 583 3 1.6742 0.79528
20 105957 106077 5 667 0 121 1 NA NA
20 105980 106124 5 668 0 150 1 NA NA
20 106025 106150 5 669 0 306 2 NA NA
20 106142 106301 5 670 0 333 2 NA NA
[truncated: 62,936 more rows]
