# Supplementary material for: The complex pattern of epigenomic variation between natural yeast strains at single-nucleosome resolution
Source: Epigenetics Chromatin. 2015 Jul 31;8:26. doi: 10.1186/s13072-015-0019-3 (PMC4520285; doi:10.1186/s13072-015-0019-3)
Supplement: Additional file 19: — Tables of nucleosomal positions in each strain. [file 13072_2015_19_MOESM19_ESM.zip › YJM_fuzzy.tab]

chr lower_bound upper_bound cur_index
8 3635 3739 1
8 3765 4068 1
8 4510 4668 1
8 5080 5305 1
8 5480 5624 1
8 5790 5883 1
8 6079 6084 1
8 7279 7364 1
8 7486 7564 1
8 7708 8201 1
8 8530 8586 1
8 8616 8773 1
8 8932 9074 1
8 9204 9247 1
8 11089 11144 1
8 11458 11484 1
8 13906 14056 1
8 14179 14203 1
8 14335 14499 1
8 14979 15097 1
8 15303 15457 1
8 17002 17165 1
8 17505 17515 1
8 17644 17653 1
8 19208 19310 1
8 20617 20897 1
8 21130 21132 1
8 22437 22604 1
8 23221 23263 1
8 23574 23592 1
8 23726 24181 1
8 24389 24393 1
8 24543 24870 1
8 25215 25312 1
8 26933 26946 1
8 27268 27302 1
8 27779 27798 1
8 27956 28110 1
8 30008 30181 1
8 32217 32243 1
8 32392 32641 1
8 33292 33426 1
8 35642 35754 1
8 36996 37139 1
8 37300 37323 1
8 37617 38526 1
8 39381 39786 1
8 39936 40229 1
8 40579 40874 1
8 42430 42577 1
8 42591 42903 1
8 45710 45866 1
8 46005 46138 1
8 46294 46458 1
8 46619 46735 1
8 46883 47014 1
8 47752 47769 1
8 47919 48101 1
8 48347 48686 1
8 51703 51890 1
8 52049 52206 1
8 52366 52661 1
8 52828 53019 1
8 54391 54523 1
8 54694 54699 1
8 54712 54856 1
8 55172 55177 1
8 56796 56800 1
8 56960 57132 1
8 58745 58980 1
8 59115 59279 1
8 60841 61006 1
8 61195 61337 1
8 62022 62056 1
8 62185 62350 1
8 62488 62963 1
8 63893 63933 1
8 65650 65798 1
8 66783 66934 1
8 67271 67382 1
8 67605 67661 1
8 69063 69088 1
8 69251 69267 1
8 69672 69728 1
8 70236 70344 1
8 70513 70519 1
8 70698 70734 1
8 70874 71014 1
8 71194 71319 1
8 71339 71654 1
8 71806 71964 1
8 71976 72133 1
8 75284 75338 1
8 75498 75808 1
8 76041 76061 1
8 76565 76751 1
8 76881 76883 1
8 77037 77065 1
8 80069 80911 1
8 81190 81335 1
8 84816 84827 1
8 90010 90301 1
8 90640 90935 1
8 91075 91162 1
8 91446 91719 1
8 94376 94689 1
8 95151 95192 1
8 95317 95356 1
8 95494 95502 1
8 96267 96660 1
8 96812 96851 1
8 96983 97373 1
8 98848 98994 1
8 99149 99275 1
8 99454 99619 1
8 99758 100185 1
8 100189 100309 1
8 101868 101904 1
8 104430 104444 1
8 104779 104788 1
8 104955 105165 1
8 107061 107372 1
8 108030 108172 1
8 110737 111080 1
8 112743 112898 1
8 114919 115098 1
8 115782 116010 1
8 116471 116600 1
8 116989 117040 1
8 117286 117324 1
8 117801 117814 1
8 118257 118274 1
8 118725 118871 1
8 119019 119334 1
8 119940 120000 1
8 120175 120396 1
8 120683 120772 1
8 121048 121361 1
8 121817 121969 1
8 122123 122417 1
8 122696 122900 1
8 123222 123223 1
8 123498 123680 1
8 123974 123997 1
8 126441 126445 1
8 127090 127136 1
8 127296 127396 1
8 129640 129816 1
8 130473 130659 1
8 132746 132895 1
8 134226 134341 2
8 134599 134762 2
8 135082 135098 2
8 137505 137674 2
8 138146 138306 2
8 140047 140165 2
8 140332 140465 2
8 144986 145027 2
8 145194 145233 2
8 145537 145681 2
8 145817 145887 2
8 146193 146201 2
8 146693 146836 2
8 146998 147140 2
8 147321 147352 2
8 147476 147507 2
8 159638 159695 3
8 159866 159951 3
8 160305 160494 3
8 160498 160773 3
8 163027 163131 3
8 164813 165116 3
8 165271 165579 3
8 165925 166081 3
8 166263 166945 3
8 167260 167301 3
20 3312 3457 4
20 3706 3758 4
20 4345 4625 4
20 5410 5418 4
20 5759 5933 4
20 6178 6187 4
20 6494 7042 4
20 7186 7519 4
20 7825 8140 4
20 8299 8477 4
20 8629 8780 4
20 10710 10888 4
20 11324 11327 4
20 11657 11806 4
20 14145 14306 4
20 16871 17038 4
20 17205 17233 4
20 17392 17403 4
20 17552 17741 4
20 18127 18241 4
20 18399 18540 4
20 18689 18864 4
20 19010 19059 4
20 19175 19355 4
20 20322 20395 4
20 20654 20856 4
20 23225 23234 5
20 23387 23402 5
20 23549 23552 5
20 23717 24165 5
20 27607 27630 5
20 27953 28165 5
20 29427 29458 5
20 29805 29983 5
20 31547 31938 5
20 33455 33602 5
20 35430 35570 5
20 36760 36907 5
20 37209 38177 5
20 38331 38701 5
20 38839 39769 5
20 39930 40050 5
20 40212 40225 5
20 40379 40945 5
20 41117 41212 5
20 41365 41600 5
20 41926 42016 5
20 42147 42163 5
20 42483 42800 5
20 42930 42979 5
20 43113 43434 5
20 43544 43591 5
20 43747 44039 5
20 45270 45426 5
20 45790 45913 5
20 46709 46891 5
20 47342 47358 5
20 49392 49580 5
20 49743 49890 5
20 50234 50241 5
20 50698 50715 5
20 51015 51190 5
20 51229 51285 5
20 51922 52442 5
20 52462 52588 5
20 52656 52703 5
20 52863 52898 5
20 53054 53098 5
20 53258 53388 5
20 55558 55580 5
20 57768 57926 5
20 58895 58907 5
20 59054 59067 5
20 61861 62016 5
20 62325 62480 5
20 63257 63411 5
20 63740 63756 5
20 63896 64034 5
20 64041 64185 5
20 64505 64519 5
20 65412 65443 5
20 66516 66668 5
20 66672 66870 5
20 67014 67166 5
20 67488 67536 5
20 67700 67829 5
20 68041 68360 5
20 68524 68627 5
20 69402 69566 5
20 69574 69761 5
20 69763 69904 5
20 70552 70736 5
20 71013 71119 5
20 71281 71320 5
20 71719 71762 5
20 73731 73750 5
20 74630 74736 5
20 76226 76370 5
20 77485 77613 5
20 79629 79786 5
20 80162 80458 5
20 82543 82692 5
20 82824 83054 5
20 83193 83239 5
20 83407 83413 5
20 83845 84033 5
20 84169 84336 5
20 89044 89061 5
20 89388 89535 5
20 89764 89927 5
20 90122 90232 5
20 90245 90289 5
20 90443 90626 5
20 90773 90867 5
20 91513 91525 5
20 91793 91810 5
20 92136 92286 5
20 92450 92597 5
20 92747 92776 5
20 94589 94633 5
20 94764 94989 5
20 98201 98204 5
20 100314 100327 5
20 100502 100528 5
20 100658 101011 5
20 102500 102522 5
20 102949 103128 5
20 103288 103314 5
20 103760 103799 5
20 104129 104318 5
20 104430 104472 5
20 104618 104634 5
20 104841 104971 5
20 105340 105455 5
20 105608 105841 5
20 105981 106308 5
20 108378 108685 5
20 108712 108829 5
20 109158 109322 5
20 109795 109966 5
20 112342 112351 5
20 112496 112545 5
20 112693 112855 5
20 114200 114356 5
20 114490 114760 5
20 115044 115353 5
20 115497 115811 5
20 116037 116071 5
20 116237 116832 5
20 116994 117147 5
20 119109 119453 5
20 119503 119617 5
20 119783 119789 5
20 120073 120230 5
20 120402 120680 5
20 121177 121336 5
20 122423 122455 5
20 122751 122757 5
20 123272 123382 5
20 123603 123855 5
20 123896 124084 5
20 124220 124337 5
20 124496 124573 5
20 124719 124864 5
20 124996 125008 5
20 125176 125329 5
20 125512 125540 5
20 125670 125853 5
20 127538 127693 5
20 127860 127893 5
20 128580 128660 5
20 131243 131274 5
20 133637 133789 5
20 133797 133956 5
20 133971 134237 5
20 134690 134756 5
20 135207 135413 5
20 137772 137813 5
20 137971 138032 5
20 140298 140311 5
20 140460 140516 5
20 140653 140817 5
20 140968 140977 5
20 141120 141151 5
20 141552 141581 5
20 141791 142040 5
20 142351 142479 5
20 142621 142674 5
20 142941 142965 5
20 148496 148803 5
20 149110 149271 5
20 150349 150531 5
20 151592 151770 5
20 152409 152579 5
20 153965 154106 5
20 154641 154843 5
20 155100 155254 5
20 156589 156696 5
20 157458 157585 5
20 158828 158850 5
20 159177 159182 5
20 159330 159679 5
20 159927 160141 5
20 160391 160514 5
20 160678 160716 5
20 160969 161015 5
20 161139 161172 5
20 161318 161336 5
20 161634 161747 5
20 162091 162421 5
20 163227 163248 5
20 163688 163872 5
20 164068 164228 5
20 164378 164435 5
20 164710 164771 5
20 164939 165483 5
20 165639 166051 5
20 168982 169156 5
20 169461 169482 5
20 169670 169794 5
20 170203 170249 5
20 170527 170548 5
20 170860 170914 5
20 171260 171328 5
20 171493 171630 5
20 172278 172455 5
20 173117 173135 5
20 173450 173617 5
20 173925 173962 5
20 174089 174390 5
20 174538 174677 5
20 174826 174972 5
20 175119 175169 5
20 175325 175338 5
20 175500 175634 5
20 176135 176441 5
20 176460 176584 5
20 176712 176736 5
20 177211 177233 5
20 177680 177794 5
20 178375 178392 5
20 180379 180520 5
20 180666 180769 5
20 183632 183781 5
20 184386 184602 5
20 184900 185546 5
20 185672 185804 5
20 186037 186302 5
20 188398 188406 5
20 189789 190289 5
20 190714 190722 5
20 191440 191561 5
20 191883 192047 5
20 193651 193664 5
20 193822 194217 5
20 194365 194376 5
20 194502 194518 5
20 196885 196924 5
20 197062 197081 5
20 197224 197279 5
20 197423 197564 5
20 198242 198592 5
20 198738 198907 5
20 199167 199177 5
20 199486 199966 5
20 200583 200610 5
20 200766 200902 5
20 204030 204158 5
20 204787 204821 5
20 204953 204975 5
20 205366 205405 5
20 205560 205916 5
20 206284 206294 5
20 207604 207620 6
20 208093 208121 6
20 208263 208421 6
20 209201 209217 6
20 209357 209557 6
20 209671 209962 6
20 210608 210688 6
20 210823 210882 6
20 211431 211542 6
20 211718 211773 6
20 211945 212038 6
20 212160 212230 6
20 212484 212624 6
20 212782 212945 6
20 213096 213234 6
20 213394 213532 6
20 213691 213748 6
20 214168 214190 6
20 214356 214445 6
20 214916 215083 6
20 216560 216656 6
20 216841 216850 6
20 218918 219323 6
20 219481 219534 6
20 219644 219654 6
20 220436 220450 6
20 222886 223028 6
20 223047 223359 6
20 223524 223976 6
20 224105 224220 6
20 224880 225032 6
20 227654 227785 6
20 227935 227974 6
20 228169 228272 6
20 228446 229027 6
20 229182 229214 6
20 229674 229687 6
20 229817 229965 6
20 230675 230906 6
20 231675 231680 6
20 232662 232986 6
20 234134 234254 6
20 235377 235557 6
20 235709 235845 6
20 236269 236272 6
20 237819 238006 6
20 238354 238512 6
20 238515 238853 6
20 239241 239341 7
20 239457 239637 7
20 241774 242216 7
20 242529 242691 7
20 244498 244804 7
20 245064 245321 7
20 245478 245732 7
20 248318 248518 7
20 248693 248853 7
20 253055 253491 7
20 253649 253673 7
20 253790 253963 7
20 256081 256093 7
20 256399 256451 7
20 256589 256600 7
20 257480 257512 7
20 257676 257775 7
20 257944 257991 7
20 258032 258332 7
20 258465 258610 7
20 258732 258745 7
20 258886 258895 7
20 259213 259343 7
20 260025 260237 8
20 260353 260365 8
20 260512 260651 8
20 260824 260983 8
20 263959 264109 8
20 264135 264347 8
20 264491 264724 8
20 265047 265576 8
20 266621 266665 8
20 266797 266987 8
20 267478 267638 8
20 269914 270048 8
20 270706 270760 8
20 271675 271882 8
20 274950 275074 8
20 276603 277048 8
20 277207 277363 8
20 278077 278325 8
20 281724 281908 8
20 282240 282282 8
20 285923 285938 8
20 286070 286105 8
20 286260 286425 8
20 286611 286728 8
20 287160 287170 8
20 287504 287605 8
20 287647 288094 8
20 288391 288404 8
20 289529 289652 8
20 289846 290062 8
20 292709 292831 8
20 293295 293510 8
20 293778 293840 8
20 294120 294192 8
20 294346 294381 8
20 294544 294698 8
20 296082 296100 8
20 296967 297322 8
20 297511 297667 8
20 297677 297805 8
20 298473 298813 8
20 298987 299168 8
20 301024 301140 8
20 301968 301989 8
20 302740 303070 8
20 303255 303445 8
20 305596 305833 8
20 307550 307715 8
20 308633 308968 8
20 309424 309516 8
20 309656 309824 8
20 309995 310115 8
20 310470 310666 8
20 311677 311887 8
20 312984 313007 8
20 315145 315263 8
20 316323 316343 8
20 316682 316749 8
20 316775 316861 8
20 316995 317399 8
20 317902 317992 8
20 318150 318186 8
20 318342 318463 8
20 318839 318890 8
20 319024 319125 8
20 319283 319318 8
20 319480 319601 8
20 319745 319889 8
20 320369 320539 8
20 320701 320719 8
20 321968 322292 8
20 322458 322926 8
20 323980 324138 8
20 324868 324923 8
20 325059 325217 8
20 325968 325975 8
20 327886 328037 8
20 330488 330632 8
20 330945 330968 8
20 331258 331501 8
20 331637 331814 8
20 331977 332193 8
20 332456 332630 8
20 332760 332937 8
20 334916 335378 8
20 337815 338161 9
20 338328 338657 9
20 340933 341403 9
20 341539 341575 9
20 342082 342136 9
20 344283 344389 9
20 345525 345570 9
20 345886 346024 9
20 346164 346214 9
20 346487 346926 9
20 347274 347403 9
20 347437 347606 9
20 347758 348025 9
20 348030 348098 9
20 348350 348495 9
20 349059 349268 9
20 349413 349604 9
20 350369 350427 9
20 350718 350864 9
20 351006 351410 9
20 351870 351903 9
20 352032 352043 9
20 352318 352474 9
20 352697 352751 9
20 353241 353250 9
20 353574 353736 9
20 357278 357431 9
20 357767 358255 9
20 358558 358682 9
20 358802 358826 9
20 359314 359321 9
20 359684 359799 9
20 361841 362396 9
20 362534 362731 9
20 362881 362950 9
20 363180 363296 9
20 364247 364415 9
20 370798 370975 10
20 372185 372538 10
20 373050 373366 10
20 373544 373574 10
20 375342 375749 10
20 375905 376123 10
20 376863 376877 10
20 377015 377053 10
20 377243 377722 10
21 1059 1193 11
21 1321 1442 11
21 1738 1906 11
21 2608 2803 11
21 4366 4481 11
21 4619 4693 11
21 4849 4929 11
21 5094 5296 11
21 6614 6922 11
21 7183 7253 11
21 7547 7851 11
21 7981 8158 11
21 9181 9490 11
21 9543 9655 11
21 12681 12832 11
21 13277 13304 11
21 13774 13924 11
21 14720 14786 11
21 14968 15086 11
21 15256 15263 11
21 15424 15659 11
21 16251 16289 11
21 16581 16758 11
21 17490 17529 11
21 18010 18031 11
21 19637 19789 11
21 19938 20043 11
21 21325 21498 11
21 21638 21730 11
21 23251 23530 11
21 23670 23755 11
21 23904 24040 11
21 24849 24984 11
21 25463 25606 11
21 27991 28014 11
21 28630 28791 11
21 28977 29057 11
21 29741 29743 11
21 31018 31281 11
21 32963 32971 11
21 33268 33458 11
21 33606 34691 11
21 35025 35142 11
21 35160 35335 11
21 35339 35507 11
21 36938 37248 11
21 37257 37442 11
21 37616 37898 11
21 38064 38135 11
21 39425 39581 11
21 40407 40586 11
21 40753 40950 11
21 41109 41251 11
21 43461 43817 11
21 43828 43985 11
21 43992 44144 11
21 44343 44821 11
21 44840 44996 11
21 45005 45149 11
21 45474 45610 11
21 47899 47925 11
21 48074 48120 11
21 48704 48734 11
21 51040 51351 12
21 51663 51674 12
21 51803 52108 12
21 52634 52799 12
21 55605 55773 12
21 57979 57994 12
21 58272 58358 12
21 59142 59260 12
21 59563 59724 12
21 59861 59896 12
21 62361 62523 12
21 63020 63333 12
21 63518 63524 12
21 63680 63810 12
21 63942 64377 12
21 64505 64609 12
21 64912 64926 12
21 65070 65435 12
21 65606 65953 12
21 66225 66236 12
21 66402 66598 12
21 66892 67137 12
21 67658 67967 12
21 68121 68269 12
21 68439 68597 12
21 68614 68920 12
21 69965 70137 12
21 70750 70898 12
21 74752 74777 12
21 76563 76717 12
21 77152 77197 12
21 77339 77776 12
21 77926 78103 12
21 78217 78242 12
21 78974 78990 12
21 82639 82803 12
21 83585 83739 12
21 84049 84080 12
21 84243 84637 12
21 85688 85826 12
21 86270 86397 12
21 86557 86711 12
21 89190 89318 12
21 92822 92959 12
21 93456 93612 12
21 94035 94231 12
21 95408 95410 12
21 95566 95591 12
21 97772 97777 12
21 97930 98126 12
21 98270 98318 12
21 98434 98734 12
21 98896 99060 12
21 100292 100436 12
21 101993 102003 12
21 102160 102189 12
21 102580 102800 12
21 102948 103415 12
21 103577 103579 12
21 103842 103916 12
21 104050 104228 12
21 104488 104507 12
21 104666 104691 12
21 105301 105501 12
21 105660 106017 12
21 106393 106654 12
21 107011 107052 12
21 107719 107760 12
21 108013 108018 12
21 108337 108508 12
21 108925 109387 12
21 112258 112274 12
21 112454 112748 12
21 112898 112971 12
21 113138 113232 12
21 113395 113454 12
21 113693 114186 12
21 114495 114593 12
21 114746 114818 12
21 114954 115084 12
21 115246 115493 12
21 115929 115957 12
21 116243 116429 12
21 116587 116720 12
21 116955 116995 12
21 117235 117272 12
21 117412 117460 12
21 117739 117765 12
21 118071 118100 12
21 118517 118576 12
21 118706 118898 12
21 119046 119536 12
21 119694 119800 12
21 120012 120121 12
21 120249 120582 12
21 120616 120769 12
21 124748 124784 12
21 124911 125109 12
21 125487 125522 12
21 125674 125775 12
21 126401 126717 12
21 127539 127884 12
21 133247 133401 13
21 133715 133723 13
21 134148 134178 13
21 136150 136174 13
21 136341 136403 13
21 137471 137486 14
21 137602 137641 14
21 140167 140295 14
21 140448 140650 14
21 140801 141001 14
21 142622 142974 14
21 144942 144977 14
21 145787 145926 14
21 146092 146260 14
21 148846 149317 14
21 149494 149624 14
21 150313 150473 14
21 151270 151455 14
21 152213 152273 14
21 152457 152472 14
21 152632 152779 14
21 154620 154726 14
21 155492 155522 14
21 156197 156415 14
21 156933 157156 14
21 157317 157483 14
21 157661 157672 14
21 157842 157972 14
21 158244 158599 14
21 158870 159049 14
21 161829 161832 14
21 161960 162117 14
21 164185 164337 14
21 164485 164646 14
21 167294 167318 14
21 167939 167961 14
21 168455 168497 14
21 168662 168931 14
21 169175 169211 14
21 169339 169369 14
21 169649 169670 14
21 169802 169803 14
21 171404 171430 14
21 171685 171752 14
21 172160 172284 14
21 174219 174252 14
21 174413 174429 14
21 175967 176124 14
21 179366 179380 14
21 179595 179913 14
21 180503 180669 14
21 182720 182723 14
21 183159 183177 14
21 183669 183817 14
21 185515 185525 14
21 185841 186012 14
21 188254 188407 14
21 189480 189496 14
21 189847 190063 14
21 190149 190349 14
21 190945 191019 14
21 191164 191229 14
21 191489 191671 14
21 192882 192903 14
21 193318 193498 14
21 193647 193768 14
21 195198 195314 14
21 196046 196051 14
21 196397 196588 14
21 196860 197016 14
21 198434 198475 14
21 200175 200427 14
21 202148 202296 14
21 203676 203690 14
21 203853 204015 14
21 204028 204196 14
21 204800 204928 14
21 205461 205505 14
21 205656 205667 14
21 205920 206078 14
21 206190 206208 14
21 206966 207114 14
21 207278 207309 14
21 207457 207804 14
21 207918 207987 14
21 208294 208546 14
21 209504 209790 14
21 209918 209986 14
21 211418 211632 14
21 211812 212266 14
21 214011 214163 14
21 216799 216974 14
21 216990 217147 14
21 219453 219483 14
21 219650 219812 14
21 220921 221078 14
21 221709 222139 14
21 222327 222554 14
21 222750 222886 14
21 223850 223972 14
21 224652 224785 14
21 224950 225658 14
21 225798 225954 14
21 226120 226125 14
21 226484 226626 14
21 226773 226781 14
21 228984 229506 14
21 231424 231439 14
21 231594 231603 14
21 232034 232223 14
21 232543 232780 14
21 232909 233143 14
21 233296 233486 14
21 233647 233791 14
21 234060 234207 14
21 234359 234582 14
21 234741 234963 14
21 235111 235653 14
21 236108 236234 14
21 237086 237194 14
21 237430 237431 14
21 243233 243248 15
21 243697 243859 15
21 246312 246470 15
21 246780 246789 15
21 246951 247110 15
21 249116 249301 15
21 249575 249606 15
21 250259 250337 15
21 250776 250915 15
21 253284 253434 15
21 253597 254070 15
21 254341 254367 15
21 254515 254713 15
21 255071 255102 15
21 255622 255919 15
21 256070 256394 15
21 257153 257353 15
21 260711 260880 15
21 261198 261369 15
21 263395 263572 15
21 266917 267080 15
21 267549 267728 15
21 267871 268023 15
21 268185 268375 15
21 268420 268596 15
21 268762 268911 15
21 269091 269242 15
21 271349 271602 15
21 271902 272091 15
21 272222 272370 15
21 272386 273003 15
21 273175 273344 15
21 273815 273968 15
21 274616 274636 15
21 275730 276090 15
21 276125 276497 15
21 279158 279166 15
21 279538 279654 15
21 282618 282775 15
21 283110 283114 15
21 283605 283972 15
21 284400 284955 15
21 285276 285333 15
21 288208 288353 15
21 288807 289090 15
21 289253 289460 15
21 289686 289815 15
21 289860 290133 15
21 290545 290561 15
21 290711 290740 15
21 291173 291180 15
21 291345 291636 15
21 291786 291804 15
21 291969 291975 15
21 292700 292860 15
21 292954 293223 15
21 293369 293569 15
21 293730 293784 15
21 294175 294321 15
21 295085 295222 15
21 295741 296207 15
21 297928 298291 16
21 298459 298468 16
21 300151 300233 16
21 300363 300525 16
21 302834 302972 16
21 303300 303529 16
21 304219 304366 16
21 304371 304674 16
21 304832 304974 16
21 307671 307773 16
21 307923 307935 16
21 308089 308119 16
21 310148 310481 16
21 311266 311424 16
21 311569 311701 16
21 311729 312377 16
21 312539 312853 16
21 312899 313027 16
21 313239 313359 16
21 313425 313540 16
21 315114 315148 16
21 316973 317134 16
21 320981 321004 16
21 322089 322225 16
21 322400 322541 16
21 322704 322850 16
21 322862 323001 16
21 323289 323402 16
21 326117 326119 16
21 326619 326868 16
21 326991 327018 16
21 327242 327433 16
21 327743 327782 16
21 327934 327941 16
21 328383 328413 16
21 331865 332050 16
21 334479 334536 16
21 335465 335647 16
21 338057 338075 16
21 340614 340761 16
21 340933 341012 16
21 341697 341727 16
21 343075 343257 16
21 343270 343425 16
21 345012 345173 16
21 345982 346114 16
21 346476 346506 16
21 346654 346666 16
21 346845 347678 16
21 347817 348012 16
21 348464 348505 16
21 348661 348670 16
21 348816 348860 16
21 349182 349304 16
21 349703 349720 16
21 350029 350138 16
21 350455 350463 16
21 350611 350627 16
21 352517 352561 16
21 352702 352842 16
21 352994 353031 16
21 353161 353179 16
21 353613 353816 16
21 356671 357124 16
21 357456 357600 16
21 358270 358297 16
21 360540 360700 16
21 361016 361054 16
21 361663 361841 16
21 361999 362028 16
21 363831 363840 16
21 366794 366845 16
21 369224 369333 16
21 369966 370253 16
21 370529 370571 16
21 372435 372710 16
21 372785 372907 16
21 373044 373053 16
21 376074 376244 16
21 376418 376588 16
21 378617 378653 16
21 379110 379156 16
21 379182 379345 16
21 379833 380009 16
21 380873 380879 16
21 381050 381178 16
21 382184 382333 16
21 384406 384642 16
21 384784 385027 16
21 385172 385733 16
21 385879 386068 16
21 386246 386552 16
21 389155 389182 16
21 389637 389659 16
21 389969 390533 16
21 390881 390935 16
21 391473 391792 16
21 392036 392148 16
21 392408 392466 16
21 396229 396390 16
29 52437 52561 17
29 57204 57223 17
29 57395 57456 17
29 57632 57783 17
29 62261 62593 17
29 62745 63104 17
29 63391 63599 17
29 63925 64049 17
29 64375 64418 17
29 64566 65108 17
29 65464 65572 17
29 65740 65868 17
29 66902 67079 17
29 67091 67395 17
29 67416 67725 17
29 67895 67952 17
29 68443 68704 17
29 68830 69275 17
29 12932 13069 18
29 15047 15207 18
29 15209 15368 18
29 15474 15815 18
29 16304 16481 18
29 16762 17072 18
29 17194 17196 18
29 17849 18008 18
29 19244 19374 18
29 21420 21430 18
29 23195 23371 18
29 23684 23692 18
29 24038 24183 18
29 24507 24510 18
29 25967 26121 18
29 27342 27501 18
29 28508 28752 18
29 29460 29618 18
29 29775 29951 18
29 30075 30228 18
29 32163 32342 18
29 32859 33281 18
29 33814 33945 18
29 34564 34726 18
29 35028 35195 18
29 36321 36537 18
29 38392 38555 18
29 38713 38739 18
29 39209 39339 18
29 40493 40684 18
29 40879 41053 18
29 42049 42175 18
29 43634 43844 18
29 46265 46358 18
29 46918 46963 18
29 49328 49474 18
29 49504 49663 18
29 49813 49893 18
29 49914 50456 18
29 50566 50963 18
29 51084 51165 18
29 2758 3232 19
29 3379 3631 19
29 4270 4296 19
29 6323 6389 19
29 6675 6728 19
29 7046 7077 19
29 11005 11472 19
29 11987 12008 19
29 12169 12332 19
30 180485 180623 20
30 180632 180744 20
30 180763 180879 20
30 180905 181021 20
30 181245 181387 20
30 181424 181690 20
30 181836 181889 20
30 182062 182430 20
30 182566 182741 20
30 182746 182912 20
30 182965 183081 20
30 184231 184343 20
30 184729 184734 20
30 184906 184914 20
30 186670 186822 20
30 187028 187299 20
30 187848 187916 20
30 188230 188353 20
30 191337 191467 20
30 192235 192390 20
30 192673 192901 20
30 193056 193104 20
30 193250 193619 20
30 193759 193911 20
30 197752 198068 20
30 198791 198956 20
30 199899 200111 20
30 202424 202577 20
30 202770 202894 20
30 203257 203267 20
30 203388 203401 20
30 203724 203747 20
30 204032 204373 20
30 204801 204837 20
30 204997 205466 20
30 205603 205649 20
30 205928 206071 20
30 206545 206549 20
30 162907 163070 21
30 163573 163742 21
30 164039 164213 21
30 165339 165677 21
30 165822 165871 21
30 167884 167908 21
30 168177 168390 21
30 168554 168835 21
30 169259 169283 21
30 169620 169686 21
30 169818 169951 21
30 170959 170986 21
30 171884 172022 21
30 173668 174234 21
30 174401 174599 21
30 174763 174912 21
30 176866 176891 21
30 177359 177385 21
30 178418 178643 21
30 178669 178813 21
30 179271 179286 21
30 179446 179600 21
30 136397 136555 22
30 136565 136704 22
30 138315 138363 22
30 138950 139255 22
30 139263 139453 22
30 140530 140759 22
30 141001 141025 22
30 141318 141468 22
30 142159 142700 22
30 142868 143040 22
30 144294 144406 22
30 144906 145313 22
30 145469 145592 22
30 145730 145762 22
30 145899 145919 22
30 146740 146773 22
30 147383 147418 22
30 147789 147917 22
30 149347 149502 22
30 149999 150031 22
30 151111 151351 22
30 151467 151718 22
30 109250 109255 23
30 109408 109564 23
30 110360 110579 23
30 112713 112838 23
30 113330 113341 23
30 114312 114459 23
30 114971 115258 23
30 115414 115428 23
30 115721 115729 23
30 116210 116680 23
30 117429 117610 23
30 118751 118917 23
30 119213 119249 23
30 119403 119466 23
30 119943 120085 23
30 120241 120395 23
30 120534 120576 23
30 120759 120768 23
30 120906 120922 23
30 121076 121934 23
30 122094 122228 23
30 122648 122725 23
30 122873 123232 23
30 123522 123545 23
30 123683 123707 23
30 123866 123966 23
30 126938 127110 23
30 129720 129998 23
30 130002 130223 23
30 133382 133409 23
30 133716 133731 23
30 134662 134919 23
30 70779 70954 24
30 71091 71428 24
30 71474 71683 24
30 72371 72392 24
30 72705 72745 24
30 73491 73800 24
30 73958 74114 24
30 74721 75443 24
30 77333 77871 24
30 79945 79973 24
30 82436 82578 24
30 82772 82803 24
30 82941 82962 24
30 83122 83253 24
30 83541 83544 24
30 84633 84680 24
30 84808 84838 24
30 85268 85283 24
30 86108 86199 24
30 86225 86340 24
30 86488 86633 24
30 86778 87105 24
30 87111 87260 24
30 87411 87737 24
30 87747 87899 24
30 91221 91320 24
30 93753 93859 24
30 96643 96663 24
30 98243 98372 24
30 100133 100287 24
30 100435 100449 24
30 100904 100912 24
30 102542 102669 24
30 102688 102809 24
30 103040 103088 24
30 62858 63036 25
30 64328 64622 25
30 64779 64794 25
30 66360 66414 25
30 67536 67650 25
30 69214 69263 25
30 69390 69391 25
30 69685 69697 25
30 69860 70165 25
30 70498 70512 25
30 10383 10531 26
30 11416 11517 26
30 12668 12675 26
30 18271 18453 26
30 18841 18860 26
30 19053 19253 26
30 19397 19521 26
30 19671 20312 26
30 20456 20775 26
30 20912 21121 26
30 21264 21404 26
30 21735 22035 26
30 22181 22228 26
30 22385 22525 26
30 22530 22709 26
30 23449 23471 26
30 23751 23912 26
30 25857 26173 26
30 26315 26481 26
30 26736 27328 26
30 27493 27619 26
30 27794 27832 26
30 28194 28253 26
30 32381 32773 26
30 32927 33062 26
30 33336 33574 26
30 33830 34511 26
30 34701 34842 26
30 35192 35325 26
30 35539 35650 26
30 35810 35867 26
30 36186 36206 26
30 36986 37031 26
30 40282 40635 26
30 42425 42574 26
30 43026 43050 26
30 43326 43346 26
30 46447 46501 26
30 46692 46728 26
30 46860 47029 26
30 47811 47843 26
30 48694 48831 26
30 53183 53810 26
30 54330 54513 26
30 58945 59119 26
30 59987 60119 26
30 60277 60290 26
30 60433 60549 26
30 60685 60735 26
30 565 717 27
30 1824 1839 27
30 2337 2503 27
30 2641 2768 27
30 2782 3209 27
30 3654 3781 27
30 3800 3901 27
30 4172 4447 27
30 4762 4835 27
30 4850 4963 27
30 5121 5243 27
30 5381 5531 27
30 6009 6169 27
30 6334 6366 27
30 6643 6702 27
30 6940 7015 27
30 7171 7327 27
30 7485 7534 27
30 7571 7691 27
30 7859 8270 27
30 9027 9131 27
45 799 903 28
45 982 1140 28
45 1466 1647 28
45 3941 4273 28
45 5057 5067 28
45 5375 5411 28
45 5577 5755 28
45 6760 6891 28
45 8733 8770 28
45 11953 11994 28
45 12163 12393 28
45 12558 12718 28
45 13125 13233 28
45 15277 15492 28
45 17357 17405 28
45 18018 18185 28
45 21736 21744 28
45 22045 22244 28
45 22663 23274 28
45 23295 23453 28
45 23787 23844 28
45 24113 24312 28
45 24743 24906 28
45 25345 25354 28
45 25516 25667 28
45 25815 25835 28
45 25983 26134 28
45 31452 31617 28
45 31776 31814 28
45 31932 32076 28
45 32383 32419 28
45 36359 36685 28
45 36802 36919 28
45 37075 37135 28
45 37270 37449 28
45 37588 37612 28
45 37920 38027 28
45 38380 38515 28
45 41240 41358 28
45 42530 42638 28
45 42867 42982 28
45 43063 43163 28
45 46735 47012 29
45 47379 47563 29
45 49090 49113 29
45 58250 58364 30
45 58504 58723 30
45 59878 60034 30
45 60970 61107 30
45 61375 61502 30
45 61769 61816 30
45 62200 62374 30
45 64847 65010 30
45 65162 65368 30
45 65754 65768 30
45 65913 66017 30
45 66258 66407 30
45 69181 69579 30
45 69735 69769 30
45 69896 70073 30
45 70284 70549 30
45 70727 71009 30
45 73756 73784 30
45 73904 74133 30
45 74472 74989 30
45 77749 78071 30
45 80344 80346 30
45 80503 80686 30
45 82054 82212 30
45 82608 82609 30
45 83082 83116 30
45 83896 84098 30
45 87537 87839 30
45 89235 89394 30
45 89675 89707 30
45 89869 90152 30
45 90457 90734 30
45 93362 93521 30
45 93528 93683 30
45 93695 93884 30
45 94290 94420 30
45 94788 94793 30
45 96256 96400 30
45 100290 100436 30
45 100565 100745 30
45 102125 102451 30
45 102605 102794 30
45 102933 103103 30
45 103386 103576 30
45 103757 103866 30
45 104137 104171 30
45 106108 106439 30
45 106852 107432 30
45 107603 107904 30
45 108247 108276 30
45 108725 108749 30
45 108866 109081 30
45 111203 111352 30
45 111513 111746 30
45 111933 112089 30
45 112104 112302 30
45 113038 113107 30
45 114254 114420 30
45 114760 114929 30
45 115392 115513 30
45 116327 116467 30
45 117077 117681 30
45 117730 118433 30
45 118582 118829 30
45 119122 119136 30
45 120524 120704 30
45 121347 121367 30
45 121656 121991 30
45 122592 122659 30
45 127414 127699 31
45 127840 127985 31
45 128513 128633 31
45 129587 129761 31
45 131049 131187 31
45 131671 131798 31
45 131815 131921 31
45 133500 134004 31
45 134936 134955 31
45 136074 136194 31
45 137957 138133 32
45 138938 138966 32
45 140928 141082 32
45 141760 141869 32
45 142223 142371 32
45 142546 142574 32
45 144496 144516 32
45 144656 144662 32
45 144820 144918 32
45 147179 147254 32
45 147495 147783 32
45 148144 148245 32
45 148393 148504 32
45 148663 148706 32
45 148845 148846 32
45 149287 149311 32
45 149630 149855 32
45 150002 150013 32
45 150330 150439 32
45 150616 150962 32
45 151134 151782 32
45 151936 152130 32
45 152497 152555 32
45 152705 152858 32
45 153008 153193 32
45 154043 154290 32
45 154601 154765 32
45 154783 154929 32
45 154936 155073 32
45 155399 155553 32
45 155853 156133 32
45 156358 156473 32
45 158129 158155 32
45 159183 159321 32
45 159678 159803 32
45 163171 163293 32
45 163573 163670 32
45 163818 164038 32
45 164177 164300 32
45 164434 164489 32
45 164655 164817 32
45 164830 165006 32
45 166812 166973 32
45 167143 167157 32
45 167286 167463 32
45 168095 168217 32
45 168399 168423 32
45 169150 169490 32
45 171861 172008 32
45 173764 173804 32
45 173957 174117 32
45 174287 174442 32
45 177902 177916 32
45 178085 178229 32
45 178380 178469 32
45 178717 178748 32
45 179015 179040 32
45 179171 180109 32
45 182343 182646 32
45 185126 185282 32
45 185406 185437 32
45 185575 185735 32
45 185887 185968 32
45 186133 186548 32
45 186722 186919 32
45 187518 187553 32
45 187841 187861 32
45 189486 190109 32
45 190266 190425 32
45 192848 192897 32
45 193035 193190 32
45 193999 194141 32
45 194435 194647 32
45 194788 194793 32
45 195217 195237 32
45 195412 195844 32
45 196496 196652 32
45 197273 197442 32
45 199354 199522 32
45 200206 200349 32
45 200498 200633 32
45 201767 201905 32
45 202063 202552 32
45 202740 203250 32
45 203974 203998 32
45 204190 204445 32
45 204613 204634 32
45 205094 205446 32
45 205744 205923 32
45 206180 206204 32
45 207046 208189 32
45 208341 208510 32
45 211544 211656 32
45 212878 212880 32
45 213309 213473 32
45 215151 215268 32
45 216750 216876 32
45 217715 217796 32
45 217808 218140 32
45 218905 218995 32
45 219795 219931 32
45 220153 220208 32
45 220528 220580 32
45 221813 221854 32
45 222638 222772 32
45 222917 222939 32
45 223090 223580 32
45 223755 224012 32
45 224507 224568 32
45 225075 225221 32
45 225473 225910 32
45 226930 227017 32
45 228598 228878 32
45 228905 229031 32
45 229952 230086 32
45 231163 231487 32
45 232091 232103 32
45 232326 232456 32
45 232990 233090 32
45 233422 233722 32
45 234254 234369 32
45 234587 235174 32
45 235340 235500 32
45 235762 236105 32
45 237321 237472 32
45 237716 237931 32
45 237985 238247 32
45 238298 238398 32
45 238564 238734 32
45 239017 239191 32
45 240081 240239 32
45 240587 240701 32
45 241929 242051 32
45 242447 242464 32
45 242624 243112 32
45 243235 243381 32
45 245179 245490 32
45 248347 248361 32
45 248491 248821 32
45 250574 250728 32
45 251207 251477 32
45 251494 251629 32
45 252168 252223 32
45 252369 252392 32
45 253763 253792 32
45 254479 254857 32
45 254883 254992 32
45 255258 255331 32
45 255506 255799 32
45 258504 258655 32
45 258800 258826 32
45 258999 259168 32
45 259397 259674 32
45 260433 260534 32
45 260684 260885 32
45 261041 261257 32
45 261416 261652 32
45 264148 264185 32
45 264595 264714 32
45 264864 264894 32
45 265549 265574 32
45 267300 267458 32
45 268337 268471 32
45 271404 271414 32
45 272614 272742 32
45 277142 277175 33
45 277330 277390 33
45 277695 278396 33
45 278743 278759 33
45 279053 279223 33
45 279400 279407 33
45 280029 280066 33
45 282433 282612 33
45 283142 283165 33
45 283589 283756 33
45 283961 284098 33
45 284433 284585 33
45 286076 286205 33
45 286219 286378 33
45 286381 286543 33
45 287326 287478 33
45 287820 287980 33
45 289442 289448 33
45 293559 293586 33
45 294032 294060 33
45 296237 296428 33
45 296583 296732 33
45 297208 297478 33
45 300771 300896 33
45 302030 302052 33
45 305339 305487 33
45 306998 307104 33
45 308057 308182 33
45 308853 308863 33
45 309357 309509 33
45 311133 311280 33
45 312538 312991 33
45 314102 314253 33
45 315035 315151 33
45 315561 315618 33
45 316037 316335 33
45 316340 316506 33
45 316971 317174 33
45 317616 317778 33
45 318991 319160 33
45 320623 320741 33
45 320913 321070 33
45 321111 321273 33
45 321364 321509 33
45 322647 322661 33
45 322817 322979 33
45 323119 323410 33
45 323571 323886 33
45 325039 325171 33
45 326287 326438 33
45 326926 327051 33
45 327201 327268 33
45 327789 327927 33
45 328351 328396 33
45 329644 329875 33
45 330023 330238 33
45 330518 330545 33
45 331024 331177 33
45 331334 331772 33
45 333562 333712 33
45 334065 334227 33
45 334498 334531 33
45 334549 334794 33
45 334947 334978 33
45 335485 335615 33
45 336069 336229 33
45 336379 336576 33
45 336724 336922 33
45 337106 337155 33
45 338675 338806 33
45 339157 339263 33
45 340816 340969 33
45 341127 341146 33
45 341606 341842 33
45 341971 342294 33
45 345294 345327 33
45 345479 345494 33
45 345614 345748 33
45 346026 346324 33
45 346540 346723 33
45 347047 347061 33
45 347224 347255 33
45 347392 347762 33
45 347889 347898 33
45 348043 348091 33
45 348246 348377 33
45 348533 348555 33
45 348873 348931 33
45 350326 350438 33
45 351862 351989 33
45 352164 352319 33
45 352635 352782 33
45 353133 353445 33
45 353622 354022 33
45 354206 354375 33
45 354531 354712 33
45 354854 355058 33
45 355133 355162 33
45 355316 355404 33
45 355680 355812 33
45 356021 356185 33
45 356230 356347 33
45 357030 357281 33
45 358710 359033 33
45 359810 359950 33
45 362322 362331 33
45 362784 362798 33
45 362932 363206 33
45 363327 363465 33
45 363625 363648 33
45 364021 364220 33
45 364251 364395 33
45 364927 365050 33
45 366023 366495 33
45 369147 369275 33
45 369911 370050 33
45 374490 374529 33
45 375141 375300 33
45 375455 375468 33
45 375594 375856 33
45 376317 376484 33
45 376648 376847 33
45 377197 377260 33
45 377647 377662 33
45 378105 378207 33
45 380137 380269 33
45 380775 380822 33
45 380993 381169 33
45 383219 383265 34
45 383585 383619 34
45 383779 383973 34
45 384310 384459 34
45 384931 385069 34
45 385105 385270 34
45 385569 385582 34
45 385727 385779 34
45 385904 386056 34
45 386071 386219 34
45 387292 387940 34
45 388246 388327 34
45 388588 388699 34
45 389361 389476 34
45 391091 391118 34
45 392576 392727 34
45 393364 393382 34
45 393669 393683 34
45 393832 393837 34
45 394318 394463 34
45 394620 394629 34
45 394781 394808 34
45 396341 396635 34
45 397903 398063 34
45 398211 398354 34
45 398516 398652 34
45 399182 399199 34
45 399363 399510 34
45 399522 399699 34
45 400114 400124 34
45 400278 400440 34
45 403772 403778 34
45 404878 404885 34
45 406649 406653 34
45 407061 407223 34
45 407371 407422 34
45 407900 407923 34
45 408949 409109 34
45 409162 409287 34
45 409772 409936 34
45 410073 410423 34
45 410558 410724 34
45 410863 410873 34
45 411009 411069 34
45 411708 411900 34
45 412074 412572 34
45 412908 413035 34
45 413525 413561 34
45 414443 414452 35
45 414783 414933 35
45 415329 415503 35
45 415965 416066 35
45 416873 417029 35
45 417215 417359 35
45 417515 417517 35
45 417807 417949 35
45 418077 418094 35
45 418416 418418 35
45 419715 419767 35
45 420559 420722 35
45 420741 420891 35
45 422353 422517 35
45 425506 425606 35
45 426383 426527 35
45 431393 431454 35
45 437521 437570 36
45 438105 438259 36
45 438409 438613 36
45 439840 439955 36
45 442073 442102 36
45 442579 442583 36
45 442910 442926 36
45 443264 443321 36
45 443502 443577 36
45 443743 443861 36
45 444204 444248 36
45 444388 444504 36
45 444648 444656 36
45 444783 444876 36
45 445195 445351 36
45 445819 445971 36
45 446248 446417 36
45 447575 447612 36
45 447758 447786 36
45 447960 448115 36
45 448243 448277 36
45 448435 448621 36
45 452985 453329 36
45 453735 453889 36
45 454362 454551 36
45 454592 454732 36
45 456023 456325 36
45 456337 456644 36
45 456945 457114 36
45 457252 457417 36
45 457734 457886 36
45 459403 459430 36
45 460320 460801 36
45 461837 461890 36
45 462657 462960 36
45 463790 463802 36
45 463943 464368 36
45 464914 465240 36
45 465401 465467 36
45 465477 466102 36
45 466240 466513 36
45 466676 467086 36
45 467228 467696 36
45 472388 472557 37
45 472857 472906 37
45 473757 473867 37
45 474198 474345 37
45 474522 474683 37
45 475192 475336 37
45 476418 476624 37
45 477651 477890 37
45 478069 478222 37
45 478383 478696 37
45 478860 478892 37
45 480346 480363 37
45 481776 481804 37
45 484644 484710 37
45 485092 485351 37
46 4155 4315 38
46 4327 5129 38
46 5131 5293 38
46 5464 5555 38
46 5577 5719 38
46 5732 5894 38
46 6158 6318 38
46 7421 7494 38
46 7870 8181 38
46 8671 8917 38
46 9085 9152 38
46 9166 9231 38
46 9652 9806 38
46 20841 21024 39
46 21575 21744 39
46 21898 21971 39
46 22641 22749 39
46 22780 22938 39
46 23303 23364 40
46 23735 23840 40
46 25774 25900 40
46 26039 26203 40
46 26678 26823 40
46 26828 26984 40
46 27428 27455 40
46 27584 27631 40
46 27654 27813 40
46 27931 27962 40
46 28242 28431 40
46 28901 28909 40
46 29072 29243 40
46 32959 32985 40
46 33119 33282 40
46 33285 33309 40
46 33888 34061 40
46 34236 34837 40
46 37396 37402 40
46 37554 37558 40
46 39477 39784 40
46 40532 40548 40
46 42514 42550 40
46 42694 42713 40
46 42869 42906 40
46 43052 43243 40
46 43454 43575 40
46 45474 45501 40
46 45775 45828 40
46 46600 46610 40
46 46748 46789 40
46 47885 48047 40
46 48486 48766 40
46 50139 50166 40
46 50476 50649 40
46 51079 51244 40
46 51550 51695 40
46 55698 56145 40
46 56283 56288 40
46 56543 56586 40
46 57517 57677 40
46 58378 58499 40
46 58770 58799 40
46 60407 60490 40
46 61220 61372 40
46 62626 62634 40
[truncated: 8,384 more rows]
