# Supplementary material for: The complex pattern of epigenomic variation between natural yeast strains at single-nucleosome resolution
Source: Epigenetics Chromatin. 2015 Jul 31;8:26. doi: 10.1186/s13072-015-0019-3 (PMC4520285; doi:10.1186/s13072-015-0019-3)
Supplement: Additional file 19: — Tables of nucleosomal positions in each strain. [file 13072_2015_19_MOESM19_ESM.zip › saccharomyces_cerevisiae_BY_S288c_chromosomes.fasta]

>gi|144228165|ref|NC_001133.7| Saccharomyces cerevisiae chromosome I, complete chromosome sequence
CCACACCACACCCACACACCCACACACCACACCACACACCACACCACACCCACACACACACATCCTAACA
CTACCCTAACACAGCCCTAATCTAACCCTGGCCAACCTGTCTCTCAACTTACCCTCCATTACCCTGCCTC
CACTCGTTACCCTGTCCCATTCAACCATACCACTCCGAACCACCATCCATCCCTCTACTTACTACCACTC
ACCCACCGTTACCCTCCAATTACCCATATCCAACCCACTGCCACTTACCCTACCATTACCCTACCATCCA
CCATGACCTACTCACCATACTGTTCTTCTACCCACCATATTGAAACGCTAACAAATGATCGTAAATAACA
CACACGTGCTTACCCTACCACTTTATACCACCACCACATGCCATACTCACCCTCACTTGTATACTGATTT
TACGTACGCACACGGATGCTACAGTATATACCATCTCAAACTTACCCTACTCTCAGATTCCACTTCACTC
CATGGCCCATCTCTCACTGAATCAGTACCAAATGCACTCACATCATTATGCACGGCACTTGCCTCAGCGG
TCTATACCCTGTGCCATTTACCCATAACGCCCATCATTATCCACATTTTGATATCTATATCTCATTCGGC
GGTCCCAAATATTGTATAACTGCCCTTAATACATACGTTATACCACTTTTGCACCATATACTTACCACTC
CATTTATATACACTTATGTCAATATTACAGAAAAATCCCCACAAAAATCACCTAAACATAAAAATATTCT
ACTTTTCAACAATAATACATAAACATATTGGCTTGTGGTAGCAACACTATCATGGTATCACTAACGTAAA
AGTTCCTCAATATTGCAATTTGCTTGAACGGATGCTATTTCAGAATATTTCGTACTTACACAGGCCATAC
ATTAGAATAATATGTCACATCACTGTCGTAACACTCTTTATTCACCGAGCAATAATACGGTAGTGGCTCA
AACTCATGCGGGTGCTATGATACAATTATATCTTATTTCCATTCCCATATGCTAACCGCAATATCCTAAA
AGCATAACTGATGCATCTTTAATCTTGTATGTGACACTACTCATACGAAGGGACTATATCTAGTCAAGAC
GATACTGTGATAGGTACGTTATTTAATAGGATCTATAACGAAATGTCAAATAATTTTACGGTAATATAAC
TTATCAGCGGCGTATACTAAAACGGACGTTACGATATTGTCTCACTTCATCTTACCACCCTCTATCTTAT
TGCTGATAGAACACTAACCCCTCAGCTTTATTTCTAGTTACAGTTACACAAAAAACTATGCCAACCCAGA
AATCTTGATATTTTACGTGTCAAAAAATGAGGGTCTCTAAATGAGAGTTTGGTACCATGACTTGTAACTC
GCACTGCCCTGATCTGCAATCTTGTTCTTAGAAGTGACGCATATTCTATACGGCCCGACGCGACGCGCCA
AAAAATGAAAAACGAAGCAGCGACTCATTTTTATTTAAGGACAAAGGTTGCGAAGCCGCACATTTCCAAT
TTCATTGTTGTTTATTGGACATACACTGTTAGCTTTATTACCGTCCACGTTTTTTCTACAATAGTGTAGA
AGTTTCTTTCTTATGTTCATCGTATTCATAAAATGCTTCACGAACACCGTCATTGATCAAATAGGTCTAT
AATATTAATATACATTTATATAATCTACGGTATTTATATCATCAAAAAAAAGTAGTTTTTTTATTTTATT
TTGTTCGTTAATTTTCAATTTCTATGGAAACCCGTTCGTAAAATTGGCGTTTGTCTCTAGTTTGCGATAG
TGTAGATACCGTCCTTGGATAGAGCACTGGAGATGGCTGGCTTTAATCTGCTGGAGTACCATGGAACACC
GGTGATCATTCTGGTCACTTGGTCTGGAGCAATACCGGTCAACATGGTGGTGAAGTCACCGTAGTTGAAA
ACGGCTTCAGCAACTTCGACTGGGTAGGTTTCAGTTGGGTGGGCGGCTTGGAACATGTAGTATTGGGCTA
AGTGAGCTCTGATATCAGAGACGTAGACACCCAATTCCACCAAGTTGACTCTTTCGTCAGATTGAGCTAG
AGTGGTGGTTGCAGAAGCAGTAGCAGCGATGGCAGCGACACCAGCGGCGATTGAAGTTAATTTGACCATT
GTATTTGTTTTGTTTGTTAGTGCTGATATAAGCTTAACAGGAAAGGAAAGAATAAAGACATATTCTCAAA
GGCATATAGTTGAAGCAGCTCTATTTATACCCATTCCCTCATGGGTTGTTGCTATTTAAACGATCGCTGA
CTGGCACCAGTTCCTCATCAAATATTCTCTATATCTCATCTTTCACACAATCTCATTATCTCTATGGAGA
TGCTCTTGTTTCTGAACGAATCATAAATCTTTCATAGGTTTCGTATGTGGAGTACTGTTTTATGGCGCTT
ATGTGTATTCGTATGCGCAGAATGTGGGAATGCCAATTATAGGGGTGCCGAGGTGCCTTATAAAACCCTT
TTCTGTGCCTGTGACATTTCCTTTTTCGGTCAAAAAGAATATCCGAATTTTAGATTTGGACCCTCGTACA
GAAGCTTATTGTCTAAGCCTGAATTCAGTCTGCTTTAAACGGCTTCCGCGGAGGAAATATTTCCATCTCT
TGAATTCGTACAACATTAAACGTGTGTTGGGAGTCGTATACTGTTAGGGTCTGTAAACTTGTGAACTCTC
GGCAAATGCCTTGGTGCAATTACGTAATTTTAGCCGCTGAGAAGCGGATGGTAATGAGACAAGTTGATAT
CAAACAGATACATATTTAAAAGAGGGTACCGCTAATTTAGCAGGGCAGTATTATTGTAGTTTGATATGTA
CGGCTAACTGAACCTAAGTAGGGATATGAGAGTAAGAACGTTCGGCTACTCTTCTTTCTAAGTGGGATTT
TTCTTAATCCTTGGATTCTTAAAAGGTTATTAAAGTTCCGCACAAAGAACGCTTGGAAATCGCATTCATC
AAAGAACAACTCTTCGTTTTCCAAACAATCTTCCCGAAAAAGTAGCCGTTCATTTCCCTTCCGATTTCAT
TCCTAGACTGCCAAATTTTTCTTGCTCATTTATAATGATTGATAAGAATTGTATTTGTGTCCCATTCTCG
TAGATAAAATTCTTGGATGTTAAAAAATTATTATTTTCTTCATAAAGAAGCTTTCAAGATATAAGATACG
AAATAGGGGTTGATAATTGCATGACAGTAGCTTTAGATCAAAAAGGAAAGCATGGAGGGAAACAGTAAAC
AGTGAAAATTCTCTTGAGAACCAAAGTAAACCTTCATTGAAGAGCTTCCTTAAAAAATTTAGAATCTCCC
ATGTCAACGGGTTTCCATACCTCCCCAGCATCATACATCTTTTTTCAAAGAAACTTCAAATGCCTCTTTT
ATGCAAGGGGCAAAATCCTGAAATGACTTAAACTTAGCAGTTTCGTCTTTTTTCAAAGAGAATGGTTGAA
GAAGAATTGTTTTGGACGCTTATTGACAATCTGTTGCATTGATAAAGTACCTACTATCCCAGACTATATT
TGTATACAAGTACAAAATTAGGTTTGTTGAAACAACTTTCCGATCATTGGTGCCCGTATCTGATGTTTTT
TTAGTAATTTCTTTGTAAATACAGGGAGTTGTTTCGAAAGCTTATGAGAAAAATACATGAATGACAGGTA
AAAATATTGGCTCGAAAAAGAGGACAAAAAGAGAAATCATAAATGAGTAAACCCACTTGCTGGACATTAT
CCAGTAAAGGCTTGGTAGTAACCATAATATTACCCAGGTACGAAACGCTAAGAACCTTGAAAGACTCATA
AAACTTCCAGGTTAAGCTATTTTTGAAAATATTCTGAGGTAAAAGCCATTAAGGTCCAGATAACCAAGGG
ACAATAAACCTATGCTTTTCTTGTCTTCAATTTCAGTATCTTTCCATTTTGATAATGAGCATGTGATCCG
GAAAGCTACTTTATGATGTTTCAAGGCCTGAAGTTTGAATATTTATGTAGTTCAACATCAAATGTGTCTA
TTTTGTGATGAGGCAACCGTCGACAACCTTATTATCGAAAAAGAACAACAAGTTCACATGCTTGTTACTC
TCTATAACTAGAGAGTACTTTTTTTGGAAGCAAGTAAGAATAAGTCAATTTCTACTTACCTCATTAGGGA
AAAATTTAATAGCAGTTGTTATAACGACAAATACAGGCCCTAAAAAATTCACTGTATTCAATGGTCTACG
AATCGTCAATCGCTTGCGGTTATGGCACGAAGAACAATGCAATAGCTCTTACAAGCCACTACATGACAAG
CAACTCATAATTTAAGTGGATAGCTTGTGATAAATTGAATTTTCTCTGTTTAGTACTTGCCGAATAGTTA
CTTGTTAGTTGCAGATGCTTTTTGATGACAAAGTTATCAATCTCAATATTAAACTTTTTAGGCTTTCAGG
TTTAATCTTTCTTTGAGGGTGTATTAATTTTCATACAAATATTTGATTCATTATTCGTTTTACTGTTACA
TTAGACCTGCTCATTACATGGAGTAACTTAAGTTTTCTCAAACGCTTGATAGCATGATTTGATGTAGTAA
AAAAAAAGGCAGAGTTTCCAAAAAAAATTGTTAATCGACAAAGTTAATATTATGGTGGTAGTATCTCAAA
TATCTGGATAACCAGATCGTACATCTCTGATAAACAATCTTTGCCACTGCTTTATCCTTTTAAATTGTAT
TGAGTGCTTCAGTCATTGCAAAATTTTACGAGATTTAAAATTTGTGAACCCGACCTTACCGAGAAATGAT
GAGCTAATTTTTATAGGTCGACCCTTCTGTCGCTTACTGGGTTGATTATCTTGTGCTTTCTTAGTATCTA
TCACAAAGGAGACAAAATCGTTGATAAAAAGTGCATCAACATTCCCAGCCAGAAAATGCACATCATAAAG
ACATGTTATTCAAGAGCCACGACCGTCTTCAATTTATCTTTTATAAAAAACCCTTGTTCTACTGACAGGA
TGGAATAGATATTAAATATACATTTTGCATTTTTTTTTTTTTCTGTATTGAAGATTTGTATATGAAAGAT
GTTTATACATCAAATGCTTTGAATAAAGCCATCTTAATTTCAATTTCATGCCCTCCTTCACCGTTTTCTG
TTGGTCTAGAGGTAGCTTGTTGTGGTCACTAATGAGAACTTAAATAGTTTTCAACTGCTGGTGGTAAATC
AATAATTTATGTTCTTAACCTAACATTTGATGACCTTTGATGCGTTGGTTATGTTGAAGACAAATTGCCT
CTAATCAGTTCCATTAAGAAATCTTCTTAACTCCTCCAAATATTCTGCCCATACGATACCTATTTGTTTA
CTTTGTCATTTTGCCATAAGATTGGTATCCACTTCTTGTCTGTAAAATAATTAGAAAGTAGCACAATTTT
TACAGTAATGTAGCACGCGTAACTCCTAAACTTTGTCATAATGGTTGAAATGAATGTATGATATAAAAAC
TCGGACCCTGTTTTACTTCTTTTATAGAACCTTATTTTTGACGCAGGGAGGCGACATTTATCCAAATTAA
GTTTTGACATGGCGCATCAGGGAATAAAAAAAACTTTATTATGTGGCCGAATCAACATTAATCAAATGCA
CTAATATTGTAACGTTCTTACAAAGGGCAGACAACTTGAGAACTTTCATGCGTGCAACAGTATTAATATT
TTACTGTCTTGATATCGTTATCCTCATCGTAACGTGAATTTTTTTGTCTCATACGTTAAGGTAAATTTTG
ATGACCCCCGTTGTCCTTGTTTGCCTTACTGTATAAAGCACCCTTTTATTGTTTAGAATACTAGAATGAT
AACTGCATTCGGACTATGAAAGAAAAAATGGTAGTAGCAAAGGATAGCATCGCCGTATTTACTACTTTGT
AAACCAGTGGATTTTTGCTCAACATATAAAAAACTAAAGACCTTTTTTTCATCAATATACTTCTGAGACG
TGCAGATGTGATATTCGGGTTTGAGCTTGTAGTCAACGAAGCGGGTTCATGGGCAAATTTTCTTTTTTTT
CCCTTTTTTTTTGTCTAGATTATTTCGAATATGAGTTAATCATACGTTGATTAGTACTGTTGGTCTCTCA
TTGAAATTTTACGTGACACCATCATTTTACTTCCACATAAGTTCTAATGTTACGTAGTTCAATTTTAGTC
GACCTAGCTTCATATTTATTTTAGAAGCAATTCGTAATTATCATTTTGCTTTCGAAGAAAATTAAGACTT
CATTTACTATTCTCGTGATATTTTAGTAGGCGCTTCTTTTGTATCGAACCATTTTATTGCAATGGCCCTT
AAGTTACCGTTATTCATACCAATTTGACGTTAATTTTAAATGCGTTCTGAAGTTTCTTAAATAACCCGGA
TTGGTTAGGTTCACGCCATGCCTGGCGCGTACATTGAGGCATTAGAAGATCCGCAGATAAATAATAAGCT
TAGTAAATCCTAAAGATAACAACTAAAATTATATTTCCATCAGCTCAATACCGCAGTACTTTGAAACCTG
ATTTATATATTGCAGAACTTAATTAAAAGTACATTGTAGTTCAAAAAATAAATATCAAACTTTTGGACCC
TCTCTTATTGCCTCCCAATTAATTAAAACATCTTTTCTTCCAATCTACAGGTTTGAAAAGGTAATAAGTA
ATATAAACTTGAGAACCAAAAAAAAAAAAAAAAAAATACTGATCCTTACAGGTTTTAAGGTTGCAAAGGG
AACATTTATTGAAAGGAGCTAACAATAGTGGGTATGAGTAAAGATATATAGATCGATATTTTGAATTCTA
AATGATGAACTAGGGAAGTAATTTAGGTGAAACATTGCAACCAATCATTTTACACTTTTGGTTGCACGTA
ATGTACCTTTTTATGATATTTTTTTTTTATAGTAGTAGTGTGAAAATTTCTTCAGGACTTGCAAAAAGAA
TCTAACTGATCTTCGGATGAGCCTTTATCGATTATTTTTTTCCTAAATATAATACTTTACAAGCGAATGT
TTTGTTAGGAGAAAGATATAAAAATTATGCGGCATAGGCATATTATCCAATAAAAAGGAAATTTATATAT
AAACTTCATTTACGTCATAAGAAAATGTTAAGTTCTCTTAACGAAAACTGTGCGAATTTTGTGTTAAAGC
TGGATGATGAGAAATTATTCTCGTATTATTTTTCATCAGATACTGATAAGGTTTCAACGTCTTTTGACGT
TGGCTTTTCCACACCATGTTTAGAGTTATAAAGCACAATACCGTTCTTCTTGGCATTGTTCCTTTCATCA
CGTTTATAGAAGTAGAGTACAACAAAAGTCCAAATGGAGAGACAAAAAGCAGAACATGCAGTGAAAGTAA
ACCCCTTTAAATACCTGGGAGCTTCTTCTGTTTTCCAAACCAAAACACTTATCCATGCGGTAGATGATTG
AGCCATAATATTCATTGTAACTAAAGTAATAGCTCTAGTTTGAGCATCTCGGCGACAAATATCGTTTTGC
CAAGAGTATAAAACAGGAGCCATAGCCCAACCAAAACATTGCAGCATAAATGCAAACCATTTGGCTCCTT
CTGCGACGTCCCAAGCGGCTAATATGGAGTTACCAATGATATTGAAAACCTGAGTAAAAATAATCGCAAA
CCAACGAGAGTGTAATTTATCTGCAATAATACCAGTAAGCATCAAATAAACCATACCTAAACCCGGAGTA
ATCATGGATAACTGATTGAGCTTAGGAATAGAGTATCTTTTCAAAGATTTCAACCATAGTAGGTATGCCC
CAGATGAAACATTACTGTCATTCCAACAGAAAATATTCCATAAAGTTAAAATGTATATTTTCCAATCACT
GAAAATTGTTTTCCACAGTTTAATATCGAATACTTTTGTTTCAAAATCACTTTTACCTGTTTGGTTTTCT
TTTAATCTTTTCCTCGCCAACCTAATTTCATCATCAGTTAAGAAAATAGAATAACAGTTGTATGGGTCAC
CTGGCAGGGAGTAAAATCCAATAAGGCCCACTACGACAGACACAATAGCGTCAATAATAAAGTTCCATCT
CCATCCCTCTAAACCATTTACACCATTTAACGATGAATATACGGCTGACTGGATCCCACCAGCGGATAGA
ATACCGATATACTGGCCCAAATAGTAAAAAGCAGAACGACGCACCATTTCATCATGTTTGTAAAAGGAAC
CAAACAAATATTGGTATGCCAAATAACTTGGCGCTTCAAAAGCCCCAATGAAAAACCTAATTGCTTTCAA
GTGTGGTACAGAATTGACATATGCAGCACCAACGGTTAAAAGCGACCAACATAAGTCGAGGCTTGGTAAA
ACATAGTTTAATGGGAGCTTGTTCAGGTAAATCAAAAATGGCAATTGAAATATAATATTACCAACTGTGT
ACATTACTTGAGTATGCACCAAATCATTACCTTGAAAGCCTAAATCTTCCTTCATTCCCGAAACGTAAGC
GTTGTTTATATTAACCGTATCCAGATATTTCACCCAATAAGCAATACAAGAATAAAAGGCTAAAAGGACA
TCCAATTTAATTAATAATTTTTTTTCTTTGAAAGAGGTACCCTGTTTGAACCAACTATACCATTTATTGT
GAGATCTTTCCTTTTCATTGATCCGATACTCTTGTTCATCGAAAAATCTCCACCATGGCCTATCGGCTTC
ATCTCTATATTCATAACTTCTAGTAACGTTCACATTGTCTTTATGTTCACTATAGCTACTAGTCTCAAAA
TGTAGTTGATCTTTTTCACTTGTAGTCGTGATGAAATTTTCAGCTGTTTCATGACTCTGGATACTGTTGG
AGATAGTGACAATTTCTGTTGAATTTAAGTCATCTGGCAGGTCTTCCACCTGCCGCTTTACTGGAATAAA
ACCCCATTTTAGTCTTTTGTAAGGATCTACAATAATCTCTTTAACAATTGAATACATGTATGTTATTTAT
ATATGCAGTAGTTCTCTTTGTAATTTTTTTTAACAAATAGAGAGTAAGATATGTAGCGAATGTCCATTCA
TCATAACAGGTAAACTAGATGCTCTTTTATATAGTCTGGTTGTATAAATAATTTATATCCTCATCTAAAC
GCATGTCTCCGCTTGGTTTCTTATCTATTTGTGGAGGCACCCGTAGTACTGTGCTTTCGTATTTTTTTAT
TTATTTATTATTTGTAGCAGTTTTTTTCCAGTGACACAATCTTTACCATTACACAGTTTTTACTATTTCT
AATGATTACATTGGACCATCGGAAAACTGCGCTAACTTTGGATAACGCCACAGAACGTGATCTGACTATT
GTAAAGGTGTCATTCGGTAAGGTAAACCTTCAAGGCGTCCACACCTTTAACCATATAACAGCGTAAACTC
TTGTTAAAATACAGGGGTAAGACATTGGTGGATATTCAACAAGATCCGATACCTCCAATTCCGATTTCTA
CAAATTGTGCTCTACATATTACTGCGATGCAATTATCCACACATAAAATCGATGCCTTTAGAAAAAGACA
TAAAGCAGACGGCATTGTAGATATTTGACCAATTAGAATTGAATGAGATGAATATCTCACCAAGCTATTC
GATATTATAGATAAAGTTTGTATCTTAGTTATGCATTGTGAGTTGGTTGCTCTACTCGCGGTTACCAGTC
TCTTCTAAAAAATCTAAGGCCAATGGTATCCATGACATTTCTGCACTTTTTGTAATTGGTTTAGTTATGA
AAGGAACGTCAAACCAAATGGTTTTTCAGATAAGAAATTGACAGTATCTGAGAATTTGCTATCAAAGCTC
AGAGGATTTACATATTTTAACGTAATTAAAACATTTTTATGTTCGATATATTAGCAAATAGCGTATTAAT
ATACAGCTGTTGCGCTCATGGTAAAATTTAGCGATATACTTTGCATCTTGGCTGCAAAGAAGAATGAATC
GGATATACTATTTTTGATCATAATGACGGACATCATGATATAATAACGTTATACGGATAACTTTATTTCA
AAAGCACCATCATGTTATCTCTTGTAAAAAGAAGTATTCTTCATTCAATACCAATTACTCGTCACATTCT
TCCAATCCAATTAATATTGGTTAAAATGAACCATGTGCAAATCAGAAACATAAAATTATATCACTTTATT
TCATATGGTTTCATGCTTACAAAGCTTACTGTCTTTCTCTTTAACTTATTTTTCTACAGGCTACGAATTC
TTTGCAGGCTTACTTTACTCATATTATCATTACCTGTACAAATATATATTAAAGAAATCCAAACAAAAAT
GCTTGAAAAGCATACAGCTTCCGATACATCATGTATATAGAAAATCACAGTACAAAAATTTTGAATTTAT
GTATAACCGTTTCGCCTGATATATGTAAGAGCTCTTGATTGTCGGAATAGTTCGGGAATTCTGGGTGGAA
CTAGTAGCTGGAGATGCGTTCTAAAGGATCTAAAATCAGACTCACCCCAAAAACCAAAATTTTGATATTC
AACTTTAGTATTAGCCAGTCTTAAAATGATTTTTTGCCAAGAAAGCCGAAGTTTAACGAGCGTTTTAAAA
TATGCACAAGTCCATTAATTAAATTTGATCACAGTGATTACCAATTTTGTTGAAAGCAGTAATTTGTGAC
GTCCGTTTTTGGCACAAGTAAAAAATATTTGTTTTGAAGTCTAGTTACAAGAAGCTACTGAAAACACAGG
GCTGGATATAGATGTTTATAAGCTCCTCCCATGGTCTAAGAGTTTCTCCAAACGCCTAATGTATGCAATT
TGTTAAATAAAAATGAAGAATAGATGCATAAACAAGCGTCATTAAAGTTCTTATCATTATTCCATGTAGA
AATGACCTGCAAGTACGAGCTGGTTATGCGAAACTGAGCTTAACAACATAGTTTTCTTTTCCATTGGCTT
GGATATAAATTTTTCGCTGAGAAACTTCTCTGCATTTTTTAAGCATTAAGCGTACATAACATAAAGTCAC
TGAGATATTAGAGGTTATAAAAAAAGACTACGTGGGTGTTTACCTAAGATTTTCACAACTTGTTTATTAA
TTGGATAAATAGTATTTTTCTTGGCATTTACAAACTTTATGTTTTTAGGTGTATTTGCAGTTCCATTAAG
GGAAATAAGTCATAAGCTTTTTTGGAAAACAGATTTTTTGCCCCGCTTAACCTGAAATTGATATTAAAAG
AATGTGTGAATGGCCATTAACTAACAAGAGAATTAATAATGTTAAAACACAGATACCTCGAAACAAACTC
TATGTAAACACTTATTTTATTGTGGTAATATTTTTTGATAACAACACATCTGAAACAAAATAATGCAAAG
CCGAATAGTTAGGCTAAAAATGTACTCTTAGACATTTAAAAAGGTTTATGAATCCTATGGTATTTAATAT
ATTAAAGAACGAAGTAAATGGGAAAAAATGTGTAAACACTATAAGCGTGATGATAGAATTATTAATATAA
GATGATGCCGTGCGTTTACCATACGATTGCCAGCAATACGGTGGAAATAAAAACACTTATGCCATTATTG
GTCAACAGACCATTGGCAATACCAACGTAGGTTGAGATTTCTAAAGAGGCAGTACTAGATCCTATTATGC
TACTTGCTGGTGTGCTACGAGGCTGTTGCGACATAGTACTTAACCCGGAAGTTATTAGACTCTTGGTGTT
GCCAGTTTCGGATACAGAAACAACACTACTGCTGTGACCAATCACATCGGTCGCGGAAGCCGTCTGTGTT
TCAGCATGATTGAATCTTGAAATTGAAGAGGTGACTACTGTTTTCGTCTCAGCAGCTCCAGTACTGGTAG
TTGTCTCAGCAGCTCCAGTATTGGTTGTTGTCTCACTGGTAGCACTGTTCATTTTAGAGCTGACAGACTC
TTCATTCGTAGTCTGTGGCCTCCATGTTGGATAGACCGTAACAACATCATTCACAGTAGCCGTGGCCGTC
GAAACAATGGCAGGTGAAGCAGTTTCGGAACACACACCAGATTCGCAGGAAGTAACAGTAACTAGCGTAG
TTTGTTGCCTCGATTCTGTGGTGGAAATAGGACACCATGTCGTGTATTCTGTGGTAACGCCGTTAATAGT
AGCAGTGCTTATAGATACAATGGCTGGAGAAGCAGTCTTAGAGCATACGTCAGATTCACAAGAAGAAATT
GTAACTACTGTGGTTTGCTCTGTTGTCCCCTTGGTTTGCTTTGTTGTCTCCGTAGTTTGCTTTGTTATCT
CTGTGGTAGAAATAGGGCACCATGTGGTATACTCTGTTGTGGCACCGCTAACAGTAACGGTGGCCGTGGA
AACAATTGCAGAGGAGATGGATTCAGTGCACACATGAGATTCGCAGGATGTCACGGTAACCAAAGTGGTT
TGTTCGCTCGTTTTTGTAGTGGTAGCAGGTGGTAATGAAGAAGCAGTTTCCTGGCTTGTTGTTGTACTGA
TAACAGGTGGTAATGATGAAGTAATTTCCTGACTTGCTGTCGCACTGGTAACAGGTGGTAATGAAGAAGT
AATTTCCTGACTTGTTGTTGTACTGGTAACAGGTGGTAATGATGAAGTAATTTCCTGACTTGTTGTTGTA
CTGGTAACAGGTGGTAATGAAGAAGTAATTTCCTGACTTGTTGTTGCACTGGTAACAGGTGGTAATGATG
AAGTAATTTCCTGACTTGTTGTTGTACTGGTAACAGGTGGTAATGATGAAGCAGTTTCCTGGCTTGTTGT
TGCAGTGGTAATAGGTGGTAATGATGAAGACGAATATGTAGACTTTGGTGATTCAGAAGAGATAGAAGAG
GAAGAAGAGACAGAACTAGCTGAACTAGTTTCGCTCTCAGAAGAACCAGAGGTGGAACTACTGGTTGGAA
TGACGGATGATTTAAATGATTCAGAGAATATAGAAGTGGAGGTTGTTGTAGAAGAAATGACAGGGGAAGA
AATGAATGAAGAAGAAATGACTGGAGAAGAAGTGACTAGAGAAGAAGTGACTGAGGAAGAAATGACTAGA
GAAGAAGTGTCTGAGGAAGAAATTACTGAGGAGGAAATCACAGAAGTTCCATTGCTAGGATAGAATGGGG
TAATAATTGGATGCTAAGACGTGATAGAGCTGGTTATTTGTTCTGAAGAAGATGATGACAAACTGGATGA
GGTGGCAGTGGTTGGACTTTTAGCAACAATAACGGTTTCGTCAGTTGGTTGACCATTAGTGCCAGTGACA
GTAGTCATCTCAGTAGAAGTCGAAGTGGTAGTTGCGATGGTGCTAGTAGTATGTTTTGAAGGATCAGGGA
TAGTACAATTGGGCTGTTAGGTCATCGTCAAAAGAGTAAACGTGCCCTGCAAAATCATCGCTAACAGTAG
TAACATCAGGCAATTCCACGCTAACTGGCAGTGTATGCCAAGAAACAGCGTTTGAGTAGACAATCTTCAT
TGGACAGTAGAATCCAGCATACATATACACAGTCCCTGCAATGTTATCGGGCAATCTTCCTTGCCATGGC
TTGATACCATTAATCGTAAAGTTTGTGGATGTAATTGGAGGTTGCTCTTGTGCACAGCATCCGAATGCAA
CGTCGCCACCGACTGATAGAATTGCAGAGTCATCGACCTTAGCAAACCTGAACGTGTAAGAACTTGTTTG
TGGTGGTAAAAAGTAACCTGTCATTTCTAGAGTAGCGTTTTTTGGGATAGTATAGAAACCAAGTAAATCA
GTACTCCAATAGGTCTTTCCTGGCTATTTTGAACATTCACTATGACCTCTGCATCCCCAGTTTCCATAAG
CATCTGATTGAGCACATTTAAAAGTTCCTGAAGAGATAACACAAGAAAGATCGTAGTCAATTGAGAAATC
CGTCTGTCCGCCAACGGAACCTAATTCCAATTCGAGGCATATCCAGAAGTCATATATTGCGGGTAGGAAT
ACGTTGTTGAATTCAGTAATGAGTACAAAAGTTGACATTCATCCCATTTTTCCTCGGGTCCGTTGGCAAG
CATGCTTGTGTACTTCCTGAAACAACATTGGACGTGGCCAGGTAGGTGAAGAGTGCCAAAAATAAATAGT
GATGAGGCATTTCTTGGTTCGTCAATCAGGTATGGGTATATTAAACAATAACTTTAAGCCATGCTGTTAA
TGATGAAAATTCTGATGCTGGTCTCTTCATATGTCATTGTTTTGGGAACTGTCTTTTTTCGATCAGATGT
ATGCGCAACGATTTGTTTAGCGTAGTGATGTTCCCGCGTAGTACTTAGGAAATTTTGGTATCGAAACGTC
CCTACAACACTTTTTGTCGCTGATATCTGCACATGTGAGTAACGCAGATTCCATTGCATTATTACCTTCC
CCTTCCCAGAAACGATTTATTACGACTCAACAAGTTCAAGAAAAAAATTAAAAAGGTTACAACCGCATTT
TGCGTTTAGGTGCAGCGAGACTTACCTTGATGCAGTCCTAAAGGGTCCTGCAGCGGTTGTAACGAATCCT
ATTTGCTTTTGTGCATTCCTAAACGGGCTGAAGTAAAAGTCTTGAGGAACTCCAGGAGAAGATACGATAA
GCTCCGAAGTGCCAAATTTTATTATCAAAAAAAAATATTTGTACGAGCGGAAAAGGATTATACTCTTCCT
CTTTTGCTTCATCACAAGAGGATTATTTTGACGTCGTCTGTTGTACTACTTCTTTATCGGTGTGCGCAGG
AAAAGAAAGAAAAAGGAAGGAAAAATAGATGTCAAAAATCGATGTCAAAAAATCTCGTGAGACCTCCGGA
ATTTTGACGCTGCAAGTCAATCTACGGGAAAGAAGAAATTTTTTAAACCTAATGCAAAATAAGCTTTTCT
TGGAAAATAAGATTTTCGGCAATAAAAGGTAAATGCAGCCAAAAATCAAAATACTTCAGAAGAAGTCGTA
GCGAGGACTGCTAAGGGGAAGCGGATTTGAAGATCCTTTCCAGAACAAGAAGGAGCCGAAAGCTGTCAGG
AACTGTTCCTGATTTTTTAGGAAAACAATTAATAGGTATCTCGTCTAGAGTAGTATCTCGAGCTTCCAGA
AGTTGCAGATAATCAAAATCATTGTTTTATCCCTTTTTTTAGATTACAGCTTAGAAGAGTAGAGAGCAAG
TTTACTGAAACGGTTCCTTGTTTACAATAATATTCCTAACAAACTTTACGAATTAGGATGCAGCATGATT
TTTTATATTGCTTCACTTCCTAAAGTATGAATTTTTATCCGTAGTCGCAAACAAAACAGCTACTGGAAAT
CTGCAGCTTGTTAAAAACCGGTAGTTTCCGAATACTCCTCGTCCTTGAGTTGTATACCGTTAAACTTCCT
AGGGTGTCATGTGTCTGGCCCAATTGGCCCACAAAATCTGGTCCTATTGACGGTTTTCTTTTGATTTTCA
GCATCTTCCTCTAAGAAGGACAGAAAATTATGTAATATATGGGAGAAACGGCCTCCCAACTGCTAAGTGT
CCCCGGCAGCACGAGTAAGCAAAATTCAGGCAAACTATTGCATTAAGAAGCCGTACATAATTCAGCGTGA
TATGATGAAATTTTGTTAATTGCAAATTTTAGTACGATTTGGTTGTTAGTGTGTGTTTATGCAAGTAATT
ATTGAACCCTAAGTAGTTACTGTCTTCTTTTGCTGTAATTCGTGGATTCACGGCCCTCCAGCAACATGGA
TTGAAAGGTTCTTTAAAGTTTTCAATCCGTAAAGTTCTGAAATGTATTTTAATCATGTCAATAATTTTAC
TGGTGAGTAGCATTTATGACCAAAAGCGTACTTAAATTAGCAGCAAAAAAATTTTTAATAACGAAACTAT
AAGGAAAATACGAGGTACTGATTATGAGAGTCCCCGTTTCTCATTTTTGAGACATGATCTGAACAAGGCT
GAAAACAGCAATCTTTTTCGATAACTTTTGCAAAAATTTCAAACATTGTTGTTTGAATGCAGCCAATTTT
TATAGGGTACAGAGCTTAATGCTTTACATGTGCTTTATTTTCGGTACTTTCCTTAAAGTGTCTACATTAT
CTCTCAGGACTTGAATGTCTTCGGCTGAATTACTATAAAATCTTGAGTTTTCTCTGAAGTTTAATCCTAA
GACAATAGTGGTGAGTGATGTAGTTCACGTGTGTGCCACTGGTAATAATAGAGATAACTATCTCAGTTAA
GTTTGAAAAGGTAAAAAATAGTTTAAGTAGTCATTTTTTGCGACGGTCATTCTTCTCTGATGCACGTTCT
TTAGACTACCTATAAACACCATTCTTACGGAATTATAATGGAAATAAAACATCAGTACGTGTTGCTGTCG
GTGATAGAGGGGTAACAGAACCTTAATTGAAAAATTAGCACAGTGCATAATTTATTAACATGATTGTTTT
CTGTGGGAAATAAGAAATTTCAGCACCAGTAAAAGACGAGAAATATAGGGCACATAAATGCGCTCTTACT
CGTATGTTCCAGGATGAAAATGTTTAGGGCATCAAGTATTGCCGAAAGGGCAATATGCTTTAACACCAGA
AAATCCACTGTATACTCGTTACGGGTAAACAAAGCAAAACGCAGTGCGTGATAATGTTTCTAAAATCTCT
GCACACTGTTGAAATGCGGCTCTGATACTTTAGCCCTTAGTACCTGACGGTGCCTAAAATGAGGATAAGT
ATATGAGTTTACAACGAATATAATGCTTTTTACCTCATCATATAAAGAATAATATTAATTTAAAAGTAAA
AATTAGACCTAGGTGGTAATGAGGAATGTGTCCTAATGAATTTATGTAGTTGATGCTTTTGCAGCGTTTT
TTTTTTTTTGTATTAATCAAAGTGCACTACGTGACAAAAATAAAAAGTGGATGAAAACAAAAAAATCACA
GATTTTCATAAAAATAACATGGTATTCTTAATCGTATATCGTAATGGATTGTCAAAAATAAAGAGAATAT
AGTCGGTTCAAACCACTTTGTACGTCTACAGAGTATAGTGTAGAAATTATAGTTAGGATTGTGACATCCC
TTTTTCTTTAACATAATAAGTTTGCTTCAAATTAATTGATCAATTAGGATAATAACTCTCAACACCTTTA
TTATTTATGTTTAGAGAGTTTATGGTCAGATGGTGATTGGTATTGATACTTATACTTTTTTTCTCATTAG
TATAATACGCTATATTCCATGTTTGAATAGATCTTATTTTTTGGCTGTCTAGATAATAAACATACCGTTT
TTAACACACACACACCAATGAGTAGACGTTATTGCGACTGTATGCCCTTTAAGATATTCTGTTCAAAGAG
ATAAGGTATTTATTCGTTTTCTTGCAATTTCTTCTCATCTATCATTATCATACCAGATTGAATCTTATTT
TTTAATTTTTAGTCTATTTGATGACGGCTACTGAATCTTTACATTACTTGAGCTGAGAAGTAAAATTGCA
TTATTCATATTAAACAAAAAAATCAATTTCCCATAAAGACAATAGCTCAACTTCATCACGTCCTTGGTTT
TTACCGAGTACATATATTTGATGAATTCTGATTTGAAAATATCAATTTGTTCCTCTAGAATATTTCCACT
CGCACATTCAAAAGCAGGTATTGGAACGCACAAGAAGCGATCGTCACCTTCCATTGGGGTTAGTAGCAGG
ATATATATTTCCATTCTATATTCCAGGTTCTCTTTCACAATTTTATTGAATGAAATACCTGAGCTACCAA
ATCAGTCTTAATAACACCATCTTTTACACCGGTACTACAACAAACCATACTGAGTCTGAAATTGGACTTC
TGCAATGAAAAATTTAAGCCCTGATCTACGCATAATGCCCGCTATAAACCTTATTTTTTATATGGGGGTC
TGGCGCTTCGGGAAAAGAGAGGAAAACTTGTAACTCAATATATCTCGATACAACATTACGTTTTGTAAAT
TTATCACAAAAGCCAAATGATGATATCTCTCTTGCAAGTTATCGAACATTGATTGGTAATTTGTTTGAAA
ATTGTTAATTTATTGAATATTTCTTTTGCAAAAGAAATAGTCTCAGCGAAAGCTGGTTACAAAATTTACA
TCATGAGTTTACGGGATTTGTAAATACGCTTTTTGCATAAAAATACTTTGCCGTTTCCCACCCTTGCATA
TTCACTTACTCCCCCCTTCATATACTCTATGTAATGATGATTAAGCTTTGGCCGCTAAGTCTCTCAATTA
GTGTTGATTTTGGTTTTATTCATATGATTCTTCTTTAGTGAAGTATTGATCAATTACGTGAGTCAGCTTT
TTGAAAACCCCATTTGGAAGGAATTAGGAAATTATTTTGCTTACTACGACCACTAATTTACCGCCATTTC
TGGGCCTTTTTATTGACTATTTTGACCATGTGCTCGACTAGAAGAACGGCATCATAATCTGCTGGTAGAG
TTAGTCTATAATGATTGTTGAAAATAAAGGCATAAGAGATATTCCACCTAAAATTCAAGTTATTGACTTT
ATTATCAGGATCTTAGTATCCTTTTTTGGTAAGTCATATTCAATGAACTAGGTCTCGCAAACTTTTTGTT
CGAAAAGCGGTAGTGCATAGTTATGCTAACTCTGGATATATGGCATAAACCGTACAACACTAGCCCATTT
TTTTGGAAGTAGTGAGGGCAGCTAGACTGTATGATGAATATTCGCCTGCATACTGAGTTTTTTGGTCCTT
TTTTTTATGTGGCTGGCCTTACGATATGATGCACAATTCATAATTTGGAAGAAGGGCAGAACAATTGCAT
CTGTGCTTGGCTCTCAAGAACGGTGTTTGGTGCATCAAAAGTTTTCGACTGCTTATTTGGTCGGAAATAT
AAAAACTCGATCCTCTTATCTAAGCAGTATACATTCTTCTTTTTGAAATGAATGTACTCCGTAATATCTT
CTTATTTGGCATTTTCATCCTTAACTTTTGCATGGCTCTGAACTAGTCAGATAGTTGCCCTTTTCAGCAA
ACCTCTTATTATTGAAAGCATGGTGTACATCCGTTATACTATTATATTATAAGAAATTGGGATGCCAATT
TTTTTGCTTTTGTTTTGCCTGTTTTCCTTCTTTTCGCAAAAGTAATTGCAGATTTAATAGCAGGATATTA
TACCGTTGGTAAAACTTAAGGATTTTATGAACAATAGCTTCAAGTACAGCATTCATAGAACCAACTACTA
AGGATGAAACTAGTATGTTTTTGTCAAAATATTTTCTTGACCTTGCTGTAACATCAAGATCTGTTTCTCT
AAGATATTAAAGTTGAGTAAAAACAAAGCTGATATGAGAAAAATACGTAATTGCTCCACATAATACGTGG
GTCAGACATAAAGGTAGAATACTTGATACAGAAGAGATTATTCGGTACTCTTGATGGCGTGCTTGAACTG
GTGCCTCTTAACAACCGGTAATATAGTCAGATGAGTCACTACGAGTGTGTGTAGTAGCAAGTGTTTTACC
TACGTGGCAGTAAGAGTAGCTCTATGGTTGTGTAATAGTGGTGCTTATTCCTAATGCTCTGAAGTCTGAA
GCGGTACAGTTGGTCTGGTCTATATCATGGTCAAAGGAGCAAACATATCTTCTGAAGTGACCGCAAATAG
TACTATGATGTGGTTGGCAATATAACTTAAAAGGAAATAACCACAAGGAATTGCACCCATGTACACAGTT
TTTCCCGGAAATTGGGAAACCAGTACGAACATATATCAATTACTTTTACATTATCTTGATTGGAAAACTG
GCACAATTGACTGTGACGTTAGTAGTATGTTGTTCTTCTCTACATCAGTTAAATATACGTGTCAACATCA
ACTAATCAACTTTCCCCCGTTTACCACATTGAAGCTGGGTGTGGAAGATTTATTTGAAGAAACTAAAACG
TACCCTGTCATTTCCTGAGTCCCCTTTCAACTTAGTGTGAAAGCCGAACAATTATAATCCTCGGTAGACA
ACAGATTTATTGTACTAAAGTTACTCTTCCTGTTATCTTCCTTGATTTTACTGTTATAGCAATGACCCAC
CGCAATCAGGAGAGCCGCCGTATGGAATAGCATACCAAGTCATAAAATCGTCAACCTATTAACGGGGTTC
AGGTTCTTTTTCAGCGTAGTAGCCCTTTAACAAGCGCTGACAAAGTTGACACTCAGAGAAAATTCAGGAT
TTATTGTAATCCAGCTACTCATCCTTAGATCCGCTTGCAGGCATGGTTTTTTTCACCTTGAGAGGCTATT
TTGGGTAAGCCAGGAAGGCTGAAAAATCCCAAAAGGACACAGTAATAAGAAATTGTTGTTGTTGTATGAT
GCATTTAGAACTCAAAAGACGAGTTTCTGAAAATGCTTACAATACTCCATAGGTAACATGATTTTTTTAT
TAAAAAAGTATACTGTTCCTTTGGGTAAAAATTATGCAACCCTTGAGTGTCCGATGAAGATAAGACTACG
AAACAATTTGCGGTAAATTTTTTCTGCTATTGACATTTACACATGCTCCAATCCATTACCCTTTCCATTC
TCGTAATAAAACCTCGAACTGTTATTTCATATTTACATCTAGACGGGTATCGGCCTCAACAACTCCAAAC
AAAAGTAAATAGAAAAGAGCCAGACCTATCGCACCGGGTAGAGCCAGAAAATATTTTAAACTATAGTTGA
CGTATTCTACGGCTGTTGTTTAGGACAATACTTTTTCCTTCACAGGCTTCGAATTACGCACATGCAGAAC
TCCTGTAGAAACCACGAAGAAAAGTTTAATTAACTTTCAAATGCCAGAACTAAAGATTGATGAAACAGTT
ATACGAATTTAAGGGGAACTTGCTTTTTCCTTTTGCTTCATCATAAGCGCAATATTCGCAGCGGTGGCGT
CGCGTCTTACCATTTATCGGCACATTTTTCCGAAAAGGAAGGAAAATGGCGGTGTCAAACGGTCTGGTGT
GACATCTAGAAGTTCGGCATTGCAAGTTAATCTACGGGAAAAAGAAAATTTTCTTATAACCCTAATGTAT
AATAAGGTTTTCGGAGAAAGCAACTCACGGGGAACAATTGGTTAGAAGAGACCGTAGAAGCGCCCCACTA
ACCTGGAGTTGATTATCGAGGATCTTTCTCAGAAAAGCAGCTAATAAATGAGCACAGTACTCAAAAATTA
CTCATAGTATTATAATTACTTACTTAGTCAATATGGCTGCGCTTTTAAAATGAGTATCTTTTATTTTTTG
ACAAGGAAGAAAAAGATGCAAGCAAAGAGAAATTTACTAAGTACAAGCTCATTTCCAAAAATTCAGTTTG
CCTGTAACAATGGGTAGCGATCTTCAACATATGGGATTATGCCTTGAATGAGATTTTTGAACGTAGAGGA
AAAAATCGCAGACAGGCTTTATTGTGCTGTTTGACATAGTATACTCAGCCGTTGTGGTGTTAATGAATAC
TATCGATGTGTATACAAACGTACTTCAAATAAGCAATGCGATATACTGCAACTTTTCGGCCTTTGCAACG
ATTTGTAATGAATCCTTTTGCATCGCTAGAAGGACAAGATAATATTTCTTCTGTTTTTTTTTTACATATG
CAACAATTTGAAAGTCAGGTCAAAGACAGATTCCGGTTCCCCATATTCAGATTGGAGAGAAAAACTTTTG
GCAACTCATGTTACCAAGTCGAGACGCTTAAAGTTAAGTGTCGGCCAAGACACGCAAAATCTTGTAATCT
TTTAACGCTGCTCTTCAAATCACGGACGCAATCAGTACTTGTACCTAATTTTGGTTTTCTAATATTGAAT
AGCGAACCATAGGTCGAAAATTTAAGGCCACATAAATCCAGAGCCCGCAACTTGGATAGGTATTTACTTG
ATTTTTAGTTTGCTTTCAATAGTGTCGTGAAATTATAAAGTACGCCGCATATATATCTTGATTAGTTAAA
AATAGCAGTGTTCAATGATGATTTGATAGGGTTCATAACTGGTACCAGCGTAGTACAATTACGATTATCC
ATGAACATAAAAGTGGTTTAAGTACTATATATCAGTGAAGCTTCAAAGTAAGCAAACGAGATACCAAGAT
CTTGTAGGACCACGATATATAAGAAGCCTAGTTCCGTTGTAGCATCACATAGAAGAGAGCGACAATGCCT
CAGAAATTCTACAGCAACAGAAAGCACAGTGAGTCATTAACTGTTGGAATAAGACTCAACTGCGAGCTAT
CGACTAGTACTTATATTACTAGTATATTATATACGGTGTGAAAAGACGACATGAAGATTGAGGAAATGGT
CCCAAGATCTAATGGACACTGAAATGCAAAAGTTGATAATGTAACATGAAAATTAAGGACAGCATATTAA
ACAGAAGAGGAAATAATGGTATTTTTACATAGAGATATGAATTTCCCTTTTTCTTTGTTCCTATATCTCT
GATAATAAGTTATAATATACTTTGTGCATCTTATATCATGCCTTTTCAACAATGAAATATCAGCAGTTAT
CAAAGCATTCGCCAAATTTTTATTAATAAAACAAATGTCAGAAATATGGCCGGAATCTAATCTGAAAGTT
AAAATAATTCTTACGATATTCTTATCATAAAACCAATGATTAATGTTTATGATGAGCAAAACTGTGCGAG
GGCACATACATACAGTGGGACCTCATGAGATCCAGAAAAAAAGCAAAGGAAAGTTCGATCGAAACATTAG
CTCTTAGATATTACAGACGTGAGGTATCTCTTCCTTGAAGAGAATCTGGCCCTGATCAAAAACTTTATTT
TGATACTGTTCGAAAAGAGAAATAAGGACAACGTTCTAATTTATACAAATATAACCAGTAGGCTTTATCG
TAAAATCCTCGAACTTGCTTCTCATCACAGAAGTATAAAAAGTAAAGAGGTCAAGCAAGAAACGAATAAC
CACCAAATTTTTTTCAATTGAAAAGCGAAACGTAATGGAAATTCACCTGCTTTGAATCGTTGTTGAATTC
TTATCATCAGTCATTATTTTCCTCTTTTAAAGCTTAAGTCAACCGCATCTAAGTTTAACACTTCGTTCCC
GTTTTGAAGTTTATCAAAATTCCAAAATACAGTAGTTAGGTGCTCGTGACAAACCTTTTTCCAAAGTGTC
ATTAGACTTCATGGAACTACTACACTTCTGGGGAACGAAAAGCTACCATTTGCTCATCATTGGATAATTT
CTTTTTTTTTTTTGATGCATCCAAACTTGGACCCCTTTTGAATGTCGAGTATGAAGTATCAATTTTAGGG
CAAGTAGTTTTACAATAATTTTGGTGCACTTTTACGTCTCTGCTGATATTTTTAATACTAGTGCAAAAGA
ATTCGAAATAAATATAAAAGAACAAGGAGGATTAACATACTTTAAATAACTAATTATCACCATTATTTCA
AGTTTCAAGTACTGCGTATGGCATGCACAGCAGATTTCTACTCAAAAACATCCTAAGCGAACCACACTAG
ATCTTACGTTAGTACTGCTGAAAATGGCAATAATTGTTAAAGCAAAAATTGGCGATGGTTCATTAATTGC
TAAACAAAATAGGGCATTTTTCCTCGTTAATGATAAGTACTCATACTTCTGTTTCTATAAGTGTTAGTTG
TAACTTATGAAATATCGATTTAAATTCGAAGTGTTGTTTGCAGGATATAAATCAAAAAAAAAAAAAAAAA
AAAAAAATTAAATAAATAAATAAAATAAATACAATGATATCGATAACGGTGAAATTCTTTTCATGGATTT
TTGTTGCCCAAGAAAATAACAATAACGTTTTCTTTATGATACATATATCTACTTTTTCAAAAAAGGAAGC
GCAAGAATTATCATTTAGTTCAATTTGAATATTTGAAAGTTTGGAGGAGAAACAGTTAAAAAATAATTCA
TGTCAGCGTATATTTAGCAAAGAAAAGATACACAGATACGTAAAAAGAACGCGAATTTTATTAAATAATT
GCCAGCAATAAGGACGCAATGAAGACACTTAAACCACTACCGGCCAGTAAGCTGTTGGCACTGCCAGCAT
ACGTTGAAATTTCTAAAGAAGCTGTACTAGATCCTACCATGCTACTTGCTGGTGTGCTACGAGGCTGTTG
CGACATAGTACTCAACCCGGAACTTGTTAGACTCTTGGTGTTGCCAGTTTCGGATACAGAAACAACACTA
CTGCTGTGACCAATCACATCGGTCGCGGAAGCCGTCTGTGTTTCAGCATGATTGAATCTTGAAATTGAAG
AGGTGACTACTGTTTTCGTCTCAGCAGCTCCAGTACTGGTAGTTGTCTCAGCAGCTCCAGTATTGGTTGT
TGTCTCACTGGTAGCACTGTTCATTTTAGAGCTGACAGACTGTTCATTCGTAGTCTGTGGCCTCCATGTA
GAATAGACCGTAACAACATCATTCACAGTAGCCGTGGCCGTCGAAACAATGGCAGGTGAAGTAGTTTCGG
AACACACACCAGATCCGCAGGAAGTAACAGTAACTAGCGTAGTTTGTTGCTTCGATTCTGTGGTGGAAAT
AGGACACCATGTTGTGTATTCTGTGGTAACGCCATTAATAGTAGCAGTGCTTGTAGATACAATGGCTGGA
GAAGCAGTCTTAGAGCATACGTCAGATTCACAAGAAGAAATTGTAACTACTGTGGTTTGTTTTGTTGTTT
CTGTGGTTTGCTCTGTTGTCCCCTTGGTTTGCTTTGTTGTCTCCGTAGTTTGCTTTGTTATCTCTGTGGT
AGAAATAGGGCACCATGTGGTATACTCTGTTGTGGCACCGCTAACAGTAACGGTGGCCGTGGAAACAATC
GCAGAGGAGATAGATTCAGTGCACACATGAGATTCGCAGGATGTCACGGTAACCAAAGTGGTTTGTTCGC
TCGTTTTTGTAGTGGTAACAGGTGGTAATGAAGAAGTAATTTCCTGACTTGTTGTTGCACTGGTAACAGG
TGGTAATGATGAAGACGAATATGTAGACTTTGGTGATTCAGAAGAGATAGAAGAGGAAGAAGAGGCAGAA
CTAGCTGAACCCGTTTCGCTCTCAGAAGAACCAGAGGTGGAACTACTGGTTGGAATGACGGATGATTTAG
ATGATTCAGAGAGTATAGAAGCGGAGGTTGTTGTAGAAGAAATGACAGGGGAAGAAATGAATGAAGAAGA
AATGACTGGAGAAGAAGTGACTAGAGAAGAAGTGACTGAGGAAGAAATGACTAGAGAAGAAGTGTCTGAG
GAAGAAATTACTGAGGAGGAAATCACAGAAGTTCCATTGCTAGGATAGAATGGGGTAATAATTGGACGCG
CAGACGTGATAAAGCTGGTGATTTGTCCTGAAGAAGATGACAAACTGGATGAGATGGCAGTAGTTGGAGT
TTTGACAATAATGACAGTTTCATCAGTTGGTTGACCGTTGGTTCCAGTGATGGTGGTCATCTCAGTAGAT
GTAGAGGTGAAAGTACCGGTCCATGGCTCGGTTGTAGTTGTAACCAAACCTTCACTGGTTGGAGTTCTGA
TAACAATCACGGTTTCGTCAGTTGGTTGACCGTTAGTACCGGTGACGGTGGTCATCTCAGTGGATGTAGA
GGTGAAAGTACCAGTCCATGGTTCAGTGGTGGTGCTGATTAGACCTTCACTAGTTGGAGTTCTGATGACA
ATGACGGTTTCGTCAGTTGGAACGCCGTTGGTACCGGTGACGGTGGTCATTTCAGTGGATGTAGAGGTAA
AAGTGTCGTTCCATGGCTGAGTTGTAGTCATGGCAGTAGTGGCTGTTGTTGGTGTTCTGATGACAATGAT
GGTCTCATCAGTTGGCAAACCGTTGGTACCGGTGACGGTGGTGATTTCAGTGGATGTAGAGGTAAAAGTG
TCGTTCCATGGCTGAGTTGTAGTCATGGCAGTAGTGGCTGTTGTTGGTGTTCTGATGACAATGATGGTTT
CATCAGTTGGCAAACCGTTGGTACCGGTGACGGTGGTCATTTCAGTGGATGTAGAGGTAAAAGTGTCGTT
CCATGGCTGAGTTGTAGTTATGGCAGTAGTGGCTGTTGTTGGTGTTCTGATGACAATGATGGTTTCATCA
GTTGGCAAACCGTTGGTACCGGTGACGGTGGTCATTTCAGTGGATGTAGAGGTAAAAGTGCTGTTCCATG
GCTCAGTTGTAGTTATGGCAGTAGTGGCTGTTGTTGGTGTTCTGATGACAATGATGGTTTCATCAGTTGG
CAAACCGTTGGTACCGGTGACGGTGGTCATTTCAGTGGATGTAGAGGTAAAAGTGTCGTTCCATGGCTGA
GTTGTAGTCATGGCAGTAGTGGCTGTTGTTGGTGTTCTGATGACAATGATGGTCTCATCAGTTGGCAAAC
CATTGGTACCGGTGACGGTGGTGATTTCAGTGGATGTAGAGGTAAAAGTGTCGTTCCATGGCTGAGTTGT
AGTCATGGCAGTAGTGGCTGTTGTTGGTGTTCTGATGACAATGATGGTCTCATCAGTTGGCAAACCATTG
GTACCGGTGACTGTGGTCAATTCGGTAGAAGTAGAGGTAAAAGTGTCGTTCCATGGCTGAGTTGTAGTCA
TGGCAGTAGTGGCTGTTGTTGGTGTTCTGATGACAATGATGGTCTCATCAGTTGGCAAACCATTGGTACC
GGTGACTGTGGTCAATTCGGTAGAAGTAGAGGTAAAAGTGTCGTTCCATGGCTGAGTTGTAGTCATGGCA
GTAGTGGCTGTTGTTGGTGTTCTGATGACAATGATGGTCTCATCAGTTGGCAAACCATTGGTACCGGTGA
CTGTGGTCAATTCGGTAGAAGTAGAGGTAAAAGTGCTGTTCCATGGCTCAGTTGTAGTTATGGCAGTAGT
GGCTGTTGTTGGTGTTCTGATTACAATGATGGTTTCGTCAGTTCGTACACCATTGGTGCCAGTGACTGTG
GTCAATTCGGTAGAAGTAGAGGTAAAAGTGCTGTTCCATGGCTCAGTTGTAGTTATGATGGTGCTAGCAG
TTGTTGGAGTTCTGATGACAATGACGGTTTCGTCAGTTGGAACGCCGTTGGTACCGGTGACGGTGGTCAT
TTCAGTAGATGTAGAAGTGAAAGTACCGGTCCATGGTTCCGTTGTAGTTATGGTAGTACTGACAGTATAA
TTTGAAGGGTCTGGAATGGTACAGTTTGGCTGGCTTAGATTGTTGTCAAAAGTATATACGTACCCTTCAA
AGTCATCACTAACGGTAGTGCCATCTGGTAGTGTCACACTAATTGGAAGTGTACCCCAGGCAACGGCATT
TGAGTAAACAATCTTCATTGGATAATAGAAACCAGCATACATGTAGACAGTCCCTGTAATATTATCAGGG
GGACTTCCATTCCATGGCTTGATACCATTGATGGTGAAGTTAGTCGACGTGATGGGAGGTTGTTCTTGTG
CACAACATTCGAACGCAATGCTACCACCGACTGATAGAATTGCAGAGTCGTCAACTGTAGCAAACTTGAA
TGTGTAAGAACCCGTCTGTGGTGGTAAAAAATAACCTGTCATTTCTAGGGTTACGTTTGTTGGGGTAGTA
TAGAAACCAAATAAATCAGTACTCCAGTATGCAATTATTGGATTATTAGAACAAGCACCAATTCCTTTGC
ATCCCCAATTACCATATAAATCTTCTTGAGGACAAGGAAATGTGCCTGATGAACTAACACAAGGAATATT
ATAATCAATCGAGATATCAGTTTGTCCTCCGACAGAACCCAGTTTAGTTTTTGAGGCATATCCATAAGCC
ATATATGCTGCATTCGAATATGTGGAGGAATCTCTCAATGAATACTGGTAAAAGTTTACATTCATACCAT
TCTTCCTTGAGTTTGCTGGCAGGCATGCCGCTGTAGTCGCAGAGACAACATTAGTTAATCCCAGCAATGT
GACGATGGCTAGTAGTAAACAATAATGTGCCAGAGACATTTTTGGGGCTTTTATTGTACAATTGTTCTTT
TTAAATTGCAATTTAAAGAGCGTACCTGTAAATAAGAAGGAAGAACGTTATGTTATTAATGGACTTTTTA
GTGTCATCGAATTTTATGTAATATATAAGAAGGTAGAATAATTTGGCAGGATAATGTGTTAGCAAAGGAG
GAAATCGAATACCTTTAAAAGAGAAAAAATTTTTTAGCTGCTTAAATTTCTGTGTTATACCACCCGATAG
ATTTTGAGTTATGCTTTCTAATTGATCTGACTGCGAACGTTTTCTTTATGCCATCTGAATTGTCAGGAAC
AAAGAAGAAAAAGAAAAGTTTTTAAAAAATCTGTGGTCGTGTGTGATGTACCTTTCCTTTACATGCATTA
ATGCGCTCTGAAATGTGGTACGATATCCTTACAGAGAATATATTTTCTGTATATCGTGCAATGTTGAATA
ACCTATGAAGGAAAGTACCCATCGCTCAAGGTAAGCATTCCAGGAGGGTCGCCAGAAACTTAAACTAGTT
TTAGCGACAGATCCGAAAATTGATAGAGACATTGAAAAAATCACTACTCCGTCCTTTTTAGTGCTTTCTC
AATGCATAATTTTGGTGCACGACTAAAAAATTCTAGAACACTATAGTTGCATTTTTTGGGCCGGAAGAAG
AAAAACGCATGTAACTTTAATGTCAAATAAAGTTTTCACCTAGTAAGCGCGATACAAAAAAAACACAGAA
ATAGCCATAGGAAAGTGAATTTTGTCAGCCGACTAAAATTAAGGTTAGCTTACAAAGCAGCAAAAAATTT
GACATCGCACGGTATTCCCTGAAAAAGGAGCAGGCAGGTGCTGTATATTTTTTTCGGTTCCTGCCTCTTA
CATGGCGTCGGTGTATCTTAAATACTAAAGTGAGCTGACTACCCTTTTGAGTGCCCTATGTGACCTCTGA
TCTCGAAAGTAAACAAGAGATACCTAATTTCACAGCCACTTTTGTTGCGGACACTGACGGGATGTGTTGT
GAATATTTTAAACCTTAAAAGTATTTATTGGTTAGTTATACTTAATTCTTATACGTCCTTTAAAACCAGT
GTGCAGTAAGTCTGTCACACAAAAATATGATTGATGCATTTTCAAAAAATAATGGCTTTGAGGTAATTCG
TTCCACTTTTGAGACTTATTCACATGTCCCAGCTGGGTGCAATCAAAATATACCGGCATTTCAGCAAGGT
AACTATATACGCTTTTTTTCTCATGGTTTTTGAAATCATACCTGCCAAGCTTGCTGCACTTGGAAGGCAA
CTCCGTTTTTCAGAGATTAGATCCTTTTTTTTTTGAAGAAAAGGCAGCCAAGTTACGTCATAGAGAAAAC
TCCCTAGAGCGCTGCAAACACTTGTTAGTTTGCAGCTTACTTCACGTGTGGCTGGAAAATTGAAAAGTTA
CAATACGGTAAAAATACTTTGAAGACACTACACTATAACTGCTTGACCAAATTTTTACTCGTGAAAAATT
TGTTCCAGCCGGTCTGTTACTGATATTAAGTTAAGGAATAGTAAACCGTATATTTTTCATCCACGTTTTT
GTAGTTTATTTTCGGTTTACTAGCTATGCATTGATTGTCTATCAGAGCATATCAAGGTGGTTATGGAGGT
GCTGATATTTAATCAATAAAATTATAGAAATTTTGAGAAAACAATAATGATTGTTTCTACAATGAAAATC
AGTTCATGGAATAGTTGCCTTCGCACTACTTTTTCACCAGATTAATGGTGCATCAGAGCTTTCCCTTTTT
GTCTTTTTCTTGTTTCCTTTTTCGATTGGTTTATCACGTAAGTTTCTTATGACATAAGAAGAGGCAAGAA
ACGAAAAGGGAAATATTGCCTACTTTTTTCTTTTCGAACGTAAATAATGACGGGATTTTGGTGTCATTTT
TTTTCGTCTGGATTTTCTCAGAGAAGTACGTTTCGTCGCACAAGCTAAAATCATTGACAGGGCATGAGTT
ACGTCAATCTCTGGTCAATCCATGTCCAAAAAAATTTCTTGATTTGTTCAAAGTTTTTGCATAGGCACAT
TAATTGGTTTAGCGAAGTATACATTCTGAAGAACATTTTTGGGTGTATTTTCCACATAGAAAATTCGATT
TTTTTTTTTCAATGCACCACTTGTCGAGTATACGTTAACTTTAATGTATTGAAGATGCAAAAATGAAAAG
CCTACTTGGCATATGGAATTACAATAAATGGTCAATTCCTGTTTAAGCTAGCAGCGGCACTGTCGGTGTA
AATTTGGGTTTAAACTATTGTTTACTTACTTTGAGAAATTTATGTATCGCCTATATTTTTCAATAAGTGC
GATATCTTTAGCTTTCCACAGAACCCCCCCTCAGGCTATGGACGTGCGGTTATATGATCTTCTAATAAAA
ATCTCTTAGACTACGGTTCATGGAATACTTCTTGACTTCTTGGCGAAGGAAAGGCGCATAAATGTTGTGA
TCGAATGACCAGTAATACGTCGTTTGTTCTCTTGCTGAACAGCGAGGAAGAGATATTCATCCAAATGCAT
GAACGCAGAATCCTGTAAAAGTCGTAAAAATGTTAATCGCAATGTTGTAAAAACCGTCAAGGCATTTATC
GTTCAAAATGGCGATCATTGTTACTACTAAACACTTACTGTTAAATTAAAAAGCTGATGTTGCGTAATCC
ATTGACCAATTCATAGGCAATGTATTTCAATGACGCACAAGATTCATAACAAATTTTTTATTTACGATGT
ACCTGTACATTGTGCAGAAGGTCTTCAGAGTGAGTTTAAGCTAGGCTGTAAATATTTTAATGTTAAGATG
AAATTTAAGTGAGCTGGTAATATCAAGTGAGGCATAATTTGTTATATGTAGCTGAACTTCAACTTTAAAT
AGAAAAATTACAACTAACAAGCACCGGATTGTTTCAGAATTCAAAGTGTAGAAGCTATTATTCTTGCAAA
ATAAAACGCTTTCAAAGTTTTCTTCTATAAACATACTTGTGGCAGCTTGTTTTTTTTGTTTTATTTTTAA
GTTTTGTTGGGTCTCTGAGAACTTTCAAAAAAAGAAAAAGTAAAGTATGATAAAACGGAGCACTTGCCAA
AGTAATTAACGCCCATTAAAAAGAAGGCATAGGAGGCATATACATATATATATATATATATATATATGGC
TGCTGACAGATATTCTGCACTTAAAAACTAAAAATATTATACCAACTTTTCTTTTTCTTCCCGTTCAGTT
TGCTTGATTGGCCCAGCTCTTTGAAGAAAGGAAAAAATGCGGAGAGGGAGCCAATGAGATTTTAAAGGGT
ATATTACTTATCTTATCGATAAGCAGTATTGATATTAAAGGGACAGTTTTATCGTTGGTTAATATGGAAA
AAGTGATGACCATGATGCCTTTCTTAAAAAGAGTATTTCTTTTTATTTCACTTTCACATAAACAGTTAAT
GACTTCTGACTTTGAGCCGTTCGAACTCAGTTATATAAAGGTACATACATAGGCCACACACACACACACA
CACACATATATATATATATATAGGGAAGTAGCAACAGTCACCGAAAAGAAAAGGTAAAAAGTAAAAAATG
ACAAGCGAACCAGAGTTTCAGCAGGCTTACGATGAGATCGTTTCTTCTGTGGAGGATTCCAAAATTTTTG
AAAAATTCCCACAGTATAAAAAAGTGTTACCTATTGTTTCTGTCCCGGAGAGGATCATTCAATTCAGGGT
CACGTGGGAAAATGATAATGGCGAGCAAGAAGTGGCTCAAGGATACAGGGTGCAGTTCAATTCAGCCAAG
GGCCCTTACAAGGGTGGCCTACGCTTCCACCCATCAGTGAACCTGTCTATCCTAAAATTTTTGGGTTTTG
AACAGATCTTCAAGAATGCGCTCACTGGGCTAGATATGGGCGGTGGTAAGGGTGGCCTGTGTGTGGACTT
GAAAGGCAAGTCTGACAACGAGATCAGAAGGATTTGTTATGCGTTCATGAGAGAACTGAGCAGGCATATT
GGTAAGGACACAGACGTGCCCGCAGGAGATATTGGTGTCGGTGGCCGTGAAATTGGCTACCTATTCGGCG
CTTACAGATCATACAAGAACTCCTGGGAAGGTGTGTTGACTGGTAAGGGTTTAAACTGGGGTGGCTCACT
TATCAGGCCGGAGGCCACCGGGTTCGGCTTAGTTTACTATACGCAAGCAATGATCGATTATGCAACAAAC
GGCAAGGAGTCGTTTGAGGGCAAACGTGTGACAATCTCCGGAAGTGGCAATGTTGCGCAATATGCAGCTT
TGAAAGTGATCGAGCTGGGTGGTATTGTGGTGTCTTTATCCGATTCGAAGGGGTGCATCATCTCTGAGAC
GGGCATTACTTCTGAGCAAATTCACGATATCGCTTCCGCCAAGATCCGTTTCAAGTCGTTAGAGGAAATC
GTTGATGAATACTCTACTTTCAGCGAAAGTAAGATGAAGTACGTTGCAGGAGCACGCCCATGGACGCATG
TGAGCAACGTCGACATTGCCTTGCCCTGTGCCACCCAAAACGAGGTCAGTGGTGACGAAGCCAAGGCCCT
AGTGGCATCTGGCGTTAAGTTCGTTGCCGAAGGTGCTAACATGGGTTCTACACCCGAGGCTATTTCTGTT
TTCGAAACAGCGCGTAGCACTGCAACCAATGCAAAGGATGCAGTTTGGTTTGGGCCACCAAAGGCAGCTA
ACCTGGGCGGCGTGGCAGTATCCGGTCTGGAAATGGCTCAGAATTCTCAAAAAGTAACTTGGACTGCCGA
GCGGGTCGATCAAGAACTAAAGAAGATAATGATCAACTGCTTCAACGACTGCATACAGGCCGCACAAGAG
TACTCTACGGAAAAAAATACAAACACCTTGCCATCATTGGTCAAGGGGGCCAACATTGCCAGCTTCGTCA
TGGTGGCTGACGCAATGCTTGACCAGGGAGACGTTTTTTAGCCGTAAGCGCTATTTTCTTTTTGTTCGTA
ACTATCTGTGTATGTAGTAGTGTAATCTACTTTTAATTTACTATGCAAATAGGGTTCAGCATTACGGAAG
AAACTGAAATCCCTTCCGCGGAAGTTTCTTAGTAGTGGCCGTGCGGGGTGAGGAGATTACATGTCGGTAA
TTAGATGATTAACCTAGGCAATTTGAAGGGGGATAGTGGCATTGGTTAGCTCAGATATGATAAGGAGAAC
TAAGCAAGGGGGTTAACCACCACGGCTGTAGCACAAGACCGGCAGATGCGATTATTAGCAACACATTAGT
TAATGCTTTTGATAAAATGTATATAAAGGCTGTCGTAATGTGCAGTAGTAAGGACCTGACTGTGTTTGTG
GTTCTCTTCATTCTTGAACCTTGTCATTGGTAAAAGACCATCGTCAAGATATTTGAAAGTTAATAGACAG
TTAACAATAATAACAACAGCAATAAGAATAACAATAAATTCATTGAACATATTTCAGAATGAGAGCCTTA
GCGTATTTCGGTAAAGGTAACATCAGATTCACCAACCATTTAAAGGAGCCACATATTGTGGCGCCCGATG
AGCTTGTGATTGATATCGAATGGTGTGGTATTTGCGGTACGGACCTGCATGAGTACACAGATGGTCCTAT
CTTTTTCCCAGAAGATGGACACACACATGAGATTAGTCATAACCCATTGCCACAGGCGATGGGCCACGAA
ATGGCTGGTACCGTTTTGGAGGTGGGCCCTGGTGTGAAAAACTTGAAAGTGGGAGACAAGGTAGTTGTCG
AGCCCACAGGTACATGCAGAGACCGGTATCGTTGGCCCCTGTCGCCAAACGTTGACAAGGAATGGTGCGC
TGCTTGCAAAAAGGGCTACTATAACATTTGTTCATATTTGGGGCTTTGTGGTGCGGGTGTGCAGAGCGGT
GGATTTGCAGAACGTGTTGTGATGAACGAATCTCACTGCTACAAAGTACCGGACTTCGTGCCCTTAGACG
TTGCAGCTTTGATTCAACCGTTGGCTGTGTGCTGGCATGCAATTAGAGTCTGCGAGTTCAAAGCAGGCTC
TACGGCTTTGATCATTGGTGCTGGCCCCATCGGACTGGGCACGATACTGGCGTTGAACGCTGCAGGTTGC
AAGGACATCGTCGTTTCAGAGCCTGCCAAGGTAAGAAGAGAACTGGCTGAAAAAATGGGTGCCAGGGTTT
ACGACCCAACTGCGCACGCTGCCAAGGAGAGCATTGATTATCTGAGGTCGATTGCTGATGGTGGAGACGG
CTTCGATTACACATTTGATTGCTCCGGGTTGGAAGTCACATTGAATGCTGCTATTCAGTGTCTCACTTTC
AGAGGCACCGCAGTGAACTTGGCCATGTGGGGCCATCACAAGATACAGTTTTCTCCGATGGACATCACAT
TGCATGAAAGAAAGTACACAGGGTCCATGTGCTACACACACCACGATTTTGAGGCAGTAATAGAAGCTTT
GGAAGAAGGCAGGATTGACATTGATAGAGCAAGACATATGATAACGGGCAGAGTCAACATTGAGGACGGC
CTTGATGGCGCCATCATGAAGCTGATAAACGAGAAGGAGTCTACAATCAAGATTATTCTGACTCCAAACA
ATCACGGAGAGTTGAACAGGGAAGCCGATAATGAGAAGAAAGAAATTTCCGAGCTGAGCAGTCGGAAAGA
TCAAGAAAGACTACGAGAATCAATAAACGAGGCTAAACTGCGTCACACATGATTGTGATTGAGTACTCAC
GTTCTCGTGTTAATCCCGCGGTCTTCTTGTTTTACTAACTTTTCTTTCTCTCATAGCATTCTCTTGACAG
TGTTTTATATACATCATATGTACATTTATCGAGCCAATCGAGGGCAGCAGTTTAACATCAAGCCGGATTT
GCTCACGCTACTTTGACCCCTTTTCGTTTCGACGGAGAGAAGAAACCGGTGTTTTCCTATCCTTGCCTAT
TCTTTCCTCCTTACGGGGTCCTAGCCTGTTTCTCTTGATATGATAATAGGTGGAAACGTAGAAAAAAAAA
TCGACATATAAAAGTGGGGCAGATACTTCGTGTGACAATGGCCAATTCAAGCCCTTTGGGCAGATGTTGC
CCTTCTTCTTTCTTAAAAAGTCTTAGTACGATTGACCAAGTCAGAAAAAAAAAAAAAAAGGAACTAAAAA
AAGTTTTAATTAATTATGAGAGCTTTGGCATATTTCAAGAAGGGTGATATTCACTTCACTAATGATATCC
CTAGGCCAGAAATCCAAACCGACGATGAGGTTATTATCGACGTCTCTTGGTGTGGGATTTGTGGCTCGGA
TCTTCACGAGTACTTGGATGGTCCAATCTTCATGCCTAAAGATGGAGAGTGCCATAAATTATCCAACGCT
GCTTTACCTCTGGCAATGGGCCATGAGATGTCAGGAATTGTTTCCAAGGTTGGTCCTAAAGTGACAAAGG
TGAAGGTTGGCGACCACGTGGTCGTTGATGCTGCCAGCAGTTGTGCGGACCTGCATTGCTGGCCACACTC
CAAATTTTACAATTCCAAACCATGTGATGCTTGTCAGAGGGGCAGTGAAAATCTATGTACCCACGCCGGT
TTTGTAGGACTAGGTGTGATCAGTGGTGGCTTTGCTGAACAAGTCGTAGTCTCTCAACATCACATTATCC
CGGTTCCAAAGGAAATTCCTCTAGATGTGGCTGCTTTAGTTGAGCCTCTTTCTGTCACCTGGCATGCTGT
TAAGATTTCTGGTTTCAAAAAAGGCAGTTCAGCCTTGGTTCTTGGTGCAGGTCCCATTGGGTTGTGTACC
ATTTTGGTACTTAAGGGAATGGGGGCTAGTAAAATTGTAGTGTCTGAAATTGCAGAGAGAAGAATAGAAA
TGGCCAAGAAACTGGGCGTTGAGGTGTTCAATCCCTCCAAGCACGGTCATAAATCTATAGAGATACTACG
TGGTTTGACCAAGAGCCATGATGGGTTTGATTACAGTTATGATTGTTCTGGTATTCAAGTTACTTTCGAA
ACCTCTTTGAAGGCATTAACATTCAAGGGGACAGCCACCAACATTGCAGTTTGGGGTCCAAAACCTGTCC
CATTCCAACCAATGGATGTGACTCTCCAAGAGAAAGTTATGACTGGTTCGATCGGCTATGTTGTCGAAGC
CTTCGAAGAAGTTGTTCGTGCCATCCACAACGGAGACATCGCCATGGAAGATTGTAAGCAACTAATCACT
GGTAAGCAAAGGATTGAGGACGGTTGGGAAAAGGGATTCCAAGAGTTGATGGATCACAAGGAATCCAACG
TTAAGATTCTATTGACGCCTAACAATCACGGTGAAATGAAGTAATGACAAAATAATATTTGGGGCCCCTC
GCGGCTCATTTGTAGTATCTAAGATTATGTATTTTCTTTTATAATATTTGTTGTTATGAAACAGACAGAA
GTAAGTTTCTGCGACTATATTATTTTTTTTTTTCTTCTTTTTTTTTCCTTTATTCAACTTGGCGATGAGC
TGAAAATTTTTTTGGTTAAGGACCCTTTAGAAGTATTGAATGTGGGAACAAAGACGACAAAAGGTAGTTT
TTTCCTTGACTATACTGGTAAGATATCGTCTAAAACAAAGCATGGCCAAGAAAATATCAAAGAATTCAAG
AGCTGCTAGACAATCGGATGCTCTTGAACCAGAGGTAAAGGATTTAAGTGAACTACCTAGAGCTGAAAAA
ACCGATTTGACTAATATTTTGATTAGAACAGCAGCCAAGAATGAGGCATTGCTGGAAGCAAAGATATCTA
AGAAAGCCAATAAAAGTAAGAGGGGCAAGAAGTTAAATAAAAAGGCTCTGGAAGACAAACTGGACAACTC
TATTTCATCCATGGACAGGGATCGTTTAGTGAAGGCCTTGAATTTTACCAATCGTCTGGACGGTAAAATT
GCCAAGTCCATTTCTCGTGCCAAGTACATTCAAAATACAAGAAAGGCTGGCTGGGATAGCACCAATGAGA
CTATAAAAAAAGAGCTGGCTTTTTTGAACGGAGGGTTGTCTGTGCAGGCAAAAAGTGCTAGTGAAGGTAA
TGCTGAAAAGGAAGATGAGGAGATCCCAGAAGTTTTTGACTCTTTAGCAGAGGATAACACAGTGCAGAAG
ACTCCTACAAATAGATTCGGTGTCCTGCCAGACGATGTTGAAGAATAGAAAATTTTCATATGAAAGGTCC
TAGGAATACACGATTCTTGTACGCATTCTTCTTTTTTCTATCTTCTTTCATTCTTTGTACATTAGATAAC
ATGGTTTTAGCTTAGTTTTATTTTATTTTTTATATATCTGGATGTATACTATTATTGAAAAACTTCATTA
ATAGTTACAACTTTTTCAATATCAAGTTGATTAAGAAAAAGAAAATTATTATGGGTTAGCTGAAAACCGT
GTGATGCATGTCGTTTAAGGATTGTGTAAAAAAGTGAACGGCAACGCATTTCTAATATAGATAACGGCCA
CACAAAGTAGTACTATGAAATTTTCTGCGTATTTATGGTGGCTGTTTTTGAATCTAGCGTTGGTGAAAGG
CACTTCATTGCTATCCAACGTTACATTAGCGGAAGATTCTTTCTGGGAGCATTTTCAGGCTTACACTAAT
ACAAAGCATTTAAACCAAGAGTGGATCACAAGTGAAGCCGTCAACAATGAAGGCTCTAAAATATATGGTG
CACAATGGCGACTATCACAGGGTCGATTGCAAGGATCCGCATGGGATAAAGGAATCGCAGTTCGAACAGG
CAATGCCGCAGCTATGATAGGACATCTCTTGGAGACACCTATTAATGTTTCAGAAACGGATACCTTGGTT
GTCCAGTACGAAATTAAGTTGGACAATTCTTTGACGTGCGGCGGTGCGTTTATTAAGTTAATGTCTGGTT
TCATGAATGTTGAAGCATTAAAACACTATGCACCCGATACAGAGGGTGTCGAGTTAGTTTTTGGTCCGGA
TTATTGTGCTCCTGAAATAAATGGCGTGCAATTTGCCATCAATAAGGTTGACAAGATCACACATGAATCT
AAACTAAGATATTTGCAAGAGATGCCCCTGTCAAAATTAACTGATACCTCGCAATCTCATCTGTATACGC
TCATAATAGATGAATCAGCGCAGTCTTTTCAAATTCTTATAGACGGTAAGACGGTTATGGTAAGAGAACA
TATCGAAGACAAGAAAAAGGTCAATTTTGAGCCACCCATTACACCGCCTTTAATGATTCCTGATGTTTCA
GTAGCGAAACCGCATGATTGGGATGATCGCATCCGAATCCCAGATCCTGAGGCGGTGAAGCTCAGTGATC
GGGATGAACGAGACCCATTGATGATTCCACATCCAGATGGCACTGAACCACCAGAATGGAACAGCTCCAT
CCCCGAATACATTCTTGACCCAAATGCTCAAAAGCCCTCGTGGTGGAAGGAACTTGAGCACGGGGAATGG
ATACCGCCCATGATTAAAAATCCTCTTTGCACTGCAGAACGTGGTTGTGGCCAGCAGATACCAGGGCTGA
TAAATAATGCCAAGTACAAAGGTCCAGGCGAACTCAATGAAATCATAAATCCCAATTACATGGGGGAATG
GCATCCACCGGAAATTGAAAACCCGCTATACTACGAAGAGCAGCACCCATTGCGCATCGAAAACGTTATC
AGTGGTGTGATCCTCGAGTTTTGGAGTGGATCTCCAAACATGTTGATAAGCAACATTTATGTTGGTAAAA
ATGTAACAGAGGCGCAAATTATTGGGAATAAGACTTGGCTGATGAGAGACCGCGCGTTTAGAGGCTCCGA
TGGCCCCACAGAACGCAAATTCATGAATAGCAGACTAGGAAATCTACAAACAACTTTCCATAACGAAAGA
GAATCCCCTAATCCATTTGACCGCATTATAGATCGCATATTAGAGCAACCTCTGAAATTTGTGCTTACTG
CGGCCGTCGTGCTCTTGACGACGTCGGTTCTTTGTTGTGTAGTATTTACATAGTGGACAAGTGTTAGTTT
ATAACATGGTCTCAATAATTGCACCACAACGGCTTCTCTTTTATAGATGGTTAACATTATAGTATCAATA
TTATCATCATGATTAAATGATGATGTATAATACTTACCCGATGTTAAATCTTATTTTTTCATGCAGTAAG
TAATCATGCAACAAGAAAAACCCGTAATTAAGCGAACATAGAACAACTAGCATCCCCGATAAGACGGAAT
AGAATAGTAAAGATTGTGATTCATTGGCAGGTCCATTGTCGCATTACTAAATCATAGGCATGGAAATTTC
CAGTTCACCATGGAACGACGGTGGATACAGCCCCTATGAGAGAAACAGAGTCGCTGTATCACCATTTTCA
TCAGCGTTGGAAGGCGAAGAACGAATAGAAACCTCTCGATCTTTGGGTGATCATTGCTTTGAACCTTTGC
CATACGTGACGAATTATCTTTCTATTTTCGCGCTTTTTGGTAAAGAGATATTTGGTGACAAGGGAAATGT
GAGCTCAAGAAATGAATATTTGCTAAAAAAATACTACTCTTTGAAAAAGCCATTTGTATTGCGACATAAT
GGGCATGCGTTGAAGAATCCCGACATGCCACTCCAGAGGAATGACATATTGCAAACCAATTTCATGGTTG
ACAAATTTCTGAATCGTACTGTGCGGTCAGTGAATTTTAATAATTTCAAGATAATATCAGATATGCAAAG
TAAAAGCGGTCGAGGAACAAAGTCAGGCACAAATCAGAATCAAAGTGCCGACGCTATTCAAAATATTTGT
CTACCATCTATACCGTCGGCGTTGCCTTATTTCCAGTATTATAGGAAGCTATTGACAGTTAATACCAAAG
AATGGGATATTTTAAAACTGCACAGTTTATGGGTACCAAAGCTAAGGAAGGATTTTAAAGATTTTTCGTT
GTATGGTGATAAAAACTCTTTAAAGCCGATCGATAGTCACTATGATGAGGATAATACCATGAAGAAAAAT
TTATTTTTTGAAAGATCTCCAAGTCGACAGACTCTAGATGGTAAAGGGTGTGCCTCTAAGGGGTATGACA
TTTCTTCCGGTAATATGATTATCCCATCCCTATTTTCTGAAGATAAGCTGCCGGCTTTAACTTATCATTG
TTCCGTAGAATTAAATGGAAACATTTACATATTTGGGGGATTGATGCCATGCTACAGCTATGAGGAGGAT
GCGCCGATGCTGAACGATTTTTTTGTAGACGGAATAAAGAACTTACCTCCCCCTTTACTACCTCAAGTGA
TTAATAATCCATCAATGGTCAATAATCCTCATCTTTATGTCGCTTCTATACCATCATGCCGGTTTAGCAA
ACCTAAAATGGGGGGTTATATACCGCCTCCATTGCTATGTGTTCAAGGATCCAAATTAACGGACCGACAT
ATTTTCTTTTATGGCGGATTTGAAATCAGGACAGAAACCCGTGGTGATGAAAATGGGAAGTATCATCTCA
AGAAAAGATTATATGTGAATAACACTGGTTACATACTCGATATTATGTCGTTCAAGTTCACTAAAATAGA
TATCATAGTACAACCTTCCAAATATAATGCATATCCGACAATGTCATCGAGGTTTGGTCACTTACAAATT
TCTATTGATAATCCAAATAGGAGAGCTAGCGTTCATTCTTCAAGCATGAACGAAATTCATAAAATGGGGA
GTGCTTCCATGAAACAAGGTAGCAGCATCACTTCCGGGCGGCTTGAAAAAGCAGCAGTACTTTCATCATT
ACCTCATAATACTGTGCACACGGTTATAATATTTGGTGGTTACAGACAAACCGGTGATGATCGTTACGAA
GCAATGAATGATTTGTGGAAGATAGAGATACCCGTGATACGTCGCGGTAAAAAAGGTTATTGTAAGTTTT
CAGAGACAGCTAACGCGATACTACTGACGCCAAGCGAAAAGGACAAATCGGATTGGCCCGAAGAAAGAGC
CTTTTCTGCCTTTTCTGTTCATGGGACTTCGTTAATGGATAGGAGTTCTCTTGACATGAGACTATTGAAC
AACTTAAAAAACCATTTTGTTTTAAAACCGTCATATATATCACAGGATCGCGTTGTTAGTCCTAAACCGG
TTTTCCCCATGATGGTTCATGGCACGCATCAAGATCTTTTCAATAGTGGCTCTGCGGCACAAGAATCGCC
CAAAGCTGGTGCCTCGGCCAGCAGCGCAAGTGCTGCGAGCTTTGATCCCGATATGGACGATAATTTGGAA
AATTATATAATCAATCCAGGGAGAAAATCGTCATCTATTCCAATGACTGCGATAGGGAGACAGAGATTAA
TTTTAAGCCAAGAGAAGCCAGTAGGTAAAACTGTTGTATTGCATGGTGGGTCTAACGGTCTCAACGTTCT
TGATGATATGTGGTTGATGGACTTAGAGTGTGAGACATGGACTCCAATAGAGACATTTGCAAAGGCAGAT
TCGAGCGAAGACGGTGATGAAAAATTGGATAGTGTGAACGTAGGTCTCGTTGGCCACAGAATGGAAAGTA
TTGGACGAATATGTGTATGTATAGGTGGTATGGTACAAGAGGATGTTGACCAATTTTACTCGGAGAATGA
TGATGAGCCTCCTCGAAAACGCAAGGTCGATACATTACCGTTGGGTGGTAATTTTTTGAACACAATTGAT
TTAAGCACGCAGTTTTGGGAAGAACATAAAATTACTCTGTCCAAGAAGGCAGCCGATGAGGACAGACAAG
ATAGCGAAAATGAAGATACAAATTCAAATATAGTAGTTGGTGTCGGTGGCACTTCTTTGCAATGTGACAA
AAGTATTATTTTGATTGGCGGATTGATATCTAGACGGAGCAATGTAAAAGAAATATATTTACATGGTACC
ATAACGAAAAGTATTTTTCCTAGCGTAAATCCTAGTGCATAAAAAGGCAGTTTTCAATGCTTTCACTTTG
TAAACTTTGTTTAGTAGTAGAATATAATATATTCAGTTTTGTTTTATAGTCACATAACACTTTGTCTTTC
AAAGAATAATCTCCTTCGCAATACCAGCGAAATATTTTGGCAAAAAATTAACAATTAGGTTCATAGTCCC
CTAATTCAATTAATCGAAAAAAAAAAAATAAAATATAAGGGAAGATTGTGCTGATGAAATAGACAATGAA
ACAATAATGAAGAATAAAGAAGAAGAAGATATAAAACATGCCACCACCATCAAGAAGTAGAATAAACAAA
ACAAGAACATTAGGAATAGTGGGTACAGCTATAGCAGTGTTGGTCACGTCCTACTATATATATCAAAAGG
TGACAAGTGCAAAGGAAGATAATGGGGCACGACCTCCAGAGGGTGATTCAGTAAAAGAGAACAAAAAGGC
AAGGAAGAGCAAATGTATTATAATGAGCAAGTCGATACAAGGACTGCCCATAAAGTGGGAGGAGTACGCC
GCTGATGAAGTGGTTTTGCTGGTACCTACGAGCCACACTGATGGATCAATGAAACAAGCCATTGGGGATG
CCTTTCGCAAGACGAAAAACGAACACAAAATCATATATTGCGATAGCATGGATGGATTATGGTCATGTGT
AAGACGGCTAGGTAAATTTCAGTGCATATTGAACTCCAGGGACTTCACAAGTAGTGGTGGTAGCGATGCA
GCAGTCGTTCCTGAAGATATAGGCAGGTTTGTCAAATTTGTTGTTGATAGCGATGTAGAGGATGTGCTGA
TTGACACTTTATGCAATTAATGTAGAAAAGAGTTTCTTGTAACAGTATGTAAAGAATAAATAATTATAAG
TATAAATAAAAAGAGAAGGTGAAATAATAATAAGTAAGCAGCTCGGTTATAAGAGAACAAAAACACACGA
AAAAAAAAAAGTCGTCAATATAAAAAGGAAAGAAATCATCATTACAACTTGACCGAATCAATTAGATGTC
TAACAATGCCAGGGTTTGACAATGTAGAAACGTCGCCTAGTTGGTCACTTTCTCCTGCTAGGATTTTTCT
TAAAATACGTCTCATAATTTTGCCGGATCTTGTCTTGGGCAAGTCATCCACTAAAATGATCAATTTTGGT
GCGGCAAATGGCCCGATGTCTTTTCTAACAGTAAAGACCAAATGCTTCTTGATATCTTGTAATTCATCAT
CTGTTGCGGTGGACCAACTAGATTTGTTTTTCAACACCACAAATGCAGCAACTGCTTGACCAGTCAAGTC
ATCGTTGAATCCGACAACAGCACACTCGGCCACAATTGGATCTTCGATAATAGCAGCCTCAATTTCAGCG
GTAGACAGACGGTGACCAGAGACGTTCACCACATCGTCTACACGACCCAAAATCCAGATATAACCATCCT
TATCCTTTGCAGCACCATCACCAGTGAAATAGTAGCCAGGGTAAGGGTTCAAATAAGTGTCTAGATACCT
ATCATGATTTTTCCAAATAGTTCTTGCAAATGATGGCCATGCAGCTTTGACGGCAAGGACACCCTCTGCG
TGGCTGGTGTTAAGTTCTTCACCAGTGTTAGGGTCAAGAACAACTGCATCAATACCGAAGAAGGGGAATG
AGGCAGAACCCGGTTTCATTGGTGTAACACCACCAGCCAGCGGGGTGACCAGATGCGAACCAGATTCTGT
TTGCCAGTAGGTGTCTACAATGGGGATTTCATTTTTACCTATTTTTTCAGAGTACCACTCCCAAACTTCA
GCAGCAATTGGCTCACCGACCGAACCCAAGCAACGCAAAGATTTTAAGGAATGATTTTCGATGTAGGAAT
CACCAGCTCTTTTCAACAAACGCAAAGCAGTTGGCGCAACATAAAATTGGGTGACTTTGTGTTCATCAAT
AATATCCCAATAACGGGAGTAATTTGGGTACGCAGGAGTCCCTTCAAAGACCAAAGTGGCACAACCATAT
AGTAAGGGACCATAAACCACATAAGTGTGGCCTGTAATCCAGCCAATGTCTCCAGCTGTGAAGAAAACGT
CTTCTTGGTGAGTGTCAAAAGTGTAGCGCATGGTCAACAAAGCTCCCAGCAAGTAACCTGCGGTAGAATG
TTGAACACCCTTGGGGGCACCAGTAGAACCAGACGTATACAACAAGAATAATGGATCCTCAGAATCAACG
GGTGTGCATGGATAGTAGGTCTTGTATTTCTTCTTTTCTGTTGCCCAATCCAAATCTCTGGGGGCATGGA
AAGCAACAGATGGATTGTTGGTCTTTCTATAAACCAAGACGTGTCTCACGCCTGGGGTCTCTCTTAGCGC
GTCATCAACAATTCTTTTAGTCTCAATGACTTTACCACCTCTGTTGGATTCATCTGTAGTGATGACAACT
TTAGAGTCCCCATCGTTGATACGATCTCTCAAGGAGTTGGAAGAAAACCCGGCAAAGACTACGGAGTGAA
TGGCACCGATACGGGAAATGGCCAACAAGGTTATGATTGCTTCTGGGACCATAGGCATGTACACGGCAAC
AGTATCGCCCTTGCGAACGCCCATAGAGTAAGTCAGCACTTGTGCCACTTGACAAACTTCTTCAAGTAGT
TCCTTGTAGGTAATGGAATAGCCTTGGCCAGGCTCGTCACCTTCGAAAATAATGGCTTTCTTGTTAGGAG
TCTTCAAGGCATGTCTGTCAACACAGTTGTAACAGGCGTTTAATTGGCCGTTGAGGAACCATGCATTGTT
CTGGAAGGAGGGCCTGCCCGTTTTAGGGTCTGGGATGAACACCTTATCGAATGGCTTAGACCAGTTTAAA
AATTGGGTAGCTTTAGAACCGAAGAACTTAGCAGGGTCTTCAATAGACTCCTTGTGCAAGCGCTGATAGT
CCTGCAACCCGTCCAAGTGTGGAGAATAGTGGGTAGCAATTGCGGGCTGCAGTCTATCTGAGATGGGCCG
TTGTGGCACGATCTTGACCGAAGTCAAATGTTCATACTCATGTTCCTTCTTCTGCTGCGCAGTGGCGGCA
GACTGGGACATTTTTGCTTTCAACTTGTCAATTTCACTTGACTGTTCTTCTAGTTTTGATGATTGTACGG
CAGAGGGCGACATAGCACAGTGGGCAATGTCTTTCTAGTAGTTTTGATATGTTTGGTTTTGCTTATAGAT
AGAAAATATAAGAACAAGATATAACGTACTACCAGATAACCTAAGGGAGAAATATGCTTAGAATAGCCGC
CCAGTTTATATACAAAATGAAGGGAGAACTATTTGCCACCGAGGAACTGTACCCCAACTGCAATACCCAT
TGAATAATGGCATCGGAGGCTCGGCGGCAATTCGTACCCCAACCTTTTTTTTTTACTTTTCTTTGGATCT
TAGAGATAACAGAAAAAAAGGATGACCCCAATCATTTGCCACGGCATGTCAACAGGTGAGTGCCTTTTGA
GGGGGGGGGGTCATCTCGACATCCGGCGAAATGGAGCAGTCACACGTGAACATTTTTAGGGGATGGAGAG
TGCTACGCCGTTCGTCCGAGATGATTATCATATTTACACAGCCGTACATACACGTGCCATTTATCTTGAT
ATCATTCTGGACGTATGTGCACATGTGATTTGCTTTTGTTTTTTTAAGAATGTCGGGTAATAAACAGATT
GTTTTTCTGGGAGGATAATCTTTTCTTTTTTCCTGTTGGTATTCTAAAATTAACCTTGCTGTTTCTTTTT
TTTTTTTTTTTCGCGCGACTACTCAGCCATCTTGCATTTTTAAAGAAAAAGATAATCATTAATGCCTTCA
CGGGAATACGTATAGAACATTATTAAAAGTATATGAATGGCATATATATATAGAACACCACCCTTGGAAA
ACATTTATACCCCTTAAACTAAAACAATTTGCTGCGCTATACCGTGTTTCAGTGTATTATAATACATTCA
TTTCTGTTTCATTACGATTATATTGACGTGATAAAAAGATTATATAGCCATGATCTTCCTAAACACCTTC
GCAAGGTGCCTTTTAACGTGTTTCGTACTGTGCAGCGGTACAGCACGTTCCTCTGACACAAACGACACTA
CTCCGGCGTCTGCAAAGCATTTGCAGACCACTTCTTTATTGACGTGTATGGACAATTCGCAATTAACGGC
ATCATTCTTTGATGTGAAATTTTACCCCGATAATAATACTGTTATCTTTGATATTGACGCTACGACGACG
CTTAATGGGAACGTCACTGTGAAGGCTGAGCTGCTTACTTACGGACTGAAAGTCCTGGATAAGACTTTTG
ATTTATGTTCCTTGGGCCAAGTATCGCTTTCCCCCCTAAGTGCTGGGCGTATTGATGTCATGTCCACACA
GGTGATCGAATCATCCATTACCAAGCAATTTCCCGGCATTGCTTACACCATTCCAGATTTGGACGCACAA
GTACGTGTGGTGGCATACGCTCAGAATGACACGGAATTCGAAACTCCGCTGGCTTGTGTCCAGGCTATCT
TGAGTAACGGGAAGACAGTGCAAACAAAGTATGCGGCCTGGCCCATTGCCGCTATCTCAGGTGTCGGTGT
ACTTACCTCAGGGTTTGTGTCTGTGATCGGTTACTCAGCCACTGCTGCTCACATTGCGTCCAACTCCATC
TCATTGTTCATATACTTCCAAAATCTAGCTATCACTGCAATGATGGGTGTCTCAAGGGTTCCACCCATTG
CTGCCGCGTGGACGCAGAATTTCCAATGGTCCATGGGTATCATCAATACAAACTTCATGCAAAAGATTTT
TGATTGGTACGTACAGGCCACTAATGGTGTCTCAAATGTTGTGGTAGCTAACAAGGACGTCTTGTCCATT
AGTGTGCAAAAACGTGCTATCTCTATGGCATCGTCTAGTGATTACAATTTTGACACCATTTTAGACGATT
CGGATCTGTACACCACTTCTGAGAAGGATCCAAGCAATTACTCAGCCAAGATTCTCGTGTTAAGAGGTAT
AGAAAGAGTTGCTTATTTGGCTAATATTGAGCTATCTAATTTCTTTTTGACCGGTATTGTGTTTTTTCTA
TTCTTCCTATTTGTAGTTGTCGTCTCTTTGATTTTCTTTAAGGCGCTATTGGAAGTTCTTACAAGAGCAA
GAATATTGAAAGAGACTTCCAATTTCTTCCAATATAGGAAGAACTGGGGGAGTATTATCAAAGGCACCCT
TTTCAGATTATCTATCATCGCCTTCCCTCAAGTTTCTCTTCTGGCGATTTGGGAATTTACTCAGGTCAAC
TCTCCAGCGATTGTTGTTGATGCGGTAGTAATATTACTGATCATCACGGGACTTCTGGTTTATGGAACTA
TAAGGGTTTTCATCAAGGGAAGAGAGTCTCTCAGATTATACAAGAATCCTGCGTACCTACTTTACAGTGA
TACCTACTTCTTGAACAAGTTTGGGTTCTTATACGTTCAATTCAAAGCAGATAAGTTTTGGTGGCTTTTA
CCCTTATTAAGTTATGCGTTCTTAAGATCCCTGTTTGTTGCCGTTTTACAAAACCAAGGTAAGGCTCAAG
CAATGATCATCTTTGTCATTGAACTAGCTTACTTCGTTTGTCTCTGTTGGATAAGACCATATTTGGACAA
GAGAACTAATGTTTTCAATATTGCTATTCATTTGGTGAATTTGATCAATGCATTTTTCTTTTTGTTTTTC
AGTAATTTGTTCAAGCAACCAGCAGTGGTTTCGTCAGTGATGGCGGTTATTCTGTTCGTTTTGAACGCGG
TGTTTGCTCTATTCCTATTATTGTTCACTATTGTCACCTGTACACTGGCATTACTACACAGAAACCCAGA
TGTCCGTTACCAACCAATGAAAGATGACCGTGTGTCATTCATTCCTAAGATTCAAAATGATTTCGATGGC
AAAAACAAAATTGATCCTGAACTGTTTGAATTGAGAAAAGCTGTTATGGACACCAATGAAAATGAGGAAG
AAAAAATGTTCCGTGACGACACTTTCGGCAAGAACCTGAATGCAAACACAAATACAGCAAGACTCTTTGA
TGATGAGACTAGTTCATCCTCTTTTAAGCAAAATTCCTCTCCCTTCGATGCCTCGGAAGTAACGGAGCAA
CCTGTGCAACCAACCTCCGCTGTCATGGGTACGGGTGGCAGCTTCTTGTCTCCACAGTACCAACGTGCGT
CATCTGCTTCTCGTACTAATCTAGCGCCGAATAATACAAGCACCTCCAGTTTAATGAAGCCTGAATCAAG
TCTCTACCTGGGGAATTCCAATAAATCATATTCGCATTTTAACAACAACGGCAGCAACGAAAACGCCCGC
AACAACAACCCATATTTGTAATCCAATATATACTCACATGTAACAACTTATTATATAAATATTTAAGGGC
AAGGATATCCTACATTATATTTCATAGAAAACCGCTCAAAAAGGTGTATTATCTCCATTACATCCCAACA
CCACACATATTTCAGCGATAAAAACCTTAAATGTGAAATTCGCTTTGGCTCTGCTTCCTTAAATGTACGC
AATTGCCGCTTTTTTCTGACATCTTTTTTGACGTGTAGAGAAGGAAACAGATCCTCCAGAAGGGATTTAC
TGTTGGCTATTTTGTGTTAGAAGCAGGTTAATAATAGATTAGGTTGCGTAAGTCATGGTCGAAAATAGTA
CGCAGAAGGCCCCACATGCCGGAAATGATGATAATAGCTCTACCAAGCCATATTCGGAGGCGTTTTTCTT
AGGGTTCAATAACCCAACGCCTGGATTAGAAGCTGAGCACTCAAGCACATCGCCTGCCCCCGAGAACTCC
GAAACACATAATAGGAAAAGAAATAGAATATTGTTTGTCTGCCAGGCTTGTTGGAAGTCAAAAACAAAGT
GTGATAGAGAAAAACCTGAATGTGGTCGATGCGTCAAGCATGGGTTAAAATGTGTTTATGACGTATCAAA
ACAGCCAGCACCACGAATTCCGAGTAAAGACGCCATTATATCAAGGTTGGAAAAAGATATGTTTTATTGG
AAAGATAAAGCTATGAAGCTACTAACAGAGAGAGAGGTGAATGAATCAGGCAAGAGATCAGCAAGTCCGA
TCAATACAAACAATGCTAGCGGGGACAGTCCTGATACCAAGAAGCAGCATAAAATGGAACCTATATATGA
ACAAAGTGGTAACGGGGATATAAACAATGGTACCAGAAATGATATTGAAATCAACTTGTATAGAAGTCAT
CCAACCATGATCATGAGTAAAGTCATGAAAAGAGAAGTTAAGCCGTTATCTGAAAATTATATTATAATTC
AGGACTGTTTTCTAAAAATCCTGGTCACTTCAGTGTTCCTTGACACTTCAAAGAACACGATGATACCGGC
ATTGACGGCAAACGCGAATATTACAAGAGCCCAGCCTAGCGTAGCAAATAACCTTTTGAAATTGAAGGAA
ATGCTAATCAGACAGTGTCAAACCGAAGATGAAAAAAATCGTGTAAACGAATTCACTGATAGAATACTAC
AAAATACAAATTCAAATAGAAACTTGAAAATCGGTATGCTATTATCAATGCTTTACAATTCTGTCGGTTA
CCAATATCTGGAGGATCATTGCCCTCAAGGTGGCGAATATTCGGATTTATTGAGAAATTTGATCAATGAA
TGTGAAGCTATTTTGCCATCTTACGAAATTATTGAACGCTACAAGAACCACTTTTATGAGTACGTTTATC
CAAGTCTACCTTTCATCGAATTAGAAATTTTTGAAGAATCATTAAGTCAAACAATTTTTCCGGACCCAAA
CAACCCCTCCAAGGTGCAAATACGTATGGGTAGCACACATTTGAGAGCTAAGGTGGAAAACTTGAGTCTT
CTATTGGTTATCTTGAAACTCTCATACATGTCAATAAGGTTTTTAGATCATAGTACAGCAGACTCGAGTT
TTTATCTTTCAAAGGAAATAATTGATAAATACCCAATACCGAACGATTTTATTTTATTGAGTCCAAGATG
TCTAGCATCGGAAAATTGGTGTGCATGCGCTAATGAAAACATCATATCATGTTTACTATATATCTGGTCT
TTTTTTGCTTTTTCTCCTGAAGAGGGTGATTTCTTTCTCGAGCACCCCACCGATGTTATCAGTAGTTTGA
TAATGATGCTTTCCACCTCGATTGGTCTCCACAGAGATCCTTCAGATTTCCCTCAATTGATTTCCCCGTC
CACCTCAGATAAAAGAACCTTGAATCACAGAAGAATACTCTGGTTGAGTATCGTTACCGTTTGTTCGTTT
GAAGCAAGTCTCAAAGGTAGACATTCTGTCTCACCGATATCTTTAATGGCCTTATTCCTAAATATTAAGG
ATCCTGATTCTCTGACGGTATATATGAACCGAGTTAGGGGCGATCTAAGCGATATCAATAATCACACACT
TTTGAGAATTCATAAATTTACATTCAAGAGAGCCCAGCTTGCGTTACTCCTGTCGGACTTAGATAACTTG
ACGATGACATACTATGGTAGTTTCCATTTGCATTCAATTGAATTCATAAGAGAAAAGATTGAGATTTTTG
TGGAGGAAAACTTTCCCATAGTACCATTAAAAAGTGTCGCACAGGATAAGTCAGACCTTGATGACATGAA
TGTGATTTCAGAAATGAATATATTATCTTCAGAAAATTCTTCTTCATTTCACAATCGAATAATGAATAAA
CTATTGATGTTGAGAACTTCAATGGCCGTATTCTTGCATTTTGAAACACTTATCACTAAGGATAAAAGTA
TCTTCCCATTCTACAAGAAATACTTTATGGTTAGCTGTATGGATGCGTTGTCACTAATAAATTATTTCAA
TAAGTTTTTCAACGGAGAATATCGACACGCAATATCTTCTTTAACCAGTTTTAATGTTACAAAATTTATT
CAGTTAGCACTATCCAGCACAATCTTCAGCCTATTAGGGATTATACTAAGAATAGGTTTAGCCATCCATA
TGTTATCTTCTGAAGTACAAAAGTTATCGGGAACGACAGATCCAAGAATAAAGGAGTTAAATACCAAAGT
CGAAAAATTTAGTACCCTGCAAAGAGATCTCGAGTCTGCTTTAGAAGGTATATATTGCTCTGCTTCGGAA
CATTTAAGATTCACATACTTCCCCGTTTTTAAGATGTTGGCTTTATTCGATGTCATTGTACAAAGGATGA
GAAAGGGTGAATTATGGCACGGCATATTTACGATGATTCAAATGGAACAAATGCATTCTAGGATAATCAA
GACATTAAGCATTACCTTAGGAGTCAAACTGGACAAAAAGGATAGGCTATTAGAGGAATTGATGGCATGC
AATCACGTTGCGAATTTTAGCGTTGAAGATATAGATGAGCTGAACCGTAATATCAAAAAAGAGATTCAAA
TTTCTTCAGGATTGAAGCCGCCTGTAAACACAATTGACTTAACCAACGGCGAACCATTCGGAAATGCTGT
TCCTACCTTCACAAAGACATGGAGTTCATCCTTAGATAATTTAGAAAAACTATCATCGGCCGCTGCAGTT
GGTCAGAGCTTGGACTACAACAGTGGTTTACGTCAGGGTCCTTTGGCGGGTGGTGGTTCAAAAGAGCAAA
CGCCAATAGCCGGGATGAATAACTTGAACAATTCAATCAATGCTACACCAATTGTCGATAACTCATCTGG
ATCACAACTTCCTAATGGTTTCGATAGAGGCCAAGCGAATAATACTCCTTTTCCAGGTTATTTTGGAGGT
TTGGATTTATTTGATTATGACTTTTTGTTTGGCAATGACTTTGCTTAAAAATTTTCTTTCCAAACTCCTA
CCTATTCATTTCATCAATTAATTAATATTATATAGCCACGAATTTATGAAACTGACCGATAATATAAAGT
GCTCAATATATATATATATGTATATAACGGTTAACGTAAGAAGAGCTCTTCCCTCTTAAACATTCGAAAA
ATGATTGAACCAGTATATTTGGTCGAGCAAGACTTTCTCCTTCGCATATTTTACGGCAGGTATGGATATA
TCGCCTCTTGCTGCAAACCCGTGAGCCACACCACTGAAGAGGTCTAACTGGTAAGTAGCGTGATTATCCT
TTAATTTTTCCTCCGTTAAGTGTCTTAAGTTTGCCGGAAAGATGTGATCCTCTTCCGCTGCTGAAATCAA
TATTGGTTTCTTGCTATCAATTGCTTCAATTTCCTCGATGCTGACGAAAGATGGATGTGCAATGGCTGCA
GCATTGGCAAGACCCCCGTCGCCACTAATGTGTTGGACGGCAAACTTTGCACCAAAACAGTAACCCACAA
CGCCAATAAACTTTGGGTCATATTCAAGTTTTAACAACTTCATGAATCCATCAACAATTTTCTTGGTGAC
TTCAGGAGAATGTCTTTGAAACCAGGCATCACGATCAATTGGTTTGTCCGATGAGATAGCATCGCCGAAT
AAAATATCGGGAACAAAGACCATGTACCCAGCACTAGCAAATTTGTCGGCCGTTAATAAAACATTGTTGA
ATTTATTGCCATACACATCTGTCAAGATAACTATAACTTTTTCCTTGGGAGATGTAGAGCCTGCTGCATA
AGTATCTAAACCGAAGATTTCTTCACGACGACCCTTGGGTGTTCCATCGTGACAAACTCCTTCAAAGCAA
CACTTGCCAGGTTGATTAGATGCCATTTGATTGAAATAATTTTGTTCTGCTGTAGTTAGACGTAGTGGAA
AACTTTAAGTCTACTGAGTCTTGAGACCTTATCACCCTTTGAAGGTTTCTTGCAAATGAGCGTGGTTTGG
CATTTTTTATCGGAAAGAAAAAAAGGGCTCCGCCTTAGGCCAGATATCATAGAAATGCAACACTTCCCTA
ATATAGAAATTTGGGCATTAATTATTTTGAGAATTTTGATGATTTGAATAATTTCATTAACGTAAAGGAA
CATAGTGCTACGAATCCAACAGTGGACCCAAAAATGAGAGCCGTTTGTCTGTAGTCGACATCTTTTGCTG
CTGTTTCTTCTGGCAATCCCGGAGTGTTTTTGCCAGGATCAAGAGCAGCTTCTGTGATTTTAATAAACAA
TTCATTAAGGGAACTTAGCCATCTGGATGATATGTGCAGTGGGTGGTTCACAAATAGCTCGTCTGCCAGT
TCATCTGGTTGGATTTGACACCTTTGTTGCTGCTTATCCAAATCTGCCTTAGAAGCTACAAATACCAACG
GTAGATCTTGTAAATGTGTGAATTTGTCTAGAAGCGAAACTAAGTAGGAGAATGATTCTGGGTCGCTGGA
ATCGTATGTTAGACAGATTACGTCACATTCTTTTAACTTATCCTTATTCTCTAGTATGGCGTATTCCTGT
TCTCCAAGTTCTTGCAAAATCAAATAGTACTGTTTCCCACCTTTGAGTTCTAAACTATTGACTGCAATTC
TTGGTTTGATTGTCGGAGAATACTCCTCCGAGAAAGATCTGCCCAAGAAGGCCTCTAGCAAAGAGCTTTT
GCCGCAACATGGCTTTCCAATGACAAAGCAATTGAACACTTTTCTGTCATTGATATTGGATCTGTAAAGT
TTCCCGGAACGGCGTCTCATTTTCCTTGGCTTGGTTACTTGTAGGGCTAGTCTTGCATCTTCCTGAAAGC
CAAAATACACCAAGTAAGCGGTAGTTGTGCTATAGTTCAAGAAAGTCGTCATACTCCATTGTGCTAGCCA
GCCTTGTAAGGTGATGCAACCCTTGTTGTTTACGACAGTGGAGAAGGGGAAATTCGTTGAGGTCCATAGT
TTAGGCAGCCCTGGTGTGCACTTAAATAGACGATGTAATTCTTGATTATTCAAACCACCATCATTGTCGA
TATCAAACTTCAAAAAAATATCTACAAGAAATCTGTAGCCCTTGGGGCTCAATTCCACACTGGAAGTGTC
AGGGACAACCAACCTCGGATGGAGAATTTTGTCATTAATACACAAGGAATCTGTGTAATGGAAAGTTCTT
AGGATAGCCCATGTAGTTTCGTGTCTCCCCCTTTCAGCGTATATTTTGTTCAGTACAAGGAAACCATCTT
TGGTGATGCCTTTTCCCGGTACGTATAGCTTGCGGTTAATGTACTCTTGATCGTGCTTGGAAATATCCAA
AAGCAAATCTTTAATAAAATTCAGTTCGTTTACATCGATACTCTTATTGAAGCACTTTTTTTGTAAGCCC
AAGATTTCGTTGTCATCTAAATATGAGTCCTGGTTTAAATCGCTTAAAAGAAAAATTCTTTTTAAAGCCA
TGACAGCCAATGGCTTTAGTTCACCTACCATGGCATCAAATAAAGGTGATATTGGGTGTGTTATAGCCCT
TTGGCAAAGATAAAACGCTTGGTTAAGATCAAACTGTGTCTTGGCACTTGTCTTAATGCAAGTGTCGATT
TCTTTAAACTCCATTAATATTGGGATAAATTCTTCATCCTCCACTTTGGTATCGATATCATCATCACTGT
TCTCTGACACGACCATTGCATTGGCATTAACATTCGATATGGAATCACATTTATTTTTGCAGAGAATGAC
AGGAATATTCAACCCCAGGGATCTGAAATGAGGCAACCAAAAGAGAGAAACATGGTCATACGATTCGTGA
TCGCAATACACAAGCCAAATTACGTCGGCGGACTTCAACTCATGGTCTAAAGCTATGAGGTCCGAATCTG
AAGTGTCTATAAGTACTGTATTCTTAGGAGAATATGTAGGTGATGATGAGAAATCTCTTGGGATACTGAT
GGGTGGCAGCACGTCCTGTATGGTCGGTATGAATTCAGCTTTTGTTAATGATACAATCAGACTGGATTTA
CCAACCCCTTCATCACCGCAAATAACTACCCGAATCGTTTCTTTAGTCATTGTGTTGTTCAACACATTAG
TATTTAGAAGTCCGCTATTTTTGTTTTCAATTTTTATTTGTTTAATATACAAATTTCATTCTTGTTTTGA
GGGTAAACCACTATACCAAATGTTGAAGATCTAAAGGTATCGATCAAATATGTTGCTAGAGAGTGACTGA
GTGTTACATTAAATATATTTATATATAAACGTATGATATTTAGGGATTGTTGATTGATAGGTTGAAAAGT
TTCGATCTCAATGACTCATTTTCCTGTTCTAAAGCCTTGATTCGAGCTTCTGAAGCGTTAGCATCGAGCT
TCCGTCTTTCTCTTTCGGATATCCATCTTCTTTGTAACTCCTCTATTCGTAAGGTCAGTTCTTTATTTGG
AGTTGCCGTTAATTCATTGCCCTGTTGATGTGGCTGCTCTGGGGTTTCCATGGAAATCAGTGAAGAGATA
TATGAGTTTATTATGGACTCTAATGCAGTCTCTATAAAAGTGTAGAGCGATTCTAGTTTGGGCTGAATCA
AATTCAAGTTTTTCAACGCATTTGGTACAGATTTTATGGATTTCATTTTCCTGTCAAATTGGGCAATAGA
ACTTTCTTGTAAGATTTTCTGCAGAATATTGAAAATACTGTCAAGGTGTAGTAAAAGGTTCTGATTAAAT
TTGATAAAATTGCTTTCATATTGGGATAGTATTAACTTTTGGTTGTCCAAAGTATTTAACTGATTTTTTA
ATTGGTAATTCTCCAAGTCTAATTTGTCTAACTGATTTTGTATTACGTGGAATTCCTCTGATTTATCGAT
TTGAAGGTCATTGATTTGTTTTTCCAAGTCATTGATGTAGCTGTCCCAATTATTTTCCTTTAGTTTATTG
ATTTTGGTCTGAGTTTCCAGTTCTTTGGTTAAAACTTTTTCATTTTGTTTCATTTTAATGATGTCTTCCT
TCAATTTTTCCAAATTGTTTATCAAAACAGATTGCGATTCGATCTTTTCCTTCAGTTGGGAAATCAAATG
ATCTTGTTTTTCTATAACGGAACTAGAATTTTCTTCCAATTCTAAGGAATCTAGTAGATGAGACTGCTCA
TTTAGTTTGGACGCTATTATTTTTTCTAATTTTTGCGATTTCTCGAATTTCAATCTAATGGAATTTATAA
ATTGATCATATTCTTTGTGCAAAATTTCTATGACAATCTCTAATTGAGTGTCTAAGGTTTTCTCAAAACG
AGACTCGACGGCTGAAATTGGTAAGGAAGTACTGTTTGCCATTACATTTTCTGTATCAATGTGGTTGTTA
CTGTCATGAATTTCGTCATTCTGGTATCCACCATCAGTATTCTCCTCTTTACTTGATGGTGAGTCCCTAC
TTTCTAACTGTGATCCTGCTGGTGAGGACTGGGCCAGTGAAAGAAATTCTTCCTTATCCTGCTTTGATTC
CGCTCGACTTTTGGAATGCAAAAAGTCCTGCAAGAATTGGATGATGAACTTGGACAAAGTATCCATTTTT
TCAAGAACATAATCCGAGCTCAGCTCTAAAGTTTCCTCCAGGGTCTCCCTCTCTTCTTTATCAAGAAGAT
GGGCATTTTCATCTTGCTCATTAAAATGCGTCAATATAAAGGACAATAGGTGATTGATCGTATTCACGAT
ACTTTCCGAATTTTCTAAATTCTCTTGAACGAATTGTAGCGTATCTTGGTACTCGACTTCCTTCGCCTTT
AAATCCTGTTTCAATTTGTTTATTTCAAGATTTAGACCCTCGATAATCGAATTTCTAAAATCAGTGTCAT
TGCCCAGCGATGGTGCATTGCCGTCTTTATTAGGGATTCTGCGAATGTATTCATAGAGTACTTGAATCTT
GATTTTGGCATTAGTCAACTCCTTCTCCAAATTTTTGACTTTGTTGGAATCGTTCATCAGAGCAGGCTTG
ATGGGATCGTTATGAGATGACCTCGTGGTCATGGAGTCCCTGAGTGATGGTATGGACATCCCAGAATCCA
TCGAGTTTGTGAACTCGCTGTCGTCATCATCACCAGTGTTGTCATTATTGCGAAGATGCCTGCCACTAGG
AATCCATCGACGTACCATGGCTATAACTTTCCTTATGTTGTTTGCTTAGTTTTTTGATATTAGTGTTGCT
TATGTGAAATTTCGCGATTTCAATTAAAATAATAAATACATATATAAAGAATATACACAGAGGGAAGCAA
AAGTAAACTAAAAGTGATACTTACACGAGCTTTTTTGGTTCCAAACTGTTCATGATGATGCCGGACCCTT
CCCAGTTGACTTCTTAGTGGTCAATTGTAGGCCATGCCATCTGGAAATATCGTCCCTCAAAATTCTGTTC
ACCAGCTGGTGCTGCTTGATGAGACTCAGTCCGTTGAACTTCTTGCTTGTTATGTTGATAGCAAACATGG
ATCCGCAGCCACCGGAAACGTCTTGCACTTTACACACTTCAGGTTCCAGTTCCTGTTGTAGTTTATCGGT
GATCATCTTCTCCTCCGGAGTCATTGCCATCTGCGTTGAGTACCAAAGCTTTGAGCCCGTCAGAATCCTT
GGCCACCGGACATGCTTCACAGATATAGAACGTAGCATGGTCTGTGGGAGCTTCATTTCTATGTTTTACC
TTCTCTTTTCGCTTTTATGGTTCTCAGTGACCAAATAAAGAAACTTATATATGTTCCGGAATGACGAATC
AAAAAGAGAATAGCATCGTTAGCAGCAAACGAAAGTGGAAAGAGAATAATGTTCAAGAGAGCAATGAGCA
CAGATGGTCCCGTGGCACGTACCATCCTGAAGAGACTGGAATGCGGCTTTCCAGATTACAAGAACTTTGC
GTTTGGCCTCTACAACGATTCTCACAAGCATAAGGGCCATGCTGGTGTACAGGGAAATGTCTCTGCTGAG
ACACATTTCCGGATTGAGATGGTCAGTAAAAAGTTCGAAGGCCTGAAACTTCCACAACGCCATCGTATGG
TTTATTCCCTCTTGCAAGACGAGATGGCTCAGGCGAACGGTATCCATGCTTTACAATTGTCACTAAAGAC
CCCACAGGAGTATGAATCCAAAGCGAAATAGAATGCATAAGCATAAGTGTACACGTTGAGTTTATTGTTT
TATTTCCCCTACATATATATACATATATATGAAATTACTTTACGTACGTATAAGCTTTGTTCAGTCATCA
TGAACCAGTGTCTTTTCGTACTGTTCTAAGGACATTAGACCCTCGACCTGTTCCACATTAACGCCCTCAC
CAAGCTTCATTTTGACTAGCCAGCCGTCACCCATAGGATCTTCGTTCACCACACCTGGATTTTCCTCAAG
ATTAGTGTTAATTTCCTCTACGGTACCATCGGCAGGCTGGTAGATCTCGGAGGCTGACTTGACGGACTCA
ATGGACCCTAGCGACTCACCTTGGGAAATCTCAGTGCCCACTTCTGGCAACTCAACATAGGTAGCGTCCC
CTAAGGAATCAGTGGCGTATTTTGTAATTCCGACAAAGGCAGTCTTGTCCTGATGCACAGCTATCCACTC
ATGTTGGGAAGTGTACCTCACGGCTTGAGGTCCTTGGGATGAGTACAAAAATGGTAGTTTATTCTTGTTT
AGGGCATTGCCGGAGCTGTTTCTCAAAAACAATTTGCTCACAGCGGGCATGCGGGTGGTCCATAGTCTAG
TAGTGCGTAACATTGTCGATGTGGTATGCTTCATGTGGAGATTCCCTTTCCCATTAGATACTTGTTTGTT
GGTCTGTATATATAGAAGAAAGAGTTAGCGAAAGTGACTCCGCCGCTGAATGACTCCTTACGGAAGTGTC
AAAATTGCGAGGTCCCTATAGCACAGAATGATAGATAAAACATTGATTTGCAAGTTGAAGGAAGACCCTA
CACATGCGTATATATGATGTATGTAATGGTTGTGATCATTTTAGCCTGTCAAGCAGTGAATCGCACTGCT
TGTGTAAGCCTTCATCTTCTTGCTTTAGCTGATGCAGCAGGTCGCGAACAGTGTCCTGCACTGGGGGTCT
AAACATAATGAGAAACTTTAGCGTTTGGAAACCAAGGGAACTTCTTGCCGGATCCAGGCAGATAGGCTTC
AGTGCCTCAAGATGATCGCTTTGAAGACTGGGCAGTTCGCTCATAAGTCTGATGAAGAATCGTCTGTGTT
TGTTTTCAAGGAATGGACCCAGAGACTCGAGAACTCTTAAGGACCATTTTTTGTAGTTAGAGGGATCTTG
ATGCAGCGAGGTTTGGAAGAACCATTCTTCATTGAGCCATTCAATGATCAGACTGACACGTTGCTCGAAA
TCCTGGATGAAGAAGCCAAGCAGTTCTTCACGAATCAGGTCACTGGCCTCTTGTGCTTCGATTCCTCTCG
TAACCAATCTGATTAAGACGTGTAACCATGACGAGGAGTCGTCATCGTCCAGTAATATGGAGGAGGAAGA
CGAAGATTTGGCCCGGGTAGTATCCTGGCGACCGGATAATTCAAACAGTTTCTTGGTCAGCTTTGAGAGG
TACTTTAGTTTTTCATCCTGCGTCAATGAGTCAGGTTCAAAGGGGGGTGCGATCTCCTTAATGGCAGAAG
TTGATTTGTTGGCATCTCCTGAGATTTCTTGGGCGCTTTCCTCTTCTTGAAGCATCTTCTGCATTCGGTC
ATCGTCTTCGGGCTCCTCTGGTTCCTCCGCTAGTGGTTCTGTTTCCATTTTGATTTTCTTGCTATTAGCC
GTTGGGCCATCGTTTCCAACTTCTTCATTGTCGTTGCCGTCGTCATCATCGTCGGATTTCCTCTTTGATG
ATGACGAGGACGGTACAGAATTGATGTACGTATTCATTAAATCCGTGTACCTCGAAGCAACGATAGACAA
TCCGGTGATCAGTTTCGTGCTGTCCATTTGCAAGATGGCCTCTGTGGACAGCTTGATAAGTATGTCATTG
GGTAGCTGGGTCACATCCTGGTTGGAGTTCGAACTGTTCATCAATGAGTACACAGATGAGTAGGTGTTGC
TGATTGGTTTGGGTGAGTTGTTGAAAAAAGTATTGCCCTGGTGTGAAGCCTTGTTGAGGGTGTATTTTTG
CAATATCTTCAGTTGATCAAGCATGTTTTCGGTTGAAGAGCCCGTTGCAGGTGCGGACACAGGCGTGGGG
GTCTTTGTGGACACCCCTAGAGTAGACAATAACGCGGATAATTGCCTTTTCCATAGTGAGATGTATTTTA
GTTTGTCCTGCCTGGACAACGTTTTCTTGCTATTGCCCTTGGAAGGGTCGAAGTTCAAAATTCCCTTGCT
CTTGGTCTCTTCGCCAATAACGTGTAAAGTTTGAGAAATCTTGGTCAGCTTGGAGTAGATCGATGACCCT
GATCCGGATGAGAGGGATTTTGTAATGATTTGATTTTTTAGCCCAAATTGCACAAAGTTCTTGTACGCCC
TTTCAACAAATCTCTTGGATAGTTTGTAGTTCAAGTCAGACTTGCCCTCTAGGGGAAACTTGGCGTCGAC
GTTGAAACGCAACAGCCCGGAAAGAATTCTTATTGTTGTCTGCGGCCTTCTTTTGATGACGAAGGATAAA
GAATTGATGATACCAATGAAAACGGACGAGACCATGTACTGTTCCTCAATTAGGTAGTTTAGCAACATAT
CAAGAAGCCTCTTAGCCTCGCTCTCCAAAGCCGGTTTGTTCAACACAGGGTGGTTATCCGGGATGGTAGA
TGAATTAATCTCGTTGCCGCTGGGTGATTTAGTTTGCGACAGCACGACCTCAGATATGAACTTGATGGTC
GCTAATTTCACGCCGATATTTTGGTCAATCTGCGCCAGCCATTGTTCGACATCCGTTTCATCGTCAACGG
TGGCACGCAAAGGATATGCAGTTCTCCAGTGCGAGAGCACGAACTTCTTCAGCATACACAACTGATCAAA
CATTTCCTGGTTTGATGTCTTAGCAACCAGATCCAACACCAGCGGGTATGAAGCGCACATAATAAGCACG
ATATTCTTGTACACTAGTACGTCCGCGGTGGATTGCGCCATAGCAAGAAGTAGTGGCAGATATTGAGCAG
CAATAAACGGTCTCTCAGTATTCGCAATTGGAGAGTCCATCGACACCACGTCTAGAACTAACTGTGTAAA
AAACTTGGCCAAAGGCAACTTCAGCTTGCTGAGATTACCGTTGTGGTACATGGATGCCGTAGTTTCGAGC
ACCTTGGGCAGCATCTCCGTTGGATTGTTGTGCATGGCCAGTGTCTTGGCCTGTAACAATTGTTCCATCT
CTGCAGATGACATTGCGCTGCTTAGTGGTAGTTATATGCTTCTTGCCACGATTTAACCATTTGTTCAGTC
AAGTACTAACGGTTAAAAGGTATCGAAATATGGCAACTTTTCACTTTTAGATCAAGTCACTATATACGAC
TTGAACATCAGAACGGCGATTTTCCATCAAGATGGAGTGGAAACCACGCCATTATAAAGGAAAGCTAGTT
TTATGTCTCGTATACATGCGGAGTAGGACAGTGATATAACACACATAGCTAGACACAATAGACATCATGA
AAAGGTCCACGTTGCTGTCGCTGGACGCATTCGCTAAGACCGAAGAGGACGTACGAGTCCGCACCAGGGC
CGGCGGGCTGATCACTTTATCGTGCATCTTGACCACGTTATTTCTGCTGGTGAACGAGTGGGGACAGTTC
AATTCTGTGGTAACAAGGCCACAATTGGTGGTGGACCGTGACCGACACGCAAAGCTGGAGCTTAATATGG
ATGTGACATTTCCATCGATGCCATGTGACCTGGTGAATCTCGATATTATGGACGACTCTGGAGAGATGCA
ACTAGACATTCTTGACGCAGGGTTCACGATGTCTAGGTTGAATAGCGAGGGTCGCCCCGTGGGAGATGCT
ACTGAGTTGCATGTGGGTGGGAACGGCGACGGAACCGCGCCGGTTAATAACGATCCTAACTATTGTGGGC
CATGTTACGGTGCCAAAGATCAGTCGCAGAATGAGAATCTAGCACAGGAAGAGAAGGTTTGCTGCCAAGA
CTGTGATGCAGTGAGATCAGCATACTTGGAGGCAGGCTGGGCTTTTTTCGACGGGAAGAATATCGAGCAG
TGTGAAAGAGAGGGCTATGTCAGCAAGATTAACGAGCACTTGAATGAAGGCTGCAGGATCAAAGGTTCTG
CACAAATTAACAGAATTCAGGGGAATCTTCACTTTGCCCCTGGAAAACCCTACCAGAATGCATATGGACA
TTTTCATGATACTTCTTTGTACGACAAGACTTCGAATTTGAACTTCAACCACATCATCAATCATTTGAGC
TTTGGGAAGCCGATCCAGTCCCACAGTAAGTTGTTAGGAAACGATAAGCGCCACGGCGGCGCCGTAGTTG
CCACTTCTCCCTTGGACGGACGCCAGGTGTTCCCGGACAGGAACACACACTTTCACCAGTTCTCGTATTT
TGCCAAGATTGTCCCCACCAGATATGAGTACTTGGATAATGTTGTCATTGAGACCGCGCAGTTCAGCGCC
ACTTTTCATTCCCGACCTCTTGCCGGTGGAAGGGACAAGGATCATCCAAACACACTTCACGTTAGGGGTG
GTATCCCTGGTATGTTCGTCTTTTTCGAAATGTCTCCATTGAAAGTCATCAATAAGGAACAGCACGGGCA
GACTTGGTCGGGCTTCATCTTGAATTGTATCACCAGCATTGGTGGTGTCCTAGCTGTGGGCACTGTCATG
GACAAGCTATTCTACAAAGCACAGAGATCGATCTGGGGCAAGAAGAGCCAGTAGAGGAAGAGACTGTCAT
AGGGAAGAGCCCTTTCTACATACTACTACATAATATATATATATAGTATAGAAATTGGTATATCACTACT
TGTACAAATATCATATTGTACGATAATCGCGAAGAACGACGCACTGGTGGGAAGAAGTGGAAAACAGAAG
CTTTAAGGTAGAAACAGAACAAGAATGTGGCTATGGTAGGATAGCAAAAGAGTACCATTGCTGTTATCAT
TTGTTGCCTAGCCCTATCAAGACCTGTCTGCTAATCCAACCCGAGAGATCATGGCGATCCAAACCCGTTT
TGCCTCGGGCACATCTTTATCCGATTTGAAACCAAAACCAAGTGCAACTTCCATCTCCATACCCATGCAA
AATGTCATGAACAAGCCTGTCACGGAACAGGACTCACTGTTCCATATATGCGCAAACATCCGGAAAAGAC
TGGAGGTGTTACCTCAACTCAAACCTTTTTTACAATTGGCCTACCAATCGAGCGAGGTTTTGAGTGAAAG
GCAATCTCTTTTGCTATCCCAAAAGCAGCATCAGGAACTGCTCAAGTCCAATGGCGCTAACCGGGACAGT
AGCGACTTGGCACCAACTTTAAGGTCTAGCTCTATCTCCACAGCTACCAGTCTCATGTCGATGGAAGGTA
TATCATACACGAATTCGAATCCCTCGGCCACCCCAAATATGGAGGACACTTTACTGACTTTTAGTATGGG
TATTTTGCCCATTACCATGGATTGCGACCCTGTGACACAACTATCACAGCTGTTTCAACAAGGTGCGCCC
CTCTGTATACTTTTCAACTCTGTGAAGCCGCAATTTAAATTACCGGTAATAGCATCTGACGATTTGAAAG
TCTGTAAAAAATCCATTTATGACTTTATATTGGGCTGCAAGAAACACTTTGCATTTAACGATGAGGAGCT
TTTCACTATATCCGACGTTTTTGCCAACTCTACTTCCCAGCTGGTCAAAGTGCTAGAAGTAGTAGAAACG
CTAATGAATTCCAGCCCTACTATTTTCCCCTCTAAGAGTAAGACACAGCAAATCATGAACGCAGAAAACC
AACACCGACATCAGCCTCAGCAGTCTTCGAAGAAGCATAACGAGTATGTTAAAATTATCAAGGAATTCGT
TGCAACGGAAAGAAAATATGTTCACGATTTGGAAATTTTGGATAAATATAGACAGCAGTTATTAGACAGC
AATCTAATAACGTCTGAAGAGTTGTACATGTTGTTCCCTAATTTGGGTGATGCTATAGATTTTCAAAGAA
GATTTCTAATATCCTTGGAAATAAATGCTTTAGTAGAACCTTCCAAGCAAAGAATCGGGGCTCTTTTCAT
GCATTCCAAACATTTTTTTAAGTTGTATGAGCCTTGGTCTATTGGCCAAAATGCAGCCATCGAATTTCTC
TCTTCAACTTTGCACAAGATGAGGGTTGATGAATCGCAGCGGTTCATAATTAACAATAAACTGGAATTGC
AATCCTTCCTTTATAAACCCGTGCAAAGGCTTTGTAGATATCCCCTGTTGGTCAAAGAATTGCTTGCTGA
ATCGAGTGACGATAATAATACGAAAGAACTTGAAGCTGCTTTAGATATTTCTAAAAATATTGCGAGAAGT
ATCAACGAAAATCAAAGAAGAACAGAAAATCATCAAGTGGTGAAGAAACTTTATGGTAGAGTGGTCAACT
GGAAGGGTTATAGAATTTCCAAGTTCGGTGAGTTATTATATTTCGATAAAGTGTTCATTTCAACAACAAA
TAGCTCCTCGGAACCTGAAAGAGAATTTGAGGTTTATCTTTTTGAAAAAATCATCATCCTTTTTTCAGAG
GTAGTGACTAAGAAATCTGCATCATCACTAATCCTTAAGAAGAAATCCTCAACCTCAGCATCAATCTCCG
CCTCGAACATAACGGACAACAATGGCAGCCCTCACCACAGTTACCATAAGAGGCATAGCAATAGTAGTAG
CAGTAATAATATCCATTTATCTTCGTCTTCAGCAGCGGCGATAATACATTCCAGTACCAATAGTAGTGAC
AACAATTCCAACAATTCATCATCATCCTCATTATTCAAGCTGTCCGCTAACGAACCTAAGCTGGATCTAA
GAGGTCGAATTATGATAATGAATCTGAATCAAATCATACCGCAAAACAACCGGTCATTAAATATAACATG
GGAATCCATAAAAGAGCAAGGTAATTTCCTTTTGAAATTCAAAAATGAGGAAACAAGAGATAATTGGTCA
TCGTGTTTACAACAGTTGATTCATGATCTGAAAAATGAGCAGTTTAAGGCAAGACATCACTCTTCAACAT
CGACGACTTCATCGACAGCCAAATCATCTTCAATGATGTCACCCACCACAACTATGAATACACCGAATCA
TCACAACAGCCGCCAGACACACGATAGTATGGCTTCTTTCTCAAGTTCTCATATGAAAAGGGTTTCGGAT
GTCCTGCCTAAACGGAGGACCACTTCATCAAGTTTCGAAAGTGAAATTAAATCCATTTCAGAAAATTTCA
AGAACTCTATTCCAGAATCTTCCATACTCTTCAGGATATCATATAATAACAACTCTAATAATACCTCTAG
TAGCGAGATCTTCACACTTTTGGTAGAAAAAGTTTGGAATTTTGACGACTTGATAATGGCGATCAATTCT
AAAATTTCGAATACACATAATAACAACATTTCACCAATCACCAAGATCAAATATCAGGACGAAGATGGGG
ATTTTGTTGTGTTAGGTAGCGATGAAGATTGGAATGTTGCTAAAGAAATGTTGGCGGAAAACAATGAGAA
ATTCTTGAACATTCGTCTGTATTGATAAATAAAACTAGTATACAGCAAATACTAAATAATTCAAGAAAAA
AACATTAGATAGAGAGGGGCAGATGTTCAAGCTATACCCATTATATTGATCCACACTTAGTATTAAGATA
CGTCTGTGAAGGATGAAAAAAAATGTATAATGTGACTAGAGGAAGTAAGGAGAAAAAACGATAGTAATCG
TATTTTAGGTTGTGCGTTTTTATAATTTTTTTTTTTTTGTAATTCTATGCAAATGTAATATAAGTATATT
TAAAGAAATAATGAGTCCTGTGAAAACAAAAAGAAAAAAAGATCATTAATGTATGTTAACGTATTTGCTT
TGCAAATTTTAATTTATTTGTTGTTAAATGCATTTTTTTTTTGTCGTTTCAGCGAGTTTTCTTGAGGTTG
CTACTATCATTAAAATCACAATCCACAGAGGAAGTTGATCTCTTTTTCAGTTGGGTGGGGGCAGAGCATG
GGTGAGCAGTGGCCATGGGTCTAACAGGAAATAATCTTTTTGAACGCACAGATAAATTTTGTAATAATTT
TCTATTTGACATTAGAGATGGGGTGGTGGGAGTTAGTGGGCTTGGCCAAAAGATGCTTGAATTTTGTGGG
ATGCTCAGTGACCTTTTAAAAGAATTTTGGGTAGAAGAGAACGAACCTGAATGTGAATGGTGTGATGCAG
AGTCTGGGGTCGTCATTGAACTTGAAGTCTTGTAAGGGGAATTGAATGGAGATGGAGAGGATGAAGATGA
GGTTGGAGTGAAGGCAAATGGTGGAGAAATGCTATCTTTGGTCAACCTTCTTAAATGAGTGTGATCCGAG
AAATAGTCTGTGGCCGCAGATGAAACCGTAGCGCTCTTTGGAGTAGTAGCATTTGAGTAAACACAAGTCA
ATGAATCGCTGTCAAAGGACTGAGCAAAGATAGTATTGTACATGGTTTCCAATTCTTGTGAACGGTAGAA
TTCTTCCAGTTTCAATTGAATACAATAGTTTTGTAATGCGTCTAAGAGAGATTTTGCTAAAGATGTCTTA
TTGCTATTCAAATATTTTGATTTGAAACTGGAGGGGAAAGAATTTTGGTCCATTGCTATATCCAATAAAG
TATTAGAGATTTCTGACAATTTAATATCTAGGTCTTGGCAGTTTTCCTCCAAAGCCAGATTGATATTTTC
CCAAAGGTTTGAATTATAGTAGTTCAAAGATAATTTGATGAGGTTAATTGCACCCAGCGCAATTAGTGAA
CGATCATATTTAAATGATAATTCGAGATTGAAGGAAGCTAACTCGCACAACATAATGGCACCCAATTTGA
TCTCGTTGATGTTCAAAGAGGGGCCTTGAGAAGAGGACGATTTATTAATAGCAGTACCAGCAGCGTTATT
TAATAAGGCCAGTTTCTGTTGAATGAAAGCTTCCAAAGGGGCAGAAAGGACAACGCCAGGCGATAACGGG
GACGTAGATTGGAACAAGAAGATGTCGATGTAGGAGTCGAATGTTGCCGACTGACAGATGGACCAATCGA
GTGATTTGAAAAGATGCATTTCCATAGTCGTGAATTGCTTTATAGAATATTGATTGCAACACAAGTTTTG
CAAGACTTTCAAAGTGGCCATTCTATTCTTGGAGTCCCAAAATTTGGACGAAATCCAAAGCGCGGTCAAG
GACAAGAGCTGGTAGTTGTAACTCTTGATAATGAACCGCGAGGAATACTTGTCCAAGATAGTGAAAGTAA
GGAACAAAGTCGAGGTCGATAGATTGAGTCTTGTGTGACAGTACATGATGAAGTCAAAGATCAAGAAACG
CATCTTCGGATTAACTTGTGGCTGAGAGTTGAAGTTAGTCAGGTTGTACAGCGGCCTTTCTGTGTGGGAA
AGACGGAAATAGTGGTCCAATTGATCATTATTGTATTCGCTGATCGCTGAGTGATGTGCTTGCAATTCTC
TTTTAACGAGATTAGGGTTTTTAGACTTTGCACTAGCAATGGCCCGCCTCTTTTGCAAGAGCAAGGGCAA
ATTAGGACATGAGGCAGCGCTGACAGAGGCGGCAGTGGCGGTGGAAGTGCCACTAGCGGTAGCATACCTT
GCATTAGCGTATCTAATTATGGTATCCTTCAATATGGCCATCGTACAGAAAGCGTATCAAATCAGTGTCT
TGAACGAGAGTAAAAGGGAGATGCAATGGAATGTAAGAAATGCTATGGGTCAGAAAAGAAATGCAGAGGA
GTTAAACCGAATGAGGAAATGCAATGGATACGTTAAATTGGAGATGTGAGATTGCGACTGGGACTCGGAT
GGATGCTTGCTTTTGGATGCTAGTACAGAGAAAAAAGAGGGAGAAAAGAAAAGAGAAATAGAAAAAGGTT
GGTTTAAGTCGGCAGAGGAGACTACTCGGGCAATTCGTTTCCTAATGGGTATAGTCCTCTTTCCTCAGAA
ATCCATTTGACTGGCAGACTCAGTAGTAGAAGAAAAAATCAAGAAAGAAATTGTGTGAAAGTATACTACA
CAAGAAAATGTTTAAGAAGAAGATTAAAAGCTCGAGGAAAGTACAGATATACAAATTATAAATAGGTAGG
AGGAAGAAAAAAAAAAGATGAGGGCAAAAACCCAAGGCCAAATATGGAAATGTGGCAGAGGGACACACTA
ATCCGATAGTAAATTTATGTAACTTGATCATTACAGTGAGAGCAGGCTTGGTAATTTCTTTTTCTTGCCT
GATAATTTTTCACTTTTTCTTTTTTTTTTTCTTGAAAGTTCACAATTTAGGGTTTGAGCACAGCGTTTGG
TTGCGACACTTCCCCAGAAGGAAAACCGGCCTCTTTGGCTGGGGAGGGAAGAAGGGGGAGGAGAGCTCAG
AAAGCCCTATCGCGATATGAGGGACCGATCTGTATCAGCATACTTTCGGTATCATCACGGTCGCAGGATA
GAGATAGTGAATGAGTTAGCTGTTTTACAGGCCAAGCGTTCAAACGAGACGAATGGCGACATTTGCCCGT
CAAGAAAACCCGCCGAGTTTTTTCCTAAACGGGTAAAACAGCCATGCACCGCAGCACGTCGACGAGGTGA
TATTTCCAATTTGGGAAATTTCCCAAATCAGTAATGTAGCCTCTACGGGTGTCTCTGTCAGCCCCGTGGT
CGCCAGCACAGAATGTATCGTACCCCTGAAGGTAGTTTTTTACCGCCGTGGCACACGATAAAGGTGCACC
TTGTGATAATAAGGTGGAAAAATATATATGAAAAAGTGAAATTGATTGTGGCTGCACTAGGACATCATTA
TTTCTTACTTGGCTATTTACACGTACTTACGCTGGCTGTATATCATTTAAGGGGCGGAGGACGAAGAGGA
CGGACCCGAGATCATCCGGTCCAAGAAACGGGTCATCCGGTCCTTAGCATTGTCTAGACTATCTAGGGCA
GGACGGACATCCACGTGGAAAGTAGGCATTCCGTTTTCGTCGTCGGGCCCTCCGTAGAAATCCAAGACGT
ATCTAACTTCCTTGAAGGTTGGAGGTTGTTGTTCCGCTTTGCGCTCGCCTCGGAGTACAATCCAGTCGTG
CCTGTCGAATGGTAGTTCTTGGCTAAAATGGGACGGAAACAGTAGGCCGCACAGGTGCATCCAGCGAGCA
CGAGGGCTCAATACGCCCGGTTTCCCCATGAATTTCAGCAACTTAGGCTGCACGTGGCTTTCATCTGTGT
GCGGTTTTTCCCATTCGAGCACTTCCTGCCAGCACCCTTCATTTAGAAAGTTGTGGACCTGCACCATGGA
CTCCACTGCATCTTCGGCGACTTCGCCGCTACCGCCAATCTTGCCCTTTCTAACCATAGCATTGTACATC
TGTTGTGGAGAAGGATACTCCCAGAACTCGTTACTGTCTGGACTCTTGGGGATGCTGGAGATGGTCCGAT
CAACGGGCAAGTCCATCTTTTGGCCAGGCTGTTTGGATGCTGCCAACTCCGGCATATTGTTCAGCGGGTT
TATTCTATCGTTATCTCCCTGCATAACGGGGCACTCAGAGGATGGTGGCGACGACGACGACGACTCGTGC
ATGACTGGGCACCCTGACATGGATGATACTGCTGCCCCACCAATATCTTTGCCCGTAGTTTTTTGATCTG
CCCAAAACCAACCCATTTTTTGTAGTTTCTGTTGTATTTGCTCTGCTTTATTCGTGCTACTCGTATGTGT
ATGCTATCTTATTAGCTGCCTATTTCATTTCTCTTAGTATTCGCATTTAAAGCTGAGAAATTTTTTGATA
ATCATTTCCCGATGAAAAGAAAAAAGGGAAAAAGTCGATAAAAAGAGGTAAGCGAAAAGAAAAAGAAAAA
ATAGAAAATTTGGGTGGGGGGGGCGGAAGATCCCACGCCGCGCAAGAGATATTTCAATATTACTACTACA
TAGTATATGCGGCGCTACCATACGTACAACTTTTTTTTCTTTTTTTTTTTTTTTGCCTTCTAAATTTGTA
ATTCGGTCACACTTTTGTCGCAGTGTTGCAAACGTCTTGAAAGAATTGTAGGTGTTGTAAACCACAACTT
GCTCCCTTGAAAGCGTTGCTGATTATTTCCTTTGAACCTGTTGCATTGTTGTATTGTTGTATTGCTGCTG
ATGTTTTAGGCACTTAGTATTAGATATTCCTAAGCCTCCCTCACCATAAATTACCTTTATTACTTGCATG
ACTATTATTAGCAGAGCATGTAGTATGGGACTCAAGACCGATATGATACACACCAAAGACGTAGGCACCG
GCGATTAAATCAAAGGCTCCGATAGCCGAAAAGTGAGAAGAAAAAAAAAGGAAAAAAAGGAATTGTCCTA
ATGAGCGGTGTGGCCGACTTGCCATAATATCAGTTAGGGCTACTATCAATGTTTTATCTACGTTGGAGTA
AGATCGTTTATCACTTCCATATTTGGACCAAATGAAAAGTTCAATCGGCCAAGTATTTCATGGATGGAAT
GACGTTTGGTAAGGAAGTGCTTTTTCTTTTTCCACATATTTTCCCTTTCTCTCGGGGAAATTTTGTTTCT
AAACATAAAAAATAAAGCAACAGCAAAAAAGAGGGTCTGTCCAGCGAATAAGAAGAAAACCTCCTTTTCG
GCTTTTGAAGATAGGTTGCAGTTGTCTGCGGGCACAAAATGGGCAATTTTTTTAATACTTTTTACGTATG
AGACAAGATTTTTTTCGCCAATTATATCGCATGAAGAATAACCAGAGTTTTTCTCCGAACGTTAAGGGAG
TTGAAGTAAAAATAAAGAAAGGACCAAATGAGAATGGGTATGCTTGGTCTTAGTCTTCGAATCAAATTCT
GCTTCCCTGTTCATGGCAACGTCACCTCAATTATTTGGAAAGGGGGGGTTTTCCGACTTTATTTGAGATG
ACTTGAGATGTGTGTCAATGCTACTATTTTGGAGATTAATCTCAGTACAAAACAATATTAAAAAGAGGTG
AATTATTTTTCCCCCCTTATTTTTTTTTTGTTAAAATTGATCCAAATGTAAATAAACAATCACAAGGAAA
AAAAAAAAAAAAAAAAAAATAGCCGCCATGACCCCGGATCGTCGGTTGTGATACGGTCAGGGTAGCGCCC
TGGTCAAACTTCAGAACTAAAAAAATAATAAGGAAGAAAAAAATAGCTAATTTTTCCGGCAGAAAGATTT
TCGCTACCCGAAAGTTTTTCCGGCAAGCTAAATGGAAAAAGGAAAGATTATTGAAAGAGAAAGAAAGAAA
AAAAAAAAATGTACACCCAGACATCGGGCTTCCACAATTTCGGCTCTATTGTTTTCCATCTCTCGCAACG
GCGGGATTCCTCTATGGCGTGTGATGTCTGTATCTGTTACTTAATCCAGAAACTGGCACTTGACCCAACT
CTGCCACGTGGGTCGTTTTGCCATCGACAGATTGGGAGATTTTCATAGTAGAATTCAGCATGATAGCTAC
GTAAATGTGTTCCGCACCGTCACAAAGTGTTTTCTACTGTTCTTTCTTCTTTCGTTCATTCAGTTGAGTT
GAGTGAGTGCTTTGTTCAATGGATCTTAGCTAAAATGCATATTTTTTCTCTTGGTAAATGAATGCTTGTG
ATGTCTTCCAAGTGATTTCCTTTCCTTCCCATATGATGCTAGGTACCTTTAGTGTCTTCCTAAAAAAAAA
AAAAGGCTCGCCATCAAAACGATATTCGTTGGCTTTTTTTTCTGAATTATAAATACTCTTTGGTAACTTT
TCATTTCCAAGAACCTCTTTTTTCCAGTTATATCATGGTCCCCTTTCAAAGTTATTCTCTACTCTTTTTC
ATATTCATTCTTTTTCATCCTTTGGTTTTTTATTCTTAACTTGTTTATTATTCTCTCTTGTTTCTATTTA
CAAGACACCAATCAAAACAAATAAAACATCATCACAATGTCTAGATTAGAAAGATTGACCTCATTAAACG
TTGTTGCTGGTTCTGACTTGAGAAGAACCTCCATCATTGGTACCATCGGTCCAAAGACCAACAACCCAGA
AACCTTGGTTGCTTTGAGAAAGGCTGGTTTGAACATTGTCCGTATGAACTTCTCTCACGGTTCTTACGAA
TACCACAAGTCTGTCATTGACAACGCCAGAAAGTCCGAAGAATTGTACCCAGGTAGACCATTGGCCATTG
CTTTGGACACCAAGGGTCCAGAAATCAGAACTGGTACCACCACCAACGATGTTGACTACCCAATCCCACC
AAACCACGAAATGATCTTCACCACCGATGACAAGTACGCTAAGGCTTGTGACGACAAGATCATGTACGTT
GACTACAAGAACATCACCAAGGTCATCTCCGCTGGTAGAATCATCTACGTTGATGATGGTGTTTTGTCTT
TCCAAGTTTTGGAAGTCGTTGACGACAAGACTTTGAAGGTCAAGGCTTTGAACGCCGGTAAGATCTGTTC
CCACAAGGGTGTCAACTTACCAGGTACCGATGTCGATTTGCCAGCTTTGTCTGAAAAGGACAAGGAAGAT
TTGAGATTCGGTGTCAAGAACGGTGTCCACATGGTCTTCGCTTCTTTCATCAGAACCGCCAACGATGTTT
TGACCATCAGAGAAGTCTTGGGTGAACAAGGTAAGGACGTCAAGATCATTGTCAAGATTGAAAACCAACA
AGGTGTTAACAACTTCGACGAAATCTTGAAGGTCACTGACGGTGTTATGGTTGCCAGAGGTGACTTGGGT
ATTGAAATCCCAGCCCCAGAAGTCTTGGCTGTCCAAAAGAAATTGATTGCTAAGTCTAACTTGGCTGGTA
AGCCAGTTATCTGTGCTACCCAAATGTTGGAATCCATGACTTACAACCCAAGACCAACCAGAGCTGAAGT
TTCCGATGTCGGTAACGCTATCTTGGATGGTGCTGACTGTGTTATGTTGTCTGGTGAAACCGCCAAGGGT
AACTACCCAATCAACGCCGTTACCACTATGGCTGAAACCGCTGTCATTGCTGAACAAGCTATCGCTTACT
TGCCAAACTACGATGACATGAGAAACTGTACTCCAAAGCCAACCTCCACCACCGAAACCGTCGCTGCCTC
CGCTGTCGCTGCTGTTTTCGAACAAAAGGCCAAGGCTATCATTGTCTTGTCCACTTCCGGTACCACCCCA
AGATTGGTTTCCAAGTACAGACCAAACTGTCCAATCATCTTGGTTACCAGATGCCCAAGAGCTGCTAGAT
TCTCTCACTTGTACAGAGGTGTCTTCCCATTCGTTTTCGAAAAGGAACCTGTCTCTGACTGGACTGATGA
TGTTGAAGCCCGTATCAACTTCGGTATTGAAAAGGCTAAGGAATTCGGTATCTTGAAGAAGGGTGACACT
TACGTTTCCATCCAAGGTTTCAAGGCCGGTGCTGGTCACTCCAACACTTTGCAAGTCTCTACCGTTTAAA
AAAAGAATCATGATTGAATGAAGATATTATTTTTTTGAATTATATTTTTTAAATTTTATATAAAGACATG
GTTTTTCTTTTCAACTCAAATAAAGATTTATAAGTTACTTAAATAACATACATTTTATAAGGTATTCTAT
AAAAAGAGTATTATGTTATTGTTAACCTTTTTGTCTCCAATTGTCGTCATAACGATGAGGTGTTGCATTT
TTGGAAACGAGATTGACATAGAGTCAAAATTTGCTAAATTTGATCCCTCCCATCGCAAGATAATCTTCCC
TCAAGGTTATCATGATTATCAGGATGGCGAAAGGATACGCTAAAAATTCAATAAAAAATTCAATATAATT
TTCGTTTCCCAAGAACTAACTTGGAAGGTTATACATGGGTACATAAATGCAGATGCCAGTGAACTATGTT
CAGCTTCTGGCCTTCGTTTGGTGGTTTAATCTATTTTTTATAAAAAATGACGCGGGCAGATTCAATTAGT
GTCCTAAATTTATTCGCGTTTCAAGATTTCAAAGGATTGATCCTCTTATCAGAAACGATAAGTGCTACTC
CGTCCTATTCTTCTAGCCATCTAGTACGTATTCTTTTCATAACATAATCCCTTATTTACAGAATGTGTTT
CGAAGAAAAATTAATTAGATGGGAAGAAAACTGAAGTGGCTTATATAATCAGTGACATAGTGCCAATAAT
TACGCAAAAAGCAAAGGAAATAACACTGCTATGGATATGGAAATCGAAGATTCAAGCCCCATAGATGACC
TGAAGTTACAAAAACTGGATACCAATGTTTATTTTGGACCCTGTGAGATATTGACACAACCTATTCTTTT
GCAATATGAAAATATTAAGTTCATCATTGGTGTCAATCTAAGTACTGAAAAGATAGCGTCGTTTTATACC
CAGTATTTCAGGAACTCTAATTCGGTAGTCGTGAATCTTTGCTCACCAACTACAGCAGCAGTAGCAACAA
AGAAGGCCGCAATTGATTTGTATATACGAAACAATACAATACTACTACAGAAATTCGTTGGACAGTACTT
GCAGATGGGCAAAAAGATAAAAACATCTTTAACACAGGCACAAACCGATACAATCCAATCACTGCCCCAG
TTTTGTAATTCGAATGTCCTCAGTGGTGAGCCCTTGGTACAGTACCAGGCATTCAACGATCTGTTGGCAC
TCTTTAAGTCATTTAGTCATTTTGGAAATATCTTGGTTATATCATCACATTCCTATGATTGCGCACTTCT
CAAATTTCTTATTTCCAGGGTGATGACCTACTATCCACTAGTGACCATCCAGGATTCTTTGCAATATATG
AAAGCAACCCTGAACATATCCATCAGTACATCCGATGAGTTCGATATTCTGAATGATAAAGAACTGTGGG
AGTTTGGCCAAACCCAGGAAATTCTAAAACGTAGGCAGACGAGCTCAGTCAAGAGGAGATGTGTCAATTT
ACCAGAAAACTCTACGATCGATAACAGAATGCTTATGGGTACCACAAAGCGAGGTCGCTTTTGAAGAGCC
CTCGGTAGCATAACATTTTTAATTATTACGACTGTTTTTTTTATTCATTATGTAGAGATAATTAAATGTT
ATAGATGCTCTATACTCAAACGGTGGAAGAAAAACAGCGAAAAAAAATAACCGATACCCCCTTTTCGAAT
ACAAATGCTTGTATATTCAATTATGAATTATTTTTTTTTTTTTTCATTTCTTATATTATTTTTTGTTCGA
GAATCACTTTTTCAAGATGGTAACAACATCTTCGTCTTCCAAAATGTGACTCAACCCCACGTATTGAGGT
TGATGTTTGACACTGCTACCGTAAACCAGAGCATTTCTAAAGTCGTCCACTAAAGATTTATGAATTTGGT
TACAAAAATCCTTGACACTGCAACGGTCTGATCTTAGCACCACAGGGTCGGTAAAATCTGGTATTTGGCC
CTTTGGTTTAGTGTAAATACGGACTAGATTTAGTCTATCCCACATGACTTGCAACAGCTCGTCCAAGTTC
CAATCTTGACCAGACGAAATAGGCACGGCATTAGGAATTCGGTAAAGTAATTCCAATTCCTCTATTGACA
GAGAATCAATCTTGTTTAACACATAGATGGCAGGCATGTATCTTCTTGACGAAGCTTCCAAAACATCAAT
CAAATCATCCACAGTGGCATCACACCTGAAGGCAATCTCAGCGCTATTTATTCTGTACTCGCTCATAACG
GCTCTGATTTCGTCATTCCCCAGATGGGTCAATGGGACTGTGTTTGTGATGGAAATACCACCTTTCTCTT
TTTTTTTGATCAAGATATCTGGCGGAGTTTTATTCAGACGAATCCCCACACCTTCCAGTTCCTTCTCAAT
GATTTGCTTATGATGCAAGGGTTTGTTCACATCTAGGATGATAAATAACAGGTTACAGGTTCTTGCCACG
GCAATAACTTGCTTACCTCTACCTCTACCATCCTTAGCACCATCGATAATACCAGGTAAATCCAACATTT
GGATCTTGGCACCTTTATAACGAATGACACCGGGGACGGTAACCAGGGTGGTAAACTCGTACTCAGCTGC
TTCAGACTCAGTACCAGTCAACTTGGACAGTAATGTAGATTTCCCCACCGACGGGAACCCGACAAACCCC
ACACTGGCCACACCAGTTCTAGCCACATCAAAACCAATACCAGCACCACCACCGCTGCCGGATGAAGCAC
TGGTCAACAATTCTCTTCTCAGTTTGGCCAGCTTGGCCTTCAGTTGACCCAAATGGAAAGATGTGGCCTT
GTTCTTTTGGGTACGGGCCATTTCATCTTCGATAGCTTTGATTTTTTCAACTGTAGTAGACATTTTGCTC
AATCAACAACTCTACGCTTGCACCTACTGCATCTAGCTTCAAACACTTCCTATCATTGCGCCCTCATCAC
ACCGTAATATCCCATCTTAAAAGTGGAAAACTCTTATAGCTCATCGATGAAAAAAACGGGCCCTCGTCGC
TTGTGATGTGAAAAAATTTTTCAAGCTTTAAGCCCATTGAAAGCAAGAGATCTTGCACTAGAATAAGTGG
CAAAGGTGAACTTTGAGGGGATAAGAAGGGCAATCAGGAACATCAGATAAGTGAAAGATGGCGAAAAAGA
GTAAAAAGAACCAACAGAACTACTGGGATGAGGAATTCGAAGAAGACGCCGCCCAGAACGAAGAAATCAG
TGCCACGCCAACTCCAAATCCAGAAAGCAGCGCAGGTGCAGATGACACTTCCAGAGAAGCAAGTGCAAGT
GCTGAAGGTGCTGAGGCCATTGAAGGCGACTTCATGTCTACTTTGAAGCAATCGAAGAAGAAGCAAGAAA
AGAAGGTTATTGAAGAGAAGAAGGATGGTAAGCCTATACTAAAGTCCAAGAAGGAAAAGGAGAAGGAAAA
AAAGGAAAAGGAGAAGCAGAAGAAGAAAGAACAAGCTGCCAGGAAGAAGGCCCAACAGCAAGCTCAAAAG
GAGAAGAACAAGGAGTTGAACAAGCAAAATGTTGAAAAAGCTGCTGCTGAGAAGGCTGCTGCTGAGAAAT
CCCAAAAATCTAAAGGTGAAAGTGATAAACCAAGTGCTAGTGCTAAGAAGCCAGCCAAGAAAGTACCTGC
CGGTTTGGCTGCTTTGAGACGTCAATTAGAATTGAAGAAACAACTTGAAGAACAAGAAAAGTTGGAAAGA
GAGGAAGAAGAAAGATTGGAGAAAGAAGAGGAGGAAAGATTGGCCAACGAAGAAAAAATGAAGGAAGAAG
CTAAAGCAGCTAAAAAGGAAAAGGAGAAGGCAAAGCGTGAAAAACGAAAGGCTGAAGGTAAGCTATTGAC
CAGAAAGCAAAAAGAAGAAAAGAAATTATTGGAAAGAAGACGTGCCGCTTTATTGTCTTCCGGTAACGTC
AAAGTTGCCGGTCTGGCCAAGAAGGATGGAGAAGAAAACAAACCAAAGAAGGTTGTTTACAGCAAGAAGA
AGAAGAGAACAACCCAGGAAAACGCCTCCGAAGCCATTAAATCTGACTCTAAGAAAGACTCGGAAGTTGT
ACCTGATGACGAACTCAAAGAATCCGAAGATGTTTTGATTGATGATTGGGAAAATTTGGCTCTTGGTGAT
GATGACGAGGAGGGAACCAACGAAGAAACGCAAGAATCCACCGCAAGCCATGAAAATGAAGACCAAAATC
AAGGCGAAGAAGAAGAAGAAGGAGAAGAAGAAGAAGAAGAAGAAGAAGAAAGAGCACATGTGCATGAAGT
TGCCAAAAGCACACCAGCAGCTACACCAGCAGCTACTCCAACTCCATCCAGCGCTTCTCCAAACAAAAAA
GATCTTCGTTCCCCAATTTGTTGTATTTTGGGTCATGTCGATACCGGTAAGACTAAATTGTTAGACAAAA
TCAGACAAACCAACGTTCAAGGTGGTGAAGCTGGTGGCATCACCCAACAGATTGGTGCCACTTATTTCCC
CATCGACGCTATTAAGGCAAAAACTAAAGTTATGGCTGAATATGAAAAACAAACTTTTGATGTCCCAGGT
CTTTTGGTTATTGATACCCCAGGTCACGAATCCTTCTCTAACTTACGTTCAAGAGGTTCTTCATTGTGTA
ACATCGCAATTTTGGTTATTGACATTATGCATGGTTTGGAACAACAGACTATTGAATCTATCAAACTGTT
AAGAGATAGAAAGGCTCCATTTGTCGTTGCCCTAAACAAAATTGATAGATTATATGACTGGAAAGCCATT
CCAAACAATTCATTCAGAGACTCCTTTGCAAAGCAATCAAGAGCTGTTCAAGAGGAATTTCAATCTAGGT
ATTCTAAGATTCAATTGGAATTAGCTGAACAAGGTTTGAATTCGGAATTGTATTTCCAAAACAAAAATAT
GTCTAAGTATGTCTCCATTGTCCCAACATCTGCCGTCACCGGTGAGGGTGTTCCAGATTTATTGTGGTTG
CTATTAGAATTGACCCAAAAGAGGATGTCCAAACAATTGATGTACTTGTCTCACGTGGAAGCAACCATTT
TGGAAGTGAAAGTCGTAGAAGGTTTTGGTACCACAATTGATGTTATCTTGTCCAACGGTTACTTGAGAGA
AGGTGACCGTATTGTACTGTGTGGTATGAATGGTCCAATTGTAACGAATATCAGAGCATTACTAACACCA
CAACCATTACGTGAACTACGTTTGAAATCTGAATATGTCCACCACAAAGAAGTCAAGGCTGCTTTAGGTG
TCAAGATTGCCGCTAATGATTTAGAAAAAGCCGTTTCTGGTTCTAGGCTGCTAGTTGTCGGTCCTGAAGA
TGACGAAGATGAATTGATGGACGACGTTATGGATGATTTGACTGGTTTGTTGGACTCCGTTGACACAACT
GGTAAAGGTGTTGTGGTCCAAGCATCCACCTTGGGTTCTTTGGAAGCTTTGTTGGATTTCTTGAAAGACA
TGAAAATCCCTGTGATGTCTATCGGGTTAGGTCCAGTGTACAAGCGTGATGTTATGAAAGCCTCCACTAT
GTTGGAAAAGGCTCCAGAGTATGCCGTGATGTTATGTTTTGATGTTAAAGTGGATAAGGAAGCTGAACAA
TACGCTGAACAAGAAGGAATTAAGATCTTTAATGCAGACGTCATCTATCATTTATTTGATTCATTTACAG
CATACCAAGAAAAGTTATTGGAAGAACGTCGTAAAGATTTCCTAGATTACGCTATTTTCCCATGTGTCTT
ACAAACCTTACAAATTATTAACAAACGTGGTCCAATGATTATTGGTGTAGACGTTCTGGAAGGTACTCTA
CGTGTGGGAACTCCTATTTGCGCTGTGAAAACCGACCCTACTACAAAGGAAAGACAAACTTTGATATTAG
GTAAAGTCATCTCTTTAGAAATCAACCATCAACCTGTCCAAGAAGTAAAGAAGGGCCAAACCGCTGCTGG
TGTTGCCGTCCGTCTAGAAGATCCCTCCGGTCAACAACCTATCTGGGGTCGTCATGTTGACGAGAATGAT
ACATTATACTCCTTGGTTTCAAGAAGATCTATTGACACTTTGAAGGATAAAGCTTTTAGGGACCAAGTTG
CTAGATCCGATTGGCTGCTATTGAAGAAGCTGAAGGTCGTTTTCGGCATCGAATGAGCATGGCATACGCT
GACTTGTCAACCCAATCACATTCTACAAAATTTAATGAATTAAATAGGTAATTGTATATAAAAATGTGAA
CCTTTGTGTATTAGTTTCAATTCTATCTTACTTTTCATTGCCATTTTACTTCTTTCACCTTGCTGTCTTT
CAACCTTGGAAATTTTTATAGTACGCGTAAACAAAAAAGGTAAATAAGAGGCATTGAATATAAGTTGGCA
TTTATTAGGAAGTTGAGTAATAACACGTTGAAACTGGGTTAAGACGATCAAAACAACCATGTCTGCTCCC
ACTATGAGATCCACCTCAATATTGACAGAGCATTTGGGATATCCGCCCATCTCGCTTGTTGATGATATCA
TTAATGCTGTAAATGAAATTATGTACAAGTGCACTGCTGCCATGGAAAAATATCTGCTATCCAAGAGCAA
AATCGGCGAGGAAGATTATGGAGAAGAGATCAAAAGTGGAGTTGCTAAGTTGGAATCACTTTTGGAAAAC
TCCGTGGATAAGAATTTTGACAAACTAGAACTATATGTTTTGAGGAACGTCCTTCGAATCCCTGAAGAGT
ATTTGGACGCCAATGTTTTTAGATTGGAGAACCAAAAGGATCTGGTCATTGTAGATGAGAATGAGTTGAA
GAAAAGTGAGGAGAAACTTCGAGAGAAAGTGAACGACGTGGAGTTAGCGTTCAAAAAGAATGAAATGCTA
TTGAAAAGAGTTACAAAAGTGAAAAGACTGTTGTTTACGATAAGAGGATTCAAACAAAAGCTAAACGAGT
TACTGAAATGCAAAGACGATGTACAATTGCAGAAAATTTTGGAGTCGTTAAAACCTATAGATGACACAAT
GACTCTACTGACTGATTCATTACGTAAACTATATGTTGATAGTGAAAGTACCAGTTCAACAGAGGAGGTA
GAGGCACTACTGCAGAGATTGAAGACCAACGGGAAGCAAAATAATAAGGATTTCAGAACACGATATATCG
ATATAAGGACGAATAATGTCCTACGAAAATTGGGGCTACTAGGTGATAAAGAGGACGAAAAACAGTCTGC
CAAGCCGGATGCGAGGACGCAAGCAGGGGATATAGTTAGTATAGATATTGAAGAGCCTCAATTGGATTTA
CTTGATGATGTGTTATAATATAAAGTGGGAAAAAGTATGTGCTATGATATGATGTATGTATTCACGAATG
TATTATGTAGAAAAATGCTAAAAAATTGGATAAAAGAAAACCATGTTTAAAATGCATACCACCATGTGTA
TTATAAGTACTTCGTAAAATTCGAATCCTGTAGCCAGCCAACCTTCTCGAAAGCTTGGAATAGTCTTGAT
GCTTTATTAACGTCGATCCTACAGGCTTTTTGGGCGTCGGTCCTTCTAAACGGCAACCCTTTCTTTAGTC
TATAAACTTTTTCCAAAAATAACCTTCTCTTAGAATCCAGATACAAATCACAAGGTAACCTTAGAGTTTG
AGCGAGAACTAGTTCAGCAGGGTGTAGCTCGTTCCTCAGCGGGTCTGTGGACAGGTCCATTGGAGACCCC
TTCCACTCGATCTTGAGTGACTTGTTACTGTCTGTAGGAAGCGTAGATAAGGGCGGAGAGTAATCTGGTA
ATTTTTTCCATGAGACGTTTGGTATATATTGAGGAGCATCATGAATCGCCTCAATGGATGCAATGTTAGT
GTGAGGAGTGGATGCAGAGGGTGAGAACTTCTTGGCGCGATGTGGACTGGTAGTCATCGTTCTTCTTTGT
GGTGAGTATACCTTGCGTTTCCGTGGTATCCATTCAGTGTCGGATTCAAACTTTCCTAGATTGTTATTGT
AGAGAGCCTGTTTCCTCATATTATATCTTGCTTGTCTATTCAAATTCGGAGATGCTAACGGGGAAGGTAA
TCTAGAAGAAGAGGAAGGCAGAGGAGGAGGAGTCATATCATCATTGTATTTGGAATATTTATGTCTAGCA
TTATAGGCCAGATTGTTGTACCGGTTGATAATGTTCTTAGAATATGGTTGGGCCAAATTGCTGAAAATTT
TGTATTGAGACAGAAACCCGTAGGTGGCGTAGCGGTACCTTTTTCTTGATAACCCATTGGGCCATACAGG
CTTCACGAACAGCACATTCTCTACAGCGCCTTTAGGCGTAGATCCCACTAGCACTGAAGAGGCCATGCGG
GGTGAGCCATTGTGGCTAATTTTCGACTCCAGCTTGGGCGACAAAGGTGGCGATGGTATTATATGTTCAT
CAACCAAGGAGTCAATGCTGCCAGAAAAGCATCCATTGCCATTATTTTGTGAGTTCTGGTTAATTCTTAC
GTCGTACGAGCGCCCATAGGGTGAATTATTGCTATAATCACTCATGTTTAAACCGTTTTTATTACTATCG
TTATTGTTGTTACTTGCTTTCAAATTCTGATTCAGACGTCTGAAAATGGACTGCGAATCATCCTTACCAA
TGTAATTCATATTTAATTGAGACTTTTCAGATTCAGGAGAATATAATCCCATGTTTCCCCTATAAATGTT
ACGATGCGCGAATATCCTGTTTATCGATGCCCAGTGTATGAGCCATAACGGGGATGTTATGAACCATGTG
GCTACTTTTATAAGCGGTTCTCTTAGGAAGAAGGGGGTTCTTGATAGACCCCTGCACCTCATCTAGCGGA
GGTGCACGGATGTACCAACAGTTTTAGTGAACATTATTCACTAAAGAAGCATTGGGCATACTCAGAGCCA
ATGGCAAGCTCGTTTACCAGTTCAAATATGTCGTTTCATTATCTGTATGACTGTCGTAACTTTGAATCGA
TCTAATGTGTTGACCCTGTCTCAGGCTCACCCATGGCGGCGCCTGCACCTGTGGGTGAAGGAAGAAAGAC
GATGTTTGTGAGGGAACTGAATTGGGTTGAAGTTCATATCCTAAACAAACACTTCACCAGCCATGGATGC
ATGCCTTGTCTTTTCGCAGTTGGTGGCATGAAAATATATATCACCCACCAAACCCTCTTACTCTTTTCTT
ACCAAGTAACTCCAGTAAGTGCTCGTTTTTTTCTTCTTCCATTCAAACCTGCTTAAAAACCTCGACAAAC
GAGCCCCCAACGTACTACCACAGCAACCACTCTGGTTTTTCTATCTTGTTGTCTTTAATTGCCTCCTGAC
TTTGTTTTGTTTTGTTCTTGCTTAGCGCTCTTGAAAAATATTTTACTTTTCACTATCAGATTAATGTGAT
AGCAATAGTTAGTGCAACAAAGAAACAAGTCGATAAATGGTACGTTTAAAAAGTAGATATATCCTTTTTG
AAATTATATTCCCACCTACAGACACCAACGTTGAGGAATCTGTGTCGAAAGCAGACATCTTGCTTTCGCA
TCACAGAGCATCGCCTGCGGATGTGTCCATAAAGTCGATACTCCAAGAGATACGACGCTCGCTGTCGTTG
AATCTGGGCGACTATGGGTCTGCAAAATGTAACTCTCTCTTGCAGTTGAAATACTTTTCAAATAAGACGT
CTACGGGGATAATCCGATGCCATCGAGAGGATTGCGACCTTGTTATCATGGCATTGATGTTGATGTCGAA
AATTGGCGACGTCGATGGACTGATCGTGAACCCCGTCAAGGTAAGTGGGACCATCAAGAAAATAGAGCAG
TTTGCTATGAGAAGGAATTCTAAAATTCTGAACATAATCAAGTGTAGTCAATCATCACACCTCAGCGATA
ATGACTTTATTATCAATGATTTCAAGAAAATTGGAAGGGAAAACGAAAACGAAAACGAGGACGATTAGAA
TATATTAATATATAGATGTACACGTATATGCAGTAGTTTTATTTTTTTATCTATAATACAACTCAAGCAC
AAGAATGCTTTGTTTTCCTAGTGCTCATCCTGGGCCTAGGCGCCATAGTTATCCGATTTATCATCGGATT
CAGCTTTAGTAAACTGAATGGGGCCGTGAGAACCACTGGCACCTTCACTCTTAACATTGACCGCTTCGTC
CAGCTTTTCGTAGTTGGTCTTGTATATGCTTTCAATATCTTGTTGGACGAACAGTGGGTTGTCATAAACC
TGGTCTTCATGCCTTTTGGCGGAGGCATTTGCCCCTCTTGTGAAAAATCTTGAATCGTACTGCAGATCCG
GTTGTTCTGAACGCTTTGCTGCGCCCAGAATTATCTTTTCGGATACGTCTCTTCCTTGAGAGTACGCCAG
CTCTTTTAGTCTGGCCACTGTGCTCGTTTGCTTTTTGGGCTTAACTATTGCTCCCGTCTGCGGAGTCCCG
TTGTGGTATCTGGCTCGTTGGCTCAATTCTTTCAATTTAGATTCTTTAGCAAGCATTTCCTGTTCCATAG
CAAGCCGCTTCAATTCCATTTTGGACCTGATCTCTTGTCTTGCCTTCTTGTCAGCGTTTTCTAACGCTTC
GGAGAGCTTCATAAACCCATCGTTGATGGTATTATTTTCGTTGTCAAGAGCTTTACCTACACGTCTTTCC
AAGGCCACGGTATAACCATTTGGATTTTTCCAGTTTGACACAGCTGCAGGTATCTTCCACTCATTTGGAT
CAGCTTCTCCCCTATCATTGCTGCCATCCATATGGAGAACAGGCACGACTTCGTCGTTTTCTGTGGGTGC
TACAACCTTTCTCGCCTTCTTCCCAACGAACCTTGGCAACAATGGATCCATTTGCTTGGACACTACCTCA
ATATGGTGGCTGTTGTTCAATAATAGATTCGCGGGTGCCTGATGTGTTTCGGTGACGTACCTTGATGATG
CCCTGTTATTTGAGTTGGCTAGTTTCGCATTCACAAGCCGCTGAATGTATGACTTGGTTCTTGCTGTACA
TTCTTGGATTTCTGCTTTCGTTGGCAAAGGAACCGATAGTTCGAAATTAGACTGTCTCTTTGGAATAAAA
TCATCGAGCTTAACGTTTTTAGCGATTTGGTCAGTCAATATTGCCGGCTCAACGCGATCTGAGCTCAAAG
CCGTCGAAACTCGTCCTTGAGAATGTTTTGGAGGTGGTAGTCTGTTACTAAACATATTTGGTTGAGGTTG
CTGATACGTCCTCTCGGCTCAGAGCTGCCATGTGTCAATAACCCCATAATTTGAACTTCTTTCATCAACT
TTTTAGCTGGGGAAAAATCAAATTCGTGAAGAATTACAATAATACGTTAAGGTAAAAGATTAAATATTAA
AAAATAGTATGAGTACTTTTGAATCATCAGACAAGAACAATGAAGGATATGAATAGTATTAGATATGTAT
TCTTTTTTTTTTCCAGGGACATAAAGAGTTGTTTTTATAAGGTGCGGAGTTATCTCAATTTGCTTCTGAT
TTTAGAAGCTATTCTATGCCCGGTCGACTCTTTGATTTCGATCCCAAACGGCATCATGGTAGTTTCGGAG
CCAGATTCGCCATTTTCCCACTCTAATCCATCTCGAAGACTTTTTCGAAAGGTAAACCCTTCTTCTTGTC
TCAGCGTGTTATATTTGGACTTATGCTGTAGCGGCTTGATCATTGCCGAAGCAGGTATTGGCGGATAATG
TAGCACAGCCGGCTTCTTGTACCAACCCACCTTTGTTGGTTTAGGATTTTCTGCCTCTGTCATTGGCGGT
ACACCAGCAAATCTCACCCTTTTGATGGACAATTCACTGGAGTTTGACTCCGGATCTAGAGTTAATGTCT
CTATAGCCAAAGTATCACTACTATTGGCAATCAGGGTACTTGATGATTTTCCTGAGGAGGTGTTGTTTAT
ACTGGATACTTTTGGTGAAGGCGCTAACGATGAAGATGCAGAAGGATTGGGTGTAGATGCACTTTTGTTC
ATCAAATGCCGCACTGTATCTTGGACGATTTTTTGATTTAACGTCATGGTTGAGGACTGCAAAGAATTGG
ACCTTTGATTGTTGAGCTTTGAAGGTGGAGCTATTGACGGATGTCTTGTAGAATTCAAATATGAGGTTTG
TTGTTTGTTTGTATAGGATTGCAAAGATGAGGATCTAGGCCTTCTGCCGTTGATCAGTTTTCTTTTCTCC
GGAGACACCACGCTTTTCTTCGTTTCTGCGTTTTTATTGTTGAAAGTGGTCCTTACAGGCGATACTGAGG
GAGACCTAGAAGAATTTGAGGCTAAATGCGCCCTTGCCCTTGTTCTTATGCTCTCTAAAGAGGCCTGTCT
TGATGGGCTTGCTGAAGATGTGGGTGAGGGGGATGGAGAAGAAGAGGCTGGCAGCTTTGTTATTGACGGC
TTCTTCTTTAGCTTACTTTTCGCGTTTTTAACCTCTAAATACAGAGCCTTATCTCTTTCTAGCTTTTCTT
TCAAATTCTCCCGCAAGTCATTGGTTTCATCGAAGGTTTTATAATTTTTCTCAATATATTTCCAGCAATC
CATCCAATTGGATAATAATCCCATAATGGACCTCAATTTCGGTATAATCTTGCAGATATGATTATTAAAC
AATTCCACAACTAAACCAGGTTGAAGGTGGAAAATGGGAGTTCTTGAGGAATTGTTATCGGTACGCGCCG
TTTGAGTCCAAAATTTTAAATTCTCCTGCAGTTCGAATAAAGCTGTGACATCATCACATTCTGGAGAGAG
CAAAGCCATCAGCTCACAAATTATCAAATCGTAATGGTACACGTTTTCGCTGGATAATCTTGTCTTGATG
TCCAAGAAATGTTGTTTATTCGGTAGGAAAATTTGCCTAGAGAAACTGATAATAACACACAAGACAGAAA
AAACCCGCAAGTGGAAAGTGTATATCCTGTGTAGAGTCCATTCCCAATGTGGTAGATCCTTCTGTAAATT
TGACAGTGAAGTAGGTCTTGTTTCCGAAAATTTCTGCAATTGGTTGTAATATGTCCTTAGAATGGGGAAG
ATTTTCGAATGAACACAGGAGTTCAGTTTCTCCATCACTTGCCATTGCAATTTGTAAAAGGAATGGGTGG
ACTTATCCCTTACTGGATCATTAATCAAAACGGCTAAATCTAGAATCAATGTCATTTCAACTGGATTTAA
CAAGTCTTCAATTATTGAAGTGTCAAATGGAAGTGACCGAGCTTTGTACGCATCCCTTTCCAATAAAATC
TGTCTCAACTTGGCATTATAAATTTTTATAGCATTTTGAGCAATGCAAGACAGCGAATTTAAAATCTTCC
ATTGTAGAGAATTATTGTATATGCACGATTTATAGTGATCTAGGGGTACCTCCTCGGGAAACATCCAGCC
CTCTACATCAATAAAATTAGTTGATAATCTCTGCTGCACTTCGCTTAGCTTTATCAGCTGGAATCGACAG
AGCAAATGGTACCTCTTAGCCAATACGGGGCTTACATTAAATATAGGACCCTCACAAAGTGATAAGATGA
AATTAACGAGGGGAATAATTTTGTAGGACTCGTCATTGTCTCTTTTCTTCTTCAAATGCGGTACCAGAAC
GTTTAGTAGCCTATTCAGTTCATTCAGCTTGTAAAGAGCGTTCTTATATTGAATGATTTTTATATCATAC
GAGTCCAACGGAACAGAACCTTTGATTGCCGGAATAGAAGCGCTGGCAGCAGCTTTGGCTAGCAACTTTT
TTCTCTTTTGCACATCTACCATGTTGTAATATAAAACTAGTCTAAATCCTCAACCTTCAGCTTCCAATCA
CTCCTTTTATCATTGTTCATTCGCTAACAAACTTCAAACATATGCCTTTATTATGCGTCTTCCTGCTGTT
TCAACCATTGATTGCAGGGTAACAGACATTTTTAAGGGTCTTTCCCACAGCATCTATAAGAAAGATCGTC
AAAAGTATTAGTTAAACATTGAAAATTTGCGCCAAAGACATAGCAAGCGCAACGTATTCATTGTCCATGT
CGTCATCTACTCCCTTTGACCCTTATGCTCTATCCGAGCACGATGAAGAACGACCCCAGAATGTACAGTC
TAAGTCAAGGACTGCGGAACTACAAGCTGTAAGTACAGAAAGCCACAGAGTACCATCTAGGAAATTAACA
TTATACTAACTTTCTACATCGTTGATACTTATGCGTATACATTCATATACGTTCTTCGTGTTTATTTTTA
GGAAATTGATGATACCGTGGGAATAATGAGAGATAACATAAATAAAGTAGCAGAAAGAGGTGAAAGATTA
ACGTCCATTGAAGATAAAGCCGATAACCTAGCGGTCTCAGCCCAAGGCTTTAAGAGGGGTGCCAATAGGG
TCAGAAAAGCCATGTGGTACAAGGATCTAAAAATGAAGATGTGTCTGGCTTTAGTAATCATCATATTGCT
TGTTGTAATCATCGTCCCCATTGCTGTTCACTTTAGTCGATAGAAGTTCACTCGCAATGCTATATATATA
GGGAGCTTCCATATGTAGTGTAGGATATATGTATATATACATATATACATATATGGGCGTATATTTACTT
TGTTCTTATTTTCTGTCTAATTTTATAATTTTACTGACAGTAGCTAAGCCCTCTGTATTGCTGTTCTGTG
TTATTGCACTAGTGTCATAACGCAGATGGTTTTTAGCAGAGTCAAATTGGGCAGAAAGCATAATTTCCAT
CTTCCCTGGCAAAGACAGATTTTCTCTTTTGATCACGTTAGCTAAATAATTCAAGATTTCGTTCGGTACT
CCAGCTTCGCCCTTGTTAGCAGGCTTGTATTTCAACAGAATTGCTTGTATTTGGGCTGGATTCAAGGCAT
ACCAGAAATCGAATAGTAACTTGAACTCGTTCAAGTTGCTTATCTTCAACTGTAATATCTTGACAGCCTG
AATTATTTGAATCAAATTGGGACGAACGTCTTCAATTCTTGGTTCAAACCAGCTCACCAACCGCTCGATA
TTTCTATCCACTTCGTACCCATACTTCCAATTTAACGCGGGACATTTGGTTATTAGGTCATTAAATAGCA
TTACGTTCAGATACTTCAGGGTGTCGTTAAAAATTTTTGTATGCATTGAGTCAACAACTTGAAATTTACA
CAAGACAGCATCAAATTCATTTAAGAATGTGAATAATTTAGCGAACTTCTCATCACCAGAATTTTTAAAT
AGCTTCTCGTTTAAAACCATATCGAAGATCTCGATGTGGGCTGAAGCATGCTTCATGAATTTCACTAACC
AAGTGGAATAAATCTTGTCGAATACTTTTAAAGTTTCATTCTCCAAATCATTCAAATATATCAGTGTTAA
CTTATCTTTTTCATCACCACCATTCGCTTCATATAATGTTTTTTGATTTGCAGCAAATGCGGGAAGTCTG
GAAAGATTACTTAACCAAAAGATACCACCAAGCATTGTTTCGTCCTTTGGTAGACTCATAACAATGCTTT
CTACAGTCAATAGGACTTTCGAGATGAATTTGCTACTTTGAATCAATAACCCATTTCTCACTAAGCTACT
TACCACTGTAGTAATGACGTGTATAGGACCCAGAACATTGTCTCCATTCACCTCAGTAACATTTACTTTT
TTCAAGTAACCTTCTGTGACTTCTAATGTGTAACAATTCAGGTCCATTAGTAATTCTAGAAGATCAGGAT
TTCCTGATTCTCTACGAATTACATTGACTAGCTTCGGTTTTACTTGTTGTCCTGCGATTCCCAAACCTTT
CACTTTATCATTCTTATTAGCAGAATATGTGGTGGTGAAATCTTGTGCTATTACGTTTTCAATAAACGCT
AGTTCTTGCTTCATTGATTTGACTTCATCACTTAATCTTGAAGGTTTGTTACCTTTTATAGCAGCCAAAC
TTTGCATATGTGACTGTATTAAAGAAGATTGCTTCTTTTTTCTCTCCTTCAAGGCATTCTTCTTGTTTAA
AGTATTCATGATTTCAACTTGTAACGTCTTCAGCTTGGAAATCTTATCATTATAACCATTTACTATCGTT
TCGTACTCTTGCCTTTGCTTAGATGGAATATTTGACAAATCTCCCTGCAACAACTGTGTTAATCTTGTAT
ATGAGTCATTTAACATCTCTAGATTCAAAATGAAAGAGTTCTTAAATTCGATAGCTTCCTCCAGTAATCC
AATCCCGTAACTAGCCCTAATATTCCGTTCTTCAACTTCTTTTTGCAGAACTATATACCTTCGTCTAGCT
AACTGCATTCTCATGGCGCTTTGTACAAGAATGGAGCTCCTTTTCAATGTTCTGTAATCTGTTTTGTGAC
CATATGATCTGATGTAGCTTTGGATAATTACTGCCGCCATGAGCATGAATTTCCTGTTAACACTATCTAA
AATCAATTTTCTTTTACAGGTACATTGTAGTTTTATTATTTGCCCAATGGCAGCTCTATAGTATTCCCGT
TTCCATAATGCTCTAATGTTCGTTTGTAGTAATATGGCAGCTCTTGTCTTGAGCTCATGATCGACCCTTG
TACGAACCAACAAACTTCTAATTTGGCTTTGGCACTTCTTTATTGATTCCATGGTCTGCAAATACTGAAG
CCTATAGTATCTTGCCCTTATCTTTTTCTGTATTATGATGCATATTTCATTCATTTTATTAGTCCTTAGC
TTTTCCAAAAATGCAAGCATTCCTGCTTTAAAGAAAATTTTGGTATTACCAATTTGGTATTTTGCTGAAT
CAGAGATAGTAGCATCTAGAATAGATTGACAGAAGTTGACGATTGCCTCTTTTGGGAGGTCTGGATTATA
AAGAATTCCACTCCATAAGCTGTAGTCCGTCAGGAGGAAATATCTTTGAACGAATTCGTCAAAAGTCCAT
CTTGATGGAAAGCCTGCACATGAAATCCTGATTGTTTCCAGCACACCACAAGCTCTTAATTGCGATAAGA
CCATCAAATTATCGAACTCCCATGGCTTTTTTTCAGAATTTGGTTTTATGCAACGAATATAATGAACATT
AGTAGAATTTATGATGGCCATCAATTCCCCGAGCGATTTTTTGAACATAGATCCCAGGGTTGGTTTCTTT
TGACTTAATCTTGCTGGGATCATTATCTTTTTTTCAGTATTTTGCTCTTCAGGAGCATCGTCACTCCTAA
GTTCTCTGTTGTCTAAAATTTGTTTGAAAATTGGATTTGTCGTTGCTTTGAAAACATCCAGATGACCTAG
GGAAACGCTGTCTCTATTCTTTTCAATAAACCCTTCAACTTCATATTCTACATCAACAGCATAATGGCTT
ACTATAAACTTCGTTTGTCCGAATCTTGGCTTCGAAAAAACTTCATTTGAGGGCGGTTTATTAAAGGCAG
AATATAGTTTTGAGGCCCATGATTCATCTGAGCCTGATGGTAATCTACTTTCTTCATCTAATAGAGAAAG
TATTCCAAGTTTATTCTCAATCAAGTCTATGCAAGGTTGGTTGTCGCTGAACTCAATGAAAGACCACTCA
ATTTCCTCCTTTACATATTCTTCTTGCTCCAATTTGAAAACGTGCTGGTTGAACTCTTGTTGTAATTTTT
CATTCGCATAGTTTATACAGAATTGTTCGAATGAGTTTTTCTCAAAATGCTCAAACCCGTAGATATCTAA
AATACCAATAAAGGAAAAGACATGATCTTGTTGATCCAGCTCAGGATCGTATAATGTCTTGTTAATGTTG
TCTACTAGCCAATCAAAAAGCGTGGAATAAATAAATTTCGCCACAGAGTCCCTAGCAATTAGCGCTTGAT
TGTAATTCAAATTAGTGACAATTTTTTCAGACCTTGTGACGATTTGTTTCTTGACAATCCATTTTGCAAA
ATTGAAGGGATCAATACCCAATAATTCACATGCGATTTGCAGGTTTTGCTCTTCCGATGATAGTGATGCG
TCGTTTCTAGTCATTTTCATCTCGATATTACCTATATGTAGCAAGCCTGCAAGAATTTTGAAAATTCCAA
GCTGAGTCTCGTGGTTTATACCTACTAATGACAGGGCATCAGTGGTTATCTTGTATTCTCGAGCTTCATC
TATACCAGCTATGTTCGGCTGTCCACCTTGGTTAGTATAATGGTAGTCCTTGGGAGATGACAAATGCAGT
TCTTGTTTTACCGGTTCTGGCAATCCTTCCAAAATTTGGTAAAAAATATGGTAATTTCTTTCTGTCTCTG
GCTGATAAACTAACCTGGATTTTTCCAAGAGATAGGTTCTAATTTTGGACCCCCTGATGGTAGTATTCTC
ATCAAATAAAATTTGCAGATATTTGCCGAAACGAGAGGAATTATCATTTCTGGTAGTTTTGGCGTTACCA
AAGGCTTCCATGATCGGGTTAGTAGCTAAAATTTGGCTCTCGATTTGAGACATTTCCACTTCCCCTTCAC
GATTGTTGCTTTCTTGGACTGAGGCAAAGTATCTCATAATGTATTTAGCAGAGACGGTCTTACCAGCACC
GGATTCACCACTGACTACAACAGTCTGGTTAGCCTTTTCATGGACCATGAACCTGTACGCCTCCTCTGCT
ATGGCAAAAAGGTGCGGCTCCAGCTCATCTTTACGCTTACTAGAATAATTCTGTATCATCTCGCGAGAGT
ACAAATGGTCGACTTTATCAAAGGGATTAGCGGCAATAAGGACAATACCAGAGTAAGTATATATCTGTCC
ATTCATGTATCTTTTTTTTATGGCATGCAGCACTGCCGGTTCGTTCAGATATGATAGGGTGGTTAAGTCA
TCAGTAGACTCTAAAATAGGTGGGTTTCGTAGTACAGGTAGCGTGGGATGATCATCATCATTTTCGAAGC
TATTTGTTTCAATGGATACAGTTTCTCCATCCTCCAATTTCAACTCTAAGTGGAACGTTCCTTCAAAGAA
GTCATTCTTGGTGACTTCGCCGCCTATCCAGCCTTGTTCTTTGTGAGGGTACCAACACTTAGTTCCTACT
TCAAATGACATGCGGGAGAACTGGTTATAGGATTTTTTTTGTTTTTTTGTGTTTTAGAATTAGATTGAAT
TATAAAAAGAAGAACAAAAGGGTATCGTATTGAAAATAAATTGTCTCGCCAAACTGGTAACAATGTTTTC
AGCTAGAACAATAAGAAAAGAAGAGAAGGTAAAAAAAAAGGTGATAACTCCGTAGGAATTGAGGAATTGA
GTATGCAGAATCAGAATAAAGGCTGACTTTCAAAAAAAGGTTGTATTACAATTGCAGGTTTTCGATAAAA
GAGACCCTATTCTCATCTACTACTGCTAAACTTCGAGATATTTTCGAATTTTTCAGTCTTTTCTTTTTTT
TTTTTCGCATTAGTTCAGAACCCTAAAGAATGGTAAACATTCTATGGATAACCCGGAGAGTGAGTTTCTT
AAAGACCTAGTTTTATTTTAAGGGTTTTAACTCAATCTTGATGTTTTCATTGTGTACCCTAAAGAAAGTT
TAAGAATAGCCCTAACTGTTACCTTTTGAAATAAAATAAGGGGAAGGTCAAAAAGCTATTGTTCTATTGT
TATGAAACATTGTCTCAAAGAGTAAGAATAACACAAATTGATGGCAGTTTTTTACGTAGTCCAGTAGTTG
TCCAGGTACAATGCAAAATGCTCAAATAAAGAGCTCTTCTAAAGGCAGCGGAATAGATGGTACAGATCGC
AATAGCAAAGATGGTGTAGAAAAGAGACCCCTGGAAGATGTAAAGCAAATGATTGACGCTGGAACACCAG
ATGTTGGCCACAAATCTACTGTTGAAACTAAGCCAAACGTTGGATGGCAAGCCTCTCACAGTAATTTGGC
TGCATTACACGAAAAAGAGCAGAAATATGAAATGGAGCACCATCATGCTCGTCATAAACTGCATCGTCAA
GTTATTCCGGATTACACGTCTGCCTCGACCGCAATGTTCAGCGATTGTATGTTCAACGCAGCACCAGATA
AAGTACGAAGTCTCAGTACGATGAAGTCTTCTGGACTCTCGCCAAAACACCCATTTAACGTAGTCGCCAC
CTTTAAAGGACCATTCCCGCAGCATAGTGTAGAATCAAAGCCTCTCGATGGTGGATACTCTGCCAAAGAC
CATTTTCCCTCATTTAAGATGTTGCAAGCCCAGCAGCACCCAGCCCATCGCCATTACAAAGACAACGACA
AGTACGGTCTTAAATCACCTTCCCGGTCCTTCGTGAAGGACAAGAAAAGGTTGGTTCACCGGTTTTTGAA
ATCCATGGAGCCTTCTTCGTCTGGGCAATCTAAGGATTCGTCTGCACTGGCGCCGGCTTTCGATCCAATA
TTGCCCAATGTTATATCTAAGCCTTCCAAGCGACCCACACATCATTCGCATTCATCAGACGGGAGTTCTA
GCACGCAGACAGATATATCGTTACAGAGCTTGCTTTACCATGATCTTGAAAGCTCACCAAAGAAACATGT
TTCGCCCTCAAGACCGCCCTCTGTAGCTTCCGAATCCTCTCCTGCCGTTGCTAATCCCATTGGGCTTTCG
CCAAAAGACGCCTGCAATGCATCGTTTTCGCAGTCGTCCTCATCTTCGTTGTCTTCTTCTTCATCGTCTT
CATCATCGACGTCATTCTCACAGTCAGTGGCTGTTGATCCTCTTGAACCTCCTGGAAATATCACATATAG
TAGTTCGAATCTTTCGCTAAATTCAGATGAATTAGACTACTATCAGCGTCATATCGGATTGCAGTTACAG
CAGACAGAAGCTTTACTAAAGCACAGTTTGAAAGATGAGGTTCTGAAAGATGAAAATGACCTTGTTAAAA
ACATTGCAAATTTTGACAAGATCGTTAAAGAGCTAAGGGACTTAAGATCCAGGACCATTGGATGGAAAGA
GCTTGTTGAAGAGGATTATTTAATGAATTTGAAACAGGATTTTGACAAGGAAAACCCCGAATCATTTGAG
GCACGTTTGAGTGATACAATAAATACAAACGTGGCAAAATTACAAGATTTAGAGAAAAGAATGGCTTCTT
GCAAAGACAGGTTGGCCTCTAGGAAGGAAGTAATGAGGAAAATGGAAAGTTTATTGTCTTTGGAGAATTC
CTTAATGATATCCAAAAAAAATGTAACATTCGCATCTAAATACCGCAACGAGGCCCTTGATATTGTCTTT
TTAATTATCATCATCGTCATATGCTATACCTTCAAGCATCTAGTATCGCATAAATAAAAAATAGTATTTG
TATATCAAAAAATGATCCTGTGATTTTTTCATATGTAACGTATAAATGTAAAAATGTGCTTCTTCTGGTA
TTTTTAATCAAGTGGAAAGATGAGTGGAAAAAAGGGCAATGAAATAGAAAAGGACAGGCCTGAAAGGGAA
GAATACAAGAAGATTGAGTATATTGGACTTCACAGTAACCGTGAAAAATGGCACCAAGTATAGCAACGGT
AAAGATAGCCAGGGACATGGTTTTGCCATTACGTATATTTGTCAATAGAAAGCAGATCCTTCAAACCAAT
GATAAGACTAGCAATAAGTCGAATGCCACTATATTTGAAGCACCATTATTATCAAATAACTCCATAATCT
GCTTAAAATCACCAAATACAAGAATATATTTATCGCAACAAGATAAGAAGAATCTTTGTGACGAGATCAA
GGAGGACCTGTTATTGATTGTTTACGAACTAGCGTCCCCGGAAATCATCAGTTCCGTACTCAGCAAAATA
AGAGTTGGTCATTCTACTGATTTCCAAATCAACGTTCTGCCCAAACTTTTTGCAGGTGCCGATACGGATA
ATGCGGTAACTTCTCACATCCAGTCTGTGACAAGGCTGGCTAAATTCAAATACAAGTTGCACTACAAACA
TAAGTGGGAGCTCGACATATTCATCAACAGCATTAAGAAGATCGCCAATTTAAGGCACTATTTGATGTTT
CAAACATTAACATTAAACGGTTTCTCATTAAATGCAGGACCCAAAACGTTATTAGCTAGGAAAATAGAAA
AACAGCCCCAGGTACCTAATTTGTTAATAGAAAATGGGGACGCTGATGCCCTGGATACACCGGTGGAAGA
GGATATAAAACCTGTAATAGAATTTATGTACAAGCCTGTTATTAATTTAGGTGAAATTATTGATGTACAT
GTGTTGCATAGGCCTAGAAGACATAAGGTACGTACCCAGTCGAAGCAACCCCAGGAGGAATGAAAAACCG
ATAACAAAGTGATGGCTTAATATTATAACTTCTATATAACGGATATATTTTATGGTAAATGTACATATTT
CAGTAATGGTAATAATGACTTTTCTTTTTATCTTATTTTTATTTTTGTATTTTTTGTCTTCTGCTCTTTG
TTTCTGTGCCTCATATATCAAATGAAATATCATCTCTCGAAGAACTGAATCTATTTGAATTTTGATTACC
ATCAGCAAATGGATTTTCAATGAACGGTTCTGCACTTTCAAAGTCGTTACTTCCCAGTCCATTATTGTCA
TTAAAGGGGTTCGCCGAAGCATCTTGTAATTCACCGTACTTACCTCTCTTTTGAGTAGTATCATACATTC
TGACAATTTTTTCTTGCCCACCCTCTTCAGCCTGTGAAAAGGCAAATCCTCTTTGTTTTTTCATTCTTTG
CACTTGCCTCACCTTCCTGATGGCATTTTGAAATTGCTGAACGTGCGGCCTAGAGTCGCTGATATTGTAT
TTCTGCATTTCTTGAATAACATGATACGTTTCTGGTTCATACATTCTTTTATAGTACTTCCATAGAAAAT
CTCTTACCAGTGCAAAAATTGGTAAAACGATCAAAGTTAACCAAAATACACCGGATCCATACGTGTGTTT
AACCACACCATAATACTCTCTTGAGATGTTAGCATGAGGAAATATAGAAGCATAAATTGGGAAGAATATT
AACCAAAATAAGAGGGAACCAGGAATGGCAATTAAGGTGAATTTCGTCCATTGATTAGTTACCAAAGCAG
CCTTTCCCAAAACAATAATGACACTTGTAGTGTAGACAGTTACACCCCAAGACCAATGATCAGCTAGTTC
GCCGTGCATATTTAAGGCAAACCCATATCTGTAAATCAATATGGTGCCAATAAATACTATTGCAGAATGG
AAAAAGCCATTAATAATCCATCCCCAGAAGATGTAAACAGAGAAAAATTGACCCTTCTGTCCTAATTTGT
ACAATTGTGGGTACCGCTCAAGTAATCTACTACTAACAAATTGATCAAATACACCAATGACAAAAGGGGG
CCAAACAGTGAAGAATAAGTTGTAGAAACTCATTGTCCATGATTCCATAATGGATTGACCTGAAAAGGCA
TTGGCAAAAACGTACCAAAACTGCGTCATGTATAATGCTGTATTCTTGTAAAAAGAGTACAAAATTGCGA
CAGAAATTCTTTGATAAGACCAGGAGCCATGGACAAGTAATAGTTTTTTTAAAAATTTAAATTGGCCAAG
AGCTATATCAGCTGAACGAGCCGCTTGCATACCTTCCATACCACTAATACCGACACCAACATGAGCTGCC
TGTATCATACTAACATCGTTGGCACCACTCGCAATGGCTAGCAGTAGTGAAGACGACTTTCTTTTTACCA
TTTTAACAACCAAGGCTTTCTGTAGTGGAGATACACGGCAACATATAACCGCTTTACAAAGCTTCGCCAC
AGTTAGCAAATAATCTTCTAATTCTGGTTCCAAGGCAAAGCCTAATGACTTCCCATCAATGACGAGCGCT
AAGGATTTCATATCATGTGTTGACAATTGATGCTCGTTTAGAGCGTTAATCTTCTCTAACAAATTTCTCT
CAGTATCATCTCTGGTTTCCTCGTTGATGATCAACAAATTCATGTCTTCACTCAATAAACGGCAACTCAT
ACCAATGTTAATAGCAGTTTCCTGTCTGTCACCAGTTAAAACCCAAATTTTAATACCCGCTTCTTGTAAT
GTGTGGATAGTTTCTGGAACACCGTCCTGTAACTTATCTTCAATAGCAGTTGCACCAATTAATATTAGAT
TTTTCTCGATTAGATTTGCGGCTTCGTCTAGCTTCTCGGCTCTGTTATCTAATGTTGTGGCAGCCTCATT
ATAAATGCTATTCCATTCTTCATATTCTCCTTCAGAGATATCTCTCATCGCCAAACACAACGTCCGCAAA
CCCTCAGATGCATAATCTTCTAAATGTCTCATTGTAGCTTCTACATATTGATTAGCTTCATCATCCAATC
TTTCCAGAATGACAGTATCAGCACCTTTACAGAATAACTTTATCGAACCATCCGGAAATCTAAATATAGC
GCTCATTCTCTTCCTGGTGGAATTAAATTCACAAATGTTAAGTAGTTGATACTCTTTTTCCTCGCCAGTT
TCCTCCAATAAAACAGTTACAGAGTTTCCTTTACGGATGATAAACTTATACCCTAAATCTGCACCACCTT
GAACGAGGGCACCTTCATCTGGAGAGGCTGCTTGATATTTAATAGATCCATCGCTTTGAAATTCTGGAAT
GACAGTATGACAGGTAGCCAGTAATGTTAAGAAGTCATTGATAATAGGTGAATCCTCATCAGAGGGATCA
TTTAACTTTTTCTTCAAATCGTCAAATTTTCTATAACCAACTTCAATCCCATCTTCAACAGTGGCCGTTT
TATCTTCAGGTATTTTATCAATATAGCAATGGCCTGCAATAGAGCAGGATTTAAATTCCATAATATTTCT
TGTTAAAGTTCCTGTCTTGTCACTGAATATATATTCTATTTGACCAAGTTCTTCAACCAAAGAGGATGTA
CGAACCACAGTTGGGGTATCAGTTTTTTCGTAGTACAAATCTAGATCTGAACCTATCATAAAAGCCTGAT
AATATTTGATTAATTCAACGGTGACAAATAGAGAAATAGGAACTAGATTCGAAAATAGAATCCAAAATGT
TAAAAAGTCTTTGAAGAATAAGCCAGCCTTGTTGGTACCCTCCAGGTAAAGGTACGATAAATGTTTGGCA
TCTGCAGTAGACATAATAACATTACCAATTGAAGAAATTAAAATTAGCACGATTAAAACTGTGAACAATC
GAATAATCTGTCTGTTGATAATTTTCTCAACCGCGGTTCTTTTAATTGGGGTTGCAGTAGCATTACGCAA
TAACTTAGTTTCATGACCAGTGAAGATAACTAAACCAAATATCCATGCAGTATTTCTTAAAGTTGCACCT
CTTAAAATCATTTGGTCAGGAGATAACGGTATTTGACGATCATTTAAAGTCATTGTACCTTCATAAGTAT
ACAAGCTAGAGTTCGGCTGTTCGGAAACAACTTTTCCGTTCATGTTCTTCAAAGTTTTAACGTCTATAAA
TTTGGCAGTTTCTACTCTCGACTGTTTGATTTTCAAATTTGTTTCACCATCCAAGTTGGCAGTTTCAATG
TAGCAAAGACCCTCCGGTTCCGAAGATGACAAAATTATGGTATCAGCAGGAATAGGTTCCTCTGATTTTA
CTCTAATTATGTCACCTACACGAATATCAATCCATCGTTTCTCAACAAAGTCATCATGTGCTTCTGAAAA
TATTTCTGCTGTCGAATTATTTAATTCTTTATCAGAATTAGCTCTCTTGATATCTTCGATACATTCCTTC
ATGGCAGAAACAATCAAAACCACTAATAAAGTACCAATTGTGGTGTATCTATTAGTTGGCGAGACGTGAG
GCACCTGTTGAATGGCAGATGTACATAAAAAAAACAGATTAGCGTATTTGGAAAATTCTTGGAACAAAAA
TTTAGGCAGAAAGGTCGCAAAATTATACTTGGTGGTAGATATATGGTTGTCACTATAACCGAAGGAGGAA
TTAGCGAGAGAATCGTTGATGTGGATGACTCTTGGTTCACCATTGCCCTCTGCGTCGCCAACGTTCTTTC
TTAAAATGTACCGGTTGAAAAGAATTTTAATGTTGAACTTATTCCTCGAGTCTAGATAATTATCGTCTAA
TTCGTTATTAGTCACCGCATTGTAATGATTCATTTCGAAACTTTCGGGCCCTTTCTTCCGTTTGAACGTA
AAGGCATTTTTGAGACCATTACCAAACCTAGCAAATAAACCGGGAGGCTTGACTGCTCGTAGGGATTGTG
GTTGATATGCATCTGAGTCGAATCTATTGGCATTCCAAGACGTTTGGTCGTCATGGTTATTGCTCATAAA
TAGATTTTCATGGACATCATTTTCAATGTTATCATCATCAGCGTCTAAGTCGATAGTCTCTTCGGGAAGT
ACATGACTTGGTGGTATATAATATCCGTTCGCATGTGAGTTGGTGACCTTTGAACGGGATCCAGAATGAG
AAGTCGTGTCGTCTAAGAAGTCAATATCGAAAAGCGTGTCGTCCTCCCCAGGTTTCCTCTTTGGGGGGGT
TTCTCTGTCGTCATTCATGGTAAAATCAGGGAATGAAAGAACCTACCAGTAAATTATTGCTTGGCGCTAA
CCTCTATTTGGCGTTACTGGCTTCTTGTTGCACTATTCCCCTTAGAATTGCCAACAATTGTTGATTATAT
GTTTCTTCAACTTAGTGGCAATAAACAGATTTGGGTTTTCTGGCAAAAAAAGCCAATCACGTGATCAGGA
AGATTTCAGTGATTTACGCTTCAAATAACCTTTACCTCAATAATCCCGTAATAGTAAGCTTCTAATAGTA
AGCTTCTAATTTGCAATGTTATTAGCCCAACAGCTACTAAAGGTATTATTTTTTTTTTTTTTGATAAGAA
ATTTAAGTGTTACAGAATGGGCCATCTTACAAAAATAATAGTCTTTATGTATTTTTATATATGTAAAAGA
ATTGAAATATTTTATAACTGGTTGTTATTATGGTACAGTGCGCTGCCCAATCCACGTGGAAAAATCCTGT
TCATTCAATAATAGAAACTGAAATCATGTAATGTTGCGTAGTATAGTGCGTGAGCTTATTGTGCCACTTC
TTGCTCAGCATTTTGAACTTCGTGTTCCTCCTCGTATTCGATTTCGACTTTAGGACGTTTAGTTTTGGCA
CTAGTTCCCTTCTTACGTCTCTTGGCTGAATTCTTATTTTCTTCATCACTATCGCTGTCGCTCTCGCTTT
CACTGTCGCTTTCGCTTTGACTGGCGCTGGAAGCTTCTCTGTCAGAGTCAGCTAACCACTTTTCTAAGTC
ATCCACGTCAACGTATTCACCTTCGCCATCATCTGCAACGTATTCAACTTCCCCATCATCACTTTCCTCT
TCTTCATCCCAGTCTTCTTCCTCGTCCTGAGAATTCTCCTCTTCCATTTGACCCATTATCTTCTTCCAGA
CCTTTTCGTCAACATTTAATGGTTTATCACCGTAAGCACCACTCTTTAATCTGTCCATCAATTCTTTTTC
GATGGCTTTTTCAATCTTGGCAGCTACCAATGCCTTTCTCTCCCTGTTTTGTTCTCTTCTTTTGACCTTT
GGTGCTACACCAACGTAGTGTCTCTCCTCCTCCCTTAATGCTAAACGTCTCTCTGTTATCATGACCTGCG
TCAATTTTGTAAATCTCTGTTTACACTTATGACGGAAAAACTTGCTCCAATGTAGTAGGTGTTCGTCGAT
CTGTTGTAAAGCCTTCGTGTAATTTTTGGATAGTTTGATTCTTTCCCATAACTTGGCAGGAGTGTGCGCT
CTTTCAGGCGTCTTCATATACAAGTACAGTTTCCCATTGTCACACTTCACTGTTGCATACTTGGAGTTGG
CAAGTGGGCATGATTGCCTTGTACACAACCCAGTGACGTTATACTCATTTCTGCAAAAATTTTGACCATT
AGGTGCCTTAATTCTATGAGAGCAGAAACTTTGATTAATCACTTGCCAAACAATTTCGTCGGACATATCC
TCGTTGTATTCTAACCGTTGTAGTTATGTACTGAAGAGAACACTGTCAAAAGAAAGAACTAAGCAATGCA
ATATCTGCCTCTATACCAATCACTTTTTCATTTTTTTTCAAAAGCTCATCGGAAAATTTTTCAAAAAAAA
AAAAAAAAAAAAAAAAGGTTTATTACCCTACTGCATTTTGATAATCTGAACATAATGAGCTAATGAAAGC
AATTCTCATTTAAAAACAAGTATTCTCTCTTATTGAAGTATGCATTATCTATCATTATAAATTCTTTTAT
TCTGTTCGAGTCCATGTTTTTAAAAAAAAAAAAACATGTATGTATGCTCCATCTATATATGCTCCATCTG
TATATTTTATATGCAAAGTTTTTTACAAGAGGAATTTGGGAACTGGAGGAAAGTGGCACAATACCTCATG
TGGATAGTTCATTAATCTCTTCTTGTGTTAATGTGCTAATATAAACACACTTACTCAGCAATTCGTGGTT
AACTTTGAAAGTGTAAAACTTGGACCATTGAACCCTTTGAATGAAATTCTTGACTATTTGAACGTTCGTA
TCGAATTTATTGTAATTCACTACTTTATCTTCTAAGATCCAGTCTTTCTTCTCTGCGTTTGCTGATAGGT
CCGAAAGATATACGACGATGAAAGGGACGCAACCCACCAGTGGATTCACAGAGTTAAGTAGATTTCTTAT
TGTAGAATAATTCCTGTCTAGCGAGGGAATCTTCTTTAGCTCTTCCCAAGTCAGTAAGTCGCCTGGTTCA
ATCAGACGCCATGCATCAGTGAATTTTTGAACAACTGAAGAACTTAAGGCTAGAATGATTTCCATCAATG
TGTTAAAGTTCTGAAATGTCCTGCAGTGGTCTGCAACGTGTATAAACCTTTGAATGACATTTCTTTTCAT
TTTGCTGCTCTTGGTAAGAAGTATTTCTGATATAATCCAATCCACAGTTAAGTTAAATCTGGATATAGCT
AAATCAATGCCAGATAAGGTCTCGTTCCTTACTAGTAGTTGCAACCAACTTATAACTTGTGGGCCTTCAT
GCTTCATCTTTAAATCTAATAAATCTTTCCAGTCTATTTCTCCTAAAATTTCCTTCTCTATCAAGGTCAT
TTGTTGCGCTACAGACAGGGAATCGTACATTAGTATAAATGGAACGTGACTTTCATTATTAGAAATCATT
AATCTCGAATCGTGAATCCTGTATTGACCGATTAATTCCTGGATTTGCGCCGCTTGCACAGCAACATCAA
CATTAGCTGACACGTCTATTTTTTCAGGAGAGGAGGAAGTAAAGCCTTCCTTCTCGGATTGATCTGGAGT
AAAGGGGATATTCATTATAGTTTGTCTCCTTCTTTCTATTAATAACGATTTTCTTTTTTCTGCGGGGCTA
TTTTGGAATGACGGCAAGTTGTTAAGGTTTAGCATTTCCACTTCATCTGCTAACTTGCTCGTTTTAATTC
CAATAGCGTCACTACTCTTGGTGTTCTCTGGTTTTTCGGGAATTTTCTCGTATGTACCTTCCAGTTTCAT
TAATGCCACGGTTATTGGATCGTCATTAATTGAATCATCGAGCATATTAGCAATTTCATTTAAATTTTTC
TTATTCAAGGAGCCTGTAAAAGCCGACTCAGAGTTTGCTCTCCGTGTGTTCCGGGCACTAGATGTGTCAT
TAATGTCGATATCGTCCATTGTCAATACACTTCCTGATATGTTACTATTAGTTTCACTCTCGTTCTTCAG
AAATTTACTTTTCAGCTCTTCAACGTTTTTCATTGGAGAAGCAACGTCAATGCTACCGTCATCTGGTGAA
AAAAAATACTTGTTGTTTTTCGCATGGGTACTTGGACTTTCTAGGTCATTATTGGAATCGCTTAAATCAA
TTGTTTTTAACTCATGCAATGAAGAAGTATTTGAGATTATATCTTGATTACCCCTTTGATATTCTTCTCT
CAAATTTATTATCCTTTGGTGTGGCACTGGTAAATCTCTGGACGTTTCGAAAGTTTCAACTGTGCTACCA
GTGGTAATCGAATTCAAATCACTTACAACAGATTCTATTGTGGGTGCTATGGATAATCTGATTCTATTGG
TTTCACTCACGCTGGTCCCGTTGGGAAATTCTCTCTGTGGATTTTGAGTTTGTTTTAGAGGACTATTCTG
AGCAGATTCAAAAAGCTTGCTCGTTGAGATACTGATAACGGTGGACGATGTATCAGAGTACAACGCGCTT
TTTTTATTATATTCCAGGTTGAGAGGTTCTATTTCACTTATTTCCTCTATAACTGAGTTTGACTTGTTTT
GCTCAGGATCTACTATGGATAACTCTTTGGTTGGTGTTATGGCAATGCTTTGAACTCTTGAAATGCTGAT
CCTTCCACTAGCCGGTCTTACAACTGCTTGTTTGATCTTGTGATTGCAAGATGAATGTTTTTTTCTTGTA
GTTATATCATAATTATTGGCTTCTGATGATGCATCGAGTGAGTTGTCCAGCTTTTTTGTGCTCTCATATT
CTGATTCCTGATTTTCTTTGTTATCATAATTCTTTTCAAGGCCATCTATAGTACTCTTTTTCTCATCTAA
AGACTTGGTATCTTCAAATGTAAACTCTCTTAGATTTAAAAATCCAGTTTTTGTTTTTAGAGTTGGACTA
TCTGTATTATTCACGATGTTTCTGACTTTTCTTGACTTTTTCGTTACAGTATCTCTGGGTGGAGAGCTGG
ATGACAACTCGGAATCGTATGAGTATGTTATTGATTCTGTGTCTTCCCTACTATCGTTTAAGGGAGACGA
TTCTTTAAGATCAGGTAGAACATTTTTCAGAGGCGAAGAAGTCATGCTTTTTTGGGATTGGGAATGATTT
TTCCTCCTTGGTGTCATATTTGTAATCGCTTCTGAGTTGGTTTTATCAGTTTCATGGAATAACAATCTTT
GAGGTCCATTCTCGTCTGTACGTGAAGAACTATTATCTTTATCAAAGAGCCTCATACTTTCTGCTGAGTA
GCTACCGTGCATTTTATTGTAATATGCTGTCGTGAGACTTTTTACTTTCCTTCGTTGCAGTGCATCATAC
GAGGGTGATGGCTGCATATTCGATTCATTGTTCTGCAGTTGCTTGTTTAAAGTATTAGTTAAAGAGATGA
CTGACTGAGCAATTGAACTTACGGTTTGATACAGATCCAAATTGTCCATAGCGCTAAAATTATCATTACT
CGGTTTAAAGCTATTTTGTTGTAAAATCTTTATATCATGTATGTGTTCCCGACGTTCACAATCAACATTA
ACTGTAGGACCTCGGTTGTTATTCGAATGTGTTTGAACTTTTTCTATCAGCTGGTTTTGTAAATGCAGTA
GGGACTCCACTTCATCTATGGTTCTTGCACTTAGGATGTCAAATTTAGAAGAATCAGAGTTAAGAAACTC
TTCCTCTTCTTCCTTGGAAGATTTTCTATTGAGAGATGATATTGATACAACGTATTTGACAAACGCATCC
ATTTCAGGTTTCTGGTTTGCTGGTTTAATAGCACTCATAAATTTTTTATCATTACTGCTATCATGGCGAT
TATGGTTTTTCATCCACTTAGCTAAAAGACCAATAGCGCTGCGATGTAACACAGACATTGAAGATGTATT
AGATCTACTATTACTGTTGCTATTGTTATCTAGAGATGATGTCGTCGATGTACCTTGAAGCGTTCCGCTT
TGTTCATTTAAATCTTCAGGAATATATAAGGAATTCAGAATAAATTCAACTTTTTTAGCCGGTGTTGGAG
GCATTATTTTATCGACTGCATATGATGACGGGTAGTCTACGCCTTTCATTAGTGTGGATACTAGAGTGAC
TTTTGACAAGTGGCTGATCTTTTGTTTACTATCTGACATGTCCTCGCTTTCATTATCAACTGAAGGTTCT
TTCGCTATTCGGTGCTTCGAGTAAACATTTGATGTATTATCGGGAAATAAAAGCATAGAAGGGCTTCTCT
GGTTTTTGGAAGAATTTGAAGACTGTAGCTTCTCCGGCAGTCTAAATACATCAGAAGTTTTATATAATGA
TAAAACGCTTTGGTTACGAAAATCAGGACTGGCAAAACTTTGCCTGGCGTAAATGCTCAGTCGGCTTCCT
CTTTTGTGTAGGCTTTCTAGTTGCGTGAAATCCTTTAACGAATAATGCAGCCATGCATCAAAGTCTAATT
TATCAGGTTCATTTAGTTCAATATTCTCCCAAACCAACTTAGAACAATGCACCCAGTTTTTTTTCAGATT
GATTATACAGCTGGAAATTATTTTTGGGTACTGTTCAATGTGTTTGTCGTTTAGAAACTCGATCAACCGA
AGTCTTAATGTTATGTTCGGTAAAAAATCTTGCACAAAATAATTCAGTATGGAATGCCTCAACAACACAA
ACGTCCTCACGAGGGCAACTTCACCAATTCGCCTTCTCTTAGCTTTTGCAGCATTTGTTGTGATCTCCCT
AATACACCATCGAAATCTATAGATGAGTAAGTCGTGTAAGTCTTGAGGCGTTATAAAATTCCTATAAATA
AGGAAAAAATCTGCAGATGCGTTGTAGTCTACACCTTCCAAAGGGGAAGAAAGGTGTACAATTAACGCGG
GCAGGTCTGCACTATTCACTGGTTTGGATACACAATCGCTTTCATAGCTAATAACATTTGAGGATGGAGT
CGGGTAGTAATCTTTCTGGCTAAATATTTCCATGGTTCAGGGTAGCGAATCTTTGAATGGCTAGAGGCTA
TGTAAAGCAAACAAAAAGGTTCGCGTAAATCAACGAGCGAATAACACGAGTACGGTTGGGGTGGGCTAAA
GGGTTCAAGAAATTATCAGTTTCTGTTTACAGTTTTTTTTTCATTGTTGATAAAAAGATCAAGAATTTCA
TTATTCGCGAAAATCAAAATGCAGAAAGGAAAAAATAGAAGGGTAATAAAACAGCATCGGATCGCAAAGA
TGAGTAAGGAGAACAGCCTGGTTAACAATTAAAGAGTGTTTATCGAAATTCATTATATAGTGGTTTATAT
AGACCACTTCTTCTGCTGGTTGATATAGAAATTTTATTTAATTCTTGTTTTTTACTTATGTACTTACTAC
GATGATCTTAATTCATGCTTCTTGCTTGTCGGCAATGTCCCAAGTGGAAAACCAGTTTAAGTAGCGGAAG
TTACTACTTGGTCCCTCCATACCAAATGATATTGGGGAGAAGTACCAGAAGCAACCAATTACAAGTGCCA
TGAATCCGGCGTATAGGACGAACCGCATGATACGGCCGCACTTAGATCTGGACCATTTTTGCAAACCGGC
GTCGAAACAGTACGCCAAAATGATCAGTGCAAAATACAAGGCAGGCAAGTAATGATGAACGTAGGTGACT
CTAGACATGATAACGAATGGCATGTAGTGTAGGCCCCAAGCTAGTAGTGGGTAGAACCCGCCCATTAAGA
AAACGTTCCAGTTAGATGGATTTCTTAGGTCCACATATTGTCTTTGCCATCTGATCAGTAAGATAACGAC
CGTGGCCATGAATGCGAGGACGGCAACACTAGAAGCCCACGTGGAAGCTGGGGTACCCAATAGGAAGTAT
TTTGGATTATCATCACCCCAGCCACATAGTCTCAAACCCACATTCAAAGTTGGCCATTGCCATGCTGAGG
AAGCTAAGTAATCAAATTTGTCTGGATCTGGCACCAAAGCGTTATTAGTGGCCATCATGGCTAGATTTAA
ATGAATGAAGTCTTTTAAGAAGTTGGTCTTTGGGTATTGAAAATCTTCGGGTCTTGGTGGCAACCTTTCA
TTTTCGTGGGTCTCGATGTTCCACCAGGTCCTCTTGTCCCTCTTGAATGGGTTTTTCATGCAGACAACCT
CTTGTTGTCTGAAACCCCATTCGGGCAAACTGTTACCGGTTTGAGCCAAGTAACAGCCCATCTCCAAGTT
CTTGATACGGAAAGAGGTGGTCAATGTGTGCAACTTCTCAGGGTCTTCATCTCCTCTTTGGTCCATGATC
TCAATAACCCAATTGTCTTTGTTGTCACCAACAACATTGTCACCGTAACCAGAAACCTCCCATTGTGTCT
TTGACACTGGTGCAGCAACTGGGTGGGTGTGCAAGTTTCTGCCCGTGCTTTTGTGTACCAATCTATAGGA
GGTACCTGGCTTCAAATACTCGATGTCAGTTTCGTTTTCTGACCATGATGGTAAGCCTCTTTCTCTGTTG
AAAAACCATTCGTTGTTAGCATCTTTGTAACCATAACAGGTTACTTGTTGTTGGTTGGACCCATCTGGAT
AAGTTTGTATATGTGAGTGCAATAGAGATCCTCCAAGAGCTTGGTTTTTGATGGAAACAACGGAGGAACC
TAGAGCAATGTCACGGGGGCCTTGTCCGACGTCAGAACCCACTAATCTTGCTTGGAAAAGAGATGGCATG
TTAGCATCACCTGTACCAGAATGCGATAATAGGTCAAAATGTATTTTGAAGCACAATAGGAAAATGCAGA
AGGGGACGATAATAAGACCAAATATTCTTGCCAACCAGTGGTTAATATAGGTTTTCCATGACATGGATTT
ATCTGCCAAAAAGGTCCATAAGTCAATCACAGTATAGATACCGACCATAGTGATGATAAATAGACCCACC
ATTTTGACGGAAATAGTGCAACCCAAAGAAATACCAGTGATCAACAGCCATTTCCACCACTTTCTAGAGA
ACGGCTTGGACCTCTGGTTGTGGAACATAACAAAACTAAAGAACGATGCGACAGTGAAGAAAAGTAGCAT
GGAGTCCAAAAGAATGAACCTGCCCAAAGTACTATACGAGTTTTCAAACAAAACCAACACGGTCATCAGC
CAAACTGTTGGTAAAGAAAATCCAATAGCTTTGGCAGTGAAGTAGGCCAATGGCACACAGAGCGCGGAAA
ATGACGCGTTGAACAGTCTCATTTTAACATAATCCAAATAGTCTGGGTAAATTTCCCCAGAAGGGAAGTC
CCAAGAACCGTTGTAGCCTGCCAAATAACCAGACAACCCGACCAGCATTTTTCCTAGGGGAGGATGGACA
TCGTGGTAAAATTCGTGTCTCAAGTAATAAGAACCAAATTTACCAAAGTGCGCCTCATCCCAAACAACAT
GGTTGTTGATGCCGATTTTGTACATCCTGGTAAACAACGCCAATGCAGTAAAGATCACCGGCATTACAAC
GGATTCCAGGCGTAACAGTGAGCTTTGTGCAGCGGGCTTTTCCTTCGAGAAATCTTCCGCGTCTCTCTCA
TCAGCGCTCGAAAGTTCCTCACTGACGCTGATGGAAGACGATTCTCTTTGTCTCAGTGTATTCTCTTGCT
TAATGTGGGCGGCATTGTTTTTGCTGTACCCGGTAGACGAAGACGAGGACATGATTGCTGGACCACGGTT
CGAAACAGAATGACAGTAGCGATGTGGACTAAGCCGGTTCTCCTTGGTAATGTTGTTAGTCTCGAGAAAT
GACCTTTTTTTTACCCTCAAAAAGAATGCAACACTATTAATAAACAGTACACGAAACGGATCTTTCCGTA
AGTTCTTTCGTTCTTTTTTTTCGTATTCTTTTCTTATGTTTTTTTTTTTCAGGGCGACGTGTCCAATAAT
ATGTATGTTTGTCGCTATGTACGAGATATTATTGCTAAGTGACAGTAAATCGTATCACGACTGTAAATGA
TGGCGTTTCGGTATGTACAGTATCTATCTACCTGATAATAAAGTCAATTATGAAGACGAATACGTAGCTT
ATGATGCTGCCCAGAGCTAGTCCTGTAGAAACGAAAATATTAGTGAATCCACCGGCCGCTTCCTTCTCGT
CGTCGTTGTCCAGTTGCTCTGGCACCTTCATGAAACTCATAGAGATGACGTGCCCGTTGGTTACGCCGAA
AAGGAACTGCAGTAGCATGTAACACAAGTCAACGATTACGGAGCCATTGTGCTCTTCATCGCCGCTTGAA
GAGGAGGTGATGGCTGTGAACATCAAGAACAGTGGTATTGCGGCCACCCGCAACAATGAGTAGATGAAGG
TTTTGCGTGGCGTAAATTTCTGGTCACGGAACATGGGCCAGTCGGCAATGACTCTTCCGTAAAGGTCGCC
TAGGTTCCACAGCGTGAATATGAGAGGTATGTACTGTGCGTTGCTTAAAGGAAGCCCTGTCACGTAGGTG
GCAGACGCAAATACAGGAAAAACAAGAGTTACGACAAACGTGGTGAATATGGAAAGAACCAGGTACTTTA
GTTTGGCAAATAAGACCTCGAAAGGCACTTTTAGTTGGAGTTCCTCACCTTCGTCGTTGTCGTCGCGAGT
GCCGTTGGTGCGGCGGTGGTCTTCATCCTCCATTTGGTCAATGCGGCCAACAATACGGATTTCCTCCTCA
TTGGAGCGCAGAGACCCTAACAACACATCAGTGATATGTCCGTCTTCCACATTCCAATTCTCGTTCACTT
TCCGACTGATTTTGCTCACGCTGAACATGACCACACAAATGGTGACCACGAGTGTTGTGGTAAAAAAGTA
TAGAAGAATCCCGCCCGTAGTAGACACAGAAGAGTTCTCGATGAAAGCTAGGGCAAAAAGCACTAGGGAG
GGCAGGACACCAGCAACGGCTTGCCCCACCATGACACCTTGACTGTACTCGGAACCGAAGACGTTGGCTA
TGGCCATGATACCATTCTGTGTCATGGCTGTCCCCATGGAACTGATCACTACAAGCATCATTATAAACAT
GAAATTGAACCATTTAGGTAAAAGGAAATGCAAAATTGTAAAGAAGCACATGACAGTAAAGACAATAATC
TCCCACACAAGCCCGTTTATGACCCTTCTCGAGTATTTGTACTGTCTTTTGGCCAAGTAGATGTTGAACA
GCATTGACGATATGGTAGAAAAGGACATCATAGAGCTTGTGAAGATCTTTGCCCAAATGGAGGTGTCTTT
GAAAATATCGTGCTTAAAATATTGCGAGGCACTGAGGATACAGTTCCACGGCCATAAAAGACCTATTCCT
ATGGCGAAAAATGTAATATATGAAAGATTTTTCAACTTTTTTCTTAACGGCAATGTATCCAGTGGTTCGG
TTGACACAGATTGCTCTCTTTCAGAATAATTATCGCCTTCTTCATCTGAGTGCTCGTTGTTCTCTGATTC
ATGTTCTTCTCCAGAGCGTGATATCTCCTCTGAATGCGTATCGGCCAGTGCAGGCTCTGGCACCGCAAGG
ATTGGCTTCTTGATGGTATCAGTGTCCGCACTAGTACTCATTTTTGCAATCTGGTATGCTTTCTTGCGTT
TGATGATAACGTGTCGCCGTAACGTAAATCATTCATCCTTTCCTATGATTTTTTAAGTCAATTTTTTTTT
CTTTTTCGGGAAATTAATTCTGTTTTTGGCATTAATAACAACAAGAAGAATTAAGGATTCGTTATAGAAT
ACAAGATTCTTGGTTTGGTTAAATAATTTTGGCTCTCTTAAATATTATAAAAAGATACTTAAGTAAGAAA
GAAACAGGACGAAAAAGATACGCAAAAGAGAGAGAGAGAGAGAGAGAAAAAAAAGATGAGAAAAAAAAGT
ATAACGTGAAGGCTTTATGGGAAGTGCGGTGAGATTGGGATCGTTTCAATTTTATAATGAGGTAGTGTAC
AGAGAGGAGGGAGGGAGTGGGATGAAAGTGTGCGGTTTATACTTTCTTACTGCCTGTGTTTGTCTTCATA
AATTCAAATCTTGCTAACAATGGTATATGGTCACTGGGGAATTTGTCGTTGGGGAACCCGATAAACTTAC
TCACGTATTCAGGGTCCACTTCACCCAATAGCCCACGCACCCTTAGAGCATGTGTAGAAAACCATATATA
GTCGATAACATCTGTGAATGACGGTGTGAAATTGGTGAATGGTAGTTCTCCGATACAATTATAACTTGAT
TTGAGAGCCAAGTTATGTGAGAAATTTTTCTCCGACATGTAACCGAAATCTCTACCATTTCCCTCTTGAT
GTATTTGGACACGGCCTGTATTTATCAATTCGTATACGGCGGAGTTGATGTATGAATTGAAGTCACCACA
AATGAGCACAGGAAATTTCTTAATGTCCTGTCTAAAATTGTGCGATGTCTCCTCCTTTAGCAGCGTTTCC
AGATGATCTAACAGGACACCTACTTGGAATGTCTTGACATCATTAAATTTTGGATCCCAGTGCAAATGCG
TGGTGACCGCCCATATGGTGTCGCCACTAGGAATGTGTTGTAGCTTTAAGAACAGTGCAACGTTGTCTTT
GTTCATTGCACGGTTTAAATAATCTTCAGTTCTTTGGAACTTCTTGTGTTTCATCCAAGCACCGCTGAAA
TCCATGGCGTCTTTGGTGATCAACTTGAATTGGTCCCTTTTGAAAAAAATGCAACACCCGTCCACTTTCT
TGGAGTCCTTGGAATGCATGGTCTTGGCTCTTGCCTTTGCATGGAAGATGCCTGTATAACCGTGCTTGTC
CAATAGGGGCACCCAATACTCTTCAAAAGTCTTAGACTCCACTTCTTGTAAACACAACAGATCACTGTCG
TACGAGAGAATCTGCTCCTTTAATTTATTGCGCCTGTAATCCCAACTTAACGCCCACGACGGTGTGTAAC
GGTACATTTTTGGGGTGGCATAGTGTTGACATAAGGTGTTGTAGGATAAGACGGTGAACGTCCTCTTGGC
TAAATCGGTGGCCAGATGCTCAGTGGATTGCTGCAAAGAATCGTACTCCCTCTGTGGTTCCCCATCGGTA
TTGATTTCGATGAACCTACGTTCATGCGGTAAGGGAATCTCTGGTCTGTTGTCCCTTAGGTAGAAAATCA
ATCCCGTGACAGATTTTTCTGTAAGGATCTTTAAAAACTGTTTTTCTAAGGGGTTTCCTTCTACACCAAG
AAACTGAAGGTTACACAGGTTCCCAAACTCCCATGGTAATGTGGTGACCATGTTATCAAAAAAGTAGAAG
TATTTCAATTGGAAACATGAGCCTAGTTCCGCTGGTAGAGATGTTAACCTATTATGCGACAGGTCCAAAA
CGCGTAGGTTGCTTAGGTTCTTGATCTCCGCTGGCAGTTCCGTGAGGCTATTGCCATTCAAATATAGTCT
CGTTAGAAAATCGTACTTGAAGATGTTGGCGCTGATATTGAAGATTTGCAAGTTGGACAAATCTAGCGCG
TGCCATAATTGGTCGTCGTATTTCGAGTCCTTGGGCATGACCATTCTGTTTTCAATGTCGTCATCTTCGT
CGATGCTGTACTGAGACAGTTTCTTGTGTTGTAAGAGCGCCTGGTTGGCTTCGTCCTTGCCATTAGCAAA
CAGCTCTATCTTGGGAGTCAATGGTGTAGAAACTGCACTGTTAGTTGCCGTGCCTGAGGGAGTGCTATCT
CCCGTAGGTTGTTGTTTCTTTGCTGTCTTGCTGTCGGTGAGAGTGTCGGCCATTTCCATCAAGGCTTGCT
TTGTGCAGTCTACCAGTGATTTGGAGGCTTCTGCAATGTGAGATTGCTGGAAATCGGTGGGCTGCAAAGC
TGGTGGTGCAGCCTGAGGTCCGGGGCCAAATGGGCCCGGGACCTGCTGCTGTGCCTGTTGCTGCGCTTGT
TGCTGAGCTTGCTGAGCCTGTTGTGTAGCCAAATACTTCTTCATAGCGTTTTGTCTAGCATAAATGTTGG
GTTGCCCCAGAGATTGTGCGGACACTGCAGCCAGATGCAATTGAAGCTTCCAGATCGGATTGTTTAGTAA
AGAAGGGTCATCCAAGTGCGGGTGTAATAAAGGGTTACTGGCGTTCACATTGATGTTCACAGGCGTACCA
ACGGTAGGAACCATCCCTATAGAATTTACTGCGGCTGTGGAGGCATTCATCATCACCCCGCTTCCACCGC
CGTTGTTGTTGTTGTTGTTGTTGTTGTTATTGTTGTTATTGTTGTTATCCATGTTCATATTGAGCATGTT
CGCGTTCCCATTAGCCAATTGGTCGAGCAACTGGCGCGAGTTGTTGTTGCTGGAAGTGTGTACATCGCTG
TTGTTCATGAGTCCCGGTGGAGGTATCCCGGTGAGCTGGTTCATGTGTAGCTGCTGCTGTAGAGCGTTTG
GTGTACCCTTTCCTAGTAGCCCGGCATGCTGCTGTTGCTGCTGTTGCTGTTGCTGCTGCGGGCCCACATT
AGGGTAGCCTAGTAAAGAAGGGTCGTTCATTAGCGGTAGTTTGCAGGGATAACGTCAGTCGGAGTTCCCT
TGCTGGTGTCCCTTATGCTGTGCCCTTGTGCTTGAGAACCTTCTCTAAGGTGGAAACTTTTTCAAATTTT
TTCGTTGTTGGCCCGTTTTTCGCAAGTACGGGCGATAACAAAAGGCCTAAACGGCTACTTTACCTTTGAG
ATCTACCACGATGAGAATTAATGCTGAATGGACATCTATGTATATGATAGTGGGTATATAGTTACTTATC
AGTGCTAGAGCACGATCCACGTGGTGGCACATCCGCCAAACACGCGAGGTTTTCCAGAGTATTGGCCCAC
GAGCTGCAGTCCAGGCTGGGACGCCTTTTGCGGGCCGCAGTTGCCATGCTCTCCCCAGCCCCAGCAGTAT
ACATTGTAACAGTGAGACTTGCCTTCTTGATTAGCAGTAGTTAGAATACCGTGCTCACTCCCGGTTGCAA
CACCGACAATAGGGAAGTCTAGGCGCTCTTGCGGGAAGAGTTGGGAATGTGTGCCCCTACCAAACGACTC
TACCGTATTGAGGCGCGCATTCCACAGGTGGATCGAGGTCCACATGCACAGTACCACTAGATTGTGTCTT
TTTTGCTGTTGTTTGAGCTCGAACCCAGTGGGCAGGCGACCGGATGCGTGCACTATGCGGCCGCCCTCGT
CCACTATGACCATGAAGTCCTTGCCCATGGCCACGTAGTCTACGGCCACAGACCCGGTATCGTACACCAA
TACGGGCTCTTTCAGTGATCGGGATTTGGGCTCTTGCAATTGACACTTTGTGTTGCTGCCCCAGCCGTAT
ACTCGGGTGCCTTGCACCACCACAAAGTTCTGGAAACATCCGTATACTGCGATGCGCTCATCGTTGGAAT
TCAATGGCACATGTTGCTGAGTGAACTCGTAGCAACCGCCTCCTCTCTGCCATACACGGCCATCAGCATC
CACAATAACTGTCGTGTCCCAGCCGCACGCCACATCCACCACGGGTGCCGGTACTTCCACGGGCCTCCAG
TCATGCACCTGCCGCAGTGCTTGCGCACTATCCAGTTCTCCCCGTCTGTTATCTCCACATCCTACCAGAT
TCCCGTCATTTGTCAGCATCACGCTGTGGTTCCCACCGCACGCTATCTTCCTGACTATTGCTCCATCATC
TCCTGGCACAGACCTCTGTGGGGTATCCATATCCTCATCGTGCCCCAGTCCCAGTTGCCTTTGCCCATTA
GACCCAAACGCATACACACAACTCATCGATACAAGCCTGTTATAGCCTTTAATGATCACATTCCATCACT
TGCGCTTTGGATCTGCCTGCATTATCAAGGCTCAAACGGCTGCGTTACCCCCGTCGCCGCGAAATTTTTC
ATAATTTTTCACTTTGTAGGATTAAAAGAGATCATGAGCCCATCTCGCAATGCAACACGTAACTTAAATC
AGTACTGGCGTGTGCTATAGTGCTCTATATTCGAGTTTGTTGCTACTGGTGGACACCCGACTATCTACAG
TAAGGAACGTAAACAAGAAAAAGAGAGAAAATACGCTATAGTTGAAAACATGAGTGGTTCGCATTCAAAT
GATGAGGATGACGTAGTGCAAGTGCCCGAGACGTCCTCTCCCACCAAGGTAGCATCGTCGTCTCCCTTAA
AGCCTACTTCGCCAACAGTTCCGGATGCAAGTGTGGCGTCTTTGAGAAGCAGGTTTACTTTCAAGCCTTC
AGATCCCAGCGAAGGAGCTCATACTTCGAAGCCGCTCCCATCTGGGAGTCCTGAGGTAGCACTGGTTAAC
CTTGCGAGAGAGTTCCCCGATTTCTCTCAAACTCTGGTGCAGGCTGTTTTCAAATCTAACTCTTTTAACT
TACAGTCTGCCAGGGAACGTCTTACAAGATTGAGGCAGCAAAGACAAAATTGGACATGGAACAAGAACGC
ATCTCCCAAGAAGTCAGAAACCCCGCCACCTGTCAAGAAGTCATTACCACTGGCAAACACAGGCCGTTTA
TCATCTATCCATGGCAATATCAACAACAAATCCTCCAAGATTACCGTGGCCAAACAGAAAACGTCCATTT
TTGACCGTTACTCAAACGTCATCAACCAGAAACAATACACTTTTGAGCTGCCAACTAACTTGAATATAGA
CTCGGAGGCACTGAGCAAGTTGCCCGTGAACTACAACAAAAAGAGAAGGCTGGTAAGGGCAGATCAGCAT
CCAATTGGCAAGTCTTATGAGTCATCCGCTACACAATTAGGTTCTGCAAGAGAGAAACTACTGGCGAACC
GCAAATACGGTCGTCATGCAAACGACAACGATGAAGAGGAGGAAGAGAGTATGATGACGGACGATGACGA
TGCAAGTGGCGACGACTACACAGAATCCACGCCGCAGATAAATCTGGATGAACAAGTTTTACAGTTTATT
AATGACTCTGATATTGTCGATCTCTCGGACCTCTCAGATACCACGATGCATAAGGCTCAACTCATAGCCT
CACATAGGCCATATTCTTCTTTAAATGCCTTTGTAAACACAAATTTCAATGATAAGGACACTGAGGAGAA
CGCATCGAACAAGAGAAAAAGACGTGCGGCTGCATCCGCCAATGAGAGTGAGAGGCTGCTCGATAAAATC
ACCCAAAGTATAAGAGGTTACAATGCAATTGAGTCTGTGATCAAGAAATGTTCTTCCTACGGTGATTTGG
TCACTTCGCAAATGAAGAAATGGGGTGTGCAAGTGGAAGGCGATAACTCTGAGTTGGACCTGATGAACCT
TGGGGAAGACGATGACGACGACAATGATGATGGCAATAACGATAATAATAATAGCAACAATAACAATACC
GCTGGCGCAGACGCCACTAGCAAGGAAAAAGAAGATACAAAGGCCGTAGTGGAAGGTTTTGATGAAACTA
GCGCAGAACCTACTCCAGCACCAGCACCAGCACCAGTGGAAAGAGAAACAAAACGAATTAGAAACACAAC
TAAGCCAAAAGTGGTCGAAGATGAAGATGACGATGTAGATTTGGAGGCAATCGATGACGAATTGCCGCAG
TCTGAGCATGAAGATGATGACTATGAAGAGGAGGACGAAGACTATAACGATGAGGAAGAAGATGTGGAAT
ATGATGATGGTGACGATGATGACGATGATGACGATGAATTTGTCGCTACCAGAAAAAACACACACGTGAT
CTCCACCACGAGCAGAAATGGCCGTAAACCTATTGTCAAGTTCTTCAAGGGCAAACCCAGACTGTTAAGC
CCGGAAATTTCACTAAAAGACTACCAACAAACGGGTATAAACTGGTTGAATCTGCTATACCAAAACAAGA
TGTCATGTATCCTTGCAGACGACATGGGTCTAGGTAAAACATGTCAAGTCATTTCATTTTTCGCATATTT
GAAACAAATAAACGAACCGGGTCCTCACTTGGTTGTTGTGCCATCATCGACGCTAGAAAATTGGTTAAGG
GAGTTCCAGAAATTCGCACCTGCTTTGAAGATTGAACCCTACTATGGCTCTTTACAAGAAAGGGAAGAAT
TGCGTGATATCCTGGAAAGGAACGCTGGGAAATATGATGTTATCGTGACCACGTATAACTTGGCTGCAGG
TAATAAATACGACGTTTCGTTTTTGAAAAATAGAAACTTCAATGTTGTGGTTTATGATGAAGGTCATATG
TTGAAAAATTCCACTTCAGAGAGATTTGCCAAACTGATGAAAATTCGTGCCAATTTCCGCCTTTTATTAA
CTGGTACGCCATTACAAAATAACTTGAAGGAACTAATGTCGCTGTTGGAATTTATCATGCCAAATCTTTT
CATTTCCAAAAAGGAATCATTTGACGCAATCTTCAAACAACGTGCCAAGACCACAGACGATAACAAAAAT
CACAACCCGCTATTAGCGCAAGAAGCCATTACAAGAGCTAAAACGATGATGAAGCCATTTATTTTGAGAA
GACGTAAGGATCAAGTGTTGAAACATTTGCCACCAAAGCACACGCATATTCAGTATTGTGAATTGAACGC
AATACAAAAAAAAATATATGATAAGGAAATACAAATCGTGTTAGAACATAAGAGAATGATTAAAGATGGC
GAATTGCCAAAAGATGCAAAAGAAAAGTCTAAATTACAATCTTCAAGTTCCAAAAATTTAATAATGGCAT
TGCGAAAGGCCTCTCTGCATCCACTTTTGTTCAGAAATATCTATAATGATAAAATCATCACTAAAATGAG
TGATGCCATATTGGATGAACCTGCTTATGCTGAAAACGGTAACAAAGAGTATATTAAGGAAGATATGAGC
TATATGACGGATTTTGAGTTGCACAAACTATGCTGCAATTTCCCGAACACGTTATCCAAATACCAACTTC
ATAATGACGAGTGGATGCAATCTGGGAAGATAGACGCTTTGAAAAAATTGCTGAAAACAATCATTGTTGA
CAAACAGGAAAAGGTGCTGATATTTTCCTTATTCACTCAAGTCCTGGATATTCTAGAGATGGTTTTGTCC
ACCTTAGATTATAAATTTTTAAGATTAGATGGTTCCACGCAAGTGAATGATAGACAACTACTAATAGATA
AGTTTTATGAAGATAAGGATATTCCCATTTTCATCTTATCAACAAAGGCAGGTGGATTCGGTATTAATTT
GGTGTGCGCAAATAATGTTATTATATTCGATCAAAGTTTTAACCCACATGATGACAGACAAGCTGCTGAT
AGGGCACATCGTGTGGGACAAACAAAGGAAGTTAATATAACCACTTTAATTACTAAGGATTCCATAGAGG
AAAAGATTCATCAACTGGCCAAAAATAAACTAGCTTTAGATTCGTATATCAGTGAAGATAAAAAATCTCA
AGATGTGTTGGAAAGTAAAGTTAGTGATATGTTGGAGGATATAATTTATGATGAAAACTCGAAACCGAAG
GGAACCAAAGAATAAATAAATAAAAATATAGTAAAAAAGTAAATAGATAAGCAGAAAATAAACCAAAAAA
ATAACATATTTATTTTCTTCTGCGTGAACGCACCATGTGGAAAAAGAGAGTTGATAGAACAAAGGACAAA
GAAATTTAGAACGGTAAAAATATTTTCTAGAGTATAATATACATATATGTGTATATATACATAGGTTAGT
ATGTATAGCTAGGTAATTTTAATCTGGGGAGAGAAATGGTGAACTTTTTTCAATTTATTGATTCGGTTGT
TGATTGATATCTTGTGGTGCTGCTTCAATTTCAGCTTGAGTTTCTACTAAATTTTCAGGGACCATTGGAT
GATCAAGGTTAAATAAAACGCTACCAATAGTATTTGTAGAAATGGCAAAGCCCGCTAAAATGGGCACGGA
CTCAATCAAACCGGCCAAGAAACCAAATGAGGCATATTGGCCAGCGTGGAGATAAATATTTTCACGTCTT
TGTATGTTGTCGAAATTTTGTAAACGTAAAACTTTCGTGAAGTAAATTTGAGTGATGAAAGGAGAAATTA
AAATATGAAAAAGGATTGGTCCAATAAGTGGGAAAAAAGATATAACCAACAGCACAAAAAGAACCGACAG
GCCTAACATGTACTTGACCAACTTGAATGGGAAATAGTAAGCCCAGAAATATATCGAGTTAATAGGTGCA
TAGTACTTGATTGGTTTGACTTCACTCAAATTCTCCTCTAAACCATTCTTCTCTAAGCACACCTCCACTA
AATGATTATTAAAATGACTGAGTCTCATAAACAATAAAGTGAAAACATTTGCTTGCAAAAAGGAATGAAA
AATGGCAATGAAAAGCCCAATAGGGCCCAGCACAATCAAAAAAGCTGTGTACATTGGCGTAATTGTAGCC
CAATACACAAAGCTTACCAGGGCAAACATTATCAAGTAACTCGATAATATACCTAACATAGTCGTTGAGT
AACTGCTCTTATTGGTGTTGAACTCTAAAAACCCTTTGAACGGGTACATGAATGCACCTCCTGTGAATGC
ATCTTTGAAAAAGTTCATTAGCACGTATCTGGTACGGCTCATAACTTTGCTGAAGTGCTTCTTGTAAACT
TTATCCAAGTACTGATTGAAGGGGATGTTGACATATGGCAGTTTTTCATACGATTGGCCTCCGCCAAACT
TGTACACCAAACCACCAATACCTGCCAGCGCTAATGAACCTGTAAAACTCATTTCCTGTTGTTGTTATTG
TTTGTATAATGTACCTTTGTTCCCTACACTATAACAACACTTATTCGTGGCAAGAACGAAAATAAAAAAT
GATTTGAAACTTCCTTTTCCACATCTATATCTATATATATATGTATATGTATAATACTTATTACTATGAT
ATTATTCCATGTGTCACAAAACCAGAAAGATCCCGTCGTATTATTGAGTCACGTGCTTTATTCCATGGCG
GGTAATAAATATTAAAACAAGGGTTTTTTAAGTAAATGATTACATGCTAAGGAAGTGGTGAATAAGATTT
GGCAAGGGGCAGGTCGCTAACCACAACATAGCATTCGTTGAAAAGGAAATCAACGTTACAAAGTGCAGTT
TTTTGTATTATTTTCCTATTATCCTCTTCTTTTCCTTTGTTTCAGGCGTCGTTGCACCTTTTTGCTATAC
AAAAGCTCATAAAAGATTAGAAACCCCGGATATCGTCACAACAGCGGTATATTATAGTTATTTTGCATCT
TTTTGGTAAGTCAGAAATTAGAAACAGTAGCTTACCAATTGAGTGAAAGTTTCCGTTCGTCATCTCCCTC
TTTTGTTTTTTTTCACCTTTGTTTTTCTGTTTCTTCTATTTTTGTTTTGTTTTGTTTTGTTTTGTTCTCT
CCCTAATTTGCATATAGGTAAACATCAAAGAAGTAATGCCCTACATCGGTGCTTCCAACCTCTCAGAACA
TTCATTTGTTAATTTGAAGGAAAAACATGCGATTACACATAAAGGTACGAGCAGTTCTGTAGCATCTTTG
CAGACACCACCGAGCCCCGATCAAGAGAACCATATTGACAATGAATTAGAAAATTACGATACGTCTTTAA
GTGACGTTTCAACCCCGAATAAAAAGGAAGGTGATGAGTTCCAGCAAAGTTTAAGAGATACATTTGCGAG
CTTTCGGAAGACTAAACCCCCACCTCCTTTAGATTTTGAACAACCAAGACTTCCTTCGACAGCTTCTTCA
TCCGTTGATTCAACCGTATCATCGCCCTTAACGGATGAAGACATAAAGGAGTTAGAGTTTCTTCCGAATG
AATCAACTCATTCTTATTCGTACAATCCACTTTCGCCAAATTCCCTGGCAGTCAGATTGAGGATTTTGAA
GAGATCATTGGAAATCATAATACAAAACCCAAGTATGCTACTGGAGCCTACTCCAGATGATTTGCCTCCT
TTGAAAGAGTTTGCGGGCCGTAGGAGCAGTTTACCAAGGACATCGGCTTCTGCAAACCATTTAATGAACA
GAAATAAGAGCCAGATTTGGAACACTACTTCCGCTACTTTAAATGCATTTGTAAATAATACCTCTTCCTC
CTCAGCAGCATCTTCTGCTTTATCTAACAAAAAACCGGGCACCCCAGTTTTCCCTAATTTGGATCCAACA
CATTCTCAAACATTCCATAGAGCCAACTCGTTGGCTTATTTACCTTCCATCTTACCTGAGCAAGATCCGC
TGCTCAAACATAATAATTCTTTATTTCGTGGCGACTATGGAAACAACATAAGTCCTGAAAGGCCAAGTTT
TAGACAACCCTTCAAGGATCAAACTAGCAATCTCCGCAATAGCAGTTTACTCAATGAGAGGGCATATCAG
GAAGATGAAACTTTTTTACCGCACCATGGACCCTCTATGGATCTATTGAATGAACAAAGAGCGAACTTGA
AAAGTCTTCTGAATTTATTAAACGAAACACTGGAGAAAAATACTTCCGAGAGAGCTTCGGATCTTCATAT
GATATCGTTGTTCAATTTGAATAAACTAATGCTTGGAGATCCCAAGAAAAATAATTCAGAACGCGATAAA
AGAACTGAAAAGCTTAAAAAGATTTTGCTGGATAGTCTTGCAGAACCATTCTTTGAGCACTATAATTTTA
TTGGAGATAATCCGATCGCAGATACAGATGAACTAAAGGAGGAAATTGATGAATTTACAGGTTCTGGAGA
TACGACAGCGATAACAGATATACGGCCCCAACAGGACTATGGCCGCATATTGAGGACATTCACTTCTACC
AAAAATTCCGCCCCACAGGCAATTTTTACATGTAGTCAGGAAGACCCTTGGCAATTCAGAGCTGCGAATG
ATCTAGCGTGCTTAGTATTCGGTATCTCACAGAATGCCATTCGCGCTTTAACCTTGATGGATTTAATTCA
CACCGATAGCAGAAATTTTGTTTTACACAAATTACTTTCTACGGAGGGTCAAGAAATGGTTTTCACAGGC
GAAATCATTGGTATAGTTCAACCAGAAACACTCAGCTCATCCAAAGTAGTATGGGCATCGTTTTGGGCAA
AAAGGAAAAACGGCTTATTAGTTTGTGTTTTCGAAAAGGTTCCTTGCGATTATGTTGATGTACTTTTGAA
CCTGGATGATTTTGGGGCCGAGAATATTGTAGACAAATGTGAGTTATTATCAGATGGACCCACATTGTCT
TCCTCTTCTACATTATCGCTACCTAAGATGGCTTCTTCACCAACTGGTAGTAAATTAGAGTATTCGTTGG
AGAGGAAAATCCTGGAAAAGAGTTATACTAAGCCTACTTCAACAGAGAATCGCAACGGCGATGAAAACCA
ACTTGATGGAGATAGTCATTCTGAACCATCGCTGTCATCATCGCCAGTAAGGTCGAAGAAAAGTGTAAAG
TTCGCAAATGATATTAAAGACGTCAAGAGTATAAGCCAATCGTTAGCCAAATTAATGGATGATGTGAGGA
ATGGGGTTGTATTTGATCCCGATGACGACCTTTTGCCTATGCCCATCAAAGTTTGCAACCACATTAATGA
AACAAGATATTTTACTCTAAATCATCTATCTTATAATATCCCATGCGCGGTTTCCTCCACTGTGTTGGAG
GATGAGCTGAAATTAAAGATTCACAGTTTACCTTACCAGGCGGGTTTGTTTATTGTGGATTCGCATACTT
TAGATATTGTAAGTTCCAATAAATCTATTTTAAAAAACATGTTTGGTTATCATTTTGCTGAGCTGGTGGG
AAAATCCATTACTGAAATAATTCCTTCTTTCCCAAAATTCCTCCAATTTATAAATGACAAATATCCTGCG
TTGGATATCACACTCCATAAAAATAAAGGTTTGGTATTAACAGAACATTTTTTTAGGAAAATTCAGGCAG
AGATTATGGGTGATCGTAAAAGCTTTTATACGTCGGTGGGTATTGATGGCCTTCATAGGGATGGCTGTGA
AATCAAAATTGATTTCCAGCTGCGTGTCATGAATTCTAAAGTGATTTTGCTTTGGGTTACACATTCGAGA
GACGTGGTATTTGAAGAATATAATACAAATCCATCTCAATTGAAGATGCTGAAGGAGAGTGAATTAAGTT
TAATGAGCAGTGCAAGTAGTTCTGCCAGCTCTTCCAAAAAATCTTCGTCTAGGATATCCACCGGGACATT
AAAGGACATGAGTAATCTGTCAACATATGAGGATTTGGCCCACCGAACGAATAAGCTTAAGTATGAAATC
GGAGATGATTCTAGAGCACATTCTCAATCTACTTTGTCCGAGCAGGAACAAGTTCCCCTGGAAAACGATA
AGGACAGTGGCGAGATGATGCTTGCAGACCCCGAAATGAAGCACAAGTTAGAATTGGCCAGAATTTACTC
AAGAGATAAATCTCAATTTGTGAAAGAAGGAAATTTTAAAGTTGACGAAAATTTGATTATTAGCAAAATT
TCACTTTCCCCAAGCACTGAATCCTTAGCAGATTCTAAAAGTTCTGGGAAAGGGCTTTCTCCACTTGAAG
AGGAAAAGCTAATTGACGAAAACGCTACAGAAAACGGATTAGCGGGATCACCTAAAGACGAAGACGGAAT
CATAATGACTAACAAGCGAGGAAACCAACCTGTTAGTACTTTCCTACGCACCCCCGAAAAGAACATCGGT
GCTCAAAAGCATGTTAAGAAGTTTTCGGACTTCGTAAGTCTGCAAAAAATGGGTGAAGGTGCATATGGTA
AGGTCAACCTATGTATTCATAAGAAGAATAGGTATATTGTGGTGATTAAGATGATTTTTAAAGAAAGAAT
CCTTGTAGATACATGGGTTAGAGATAGGAAATTAGGCACTATACCTTCTGAGATCCAAATTATGGCCACG
TTGAACAAAAAACCACATGAGAATATTTTACGGTTACTGGATTTTTTTGAAGACGACGATTACTATTATA
TCGAAACTCCCGTACATGGTGAAACAGGATGTATAGATCTTTTCGATCTAATTGAATTTAAAACCAACAT
GACCGAATTTGAAGCAAAATTGATATTCAAGCAGGTTGTAGCGGGAATAAAACATCTACACGACCAGGGT
ATTGTTCACAGAGATATCAAGGATGAGAATGTTATCGTAGATTCTAAAGGCTTTGTTAAGATTATTGATT
TTGGATCTGCTGCGTATGTCAAAAGCGGACCATTTGATGTTTTTGTTGGGACAATAGATTATGCTGCCCC
TGAAGTCTTAGGAGGAAACCCTTATGAGGGCCAACCACAGGATATTTGGGCTATTGGTATTCTATTGTAT
ACGGTGGTCTTCAAAGAAAACCCCTTCTACAATATAGATGAAATATTAGAAGGCGACCTGAAATTCAATA
ATGCAGAGGAAGTTAGTGAAGATTGCATTGAGTTAATCAAGAGTATTTTGAACCGTTGCGTACCGAAGAG
ACCCACCATTGACGACATAAATAACGACAAATGGTTGGTTATTTGAAGGATTAATGATCATTCTAGGACA
TTAGTAATTGGAAAAGAAAATGCAAAAAAATATCCAGTAGAAACAATGCTTGGTATGTCGTTCTTCTTAC
TTTCTTCAGTAATGAGTTGGTAGTTTTCTCTATTTAAATATGAATAAATCAATATGTACTTTCTTTCTTT
AATCAAAATGTTAATATGATAAAAATACAGCATCCAAAGCAGTTAATCAAGACTTAAATATAAAAAATTT
ACATATTTAGAAAACAAAGATAGGGTAAATATTGAAATTACATAGTAAACCATACCTTAAAAGCAGAAAT
ACTGATACCACATGAACTATTGATCAATACTACTGCTATTCTCTTCCTAATGCAAAGAGCTTATTACCAT
TATTAAATCACTACAGACGATAATACCCGGAATGCCCTTTTTGCAGGGAAAGCGAAAAAGGTGAAAGAGT
TAACAGGAGAAAGTGTTAGGGAACTAAGTTACGAAGGAAGGCAGATAGCAACAATACTAACGTGGAACTT
ATTTCGACGACTATAACAACTGGTATCTGATTATCGAAGAATAATTGAGTGGTCAGAAAGGAGCGAAATA
TGTCTGGAGCAAGATCAACAACGGCAGGTGCCGTGCCCTCGGCAGCAACAACATCAACAACATCAACAAC
GTCAAACTCTAAGGACTCAGACTCTAACGAGTCATTATATCCCTTGGCTCTGCTTATGGATGAGTTAAAA
CATGATGATATTGCTAATAGGGTAGAAGCCATGAAAAAACTAGATACCATCGCGTTGGCACTCGGTCCCG
AAAGAACAAGAAACGAGTTGATTCCCTTTTTAACGGAAGTTGCACAAGATGATGAAGATGAGGTGTTTGC
CGTTTTAGCCGAACAGTTAGGAAAATTTGTCCCCTACATTGGCGGTCCTCAATACGCCACAATCCTATTA
CCAGTTTTGGAAATTTTGGCATCTGCAGAAGAAACTTTGGTTAGAGAAAAGGCCGTAGATTCTCTGAATA
ACGTGGCCCAAGAACTTTCTCAAGAACAATTATTTAGTGACTTCGTCCCTTTAATTGAACATTTAGCTAC
TGCAGATTGGTTTTCTTCAAAAGTTTCTGCTTGTGGTCTTTTCAAGTCTGTTATTGTTAGAATCAAAGAT
GATTCATTGAGAAAGAATATCCTGGCTTTATACTTACAACTCGCTCAAGATGATACTCCAATGGTGAAAA
GGGCCGTCGGTAAAAACCTGCCCATCTTGATCGATCTGTTGACTCAAAATTTGGGATTATCTACAGACGA
AGATTGGGATTACATTTCTAACATTTTCCAGAAAATCATTAACGATAATCAAGATTCTGTCAAGTTTCTG
GCAGTTGATTGTTTAATTTCCATCTTGAAATTTTTTAACGCTAAAGGTGATGAGTCTCACACTCAAGATT
TATTGAACTCTGCTGTCAAATTAATTGGTGACGAAGCGTGGAGGGTACGTTACATGGCTGCCGATAGATT
TTCAGATTTAGCCTCGCAATTCAGTTCCAACCAAGCATATATCGATGAATTAGTACAACCATTTTTGAAC
CTTTGTGAGGACAACGAGGGAGATGTTAGGGAAGCTGTGGCTAAACAAGTTTCTGGGTTTGCCAAGTTCC
TAAATGATCCTTCAATTATATTGAATAAGATCTTACCTGCTGTGCAGAATTTGAGTATGGACGAAAGTGA
AACAGTGAGATCTGCTTTGGCTTCTAAGATTACAAATATTGTATTACTGTTGAATAAAGATCAAGTCATT
AACAATTTTCTTCCGATTTTACTGAATATGCTAAGAGATGAGTTCCCTGACGTTCGTTTAAATATCATTG
CCAGCTTGAAGGTTGTCAATGACGTAATAGGAATTGAGCTGCTATCAGACTCTTTGTTACCTGCCATAAC
AGAATTAGCCAAGGACGTGAATTGGAGAGTTAGAATGGCTATAATTGAGTACATACCTATCTTGGCAGAA
CAATTAGGTATGCAATTTTTTGACCAACAGTTAAGCGATTTATGTCTTTCATGGTTGTGGGATACTGTTT
ATTCTATCAGAGAAGCCGCAGTGAATAATTTAAAAAGGTTAACGGAAATATTTGGCTCTGATTGGTGTCG
TGATGAAATTATTTCAAGACTGCTCAAATTTGATCTACAATTACTGGAAAATTTTGTCTCGAGGTTCACA
ATACTCTCTGCTCTAACCACTTTGGTGCCCGTGGTATCGTTAGATGTCGTTACTGAGCAACTATTACCAT
TCATTTCTCACTTGGCTGATGACGGTGTTCCAAATATTAGGTTTAATGTGGCCAAATCCTACGCTGTGAT
AGTGAAGGTTTTAATTAAGGACGAGGCCAAATATGATGCATTAATTAAGAACACAATTTTACCCTCATTG
CAAACGCTGTGTCAAGACGAAGATGTTGATGTAAAATACTTCGCTAAGAAAAGTTTGGCAGAATGTCAAG
AACTTTTAAAAAATTGATACTAGTTCAAATATATACATACATACACATATGTACACTTGAATGAATAAAA
AGTATACATATTAACAACTAGGCCTGCTTTCTTTTCTTTTCTTTTTTTTTTTTTTTACCACACTTAGTCC
TCTACTTTAACAGAAATATCATTTTCCAGTTTGACCATAGTTTCTTCAACTGTTTTCTCCTCGTGTTTAA
CATTGATTTCCGCCTCCACGTTCAGTTCACGTTTTCCTTCCAGGTATTTCACCCACTTTGGATAACTCAT
GATATTTTGCTGGATTTCCTTGTACAATTGAGACTGCAAATCCCAATCTAAGGAGCTTCTGGGATCATCC
GGTGGCAAGAATTGTAACATGTCACCAAGGTTCCTCGATTTAGTGATTATTTGTCCAAATCCAACCAGCA
ACCCATTTATTTCTGTCCAAAGCCCCTTAGGCAGCCAATTTTGTAATTGAGTTCTTGTCTGATCTGGAGT
CTTGCATTTCTGCGCATCTACCCATTTCCAAAGCTTGGTCAATCTATCCACGTGAACGTCAACGCAGATA
CCTTCAATCTTGCCCCATGCCTTTTGTAATGTTAGATAAGCCATTTTGGGCCCTACACCGGGCAGGCCCA
ATAGCTCATTAATCGTAGCTGGAACATCACTCGAAAACTGATCTTGAAGGATTTTGCAGGTTGACAAAAT
ATACTTGGCCTTCCTTGTGTGGAACCCAACTGAATGAATCAATTCGTCTAATTTGGTCTCATTGATTTGT
AAAACGGCCTCTAATGTCATACCTTCTTCGCTGTGCAGTTCGTCTATACAATACCGCATTATGTTAAGCA
TTGCCATTGCGGTAACTTCATCTTTTGTTTGCGATGATAGCATCACCCCAAGAAGGACCTGTAATCTGTA
GTCCCTCGGTGATATCTGCTCTTTCGAGATACCACACTTAGAGGCAACCGTTACAGGAATGGATGATCCA
CCAATTATATCGACGGGGGCTAGAATCTTAGATCTCAGTACTCGCATTCTAGCGTATGTTTCTTGAAACT
TGTAAGGGACTTTCGTCGAGGCCGGAGTGACAAGGATCGAGGGGTCCAATGGTGTGGCCCACCTGTTGGG
CACATTGCCGTTTCTAACCACAATCCATTCGAAGTACTGCTTATTTGGCAGCGATTTAACCCAGTCGATA
TCCACGGGTTGAGGGACAACCTCTTCTTGTTTGATTTTGGTCCTTTTCTCCGGTAGGAGTTCTGATTCTG
GCCCAGTTTCAGTCTTTACCAGCGGTCTTTTCCTCAGAATTGCCATAGATGAGTATTTACTGATCTTTTG
CATATTTTTTTTTTTTTTGGGCTATAAAGTATATATAGATACAAATATATGATGAATCATTAAAGAGGAG
GTTATTACTAAGTGAAAGAAAAAGAAAAAAAAAAAGATCAAAACCAAACTTCGTATTCGAGCCTAAAAAA
CAGAATATAATGTTATAATACTAATAGAAGCAACAGGAGCACCACTATCAGCACAAGAATAATCACGCAG
TTGCCGTTATCCTTGAACCTAGAATTGTTAAAGCCATGCATGGACCGAGAGGCCCTGTTCAAATTCCTAC
CATTATTATCAATCAGGTTTTCTAAATCAACCAGCAGCGAGTCGTTCTGAGAAACGATCTCATTATTAAG
GTCCAGCGAAATGTCATGAGTCCTCCCAATAGACTGAGACAGTGCGCCCAAGTGGGAATCTTGCTCTAAC
AACTGCTGTTGCTGGTTAATAAATAGTTCTTGGTTGGAAACCATGGGTTGTGGTGGCTGTGGCTGTGACT
GTGACTGTAACTGCGATTGCAATGGTTCATCCTTGTATGGAGTATGCGTCGAAGGCAGCGGCGACTCCTC
GTCTTGTTCATCGTCATCCTTATACATGACCGTAAGCTCGTCATCATTCTTGAACCGCACTTTTTTCAAA
GACTCTTTGGACACCTCATCAGTATTTCTTGCCACCTGCTGTTGGAACCTATACAACTCCTTGTCAACCG
CCGTATCAGGAATTTTGTCCAGTATGGTATTGTATCGGGATATTAGTTCATCATTGGGCGCACACTTCTG
CAATAACTCCAATATTGAGCCCAATTGCCGTTTCAAAGTAACGTTATCGTTTGAGGTCGGGGCGAGCTTC
AACACCGACACTAGCCTTGTTCTTTCTTCGACCAGATCAGAGAGCTGGTCCAGTTCATAACCCAGCTTCA
ACACATCCATACCGTGTGTGCTTACGCATCTATTTGCTGTCGTGAGATCTGTCTCTATGCTTTATTCGTT
TTCCATTGTAAAGTCTCAGCATTTATTTCTTGTTCTTTACTTGTTTTTGCCCTTTCGGGTGATCAAAGTC
GTGCTGGGAAATTTTATTCTTATAAAATGATTTTTAGAAATAATAAACTCATAACAGTGCAACGGCAAAG
TACAAGGGAAGGAAGCACAGAAGCAAGAGGAGGCGCATCGATCGTGGCAGATGAGTCAGCAAACACCACA
GGAAAGTGAACAGACCACAGCGAAAGAACAGGACCTTGATCAAGAGAGCGTGTTGAGCAACATTGACTTC
AATACGGATTTGAATCACAATTTGAATTTATCGGAATACTGTATATCCAGTGACGCAGGAACAGAGAAGA
TGGATAGCGACGAGGAGAAGTCGTTGGCCAATCTGCCGGAGTTGAAATACGCTCCCAAGCTATCCAGCCT
GGTGAAGCAAGAGACGCTCACCGAGAGCTTGAAAAGACCACACGAAGATGAGAAAGAGGCGATAGATGAG
GCCAAGAAGATGAAAGTGCCGGGAGAGAACGAGGACGAAAGCAAGGAAGAGGAAAAGAGTCAAGAACTGG
AAGAGGCAATTGACAGCAAGGAGAAGAGCACCGACGCCAGGGACGAGCAAGGGGACGAAGGTGATAATGA
GGAGGAAAACAACGAGGAGGATAATGAAAACGAAAACGAGCATACAGCACCGCCTGCGCTGGTGATGCCC
TCCCCCATCGAAATGGAGGAACAGAGGATGACTGCGCTGAAGGAAATCACCGACATCGAGTACAAGTTCG
CGCAATTGCGCCAAAAACTATATGACAATCAATTGGTGCGGTTGCAAACGGAGCTGCAGATGTGTCTGGA
AGGGTCACACCCGGAATTGCAGGTCTACTACTCGAAGATTGCCGCGATCCGTGACTACAAGCTACACCGA
GCGTACCAGCGACAGAAGTACGAGCTTTCATGCATCAACACAGAAACAATCGCTACCAGGACATTCATTC
ACCAGGACTTCCACAAGAAGGTCACCGACCTGCGAGCCAGGCTGCTGAACAGAACCACGCAGACCTGGTA
CGATATCAACAAGGAGCGCCGCGATATGGATATAGTCATCCCAGATGTCAATTACCACGTCCCCATCAAA
CTTGATAACAAGACGCTGAGCTGTATCACGGGCTACGCCAGCGCAGCACAGCTGTGCTATCCCGGCGAGC
CCGTGGCAGAGGACCTCGCTTGCGAAAGCATCGAGTACCGCTACAGAGCCAACCCGGTGGACAAACTCGA
AGTCATTGTGGACCGAATGAGGCTCAATAACGAGATTAGCGACCTCGAAGGCCTGCGCAAATATTTCCAC
TCCTTCCCGGGTGCTCCTGAGTTGAACCCGCTTAGAGACTCCGAAATCAACGACGACTTCCACCAGTGGG
CCCAGTGTGACCGCCACACTGGACCCCATACCACTTCTTTTTGTTATTCTTAAATATGTTGTAACGCTAT
GTAATTCCACCCTTCATTACTAATAATTAGCCATTCACGTGATCTCAGCCAGTTGTGGCGCCACACTTTT
TTTTCCATAAAAATCCTCGAGGAAAAGAAAAGAAAAAAATATTTCAGTTATTTAAAGCATAAGATGCCAG
GTAGATGGAACTTGTGCCGTGCCAGATTGAATTTTGAAAGTACAATTGAGGCCTATACACATAGACATTT
GCACCTTATACATATACACACAAGACAAAACCAAAAAAAATATGACTCTACAAGAATCTGATAAATTTGC
TACCAAGGCCATTCATGCCGGTGAACATGTGGACGTTCACGGTTCCGTGATCGAACCCATTTCTTTGTCC
ACCACTTTCAAACAATCTTCTCCAGCTAACCCTATCGGTACTTACGAATACTCCAGATCTCAAAATCCTA
ACAGAGAGAACTTGGAAAGAGCAGTTGCCGCTTTAGAGAACGCTCAATACGGGTTGGCTTTCTCCTCTGG
TTCTGCCACCACCGCCACAATCTTGCAATCGCTTCCTCAGGGCTCCCATGCGGTCTCTATCGGTGATGTG
TACGGTGGTACCCACAGATACTTCACCAAAGTCGCCAACGCTCACGGTGTGGAAACCTCCTTCACTAACG
ATTTGTTGAACGATCTACCTCAATTGATAAAGGAAAACACCAAATTGGTCTGGATCGAAACCCCAACCAA
CCCAACTTTGAAGGTCACCGACATCCAAAAGGTGGCAGACCTTATCAAGAAGCACGCTGCCGGCCAAGAC
GTGATCTTGGTTGTCGACAACACCTTCTTGTCCCCATATATCTCCAATCCATTGAACTTCGGTGCAGACA
TCGTTGTCCACTCCGCTACAAAGTACATCAACGGTCACTCAGACGTTGTGCTCGGTGTCCTGGCCACTAA
TAACAAGCCATTGTACGAGCGTCTGCAGTTCTTACAAAACGCCATTGGTGCTATCCCATCTCCTTTCGAT
GCTTGGTTGACCCACAGAGGTTTGAAGACTTTGCATCTACGTGTCAGACAAGCTGCCCTCAGCGCCAACA
AAATCGCTGAATTCTTGGCAGCAGACAAGGAAAACGTTGTCGCAGTCAACTACCCAGGTTTGAAGACACA
CCCTAACTACGACGTAGTGTTAAAGCAACACCGTGATGCCCTTGGTGGTGGTATGATCTCCTTCAGAATC
AAGGGTGGTGCTGAAGCTGCTTCCAAGTTCGCCTCCTCCACAAGACTGTTCACATTGGCCGAATCCCTTG
GTGGTATCGAATCTCTATTGGAAGTGCCCGCTGTGATGACCCACGGTGGTATCCCAAAGGAGGCCAGAGA
GGCCTCTGGTGTTTTTGACGACTTGGTTAGAATCTCTGTCGGTATTGAAGACACTGACGATCTTTTGGAA
GACATCAAGCAAGCCTTGAAACAAGCCACCAACTAATCGCCAGTGCCACGTCTCTGCCTTCGACCGGACC
TTTTTAAGTACGATAAATATCCTTTTATAAATATATAGTCTAAAATATCCATTAATACTGTGCTCAATCA
ATCGTGTTAGATGATTTAGTTTTTTCCAAATCGTTATTATAGTGCAGAAGTAGTATACATAAAGGCATAT
GCATGCGATTTGGAAGTAACGCTCGCCGTAGACAAGTAAGAATGCCTGCTGTCTTGAGAACCAGGTCCAA
AGAATCCTCTATAGAGCAGAAGCCTGCTTCCAGAACTAGAACGAGATCAAGAAGGGGCAAGCGTGGTCGT
GACGATGATGATGATGACGACGATGAGGAAAGCGATGATGCATACGATGAAGTAGGTAATGACTATGACG
AGTATGCTTCAAGAGCGAAGCTGGCCACCAATAGGCCCTTCGAAATAGTCGCGGGACTGCCTGCTAGTGT
GGAGCTGCCCAACTATAACTCTTCGCTTACTCATCCGCAATCAATTAAAAATTCTGGGGTGCTTTACGAC
TCTCTGGTCAGTTCCAGAAGAACCTGGGTTCAGGGTGAGATGTTTGAACTGTATTGGCGAAGACCTAAGA
AAATTGTTAGTGAATCTACCCCAGCAGCGACGGAGAGTCCAACATCTGGAACGATTCCTTTGATTCGAGA
TAAGATGCAGAAAATGTGCGATTGTGTAATGAGTGGAGGTCCTCACACGTTCAAAGTTAGACTTTTCATA
CTGAAGAATGACAAAATCGAACAGAAATGGCAAGATGAGCAAGAGTTGAAGAAAAAGGAAAAGGAACTGA
AACGAAAGAACGATGCAGAGGCCAAAAGATTGAGGATGGAGGAAAGGAAAAGGCAGCAGATGCAAAAGAA
AATAGCCAAGGAACAAAAACTTCAATTGCAGAAGGAAAATAAAGCCAAGCAGAAGTTGGAACAGGAGGCG
CTGAAGCTAAAAAGAAAGGAAGAAATGAAAAAACTAAAGGAACAAAATAAAAATAAACAGGGTTCACCTT
CTTCCTCCATGCATGACCCAAGAATGATAATGAATTTGAATTTGATGGCACAAGAAGATCCAAAACTAAA
CACTTTAATGGAAACCGTCGCAAAGGGTCTTGCCAATAATAGTCAACTGGAGGAATTTAAAAAGTTCATT
GAAATTGCCAAAAAAAGGTCACTAGAGGAGAACCCAGTTAATAAGCGTCCATCTGTCACAACAACGCGAC
CTGCACCTCCCTCTAAAGCTAAAGACGTAGCCGAAGATCACCGGTTAAACTCGATAACCTTGGTGAAAAG
TTCCAAAACCGCTGCCACGGAACCTGAACCAAAAAAAGCTGATGACGAGAATGCAGAGAAGCAACAGTCC
AAAGAGGCAAAGACAACTGCCGAATCGACTCAAGTAGATGTCAAGAAAGAAGAAGAAGATGTGAAGGAAA
AGGGTGTGAAATCAGAGGATACACAAAAGAAAGAAGATAATCAAGTGGTACCGAAAAGGAAAAGAAGAAA
GAACGCAATAAAGGAAGATAAAGATATGCAATTGACCGCGTTCCAACAGAAATACGTTCAAGGTGCGGAG
ATCATCCTGGAGTATTTAGAATTCACCCATTCGAGGTATTACCTGCCTAAGAAATCAGTAGTAGAATTTT
TGGAGGATACGGATGAGATTATAATATCTTGGATTGTTATACACAATTCTAAAGAAATTGAGAAGTTCAA
AACCAAGAAAATAAAAGCTAAACTGAAAGCCGACCAAAAACTAAACAAGGAGGATGCCAAGCCAGGCTCT
GATGTGGAGAAGGAAGTCAGCTTTAATCCTCTTTTTGAAGCCGATTGCCCTACCCCTCTCTACACCCCAA
TGACAATGAAGTTATCGGGGATTCACAAAAGATTTAACCAAATCATCCGAAATAGCGTTTCTCCAATGGA
AGAAGTTGTTAAAGAAATGGAAAAAATTCTGCAAATTGGTACTAGATTGTCTGGCTATAATCTGTGGTAC
CAATTGGATGGATACGATGATGAAGCTTTGAGCGAAAGTTTGCGGTTCGAACTAAATGAGTGGGAGCACG
CCATGAGAAGCAGAAGACACAAAAGATAAGGTGTTCGGTTACTTTATTCTGCTTTAACGCCATTATGATT
ATACAATTGTATTACTTATTTTTTAACCTGTATATTAAAACCTTTATTTTATTTCACATTACTCATCATG
TGGAGTACTGGAATTGTATGCCAAACTTTGCCGGGAAAACTGGTATATTGCCGTTTTCTGTATCAGTTGC
TGATATAGATATTGCATTATCATTCTTTTCATCATCGGATAAACTTTCTTGAAAGCCTCTAGTGAATACC
AGCTCTGTCCCGGCAGATATTAAAAATCCCCTCCATTTGCCTTCCCATAATAGTTTTAAAGTCTTGTCAC
GTAATGACGTGCTTAATTTCCAAACACTGGTAAAAATGGAACTATTTATTTTGTTATCAAATTTTTCGAT
GGTAGATCTTTCTTCATCGATTTTTCTTAATGACGACGAGAATGCATAAGTTAAATCATTTAATAGCTTT
TGTTTGTGAACAGGTATATCTAGTGTAGAAGGAATATCGTTAACAGCTGAATTCAGATCCGGTACATTTT
CGTGCAGTAGTTTAGTCGCTCTGCTGTTTGGATTTATATCAACCAATTCGTCGGAGATTGGTTCTAATTT
ATCATTATTGTTTTTATTGGTTTCAAGCAAATGATGCTTTTTTTGCCAAAATTCGCACCCAAATGAAAGA
TTTGATTCAATCGAATAAAGATTAAAATCATACTTCGCGCAAAAAGTAGAATTTGTCCCTGTCTTGGCCG
AATATGTGGAGGATATATGGCCGAATAATGGTTGCCAAGATAATGTCAAAGTTAGTGGTCGTCCTGTGTT
TGTAGAATGTGTGTAATATCTTAAAGTTGTCGAACAACCGGGGCTTAAACTTACTAACCCTAACCAAAAT
TCAGCACCAAGCGACAACGAAGAATTATTGTACAGTGAGGTGTTAAACTTGGAAGGCGTGGTAAGGAAAT
TGTGTAATACTCTATAACCACATAATAGATCACTGGTGGAAAATATCCACTCCTGTAAATTGCGGTGAGA
ATCTCTTTGAAAATAGCACGTTAAAACGTTTAAGCTTTCTTTGAAACTACTGACACCCTTAAGCATAAAT
TGGGTTTGTGGACTTAGTCGTTTTATTATCATTGCTTCTAAATCAGAGCTGGGGTAGTACATTCTACCAT
AATAAAGGGATTTTTTAACAAATTTCGAGTCATGTAGTAATTTCTTGTCATTGTCGACTGTGGTGTTGTC
ACTACTCAACGTATTCGCACTACTAACACTGAAATTGAGGTTTGGTTGCAATTGTCTGTATGTTTCGGTG
GCATCTTGTAATGGGATATCAGTAGAGTTGCGCATGAATTTCTCCAATTGCTGTGCATCGGAGTATAAAT
AACTCAGAGAACCATTTATCCTGGACCTCGTAGAAAAATCTAAAGAATTGAATGTATTGGGAGTAGATTT
GTTGGAAATTTGCAGGTGTATTGCTGAGGGAATTCGGAAATCTAATAATGTTCTCGATGTGGCCGTTATA
TCCTCGTAGCTATTTTGCGTACTCCAATGGGTGCTCTGATAAAATGCCCTTAGTACTTGGTCCATATAGG
GTAGCATCAAGATCGGTCTTCTCTGTTCGTGTCTTTTTCCTAACGTATATTTGCTTTGTTTCTTCACTCA
ACAATAAAGTCAAAGTAAAATTAAATACTAATTATTCTTAAAAGGGAAGATGCGAAATTTAGCGAAAATC
TATTGATTATACACACAAAGGAAGAAAGGTAGTGGAAAGCTAAATAAAGGAGGTCATGGAGCCAGAGAGC
ATAGGCGATGTGGGGAACCATGCCCAGGATGATAGTGCCAGTATAGTGTCCGGGCCTCGCAGGCGTTCTA
CTAGCAAGACATCCAGTGCGAAGAATATACGGAACTCCAGTAATATCTCTCCAGCATCGATGATTTTCAG
GAATTTGTTGATACTGGAGGATGATTTAAGACGCCAAGCTCACGAACAAAAGATACTGAAGTGGCAATTC
ACTTTGTTCTTAGCGTCTATGGCCGGTGTAGGCGCATTTACCTTCTACGAACTTTATTTCACTTCAGATT
ATGTCAAGGGCCTCCATAGGGTTATTTTGCAATTCACTCTTTCTTTCATTTCCATTACTGTAGTTCTTTT
TCATATCAGTGGACAATATAGAAGAACTATCGTCATTCCAAGAAGATTTTTTACCTCTACTAATAAAGGG
ATTAGGCAGTTTAATGTGAAGCTAGTTAAAGTACAGTCTACGTGGGACGAGAAATACACAGATTCAGTAA
GATTTGTGAGTCGAACAATTGCTTATTGTAATATTTATTGTTTGAAAAAATTTCTGTGGCTTAAAGACGA
TAATGCCATTGTGAAATTTTGGAAAAGTGTCACGATACAATCCCAACCGAGGATCGGAGCTGTGGATGTG
AAATTAGTCCTCAACCCCAGAGCATTTAGTGCAGAGATTAGAGAAGGATGGGAGATTTATAGAGACGAGT
TTTGGGCCAGGGAAGGTGCTAGAAGACGCAAACAAGCGCACGAACTCCGACCTAAATCAGAATGAAAGAG
TTGGAGGGCTTCTTCCTTCGAATAAGAGGTCATATTTACCTATGTAAAATTGTAACCATCTATGTTCACA
CATAAATTATATTTTATACATTATTAGAAGTGAAGCTGTTGTGTCGTGAAAATTTTACAAATCCGTCATT
TCATATTTAAGTTTTCCAACAAGTGCTAGAAAACCTAGGGGTTGTTGAAATTGGTTAAACAAGGCATCTT
ATTATACATACAACAGCATAACGCTAGAGGGGCAAGAAGGAAGAACTTAAAATAATAGGTGTAAAATGAC
TTTGGCTTTTAATATGCAACGGTTGGTGTTTCGTAATTTGAATGTTGGGAAGCGCATGTTCAAGAACGTC
CCCTTATGGAGGTTTAATGTCGCCAATAAATTAGGAAAGCCCTTAACTCGCTCTGTAGGGTTAGGCGGTG
CTGGCATAGTTGCTGGTGGCTTTTACTTGATGAATCGCCAGCCTTCTAAGTTGATATTCAATGATTCTTT
AGGGGCAGCTGTCAAACAACAGGGTCCCTTGGAACCAACTGTGGGCAACAGTACGGCAATTACCGAGGAA
AGGAGGAACAAAATAAGTAGTCACAAGCAGATGTTTTTGGGATCATTATTCGGTGTTGTTTTAGGAGTTA
CGGTGGCTAAGATATCAATTTTGTTTATGTATGTCGGTATTACAAGCATGCTTCTTTGTGAATGGTTACG
GTACAAGGGATGGATTCGCATTAATTTGAAAAATATCAAATCTGTAATTGTTTTGAAAGATGTAGACTTG
AAGAAACTGCTTATTGATGGGTTATTGGGTACAGAATACATGGGTTTTAAAGTATTCTTTACATTGAGTT
TCGTATTAGCAAGTTTAAATGCTAACAAATGAGCAAGACAAATGACCAGATATAAACGAGGGTTATATTC
TTTCGTTTTATACTTTTTTATTTTTGGTATTTCATTTATCCTATACAGTAAATATACATAGGGCTAAGGA
AGAAAAAAAAATCACGTCGAATATAAACCTAATTGTGTTCTATATTGCGGACATATATTTTTCGTAGATT
GAAAAGTTCTTAAACGTAATTTTTTTGACGACCAGTGAAGAGGAATTGAATAAGTAGAACTTGGGCAATA
CTTATAACGGCAATGATAATGATAATCAATATAGATAACCAAGTCAACCTTGATTCGGTGGAATTGACGG
TAGACATGTTTCTCCATTCTCTGGCTCTCAAATAGTTCAAAGTCTTCGTGATTTTGTTCAAGTTTCTATC
TATTTCCTCCACGGCGTTATTGGCAATAATGTCATCGTTATTGACATCAGCTTCATGCTCGTCAGTCAAA
GTTTTTTCCTTTTCTAGTGTAATTTCTACCTTTTTCAACGCTGTACCATAGTTATTGGAAAAACAAAAGG
TATACTTCCCCACTCCAAACGATTTTAATAAAAAGTCTGAGTACTTCTTTTGTTTCTCACTAGTAATCAC
AGATCCATCAGGAGCAGTAATATCAAAATCAATCTCAAAATTACCACCGGTTAGAACTTGGTAACCCACA
GCCAGGGAATCATCCTCAGTAACCATATCGTAGTACAGGCATTCTTTGCTGAATGCTGGTAAACTGATAG
CAACTGGTGCATAACTGGAAGATGCAGCCACTGAATTGACCAACGCCAAAATTAAAACAATGAAGAAAGA
GGGTAGAGCAATTGTAGATTTGATCATGGTTTTCCTTTACAATGAGTGTACTCCACTGTTTATCTTATTC
TAGTTTGGGTCACCTGATGCAGAATTGGCGGTGTCGATCCCTAAGGTTAATGAATCGAAATCACTGGAGA
TTTTGTTAGTTTTTCATTTTAACTAGTTCAAGTTTTGGCAGAATGTACTTTTTCGTGTTTCGGGACACGT
CGCTGAAAAGGATTGAAATATAACCAAACGCCATCATGTAAGGTGCAGTGAACATTAGCGCTAAGAGGAT
TGAGGATTGCTTTATGAAAGTTTATGAACATTTTCTTGAATTAAATAAATAAGTCTGAAAACACTTGAAT
TCGAGATGCTGTAGCAATTTGTAATATTATTTAAAGTTCACAGAGTGGCTTCCTTGGCGGATCTGAAAAA
TAGGTAGTGATTTAAGGCTATATAATATTAGATACACAAAACATACCAGAAATTTTCCTCGAAGACCAGC
AGAAGGGAACCAATATCACGACATTAAAATATTGTTATCTCTTTTTATTCAGTGCTTGTATTTCAGCTTC
CATTGAAAACGATGACTGTCTTCTCAATCTTCATGTCGAGCCCTCACACTGTACATGATAATATACTAGT
ACCATGAAAACTAGTCGATAGATGATAATTGATTTTTATTTGAAATAGAATCTTTAATGATCACAGTGGA
TCTTTTAAAAACTTGGTGAGATAGTGCTAGTGATCCGTAGTCTAAATGAGTTACGTACGAAAGGGAGCCA
AAAGCAATCTGACCAATTTGTATATATATACATCTATCCGAAAAGGAAGACATCAATTAGTACGGGCGTG
TGGTCTAGTGGTATGATTCTCGCTTTGGGCGACTTCCTGATTAAACAGGAAGACAAAGCATGCGAGAGGC
CCTGGGTTCAATTCCCAGCTCGCCCCGAATAATTTTTTTTTGCCTATCTATAAAATTAAAGTAGCAGTAC
TTCAACCATTAGTGTTAGCGATAATCAAGAAGTGAAACTCTTTCTCTATTTTTTTTTTAATTGAAAAATT
TCCTTTCTCTATAGCGTATAGAATATATGTTACATGTATATATATATATAAAGTAAAAACGTTCGGAAAA
TTCCTCATTATACCCAGATCATTAAAAGACATTTTCGTTATTATCAATTGCCGCACCAATTGGCTTAATC
AACTTCTTCAACGGTTGGACCTTCAGCCTCTGGAGCTGGAGGAGCACCACCTGGGAAACCGCCTGGAGCA
CCACCTGCAGCGCCACCTGGAGCACCACCAGCTTGGTACAACTTAGACATGATTGGGTTGGCAATGTCTT
GCAACTCCTTCAACTTGTCATCGAATTCTTCCTTGCTGGCAGTGGTGTTGCTGTCTAACCAAGAAATAGT
CTCTTCAGCCTTCTTGGTGACGGTGTCCTTGTCAGCTTGTTCCAATTTGTCACCAGCTTCAGAAATGGTG
TTCTTCAAAGAGTAAGCAATGGATTCCAATTGGTTCTTGGAAGCAATTCTTTGAGATTCCTTTTCATCTT
CTTCCTTGAATTTTTCGGCTTCAGCAACCATCTTTTCGATATCTTCCTTGGACAATCTACCCTTGTCGTT
GGTAATAGTGATCTTGTTAGACTTACCAGTACCCTTTTCGACGGCGGAAACATTCAAAATACCGTTAGAG
TCGACATCGAAAGTGACTTCAATTTGTGGGACACCTCTTGGAGCTGGTGGAATACCACTCAATTCGAACT
TACCCAACAAGTTGTTGTCCTTAGTCTTGGCTCTTTCACCTTCAAAGACTTGAATCAAGACACCTGGTTG
GTTATCAGCATAAGTGGAAAAGATCTCGGACTTCTTTGTTGGAATGGTAGAGTTTCTTGGAATCAACTTG
GTCATGACACCACCAGCAGTTTCAATACCCAAGGATAATGGAGCGACATCCAACAACAATAGATCTTGAG
TCTTGGAAGATTCGTCACCAGTCAAAATAGCAGCTTGAACAGCAGCACCGTAAGCAACAGCTTCATCTGG
GTTGATAGATCTGTTTGGTTCCTTACCGTTGAAGTAGTCAGTGACCAATTTTTGGACCTTTGGAATTCTG
GTAGAACCACCGACCAAGACAATTTCATCGACTTGAGATTTGTCCAATTTAGCATCTCTCAAGACCTTTT
CAACTGGGTCCAAAGTAGATCTGAACAAGTCAGCACACAATTCTTCGAATCTGGCTCTGGTGATGGAAGT
GTAGAAATCGATACCTTCGAACAAAGAGTCAATTTCAACGGAAGTTTGAGCGGAGGAAGACAAAGTTCTC
TTGGCTCTTTCACAAGCGGTTCTTAATCTTCTCAAAGCTCTTTGGTTGGTAGACAAGTCCTTCTTGTTCT
TTCTCTTGAATTCTTGGATGAAGTGGTTGACCAATCTGTTGTCAAAATCTTCACCACCCAAATGGGTGTC
ACCAGCGGTGGCCTTAACTTCAAAGATACCGTCTTCAATGGACAACAAAGAGACATCGAAAGTACCACCA
CCCAAGTCGAAAATCAAGACGTGTTCTTCCTTACCCTTCTTGTCCAAACCGTAAGCAATGGCAGCGGCGG
TAGGTTCGTTAATAATACGCAAGACATTCAAACCAGCAATGGTACCAGCATCCTTGGTAGCTTGTCTTTG
AGAATCGTTGAAGTAAGCTGGGACAGTGACGACAGCGTCATTGACCTTGGCTCCCAAGTAAGATTCGGCA
GTTTCCTTCATCTTACCCAAGACCATGGAGGAGATTTGTTCTGGGGTAAAGTTCTTGGTTTCACCCTTAA
ATTCAACTTGAATTTGAGGCTTACCGTCAACATCGATCAACTTGAATGGGAAGTGCTTCATGTCAGCCTG
CACTTCTGGGTCGTTGAAGTTTCTACCGATCAAACGCTTAGCGTCGAAAACGGTATTCGAAGGATTCATA
GCAGCTTGATTCTTAGCAGCATCACCAATCAATCTTTCAGTGTCAGTGAAAGCGACAAAAGATGGAGTGG
TTCTGTTACCTTGATCGTTGGCAATAATGTCCACACGATCATTAGCAAAGTGAGCAACACACGAGTATGT
TGTACCTAAATCAATACCGACAGCTTTTGACATATTATCTGTTATTTACTTGAATTTTTGTTTCTTGTAA
TACTTGATTACTTTTCTTTTGATGTGCTTATCTTACAAATAGAGAAAATAAAACAACTTAAGTAAGAATT
GGGAAACGAAACTACAACTCAATCCCTTCTCGAAGATACATCAATCCACCCCTTATATAACCTTGAAGTC
CTCGAAACGATCAGCTAATCTAAATGGCCCCCCTTCTTTTTGGGTTCTTTCTCTCCCTTTTGCCGCCGAT
GGAACGTTCTGGAAAAAGAAGAATAATTTAATTACTTTCTCAACTAAAATCTGGAGAAAAAACGCAAATG
ACAGCTTCTAAACGTTCCGTGTGCTTTCTTTCTAGAATGTTCTGGAAAGTTTACAACAATCCACAAGAAC
GAAAATGCCGTTGACAATGATGAAACCATCATCCACACACCGCGCACACGTGCTTTATTTCTTTTTCTGA
ATTTTTTTTTTCCGCCATTTTCAACCAAGGAAATTTTTTTTCTTAGGGCTCAGAACCTGCAGGTGAAGAA
GCGCTTTAGAAATCAAAGCACAACGTAACAATTTGTCGACAACCGAGCCTTTGAAGAAAAAATTTTTCAC
ATTGTCGCCTCTAAATAAATAGTTTAAGGTTATCTACCCACTATATTTAGTTGGTTCTTTTTTTTTTCCT
TCTACTCTTTATCTTTTTACCTCATGCTTTCTACCTTTCAGCACTGAAGAGTCCAACCGAATATATACAC
ACATAATGGCATCCACCGATTTCTCCAAGATTGAAACTTTGAAACAATTAAACGCTTCTTTGGCTGACAA
GTCATACATTGAAGGGTATGTTCCGATTTAGTTTACTTTATAGATCGTTGTTTTTCTTTCTTTTTTTTTT
TTCCTATGGTTACATGTAAAGGGAAGTTAACTAATAATGATTACTTTTTTTCGCTTATGTGAATGATGAA
TTTAATTCTTTGGTCCGTGTTTATGATGGGAAGTAAGACCCCCGATATGAGTGACAAAAGAGATGTGGTT
GACTATCACAGTATCTGACGATAGCACAGAGCAGAGTATCATTATTAGTTATCTGTTATTTTTTTTTCCT
TTTTTGTTCAAAAAAAGAAAGACAGAGTCTAAAGATTGCATTACAAGAAAAAAGTTCTCATTACTAACAA
GCAAAATGTTTTGTTTCTCCTTTTAAAATAGTACTGCTGTTTCTCAAGCTGACGTCACTGTCTTCAAGGC
TTTCCAATCTGCTTACCCAGAATTCTCCAGATGGTTCAACCACATCGCTTCCAAGGCCGATGAATTCGAC
TCTTTCCCAGCTGCCTCTGCTGCCGCTGCCGAAGAAGAAGAAGATGACGATGTCGATTTATTCGGTTCCG
ACGATGAAGAAGCTGACGCTGAAGCTGAAAAGTTGAAGGCTGAAAGAATTGCCGCATACAACGCTAAGAA
GGCTGCTAAGCCAGCTAAGCCAGCTGCTAAGTCCATTGTCACTCTAGATGTCAAGCCATGGGATGATGAA
ACCAATTTGGAAGAAATGGTTGCTAACGTCAAGGCCATCGAAATGGAAGGTTTGACCTGGGGTGCTCACC
AATTTATCCCAATTGGTTTCGGTATCAAGAAGTTGCAAATTAACTGTGTTGTCGAAGATGACAAGGTTTC
CTTGGATGACTTGCAACAAAGCATTGAAGAAGACGAAGACCACGTCCAATCTACCGATATTGCTGCTATG
CAAAAATTATAAAAGGCTTTTTTATAAACTTTTTATAATTAACATTAAAGCAAAAACAACATTGTAAAGA
TTAACAAATAAATGAAAAAAACAACGAAATAACTTAGGTTTTAGGCTAAAAAAAACAGAAGGAATTTTGA
ACGATAAACTTTTCGACTGCACACGAAACATTATTACTAATTTGTGTAACCACTATATAAGGAATCGTGT
TTATTAATTGAATTTATTCCGGGAATATTCAAGTTATGTATATCTCTTTTCATATTCTTAAATACACATA
CTCATAATATCTTGTCGAAAATACGCGGTGTAGGGAGTTATGGTGGATAACTTTTTCACGATTAGAAGAA
AAGGAAAATTTCATTATTCGTAGCTTAACATGGCAAAAACGAGAAAGACATATAATCAAAACGTGAGTTT
CCTGTGGAAAAAAAAAAAAGGGAACCTCTGGTTACGATGATATACCTGCGTGAAAAAGGACAGTTATTAC
CAATACATACAAAGGCTTAATAAGTGTAAAATATATATCTGCCGAGACCATTACTCATTACACCTAGAAT
GGAGCAAAATGGCCTTGACCACGACAGCAGATCTAGCATCGATACGACTATTAATGACACTCAAAAGACT
TTCCTAGAATTTAGATCGTATACCCAATTAAGTGAAAAACTGGCATCTAGTTCTTCATATACGGCACCTC
CCCTGAACGAAGATGGTCCTAAAGGGGTAGCTTCTGCAGTGTCACAAGGCTCCGAATCCGTAGTCTCATG
GACAACTTTAACACACGTATATTCCATCCTGGGTGCTTATGGAGGGCCCACGTGCTTGTATCCGACAGCC
ACGTATTTTTTGATGGGCACTTCTAAAGGATGCGTACTCATTTTTAATTATAATGAACATTTGCAGACAA
TCCTAGTGCCGACCTTATCTGAGGACCCTTCTATTCACTCAATAAGAAGTCCAGTGAAATCAATTGTCAT
ATGTTCCGATGGTACTCATGTAGCTGCCTCATACGAGACCGGAAATATATGCATTTGGAACTTGAACGTA
GGGTATAGAGTGAAACCCACTTCTGAACCAACAAATGGTATGACCCCAACGCCTGCCTTACCGGCAGTCT
TACACATCGATGACCATGTGAACAAGGAAATCACAGGGTTAGACTTTTTTGGTGCTCGGCATACAGCCCT
GATTGTTAGTGATAGGACAGGTAAAGTATCACTCTATAACGGTTACAGAAGAGGCTTTTGGCAGTTGGTG
TATAATTCAAAAAAAATTTTAGATGTGAACTCTTCCAAGGAGAAATTAATAAGGTCAAAGTTGTCTCCAC
TAATATCACGGGAGAAAATTTCCACTAATTTGTTGAGTGTACTCACAACTACACATTTTGCCCTTATTTT
ATTATCGCCACACGTTTCTTTGATGTTTCAAGAAACTGTTGAACCCTCAGTACAAAATTCTCTAGTCGTG
AATAGCTCTATTTCATGGACTCAAAACTGTTCCAGGGTTGCTTATTCCGTAAATAATAAAATTTCTGTTA
TTTCCATATCTTCATCAGACTTCAATGTTCAGTCCGCTAGCCATTCTCCTGAATTTGCAGAATCTATATT
ATCCATTCAATGGATTGACCAGCTCCTACTTGGTGTTTTAACCATATCGCACCAATTTTTGGTATTGCAC
CCCCAACATGACTTCAAGATCCTGTTAAGATTGGATTTTCTGATTCACGATTTGATGATCCCACCTAATA
AATATTTTGTAATAAGTAGAAGAAGTTTCTACCTGTTAACAAACTACTCATTTAAAATTGGCAAATTTGT
GTCTTGGTCAGATATTACTTTAAGACATATTTTGAAAGGCGACTACTTGGGTGCATTGGAGTTCATAGAA
TCACTTTTGCAACCTTACTGTCCACTGGCAAACTTGTTGAAGCTAGATAATAATACGGAAGAGAGGACTA
AGCAACTTATGGAACCATTTTACAATCTGTCCTTGGCTGCCCTAAGGTTTCTTATAAAAAAAGATAATGC
CGACTACAATAGGGTTTACCAATTATTAATGGTAGTTGTTCGTGTTTTGCAGCAATCTTCCAAAAAACTA
GACTCAATTCCTTCTCTAGACGTCTTTTTGGAACAGGGTCTGGAGTTCTTTGAATTGAAGGACAACGCGG
TATATTTTGAAGTTGTAGCAAATATTGTTGCCCAAGGATCAGTTACGTCAATTTCCCCAGTTCTTTTCAG
GTCCATAATTGATTACTATGCTAAGGAGGAGAATTTAAAAGTAATTGAAGACTTAATCATCATGTTAAAT
CCTACTACGCTTGATGTTGATCTTGCCGTCAAACTATGCCAAAAGTATAATTTGTTCGATTTATTAATAT
ATATTTGGAACAAGATCTTTGATGATTATCAAACCCCAGTGGTGGACTTGATATACAGGATTTCTAACCA
AAGTGAAAAATGTGTGATCTTCAATGGTCCTCAAGTACCTCCTGAAACGACTATATTTGATTACGTAACG
TATATCCTTACTGGCAGGCAATATCCACAAAACTTGTCTATATCACCAAGTGATAAATGCTCCAAAATAC
AAAGGGAACTTTCAGCATTTATTTTTAGTGGCTTCTCCATAAAATGGCCGTCGAACAGCAATCATAAACT
TTACATATGCGAAAATCCAGAAGAAGAGCCAGCATTTCCTTACTTTCACCTTTTATTGAAATCGAATCCG
AGTAGGTTCTTAGCAATGCTCAATGAAGTGTTTGAAGCGTCCTTGTTTAACGATGACAATGACATGGTTG
CATCAGTTGGAGAAGCAGAATTGGTAAGTAGGCAATATGTTATTGATCTACTATTGGATGCTATGAAAGA
TACGGGAAATTCAGACAACATCAGGGTACTTGTTGCAATTTTCATTGCAACTAGTATATCAAAATATCCT
CAATTTATTAAAGTGTCTAACCAAGCCCTCGACTGCGTTGTTAATACCATATGCTCCTCTAGGGTTCAAG
GTATATATGAAATTTCTCAAATAGCTCTGGAGTCGCTTTTACCCTATTATCATTCAAGAACAACAGAAAA
TTTTATACTGGAACTAAAAGAAAAAAATTTCAATAAAGTTCTTTTCCATATCTATAAAAGTGAAAATAAG
TACGCCAGTGCGCTTTCACTTATTTTAGAAACTAAGGACATCGAAAAAGAATATAACACGGACATTGTAT
CCATAACCGACTACATACTCAAAAAATGCCCACCTGGAAGTTTAGAATGTGGCAAAGTTACTGAAGTTAT
CGAGACGAACTTTGATCTTCTTCTCTCAAGGATCGGTATCGAAAAATGCGTCACAATTTTTTCTGACTTT
GACTATAATCTTCATCAAGAAATCCTGGAAGTAAAGAATGAGGAGACTCAGCAAAAGTATTTGGATAAGC
TTTTTTCTACGCCAAATATCAACAATAAGGTCGATAAGCGTTTAAGAAATTTACACATCGAATTGAACTG
TAAATACAAGAGCAAAAGGGAAATGATTCTTTGGCTTAATGGTACAGTTCTCAGCAACGCTGAGAGCTTA
CAAATTCTGGACTTATTGAATCAAGACTCTAATTTTGAAGCTGCAGCTATAATTCACGAACGCTTGGAAA
GTTTTAACCTAGCAGTCAGGGATTTATTAAGTTTTATTGAACAATGTCTAAATGAAGGGAAAACAAATAT
ATCTACTTTATTGGAATCTTTGAGGAGGGCCTTTGATGATTGTAATTCTGCTGGTACCGAGAAAAAATCG
TGTTGGATATTATTGATTACATTCCTGATCACTCTATATGGGAAATATCCTTCACACGATGAAAGGAAAG
ATTTATGTAATAAACTACTTCAAGAAGCATTTTTGGGATTGGTTAGGTCCAAGAGTTCCTCTCAGAAGGA
TTCAGGTGGGGAATTCTGGGAAATAATGTCTTCTGTTCTTGAGCACCAAGACGTTATTTTAATGAAAGTT
CAGGATTTAAAGCAACTGCTACTGAATGTTTTTAATACTTATAAATTGGAAAGATCTCTTTCTGAGTTGA
TTCAAAAGATTATAGAGGATTCTTCGCAAGATCTTGTTCAACAGTATAGAAAATTTCTGAGTGAAGGGTG
GTCTATACACACCGACGACTGCGAAATCTGCGGGAAAAAAATATGGGGAGCTGGTCTGGACCCATTACTT
TTTCTAGCTTGGGAAAATGTACAGCGCCACCAAGATATGATTAGTGTAGATCTCAAAACTCCCCTTGTCA
TATTCAAATGTCACCATGGCTTTCACCAGACTTGCCTCGAAAACTTGGCCCAGAAACCCGATGAATATTC
TTGTTTAATTTGCCAGACGGAATCTAACCCAAAAATAGTATAACATTTCTAAATATTTAATACAACTTTG
GTTACATAAAAGTAAAATTTATACACCTCATTTCATTATGTAGATTCATATATAGAATACCAATTATGAT
TGACCCAATAGCCATCAAAATCAGTAGTTATTAATACTTGTCTTTCTAGGAGCCATTTGCATATTTCTGA
TATTTCATGAAGCGAAAGTACTTCACGACACCTAGATTGCAATCTACTCAATGTTATCCCTGGATGAAAT
ATTATTTCGTTAACGACCATAGTAACTACCTGCTTCCATATGTTTGGCCTAATGGAACCAGATCCATTCA
CCCATAAACGAGAAAATGGTTTGCCCAGTGGAACTTTGACAGCAGACTTCCTTGCTGTATTCAATTTTGT
CTGAGAATTGGCATATATAATCAGAGGGGGAGTTAATGTTCGTATTTCAAATCTCCTTGAAGTATACGTT
AAAGGTCGAACATTTCTCACCATTGGAATTACATCCATATTCAATAGCTCTCCCGAAATCAAATCAATTA
AAACCCAAGAGGATATATCGGACGGCTCTTGATTGATAACAATAGCGTTTCCGGCCTCCAATAATTCATT
AACCTTACATCTATACTGAAAAGCTACACCAAAATCTTTATAATTTCCTCTATTTTCCAAAATGTCTGGT
AAAGTATCAGTACATTCAAGTTTTGAGCCATGGAGATAAATTTGCTTTTCCTTAGCCATATCCATGATGA
CGTTATCTATTGATTCGTTTCCAACGTTCTTCAACGCCTCTATTTCATTTCTAGTGGTCGAAGGACTTTC
TATTAATATGGACCGGATCACTGTGCGAATATAATCGTCGCTTTGACTCTTCGATAAGTCCTTAGTAGAA
GCGGAAATCTTTCTAGTGTAAGTTTTTTTTAAAGAAGAGATCTCTCTTTGAATCATAGAAGACATGGCCA
GATCGTTGCCAGAATGTGTAAGTGTGTCATCACGTACCAGAGTAAATTTTTTTCTATTCTCTTCGTAGTT
CTTATAAAGAAAGAGCGGCCTTTTTATTTCCTTTTCATCAAAAGAGGTCCAAATATCAAGCAATTTGATA
AGATCTAGTTCTTCAACATCCCTCAGTGAAATCTTTTCACTTTTAATGGCTAGAACGAGCATTTTTTTCC
ACTTATCGACATATGCCCTCCAACCACTATGACCCATTCTTACTCGCCGTGCCGTCCATTTCTTTTTTAG
GTTATCTAAAGAATTATTAGGAAATAATTTTGTTATTTTGTCCCACATTATTTCATTTTTAATACTTTTA
GTAACTACAACAGCTCTGATTAAAGCCTGAACACCATCTTTAGTGCCTGCATGATAGACAGTTTTGTCTT
CTTTAGTATTTTCCACGACCACCGTTGTCCTACCAGCAGACACTTTTTTGTCTCTCCTTTTGATCTTTCC
ATCTGATACGTTGACCGACGTACTCTTCTTAGAGATAGCGTCATCTGAAGCTTTGATCTTAGCATTCTTT
TGGCGGTTCTGAAACTTACGAATTCTTTCAACTGATTTCTTTCCTCTGTGAAACCTATTTTTTTCCGTTT
GGTCAAAGAAGTATATTTCCGTATCATGTATAACATCAGTAAAGGTTGCTTTTTTACTATCTTTTTCTTT
CAGGATGTACCTTTGGATAGCGTCCTCTCCAACAGTGGGCAAAAAAATAATTTTTCTTCCTGATACAGGC
TCTGTTCTGGCTCCTAATTTTTCGCTTTCTACCATCAAATCAACATCACCACGGACAGTCTTTTTATCTA
ATGTCGTTGTGGAGCCCATATATTTAGAAACGCTTTCGTAAAATTGTTCTCTCAGGTATGCTACCCCACC
AATCGTATTCATAACTTTCAAAATGGCTCTCTGTCTCTGTAGTGAACGCAAAGAGCGGGCAGAAAAGCCG
CCGAAGTTAACCACCTTGCCTTTGACAACAGTGCCTCCGTTTGAACTTGGACTATCTTCAGCAGATTTCG
GCTCCTGTGCAGTGCTGACATGCTGCTCTAGCTTAATCCTTTTGGGATTCGAAATGTTTCCTGCAACAGA
AGCATTAGTACTGTTTTTAACCTGCCTCTTCCGTTTGTTTTTATTCGGAGTTTTTTTTGAGTTTGGGGGA
ATTTTTAATTCACCGTGCCAGAAGAATATATCCTGTCCATCGCTGTCCGTTGTAAATCTAACAGTGTTGT
TGAGTGCGACGAAATTATCCTCGTTGAGAGTTTTCAAATCGGTACGAGATTTGCCTAGCTCATCAAACCC
TTTTGGAACGGATATTTCGTCTTCCGCATTTGTTAACTTTTGAAAGTTCTGAGCTGTGAACAGCCTAAAA
AACTTCTTCTTTCCCTCAAAATCGTATATGCGAAAAAGCCTATACCCCCCTGTATTTTCTTTTTGCTTAT
CCACACTTTCTAAATAATATTCGCTTGATTTGGTAAAAGCTCGCTGAAATTCTTTTCCGGTAATTCGATT
TACAACATCCATAGTTGAAATTCCTTTAAGGCCAGACTTATCTGCAATGTCATAAGTCTGATTTTGAAGT
GGATAAAATCGATTAAGAAGAACTTCATTCTTTACAGCATCCTCTTTCTCTTCCATAACAAGGCCTTGAT
TTTGTAATAAATCAGTCGCATTGAAATTATCTAAACCTTCGACTAAGTCTTCATCTTCGAAAGCTGCCTT
GCTATCTGATACAGAATCTTCATCCGCGCTATTGCTATCATACTCAAATGAAGGCGAGCCTTTAGAGTCT
GGAATATCTTTCACGTATTTTACACATCTGATTTTAATGGCAGGATTCTTGGGTGATACTACAAGCACTT
TCTTTAAGTACTCCTTTTCATCTAACCATGCAATAGCTGCAATAAAAGCTTTAGAAAGTCTTTTCTCTTT
GTCAAATTTCAATTCACGCTTTAAATCAATTATCTGGCGAATACCATTTTTTGATCGTTTTACCACCTCA
ACTATTGTTGCTAAATGATCCCTAATATTAATATAGGGATTACTATCCACCCCGTCATGGCTGAATTTTT
TTAGCTTCAATTGCTTCACGACGTGTCCCTTATAAATCAGTTGTGAACTTGTTAACAGGTGGTTTATTTT
CTTGATACGTCCAGTCACACTTCTAGGATCTTGCCCAGTTACCTGCGCCAAATCCATAGTATTGATCCCT
TTTTCTCCTGATTTGGCAACTTCGAGAAGTAGTTCAAATGCAGAATTTCCAATAGTTGACTCCTTTTTTG
TGTATCCCGTTAATAATGTCCATAGGCTGTCCTCAGTAATCCCAACCGAGTATGAATGATTAGCGTCGCC
TATAATATCAGTCACATTTTTAGTTGTTATAGCACCATCACAATACACCTCAATGTCCTTTTTCAATATC
ACGCATGAAAGCACGAACTGTTTAACTTTTTTATCAGACAAATCAAAATATTTACCAGATATATCCCACA
GCTGATTCAAAGTGATTTCTTCAATGTGTCGTTAGTAAATAATCTTTCACAATATAGTACGTTTATCACC
TAAACGGAGCCGAAAAGGAGAATGAGACATGAACATACTTCCCTTATTTGAAGCAATTTTATCAGACACT
ATTTGTACGAGTTCGTCAGGATAAATCGTCAGTACCATTTTTCTTGTGGCTAGTTGGCTTCAACCAAACG
TCCTCTTCTCTCTTATGGCAAGAAGAAAGTTATATGTGTGACTGGTTGTTTATTTCACTTTCGCGACTGA
AAGCGCCGCCCTTTATGATGCAAAAAACCAAGCGGTATTTGAAAATGCAGATTTGCAGAAATAAAAGAAA
TAAAAATAAAAATCTTATAATTTTACCAGCTTCAATAACTCGATTTGCATAAGTGTGCCTTAGTATGCTT
ATTATATTGACTTTGACATTGAACTTCAAAACCTTTTATGTAATGATTTAAGTCTTGTCACATGACATAA
TAATAAATAATTTTAAAAATATAAAATATTTTTAATAGTTTTTAAATATTTTACAGTTTATTTTTTAAAT
TTATTTATATGTTTTTGTTTTCCGAAGCAGTCAAAGTATTTTAATTTTCGGAGCTTTCATTTCAAGCGCC
TTTTTTTTACACATAATACGATCAAGATAAATTATTATAGTGGTACAGAACTCTTAAGCACTAGGCGGTG
GACCTTATTAGCTCAATCTTGAGTCAGTCCATGTATCGTTTTATAATACTTTTTTAAGCACTTTCTTTAA
TAAATATTCCATTGAAGTACTGTTACTGAAATGAGATGAACTGTTCAGAATGTAGAAATGGCGCCAGAAA
TCAATCATTGTTTAGCAAAAACACCTTTCGTCTGCTGCCTCGGGTGTTTTTTCAAATTATTTCAGCAGGT
AAATTAAGATAGTTATTCGAGTGATTGCCAAATATCATGTTCTACTTCGAAGACTTATAGCTAATTAATT
TTTTCATAATGAAGGTGTCGTTAATTGTTCTGATTAGTAACATGAAACTCAAAAATCATCAAAAAAAGAA
AAGCTAAATGTATACTTTTTTGTCTACATTAGTTACCTTTTATTACATGAGAAAGTTATTTTTCTTCTTT
TTTTTTTTTTTTTTTTGAAACTTTTTCCTCTCGGAAAATAAAAGATATATTTACAAGTGAAAGCTTATTG
TAATGTGTCATTTTAAACATCAAATAACAGACCTTTACATCAAATAAGCACCGCAAGATATCCTAAAATC
GACATCCAATGCATCGTAAATCATTGAGGAGGGCTAGCGCTACTGTGCCTTCCGCTCCCTATCGAAAGCA
GATTATTAGCAATGCACACAATAAACCAAGCCTTTTCTCTAAAATTAAAACTTTCTTTACCCAAAAAGAT
TCAGCCAGAGTGAGTCCAAGGAATAATGTTGCTAATAAACAACCACGCAATGAGTCTTTTAACAGAAGAA
TCTCAAGTATGCCTGGAGGTTATTTCCATTCTGAGATATCCCCAGATTCTACTGTAAACCGTTCCGTAGT
TGTTTCTGCAGTGGGTGAAGCCAGAAACGACATTGAGAATAAAGAAGAGGAGTATGATGAAACACATGAA
ACTAACATCTCCAATGCAAAGCTTGCAAACTTTTTTAGTAAAAAAGGTAATGAGCCTTTATCAGAAATTG
AAATAGAGGGTGTGATGTCATTGTTACAAAAATCAAGCAAATCCATGATAACTTCGGAAGGAGAACAAAA
ATCAGCCGAAGGTAATAATATCGACCAGTCGCTTATCTTGAAGGAGTCAGGAAGTACACCAATCAGCATA
TCTAATGCGCCGACCTTCAACCCAAAATATGATACTTCAAATGCGTCAATGAATACGACTTTGGGAAGCA
TTGGTTCAAGAAAATACAGTTTCAATTATTCTAGCCTGCCCTCACCATACAAAACAACCGTTTATAGATA
TAGTGCAGCGAAAAAGATCCCCGATACATACACAGCCAACACATCTGCTCAAAGTATAGCATCTGCTAAA
TCGGTAAGAAGTGGTGTTTCAAAGTCAGCTCCTAGTAAGAAAATAAGTAATACAGCTGCGGCATTGGTCT
CACTATTAGATGAAAATGACAGTAAGAAGAATAATGCAGCTTCAGAACTTGCTAATCCATACTCCTCATA
TGTAAGCCAAATACGCAAACATAAGAGAGTTTCTCCAAATGCTGCACCAAGGCAAGAGATCAGTGAAGAA
GAAACTACTGTTAAGCCATTATTTCAAAACGTTCCTGAACAAGGCGAAGAACCAATGAAACAACTGAACG
CCACCAAAATTTCACCATCTGCGCCAAGCAAAGATTCTTTTACTAAATACAAACCTGCAAGGTCCTCATC
CTTACGCTCAAATGTCGTCGTAGCTGAAACCTCACCTGAAAAGAAGGATGGTGGAGATAAACCTCCATCC
TCTGCTTTTAACTTCTCGTTTAATACTTCAAGAAACGTTGAACCTACTGAGAATGCTTATAAGAGCGAGA
ACGCACCATCTGCATCATCAAAGGAATTCAATTTTACCAACCTACAGGCGAAGCCGTTAGTTGGAAAGCC
AAAAACCGAACTTACAAAGGGCGATTCTACTCCCGTCCAACCAGATCTTTCGGTTACTCCTCAAAAAAGT
TCATCGAAAGGCTTTGTTTTTAATAGTGTTCAAAAGAAATCACGGTCCAATCTTTCACAAGAAAACGATA
ATGAAGGTAAACATATCAGCGCCTCAATTGATAACGACTTTTCAGAGGAAAAGGCGGAAGAGTTTGATTT
CAATGTTCCCGTGGTGTCTAAGCAGCTAGGAAATGGCTTGGTTGATGAAAATAAAGTTGAGGCTTTCAAG
TCCCTATATACCTTTTGATAATGAAAATTTTAGCCGTGACATAATTACCGTATAGCCCAACTCAATACGT
AAGTTTGTGTAAAATACCATTCCAAGATGATATTATTTAGTCATTTTTTTTCCACTTTCTCAAAAAGAAG
GAATACCTTTAGCGGCTCTTATAAACTATAAATTTCTAGAAGATACATAAAAGGTTTTTAGTCTGATCAT
AAAATTTTTTGCTTAACAAAAAATTTGCCCAGGTGTTTCATTTGCCAGCCACAAGTAACAGCGAGAACAA
TTAATTGAATGACAATCCACCACATAGCACGAGAATTAACAGCTTCAGAGGCGTCTCTAAAGGTAGCTTC
ACGATCTCTCATCAATTTTTGCTCTCTTCTAATTTCGCCGATCTTGGAGTTTAGGACGTTAACCTTGGCA
TGTAGAATGTCAATAGTGGCTTTACCCTTAGAATCTAACTTTTCATCAGAGCCCACTTGGAATTCAACGT
CAATCTTCGTTTTAGCCTTAATCAACCAGCCACCAGCTTCGGGCTGAATACAGATTTTATGTTCACCCGA
ATCAGACGCAAGGAAAGTTAAATCACCACTTGCTGAACCTTTCTGATGAACAACCAGGTGGTTATCATCA
AAAGTTTCCTCAATATCAATCAAGACACCAAAATCTTGCGCACCAGCGTCTCTGTAATTTTGTAATTGGT
CATCGTAAATTTGTGCCTTGTAAGTTGCTTGGAACAAAGTACCTTTAGACAATTCCTTGTGGAAGCACTT
ACGTTCAGCACCAGAAGTATAATAATAGAACGCAGTAACTTGAGCTGGTAAAACTAGACAGCAGGCAAAA
ACCTGTAAAAGAGAGGTTAAAAGCATGATTAGTAGAGAGATTGGTTACCTTTAAATACTTTTCCAAACTA
CAGAGGGAAGATAGAGTAAGTTTTGTATGTACACATTTCTGCTGATGTGTTTTTTTTTTTCAACTTATTA
CGCGATTCGTTTTTTTTTTACGGTAACAGAATACAGAATAAATTCACGTACAAAAATAGAGAATATATAA
AATAATAGGTTGACGATTATATTGGATCTTCCCCTGGGGTTCAAGAGTCGAGACCGAGTCCTTTTAGTTT
GTGTATATCAGCTGGTTCTTTTCGTTATGAACATCCTTTTACAGGATCCATTCGCTGTTCTTAAGGAACA
TCCTGAGAAGCTCACACATACGATTGAGAACCCTTTACGCACTGAATGTCTCCAGTTCAGTCCTTGCGGT
GATTACCTGGCTCTTGGGTGTGCCAATGGAGCACTTGTTATTTACGATATGGATACGTTCAGGCCTATTT
GTGTCCCAGGAAATATGTTGGGAGCACATGTTCGACCCATTACATCTATCGCATGGTCTCCAGATGGTAG
ATTGTTGCTTACAAGCTCTAGAGACTGGTCAATAAAACTGTGGGATCTTTCAAAGCCAAGTAAGCCTTTG
AAAGAAATACGATTCGATTCTCCAATTTGGGGTTGCCAATGGCTGGATGCTAAAAGGCGGCTTTGTGTAG
CTACGATATTTGAGGAAAGTGACGCATATGTTATTGACTTCAGCAATGATCCGGTCGCAAGCCTTCTCAG
TAAATCAGACGAAAAACAATTGAGTTCGACACCTGATCATGGATATGTTCTTGTTTGTACAGTACATACC
AAACATCCAAATATTATTATTGTTGGAACTTCAAAAGGTTGGCTAGACTTCTATAAATTCCATTCTCTAT
ATCAAACAGAATGTATTCATTCCCTTAAAATCACGAGTTCTAATATCAAACATTTAATTGTCTCGCAAAA
TGGTGAAAGATTAGCTATTAACTGCTCCGATAGAACAATAAGACAATACGAAATAAGTATTGATGATGAA
AACTCTGCGGTTGAGTTGACCTTAGAGCATAAGTACCAGGATGTGATTAATAAATTACAGTGGAACTGTA
TCCTCTTTAGTAATAATACTGCCGAATACTTAGTCGCTTCTACACATGGTTCTTCTGCACATGAACTATA
CATCTGGGAAACGACTAGTGGAACGTTGGTGAGAGTCCTGGAAGGGGCTGAAGAGGAGTTGATAGATATA
AATTGGGACTTCTATAGTATGAGTATAGTGAGTAATGGTTTTGAATCTGGGAACGTGTATGTGTGGTCTG
TTGTTATTCCGCCAAAGTGGAGTGCTTTGGCGCCAGATTTTGAAGAAGTAGAAGAGAATGTCGACTATTT
GGAGAAGGAAGATGAATTTGATGAGGTCGATGAGGCAGAACAGCAGCAAGGACTAGAACAAGAGGAAGAA
ATAGCTATCGATCTTCGGACGAGAGAGCAATATGATGTTAGAGGTAATAACTTGCTTGTAGAACGGTTCA
CAATCCCTACAGATTATACGAGGATAATTAAGATGCAGTCATCATAGGTTTCTCTTCAAAAGGAGAAAGT
TTAAATAGGCAACTGACACTGAAGAGGTATAGTCATGCCTACCGCGATTTCTTTGACACAGAATTGAAAA
ATTTTGCATTTTTTGGTAATTTCCTAATAATACGAAGTGCAATAATCTCACTTTGATAGGAGCACGTCAT
GATGGTAATTTCATACTACTGAACGTAAATGTTGAAGGTGAATTTGTAAAGCTTTGTTATTTGAAGCTGT
ACACCTAAAGGGCGGTAAATTGTTGGGTGTTAGTACCATGCCATTAATTAGAATTTGTTAGCATTTTTAT
TCATTTGTGCATTATGGGTTCAAATTCATATGACTGAACGTGTAGTTTCATATCCAGTCATCAAGAGATG
CTGAACCGCCCTTCAAAAACTTGACGAAATAGAAGTTTTTTTTTTACATTTCTCATATGTTACATAGATT
AAATAGTACTTGATTATTTGATACATTAAGCTAACAAAGCCTTGGATAACTCATCGGCAAGATAGTCGGC
TTCAGCCCTGTAATTCAAGCTGTGTAGGTTAGCAACGGTATATCTAATTCTGCTTTGATCATTGTATGTA
TCCTCACGCGCTCTAATCCTAAAGTCATATTCGTTCATTTGGATACTTTGAGTAATTTTTGTGAATTCGT
TGGGGTCTTCTTCCTTCAAAGACATTAATGTATTAGCATCAACACCCAATAATTGTTTAGCTTGGTCGTC
AAATAAAGTGAGCCATAGTTGATTGGTTTCGTCAATAATTGATATTGTCAAGATGTATCTCCAATTTGGC
CTTGCATTATTGGTGTCGCACTTCTCACATCTCCAAGTACCATCAGGCTGTTCCAGAACTTTCTTATTAC
AATTCTCATTAGAACAGGCAGGATATGCAAAATTATCAACTTTTAAGAAACTTATAGCAGCTTTAACACT
AAAAAAGTCACCTTTCTCGCTTCTTCCTAGATTTTCAGCTTGAGCTCTAGCAATAGTAATACGCTGAGCA
ATGAATTTTGTTAAGCTAGCAGCCGATTGACCACCCATACCGGGTTCTTGCTTTAAAGTGATGAAGTTTG
CGTTGCGGCCCTTGGAATCATACCAACCCTTTAAGGCATATGCCTCAGGAATTTCTGGATTCGGAATCAG
GGTACTAGAAAATCCCATAGACAAAGATTTGCCACCAAAATCCGTCACACGAACACCTTTAATGGCAGCA
ACAGAACCTTCAGGAAGGTTGAAATCAAGGGCTTGCTGATTCCATAGGCCAACAGAGATAGAAAACCCAG
AGTCGTCAACAATTGTGATGTCACGACGATCGAATTTCTTCCCAGCCCTTGAAGTTAGCTCAAAATGTGG
GTTTATAGTTTGGATAATACCGAGGACGTCTACGTTGGAATTTACTTCCTGGTTCTGAATAGCATCTAGT
TTGATGAAATTGAAATGGGTTTTCGGAACATTACTTTCATCGAAACATTCTTCTATAACAGTGTCTCTAT
CCAAATTCAGTTCATAAGGGTGTGTTAGATTAGTAAATTGGGGCTTAGCTGGTTGGAGTTTTGCCTTTGA
TACATAGTATACTTTGCCTTCTTGTAAAATTTCGTTAAATTTTGTAGCAAAATCATTAAACGCCGTGGCT
CGGATTTCTCCAGAGGTATCCAAGAAGTTGACATTGAATAGTTTACCATCACCTCTTTGATTGTGCCACG
TTTTAATTTCTCCCTTGTAGGAAACTCTTGCTTTGATAGTCCAAACGTTTTGGTATGGAGACAGTTGTTC
GATGGCAAAAATTGGTCTGGTTTTTTGCGAATTAGGGTTTTCATTGGCGAATTTTCTCTCATTTGCATTC
AAGTTTGAGTTTGAATGCAGCATATCAGGGACACCAGCATTGCTGGCGTTTGTTTGATTGGCAACATTAC
CACTGTCAGTTATATCTTCGTCTTTTAAGGTTTCATTTGGATGCTCTGAGAAATAGTTATCCAAAAAAGT
ACTAGTTTGGTTGACCATATCAGCACGCGACTGGACCAACTCAAAGTCATCTACTAAAAGAACGTATTTC
TTTCTTTCCCTGACAATAGCAGGTTCTGCAATTATCACGCGAATGATATCACCCCTTTGTAGTTCCATTG
ACTGGAACTTGGATGCAGCTTGGTTTCTCAACAGAGCCTTCATATGGTAAATACCATCGGAAATCATGAT
CAAATTCTTTCTGTTGCTGTTAGCCCCATCAGATTTCCTGGTGTTATAAACTTGATAAACGCCACCGGTG
GGATTATCGTACCTTTGCTTATTGGTGAAGATGCTATGAAAATCGCCCCTCGAAAGTTGAACACTGCTCA
TCTCTTGTAAGTATAATCTGGTCTTCTTGCTGGTTTCGCCTTTACCGTAATAAGAAGAGTGAATAGTTTT
TGTTTTACGTGTAGAACTTAAAGTGATAACATTTGTTCAAGTAAACCTTTATGTTAGTTCACGCGTCTTT
TGTCGCCTCGTCTAATTTTTACGCGTGACATTTTTCCAAGCAGAGATATTTTATTGAGCAGCGAAGAAGA
GTTAGAGAATAAGAAAGTGATGCGATAAGAAATCCACCCAATTAGCATAGATCCTTTCGTATATGGCTGA
AGAAGGTGGTACGCGCATAGCTATTAACATATATCAAAAAGAACGGCAAAAGGCGAGGAGGTTTTTATGC
CACCGCTAGTATTTGACATAGATCACATCAAACTTCTAAGGAAATGGGGTATTTGTGGTGTGTTATCTGG
AACTTTGCCTACTGCAGCACAGCAAAATGTATTTTTGTCGGTACCTTTGAGGCTTATGTTAGAAGATGTG
CTGTGGCTGCATTTGAACAATCTTGCCGATGTGAAATTAATAAGACAAGAGGGAGATGAGATTATGGAGG
GAATAACATTAGAGCGGGGCGCCAAACTATCTAAAATTGTCAACGATCGTTTGAACAAGTCATTTGAATA
TCAGAGAAAGTTCAAAAAGGATGAACACATTGCAAAATTAAAGAAAATCGGTAGAATCAATGATAAAACC
ACAGCTGAAGAATTGCAACGGCTTGATAAATCTAGCAATAATGACCAGCTAATTGAATCTTCTTTGTTCA
TTGACATTGCTAATACCTCTATGATTTTAAGAGACATACGGAGTGATTCAGACAGCTTATCCCGCGATGA
TATCAGTGATTTGTTATTTAAGCAGTACAGACAGGCAGGAAAAATGCAGACCTATTTCTTATACAAGGCA
TTGAGAGATCAAGGGTACGTTTTGTCCCCAGGTGGACGTTTTGGTGGGAAGTTTATAGCATACCCTGGTG
ATCCTCTTCGTTTCCATTCACATCTGACGATACAAGATGCGATTGATTATCATAATGAGCCGATTGACCT
AATATCCATGATAAGTGGTGCAAGACTAGGAACGACTGTGAAAAAACTTTGGGTCATAGGCGGTGTTGCG
GAAGAGACAAAGGAAACTCATTTCTTCTCAATAGAATGGGCTGGATTTGGTTAAGCTGGGAATCAGTCAT
GTATAATTATTTTCTCAGAATTTATGTATTTATAAGGTTTTTCAGAAGCATACATATGTGTAATACAATT
TTTAAATTTGCATTGATATTTTGATGCATTCAGCGGGAAAGTAGTTGTTTATCACTAGACATATAATTAT
GTTTATTTATATTTAGTGGGAGCAAAACAGTTTATTGAATGTTTACCAGAACCGAAAAAAAAGCTCTTCT
AAACTGTTGACATCCAGTTCATTTACTTCCACGTGTAGATGTGAAGGAACAAATATTTTAGCATCGTTCA
TACAAGTAATTATGCTATATTATCGATCCTCGGATTTCAGCTTCCGTTATATCGGATGATTGTTACTCGA
CCTTTATGTCGTCTTTTTACATCATATATGATAATATGCTAGCAGTTTTAATACAAATTGATCGAAGATA
GTTGGTTCTGAGAAATGGGTGAATGTTGAGATAATTGTTGGGATTCCATTGTTGATAAAGGCTATAATAT
TAGGTATACAGAATATACTAGAAGTTCTCCTCGAGGATATAGGAATCCTCAAAATGGAATCTATATTTCT
ACATACTAATATTACGATTATTCCTCATTCCGTTTTATATGTTTATATTCATTGATCCTATTACATTATC
AATCCTTGCGTTTCAGCTTCCACTAATTTAGATGACTATTTCTCATCATTTGCGTCATCTTCTAACACCG
TATATGATAATATACTAGTAATGTAAATACTAGTTAGTAGATGATAGTTGATTTCTATTCCAACATACCA
CCCATAATGTAATAGATCTAATGAATCCATTTGTTAGTTAATAGTTTAAATGTTTTTATCGGAAGAGGTT
TTGTCATCACATCAGCAATGTTCTTCTTGGTCTCGATGTAGTATACGTATAAATTATTACCTGATACTTC
ATCTCTAAGTCTCATTGCCTTTGTGCCAAAAAATCTGTTTCTAAATTTCTCTTCATTTGTAGACTTAATT
ATACTGATCGTTGATCTACTATCAGTAAGTAAGCCTTTAATAATTGGTTTCTTGTTAAGTTCTTGTATCA
GGTAACTTAGATTATTTAATAATGGGACAGATTCACTTATCGCGTGTATTTCTGCTTCCGTAGTTGAAGT
ACATGTTAATGAAGCCTTGGTGGACTTTCCTCCAATTACCTTTCCATTAAGTAAATATATGTTGCCAATT
TGTGATTTATAATACGGTTGGTTGCCATACGAAGCATCACTTATTGCGACTAGTTTATTATCTGGCTCGG
TAGGTTTGTTTTTGTGCCATATCAGTTGTTTATCTCTAGTGTCCCACATGAATTGTATCAACTCATATGT
CATGTCTAAAACTTGCCTAGAGGGGAATAGTATATGTTGAGCAAGTGTGTTGATGTAGTATAGTAAGTCA
AATCTAAATTTATATCCAACATATGAAGCTAGACCAATCAACTTTTGCATTTCATGTACCTTCTCTTTGT
ATTCATCTTCATCTATTTCTAGTTCATCCTGGTCTATATAAAGACCTGGTTGACCTGGAGCTCTAAGTTT
CTTTCCTTTTGGGTTCAAAGGTACGTTTAGTTTGGGTAATTTTTCTGTCAAGGATTTTTCCATACCTAAT
TTCATGTATTTACCTCTTTGATATTTGATTTCTAAGCCAAGTATGTCGTACTGAATTTCGTTATCACTTT
CACCCAGATTTATTATCTTTGTATCGTATTGTTTCTTGAGTGTTGTTATGATTTTCTTATTTGCATTTAA
GTCTTTGCTGAACAATATCATATCATCAACGAATAAGCAAATTGTTACTTGACTATTCTTAAATACGCAT
GACCATCCACGAACTTCTTCCATACCACACTGTTTTATCAGGTATGATTTGATAGTTTCGTACCAGTTCG
CTCCACTTTGTTTCAATCCATAAAGTGATTTCTTCAAACGTATCAACTTATCATTCATTCCTAAATGTGG
TGGAGGTCTTATGTATAATTCTTCTTTGATGTCTGCATACAAATATGCCGAAGATATGTCTAATTGTGTA
ATATAGTAGTTATTGTCTAATGCAAGTGACAGGGATGTCATCAACGCATAATGATGTACAGTGTTGGATT
GCATACCTGTATCGTACGTATCAGGATGCTGAATGTCACCTCTTGCAACAAATCTAGCTTTATGAGTTCC
GTCACGTTTCTTGTTGAAGATAAACATTGAGTTTATTACTCTTTTAGGGTCTATTTCTTTTCTGTCATAA
TATTTGTCAGTGTCCCAAGTATTCATTTTCAATAGTTGGTTGACTTCTTTGTGGTATGCCTCGATATATT
TTTCTTTTTCTTTAATATCTTTATTATAGGTGATTGCCTCATCGTATCGTAAGGTTGTCCGTATTGGTTT
GATTGATTTTACTGCTTTTACAGCTGCAATCAGGTGAATTCGTTTCTTCGATCTCGGAGGTTCTAAACTA
CGCATATTCTTAGTATTCCATGTGTCTCGTGATACCTTAATTTCAGTTTCATTATCTTCTAATGATCTTT
TCTTACTGTTGATAGTAGTATAGGCATTAGAGTCACCAATACCACCCAAACTGGAATTAGTTTGATGAGA
ATTTATCGGTGGGAGTTCTTTAAATGGGTCAGGGAATTCGGTAGGAGATTCTGGAGGTAGATCAGGGAGT
GGGAGATCAGCGATGATAGATTCCTCGGTATTCTGTTCAGAAACAGTAGTTGGCGTTTTGATAGGAACAA
TATTGTGCGATGAATTATTTTCCGGTGGAGAAGCATCGATTGAAGGTGAACGGTGTATAATCCTTTTCTC
AGTCTCTTGGTCACTTATCTGCGGAACAGTTTTGTTGTTGGTACCACCCGTACTGGATATTGGTACGTTT
GTATGATTAGTCTCATTTTCACTGTACGAGTCTGAGTGTCTGAAATCTTTAGATTTACTGGCGTGCGACG
ACTCATGTGTGTTAGATTGGGACATGGGAGCAAGTAAAGGAACATTTAATTTATGCATACCACCCGAACC
GGTACTCTCGATATTGGAAATTTGGGGGGTGCTAGATCTCTTCTTTGATGGAAGAATATTAGATTCAGAT
ATGTTGGGGTCAACTTCTCTGGGTGCGCGAATATTGGTTTTAGAAACACGTTTCGAATCTTCAGTATGAG
TTGACGGAGGTGTGGAATCGGTTGGACTCACAGCTTTTGAAAGGACATTTCTCGGTTGCTCAGGATGTAG
TTCAATGTCGGATTGGAAGTCATGGTCAGATTCTATGTTAAGATCATTGGATTCTTGGATCTCATTTGAC
GCAATGAACGAATGATATGAAGCAGTTAAACGGTTTAAGTCTTCATCGAAAGTGAGTGCGTCGTAATTGA
ATTGATCTAATCTGGATTCCTTGCCCTGAAGAATAACATAGTTAGTTGTATCTACTGTCTTCTTTAAGGA
TGGAAGATAGATGATATATCCATAAGAGTTTCGAGACGGATGTAGAGCGTAGCCTGGGATGCCACGAGGA
TGTATTTTGGAGTTAGGGTTGTGATCATTGACGATAACAGGTTGACCGAAAGGTAACAAAGTACTGATAT
CAAGTCCTGCCAAGCCAGCATGTTGTCTTGCAGATTTTTTGCTTTTAGGTGAAGCTAGTGAATTTCTCAC
AATAGTAGAAAATTCGATTGCAGAGAACCATAAATGGTTCGGTAAACCACTACATTGCAGTTGAGTACGG
CAGTCATCTAATAAGGTACGGTTTAGCCGTTCAGCGACTCCATGTGCTCGGGAATCCGCTGTGGTTGTAT
AGCATGGAGTTATACCATTTTTTTCAAGGAATTTATGGAGAGTTCTGTTAGTATACTCAGAACCACGGTC
CATTTGTATAACCAAGACACTGGCCTGAAACTGGTTTTTAATAAAAGCTAGTATCGTAGTAAAAACATCG
AGGATAGAGTCCTCGCGACGGTCGTGTAATGGATAAACCCAACGCAATTTTGTTGTCTCATCAGTAAATG
AGATGAAATAGGATGGTGCACTTTTTGGTAGGTTGTGAACTGGACCAAATATGTCAGTATGTAGGTATTG
AAAGGGTTCGTATGAATTTTGGTATTTTAGTCGTGAACCTTTGATATGTCTGTGTTTGGTGCTTTTGCCG
ATTAAACAATCAGGACATTGATAGTCAATAGCACTAGACCAGTCGACATCTGATTCGTTAAAATACGTGA
TGGTGTTATTTTTAAGTGAGTATCGAATTTGTCTGTGCATTGGCATGCGCAAGCATTCGATGAATGAAAG
GATAAGGATATTTGCGTGTACTTTCACTTGTATGGACATTATTGATGGTGGGTACGGAGATATTTGATGG
AAGCAAGTACTTTTTAGATACCCAGTAAAAGTCTCCATATTTTACGATAGGTGCAAGTACAGTGCCGTCA
GACCGTTCTAAGACGTTTTTGGTAAAGCATGCTGTGATATCTACTGCAGCCAATTCATTCAAACTGAGTA
AGTCATAGGCTATGTTAGGAGTGTGCAATACCTTTATTGATGTTTTGGTGTTGTCCTGGAAGTGAAATTG
TAGGTCACCAATAGCGTTAATTGGTATATTTCTTTTTTGAGCATCAACTACGTTTATGTCAGGATTAGAT
GATGCTGAGTGTATGTGATGAGCAGATCTTATAAGGGTTCGTGATGCTCCTGAATCGAGAAGGAGGTGTC
CAGGGAGTTCATCATCAGAATGATTAGTATGATTTACTGTAGATTCAGTAAGTTTCTGGCCTAAGATGAA
GGTCGTGCTTATTGTTCAATTGAATCGGTTCAGTAGTTGATTTACTGATGGAATCGTTGTCCGTGCTGGG
AGAGTTATTAGATGTGGATACATTGTGAGCCCTGGCTGTTTTCGATTTCGAATTATTTGTTTTTTGAGGA
TTCCGAGCTATAACTTTGGGTTTGGTTGTATTCGTATAGCTGCGAGAATCATTCTTCTCATCACTCGGAT
TTCTCCTGTAATTAGGTTTACTGTTTCTCGATCCCTGTTGTTCTTCATAAATAGCATGGATATCTAAGAA
CAGTTCAGCGACTGTCATATTTAGATGTCGATGACGTGTGTAGCGTAAAAATTTATATTCGCCAGATAGA
CCTCTCATAATTAATTGGCATGCGACCTTGTTATTGATATGAATGCCATTATTGTTCAGTCTGTCGATAA
TGTTTGTGACTTTTGTTTCAAATGCATCTGCAGGTGTACTGCCATTATATTGCAAATTTGCCAGGGTCAC
AATGTCGTTTGCCTCTTGGGTATCAGATTGCATTTTTTCAATACTTTTGGAAAGAATTTTCATGATATCC
GTATAATCAACGGATAGGATGTCTTTGACCCAGGTAGGTAGGAATTGAGAGGGAGCAAATATTTGAAAAG
TGTTATACAAGAAGGTGAGTTCATCATCAGTGATCTGACGTACGGGTTTTCCGTTTACTGTCGGAATAAT
ACCACCGAGATTCGAGTTTTGTAAAAATTTGATGTATGTTTTAACCCAATTTGGAAAGTCATTAGGTGAG
GTTAACATTGGTGGTGGTCTGACATATTTTTTAGTGGATGTCATATCAGAGTCCGCTGAGGATGAATCAG
TAAATGTATTACCTGACTCAGGTGATGGAGTGCTCAGAGGCGTTCCAACTGATGATGGATACTGCGGAAA
CTGTGATTGTGGCCCAGGTGGAAAGTACATAGGCGACATTTGATAAGGTGTATACGGAATCATAGATGGG
TGTCCGTAAAATGACCAACCAGATGGATTGGCTTGGTTTTGGGTCATCATGCACTGCTGTGGGTACGGCC
CATTCTGTGGTGAATGTGACTGAGCAGTTTGAGGAGAGGCATGATGGGGGTTCTCTGGAACAGCTGATGA
AGCAGGTGTTGTTGTCTGTTGAGAGTTAGCCTTAGTGGAAGCCTTCTCACATTCTTCTGTTTTGGAAGCT
GAAACGTCTAACGGATCTTGATTTGTGTGGACTTCCTTAGAAGTAACCGAAGCACAGGCGCTACCATGAG
AAATGGGTGAATGTTGAGATAATTGTTGGGATTCCATTGTTGATAAAGGCTATAATATTAGGTATACAGA
ATATACTAGAAGTTCTCCTCGAGGATATAGGAATCCTCAAAATGGAATCTATATTTCTACATACTAATAT
TACGATTATTCCTCATTCCGTTTTATATGTTTATATTCATTGATCCTATTACATTATCAATCCTTGCGTT
TCAGCTTCCACTAATTTAGATGACTATTTCTCATCATTTGCGTCATCTTCTAACACCGTATATGATAATA
TACTAGTAATGTAAATACTAGTTAGTAGATGATAGTTGATTTCTATTCCAACAGGTTCTTATTTTCAACA
ATGTAATTGATGGCCTTAAATCTCTACTACATCATAAAGCTTCTAAGCACTTACCATTCCTTCATAAGTC
TAGTATTGTAATGAGTTGGGCACATGGCGCAGTTGGTAGCGCGCTTCCCTTGCAAGGAAGAGGTCATCGG
TTCGATTCCGGTTGCGTCCAAATTTTTTTGTTAATCCAACACAATTGAATTCGTGAATAGCTGACTGTCA
TCAGTAATGTTCGTGGAAAGTACCTATCCATACTGTTGTATCACGACTAAGTAGTTGTCGACTACTACCT
CCTCAACCCCAGTTATATCCCTATGACACATTGGAGGATGCTGAATAATGACAGAATTTTATTCCTCCTT
TTCATTATCATAATCTGAAGCAAAGTTAAAAAATAGAAGAAGTAAGATAAACTTTGTAGATACGATATAT
AGTTGTTTGTTTTAGCTATCATATATGCTGAACTGTTACTACCTTATTTTTTCCGAAATGTTTCTAAAAC
AAATAAATATTCATGAATATGATGCAAGTTCGTTGGATGAGAAAAAGACCAGGCTTTATTGTAAGGACAA
TATCATTTACGAATAATTTCATCCAATTGTTTCATCAACACATCCATTCTGTCAAAAACTGGAGCATAGA
GATGTTGAACCAAAGAATTGGGCTTCGAAGCCGGATCGGACATATTGGTATTAGACAATGCCCTTGATCC
GGAAAGTGAACTATTTATGCTTGCTGATGATACCGCCCTTTGTTCATCCATATAAAAATCTTCTTCAGAT
GATGAGTGTAACGATAAGGTTGATTGCTTTTCTTCTTCGGGGGTACTGTGATGTTTTTCTAGCTCCTCTT
TAGGTTGTTCTGCGTCAGTTTGATTTGGCATTCCTCCACTAGACCCCAAGCTGGCTTGAATTTGCCCTCT
GTGTTTTCCACGTTTGTTGTCTCTCAATTTTCGATTTTGCATGATATATGTGAATGTCCTTATTGCTCTA
GATGATGGAATACTGCTGCTTTCTTCAACTATTGGAGTGGATGGTGATTCGTTTGTCCATTCTGACGACG
ACGGTGAAAACTCGCCAATTGTTGAAAGGGAATTTTGAGAGTCTGATTTTGCCATACCATTCGCAAATGG
CATACGAGGCGCTTCAAATACTTTTTTCAGATCGGTATCGTAATCACTGTCAACCGGTTCAGACTTTTCT
TGCCCCACATACCGATTTGCATTATAATCATCTTCTCTGTCTTTACTCGATGATGTCTTAGGCTCACTTT
CGTTTTTGTTGTCTTGTCTCCGAACTTTTTTCACATTTAGTGGTGTATTCAAAGATGTACTAAAGGAGAC
GTCGCTCACTACATCGCTCGTATCATCATCCTGGAATTTGGCAAAATTTAACTTCGCTTCAGTGTATTCG
TCCCGGTGCGTTACTTTTGTTTCCTTGTCGTTATCAACATCATCGTCGTACGACTGTCCATTGCCTTCAC
CGCCATCATCGTTACTATCTAACGAGGTATCTTCAATTGCATCATCTATAAACCTGTCTGCATAACCGAC
AACATCATTGAAACTAACAGATTTGTTCCCCTTACCATATCCATTCAGTGCAGGTGTCGGAATTATACTC
TCTGCATCACTCTGATTCTTGTTACCAGAGCTGATGGAATCATCTTTCGAATCGGAGGAAGCAACCGATT
GAGAAGACATGTTTTCATTTTTCCAGCAATTCAATCGAGCTAGTCTTTCTGGAAAGGTTTCTAGAATTTC
CGCTGGCGCAAACCCGATTTTACCATCAGTGATCCTCTTAACCAGCCACCAATAGGCATCCTGGTCATTC
AAAAGTATACAAGGTTCGTCTTGCCCTAATTGACAATGTGAAGAATCATGGCCATTGAACGCATATAAAG
CATATAGTTTATCAGGGTCCAGTTCTCTTGGCGGCGATAAGGGTTGGTAATCGTCGTTTTCCTCCTCCAA
ATCGTCTTTCTCCCCTTGAAACCCTGAATCTTGAAATTTTCTGTCAAAGTCATCGTCATCAGAGTAGTTT
TCCTCTTCATCCTCGTCCTCCGAGATGGCGTATTTCAAGCCATCACTAAAATCGTCAACGTCAGGGTTCA
TTGTATTATTCACTGAAAAATGCACCTCATCCTTATCGGCGCTATCCACGGAATCAGTTTCGATCTCTTG
TAGCCTTCTTTCCAAATTGTCCTCAAATTCAGAATCCGAATAATCATATGAGTCGGGCAATTCCGAAGAA
TTTTCTTTGTAATGTCGCTGATCCCTTTTACTGTTGCTATGCATATGTTTTTCCACGTTCTCCTCCTCTA
ACTCTTTGTCATCATCTCTATTTCGCAGAACATCATGGCCCTTTTCTGCCGCATTACTCAGTATATTAAG
TTTCGAATTGAAGGGCGAACTCTTATTCGAAGTCGGAGTCACCACAACACTTCCGCCCATACTCTCCGAA
TCCTCGTTTCCTAAAGTAAGTTTACTTCCACTTGTAGGCCTATTATTAATGATATCTGAATAATCCTCTA
TTAGGGTTGGATCATTCAGTAGCGCGTGCGATTGAAAGGAGTCCATGCCCGACGTCGACGTGATTAGCGA
AGGCGCGTAACCATTGTCATGTCTAGCAGCTATAGAACTAACCTCCTTGACACCACTTGCGGAAGTCTCA
TCAACATGCTCTTCCTTATTACTCATTCTCTTACCAAGCAGAGAATGTTATCTAAAAACTACGTGTATTT
CACCTCTTTCTCGACTTGAACACGTCCAACTCCTTAAGTACTACCACAGCCAGGAAAGAATGGATCCAGT
TCTACACGATAGCAAAGCAGAAAACACAACCAGCGTACCCCTGTAGAAGCTTCTTTGTTTACAGCACTTG
ATCCATGTAGCCATACTCGAAATTTCAACTCATCTGAAACTTTTCCTGAAGGTTGAAAAAGAATGCCATA
AGGGTCACCCGAAGCTTATTCACGAGTCAGTCTGACTCTTGCGAGAGATGAGGATGTAATAATACTAATC
TCGAAGATGCCATCTAATACATATAGACATACATATATATATATATACATTCTATATATTCTTACCCAGA
TTCTTTGAGGTAAGACGGTTGGGTTTTATCTTTTGCAGTTGGTACTATTAAGAACAATCGAATCATAAGC
ATTGCTTACAAAGAATACACATACGAAATATTAACGATAATGTCAATTACGAAGACTGAACTGGACGGTA
TATTGCCATTGGTGGCCAGAGGTAAAGTTAGAGACATATATGAGGTAGACGCTGGTACGTTGCTGTTTGT
TGCTACGGATCGTATCTCTGCATATGACGTTATTATGGAAAACAGCATTCCTGAAAAGGGGATCCTATTG
ACCAAACTGTCAGAGTTCTGGTTCAAGTTCCTGTCCAACGATGTTCGTAATCATTTGGTCGACATCGCCC
CAGGTAAGACTATTTTCGATTATCTACCTGCAAAATTGAGCGAACCAAAGTACAAAACGCAACTAGAAGA
CCGCTCTCTATTGGTTCACAAACATAAACTAATTCCATTGGAAGTAATTGTCAGAGGCTACATCACCGGA
TCTGCTTGGAAAGAGTACGTAAAAACAGGTACTGTGCATGGTTTGAAACAACCTCAAGGACTTAAAGAAT
CTCAAGAGTTCCCAGAACCAATCTTCACCCCATCGACCAAGGCTGAACAAGGTGAACATGACGAAAACAT
CTCTCCTGCCCAGGCCGCTGAGCTGGTGGGTGAAGATTTGTCACGTAGAGTGGCAGAACTGGCTGTAAAA
CTGTACTCCAAGTGCAAAGATTATGCTAAGGAGAAGGGCATCATCATCGCAGACACTAAATTCGAATTCG
GTATTGACGAAAAGACCAATGAAATTATTCTAGTGGACGAGGTGCTAACGCCAGACTCCTCTAGATTCTG
GAACGGTGCCTCTTATAAGGTAGGAGAATCCCAAGATTCTTACGATAAGCAATTTTTAAGAGACTGGCTT
ACTGCTAATAAGTTGAACGGTGTTAACGGCGTCAAAATGCCCCAAGACATTGTCGACAGGACAAGGGCCA
AATATATAGAGGCTTATGAAACATTGACAGGGTCTAAATGGTCTCACTAACGTGATTTACATATACTACA
AGTCGCCAGTGTAACTCCTCACTGAATATGATTCATACATACCCGTATGTATTAATGTATAAATGTTCTC
AGAGCAAATTTTATCGATATCTTGTTTGCCAGTGGTATGCAGGTTTGGCAAATTTTTTACCATAATATCC
GTTTATAGATTCTGGAACCTTACCAACTTTCTTACCGCTAATTACTTCCCTGGCTCGCTCCTCCACTGCC
TGGGTAAATTGTTCCTTCAACTGACTCAGTTCTCTTTCGTATTCAATAGCTTGCTTCTCGAGGATTTTTT
CAATGTTTGTCAGCTCATTTTCATAGTCCAGTAACTTCCTTTCAAATCTCTCTAATTGCAACGACTTTCT
TGCAGTTCGTATCTGAATATCTTGCAGTAATTCAAAAGTGGAAGGCCTGGTTCTTAAGTTCACATCTATC
ATTGAATGTATTATGGCATTAAGCCCTCTAGAGTAATACTCAGGGACGGTGTCACATTTCCCGTTTTTAA
TCTTAGTTTGTAGCTCGAGATAATTTTTTGCCTGAAATGGGGGGTGCAACGAACACATCTCAAAAATAAC
ACAACCTAGTGACCAGATGTCGGATAGTGGGGAGTATGGTTGGTCCATCAACACTTCAGGCGACATGTAA
TATGGTGTACCGACGTATGTTGTGGCAAATTGAATACTAGTTTCCAGAGATTTGGCTAACCCAAAATCAC
CTAACTTTACCACAACTTGACTATAGTCCATAGGGCTCCCCCTTTTCCCTGAATTCACTCTATGGTCTCT
GTAATAATTACTATTCACTTCCTCGTGACCGTCTACTTGTTCATTAATATTGTAATCGCTATCATCATAG
CTTAAGAATATATTTCCTGGTTTCAGATCACGATGGATAACGATGTTTTTGCCTTTTACCGGTGGTTTCA
TCCGGTCATATATTGTGGTCAAAGTTGGCAATTCAACACCATAATGACATTTATAGAGCGCAGTCAATAA
TTGGGCCAGGATACCCCACACAATTTTTTCTGGTATATATTTATGCTCCTGTTTGTAGTGCTTAATCATC
TGGGATAAATCACCCCTGGAACAATATTCCATATAAAGGTATAACACTTCTTTTTGTTCATCGAAGTCCC
AGTTATAAAATTCTACAATATTTTCATGCTTCAACTGCGATAGAATGCTACATTCAGCGATCAGCTGTTG
TCTCTCTTTGCTATTCATATGGCCATATTTGATATCCTTTCTAACCAAAAGTTTCTTGGTAGGTATATGG
ATGACTTTTCGTACAGACCCAAATGAACCTCTCCCAATTTCTTCGAGAACTTGGTATTCTGACCTTGGTG
GGTGTCCCTGCTGCTGCTGAGGACTACGGTATTCTTGGAAAAACTGTCGTCTATGCATACTCACACAGAG
AATTGATTCAATTATCAAATAGCACTCTCATTGAAATTAGTATTGTGAATCTTGCTCTTTTCATGTTATA
TGATTTGATATTCTTTTGAAAAGTCGCTTTTATTTACGTTTAACCTAATTAGGAAACGTAATGAAAAAAT
TCAGAAACCTTAAAAAAAAAACTTGGCTGTAACTATCGGAAGACTGTGCCACTGCAATCATGTCAGATAT
CGTATTTCAGATTTATTGATCTATAGCTAGAAACATTTAACAAAATGCCACCTTCTAGAGTCGGTTCATA
CATTTAATCCCCAATTGAAAAAAAAAAAGAAAAAGAAAAAAAGCATATATAGATATGCTTTTTTATCATT
ACTGGCCTCTTTAAATTCAAAAACTTTTCTGATCTCTTTTCCAAACAGATGCGTTTTCAGTATTGGAAGG
TTCACAATTCTATATATAGTGTTAATGTAATGCTGTATTATTCTCTATATATGTATGTATGCACATGCAA
TTCCTACATTATGTTTGAAATGTTGTAATGGGGACGGAAAAGCCGTCACTTTTATCTTTGGAGGATCGCA
AATTACTACGCTCATCTTTTGTTGGAGAACTACCAATTGCTGCAGTGACGCTTGAAACTTTTTGCAGGCT
TCCTTTTTTTGATAATGAACGGATATCCTCACATAGCTGACAGATCAAAACTGAGTCCCCCCCAACTTGA
TTTGAATTCCTTTTTGGACATCCGTTGTTCCAGTTGTTGTTTAAAAACTCCGTTATTTGTACTAAAATGG
CACGAAGTTTGAAAACAGTGGCCTTATTACGACGATTTGGTTCGGTTTGCTTTATAGGATCCGGCTGTCC
TGTGTAGTCATATAGCTTCAATAACGATTTTGAGAATATTAGCTTTATGAATTTCAATAGATCGATTTGA
ATAAGTAAACTGTTGAAATAGGTATCAAAGAAAGAAACAATCTTTTCATAAAAGTTCGGGTGAAATATGA
TATTAATTGTAAGGTTTTCAAAACCGGGCAATGAGCATATCTTCGTGAAAATGCTAATTAGTTTACTGAG
GTTAACGTCATCGTCATTCAATGCATAAAACAGGTCAACTAATTGATCAATCGGTAATTCAATAGCAGCG
TCATTGTTGACCTTTATGAGGAAAACACTATGAGACTCTGATGAGCCCACTGTAGGAGCCACATCATCAT
TTACATTGCGTAACGTAAAATGCAAGCAGTTCAGTATGATCTCCAGTCCACTTATGGAGGTGTTATTCTT
TTTTCTGATGAAATTCATAGCTGTAGAAAATAAAGAAGCACTCATTTGGTCCATATCCAAACTCATTTCA
ACGCATATAGCAGTGATTTGTTTCCAAATGAAAGCTGCTGTCTTTGCGTCGTCGATAAAGGGAATGATGG
TATCAATATTCCGGATAAAAGCAAAAAAAGCATCGTTGTCAAGCAGATCATTTAAAAAAGTGCTGTTTAT
ATGTACTGTAAGGTAACAAAGCTTGGTGAAGTACTTTAAAACAGATAAATCTTTGATTTGGGCCATGTCA
ACAAAAAAAGATGTTAGCCAGGTAAAGAAACCCTCCGGTAATTCAATTAGTAGTCTTGATTTTGAAGATA
TGGTCAGATGGGGAAAGTTTGAAATGCTCTTGTGTCGCATTGGAGAAGAGGGACGCGTTGCCATCAAAGA
ATGAACAGGGGACCTTGATGGAGACTGTACCGAATTCACTGGTGAGTTCCTCGTGGGTGAGGAGGATAAC
GGTAGAGAGGAAGAAGAAGGAATAGCGGACTTGTGTATTTTATCGTCATTCGTGGTTATCATATAGTTTA
TTGATTTGAAGACTACGTAAGTAATTTGAGGACTGATTAAAATTTTCTTTTTTAGCTTAGAGTCAATTAA
AGAGGGCAAAATTTTCTCAAAAGACCATGGTGCATATGACGATAGCTTTAGTAGTATGGATTGGGCTCTT
CTTTCATGGATGTTATTCAGAAGGAGTGATATATCGAGGTGTTTGAAACACCAGCGACACCAGAAGGCTG
TGGATGTTAAATCGTAGAACCTATAGACGAGTTCTAAAATATACTTTGGGGTTTTCAGCGATGCAAAATT
CGGAGGATACATTATTCCACATTCAATTAAAGTCTGAGGGTAGTCGATGACGAACTCTTTGGCTAAATGT
TCGAATTTAATGATCAGTGGAATTCCTCCCATAGCGATGAATTTCAGTCGCAACCTAGAGTGGTTATGCT
GGGTATCGTAAACAAAAATGGAGCCAAATGCAGTTATTAATCGTTTATCAACAGTTGTGCGCGACAGACA
CTCGATAATTGTATCAGCGATGTTCTCGAGGGAGCAAACACTGAAAAGCACATGCAAGTCCGTCAAAGGC
TTAGATGAACTCTTCAATTGGCTCAGCAATTGACTTTCAGTGGGGGGCATTAAATCTAGTTCTTGATTGT
TTTCTGCCCAGGGAGCGGGAGCCGCTCGAAGACTGAATTTAGAGGGTGATATATTTAGTTTCTCTTCTTG
AAAATCGGCATCCCAATGATAATCAGCGTCGGTAAAGTCCTCCTTGAACTTGTTGAGCTTGTCGACCTTC
ACATTTTCGGTAGAGTTGATCCACACATGCTTGAGTAACTGGTCGGCTGTCGGCCTCTTGTACATGTTTT
TCACAAAGCATTTAGATAAGAAATCCTTTAGTGGCTCAGAGAAAGAGCTAGGTGGGTAGTAGGTATCATT
TTCAACAGCGTAGTAGATATTGGCGTCTGTCAAATTGTGGTAGGGTGGATTCTTTGTGAGCATTTCAACT
ACAGTGGCACCTAGAGACCAAATGTCGCTGAGCGTAGAAGCTCCCCTGTTGCCCAGGATCTCTGGAGCCA
TCCAATTGAGTGTGCCCGCTAGCGTTAAGGCGCTGGAGTTCACAATAGTGGAAACGCCAAAATCAGCAAG
TTTGACAGTGTTATCAGCACTCAGCAGGATGTTAGCCGCCTTGATGTCCCTGTGGATGACTCCTTCACCG
TGTAAATATTTCAGCCCCAATAGTGTCTGTGTCACATAGGTTTTCGATTCATTTTCACTTAATCCGGTAG
AGCTCCTTGAAATGAGCCTCCTCAAAGAACCATTAGCGCAGTATTCGAGGAGGATATACAATTCATAGCT
TTTTCGTATGAAGCCGTGGTATTTAACAATATTGTTATGGTTTAAATTTTTTAACAAGCTAATTTCTGCC
ATAATGTCATTAAGTTCCTCATCATTTTCGTACACGACCTCCTTTATTGCCACGACTTGGTCAGTATGTT
TATTAATGGCTTTGTAAACTACCCCGTAAGAACCCCTCCCAATGACCTGCTTCAAGTGGTATTGCACGGA
TTTCTCAGATGCCCTCTGGATGGGAGTCAAGTTGACTCTATCGGTATCGGCCATACTGTTCATGGTATAG
TCTTACCAGGAAAATGGGTAGTGCTTATGTGTGTTTTGTCCTTCCTCGAGCCTCCAAGTAGAAGATATAC
CTTTTGTGAGGCAGATCTCCCGTATACAAAAATAACAGCAAGAAAAGCGGAAAGACCATCGCAAGGTGGA
AAGGATTATAATGGCACAGCAAAGTCGCACAGAGCACTACAGTATAGCATAGAGTGCTAATGAGTTGATA
GGCCCAATTTTGATTATGCCTTCTTTTTCATACACGACGCCAGAGGACATTATTACATTACAGTAGTTCG
CCGCTAGATGACAAACGACATCCTTACCGATATGAGATGTGCAAAGCTACATAATGGCAACAAGCGTTAT
GAACAGCCTTGTCTTTACGACCACAGAAAAGCCGTATTAGAGCTCTTCAGCTGCAAAATTTTCTTCTAAT
ATGATGCAAAGCCATCAAAAATCATGCATAGTTATGAAATACCTGATGAAACGCTTCGAGTTCGTGCTCA
AGAAATTACTGAAAGGTTACCGAGAAGAAAAATATCTATGAGACACGATAAGGCCCCTTCTGAATCCATT
GTCCTGGGCTTGTTCATTCTATTTACCACTTAAAATTGATCCTTTCAAAGGAATTTTTTTCTATTTCCAA
TAGTATATTTGTACAAAAACTACAAAAATGGATAAAAAATAACAGTAATTTGTGACTACTGTAAATATCA
CTGATTTGGATTTTGTAATGAGTACTGCTCATGCCCATGCCGATGCAAGTGGATCATAAATTTTACTAAA
CGATATTCGATAATGCGCCAAGCCTTTATAAGGAACTCAAAATAACCCATATGGACAGTTTCAGAAGGCC
AAATAACGATCAAGGACATTCACTCATGTTTTTCAAAGGCGAAGAGTGTAAAATTTTCTTCTATATAGTT
CGAATATTTTATCTTATAAATTTCAGTCGTCATTTTCCACATTCGAACTCAAATAATGATAAAGAACGCT
GCAGTAATGGCTTAAAAAAACATACTTTATAACCCATTATCTCTTACGTGTAATTTAAAATTGTTTATAG
TACTATTTGGTTATGCTTGTATGCCTCTATTATTTACTTGATCTTTTTATGTTTTCTTATGATTGAATTA
TTTATATTCTAAATTCCTCACGAATTTATACTGAAGATTTCCTTCCAGGCGAGAATAATAAACACATATT
TATGATGATAACAAGACGAACGTGTATTAAGCTCCCAGTACGAGGGAAGCAGTAAAAATTATCCCAAGAT
CCATTTAAAATGGATAACTCCACGAGCTACAACAAAATACTAAGGGAATAGGCCGTTATTTCCGTAAAGG
ATGGTTTAATAATAAGAAATTTATAATATTAATAATACATATATACAAAAATTTATATTTATATACATGC
GCCTAACTATTCATACTATTAATTTCATATTATTAAGCTTTTTTTTTTTCATTTATCATTTTTTTTCGTA
ACCTCTCATACCTGTACAGGTTTCATTCGTAAAGCAGGGACTCTAGTTTGCGATAGTGTAGATACCGTCT
ACGGATAGAGCACTAGAGATAGCTGGCTTTAATCTGCTGGAGTACCATGGAACACCAGTGATAACTCTGG
TAACTTGGTCGGCGGGAATACCAGTCAACATGGTGGTGAAATCACCGTAGTTGAAAACAGCTTCTGCAAT
TTCAACTGGATAAGTTTCAGTTGGGTGAGCAGCTTAGAAAGAGTAGTATTCAGCCAAATGAGCTCTGATA
TCGGAAACATAAACACCTAATTCAACCAAATTAACTCTTTCGTCAGATTGAGATAATGTAGTGGTTGCTG
CGGCGGAGGCACCAGCAGCAATGGCGGCGACACCGGCAGCGATTGAAGTTAATTTGACCATTGTATTTGT
TGTTTTTTGGGTTATTGCTTAGTGATGATATAGGCTTAACTGGAAGGAAAAGAACAGAGAAATGTCTCAA
ACAAAGCTGATCAAGCCGCTGTATTTATATGAAACTTGAACAACTACATCTGCACACATGGGCTCTTACT
GGTCGCCCATCTCACACTCATGCCTTCCACATTCCACTTAGCGACTAAGTCATTATTACTATGGGGACGG
GTTGTTCTTGAACGATGCTATACTTCGTATAGGAAGCCGTTTTTTTATGCCCCATCCTTTCATATGTTCC
ATAGCACAAGAATGTTCTCTACAGGAAAAGTGCCTATAGGGCTGCAGCTGCAGTTTTGGCCAAGAAATAG
AACCAAAGCCAAATTTATTTTGGGCCCTCGTTCAAGGGCCATCTCACCCTTGGCACTAAACGGTTAGTAG
GAGGGAAATCGGACTTTTCCCAAATTAGAAACAATGAAAAATTAAGTGTGAGCTCTTAGAGTCGCATCTG
CAGGAATATGCACACAAAAAGGGGAGCTGTACGTAAATAATCAGACCACACAAACTATTGCCAACCATTT
GATACTCACGCTAGATATGATGGGGGTTCTTGTTTGGACAACACAAGTCTCAGAGCCAGCGTAGATATGC
TTGTACATAAATGACGACTGGGGCATCAATTGAATCGGGTTACATTGTGCGAGCTATTACATGAAGAGAA
TATGCCTTTAGGGTAATTTCCAAATGTAGGAAGTCTCGCTAAGTAGGGCGCCCAAATCTGTATAGCGATG
TTGTTGAGGCCATATAGTAAAATGACGTGCCAATTACCGAGCTTTTGATGGAGGTAAAATCTAAGATTAA
TCTTGCGCCTTGAAACCACTAGAAATGAAAGGAATTGGTGAAAAAATAATCGCGCAATAGATGACATGGA
ACGACAGAAGTCTTGTATTGTGCACGAATCCGCAATATTCAAAGCCGAAGTTCATATACGAATGCGAACT
ATTTCTTAGGGTAGCTCTCTGTATGGGCCGCCATAAATTAGTACCAAAAGATAGGTTTTTGAAAAGGCTA
CAATGTGCTTTTTTCCTTCTTGCTTTCGAGTCCGGTGAACAGAATATTACGACGTCCTTGTATTAAGAGC
CAGACCTCCTGTTAGCGTCACTATAAGAGTAAGTCTGAAATACGCAACAACTACAGTGCAATGAAAAAGT
GCTCAACTCAATGACAATAAACAATTTAACCATGGGAGGTTAAAATATTACTGCGATCAGTAAAAATGGG
GATATCACCTTTTGACACATAACATAGCAATAAAGTAACAGATCATTAGTGATCGGACAACCTGAACCAA
CGATATAATGTCGAAGCCACCACTACCTTTAAGATTAGTAGCGCTGCAGGGGGAGACAATGAGAGAAATT
TCCCGCCACATGAACTGAGTCAGGAGTTTTTTTTTTCTTGCTGGAGAATCATTTAATTTCATGGTTAAAC
TCCTCTATAAGCATCCCATTCTCCCATGCCTGAAAACACTTTTGTCCATTCGATCCTCATGCAGCCCTCG
TTAATATGCTAAAATGGCTCATTAAATTGTAAGATTGTATCGTTCGAGAACGTCAGGCATGATAGATGGT
TGCAATTACAGGACATTGATTATTTAATCCTGCTCTCAACATGTTCAATAAGTTGAAGAGTTGCTGATCT
CCCCGTATATCTTATGAACCAAAGCATGGTGGGTGAATGTTATGGTTATCCTTGTTGAAAAATGATTGAT
AGACTGGATTGAGCGGAAAAACATGGGTCAATATGCTGATCTTGACATTTTTCAAAATCCACGGGGGATC
AAATCAACTTCTTATAGCGTATGACCTCTTTTACATTGTTTAATGATGTTAAGATTGCGATATTATAGTC
AGTTAAGTTACTCAAACGCACAGATTTAATAGAAAACTGCGTCTTCGTTGCCTAGTCGATCATAATAAAT
TCGCAGATTATTTCGAATTTGATCTCCTTCGAAATCAAGTTTATTCTCTTCACAACAAAAAATGCTTTTA
ACTTGAACAAAACTCGTAAACTATTTCCCCACTGTTGCTTCGGGACGACCCAGTTATTCAATATCTTGCA
ATGCTAATTTTTTTTGGGAGAGCAGTTGCAAATATTGCAAACACATCTAAAGCGTACCCACAATTTATGA
CTTCCTGGAGCCCAGAACAGCCCAAAAAAAAAAAGATGCGTTCTTTTTATACCAATATATTAGATACGTA
AACTCTACTCATATTGCAGGTATGCCCACATCTGGATATTGACTTTGCCAATATTCCCGCACAGCATGGG
CTTGAATTTCGGCTGCTTTAAAGAGGCACCACTTTACGGTTGGTTCAACATCAGAATTTTGAGTTGCAGC
CTGATTTTCTGGAACACTGATGAACGGCTGTGTATTCGCTGTATCCCACTGTACATCAGGATATTTTCCC
TTTATGAGATCCTTGAAAAATTCATAGCACTGGTGTTCACAAAAAAAGTGGTATGGTGTTTTCCATAAGC
CAGCCTTGAACAAATATTGATTCATGTTATACGTTATGGTTTTCCATTCTTTCCCAGCTATCGATGGTCT
ATGAGTTATTACCTCTAGTAGAAGTTTTGTACGGAATGTTTCATTACTTATTGGTCTACTGATTGACCAT
ATCTGAAGGACTACCATAGAGCCACCTAAACATATCCGGATCACCATGGCAGGGGAGAGAACACCAGAAA
CCCAAATGTTTGTTAAAGTCGCCAAAATCGTCAAGACAAAAAGGAGGAAATTGATCATTATATACTTGGC
GCGTACAATTTCGTAAAGCAAATAACTCTGGTATGATGCAAACTCATCCTCTGGAAGGACGATATCAGCT
GAGATTAAAGGACTTTCAGGGTTGTCAGGAGATCCTTCCCTCAATGGGATTGCTTTAGGATCGTCCGTGA
CATGAGTGTTTTTTTTAAATAAGATTGCATGTTTAACAAACGATTTAACTTGCTTTTGCTTACAAGTCAA
GTAAACCTTATCCTGATAGCTTAGGAAAAATAGACTTGAATGTGTCGAACATTTCAAACCTCAATTGGTA
TTTTCCTTTTTTTCAACTGTACGTACATAGCTTTTCGCTTTCTTTAGCGCCCCCAGATGAAAGTATATAT
CGTAACAAGGATGGGAACATGAAAGGTACTGAAAAAACATCTGTATTTATTAAAAGTAAATCAAAAGCAG
ACTGGGAAGTTCTGTCGTAGGGATTTTTTTTTTAATGTTATGTGTGTAGGATTATTCTATTTCCTTGAAT
TTCTCGATCGAGATTTTTCGTACCTGTGTATTTTTGGATATAAGAGTGTTTCTGATCTATTGAGTGAGCA
GGTCTCCAGCGGAATATAGAGTAGATTGAATATGGAAGAGGACTACATTAAGGCTTATTGTTAGTTAGTT
ACTGTTAGGACGCTTCGGCGAGCTGATGTCTGACTTCTCGTTGTATCAAAGAGCTCCCAATACGCCAGCG
CATTTAAACTATGATCACGGAATGCTGGATTAGTAGTATAGCAAAAGTAACACTTGTCCACCGCAGACTC
CATCACTTAGTCAACACCTTGGGTGTTTTACCGCTGATAATGGCCGTAAAATCGCCAGATATATATCATC
ATTGTTCTTCGCGAATAATACGTAACACAGTCTCTTTTCGAAATTTAGATGAGGACCATAGGCATGACTT
ATTTACTGAGATGTCCCTGCGTTAAAACTTTTACTGGCCGATTGCTAACTTTATATTTGTTAATAAAACT
ATTCACGCCTGTGTCCTAATTGTTGGATAATACCTAAACAATAACGATGTTGTATAGCTAAGAGGACGAC
CAGACAAAAAGTTATAAACTTTACCCTCGTTGAAAATGGGGCAGCCACCTATGAATCACTTCCCATTACA
ATGCCGAATAGATATGTAGTAGAACACGTACACGCATGATAATTACTTCCATGCTGTACTTATTTTTTGG
GTGTCTCTTCAGAAAGAATGCTTTATATAACCATGTGTTTGAATTAGCGATCAGCTAATAACAAGTCAGT
GTCCAAATAGTTAAAACATTGTGACCCAAATATCACAAATAAGTGGTTGTTTGGCCGAGCGGTCTAAGGC
GCCTGATTCAAGAAATATCTTGACCGCAGTGAACTGTGGGAATACTCAGGTATCGTAAGATGCAAGAGTT
CGAATCTCTTAGCAACCATTATTTTTTCTTTTTCCTCCTATACTTCATAATCTACGTAGGAATGAAAGTA
CCAACATTATACCAATGAGGGTGTGTTTCGTGGATGCATATACTCTGAAGATAAAAACAAACTCAAGTCC
GCTTCCTACGGTTTGAGTATTTCTTACCACTACATAATAAAGAATATTACGTTAACTGTAAAATCAAGTA
GACTTGGAAAATACAACGAGAACACTTTCCTGATTCTGCATCAGCGTTTTCTTATCACCAGCTGTACTTC
TACATTAGCTAACTCTCCTTTCTATAAAGGGCGTCTTTCACTTCACTTGTGCCATGTTACAAAGCTCCAA
ACGCACTTCTAACTGAGTACAATGCACGATCCCACTGACAGACAAAACAGCTTCACAGAATTTGATCATG
CCATCGTAAAAACCACGTAGTAAGGAATAAAAAATCCCGAAGTCGATCATACTATGTAGAGATGTACATG
AATAGTCTAGGAATCTGGTCTTCCAGCATGTTGCTTTGGTCTGCTTCAAGCGCTATGGAAGCGCTCGCCA
TGAGATATGCTGTTTCAAGGCAAAATAGCAAAGCTCTTTGTAAAGAAATACAATTCAGAGAAGAAGCTAC
AGCATTTTGTTTCTGGATGATCCCTGCAGGTTCATACTACTAAGTAAATCTTGAACAGTTCAAATTTCAA
CAATTCAGAAACCGCTCTTTTTATATATACTCTACCAAACGAGATGAAACAGCATTTTTTTACTCTTATA
AGGTACCAATATTTTGACGTATGCTTTCTTTAACGTTCACGATCGGGCTGGGCCATTAAACTTACCTTAG
ATATTATTTGGAACAGCACCGCAAGTGCTGATGTCCCAGAAATGGGCGCCGGTTCAATTAGGTCGTGAAG
TCAGACATATGGAGACTCTCGGACTGAAAGCACTAAGGGATGATAGCTGGCATGCCAATTCCATTTTAAA
TTTACACATCAAGTTACAGGGTTTGGGAAAATCACGTTCAAAGCCTGAAAATTTGAGGTTGTTCACGGAA
ATCATTTGGTTATGTCTGTCGGCCTGCTATTTAGAGACATTTTTTATTGCAACAACCTACTCTATGCACT
TACACGGAATCGCAGAATAACGCGCGCACAACACAATTGGGAAACGATAGGATTTTGAATAGTGTATTGC
TTTGTACCGATTTAAATAATTCTTTCTCGTGTTGAATCCGAGTTGAAGATGAGTATGCTTTGAAGAGGTG
AAATATCATCAGTAAAAAAAAATAACGACAACTGCAGGACTCGAACCTGCGCGGGCAAAGCCCAAAAGAT
TTCTAATCTTTCGCCTTAACCACTCGGCCAAGTTGCCAAAATTGTATGTTATTTGTTGTATCTCAAAATG
AGATATGTCAGTATGACAATACGTCACCCTGAACGTTCATAAAACACATATGAAACAACCTTATAACAAA
ACGAACAACATGAGACAAAACCCGACCTTCCCTAGCTGAACTACCCAAAGTATAAATGCCTGAACAATTA
GTTTAGATCCGAGATTCCGCGCTTCCACCACTTAGTATGATTCATATTTTATATAATATATAAGATAAGT
AACATTCCGTGAATTAATCTGATAAACTGTTTTGACAACTGGTTACTTCCCTAAGACTGTTTATATTAGG
ATTGTCAAGACACTCCGGTATTACTCGAGCCCGTAATACAACATTATTTTCAGTGATAAAATATGTAAAC
CAATTATAAGAAAAAGGATTGCGTTGCATCACAACTGTAAACCATTAATTAAAAAGAGCAATTGCTATTT
AGATTTGTTGCTGAGAATTGGCTAAAAAATCTGATAATTGTAGGACTTCTATTATTGCTAGGGGCAATGT
GTTGGAATGCAATTCTGTTGGAATAAAAATCCACTATCGTCTATCAACTAATAGTTATATTATCAATATA
TTATCATATACGGTGTAGAGATGATGGCATAAGGTATGAAAAGCTGTCATCGAAGTTAGAGGAAGCTGAA
GTGTAAGGATTGATAATGCAATAGGATAATGAAACATATAAAACGGAATGAGGAATAATCGTAAGATTGG
TATATAGAAATATAGACTCCATTATGGGGATTCCTAGACCCTCGAGGAGAACCTTCAAGTATATTCTGTA
TACCTAATATTATAGCCTTTATCAACAATGGAATCCCAACAATTATCTCAAAATTCCCCCAATTCTCAAC
ATCCGACTGCCATGCAATGTGCTTTTCTGGATCTCACTCATGATCATAATGGCCCTGTAAAAGGCTCGCA
CTATTATTATTATATCTTCACTATATATTATTTCGGAGGCTGTACCTATCAGTGAAAAAACGCCTCTAAA
AATGAAAAAAAAAAAGAATATGAAAGGGGTTCTGAATTGCTAAAATATTTCGTCAAAGCTCAATTAGTAT
CATGATCAAGTCGTAATTCGAATCAGCATAACAACCTCCAAAACCATATAATAACCTTACACAAGACAAG
ATATCAATTCAACATGCAAACCCCTTCAGAAAATACCGACGTCAAGTTGGATACTCTCGACGAACCCAGT
GCACATTTAATCGAGGAAAATGTGGCTCTTCCAGAGGATACATTCAATTCGTACTGGAGTTATATACTTA
ATGAAATCGCTCGTTGTAAACCGCTAATGATTATGTTCCTAATACCTGTGTGTTTGGTTTTATTGATTAC
GTTTTTTCATGATATCAAAGGTATCCTTGTGTTTTTAGTGATTTCTCTTATCCTCTCTATTATCATTTTA
TTGATCGGTATAACTGCCTTCGTGTCTGAGACCTTGAATAAGGGTTTCATAATTAAGCTTTTAGTAGAAG
TCATTACACGTAAACCAGCAGTAGGGGGGAAGGAATGGAGAATAATCGCATATAATATGAACCAGTATCT
GTTTGACCATGGGATATGGCATACTCCGTATTACTTTTTTTGTGAACATAGGTGCCATAAATTTTTCAAA
AGCCTTATCAAACAGACAAGGTCGAATGCACATTTGAGTTCACCAACGAACGGTGCAGAGAATACGCAGT
CAAACACACCAGCAAAAGAGGTTTCAAATGAGATGGTAAAACCTTATATCTTTAGTTCTGATCCAGTTTT
AGAAGCTTACCTTATTAAAGCTGCGGAAATTCACAAAGAAGCTGAATTTGAGTATTGGAGAAAGCAATAC
CCAGAGGTTGATTTGCCTTAGGGCCGAATTTTTGGTATTTATCTAGTATATTCTAATATAAAATGTACGA
GCATCATTAACTTCAAGAACATTACGAAGCCCGCAATTAAGTGTCAGTCCATCTGGGTGTAAAAGTTATG
TACGCTCGAAACAAATTTTATGTAGTTTACTTTAGATGCAAATGCTATTATATATTTTGCTTTATGATCC
TCGGCTTGATGCTCGCCAACGTGAGATAGCTGGTCATCACAATAGATCAGCCGGGACGCTTTTCGATCAC
ATCGAATCCCTTCGGGACGTTGCAACAATACGTGAAAAATGCCTCAAAAATAATAAATACAATGGTGAAC
AACGTTAAAAAAGCATAAAACAGCTGGCTATTTTGATCAGGATAACATCTATAAGTGCCATATTAAGGCA
AGATATCAATTGACCATGCAAACACCTTCAGAAAATACCGACGTAAAGATGGATACTCTCGACGAACCCA
GTGCACATTTAATCGAAGAGAATGTAGCTCTTCCCGAAGACACATTCAGTTCACATCTGAGTTATGTACT
TTATGAAATTGCTCATTGTAAACCGATCATGTTTATGATCATCATAATCGTGAGTTTGATCTCATTGATT
GTGCTTTTTCATGATAACGACGGGTGCACTGTGATCTTAGTGATGTCCCTTATAGTAGCCTCCATGGCTT
TAATGGTGGTTGCAGCATTCACATTCGGGAAAGCGATCACTGAACAGGAGTTCATGATAAAGCTTTTAGT
GGAGGTGATCGCACGCAAGCCTGCGGGGAAGGAATGGGGTACTGTCGCATATAATATGAACCAATATCTA
TTCATGAAGAGACTATGGTATACCCCGTACTATTTCTATAGCGGCAAGAAGTGCCATGAGTTCTTCACCA
CTCTTATCAAGGAAGTGAATTCTGGTTCGCACTCGGATTCCTCATCGAATAGTGCCGAGGATACACAATC
ACCTGTCTCAGCAGGGAAGACTTCAAATGGTCTAAACAACTTTTATAGTATTAGATCAGACCCTATTTTG
ATGGCATATGTTTTGAAGGCAACACAAATAGAAAAGGAGGCTCAAAGTGAATACTGGAGAAAGCAATATC
CTGACGCTGATTTACCTTGAAGCGGAAGCATTTTATTCACCAAGTATACTTACTTTTCTTTAAAACGAGA
ACAAGAATCGAATTCAAGAACATCTCGAAGCCAGAATTGAGCATCATATATTCGAGCTGTACAAACATCA
TGGCCTACAACTATCGTATTTGTAAGTTTTTTTAGAGGTTTTCATATTTGTTTAATAAGGGTTCTGTCAG
TTTTTGTCACATTCTATTGTTGCGCTTCGCATAATGCAGCCAAGAAAATCCAAACAATAGAAAAAGAAAA
AAAGGATCTCAAAAAGGGTTTGGTGTTGTAGTTATAAGAATAACTAGTGAATAAAAAAGCTGTTGTTTGG
TCCGTATTACATTCGTCAAAAATTTAGTACTCAAATCGTGTATGCAATCGCAACCACAAAATAAAAATAT
TAGACTGGATGTGTTGAGTGGAGATGGTGCCAATTTAGTTGAGGGAAATGTGGTCCTTCCCAAAGACATG
TTCAATTCGTACTTAAGTTATTCACTTTACGTGTTACGAGGGGGCTCATTGTAAGCCGATAATGATTATG
TTCCTGGCATCTGTAATTTTGATTTCACTGACTAATTTCCGAGTATACCATCTCATGTCCCTTCTATCCT
CTTTTTTCATCTCCGGGACAGACCGACAATAAAGCATCTAATATTAGGCTTTCGTTAGAGGTAAGCACAC
GCCAGCGTTCGGTGAAAGGGGAATGAAACATTATCACGTACAAGATGAATAAATATCTATTTGACCATAA
AATATGGAGTACTCCTTACTACTTTTATTGCGAAGAAGATTGCCACCGTCTTTTTCTAAGTTTTATTGAG
GGAAGAACTTTCGAGAAGCCAACAAGCAACGCTGAGGAAAATGTACAGGAGACTGAAGCTGGCGAATCTT
TCACATTAAATCCCGGAGAAGATTTTCAAAATTGCTTTCCAAGACAGCGGATATTGTAGAACAATCTCAA
GTGAAGTATTGGCAAGATATTGGTGCAATTATTTGAAAGGAAGGAGAAATATTCTGACAGTACCTTGCTA
GCAAAGGGATTTACCAATCCACTGACGCTAAAATGGGGTAGTAAATTAGATAAATTGCATTCTAACGTGA
CTTTATATAGTGGGAAACAGATATGTAGCACACAAAACGGCATGATTATGCTTAATTGATTCCTATTTTT
TAACGTAAATACTCTCCCAGAACGATCAGAAAACTTAACCCGCAACCATCTTTGCTGTGCTAACAACTTA
TGTCGCCTCAATACCATTTTTATTTTGTATCATTCCGGAACTTAGTATTGAATGAAAAATGCCTCCGAAG
TAAAAAGCAGGTGATGAAAAGTTTCAATTGGTATAAGACAGATCGCTATTTTGATCCGCATAACATCCTT
CAACACCATAGCAGAGCTATAGAGAAGACAAGATATAAACTGGGCATGCAAACATCTTCAGAAAGTACCG
ACGCCAAGTCGGATTTTCTCGACGAACCCAGTGCATATTTAATTGAGAAAAATGTGGCTCTTCCCAAGGA
CATATTCGGTTCGTACTTAAGTTATTGGATATATGAAGTTACTCGTCATAAAGCGGCAGTAATTTTGCTC
GTACTTATTGTGACTTCAATTTTATTATTAGTGTTTTTTTATAATACGGAATTTTGCGTTGCCTTTGAGA
TACTATTGTTTTCCTTTTGCTTTCCAGGAACATGCATGGTTGTAATTGCATTTAGTGAACCGATCGGTGA
TCGGGAATTTAAAGTTAAGCTTCTGATGGAAATTATCACACGTAAACCGGCGGTAAAGGGGAAAGAATGG
AGGACAATTACATACAAGATGAACCAGTATTTATTTGATCATGGGCTATGGGATACTCCCTACTACTTTT
ACCGTGATGAAGATTGCCACCGTTATTTTCTAAGTCTTATTAAGGGAAGAACTTTCAAGAAGCAAAAGGA
ATCGTCAGCCAGCAATGTTAAAGACGCACAATCAAATGACGAAACCGCTGGCACACCAAACGAAGCCGCT
GAGTCTTCTAGTTTTAGTGCCGGACCGAACTTTATAAAGCTCCTCACCAAGGCAGCCGAAATCGAACAAC
AATTTCAAAAGGAATATTGGCGACAAGAGTATCCTGGTGTCGATGAGTTTTTTTAGACAGAAGACGGGAG
ACACTAGCACACAACTTTACCAGGCAAGGTATTTGACGCTAGCATGTGTCCAATTCAGTGTCATTTATGA
TTTTTTGTAGTAGGATATAAATATATACAGCGCTCCAAATAGTGCGGTTGCCCCAAAAACACCACGGAAC
CTCATCTGTTCTCGTACTTTGTTGTGACAAAGTAGCTCACTGCCTTATTATCACATTTTCATTATGCAAC
GCTTCGGAAAATACGATGTTGAAAATGCCTCTAGAGATGAAAAACAATCGTAAAAGGGTCCTGCGTAATT
GAAACATTTGATCAGTATGCAGTGGCACAGAAACAACCAGGAATACTATAGTCATAGGCAATACAAGGTA
TATATTGGCTATGCAGACCCCTCCAGAAAGTACCGACGTCAAGTTAGATACACTTAACGAACCTAGTGCA
CATTTAATTGAGAAAAATGTGGCTCTTCCTAAGGACATATTCCGTTCGTACTTGAGTTATTGGATCTATG
AAATCGCTCGCTATACACCAGTCATGATTTTGTCCCTGGTAATAGGGGTTTTGGTTTTATTAATTATATT
TTTTAATGACAACGAAGCTTGTGTTTTCAATTCTGCAATATTTGCTTTTACTTCTCTTGTAGGTTTGTTA
ATAATATTAAGTGATGGTAATCCAAAGCTAGTCAGTCGTCGAAATTTTAGGACCGAGCTTTTAGTGGATG
TCATCACACGTAAACCGGCGGTAGAAGGGAAAGAATGGAGGATCATCACATACAACATGAACCAATATTT
GTTTAATCATGGGCAATGGCATACTCCGTATTACTTTTACAGCGATGAGGATTGCTACCGTTATTTTCTA
CGCCTTGTTGAGGGAGTAACCCCCAAGAAGCAAACAGCCACGTCAATTGGCAATTCTCCGGTCACCGCTA
AGCCTGAAGATGCCATCGAGTCAGCTTCTCCTAGTTCCAGACTGAATTATCAAAACTTTTTGCTCAAGGC
AGCGGAGATCGAACGACAAGCTCAGGAAAATTACTGGCGAAGGCGGCATCCCAATATCGATGCGCTTCTT
AAAAAGACGGAATAGCTTAGAGACACTACCATACGTAAAGCGAACATAAACTAGAGTATGATATATAATC
AGCACTAACTGGCCGGAAAACGGCCGAAGGAAGCCTCGAAAAGTCGATTCGTGTTGGACCCATTTGCTGA
ACAAAGTGGTTCATTGCCTACCTATTATGGTAGTAGTCGTGATAATCGTGTGGTTGGTTTTGTCAACGGT
GCATTTGCATTTTCATGACAATAAACCTTGCGTTTTCGTTCTCGGGATATTACTTTCCCTCCACTTCTTT
CGCCTCAATAGCTCCTATAAGCATTCTCAGGGCGTATGTCGGTGATCGAGATTTCCAAGCAAGCTTTTAG
TGGAAATCATCGCGCGCAAGCCAGCGGTAAAGGGAAAAGAACGGAGGACGATTACATACAAGATGAACGA
ATAAATAAATTAATAATAAATAATAATAAAAAGTACAGTAGCATTAAATATTATTAAGTTTAATGATTAA
AAATTGGTTAATTGTCAAGAAAATCTAAGGTATTAATAAATAAATAATACTATGACAACTTGCAGCGAAA
GCATCAGCCCCAATGAAAATTAATCAGAATTGAATCTGAGCGTATTTATTTGATAACGGTTTACGTAACT
GTTGGAATAAAAATCAACTATCATCTACTAACTAGTGTTTACGTTACTAGTATATTATCATATACGGTGT
TAGAAGATGACGCAAATGATGAGAAATAGTCATCGTTTTCAACGGAAGCTGAAATACAAGGATTGATAAT
GTAATAGGATCAATGAATATCAACATATAAAACGATGATAATAATATTTATAGAATTGTGTAGAATTGCA
GATTCCCTTTTATGGATTCCTAAATCCTCGAGAAGAACTTCTAGTATATCTACGTACCTAATATTATTGC
CTTATTAAAAATGGAATCCCAACAATTATCTCAAAATTCCCCCAATTCTCATCAGTAACACCCCACCCCG
TATTACTTTTACCGTGATGAAGATTGGCATCGTTACTTTCTAAACGTAGGACGTGCGGAATGACAAAACC
ATCAGCAGTGTCACGATCTCTCCAGTCACAATGGCAATCATGAGTGCATAGTCCAAAGTAAAGGGGCAAG
GAAAAGCATGATTGAAAGGACTCCCCATCTGGACTCTATATGTCATCAGCGGCTAAAAAAAAGCATATAG
CACAACATCAGCATCAGCATCAGCACTAGAGTCATCGGCCCGGCGGTCCGCGGTCATCCCCGCGGACTTT
CCGTCCGCCCGGCGGGCTGTATCAGCGTCAACTGGAACGCGCATATATATACAAGACACACATAACATAG
AAGCACACCCACGACAATAACCACACGACAATAACCACACCCGCCCACCCCTCCTTTCCGTATACAATGC
CAAACTTAAAGAGACTACCCATCCCGCCACTGCAGGACACGCTCAACCGCTACCTGGCACGCGTGGAACC
CCTGCAGGACGAGCGCCAAAACCGCCGTACGCGCCGCACTGTGCTCTCCGCAGAAAACCTGGACGCATTG
AACACGCTGCACGAGCGGCTGCTAGAATACGACGCACGGCTCGCGGAAAGCAACCCAGAGTCCTCATACA
TCGAGCAGTTCTGGTATGACGCGTACTTGCTATATGATGCAACTGTCGTTCTCAACGTCAACCCGTACTT
CCAACTGCAGGACGACCCAACCATCAAAGACACACCAGAGACGGCGGCACAGGGCCCCTATGGCGCACAC
ACGGTGCAGGTTCGTCGTGCCGCACGACTCACCACCTCTATTCTCAAGTTCATCCGCCAGATTCGCCACG
GCACACTCCGCACAGACACTGTGCGCGGCAAAACGCCGCTGTCGATGGACCAGTATGAGCGGCTATTCGG
CTCCAGTAGAATCCCTCCGGGTCCCGGCGAGCCCTCTTGCCACTTGCAAACAGACGCCACGTCGCATCAC
GTGGTGGCGATGTATCGTGGCCAGTTCTACTGGTTCGACGTGCTGGACACACGCAACGAGCCCATCTTCG
CCACCCCAGAACAACTGGAGTGGAACCTCTACTCGATCATCATGGACGCGGAATCCGCCGGAAGCGGATC
CGCGCCCTTTGGCGTGTTCACCACAGAGTCGCGCCGGGTGTGGTCCAACATCAGGGACTATCTGTTCCAT
GCGGACGACTGCACCAACTGGCGCAATCTCAAGCTGATCGACTCCGCGCTGTTCGTGGTCTGTCTCGACG
ACGTGGCGTTTGCCGCCGATCAGCAGGACGAGCTCACGCGTTCGATGCTGTGCGGGACTTCTACCATCAA
TCTCGACCCGCACCAACACCAGCCGCCATTGAACGTGCAGACAGGCACCTGTCTCAACCGCTGGTACGAC
AAGTTACAACTGATCGTGACCAAGAACGGTAAGGCGGGCATCAACTTCGAACACACCGGTGTGGACGGCC
ACACTGTGCTGCGGCTCGCCACAGACATCTACACAGACTCGATCCTGAGCTTCGCACGCGGTGTCACCAA
GAACGTCGTCGACATCTTTAGCGACGACGATGGAAAACCATCGTCGTCGTCGTTGGCCTCGGCGGCTCAC
TCCGCCAACTTGATCACCATCCCTCGTAAACTGGAATGGCGCACTGACAATTTCCTGCAATCGTCGCTGC
ACTTTGCCGAGACGCGCATCTCGGACTTGATCTCGCAATACGAGTTTGTTAATCTTGACTTCTCCAACTA
CGGCGCGTCCCATATCAAGACAGTGTTCAAGTGCTCGCCAGACGCCTTCGTGCAGCAGGTGTTCCAGGTC
GCATACTTCGCGTTGTACGGTCGCTTCGAGACCGTGTACGAGCCTGCCATGACCAAGGCGTTCCAAAACG
GCCGCACAGAGGCCATCCGCTCCGTCACGGGCCAATCGAAGCTCTTTGTCAAGTCACTACTGGACCAGGA
TGCCTCGGACGCCACCAAAATTCAGCTCTTGCACGACGCCTGTACGGCGCACTCGCAAATCACAAGGGAA
TGCTCCCAGGGGCTCGGCCAGGACCGTCACTTGTATGCGCTCTACTGCCTCTGGAACCAATGGTACAAGG
ACAAGTTGGAGCTCCCACCCATCTTCCGCGACAAGTCCTGGACTACCATGCAGAACAACGTCTTGAGCAC
CTCCAACTGCGGTAACCCCTGCCTCAAGAGCTTCGGGTTCGGGCCTGTCACCGCCAACGGCTTCGGCATC
GGCTACATCATCAGAGACCACTCCGTCTCTGTGGTGGTGTCCTCAAGGCATCGCCAGACTGCTCGGTTTG
CGTCGCTCATGGAAAAGTCGCTGCTGGAGATCGACCGCATCTTCAAACGGCAGCAAGCTCGCGCAGCAAA
ACCCGCTGCCAGGACCACTGCTAGCGCCAACACCAAATCAGAAGACATGAAATACCTGTTGTCCGGCTAC
GATTACTTCGACGTGAGCGTGTCCGGTTGAGTTTATGCTGAGTTTTTGCGCATCAATATTATTTTTACTA
CTACTACTACTACTACTACTACTACATACTATTAAATATACTAAATAAGAGGAAAACGCTTTGGAAGTGA
CTGGCGCCGCCGCTGGCTACTATAATAGCAGCGACTGTAATTTAATCTCATCCCGTCGTTTGGATTACCT
CTTTTACTCGCCGAGCGAACGTGCACCAAAAAGGGAAAGGAAAAAAAGAAAAAAAAAGGAAAAAGGAAAC
TCAAAACTTGGATAAATAGAAGCACTCAAACTAAATTAAACTGCCAAAAAAAAAAAAAATAAAAAGGGAA
AAGTTTAAACATCAAAGTACACCTTTCACCCCTCCACACACCATGGAACAACCTGATCTATCGTCTGTGG
CCATCAGTAAGCCGCTGCTGAAGTTGAAACTTCTCGACGCCCTTCGCCAGGGAAGTTTCCCCAACCTACA
AGATCTCCTAAAGAAACAATTCCAGCCGCTAGACGACCCAAACGTCCAACAAGTGCTCCATCTCATGCTC
CACTATGCCGTGCAAGTCGCCCCCATGGCTGTCATAAAGGAAATCGTCCATCATTGGGTCTCAACTACAA
ACACCACTTTTCTAAACATCCATCTTGATCTAAACGAACGGGACTCCAACGGCAACACCCCATTGCACAT
CGCCGCCTACCAGTCCCGCGGTGATATCGTAGCCTTCCTCCTGGACCAACCAACCATCAACGACTGCGTG
CTCAACAACTCCCACTTGCAGGCCATCGAAATGTGCAAGAACCTAAACATCGCGCAGATGATGCAGGTGA
AACGCTCCACATACGTTGCAGAGACCGCCCAGGAATTCAGAACAGCTTTTAACAACAGGGACTTCGGCCA
CCTAGAATCTATCCTCTCCAGCCCTCGAAACGCAGAACTGCTCGACATCAACGGTATGGACCCGGAGACT
GGCGATACCGTTCTGCACGAATTCGTCAAGAAAAGAGACGTCATCATGTGCCGTTGGTTGCTTGAACACG
GTGCTGACCCCTTCAAGAGAGACCGCAAGGGCAAACTGCCCATCGAGCTCGTTAGGAAAGTCAATGAAAA
CGACACCGCCACCAACACCAAGATCGCCATCGACATCGAACTGAAAAAACTATTGGAAAGGGCCACCAGG
GAGCAAAGTGTCATCGACGTCACAAACAACAACTTGCACGAGGCCCCCACTTACAAAGGCTACCTGAAAA
AATGGACCAACTTCGCTCAAGGCTACAAATTGCGTTGGTTCATCCTTAGTAGCGATGGGAAACTATCCTA
CTACATCGATCAGGCCGACACTAAGAATGCCTGCAGGGGCTCCCTAAACATGTCTTCGTGCTCTCTGCAT
TTGGATTCGTCTGAAAAGTTGAAATTCGAAATTATCGGCGGTAACAACGGTGTTATCAGGTGGCATTTAA
AGGGGAACCACCCCATCGAGACAAATAGATGGGTTTGGGCCATCCAGGGCGCCATAAGATACGCAAAGGA
CAGAGAAATTTTGCTGCACAATGGCCCCTATTCGCCTTCTCTGGCCTTAAGCCATGGCTTGTCATCCAAA
GTGTCCAATAAAGAAAACTTGCATGCAACTTCAAAACGGTTGACCAAGAGCCCGCATCTGTCCAAATCCA
CACTGACACAAAACGATCACGATAATGACGATGACAGCACTAACAACAACAACAACAAAAGTAATAATGA
TTATGACGATAATAATAATAATAATAATAATGACGATGATGATTATGATGATGATGATGAAAGTAGACCC
CTCATAGAACCATTACCGTTGATTTCATCCAGAAGCCAAAGCTTAAGCGAAATCACTCCCGGTCCACATT
CTAGGAAGTCTACAGTCTCGTCTACAAGGGCAGCCGATATACCATCAGATGATGAGGGTTACTCTGAGGA
CGATTCTGATGACGACGGTAACTCCTCTTACACAATGGAAAACGGCGGTGAAAACGATGGCGACGAAGAT
CTAAATGCCATTTATGGTCCCTATATTCAAAAACTACACATGCTACAAAGATCCATTTCCATCGAGTTGG
CATCTTTGAACGAATTGCTGCAAGATAAACAACAACACGATGAGTACTGGAACACCGTCAACACTTCTAT
TGAAACCGTCAGCGAATTTTTCGACAAATTAAATCGGTTGACCTCTCAAAGGGAAAAAAGAATGATTGCC
CAAATGACCAAGCAACGGGATGTTAACAATGTTTGGATTCAATCGGTAAAAGATCTGGAAATGGAACTGG
TTGATAAAGACGAAAAATTGGTTGCCTTGGATAAAGAACGGAAAAATCTGAAAAAAATGCTTCAAAAAAA
ATTGAACAATCAACCACAGGTTGAAACTGAGGCTAATGAAGAATCCGATGATGCAAATTCAATGATAAAA
GGATCCCAAGAATCAACAAATACCCTTGAGGAAATCGTAAAATTTATCGAAGCAACAAAGGAAAGTGATG
AGGATTCTGACGCCGACGAATTTTTCGACGCAGAAGAAGCTGCTTCCGACAAAAAAGCCAATGATTCGGA
AGACTTAACCACAAACAAGGAGACTCCAGCTAATGCGAAACCACAAGAAGAAGCTCCTGAAGACGAGAGC
CTTATTGTGATCAGTTCTCCACAGGTGGAAAAGAAGAACCAACTATTAAAAGAGGGATCATTCGTCGGAT
ATGAAGACCCAGTGAGAACCAAACTGGCTTTAGACGAAGATAATCGTCCCAAGATTGGTCTCTGGTCTGT
TTTAAAGTCTATGGTCGGTCAAGACTTAACCAAACTAACTCTACCGGTATCGTTCAATGAGCCAACATCC
TTACTACAGAGAGTATCTGAAGATATTGAGTATTCTCATATTCTTGACCAAGCTGCCACTTTTGAAGACT
CCTCTTTAAGAATGCTATATGTAGCTGCCTTTACTGCATCAATGTACGCATCTACCACTAACAGAGTGTC
TAAACCATTCAACCCCTTACTCGGTGAAACTTTTGAATATGCCAGAACTGATGGTCAGTACCGATTCTTC
ACCGAACAAGTCTCTCACCACCCACCTATCTCTGCTACTTGGACAGAATCGCCCAAATGGGATTTTTACG
GTGAATGTAATGTTGATTCGTCATTCAATGGGCGCACGTTCGCCGTGCAACATTTAGGATTATGGTACAT
TACTATCCGGCCTGATCATAATATTAGTGTTCCCGAGGAAACTTATTCCTGGAAAAAACCAAATAACACT
GTTATCGGTATTTTAATGGGGAAACCACAAGTAGACAACAGTGGGGACGTCAAAGTCACAAACCATACCA
CAGGCGACTATTGTATGCTGCATTACAAAGCCCATGGCTGGACCTCAGCCGGTGCATATGAAGTCAGAGG
TGAAGTATTCAACAAGGACGATAAAAAATTATGGGTTCTTGGTGGGCATTGGAATGATTCCATTTACGGG
AAAAAAGTAACTGCTAGAGGCGGAGAACTGACATTAGACAGAATAAAAACGGCAAATTCTGCCACGGGAG
GACCAAAACTAGATGGGTCTAAGTTTCTGATATGGAAAGCAAATGAAAGGCCTTCAGTGCCATTTAATTT
AACGTCGTTTGCATTGACTTTGAATGCTTTGCCACCCCACTTGATACCATATTTAGCACCCACAGATAGT
CGTTTAAGGCCCGATCAAAGGGCTATGGAAAATGGTGAATACGATAAAGCTGCCGCGGAAAAGCATCGTG
TTGAAGTAAAACAAAGGGCAGCAAAAAAAGAAAGGGAACAAAAAGGAGAAGAATACAGACCTAAGTGGTT
TGTCCAGGAGGAGCACCCCGTTACCAAAAGTCTATACTGGAAATTTAATGGAGAGTATTGGAACAAAAGA
AAAAATCATGACTTTAAAGATTGTGCTGATATTTTCTAAGCTGTGCAATGTAGTCACAATAACACTCGTT
CATTTGTATCCATTGCGAATGCCGGTACATCGGAAAACAGGATAGGACCTATTTAATTATATAGTATGAA
GTATTCATAACTTCTTGAGGCATCAATACATCATATTCCATGAGCTGCGTGGCATTCATACTCATTGATT
TAAAGGTTTTTTATTTTCATGGAAAAGATTAACCGGGCTGAACGAAATATATTAAAGATGCTAAAACTTA
TGCTTTCATTGACTTTCAATAGTGTCCACTAACCAAAAAAAAAAACTACTCTAACAAGGGATCCCCATGG
ATTCAAAGCCGATACCAAACAGATATTACTCTGCATAGAATTCAAAATATTATCCATATAAAGATGGGAA
AGAATTCCAAAAGGAAAATTCTGCTCTAGAAGGTCACAAAACTAGTAAGAAGTTGACCCCCCTGCCATTA
AAAAACGTTTTTAACAGCTCTAGCAATATTCTAATTTCGAAAGTGCTCTCAAAAGAATTTATTCATTTGC
GAAAAAAAGAATATCTCAAAATTTTCTCGATCACGTACAACATCGTAGTATTTAAAGGATTATTAAGTCA
ACGAATAATTTCCACAAGAAAGGTACCTCTAGTTTTGGTGATGAAGCAAGACAATAACTGGCAAGGGCTC
TCACTAAATATCAACCCCTTTCAAATAAAAAAAGGATCATGGCTGGCAGCGCCCACAACAATTAAACTCT
GTTACTATCAAAAAACATTGAGCCCAAGAATGGAATAAAATTTTCACTACACCTCGGACATGGATTTGTA
CATGTCCTATTATCCTGTAATTTTGACATATACTGATATGGACCTCTTGTTTCGTATAAATCGCTATTTA
TTTCCCCAGATAACTAAAGAAAATCCTTCAACCCAGCGTTCTATATTACTATATTCTCAACCCGCCGTTT
TCCTGCTGTGCGATAATTCTCATTCAATACTACCATTTCAAACCTAGAAAAGGGTGTCTTTATTAAAACT
GTAAGAAAATTTTATCATGAACTCTGATGAAAAGTCTTCGGAAGATCAACTTTTTGATTTTTCAAAAATG
AAAGAAACTGTTGTCTCCATTTATGGCCTCATATCTGAAGGAAATTCGTCTGCTATTAGTCATACCACTA
TCTTCTTCTTGAAGCTGCATTTCAAGGTTGATTAGGAAGCATCTAACAATCATTCGATAGGGAAAACAGA
AAGGCCGTTACAGTTTTTTAAAAATATCAATATCAAGAGAAAGAACTAGGGATATTGCAAAATCAAAACT
TCTGATATTTGGTTTTACGTGAAAATTACCAACACTTAAACGTTAAAATTTCAAACTATCTACTGAAATA
TAAATTTTCAGTCAAAGAGATGAAACGATTATTTTCTTGAGTAATTCGTTGTCACAATTTAACAGAAAAT
TACTGTTTTTTTCAAGTAGTTCACAAAGATACTCAAACTAAGATCATGGAGACGTCGGCAAGCAATTGAT
TGTTAGTGATTATCAAAACTCATTAGCTTCGGTAAAACTACATAGATTGAAAATCAGTAGTAACATACAA
CATGGTTTCCATGAGATTACAAACCGGCCAACCTAATGCTTTCAAAAATTCTTTGCTTACTGATTCACGG
TGGCCAAGAAGCATATAAATCTGTACTTTGCAGTAAAAAACAGATGGTATTGCTCATTCCCAGCGATTGC
CAAATACGATTCATAACAGATTGACTTATCTTTTTCGAAAGCTCTATCATATGGCTTTGAGTAATAAGGT
GAGATTTTTTTGGTGATGAAAATAAATACGGTGCCTTGATGCAAAATTTTTAGCCACAAACCTCTCTTCA
GTCCCACATGATTCACCTGATTACGACTCACTATTTCATCTGTTCCATAAATCTCGGCTTTTTATATACA
GAACATTAGACGACGGGAAGAGAAAAACGTCAGTATAACCCACTTTTGTTCGTAAAAAAAGGTTATTCAC
TTCTACTCCGTACTAATCAATGACTTTAATGGTGAAACCATGATGAGGAGAGTAACACGATGTAATTGTC
ATAAACTAATATTATCCCATATTAGTTTACTGACGGCTACAAGTGAGAATATATACTTTAAGAGTGTAAC
CATACCAGTAATTGGGTTCCAAACAAGTTTGTGAGGCGCGTGTGCTGAAAGTAAAAAAAACTTACCTTAA
TAACGCAATTTCTGGCGAGGTTAAAATATTAAATATAAAAAGCCTTCCAAGTAATTTTGCCCACTAAAAT
GTAACACAAAGCTCCACTGGTTCTCGGCTTCTTGTTCTTTCAAAAGGATCTTCAAATCCGCTTCCACTTA
AGCAGCCTTCTGCTACGACTTCTTCTGAGACACTCGGTTTCGCGCGGGCACTTCTGCCCACCAAAAAAGT
TTATTTTCCGGAAAGCTTATTTCTAAATAAACTTCTGAGGAATTTTTTTTCCGCAAATTTCCATGCAACG
TCGAACTCTCAAATTCTCACGAGATTATTTGACTTGCTTTCCTTTCCCCCTTTTTCCACGCACTACGTCA
ATGCAAGTGATCCGCTTTTGAAGAAGCAAAAAATACTTCTTTCAGCTCGTACCGGCATTTTTATTATTTG
TCAAAACTGGCGTTTGGAAACCAGCTCTTCACTTTTTCTTCGTGGTTTCTTCGTGGTTTTTTCGAGAGTT
TTGTTTAAGCCCCTTTTATGGATGCATGAGAAAAAAAAAAGGTTTGCTACAACCATCTCAGGTCTCTTGA
AGGATAGTTCGAAGCTCGCCTGACCGTCTTTGGGTGACCAGGCTTGGTTTTCAGTTTTTTTTAGCTCATT
GAGATATGTGATCCCGTTCCTAGATATTATGAGGGAATTTTATATATCAAATTGATTTTCACCGCGAATT
CCAGAAGGATGGGCAAAAGAGGGCTTGTTGGCGTGGGAGGATGGTCGCGGCTGAAAATTTTCACCACGAG
CAGTTTCTTGTGAGACATCCTAATACTTTTGCATTTTTACCAAGCAGTCGTCCGTAGCAAAGCATAGGTT
AGTAATAACAATGTGCAAATAAAAAACTATCTTACAGGCAATTATTTTGTGGCAAAGCAAGGTCCATGTT
TTCTTGAAAGGTAAGAAGTGGCTTTGGGACAGCTCATATAGACAGATTTAAGTTTTTGATCTGAGAAGCG
AATGAAATGTCTTCAGTATCATTCAATTTAGCATCCTTTTCATTGACTTTGAATGTTTTACCGCCCCAAT
CAATGCCATAATTAGCACCCCATGGATGGTCGTTTAAGGCCTGAAGAGTTATGGAGCATTGTGAATAAAA
TAAAAAATTACTTAGGAAAAGCATCGTGTTGAAGTAAAGCAAAGAGCAGCAAAAAATAAATGGAGTAAAT
ATGAGAGAAATACAGATCAGAATGGTTCGTTCAAGAGTCCATACTATAAACCCGATGGTGACTTTTGCAC
AAAAAAACAATGGTTTCGAAGATTGTGCTCATATTTTCTGAGCTCAACATATGCTCGCAAAAACACCTAC
TAATTGATGTTTACCAAGAACGCGAGTACAGTCATATATAGATGTAGTAGAGTTGAGATATTCTGAATCG
GAAGTACGATATTTCAATTCCTATATTGCAAAAATTTATATATTTGGAGCTTCTTGAAAGAAAAAGTGTC
CAACATCCTGCATGAAGTTTGATCACTTTAGCTGGTCCCATTCGAAGAACCTTTTTTTTTTTTTTTTTTT
TTGAGATTCTTCATATTCTGTTATTAAATTTTTAGACTTTAATTTTTACTTTCTATGTAACGTTCACTCT
TACCCTAAATATTAAACTATTTGATAAAATATTACACTGAAAGGTGTTACAACTTTTCCTAGACCAACCT
TAATATAAACGTTACGATATAAAATAAACAGTAATTTTAAGATTCCATTGTTGAATGTGACACGTAACTC
TAGGCCATACCTGGTTTAGTATTTTTTAAAAGAACTCTTGCTACAGCATATTTTACGTTTGCATAAAAAT
AAAAGAAAAGCTTCCTTATGAAACACTGGTTAAGAAAAGAAAATGGAGTGGTTACATACTCCAAAATAAA
TTACTCTTAATATCTGTTTATCCAATGAGGAGCAGATCTCAAAGATAATCAGACTTGTTATTGAAGCAAT
TGAAGTAAGTCTTCCATTGAAATCACGCTAATTATTAAGCAATATGGTGGATTAAACAACTCTGACGGGA
CCGTACTACTTGATGAAAAGTTATATACAATATTGAATAACAGCATAATGCTGTATGATGTTGAGCGGAA
GATTGTATAAAAATGTCCTTTTCTAAAATCATGAAAAACGAACCCTTTAAAGTAATTTTGTAGCGAAATT
TAACCTCACGAGTTCATGATCATAACTCGTTATCATTTTTGTAATATTGAATCGGTCTCTATAGAGCCTC
ATGAGAAGATAGAGGACCCGAAATAATTCTCCCTTCAAACATTATGGCCAATAAGTGTCAGGAAGTGAAG
CATTGACATGACAGCAGCACATTAAAACTCTATTGAATATAAATACGATCCACGACATGTCGTTTACAAA
GCGCTAAAAACTCATGAGCCAACTATTCCCTAAATTTCCAAGATCTATCATATATTTTTCCCTAATTTTC
CAAGAGGAACCTCCATAAAATAATGCAGAAAAACATTTGTTTGATCTATTTTAAAAGGCATATCGCATGT
TATAGTGAATCTGAAGATTGCTTCTCTCGTCAGTATTAATGCACTATATTACGTTTCAAATAATTCGTAG
ATTGTCTCAAGTTTTCAGTATATTTGCCTTCATGACCCACCGGTCCTCTTCCCTCAAGTGCTCAACGATG
GGAGCTTCAGAAAAATCCAGCAGCATAGTTGAGTTCTGATTCTCTCCTTGGTAGTTTTTTCCTTTGGTGA
TTTCGGATTCATAATGAAAATGTTTCGTATATTCTATGACTAAAGTTGTTATTGTTGTAAGTATTTCTGC
TTCCTCTTGCAACAATTCCGCTCCCACTTATAATGCACCGAGGTGAATTGGTCATCCTTACGAAAATACC
CAGATAGAAATGGAGTAGTTGCGTGATCGTTTACTGCATCTTTTGCGCCTTTTAATCAATCTTGACGTGG
ATATCTTGTTTTGCTTGAACCACCACCTGTATTGCTGGTATAAATCACCATATTAACCATCGTTTTCAAT
CAACGCAACTTTTAGTGTATTGTCTGCAACATCTGATTTCCCTCTGGTAAGTCACCTAATCTAAAATCTC
TATTTTGAATCCACGGAGACATACGTTTGAAAGATATAAAAGAGTTCATTGAAAAGTCTAGCGTCACAAC
TGACATTAAAATACTTAAATATGAACCAAAATTTTTTGGCTTTTATTTTCAATGCAATCATTATCTGCCT
ATACAGGAAACGCTTTATTTGGCTCAATAATATGATCATGTTTGTCTGAAGTTGGCAATAAAAGAAACTA
AGAAGAGCCACTAAACTTATTTTATGATATGGGAAACACAGAAAACACTCCAAAAATTTTGGTACAAGAA
CCTGAAAATAGAACAAAGAAAGAGGCGAGGTTTGGTACATCTAATTTACGTGACCTAGACGTTGCTCACC
TTATGTTAATAGCTTATCAGAATTACAAGTAATTACTTGTAGGAACATCCTCTACTAGTGAATATGAAAG
AGCAGAGGTTAGCTCCGTCTCAACCAATTTTGTACAAGTCGTTGAAAAGGACGGCTCTACTGTAGACAGG
TCGATTCAAAGTCTGGTCTCAAAATAGAAGGTAAAATATTATTGAACAAAAGACCACTAAAAGGCTATGG
TATGTCCAATAAGATGCAAAATAGACATTTCACTCGCTAATCGTTAGTGGGATTATATCTTACTATACTC
CTTATCTCATTGAATGGCACTAGTCGATCGAGGAACAAAAAAGGATCGAACCGATTAGCACGGATTTCCT
TAAGTAATTTAAATTACCAAAGAAGATCCACATCAGCAGTCGAATGTTCAAGATGCCGTAAGTTTAAAAT
CTTTCGTATCTTTCCCCGATCCTGTCTTTCATCAATGAACTTGAATATCAAGAGTGAAAAAAACTCATAT
GGCTTCTCTTGAAGAGTTAGAAAGATAGGCACATGCCAATTGTGTGCATAGCACTTACTACTCAACGATT
TCACAACCTAGCATAATACGCGAAAAAAAAAGTGCATTTATTTAGGTAAGTCTCATTACCTAAACGCCAG
TTTGTTTCACGTAATTGGTAACGATGAGGGAACCGCAGTAGAAAAAACTTTCATTCACAAACGATTAAAG
TGTTATGCTAGCCAGTTTCAGGCTTTTTGTTTTATGCAAGAGAACATTCGACTAGATGTCCAGTTAAGTG
TGCGTCACTTTTCCTACGGTGCCTCGCACATGAATGTTATCCGGCGCACGATACTTATCACCGAAAAACC
TTATTCTACGGAAAACCTTATTTACATTAAAGTTGGAAAAATTTCCTCTTTTTCCTAATAAGGTGGAGCT
TTTGGCTTCCAGTATGCTTTCACGGAATTATTTCTCATGTACATTTAGCTCCATTTCCAGTGCCTCCGAT
AGGGAGGCATCATGGTACTACCGTGACGGAGAATACGTAGGCTGACTTTTTCGTCAGTTTGTTGTCCGTT
TACAAAATTGGTGAATGAATTCTAGCCTTCCTCTGCTCATTAATTGCCCTCACAAGAATTTGGAAGTGCG
TAGACAGGTAAAAGATTGTACTACAGAGGTATTGTGGAACCTTCTACAGTACTTCGGAATACACCTAAAA
GGTTGTTGGATGCTAAATTTAGCAAAAGTCTTTTTTAGCTCACTATTAGGCTTGTTAAAGTCTGAAATTG
TTGAAAGGCACTCAAAAAGATAAATCAACAATCAGCATTAACGGCACAGTTGAAAGAGTCACCCACTTGA
AATTAGCTCGGTTATCAAATATAATTATCTCTGGTAAAGAGCTCTGCAGCAGGGTTAATCTATTCGCATA
CTTACGCTGTAGGAACATTTTATTATTAGGATCCGACTACTGCCTACATATTTATTCGGAAGGCATGATG
TCGAAAATTTTTGAGCTTATAAAAGGAACATATTTCACTCTTGCTCGTTGATGTAAGCTCTCTTCCGGGT
TCTTATTTTTAATTCTTGTCACCAGTAAACAGAACATCCAAAAATGACAATGCCTCATCGCTATATGTTT
TTGGCAGTCTTTACACTTCTGGCACTAACTAGTGTGGCCTCAGGAGCCACAGAGGCGTGCTTACCAGCAG
GCCAGAGGAAAAGTGGGATGAATATAAATTTTTACCAGTATTCATTGAAAGATTCCTCCACATATTCGAA
TGCAGCATATATGGCTTATGGATATGCCTCAAAAACCAAACTAGGTTCTGTCGGAGGACAAACTGATATC
TCGATTGATTATAATATTCCCTGTGTTAGTTCATCAGGCACATTTCCTTGTCCTCAAGAAGATTCCTATG
GAAACTGGGGATGCAAAGGAATGGGTGCTTGTTCTAATAGTCAAGGAATTGCATACTGGAGTACTGATTT
ATTTGGTTTCTATACTACCCCAACAAACGTAACCCTAGAAATGACAGGTTATTTTTTACCACCACAGACG
GGTTCTTACACATTCAAGTTTGCTACAGTTGACGACTCTGCAATTCTATCAGTAGGTGGTGCAACCGCGT
TCAACTGTTGTGCTCAACAGCAACCGCCGATCACATCAACGAACTTTACCATTGACGGTATCAAGCCATG
GGGTGGAAGTTTGCCACCTAATATCGAAGGAACCGTCTATATGTACGCTGGCTACTATTATCCAATGAAG
GTTGTTTACTCGAACGCTGTTTCTTGGGGTACACTTCCAATTAGTGTGACACTTCCAGATGGTACCACTG
TAAGTGATGACTTCGAAGGGTACGTCTATTCCTTTGACGATGACCTAAGTCAATCTAACTGTACTGTCCC
TGACCCTTCAAATTATGCTGTCAGTACCACTACAACTACAACGGAACCATGGACCGGTACTTTCACTTCT
ACATCTACTGAAATGACCACCGTCACCGGTACCAACGGCGTTCCAACTGACGAAACCGTCATTGTCATCA
GAACTCCAACAACTGCTAGCACCATCATAACTACAACTGAGCCATGGAACAGCACTTTTACCTCTACTTC
TACCGAATTGACCACAGTCACTGGCACCAATGGTGTACGAACTGACGAAACCATCATTGTAATCAGAACA
CCAACAACAGCCACTACTGCCATAACTACAACTGAGCCATGGAACAGCACTTTTACCTCTACTTCTACCG
AATTGACCACAGTCACCGGTACCAATGGTTTGCCAACTGATGAGACCATCATTGTCATCAGAACACCAAC
AACAGCCACTACTGCCATGACTACAACTCAGCCATGGAACGACACTTTTACCTCTACTTCTACCGAATTG
ACCACAGTCACCGGTACCAATGGTTTGCCAACTGATGAGACCATCATTGTCATCAGAACACCAACAACAG
CCACTACTGCCATGACTACAACTCAGCCATGGAACGACACTTTTACCTCTACTTCTACCGAATTGACCAC
AGTCACCGGTACCAATGGTTTGCCAACTGATGAGACCATCATTGTCATCAGAACACCAACAACAGCCACT
ACTGCCATGACTACAACTCAGCCATGGAACGACACTTTTACCTCTACATCCACTGAAATCACCACCGTCA
CCGGTACCAATGGTTTGCCAACTGATGAGACCATCATTGTCATCAGAACACCAACAACAGCCACTACTGC
CATGACTACACCTCAGCCATGGAACGACACTTTTACCTCTACATCCACTGAAATGACCACCGTCACCGGT
ACCAACGGTTTGCCAACTGATGAAACCATCATTGTCATCAGAACACCAACAACAGCCACTACTGCCATAA
CTACAACTGAGCCATGGAACAGCACTTTTACCTCTACATCCACTGAAATGACCACCGTCACCGGTACCAA
CGGTTTGCCAACTGATGAAACCATCATTGTCATCAGAACACCAACAACAGCCACTACTGCCATAACTACA
ACTCAGCCATGGAACGACACTTTTACCTCTACATCCACTGAAATGACCACCGTCACCGGTACCAACGGTT
TGCCAACTGATGAAACCATCATTGTCATCAGAACACCAACAACAGCCACTACTGCCATGACTACAACTCA
GCCATGGAACGACACTTTTACCTCTACATCCACTGAAATCACCACCGTCACCGGTACCACCGGTTTGCCA
ACTGATGAGACCATCATTGTCATCAGAACACCAACAACAGCCACTACTGCCATGACTACAACTCAGCCAT
GGAACGACACTTTTACCTCTACATCCACTGAAATGACCACCGTCACCGGTACCAACGGCGTTCCAACTGA
CGAAACCGTCATTGTCATCAGAACTCCAACTAGTGAAGGTCTAATCAGCACCACCACTGAACCATGGACT
GGTACTTTCACCTCTACATCCACTGAGATGACCACCGTCACCGGTACTAACGGTCAACCAACTGACGAAA
CCGTGATTGTTATCAGAACTCCAACCAGTGAAGGTTTGGTTACAACCACCACTGAACCATGGACTGGTAC
TTTTACTTCTACATCTACTGAAATGACCACCATTACTGGAACCAACGGCGTTCCAACTGACGAAACCGTC
ATTGTCATCAGAACTCCAACCAGTGAAGGTCTAATCAGCACCACCACTGAACCATGGACTGGTACTTTTA
CTTCTACATCTACTGAAATGACCACCATTACTGGAACCAATGGTCAACCAACTGACGAAACCGTTATTGT
TATCAGAACTCCAACTAGTGAAGGTCTAATCAGCACTACAACGGAACCATGGACCGGTACTTTCACTTCT
ACATCTACTGAAATGACGCACGTCACCGGTACCAACGGCGTTCCAACTGACGAAACCGTCATTGTCATCA
GAACTCCAACCAGTGAAGGTCTAATCAGCACCACCACTGAACCATGGACTGGCACTTTCACTTCGACTTC
CACTGAGGTTACCACCATCACTGGAACCAACGGTCAACCAACTGACGAAACTGTGATTGTTATCAGAACT
CCAACCAGTGAAGGTCTAATCAGCACCACCACTGAACCATGGACTGGTACTTTCACTTCTACATCTACTG
AAATGACCACCGTCACCGGTACTAACGGTCAACCAACTGACGAAACCGTGATTGTTATCAGAACTCCAAC
CAGTGAAGGTTTGGTTACAACCACCACTGAACCATGGACTGGTACTTTTACTTCGACTTCCACTGAAATG
TCTACTGTCACTGGAACCAATGGCTTGCCAACTGATGAAACTGTCATTGTTGTCAAAACTCCAACTACTG
CCATCTCATCCAGTTTGTCATCATCATCTTCAGGACAAATCACCAGCTCTATCACGTCTTCGCGTCCAAT
TATTACCCCATTCTATCCTAGCAATGGAACTTCTGTGATTTCTTCCTCAGTAATTTCTTCCTCAGTCACT
TCTTCTCTATTCACTTCTTCTCCAGTCATTTCTTCCTCAGTCATTTCTTCTTCTACAACAACCTCCACTT
CTATATTTTCTGAATCATCTAAATCATCCGTCATTCCAACCAGTAGTTCCACCTCTGGTTCTTCTGAGAG
CGAAACGAGTTCAGCTGGTTCTGTCTCTTCTTCCTCTTTTATCTCTTCTGAATCATCAAAATCTCCTACA
TATTCTTCTTCATCATTACCACTTGTTACCAGTGCGACAACAAGCCAGGAAACTGCTTCTTCATTACCAC
CTGCTACCACTACAAAAACGAGCGAACAAACCACTTTGGTTACCGTGACATCCTGCGAGTCTCATGTGTG
CACTGAATCCATCTCCCCTGCGATTGTTTCCACAGCTACTGTTACTGTTAGCGGCGTCACAACAGAGTAT
ACCACATGGTGCCCTATTTCTACTACAGAGACAACAAAGCAAACCAAAGGGACAACAGAGCAAACCACAG
AAACAACAAAACAAACCACGGTAGTTACAATTTCTTCTTGTGAATCTGACGTATGCTCTAAGACTGCTTC
TCCAGCCATTGTATCTACAAGCACTGCTACTATTAACGGCGTTACTACAGAATACACAACATGGTGTCCT
ATTTCCACCACAGAATCGAGGCAACAAACAACGCTAGTTACTGTTACTTCCTGCGAATCTGGTGTGTGTT
CCGAAACTGCTTCACCTGCCATTGTTTCGACGGCCACGGCTACTGTGAATGATGTTGTTACGGTCTATCC
TACATGGAGGCCACAGACTGCGAATGAAGAGTCTGTCAGCTCTAAAATGAACAGTGCTACCGGTGAGACA
ACAACCAATACTTTAGCTGCTGAAACGACTACCAATACTGTAGCTGCTGAGACGATTACCAATACTGGAG
CTGCTGAGACGAAAACAGTAGTCACCTCTTCGCTTTCAAGATCTAATCACGCTGAAACACAGACGGCTTC
CGCGACCGATGTGATTGGTCACAGCAGTAGTGTTGTTTCTGTATCCGAAACTGGCAACACCAAGAGTCTA
ACAAGTTCCGGGTTGAGTACTATGTCGCAACAGCCTCGTAGCACACCAGCAAGCAGCATGGTAGGATATA
GTACAGCTTCTTTAGAAATTTCAACGTATGCTGGCAGTGCCAACAGCTTACTGGCCGGTAGTGGTTTAAG
TGTCTTCATTGCGTCCTTATTGCTGGCAATTATTTAATAAAATTCGCGTTCTTTTTACGTATCTGTGTAT
CTTTTCTTTGCTAATTATACGCTGACATGAATTATTTTTTAACTGTTTCTCCTCCATACTTTCAAATATT
CAAATTGACTAAATGATAATTCTTGCGCTTCTTATTTTGAAAAAGTAGATATGTGTATCATAAAGAAAAC
GTTATTATTATTGTCTTAGGCAACAAAAATCCATGAAAAGAATTTTACCGTTATCGATATCATTGTATTT
ATTTTATTTATTTATTCAATTTTTTTTTTTTTGGTTTATATCCTGCAAACAACACTTCGAATTCAATTCG
ATATTTCATAAGTTACAACTAACACTTATAGAAACCGATGTATGAGTACTTATTATTAACGAGGAAAAAT
GCCCTATTTTCTTTAGCAATTAATGAACCATCGCCAACTTTTGCTTTAACAATTATTGCCATTTTCAGCA
GTACTAACGTAAGATCTAGTGTGGTTCGCTTAGGATGTTTTCGAGTAGAAATCTGCTGCACATGCCACAC
GCAGTACTTGAAACTTGAAATAATGGTGATAATTAGTTATTTAAAGTATGTTAATCTTCCTTGTTCTTTT
ATATTTATTTCGAATTCTTTTGCACTAGTATTTAAAATATCAGCAGAGGTGTAAAAGTGCACCAAAATTA
TTGTAAAACTACTTGCCCTAAAATTGATACTTCATACTTGACATATTCAAAAGGGGTCCAAGTATAGATG
CATCAAAAAAAAAAATTATCCGATGATGAGCAAATGGTAGCTTTTCGTTCCCAGGAAGTGTAGTAGTTCC
ATGAAGTCTAATGAGACTTTGGAAAAAGGTTTGTCACGAGCACCTAACTATTGTATTTTGGAATTTTGAT
AAACTTCAAAACGGGAACGAAGTGTTAAACTTAGATGCGGTTGATTTAAGCTTTAAAAGAGGAAAATAAT
GACTGATGATAAGAAGTCAACAACGATTCAAAGCAGGTGAATTTCCATTACGTTTCGCTTTTCAATTGAA
AAAAATTTGGTGGTTATTCATTTCTTGCTTGACCTCTTTACTTTTTATACTTCTGTGATGAGAAGCAAGT
TCGAGGATTTTACGATAAAGCCTACTGGTTATATTTGTATAAATTAGAACGTTGTCCTTATTTCTCTTTT
CGAACAGTATCAAAATAAAGTTTTTGATTAGGGCCAGATTCTCTTCAAGGAAGAGATACCTCACGTCTGT
AATATCTAAGAGCTAATGTTTCGATCGAACTTTCCTTTGCTTTTTTTCTGGATCTCATAATGTCCCACTG
TATGTATGTGCCCTCGCACAGCTTTGCTCATCATAGACATTAATCATTGGTTGTACGATAAAAATATCGC
AAAAATTATTCTAACGTTCAGATTAGATTCCGGCCATATTTCTGACATTTGTTTTATTAATAAAAATTTG
GCGAATGTTTTGATAACTTGATAACTGCTGATATTTCATTGTTGAAAAGGCATGATATTAGATGCACAAA
GTATATTATAACTTATTATCAGAGATATAGGAACAAAAAAAAAGGGAAATTCATATCTATATGTGAAAAT
ACCATTATTTCCTCTTCTATTTAATATACTGTCCTTAATTTTCATATTACATTATCAACTTTTGCATTTC
AGTGTCCATTAAATCTTGGGACCATTTTCTCAATCTTCATGTCGTGTTTTCACACCGTATATAATATACT
GGTAATATAAGTACTAGTCGATAGATCGCAGTTGAGTCTTATCCCAACAGTTAATGATTCACTGTGCTTT
CTGTTGCTGTAGAATTTCTGAGGCATTGTCGCTCTCTTCTATGTGATGCTACAACGGAACTAGGCTTCTT
ATATATCGTGGTCCTACAAGATCTTGGTATCTCGTTTGCTTACTTTGAAGCTTCACTGATATATAGTATT
TAAGCCACTTTCATGTTCATGGATAATCGTAATTGTACTACGCTGGTACCAGTTATGAACCCTATCAAAT
CATCATTGAACACTGCTATTTTTAACTAATCAAGATGTGTATGCGGCGTACTTTATAATTTCACGACACT
ATTGAAAGCAAACTAAAAATCAAGTAAATACCTATCCAAGTTGCGGGCTCTGGATTTATGTGGCCTTAAA
TTTTCGACCTATGGTTCGCTATTCAATATGAGAAAACCAAAATTAGGTACAAGTACTGATTACGTCCGTG
ATTCGAAAAGCAGCGTTGAAAGATTACAAGATTTTGCGTGTCCAGGCCGACACTTAACTTTAAGGTCTCG
ACTTAGTAACATGAGTTGCCAAAAGTTTTTTTCTCCTATCTGAATATGGGGAACCGGAATTTGTCTTTGA
CCTGACTTTCAAATTGTTGCATATGTAAAAAAAAACAGAAGAAATATGATCTTCTTCTTCTAGCGATGCA
AAAGGATTCATTACAAATCGTCGCAAAGGCCGACAAGTTGCAGTATATTCACATTGCTTATTTGAAGTAT
GTTTGTATACACATCGATAGTATTCATTAACACCACAACTGCTGTGTATACTATGTCAAACAGCATAATA
AAGCCCGTCATTTTTGTACCCGCTCATTTCCAATAGGCATCTAAACTTACAAATGTGGTACACTACTTCG
AATTCATTAATCGATATTGAATGCTAAAAGTCTGCGATTTCTTCCTCAACGTTCAAAAATCTCATCCAAG
GCATAATCCCACATATTGAAGATCGCTACCAATTGTTACGGGCGAACTGAGGTTTTGGAAATGAGCTTGT
ACTTAGTAAATTTCTCTTTGCTTGCATCTTTTTCTTCCATGCCAAAAAATAAAAGATACTCATTTTAAAA
GCGCAGCCATATTGACTAAGTAAGTAATCATAATACTATGAGTAATTTTTGAGTACTGTGCTCATTTACT
AGCTGCTTTTCTGAGAAAGATCCTCGATAATCAATTCCAGGTTAGTGGGGCCCTTCTACGGCTTCTTCTA
ACCAATTGTTCCCCGTGAGTTGCTTTCTCTGAAAACCTTATTATACATTAGAGTTATAAGAAAATTTTCT
TTTTCCCGTAGATTAACCTGCAGTGCCGAACTTCTAGATGTCACACCAGACCGTTTGACACCGCCATTTT
CCTTCCTTTTCGGAAAAATGTGCCGATAAATGGTAAGACGCGACGCCACTGCTACGAATATTACGCTTAT
GATGAAGCAAAAGGAAAAAGCAAGTTCCCCTTAAATTCGTATAACTGTTTCATCAATCTTTAGTTCTGGC
ATTTGAAAGTTAATTAAACTTTTCTTCGTGGTTTCTACAGGAGTTCTGCATGTGCGTAATTCAAAGCCTG
TGAAGGAAAAAGTATTGTCCTAAACAACGGTCGTAGAATACGTCAACTGTAGTTTAAAATATTTTCTGGC
TCTACTCGGTGCGATAGGTCTGGCTCTTTTCTATTTACTTTTGTTTGGAGTTGTTGAGGCCGATACCCGT
CTAGATGTAAATATGAAATAACAGTTCGAGGTTTTATTACGAGAATGAAAAGGGTAATGGATTGGAGCAT
GTGTAAATGTCAATAGCAGAAAAAATTTACCGCAAATTGTTTCGTAGTCTTATCTTCATCGGACACTCAA
GGGTTGCATAATTTTTACCCAAAGGAACAGTATACTTTTTTGATAAAAAAATCTTGTTACCTATACAGTA
TTGCAAGCATTTTCAGAAACTCGTCTTTTGAGTTCTAAATGCATCATACAACAACAACAACAATTTCTTA
TTACTGTGTCCTTTTGGGATTTTTCAGCCTTCCTAGCTTACCCAAAATAGCCTCTCAAGGTGAAAAAACC
ATGCCTGCAAGCGGATCTAAGGATGAGTAGCTAGATTACAATAAATCCTGAATTTTCTCTGAGTGTCAAC
TTTGTCATCGCTTGTTAAAGGGCTACTACGCTGAAAAAGAACCTGAACTCTGTTAATAGGTTGAAGATTT
TATGACTTGGTATACTATTCCATACGGCTGCTCTCCTGATTGCGGTGGGTCATTGCTATAACAGTAAAAT
CAAGGAAGATAACAGGAAGAGTAACTTTAGTACAATAAATCTGTTGTCTTCCCGAGGATTATAATTGTTC
GGCTTTCACACTAAGTTGAAAAGGGGGACTCAGGAAATGACAGGGTACGTTTTAGTTTCTCCAAATAAAT
CTTCCACACCCAGCTTCAATGTGGTAAACGGGGGAAAGTTGATTAATTGATGTTGGCACTTATATTTAAC
TGATGTAGAGAAGAACAACATACTACTAACGTCACAGTCAATTGTGCCAGTTTTCCAATCAAGTATTTCG
AGATAATGTAAAAGTAATTGATATATGTTCGTACTGGTTTCCCAATTTCCGGGAAAAACTATGTACATGG
GTGCAATTCCTTGTGGTTATTTCCTTTTAGGTTATATTGCCAACCACATCATAGTACTATTTGCGGTCAC
TTCAGAAGATATGTTTGCTCCTTTGATCATGATATAGACCAGGCCAACTGTACCGCTTCAGGCTTCAAAG
CATTAGGAATAAGCACCACTATTACACAACCATAGAGCTACTCTTACTGTCACGTAGGTAAAACACTTGC
TACTACACACACTCGTAGTGACTCATCTGACTATATTGCCGGTTGTTAAGAGGCACCAGTTAAGCACGCC
ATCAAGGGTACCGAATAATCTCTTCTGTATCAAGTATTCTACCTTTATGTCTGACCCACGTATTATGTGG
AGCAATTACGTATTTTTCTCATATCAGCTTTGTTTTTACTCAACTTTGATATCTTAGAGAAACAGATCTT
GATGTTACAGCAAGGTCAGGAAAATATTTTGACAAAAACATACTAGTTTCATCCTTAGTAGTTGATTCTA
TGAATGCTGTACTTGAAAATATTGTTCATAAAATCCATAAGTTTTACCAACGGTATAATATCCTGCTATT
AAATCTGCAATTGCTTTTGCGAAAAGAAGGAAAACATGCAAAACAAAAGCAAAAAAAAATTGGCACCCCA
ATTTCTTATAATATAATAATATAACGGAAGTACACCATGCTTTCAATAATAAGATGTTTCCTGAAAAGGG
CAACTATCTGACTAGTTCAGAGCCATGCAAAAGTTAAGGATGAAAATGCCAAATAAGAAGATATTACGGA
GTACATTCATTTCAAAAAGAAGAATGTATACTGCTTAGATAAGAAGATCAAGTTTTTATATTTCCGACCA
AATAAGCCATCGAAAACTTTTGATGCACCAAACACCGTTCTTGAGAGCCAAGCACAGATGCAATTGTTCT
GCCCTTCTTCCAAATTATGAATTGTGCATCATATCGTAAGGCCAGCCACATAAAAAAAAGGAGCAAAAAA
CTCAGTATACAGGCGAATATCCATCATACAGTCTAGCTGCCCTCACTACTTCCAAAAAAATGGGCTAGTG
TTGTACGGTTTATGCCATATATCTAGAGTTAGCATAACTATGCACTACCGCTTTTCGAACAAAAAGTTTG
CGAAACCTAGTTCATTGAATATGACTTACCCAAAATGGATACCAAGATCCTAATAATAAAGTCAATAACT
TGAATTTTAGGTGCCATTATTTCCAACAATCATTATAGGCTAACTCTACCAGCAGACAAGAATACCGTTC
TTCTAGTTGAGCACATGGTCAAAATAGTCAATAAAAAACGCCCAGAAATGGCTGTAAATTAGTGTTTGTA
GTACACAAAATAATTTCCTAATTCCTTCCAAATGGGGTTTTCAAAAAGCTGACTCACGTAATTGATCAAT
ACTTCACTAAAGAAGAATCATATGAATAAAACTAAAATCAACACTAACTGAGAGACTTAGCGGCCAAAGC
TTAATCATCATTACATAGAGTATATGAAGGGAGTAAGTGAATATGCAAGGGTGGGAAACGGCAAAGCATT
TTTATGCAAAAAGCGTATTTACAAATCCCGTAAACTCATGATGTGAATTTTGTAACCAGCTTTAGCTGAG
ATTATTTCTTTTGCAAAAGAAATATTCAATAAATTAACAATTTTCAAATAAATTACCCATCCATGGTCGA
TAACTTGCAAGAGAGATATCATCATTTGGCTTTTGTGATAAATTTACAAAACGTAATGTTGTATCGAGAT
ATATTGAGTTACAAGTTTTCGTCTCTTTTTCCGAAGCGCCAGACTCCCGTATAAAAAATAAGGTTTATAG
CGGGCATTATGCGTAGATCAGGACTTAAATTTTTCATTGCAGAAGTCCAATTTCAGACTCAGTATGGTTT
GTTGTAGTGCTGGTGTAAAAGATGGTGTTATTACTTAAGACTGATTTGGTTGCTCAGGTATTTCATTCAA
TAAAATTGTGAAAGAGAACCTGGAATATAGAATGGAAATATATATCCTGCTACTAACCCCAATGGAAGGT
GACGATCACTTCTTGTGCGTTCCAATCCCAGTTTTTGAATGTGCGAGTGGAAAAATTCTAGAGGAACAAA
TTGATATTTTCAAATCAGAATTCATCAAATATATGTACTCTGTAAAAACCAAGGATGTGATGAAGTTGAG
ATATTGTCTTTATGGGAAATTGACTTCTTTGTTTAATATGAATAATGCAATTTTACTCCTCAGCTCAAGT
AGTGTAAAGATTCAGTAGCCGTCATCAAATAGACTAAAAATTAAAAAATAAGATTCAATGTGGTATGATA
ATGATAGATGAGAAGAAATTGCAAGAAAACGAATAAATACCTTGTCTCTTTGCACTGAATATCTTAAAGG
ACATACAGTCGCAATAACGTCTACTCATTGGTGTGTGTCAAAAACAGTACGTTTATTATCTGGACAGCCA
AAAAATAAGATCTATTCAAACATGGAATATAGCGTATTTTTATTTAATCACGGTACAATGGAGATATTTG
CATGCCTATAGAAACAAGTAATAGTTATCATATTATTTTCTAGATTTTGTCACTGAACTTTTCCACTAAT
GAATCCTATCAAAATTATATATCCAATATGGCTGCATTCCCAACTAAATATTAAAATGCCGCTAAGTATA
AAATGTCTCCGCATCGGTAAAAAGCATTACAAATGCGTATTATACTAGCGAGAAAAAAGTATAAGTATCA
ATGCCAATCACCCTCTGACCATAAACTTTCTAAACATGAATAATAAAGGTGTTGAGAGTTATTATCCTAA
TTGATCAATTAATTTGAAGCAAAGTTATTATGTTAAAGAAAAAGGGATGTCACAATCCTAACTATAATTT
TTGCACTATACTCTGTAGGCGTACAAAATGGTTTGTACCGACTATATTCTCTTTATTTTTGACAATCCTT
TACGATATATGATTAAGAATACCATGTTATTTTTATGAAAATCTGTGATTTTTTTGTTTTCATACACTTT
TTATTTTTGTCACGTAGTGCACTTTGATTAATACAAAAAAAAATGCTGCAAAAGCATCGACTACATAAAT
TCATTAGGACGCATTCCTCATTACCACCTGGGTCTAATTTTTATTTTGAAATTGATATTATTCTTTATAT
GATGAGGTAAAAAGCATTATATTCGTTGTAAACTCATATACTTATCCTCATTTTAGGCACCATCAGGGAC
TAAGGGCTAAAGTATCAGAGCCGCATTTCAACAGTGTACAGAGATTTTAGAAACATTATCACGCACTGCC
TTTTGCTTTGTTTACCCGTAATGAGTATACAGTGGATTTTCTGGTGCTAAAGCATATTGCCCTTTCGGCA
ATACTTGATGCCCTAAACATTTTCATCCTGGAACATACGAGTAAGAGCACATTTATGTGCCTATATTCCT
CGTTTTTTACTGGTGCTGAATTTCTTATTTTCCACAGATAACAATCATGTTAATAAATTATGCACTGTGC
TAATTTTTCAATTAAGGTTCTATTACCCCTCTATCACCGACAGAAACACGTAATGATGTGTTATTTCCAT
TATAATTCCGTAAGAATGGTGTTTATAGGTAGTCTAAAGAACGTGCATCAGAGAAGAATAACTGTCGCAA
AAAATGACTATTCTTTACCTTTTCAAACTTAACTGAGATAGTTATCTCTATTATTACCAGTGGCACACAC
GCGAACTACATCACTCACCACTATCGTCTTAGGAACTCAAGATTTTATAGTAATGCAGCCGAAGACATTC
AAGTCCTGAGAGAAAATGTAGACATTTTAAGAAAAGTACCGGAAATAAAGCACATGTAAAGCATTGAGCT
CTGTACTCTATAAAAATTAGCTGCATTCAAACAACAATGTTTGAAATTTTTGCAAAAGTTATTGAAAAAG
ATTGCTGTTTTCAGCCTTGTTCAGATCATGTCTCAAAAATGAGAAACTGGAACTCTCATAATCAGTACCT
CGTATTTTTTTTTCCTTATAGTTTCGTTATTAAAAATTTTTTTGCTGCTAATTTAAGTACGCTTTTGGTC
ATAAATGCTACCCACCAGTTGAATTATTGACATGATTAAAATACATTTCAGAACTTTACGGATTAAAAAC
TTTAAAGAACCTTTCAATCCATGTTGCTGGAGGGCCATGAATCCACGAATTACAGCAAAAGAAGACAGTA
ACTACTTAGGGTTCAATAATTACTTGCATAAACACACACTAACAACCAAATCGTACTAAAATTTGCAATT
AACAAAACTCCATCATATCACGCTGAATTATGTAGGGCTTCTTAATGCAATAGGTTGCCTGAATTTTGCT
TACTCGTGCTGCCGGGAACACTTAGCAGTTGGGAGGCCGTTTCTCCCATATATTTCATAATTTTCTGTCC
TTCTTAGAGTAGGATGCTGAAAATCAAAAGAAGACCGTCAATAGGACCAGATTTTGTGGGTCAATTTTGG
GCCAGACACATGATACCCTAGGAAGTTTAACGGTATACAACTCAAGGACGAGGAGTATTCGGAAACTACC
GGTTTTTAACAAGCTGCAAATTTCCAGTAGCTGTTTTGGTTGCGACTACGGATAAAAATTCATACTTTAG
GAAGTGAAGCAAGATAAAAAATCATGCTGCATCCTAATTCGTGAAGTTTGTTAGGAATATTATTGTAAAC
AAGGAACCGTTTCAGTAAACTTGCTCTCTACTCTTCTAAGCTGTAATTTAAAAAAAGCGATAAAACAATG
ATTTTGATTATCTGCAACTTCTGGAAACTCGAGATACTACGCTAGACGAGATACCTATTAATTGTTTTCC
TAAAAAATCAGGAACAGTTCCTGGCAGCTTTCGGCTCCTTCTTGTTCTGGAAAGGATCTTCAAATCCGCT
TCCACGTAGCAGTCCTCGCTACGACTTCTTCTGAAGTATTTTGATTTTTGGCTGCATTTACCTTTTATTG
CCGAAAATCTTATTTTCCAAGAAAAAAGCTTATTTTGCATTAAGTTTAAAAAATTTCTTCTTTCCCGTAG
ATTGACTTGCAGCGTCAAAATTCCGGAGGCCTCACGAGATTTTTTGACATCGGTTTTTGACATCTCTTTT
TCCTTCCTTTTTCTTTCTTTTCCTGCGCACGCCGATAAAGAAGTAGTACAACAGACAACGTCAAAATGAT
CCTCTTGTGATGAAGCAAAAGAGGAAGAGTATACTCCTTTTCCGCTTGTACAAATATTTTTTTTGATAAT
AAAATTTGGCACTTCAGAGCTTATCGTATCTTCTCCCGGAGTTCCTCAAGACTTATACTTCAGCCCGTTT
AGGAATGCATAAAAGCAAATAGGATTCGTTACAACTGCTGCAGGACTCTTTAGGACTGCATCAAGGTAAG
CCTCGCTGCACCTAAACGCAAAATGTGGTTGTAACCTTTTTAATTTTTTTCTTGAACTTGTTGAGTCGTA
ATAAATCGTTTCTGGGAAGTGGAAGGTAATAATGTAATGGAATCGGCGTTACTCGCATGTGCAGATATCA
GCGACAAAAAGTGTTGTAGGGACGTTTCGATACCAAAATTTCCTAAATACAGCGCAGGAACATCACTACG
CTAAACAAATCGTAGCGCATACATCTGATCGAAAAAAGACAGTTCCCAAAACAATGACATATGAAGAGAC
CAGCATCAAAATTTTCATCATTAACAGCATGGCTAAAAGTTATTGTTTAATATACCCATACCTGATTGAC
GAACCAAGAAATGCCTTATCACTATTTATTTTTGGCACTCTTCACCTACCTGGCCACGTCCAATGTTGTT
TCAGGAAGTACACAAGCATGCCTGCCAGTGGGCCCGAGGAAAAATGGGATGAATGTCAACTTTTATAAAT
ACTCATTACTGGATTCAACAACGTATTCCTACCCGCAATATATGACTTCTGGATATGCCTCGAATTGGAA
TTAGGTTCCGTTGGCGGACAGACGGATTTCTCAATTGACTACGATCTTTCTTGTGTTATCTCTTCAGGAA
CTTTTAAATGTGCTCAATCAGATGCTTATGGAAACTGGGGATGCAGAGGTCATAGTGAATGTTCAAAATA
GCCAAGAAAGACCTATTGGAGTACTGATTTACTTGGTTTCTTACTATCCCAAAAAACGCTACTCTAGAAA
TGACAGGTTACTTTTTACCACCACAAACAAGTTCTTACACGTTCAGGTTTGCTAAGGTCGATGACTCTGC
AATTCTATCAGTCGGTGGTAACGTTGCGTTCGAATGTTGTGCACAAGAACAACCTCCAATTACATCGACG
GATTTTACAATCAATGGTATTAAGCCATGGCAAGGAAGTTTGCCTGATAACATCGGAGGGACTGTCTACA
TGTATGCAGGCTACTATTATCCGCTGAAGGTTGTTTACTCCAATGCCGTTTCCTGGGGCACGCTTCCAAT
TAGCGTGGAATTGCCTGATGGTACTACTGTTAGTGATGACTTTGAAGGGTACGTTTACTCTTTTGACGAT
GATTTAAGTCAGTCAAATTGTACTATCCCTGATCCTTCAAAACATACTACTAGCATCGTCACAACTACTA
CCGAACTGTGGACTGGTACTTTTACTTCTACATCTACTGAAATGACCACCGTCACCGGTACTAATGGTCA
ACCAACTGACGAAACCGTTATTGTTGCCAAAGCTCCAACCACTGCCACCTCATCCAGTTTGTCATCATCT
TCTTCAGAACAAATCACCAGCTCTATCACGTCTTAGCATCCAATTATTACTCCATTCTATCGCAGCAATG
GAACTTCTGTAGTTTCTTCCTCAGTCATGTCTTCCTCGGTCATTTCTTCTTCTGCAACGACCTCCACTTC
TATATTCTCTGAATCATCTAAATCATCCGTCATTCAAACCAGTAGTTCCACCTCTGGTTCTTCTGAGAGC
GAAACAATCTTAGTGATTGCTGGCATGTCATTAGCGACAAGACGCTTATTACCGTAGTAGCCCCCCAAGG
CAAACATCTCTTTATCAGTAATATCCAAAGCTGTTCAACTTCTCGAATTGGCCCAGGAAAAGAGCATTGG
GGCGGCAACTAACTCTGGCATACTTACAGTTTCTGCTCTTGACAGCGCTAAAAAAGGGCTTGTTTTGTAA
TGCCCGGTTCGCAATTCTACAAGTACCACGCACTAGCTGCTAAAAGTGTCTAACCTTGCGAACAAATCTG
GACTTTCTTATGAGAATCCCATCGTCAAGAAACAAAATTATACAGACAGGCGTAAATGTAGCTCGTAAGC
GCCTGATCAAGTAAGCCAAATGCGCTAACTTGAGGAAATATAGCCATCTAAATCTCTGCAACATGCCAAT
TCGCACGTGACTTGAAACTATGGAAAGTGTCTAGAAGATTACCAAGAACCACGTTATTTGAGAGAGGATG
GCAAGGTGACGACAATCACACCAAGACCACATTTTGGGTGCGCCTGGAAGCAAGACCTGAGAAACTGGGC
CAAAATATTCAAACCAAGCATAAGATAGTTGGAGGTAGGAATACACTATCTAATCTGTGCTGATGAAATG
CTGGCGAAAACGGGCGATGTAGTGGTACAGAAGGTGCCGGTTATCCGTTTGTCCGTTTTTCTTCATTTTT
TTTTTGTTTTTCCCTTTTGTCTTTTGCACCGCTTATATATGGGTATGAAACAAGTTCAAGAATTTATAAT
GGAACCCAAAGGTTCAGTCTTTGTAGTTCGAGCGACATTGCGCGTTTCCTTAGAAAACGCTGGAAAGATA
TTCTTTAACGAGACGGAGTAATTCTCGTCAGGAATAGGATGTTGATTGATTTTTGCTGTAGTTATATAGC
AGGGACCCACGGAAGAGAGCGAGCGCCTTCTTTCACAGGGACTTTTGTCAGCCACGTCTCCGGGGAAAAC
AATTGCCGTCCGCGTCGCAGTGAGATTACGCAGCCGTGCGCTTCAGGGACAGAAAAGAAGCATTTCGCGG
CTACGGAGAAACCGTGCACTAACTCTCTCGAGGGTAGCCGCAAAGATTTCTTGTCTCTTCCATTAGGACA
TAGCTATCTTTTTCTTTTCTGTTTTTGGCGTATGATCTGTTCTGAGCCAAAGTTATAGATCATTGCTTGA
ATAAGCACCTCACAGAGTAGGGATTGTATAGAAAGTAGCTGAGCGTCTGCCCACGTAACAAACAATCTTG
CCCCTTCCCCGCTCTTGTTTTCGCGTGCCTCTTCTACAATAATCTGGCCAGGCTGAATCGCGTTCTGCTG
CTGCTGCTGCTATTGTTATTGTTGTTGTTGTTGTTTTGGCCAATTGCTTATGTGTTGGTCTGCAAATTAG
CACCTCGTTCCCTGTTGGCAAACGCGCGCGTACAAGCCTTACAGGGCTTGAGAATGTTCTTCGTAGAAAT
GCATGCACAAAAATTCTGATCTAGCACACCATCGGTCTCTGTAGCTTCGGGCTCTATAGCTATGGGTTAG
GAGTCCGTGAGTAGTAACAAGAAGAAGTATATAAAAAGCAGGTAAATCGTACTTCAATATGCTTCATTGT
CACTGGATCGTCATATTCACTCTTGTTCTCATAATAGCAGTCCAAGTTTTCATCTTTGCAAGCTTTACTA
TTTCTTTCTTTTTATTGGTAAACTCTCGCCCATTACAAAAAAAAAAGAGATGTTCAATCGTTTTAACAAA
TTCCAAGCTGCTGTCGCTTTGGCCCTACTCTCTCGCGGCGCTCTCGGTGACTCTTACACCAATAGCACCT
CCTCCGCAGACTTGAGTTCTATCACTTCCGTCTCGTCAGCTAGTGCAAGTGCCACCGCTTCCGACTCACT
TTCTTCCAGTGACGGTACCGTTTATTTGCCATCCACAACAATTAGCGGTGATCTCACAGTTACTGGTAAA
GTAATTGCAACCGAGGCCGTGGAAGTCGCTGCCGGTGGTAAGTTGACTTTACTTGACGGTGAAAAATACG
TCTTCTCATCTGATCTAAAAGTTCACGGTGATTTGGTTGTCGAAAAGTCTGAAGCAAGCTACGAAGGTAC
CGCGTTCGACGTTTCTGGTGAGACTTTTGAAGTTTCCGGTAACTTCAGTGCTGAAGAAACTGGCGCTGTC
TCCGCATCTATCTATTCATTCACACCTAGCTCGTTCAAGAGCAGCGGTGACATTTCTTTGAGTTTGTCAA
AGGCCAAGAAGGGTGAAGTCACCTTTTCTCCATACTCTAACGCTGGTACCTTTTCTTTGTCAAATGCTAT
TCTCAACGGTGGTTCTGTTTCCGGTTTGTAACGTAGAGACGACGATGAAGGCTCTGTAAATAACGGTGAA
ATCAACCTAGACAATGGAAGTACCTATGTTATCGTTGAACCAGTTTCTGGAAACGGTACAATCAACATCG
TCTCTGGTAACCTATACTTGCACTACCCTGACACCTTTACTGGCCAAACTGTTGTATTCAAGGGTGAAGG
TGTTCTTGCCGTTGACCCAACCGAAACCAACGCCACTCCTATTCCTGTTGTTGGCTACACCGGTAAGAAC
CAAATTGCCATTACCGCCGACATCACTGCTCTTTCTTACGACGGTACTACTGGTGTCTTAACTGCAACCC
AAGGTAACAGACAATTCTCTTTTGAAATTGGTACTGGATTCTCTAGTTCTGGCTTCAGTGTCTCCGAAGG
AATCTTCGCAGGCGCCTACTCATATTACCTAAACTATGACGGTGTCATCGCTACAAGCGCCGCATCCACA
TCCGCATCCACTACCTCTGGTGTTGTCTCTACTGCCACTGGTTCAGTCACTTTATCCTCTAACGCTTCTA
CCACCGTCTCTTCTACGATCTCTTCTAGCGCCCCAGACTCAATAATTCCTTCATCTAGCGCCTCTATCTC
TGGTGTCTCAAACTCCACTACAGCATCTGGTTCAATCGCTTCTACTGCTTCCACCGCTTCCACTACTTCT
ACTGCATCCGCTGCATCCGCCACCAGCTTCACCTCAGGTTCCGCTTCTGTCTACACTACTACATTAACTT
ACTTGAATGCCACAAGTACAGTCGTGGTTTCCTGTTCAGAAACAACCGACGCTAGCGGTAACATTTACAC
CATTACCACAACTGTCCCATGCTCATCTACCACTGCCACCATCACATCTTGTGACGAAAACGGATGCCAT
GTTCCAGCACCAACTGCTACCGACGCAACTGCAACCGTTTCCTCCAAGTCATACACCACTGTTACTGTTA
CTCACTGTGACAACAATGGCTGTAACACCAAGACTGTCACTTCTGAATGTTCTAAAGAAACTGCAGCAAC
CACCATTTCTCCAAAATCATACACTACTGTTACCGTTACTCACTGTGACGACAACGGCTGTAACACCAAG
ACTGTCACTTCCGAGGCTTCCAAACAAACATCATTGGCCACTAGCACAGTCACCAAGTCTGCTGCTCCAA
CTTCTCATACTGCTGCTTCCAGCACCTTCACTGGTATTGTCGTTCAATCCGAAGGTATGGCTGCTGGTTT
GAGAACCAATGCTTTAAGTACTTTGGCAGGTATTTTCATCCTTGCTTTTTTTTAAAATGAGTGCGTAACC
GTACTTTCCTAAAAATAACTAAGTAGAAAGTATTTTAATATATAAACGTCAGTGTAAACATTCAAGTGAT
TTTAACTTTACGCGGTTGAAGAATGCTGTGTTCGAACTATAAAGCGTCAGAAAAGATGGTTTAGCGAAGG
CACCATTATGAAGATAGACACATTCTTCTTTTTTTTTTTTTTTTTTTTTTTTTTTTTTTTTTTTCATTTA
CTTTTATTTCGCGCGGTCGGTAAATTTTTCGTGGGTTTCTTTGAATCTATTAGCCGACATAAGAATAATG
CATAAATAATATTTTTAATGTCTTCCTATGCCCAAAAGAAGAAGTCTTGAAGTTGCCGCACATGGAAATC
ACATGACCATGGCTTGGCCCTTCGTTTTAAATGCAACATGCAATATGGAATGTGTCATGAATACTATCAG
CAGGAACAGAAAGCGTCGTTTTGTTTCTGCAAATGCTGTAGTTTTGGGCCGAAAATAGATGTAGTAGAAT
ATATAGTGAAACGTGATGTACAAAAGAAAAAGGTAGTTTAAAAAAAATTAGATAACTTGGATTTTTACCC
TGAATATTGCATGTGATTCGTAAAGAACTGAGTTACCTCAAACGGACCTCCCTTTTCATTTCGTATTCCG
CGAATCATGAAGTCATGCAATTACCTCTGAAGAGCTGACTGTCCCAAAAGAAGCTATCGAATCTGTCCTT
GATTTATTTAAGCCTTGCGTTTCGAGAAAGTGAAAACCAATTGAATACAAAATAAAAAAAAAGAAGAAAG
AAATAGCAGGTCTAAGATATATAAGAAAGTTAATATCATTTTTGAACATTTTATTTTAGACGCCTTCAGC
CGCGCGACGCCCGGAGTAATCATATGCCCATGACTTTACCAAAAGGCAACAGGGAGGAACATGCATTAAT
GTGAAGCATCACTGCTGCAATTCTCGGTGTTGCTAATAATTCATGGATCGAGAAAGAGACATAACATTTA
GGCCAATTTTTTGAATAAATATGAACTCAGCTAAGACTCGACAATACAATTTTCTTATACTAAACGTAGA
TTTATAAAATAAACACAACTGTAAGGGCAATGCAACCGTAGATGCATATATCATTTATAGAAATTATATC
CAACAGAAAGCTCAGACTTATATCCGGTTTAAGAGAGAAATTCTTGCTCATATTACCCCAAGACCAGGTG
GCGTGTTGAAGTTTATAACATATAAGAACTACTACCTCATGAATTCTAGTGGATGAAAGAAGCAGCACGA
ACACCATTTCTACAGACAACGACACATGGAAAGGTTCACCATTCCCAAAGAAAACAACGATGGCCACAAG
GGTGTGGTCCTCCATTCTCCTACTGTTGGAAGGAGATATTATCCGACCGACTGTTTTGTGATATGGCAAA
CTATTTTTTTAAATGAGCAAAATTACTTCTTTTGGCTGGAAATGTCATTAGAAAGTGCCCAAGTGACATT
TAGCTAAACTCGGGTATTGTCTACAAGACCGGTGCTGTGACCGTTTCCAATACGGAAAGAAACGGTACTG
GGAGCAGGAGTTGCTTTTACAGATATGAACAATGCCAATAGAGCCGCACATGTAATTACTGGTTCACACT
CGTGGGGCCCACACGATTCCTGTGCAAAGTTTGACAAGAGGATGGAGTTTCACGTAAATGCTGCCAAAGG
TGATGCGGTTTTGTTTTTGGGCAGCCTCTACCATGTTGCAAGTGCGAACCATACTGTGGCCACATAGATT
ACAAAAAAAGTCCAGGATATCTTGCAAACCTAGCTTGTTTTGTAAACGACATTGAAAAAAGCGTATTAAG
GTGAAACAATCAAGATTATCTATGCCGATGAAAAATGAAAGGTATGATTTCTGCCACAAATATATAGTAG
TTATTTTATACATCAAGATGAGAAAATAAAGGGATTTTTTCGTTCTTTTATCATTTTCTCTTTCTCACTT
CCGACTACTTCTTATATCTACTTTCATCGTTTCATTCATCGTGGGTGTCTAATAAAGTTTTAATGACAGA
GATAACCTTGATAAGCTTTTTCTTATACGCTGTGTCACGTATTTATTAAATTACCACGTTTTCGCATAAC
ATTCTGTAGTTCATGTGTACTAAAAAAAAAAAAAAAAAAGAAATAGGAAGGAAAGAGTAAAAAGTTAATA
GAAAACAGAACACATCCCTAAACGAAGCCGCACAATCTTGGCGTTCACACGTGGGTTTAAAAAGGCAAAT
TACACAGAATTTCAGACCCTGTTTACCGGAGAGATTCCATATTCCGCACGTCACATTGCCAAATTGGTCA
TCTCACCAGATATGTTATACCCGTTTTGGAATGAGCATAAACAGCGTCGAATTGCCAAGTAAAACGTATA
TAAGCTCTTACATTTCGATAGATTCAAGCTCAGTTTCGCCTTGGTTGTAAAGTAGGAAGAAGAAGAAGAA
GAAGAGGAACAACAACAGCAAAGAGAGCAAGAACATCATCAGAAATACCAATGTTGAAGTCAGCCGTTTA
TTCAATTTTAGCCGCTTCTTTGGTTAATGCAGGTACCATACCCCTCGGAAAGTTATCTGACATTGACAAA
ATCGGAACTCAAACGGAAATTTTCCCATTTTTGGGTGGTTCTGGGCCATACTACTCTTTCCCTGGTGATT
ATGGTATTTCTCGTGATTTGCCGGAAAGTTGTGAAATGAAGCAAGTGCAAATGGTTGGTAGACACGGTGA
AAGATACCCCACTGTCAGCAAAGCCAAAAGTATCATGACAACATGGTACAAATTGAGTAACTATACCGGT
CAATTCAGCGGAGCATTGTCTTTCTTGAACGATGACTACGAATTTTTCATTCGTGACACCAAAAACCTAG
AAATGGAAACCACACTTGCCAATTCGGTCAATGTTTTGAACCCATATACCGGTGAGATGAATGCTAAGAG
ACACGCTCGTGATTTCTTGGCGCAATATGGCTACATGGTCGAAAACCAAACCAGTTTTGCCGTTTTTACG
TCTAACTCGAACAGATGTCATGATACTGCCCAGTATTTCATTGACGGTTTGGGTGATAAATTCAACATAT
CCTTGCAAACCATCAGTGAAGCCGAGTCTGCTGGTGCCAATACTCTGAGTGCCCACCATTCGTGTCCTGC
TTGGGACGATGATGTCAACGATGACATTTTGAAAAAATATGATACCAAATATTTGAGTGGTATTGCCAAG
AGATTAAACAAGGAAAACAAGGGTTTGAATCTGACTTCAAGTGATGCAAACACTTTTTTTGCATGGTGTG
CATATGAAATAAACGCTAGAGGTTACAGTGACATCTGTAACATCTTCACCAAAGATGAATTGGTCCGTTT
CTCCTACGGCCAAGACTTGGAAACTTATTATCAAACGGGACCAGGCTATGACGTCGTCAGATCCGTCGGT
GCCAACTTGTTCAACGCTTCAGTGAAACTACTAAAGGAAAGTGAGGTCCAGGACCAAAAGGTTTGGTTGA
GTTTCACCCACGATACCGATATTCTGAACTATTTGACCACTATCGGCATAATCGATGACAAAAATAACTT
GACCGCCGAACATGTTCCATTCATGGAAAACACTTTCCACAGATCCTGGTACGTTCCACAAGGTGCTCGT
GTTTACACTGAAAAGTTCCAGTGTTCCAATGACACCTATGTTAGATACGTCATCAACGATGCTGTCGTTC
CAATTGAAACCTGTTCTACTGGTCCAGGGTTCTCCTGTGAAATAAATGACTTCTACGACTATGCTGAAAA
GAGAGTAGCCGGTACTGACTTCCTAAAGGTCTGTAACGTCAGCAGCGTCAGTAACTCTACTGAATTGACC
TTTTTCTGGGACTGGAATACCAAGCACTACAACGACACTTTATTAAAACAGTAAATAGATAATATGATTA
TGTAATTTTAGAAACTAATTATGAATACCGATTTATTTTTTTTTTTTTTTTTCACTTTTGCTGGCAAGAA
ATACGAAATTGCAATGACGATCACAGTCCAAAGAGGTAAGCACAAAGGCGCAGTATGTGATTACTCTATC
ATTCTTTAGCAAAACCAGGATAGGAGTATATGTATAAGAAATATGCAACGCCATCATTTAATGCAATAGA
CACGACATGCCCTTTACATGAGGTGGTACAATGTTTTAATATTGTGTCAGGGCAAGTACATGATAATATC
GTTTAAAGATGATGCTAGAGTAAAAGTATGAAGTGAAAGAAAAGGGCAATTGATTGACTAAGCGGATGTT
GTAGGATGATATAGTGGCTCATGATCTGTAAATGATCGGTTGACCGCAGTATTATATAATAACATCCGTA
TAAGTACATATACTACCATGTCTGTTCTCTACATTGCTTTTTATTCAAGATTATTGGTTTTCCTAACCGC
CGCGCCGCGCAGGTACCCCGCGCATCTCTTCTTCTCGAAGAAAGCGGAAAAAACAAAAAAAAAAGTATAA
ATAGTGGAGTCTTTTCCCATTTAACATTTAGAAAAAAATTCGAATGGAAATTTCTTGCCGAACATTTAAC
CGGAGACCCTTGGCGGCTTTTTCTCAGTTTCGTGGGCTAGTACATTTTACCTAGTATGCTGGGAACTTTT
TTTCCGTATTCTATTCTATTCCTTGCCTTACTTTTCTTATCATTTTTTATATAACCAATTTCAAAAATAC
TTTTTAACTGTCATAGACGCATTTTGTTTATTACAAATTAAAAGAATCAAATATAATATGTGCAATTAAT
AACTCCACAAGTAGCGAAAGCAATGGCCGCCATTAGAGACTACAAGACCGCACTAGATCTTACCAAGAGC
CTACCAAGACCGGATGGTTTGTCAGTGCAGGAACTGATGGACTCCAAGATCAGAGGTGGGTTGGCTTATA
ACGATTTTTTAATCTTACCAGGTTTAGTCGATTTTGCGTCCTCTGAAGTTAGCCTACAGACCAAGCTAAC
CAGGAATATTACTTTAAACATTCCATTAGTATCCTCTCCAATGGACACTGTGACGGAATCTGAAATGGCC
ACTTTTATGGCTCTGTTGGATGGTATCGGTTTCATTCACCATAACTGTACTCCAGAGGACCAAGCTGACA
TGGTCAGAAGAGTCAAGAACTATGAAAATGGGTTTATTAACAACCCTATAGTGATTTCTCCAACTACGAC
CGTTGGTGAAGCTAAGAGCATGAAGGAAAAGTATGGATTTGCAGGCTTCCCTGTCACGGCAGATGGAAAG
AGAAATGCAAAGTTGGTGGGTGCCATCACCTCTCGTGATATACAATTCGTTGAGGACAACTCTTTACTCG
TTCAGGATGTCATGACCAAAAACCCTGTTACCGGCGCACAAGGTATCACATTATCAGAAGGTAACGAAAT
TCTAAAGAAAATCAAAAAGGGTAGGCTACTGGTTGTTGATGAAAAGGGTAACTTAGTTTCTATGCTTTCC
CGAACTGATTTAATGAAAAATCAGAAGTACCCATTAGCGTCCAAATCTGCCAACACCAAGCAACTGTTAT
GGGGTGCTTCTATTGGGACTATGGACGCTGATAAAGAAAGACTAAGATTATTGGTAAAAGCTGGCTTGGA
TGTCGTCATATTGGATTCCTCTCAAGGTAACTCTATTTTCCAATTGAACATGATCAAATGGATTAAAGAA
ACTTTCCCAGATTTGGAAATCATTGCTGGTAACGTTGTCACCAAGGAACAAGCTGCCAATTTGATTGCTG
CCGGTGCGGACGGTTTGAGAATTGGTATGGGAACTGGCTCTATTTGTATTACCCAAAAAGTTATGGCTTG
TGGTAGGCCACAAGGTACAGCCGTCTACAACGTGTGTGAATTTGCTAACCAATTCGGTGTTCCATGTATG
GCTGATGGTGGTGTTCAAAAACATTGGTCATATTATTACCAAAGCTTTGGCTCTTGGTTCTTCTACTGTT
ATGATGGGTGGTATGTTGGCCGGTACTACCGAATCACCAGGTGAATATCTCTATCAAGATGGTAAAAGAT
TGAAGGCGTATCGTGGTATGGGCTCCATTGACGCCATGCAAAAGACTGGTACCAAAGGTAATGCATCTAC
CTCCCGTTACTTTTCCGAATCAGACAGTGTTTTGGTCGCACAAGGTGTCTCTGGCGCTGTCGTTGACAAA
GGATCCATTAAGAAATTTATTCCGTACTTGTACAATGGATTACAACATTCTTGTCAAGACATCGGCTGTA
GGTCGTTAACTTTACTAAAGGAAAATGTCCAAAGCGGTAAAGTTAGATTTGAATTCAGAACCGCTTCTGC
TCAACTAGAAGGTGGTGTTAATAACTTACATTCCTACGAAAAACGTTTACATAACTGAATGTTAAATGGG
ATCATTAATACAATAGTACTGTACGTATGGCACCTGTACATACTGCGTTATAAATGTACTAATGGAATGA
TATATTAATATATAGTGTGTTTATACCTTATTATTGATGATTAGTATATATTTTTATATTTAGGTGATTT
TAGTGGAGATTATTTGGTGGTAATTACACTAGTATACATAAAATGGGTAGTGGATATTTGTATAGAAAGG
GCATTACGCATGGAGTTAAGAGTATTTACATGATAATTGGGTTCCGTGATTCATTATAGATAATAAAACG
TGGATAATATTGGGTGTTATAGGTAAATGGGACAGGGTATAGACCGCTGAGGCAAGTGCCGTGTATGGTG
ATGTGGTATGGTATCGAGTACCGATGGAGTGAGAGATGGCCTTGGTGTAGAGTATTATGGCGGGTAAGTT
AGATGATGTATTGTTTACGTTATATTTGTTTAAATTGGATTTGTTTACATTAGATTTGTTTACATTTCAA
TATATCAATGGAGGGTATGTAGCATTATGGTAAGTAGCACGTGGTAGATGGGGATTGTAGGTGGATGGTA
GGATGAGTGGTAGTGAGAGTTGGATAAGATATATTGGGCAGGGGATAGATGGTTGTTGGGGTGTGGTGAT
GGATAGTGAGTGGATAGTGAGTGGATGGATGGTGGAGTGGGGGAATGAGACAGGGCATGGGGTGGTGAGG
TAAGTGCCGTGGATTGTGATGATGGAGAGGGAGGGTAGTTGACATGGAGTTAGAATTGGGTCAGTGTTAG
TGTTAGTGTTAGTATTAGGGTGTGGTGTGTGGGTGTGGTGTGGGTGTGGGTGTGGGTGTGGGTGTGGGTG
TGGGTGTGGTGTGGTGTGTGGGTGTGGTGTGGGTGTGGTGTGTGTGGG
>gi|50593115|ref|NC_001134.7| Saccharomyces cerevisiae chromosome II, complete chromosome sequence
AAATAGCCCTCATGTACGTCTCCTCCAAGCCCTGTTGTCTCTTACCCGGATGTTCAACCAAAAGCTACTT
ACTACCTTTATTTTATGTTTACTTTTTATAGGTTGTCTTTTTATCCCACTTCTTCGCACTTGTCTCTCGC
TACTGCCGTGCAACAAACACTAAATCAAAACAATGAAATACTACTACATCAAAACGCATTTTCCCTAGAA
AAAAAATTTTCTTACAATATACTATACTACACAATACATAATCACTGACTTTCGTAACAACAATTTCCTT
CACTCTCCAACTTCTCTGCTCGAATCTCTACATAGTAATATTATATCAAATCTACCGTCTGGAACATCAT
CGCTATCCAGCTCTTTGTGAACCGCTACCATCAGCATGTACAGTGGTACCCTCGTGTTATCTGCAGCGAG
AACTTCAACGTTTGCCAAATCAAGCCAATGTGGTAACAACCACATCTCCGAAATCTGCTCCAAAAGATAT
TCCAGTTTCTGCCGAAATGTTTTATTGTAGAACAGCCCTATCAGCATCGACAGGAATGCCGTCCAATGCG
GCACTTTAGATGGGGTAACTCCCAGCGCAAGCTGATCTCGCAAGTGCATTCCTAGACTTAATTCATATCT
GCTCCTCAACTGTCGATGATGCCTGCTAAACTGCAGCTTGACGTACTGCGGACCCTGCAGTCCAGCGCTC
GTCATGGAACGCAAACGCTGAAAAACTCCAACTTTCTCGAGCGCTTCCACAAAGACCGTATCGTCTTTTG
CCTCCCATTCTTCCCGGCACTTTTTTTCGTCCCAGTTCAAAAAGTACTGCAGCACCTCTGTCTTCGATTC
ACGCAAGTTGCTCCATACTTTATAATACAACTCTTTGATCTGCCTTCCAGACATGCGGAAAACTTGGCTC
CCTTGCTTGCCTCTTGTCGAATCCAATACACTAATTGTTTCTCTTCTTCTAGTAATGGCCAGGTACCAAG
CATAATTTCTCTGTATCTGAGAGTAGATCTCTCTCCTTTTTACGCTAAAATATTTCAAATATCCTACAGG
GTCCCCATGATATGGCTCGATGTCTTCCAAGTATTCTTTGTATTCCTCATCATTTCGCAGCATTCTCTCC
ACAGCTAGTGCTTCCCAAGCTATCCTCCGATACGATACTTTCTGGCCAGCCCAACAGACACAGAGCCCGA
ACATCTTTTGACAGCCCTTGCATAATCCGTATTGTGTGAATACTCCCTCTGGGCAGAAGTATATGTCAAT
ACCATAGAGGAAAAGATGTTTAATTTCGTCAGACCGAAATCCAAGAAACTGTAAGACATTCATATTCTCG
GAAGTATTGGGAAATTGTGCTTTCAGTTTCTTTCTCTCTAGGAAAACCATTTGACTCCCTTTCCGCTTAT
ACGACTCTTTGTTAATGTCGGTGACTGGATGGAATCTATTATCCTCAGCATTGCCATCTTTATTGGCGTC
CTCCTTGGCACTAGCGTTGGTACTTTCAGTGGTAGTGGCATTAGTGCTGGAGTTGGTGCTAGCAGTGGTA
GTGGCATTAGTGCTGGAGTTGGTGCTAGCAGTGGTAGTAGCACTAGTGTTGGAGTCGGTACTTTCGGTGG
TAGTAGCACTAGTGTTGGAGTTGGTACTTTCAGTGGTAGTCGCACTAGTCCTGACGTTGATGCTAGCAGT
GGTAGTAGCATTAGTGTTGGAGTCGGTACTTTCGGTGGTAGTAGCACTAGTGTTGGAGTTGGTACTTTCA
GTGGTAGTAGCATTAGTGCTAGAGTTGATACTTTCAGTGGTAGTAGCACTAGTCCTGACGTTGATGCTGG
CAGTGGTAGTAGCACTAGTCCTGACGTTGGTGCTGGCAGTGGTAGTAGCACTAGTCCTGACGTTGGTGCT
GGCAGTGGTAGTAGCATTAGTGCTGGAGTTGGTAGTCGCATTGGTAGTAGCACTAGTCCTGACGTTGGTG
CTGGCAGTGGTAGTAGCATTAGTGCTGGAGTTGGTAGTCGCATTGGTACTGGCATTAGTGTTGGAGTTGG
TACTTTCAGTGGTAGTCGCACTAGTCCTGACGTTGATGCTGGCAGTGGTAGTAGCATTAGTGCTGGAGTT
GGTACTTTCAGTGGTAGTCGCACTAGTCCTGACGTTGATGCTGGCAGTGGTAGTAGCATTAGTGCTGGAG
TTGGTACTTTCAGTGGTAGTCGCACTAGTCCTGACGTTGATGCTGGCAGTGGTAGTAGCATTAGTGCTGG
AGTTGGTACTTTCAGTGGTAGTAGCATTAGTGTTGGAGTTGGTACTTTCAGTGGTAGTCGCACTAGTCCT
GACGTTGATGCTGGCAGTGGTAGTCGCACTAGTCCTGACGTTGATGCTGGCAGTGGTAGTAGCATTAGTG
CTGGAGTTGGTAGTCGCATTGGTACTGGCATTAGCACTACCATGAATGCACGTGTCGCTGTCCTCATCAC
TGCTGCAATACTTTCTGCACCTGTCACTGCTATTGCTCTCCTGGAAGCTAGACGGTAACGCAACGATCGA
CATGGAAGCTGTCGCCTGATTTTCAGCCAATCTGTCCATTCTTTCTATCAGTTCCACTGTGTCAGCAGAC
AGGTCTGTCCTGGAGCCACAGCATCCAACATGCTGGCCCTTTTTTTCCTTTCTTTGATTCAAGTCCATAG
AACTCGCGTACCTGTTCGGTTATACAGCCTTCCTTAATCGGTGGTAATTCACCCTTACGATTCCTTGCCG
CCCAACTGTTTTTTCTAGATAATAGATAACAGAGGCCCCCATCTCTTAGTCTCCCTACGCCTTGAATGAG
CTCAATAATATTAAGTCTATTATCAAGCATGATCACCATCATCAATTGCTTAATGTCAATTCCTTCAGTC
ACTAATTTCGTTCCGATGAGAACTTGCATGCTACCGTCAGTGACAAACTCCTTTGTGCGAGACACCTTTT
CTGCAGCACCCAAGCTTCCCGTGTATCCATACCACCCTAAAATACTTTCTCCAAGAGCAGGCCAATTCTT
CCACTTCGTTGGTTGTGCTTGCAACTACAATGGCCTTCGACTCTGGTTCAATTTCAAAGAGGGCTAAAAG
AAGCTTCAGTGCTTCTTCGGGCTGTGATTCCACTTTCTTCCAAATTTTATGAACATGCCCTAAAGGCACC
TCGGATTTCTCCTTGATTAGATTAAACATCCGTGTTGGATAGCTGGATAGACCTCTGCTGAGATCTTCCG
ACCGTTTGAGCTCGTTGATGTCCATCGACTTCTTGGCCAGTCCCGTAAGCCCAATACGCTGCAACGCAGC
ATCAGCAACAGCCTCAGGGGCTGTGCCGCTCAAAAAGATTGCTTTCTCAAAAGCGTCAAAATCAAGGTTA
GTTATGCCCCCAAATTGCGACTGCCGGTAGACCTCCGTTTCAAAGTTGTGAAACTCATCTACAATGAGGT
AACCCAATTTTACGTTGTTGGTCCTAAAGGTGCACTCAACAATATTCTCCCACGCAGCTATCCTGTCTGT
GAAATTAGTGCTAGCAAGATCATCGTAGATCCCCACGTATAAATCAGTAACGCCATCGCAACCTTCTTCA
ATAAAGTTTCTTACAGGGGCCACATTCAAGCAACCGCGTCGGCCCAACCTGATCATGCAATTAGCAAGCA
ACACTGTGTACGGTACAAACAGAAACGACACATATTTCACGTCGCCCTTAGATGCCAGTGCTATCAAGGG
GAGATGAAATAACTCCGTCTTACCATAGCCCGGTGGGGCCTGTACTGCCACAGAGGGTGTGTCTGCCATG
TATATTTCATGACATAAGCGCAACTGATGCAAGTCCCTGAATTCAAAGGAGCTGCCAAAGAGTTTCCGGC
CTGCGACGAGGATATCGTTTGTACTCTTGGGCTCTCGGGGCCTTTTTCGCGTTACTCTTGAAATTTTTTG
ATCATGATCTGAACTCGCCGCCTCACCTGCCACTACGTCTTCCGCATTCCGAGTACTAGAGAATGAACAA
TGGTAGTCGCTTTCAAGGCCTAACCATTGAATCCAGCGCTCGGAAGTGAGTCCGTCAAGCGTCTTTAGTC
GAGGCTCCGATGAACCGTTCTTGTTGTATCGTCGACGTATACGTTGCGCTGTAGCTCTGGATAACGGTAA
GCGTATCACCGTAAGCTCGTCAATTATTTTTGAGAGCCGCGGTCATTTTGTTAGTATCTCTTCTCAACTT
GGGCAGCACACATGCAAAACATCACCCAATCGGTCCTTTTTGTTCATCATATCGTTACATATCTGTGAAA
AGTACTTTATCTCAGTGGGTTTACGTGGGCATAGATCACGCTTCAGCCGCTCTGTGTCGACTTTCTTTTC
GCCAGGTAAACTTGCTTGGTATGCAGAAAAAATCGATAGCTCATCTACGTGTAGTAACAAGAACATGTAG
GGTGCCAAATTGTATCCATATTTCCTTATGGTGCTTTTCTGAAGACTCCTTACAATAGGTGTGCCAGAAA
CAAAGTCAGTGAAAGTACGCATCGTAGAGCTGTCGTTCGGCCTGGCACTCGCTATTTCGTAACAACGTTC
CAGGACACGGAAACTCAACTCATTATAGTATCCTCTGTTGAGGTAAAAAAGAGAAAGGGTATCGTAATCC
TTTCTATTGAATTTCAAAGTATGCACTTGAAACAACGTGTAGACCATCAAGTTGATTTTCTTGGGAATAA
GATACTTTGAAGGGATTGGTCCGCCCTGGAAATCTGGTTCGTCTTCAACAAACGTCAGGAACTTTTGTAC
ATTTTTCCCGACCATGACGGAAACGACAATTTTTTCAAAAGACCTTTTCCTATCCATTGCACCAGTTCTG
AATTTTACCACTTTGATTAGACCAGACTTTTCGTCTTCGTAGAATGACCGCACTTCCGTGGGGATCGATT
CAAATAAAGTTATTGAGGGACAATGTACCAAGTCGTTTTTGTTATTTAGAGCCGACTCAAACTCGTCAAA
GTTTGCTTTTTCAAACTTACGCCTATCGGAAACTTTCATTTTATTTTTGTAAGTTTCGAAATTAACAATA
GTATGTTGATTGCTATGCTTTTTGACAAGAAATCCATCAATATAAACAAAAGATTGTCCAGTTTCCGTCT
TATCATCATCTAAGAATGTAATAATTAAGCTACTCTATTGAGAAGAAGCAGAATCTGCGCTATGCAGGTG
CAAATCTCCAGCAGCAGCAAAGAAAATTCAGTTAATAAGAAATCTCACTAAGATAAGCGACTGTCTGTCC
CCTTCAAGCACAACATAGAAAACAGAAGGATGTCTCATTCATCGCTTGATTTCCGGCCTGCAAAAATAAA
GTAGTCGGTACGTACTTTCGTTTTCAATTTCCATGGTGCACAGTATCTTAACTATCTGCTTAGTCGAGGA
GAACCAGGATTCTGTTCGTTGCTCAGCCGCTTCGTGGATATTCTCTTGGATACTTTAAACATGGACCTAC
GTTCCGCTCTCGAAAAGACCAATATAATAAAAAGTTATAAATTACATTTCCTTATTAGGTATACGACCTC
GCGCTTCGAAGTAGAGGAGCCCTTTTTGGCGTACCTACATATGGCGCGTCAGACAGACAAACTTCCCCCA
AAAATGTATTACCCCGCCGAATAAGAAAACAGACCCATTCACCCACGACGTATCAAGTTACTTCCTTGGT
GCAATGTCCCACTATAAAAAAATTCCTTGACGCTAGATCGTTGGACTAAAATCTGCGTCACAATCGCCTA
AACAGGAAATATTGCCTATTTTCGTACAAGGTTACTTCCTAGATGCTATATGTCCCTACGGCCTTGTCTA
ACACCATCCAGCATGCAATACAGTGACATATATATATACCCTAACACTACCCTAACCCTACCCTATTTCA
ACCCTTCCAACCTGTCTCTCAACTTACCCTCACATTACCCTACCTCTCCACTTGTTACCCTGTCCCATTC
AACCATACCACTCCCAACCACCATCCATCCCTCTACTTACTACCACCAATCAACCGTCCACCATAACCGT
TACCCTCCAATTAGCCATATTCAACTTCACTACCACTTACCCTGCCATTACTCTACCATCCACCATCTGC
TACTCACCATACTGTTGTTCTACCCTCCATATTGAAACGTTAACAAATGATCGTAAATAATACACATATA
CTTACCCTACCACTTTATACCACCACACATCACATGCCATACTCACCTTCACTTGTATACTGATATGCCA
TACGCACACGGATGCTACAGTATATACCACTCTCAAACTTACCCTACTCTCACATTCTACTCCACTCCAT
GACCCATCTCTCACTAAATCAGTACTAAATGCACCCACATCATTATGCACGGCACTTGCCTCAGCGGTCT
ATACCCTGAGCCATTTACCCATAACTCCCACGATTATCCACATTTTAATATCTATATCTCATTCGGCGGG
CCCAAATATTGTATAACTGCTCTTAATACATACGTTATACCACTTTTGCACCATATACTAACCACTCAAA
TTATATACACTTATGCCAATATAACCAAAAAATTACCACTAAAATCACCTAAACATAAAAATTATTTATC
TTTCAACTTTACGAAATAAACACACTCAATTGCGTATCTATACCACCATGACGTCATTAACGTAAAAGTT
CCTTAATATTACCATTTGCTTGAACGGATACCATTTCAGAATATTTCTAACTTTCACAGACCATACATTA
GAATAATATGCCACCTCACTGTCGTAACACTCTATATTCACCGAGAAACAATACGGTAGTGGCTCAAACT
CATGCCGGTGCTATGATACAATTGTATCCTATTTCCATTCTCATATGCTATCCGCAATATCCTAAAAGCA
TAACTGATGCATCTTTAATCTTGTATGTGACACTACTCATACGAAGAGACTATATCTAAAGAAGACGATA
CAGTGATATGTACGTTGTTTTTGTAGAATTATAATGAAACGTCAAATAACCCTACTATATTATAACTTAT
CAGCGCCGTATACTAAAACGGACGTTACGATATTGTCTCACTTCATCTTACCACCCTCTATCTTATTGTT
GATAAAACACTAACCCCTCAGCTTTATTTCTAGTTACAGTTACAACAAACTATCCCAAACCATAAATCTT
AATATTTTAGGTGTCAAAAAATGAGGATCTCCAAATGAGAGTTTGGTACCATGACTTGTAACTCCACTAC
CCTGATCTGCAATCTTGTTCTTAGAAGTGACGCATACTCTATATGGCCCGACGCGACGCGCCAAAAAATG
AAAAAAGAAGCAGCGACTCATTTTTATGGAAGGACAAAGTGCTGCGAAGTCATACGCTTCCAATTTCATT
ATTGTTTATTGGACATACTCTGTTAGCTTTATTACCGTCCACGCTTTTTCTACAATAGTGTAAAAGTTTC
TTTCTTATGTTCATCGTATTCATAAAATGCTTCACGAACACCGTCATTGATCAAATAGGTTTATAATATT
AATATACATTTATATAATCGGCGGTATTTATATCATCAAAAAAAGTAGTTTTTTATTTTATTTTTTCATT
ACTTTTCACTGTCTATGGATTTTCATTCGTAAAGGCATCACTCCCTAGTTTGCGATAGTGTAGATACCGT
CCTTGGATAGAGCACTGGAGATGGCTGGCTTTAATCTGCTGGAGTACCATGGAACACCGGTGATCATTCT
GGTCACTTGGTCTGGGGCAATACCAGTCAACATGGTGGTGAAGTCACCGTAGTTGAAAACGGCTTCAGCA
ACTTCGACTGGGTAGGTTTCAGTTGGGTGGGCGGCTTGGAACATGTAGTATTGGGCCAAGTGAGCTCTGA
TATCAGAGACGTAGACACCCAATTCCACCAAGTTGACTCTTTCGTCAGATTGAGCTAGAGTGGTGGTTGC
AGAAAGCAGTAGCAGCGATGGCAGCGACACCAGCAGCGATTGAAGTTAATTTGACCATTGTATTTGTTTT
GTTTGTTAGTGCTGATGTAATCTTAACAAGAAATAGTGAAATGAAAGCGCATACCTCAAAGGCATATAGT
TGAAGCAGCTCTATTTATACCCGTTCCTCCATCTGTCATCACTACTTAAACGATTCGTTAACAGACGCTC
ATTTAGCACCTCACATATTCTCCATATCTCATCTTTCACACAATCTCATTATCTCTATGGAGATGCTCTT
GTTTCTGAACGAATCATACATCTTTCATAGGTTTCGTATGTGGAGTATTGTTTTATGGCACTCATGTGTA
TTCGTATGCGCAGAATGTGGGAATGCCTATTATAGGGGTGCCGGGGGGTGCCTTGAAAAACCCTTTTGCG
CGCCTGTTAAGTTTCCGTTTTCAGTCAAAAAGAATATCCGAATTTTAGATTTGGACCCTCGTTCAGAAGC
TTACTGTCTAAGCCATCATTTGGTGTGTCCTAAACGGTTTCCATGCAAAGCAACATCTTTGTTACTCATT
CCTGAAGGTTGAATAAAAAATAGCAACCATGTGCAGGGAGTCGTATATTGTTAGATTCTAGAGACTTGTA
CGCATCATCAAAGCTGTAAATAGAATAAACATACGCAAGGCGTCAAAAGTGCATAGTTAAGAAAATTCCT
GACATGTGAAAATATGTGTTTATGAAATGTGTCAAGGCCCGTCTATAGCGTAGTTAACCCCTCTGCAGGA
GTAAGTGACTTTTTTTACGCTCAAAAGGCAACGAGGGCACATACTTAAAAGTCATTTTCAAACACATCTG
CAGTTTGCAACGACAGATAACAATATTATGATAGGATGGTATGATGTTATTAGCTGCCACATATTTTTTA
ACATAGCATTAGTCACGTCTCTTCAATTGTTGGGATGAAACTCTAAAATATCATTCCTTTAGTAGTATTC
CAGTTACCAGTATATTATCACATGCCGAAAAAGAAGATGACATAAAGATCGACAAACAGTCTTCAAATAT
AATGGAAGCTGGAATGCAAGGATTGATAATGTAACAGGATACTGAATGACAAAGTATAAATGAAAAAAAA
AAAAAAAAAAAAGTAGTAATACTATTATGTGGAAATACCGATTCCATTTTGAGGATTCCAATTGTTGGAA
TAAAAATCAACTATCATCTACTAACTAGTATTTACGTTACTAGTATATTATCATATACGGTGTTAGAAGA
TGACGCAAATGATGAGAAATAGTCATCTAAATTAGTGGAAGCTGAAACGCAAGGATTGATAATGTAATAG
GATCAATGAATATTAACATATAAAACGATGATAATAATATTTATAGAATTGTGTAGAATTGCAGATTCCC
TTTTATGGATTCCTAAATCCTGGAGGAGAACTTCTAGTATATCTACATACCTAATATTATAGCCTTAATC
ACAATGGAATCCCAACAATTACATCAAAATCCACATTCTCTACACCAATACCATCGACGAGAGCTTCTAG
TAAATTGTATACATAACAGTATAACCCTTACCAACAATGGAATCTCAAAGATTATTAAATTATTCACAGA
CTCTGAGGATTCGGGTAAAATAGGGTATTTAACTGGTTACCGGAAAGGTTTAGAAAATTCGTGGAGGGTT
GGCCGAGTGGTCTAAGGCGGCAGACTTAAGATCTGTTGGACGGTTGTCCGCGCGAGTTCGAACCTCGCAT
CCTTCAGTATTTTTTTTGATGATTTAACGTACTATTAACTAGAATAATAGGGAAATGCAATTGCAGTTTG
AGAAGAAGAATTATTAATAAGCCAAAAAGCGGCTCACTAAGTAAGTTTTTCTTCATGGCGTCCTTTGCAT
CCAGCAATAATGGTTTTAGCAAAAAAATCTCTTTCACTACACAAGTTGGAGCATATTTTTTAACAAATAC
AGATAAACGAAAGGCGATAATAAGTATACTTCCTATGTACAAGAATCTTTAAGTGATATAATCTTTCAGC
GGACTAGAAGAATAGGGCGTTCAACTGTTGTCCTTGCAGAATTGCGTAAACTCCTTCAAGTAGTCATTAT
TTTGCTCGCAGTTTTGCCTTAAAATGCCCTCTGTTGTAGAAGTTAAAATTTGTTCTATTTTTCTATTATT
TGCCACCCACTCTGTCACCTTCGTCCAATCCTTATATTGAGCTTCCTGTTTCTCCGCTCTTTCTCTTGCA
GCGTAAGGATCAATTCTTGCGTCTATAAGTGGTTCCGCAGTAGTCTTTTTATTATTACCGCACTGCTGAT
CGGTCTCGTTCTTCATCTCTGCTGCCTCTTTTTCGCAAAATGAAATTATATTATTCCGTATTTGCCAGTT
CGGATATAGTTCTTGCTTCAAAAATTCCTTACACTTATTTTTTCCATTAATAGAGCCTTTCCTATAGTTG
TTTAATTTTTGTCTTATTATATCATCACTTCCATGCCTTAGAAACCTCAAAAATGAATCTATCAAGCTTG
GATCAACACATCTTTCTCGCGTAACTGTGATTGTAGTAAGTGACGGTTCATCATTCGGAAAAGTAAGATT
TGTTTCAAGTAAGCTTTGGGGTGCCGTAAACGTACGCCTATTATCAACCATACCGTCTTTTTGTCTACGT
GTATAAATGAGAAGTTTTTTTTCTAACTATATCCAAGTTTTTCAAACTACCCAAAGGATATTTAACTTGG
CGGACAAAATTACCGTCACGTTCAAAAGTGAATATATAGGCGATTCTGGGTAACAAGCAAAAGTAAACTA
CAATATGGAATAGTGTAAAACTTCACTTATCAACAACAAAATCGCTTCAAGCCTCCTATCTTAGAGTCTA
GAGCCTGATAAAATTCTTATGCGAGCAAGGGCAACCTGATCGAATTTTATAAAAACTATTTATGGACTAA
AAACCTACAGCGCTCTTCATCATATCCCTTCCCGTTTCTTCCATTGCGTCATTCATGGTTTGTCCCATTG
TGGTTGCATAGTCATTAATAGTGGTTTCTACCGTGTCTAAACGAGTTTCAATTGCCCTAGAAACACTTTT
AAGGACACCATATCCATTACTTCTTCCAGAGCTTCTTACAGGTCTGGCATACCTGTGATCTTTCGTACCG
GGAGGTAACTTTCTGGCTGCATTACTACTACTGGAAGATATGCATCCTCGAGCAATTGCGCTTTCCTCAT
ACTTCGATTCGGGCCTTTCTATACCGCCCAGTAGCTCATCAAGTTGATATGGTGTGCAATAAATAGTTCC
TCTAGCCCATTGTAAGGAATTCACTTGAGGCCTATAACCAATCTTTAAATCAGGATTGTACAAGGTATCA
ATAGGAGTATGTTGTGATATGTCAGCAGTATGATTCGAACCGGTGGCACTTTCATTAAGTACTGAAATCA
AAGAAGCTTGGAATTTCCCTGTGCGAATGACAATGTCAACATTTTCTAATATAGATGAATTTTCAACGTA
TTGAGCGCTTAGAGGGACCGGGCAGCGTAGATTTTTGACTTCCTTAAGCTCAGGTACTGTCAAAACTTTA
ATATCTCCATTAATTAGCAAAACGATCATAATAGTTGAAAGCTTTCTTTCTCCTTTACCGTCAATAATGG
GAATAAATGATAATCCACTAGTGGCAATTGGATACTTGAAAAGCGCATGAGTGTCCTTAGATTTACCTGG
TGATACTAAACGAATGTCATTTGCGCCACTGATAGTAACAAATCCAGGTATTGCGATACCCTTGCTTAAA
CCCTGCATCTTTGATATAGTAGCAGAACAACTGTAGCCAGTATCTTTGGCAAAAGAATTTATTCCTAGAA
TTTTTCCTTGATTGTTGGTCTTTGTTGCATCAGTGAATTTAACCTCAAATCTTCCATTAGTTGCAGGCAG
TATTTTGAAAGTCATCAATTCCCCGATATCCGTTCCACATAGCATCAAAATACTAGAGAACCCATCATCT
CCATATTCCATGACGCAAAAGTGAACGGTTGAAACGTAAGAGCTACCAGCTTTAGAAATGACCCTAATAT
TTTCATTGAAGATTATAGCCGGGCCTCTTCTGTCCAATATTATTAAGGTTCCTTCAATGAAACCAACGGC
AACGAACCCGATATTACTATTCATGATTGCGGACACCGCACCTTTTTTAGCATGTATTACCGTACTTGGT
ATAAAGCCTTGTTTAACGTTCGTAGGCCCTCTATCCGAAACATCAACTAAAATAGTTTTTGAATCATCCA
ATGAAAATCTGCTAAACTTCAATTGCAGTGCATCGCTTTTGGGAAGTTGTCCGTAAAACTTGTTTGTTTC
GAATTTGAAAAGAATAACATCCCCAACCTCAGATGATACCGCCAATTCCAATGTTTCCGATGCAAAGGAG
ATATTTTTTATGGCCAGGTTAGTAGCTCTGTTAAGTACTTTAGCAGTATTCACTTCAAATACAGCGTTGT
CAGTTACTTCACTGTGTGAAGCATCCCATATTCTGACTGAACCATTACTATGCCCAGTTAGTAAAGCAGA
TCTGGTCTCATGCCTTCTAATATTTCTGGTGGCAGGAATACCACCTTTTAAAAACGATTCACTTTGAGCG
ATTGTCATCATCCCCAGCCAAAGATTTTTTTGAACTGATTGCGCTATACAAGTAGTAACCGTTGGTCGAA
CCCATGCTAAGCTCCGAGGGAAAATGGAGGCCTTGGAACTAAAAGAGCCTGCTGGGTATATCAATGTTTC
AAGTTCGCCATCTTCTAAAAGTAATAAAATGAGGTTTGTGTCATGGCATCCACCAAAATATGGAGAAGCC
TTCGGCAAGGGTAGAAAATTTATTAGTGGAGCTTTGCCAATCAACGAAAATAGTTTTTGTTGAACCGGTT
TAGCATAGTACTTGCTCATTGCGTCAAATGATGTCACAGAATACATTGGTGTGCCGCCTAAGTCAATCAT
GGTTATTTCCTGAGGTAAACAGGGATTTTCTGTAGCTTTTGTTGCAATCAACAACGATGTATACTCAGGA
TTACGCTGGCAAAGCCAGCTTACTTTAAAGATAGCGGGTGTTTCTGTAAAGGAACAGTCTTTCAAGGCAG
GATTTGGAAAATTCACATGTGTTTCAAATATACTTCTAGCGTGAATCAGTTTACCGCTATTGACATCCCA
AAATACCAAGGCATTATCTTCATGGACAGTTAATATATGTAAGGAATTTGGGTGATAAAGTGACTGAATG
ACCTTTGGAGTGCGTTTCTTTTCTATGTTTGTGGATAGATCACCGCCCGGAGCATACGGTTCTAATTGGT
AAAAAAAATGTTGCTTGACTTTGTAGTCAATGAAAGAATATATGACTGTAATATGCTCATATGATATAAG
TATCGTTCCTATGTCTCTAGGATTCCATTGGATAGAAATAACCGGTGATAGCCTCTCTTTTGGCAAAAAC
ACACTTTTCTGGAAGTTTTCAATTTTCAATTTGGACATTTGATTTCTATCCACATCATAGATCAATATGG
ATCCACTCTCGAGGCCAATCAGCATCCAATCCAAGGGCGGATCAGTCTCAAAACAAGTGATGCTGTTTGG
ACAGAAAACAGTAGTTAGAATCTGTTTCGAGTGTACTGAAAGGACTATTATGTTGCTCTTCTCATCTACA
GCTATCAGATAAATTCCTTTAATAAACCGCATGTGTTTAATTTGAGGTCGATTTTTTAACGTAAATACGA
CCTCTATTTGCTTTTGCCCATAAACATGTATCTCCCCAGCAGTAGTTGCAACTGCCAAAAGGCTTTGAGT
ATAGTCGAATGTGGTAACAGTGATTCGTCCATTTATGCCGTATGTGCATATTTTCTTAGTATCGAAAAAT
TTGGAGTTAATACCATTTGAGACGTCATGAACTCTCGCGGATTTGATAGCATTTGACACATTCTTCAAAT
GCCTGCTTTTCTTAAACATTTATAAAATTTTTGTATCTGTTCAATTGACAATTTTGTAACTTTTATAATC
TGTCAACTTTAGAAATATGTTAGTAGTAATATAATCCTGAGCTGTTTCTTAGATGCTTCCTTAATAATGT
AAACAGAATGCGCATTGTTGAACATACGGCTTCGCATCGCATCGCTTAAACGAGGTTTTTCATATGCATG
CTCCAAGATAGGTACGAACAAAAAAGAGGCATTGCATCAAAATGGATAGTTTCAGTTTATGTAACAAAAT
CTCATTAAAAAAACCCTCTCCTCCTATGAAGCGGAACAGTTCAACTTTTCCGCTTAGATGTTTTATATAA
AATTAAATAAATCATGGCATGACCTTTTCTTCATAAATCCAAATCATCTGGCATAAAGGAAAATCCTCTA
AACTCTTCTTGCTGGCTCGTTGTCAAAACAGAGGGCAGAGGTGTAAGTGTGGGTGGCGCAGAGGTGAATT
CTTGCTCGAAATATGATGTATCTTCCGGAGATTTAATTTCTGGGATGTAGGGTGGTTTCACGCGAAGGTT
TAAGATATCGTCAAAGTTGATGTTACGGAAGAAAGGTTCTTCCATAACTTCGTCTGCGTCCCTGGGACCA
GCACCCAACCTCTTTTCAGGATCTTTTGTTAATAGGCCTTGGAATATTTGTACAATCTCACCTGCCATAT
CTATTGGGTATAAGGGTTCATCGGTAAGGATAGCGTTAAAAACTTCATCTTCGTCATCTCCTGAGAATGG
AGATTGGCACAGTAGCATTTGATATAGCAGCACCCCAAATGCCCACCAATCGACAGCTTTGGTATATTCT
TGCTCTTTTAAAATTTCTGGAGCCATAAATTCTGGTGTGCCACAAAATGTAGAAGTTCTATTACCATACC
ACATTTCATCTTTACACAAACCATAATCGGCAATTTTTATATGACCTTCTGGAGTTAATAGAATGTTTTC
CAACTTCAAATCACGGTATATTACACCATTATCATGAAAATATTTCAGAGCCAGTAAGACCTCGGCGGCA
TAAAATTTGGCCCTTCTTACAGATAGTCTTTGGTTTTGAACATGCCACATTAAGTCACCGCCCCCAATAA
ACTCCATAGCAAAATATATACGGTTTTCAGTTTGAAAAGAGCAGTATAGATTGGTTAAGAATGGGTGTTT
AGTTTTTGTGGCTAACAAAAATACTTTCTTTTCTGCTCTTGCACTCTCGATGTCATGATTTTGAATAATA
TTATCTTTCTTCAGAACTTTTATGGCACAAAGCCTGTCAGTATTCTTTGATTTAGATAAAATAACTTTAC
CAAAATTACCTTTACCAAGAACTTTGAGTAATACGAAATTATCTAATGAAACCTTACGACGTTTAGCCGC
TCTCTTTTTATGCTTTGCGCTTGTGCTGGTTTGTGATTTCTGCGGAGATTGTTGATCAGTGGTTCTGGAG
GGATGAGTACTTGTAGGAGCCAAGGACACTGTTTCTTGTAGTACTTCCTTTGAAGCATGGTCTTGTTCAA
TTTGAAAGGTTTCACTATTCATATCGCGGAATGGATTTGTGTGTGTGGAATCTATTGTCAAATCAGCTTC
ACGGAAATCATTTTTGTTCTCCCAGTCTAGTTTCTGTTTGGTCTCTAAATCAATGTGATCAACTTCTAGA
TCCTCTTGGATTTCCCCACTATCTTGTTTTATTTCAAGTTCCATTTCCTCACGTTGTGCTTTCCACAGTT
CAAGTTCATCTCTCATTAAATCATCTTTAGATTCCCAAGTTTGACTATGCTCAATAGATAAATCAGTGAG
TCCCAAGGAACGTCTATTCGACGTTGGATCCAGTGTTTTCTCTGGTGATGAAAATTCGGCGGTTTGTTGT
GCACCTTCTGTAAAATTTAAATAGGCCTCATTTTCATCGATAAATTTATTTAGTTTCTCACGCCCGTGCG
TTTGTAGTGAAATTTTTTTATCAATAATAGGATCATGCTGCTTAGTTGGAGAATCTCTTCCTACCTTCTG
AGGCGAAGGAGTTTTATCATGTTTTCTTGGCTGAGGAGGCAAAGGAGCGTTTGCCCTTTCAGCTAATTTG
GATGGGGAAAGATCACTACCATTGGCAGTACCAATAGATGACCCCAACTGTGCCGACGGAACTGTCCTCT
TCTTTTTCTCTTGATTACGTTTTGTGTCTTGAATCGTTTTCAGAATTTTATTAGCCATTTCCATCGACAT
GCCACAGAAATCGGGAACCAAATGAGCACATTGAGCATGACACATTATACCACATTCAGAACATTTGCGT
ACTTTATGTCTACCCCATGGTAAAATATAACCACAGTGACAGCACCATTTAGTACCACGGTTTGAAGTAG
GCAGGAATCTATGAGGAATACGGTGGTTCAACTTTGCCTCGTCCGGATCCGTATCAGTAGAAGTTTTAGC
AATACACTTAGTAACAACATTGGTGTAACATTTTTTGTGACATAAAAATTTACAATCTTGACATTGGAAC
CCAGTATACCGAAGGAAATCACCACAATATGCACAGCACATAATGTTGTAAAATGATTTTTGTACAAAGT
GGTGGCCATGCTGTTCGAATATCTCTTCTTTCCTATTGATAATAGCACCATGACGATGTAGTCCACCCAT
CAACTGCTTCCTTTCTATTTGAGAAGACTTGTGGAATCCTAGTGTTAACAAAATCTGCCCGGATGGTTCT
AAGACAAACCATGAATTCGTACTGATTTGACTAGTTGATGTATTTTCGCCTTGCACATTCTTTGCTGAAG
TAGACTGAATGGCTGAGTTTGAGTATGTAGAAGTCAATGTGCTTCCCTCTTCGCTAGCGAGAGAAGAACC
ACCATTAATGTTTGAAGCGTTGACCCATCCTTGTTGTTCATTTGTTTGTCCGGCTTTCTTCTTACGAATT
TCTTCAGCGATATCGGAAAGCAGTAACCACATTATAGCCACTGGAATGAGCGAGTCGTTCACCTTATCAT
ATACAGTAATCTCGATTTCATTCCCTTTTTCAACTGGAATTTGAAAATCTTCACTCCACCTGTCATTTCT
AGAAGGCTTCGTTCTGGCTTTGATCGTATCATCGATTTTTATAGTAACGTAGCTCTCTGGCTTCCTGGCA
AACATCGGTGATTGTATATGGTCAACATCTCTAGCAGCAGTTATTCCAATTGTTAGAACGCCAGTCAGTT
GTTTTCTTCGGAATTTCGGTTGTTGATTATCCATTATGTCATTGGGTTGGTGTTTAAATTGATCAAAGTC
AACGTTAATAGCTTGGTATTTCTTCAAAGCTTTGTTAAGCATTTGAATCCTGTATTTGGATTCCATAGCA
CCCCCTTCTGCCGCAGAACTACTACGTTGATCACCGTCAATTTGATACAATTTAGTCAATTTAGTATTGG
CTTCTTGGTATTGCTTTTCCACCTGTAATTTGAATTCTAATTGTTGCAACATGTATTGGATTCTTTGCGC
CAAAGAAGGGCAATCATATTTTACTAAATCCAAACGAGAAAATATGTGTTCATTTGGCGATTTGGTAGAA
AGAAACCCGTATTCCTTCGAATTGAATCGCTCATTATCTTCGCTGCCATTTTCACCCTGACTTTGTTGAG
CGGTCTTCAACCGTAATTTTTTTAAGCTATCCTCCAAGTACTCAAGATTTTGACGTGCCTCTCTAATATT
CGTATTACATTTCTGAATGACCATAACATTGCTAGTCTTTTTCTTGAGGGCAGAAGCTCCCCGAATAATA
TTTTCTTCGACGGCTATCTTTTTTTTAATGTTCTGCTCCAATTGTGAAAAACTCATGACTGTAAACTGCT
CCCTATATGTGTGATACTATACTTACTTTTCCTCGCTAGAGCTTCTCTCCGCAGCTACTGTTCTAGGTTT
TATTCCTATTGATTATCTAATATAGTTTTAAAAATCTATACTGAAAGGGGATCGACGCTGAATACCTCTA
ACGTAAGTGTGGACGAGTGGTGGCAGAGACTTTTACAATGGTTAATAATCAGTCTCTACTCAGCCAAATT
GAATAGCAGTGAAATCGTAGCTCTTTTACTGCTCCTGAACCTGTCGTATTACTTTCGATAGAGTAGATCA
ACTTTATTATCCACGCTTGTTAACTCTTTTCGTCGGTTTTTTTCGCCTTTAAAACTAGGCGGGCTGGGTA
ATGAAGATAGCAATGCCTCATAAATACAATGTTATACTAATTACGTTTTTTCTTTGGTTATGTATATATA
TTGTGAGAATAAAGAGAAGTTGCAAGATTTGGTTTATTGTACAATACTACTTATTACACTGGCAGGTGCA
ACCTGGAGTGGGACAAACATTATGTCTGTCAAACCATTCTTCAGCGTGACCGGCATGCATACCATGGTTG
CAACTCAAACAGAAGCTGAACCACTCGTTCAACTTCAGTTTTCTACTTACGAGTTCGCGATTTGCACCAT
CTTGAGAGTCTTCTGTCTGCATTGGATCGCGTGATTGCGTCCCATTTATTACAAAAGGTAAGTTTGACGT
TCCTAGAGGCATGAGACATATGGCACATCTTGGAAATGAAGACCCACAGTGTGGGCAACAATACTTATGT
CTTGGCTTTTCATCAGCTGCTTGTGCTTCAGAACTTCCAGTATTAAATTTCTTGTAGTCAGCGTTATTTC
TTCTATAGGCTTCACCATTTTTGTAATTTCCAGCACTAGTAGAGACGGCGCTAGAAGGTGAGGATGTGCG
CGGAGTGTTGATGTTTTGTTTACAGTTTTGACATTGGATATATATTTGCCGGGGCTTTATGTCTGCAGTT
AATACACCAGTTTTAGTTCTCGATAATTTTGATCTTAAAACATCGAACCTGGCTCGCATGGAGAATAATT
CCCACGATTTAAGCATATCTCTATAAGTTTGTATCCATTCATCTACTCGTTGGTCGCGGAAATATCTAGG
GGAGCCGAAAATTGATATCAGTGCGGCACTCTGAACATCGCTGGTTTTATTAACGTATGATTGCAGTAGA
TCGATACCATTAGGTGTTATTCCGGTGAGAATTAAACCTTCTAATTCGCCGTTTTCAATAACTGTAGATG
AAGTTCTATCTAAGAAAGTGGTTAGGTCTGTATCATTCAAAAACCTTAGAGCTACCCCTAATCGTTCTCT
CAAAGATATGGCAGGTTCATAAAGAATATCCCACCAATCATTGTCTGCGATAAAGGCGAAAATAACTCTC
AAGTAAGGATCATCTAATTCGGAGGACATTTTTCTGCATTGCTGCCTCCATGCATTGTTACCTGGCAGAT
CCTTATACGCCAAGTAACCTGCAATAGCGGTGGCAATTAGTCTCAATCTTTCCTTTTTTGCAGATCCCAA
TATTTCTACAGCCTTTGGGATATCACCAAAAAATACCGCCCAAGCGGCAGCTTTTTCATAATGGCCGTTT
TTCATAATTATGTTGTACTTGTCTTCATAATCAGATCTGGAAAGGTCCCATCCTGAGATAATTAAACAGA
GTCTTCTCTGAACGTACTTTGGTGAACCAGCGGCATTGGCAATAGGACTGTTCCGATCCCTATTTTTCCT
TCTTAGTTTGATGATTTTTTCCATTTCTTTATTTAGTTGTTTATCAGAAAGAATTGTCTCTTGTCTATAT
CTGTCTTGGTTCGATATTCCGTTTATACCATTCCAAATACCTATCACACCTTCGTAACCTAAGTCAAGAT
CACCAGAAACCATCGTACCATCGTCAACAGAAGCCTTTGCAATCGCGATCCACCTCCATGTGTTCCTTAT
ATAAGCATTGTTTTGTAGATTTTTAGAAGAATCAATCATCTCTACCGTGTTCATTGGATCCAAACCATAT
CCCAATGAAGCTCGCGTCCTCATTATTACACTTATATCTTTTTCCAGAAGTTTTTCTGGCTTCCAGAACA
GTTCAAATCCACGCTTACTGTCAAGGACATCATTACTCCCTTCATTTTCCTCTTCACTCAACTCGGAGTA
CTCAATTTCATTATTAGGTTCATCATGTCCAGACGGAAAGTAATCTTCGCTAACATCTAAATCCTCAAAC
GATAGATTCTTTAGGATTGTTTTTACATTCTCTAAGTTGGACTTTTCATGCTCATTGTTGACTCTAATTT
CATCTATCTCAGTATTTTCAAAATTTGACAATAAGAGAGAGTTCCTATTATTGAGTATAGCCTTGGAGCA
TACCTCTGAAATTGGCATTCTGTATATTGTTCCCGATTGTCTCATACAGATTAGACTTGTTCCATTATTA
CTTCTTGGAATATAATCAAATGTAGCAACTCTATCGTACATCGTATTTGTGTCATGCACGGAAGAAACAA
ACAAATTCTCAATATTCATCTCGTTATCGTCATCTGCCGCAATATCACGATTGCTATCGCAGTAATAGCC
TAACCTCCATCTTTTGATGGTATCACCTCTATGTAAGGTGGCAAATTCATTGTTCCTCACACATGACCAC
CTAAAGCAAGAGTTCATGTATTTCCTTGACGCTGCACCGGATCCAACCAATTTTTCAAAAGTTAATAAAG
GGGAAGCTACATTTAAATCACCAAGTGAAGCTTGGTCAGATAATTTTCTCCTATCCCAAATAGCTAAGGT
CCCATCATCCCCATAAGTACTAAATTGCCAATCGTTAAACGGGTTCAGTTTGATATCATACGTCAATCGT
GTCGGATGTTGATAAATTGGGTTGGGGGATCTGACGTCAATTTCTTTCAAAAATTTCGTACTTGCAGCCA
ATACACTGGTATCGTTGAGGAACTTTAGGGATACTATGCTTTCATTTGTGCAATAACTAAACATTGGGTT
GATAGTTTCATGCGAATCATCATGATAATTCATGTCCCAAATTTGTAAAGATGAATCATGCTTATTTCTG
TCAAGACCCATTGCTATAAGACCATTCGTATTTATTCCCAGAGAGTTTATACACCGCTGCTTCTTTGCTC
GTACACGTATATCATAATTGGTTTCTGAAACAGGGTACCCTTGGGTATCCTTTAAATTTGAGACAGATCC
AACTATATTTTCCGCCTGAGCTGCCTTACCACCGCTGGCATTTGTCATAGAAGTCTCGTTATTGGCATTT
AAGCCCACTGGCGCATGGCTCGCTGGCGATGAGGAATTTTGTCCAGAGATATTAAAAATCCTTAAATATC
CATTCTTTTCACCAACTCCAATCATACCAATTTCTGATTCTGAATAGTCTAAGCAGGTGATACTGCCGAA
GTCTTTCACAGTGTGTAATTTAATAATTGATTCATCAGATTCATTTTCCGGATCCACTTTATAGTGGGTC
ACTTCATCTCTTGTAGGGTTCACTGAAAGATAATCAATCAAATTATCATATGACCAATGGGTCACTTTTT
TGATGAGACCCATGTTTATTCTTCTATACGTTCGTGATACTGCACTTACGACTACCAGTAACATCAGAAT
AACCATAGAGCTTATGCTATCTTGAATATATCATCGCCGTAAAGTATGATGTGTAGCGCATTAGTCTTCT
GCATTCATATTATCAGTGGTATACCGTTTGGTATATGCTTTCCAATCATGAAGTGTTGGCTCTACTCTAT
ATAAATTCGACATCCATTGATTTTCTCAATAAATGAGTTACCCAAGTAAGCTTTCCATTGATACAAGTGA
TCTACATTCTTGCGACGCCAAATTATAAAGCACTAAAAATCATATCATACCCAATTGCGGGCAGCACATG
TATATATTATACACTACTTATAACTAACCTTCTTCATATATAACAATATGCCTGATAATACTAATGCATT
TAAATCATATCATGAAAGAAAATTACATGGGTTTTATTGACATAATTGCATTTAGAATACATAAAATTCT
AAAGAATTAATATATCCAAAGTATTAGACATAACCAAGAATAATAGTGAATAATTTTAGATTTTGTTACA
TATAATTCTGCTTGCCTATCTCTTCCACTCTTTTCAAAACGTTGCATGTAAGCGTTACTAATATTCCGCT
TTATTTTGTTGCAATTCCTAATTTTTTCATTACATTATCTTGCGAGTACGGAAGCGATTAACGTTCTCCC
AATAGAAGGAACAAACATAGATATTGAAGTTTTACTGCTTTTGCTTACCTGACCTTTTTCAAATTTAATT
TTTTCCCGCTAATAAGACCATAAACTACCCCGAACCAAATTCTAAAAGATAGTCAGCTGGATTAGAGTTG
TCATCTCCAAACATTAATTTTGCATTATCTTCGGCTTCAATCAAATCGCCTGATAAGAACTCCTTTAATT
CTTCATGAATGTTTGTATGTGGATGACTCTCCATAGTGCCAGCATGATTGTGGTTACCGACCGAATCATA
TAACGGTGGCTCCCAATTGTGCAATTCAGCCTTACTATTTTGTTCATTCATCAAAGCATTTGGGACAGAT
CTAATATCTATAATTCTTTCCTCACTATTCTCGCTATTATTTTGCCCCGAACTGGCATGGTGGTTATTGG
TAAAAGGAGATAATGCTGCGACAGAACTTTTCTTCTCTTCCAATTCTTTTATCTTCGCCAATAACGCCTT
CTTTTTTCGTGCTTGTATTTCTAAAATTTCGGCCAGGTATTGTAAATATTCGACCGTTCTATCCAAAATG
ATACCCTTATTTGGTTTGATTTGTTTACCTAGGTCATCGTAATTCAATAAAGATGGTGGAACCAACTGGC
CGAGTTCTTTTATCTTTTGCTTTATTAATTCTCTTCTTCTCCTTTCGACGGCATTATGAAACTCTCTTTT
GCGCCTCAGTTTCTCATCAGAAGTTAACCCGCCTAAAATCTTTGGAACACTTCCAGGTCCTATATTTTCA
GTCATATTGCTACTTATTGAAGTGTGTCTTGTTCTGGGTGTGTTTATGCTACCATGCCTAAAAGAAGATG
AAAGGAAACTTCCTGCACGAAATGACGATGATGGTGATCTTACCTTTGGGGAATATGTGGAAGATACGGA
TGCTGGGCCCAAGCTTTGTGGATTATAAGAAAATGATGATGAATATGTGTTTGGTGTCATCATATCAGAA
TTGATGCTAGAAGATAAAGAGGAGCTCAAATCATCAGTTAAGTTATACATTGTGTCATCGGTGCCATGCT
GAAATAAAAAGTCATGTGGTAACTCAGCTTTTAAGCCTTCTTGTTGCTGTAATGGAGTATTCATTGCTCT
ATCCACAGGTGAGTCGTAAGCCATAGAATAAGATGATCTCAAGGGACCCTGCCCTATGGAAGATATGGAA
TTTTGAGTGACAGGTCTACCGCCTTGGCTTGTTCTAAACATATCATCCAGGTAAGACGATTGCGATTCTG
CTTCCTCATATATGGTCGAAGCTGTAGGAGTTTGTGAATTGGACCTCGCTTGACTGCCCATTAAGTTATT
ATTATCGTTAGAGTTGTGCGTATTGATGTATGAGAGTTTTTCATGCTGTTGGGCAGGAGTCTCACCACCT
GGGTAGGCACTTCCGTGTATCTTGTAATCATCATTGTGGTGTGGAGTGGGTGTCACTAACGAAAAATCTA
AAGTTTCCTGGAGGACTTTTGTCTGGTTCATTAATTCGTCCAGTAGACGTTGGTTCTCAGCCTCACTTTC
GTTATTGTTCATCATTCTTCACTTATTTAAGAAGTAGGTTCGCCTGACAAAAAATAAGAGTATTCTATTA
AAGGATACTTGTCAACTAAGTAATGTGAATGCAGTAATGTCGTTTTTGTTATCTTATATATGCTCACGTA
AGACAGAAATTCGGATTGTGAAAAATTCCTTGATGATTCCGTGCAGCCTCTAGCCAAAATAGCAACTGCG
AGTAAAAAATAATGTACTAACCTGCAGTAATATTGGAGATCCTACTGTCCGGACCGAGTAGTACAATTGT
TAGTTTCTGTTGCTCATAAGAAGGCTTTTCTAATCACCATGGCTTTATTATTTCCCAAAAGTAACTTGCG
AAGAGTCACATCCCGCGGAACGGCCCGCAATCGTGACCCGGCCAAAGGCGATTGTAATGAAGAGGGAGTA
TTGGTCAGACTTGTACTATACTGAAATAGGAAGAAGATTGAATAAATTTGCATTCTAATTGCGTTCGGTA
GTTTAGAGTAGGACTTAGATTACCTGTATTGTCTGCAGTTGCGTTTTTTTTTTTTGCTGGTAAAAAAAAA
GAACAAGTGTGGAGAATATGAGCGAGGAACCACCTTCTGACCAGGTCAATAGTCTCCGTGACTCATTGAA
TCGATGGAATCAAACAAGACAGCAGAACTCGCAGGGTTTTAATGAATCTGCGAAGACATTGTTCTCAAGC
TGGGCGGATTCTCTCAATACCAGGGCCCAGGATATATATCAGACGTTGCCTGTATCTAGACAGGACTTGG
TGCAAGACCAGGAGCCGTCGTGGTTCCAATTGTCAAGAACGGAAAGAATGGTACTTTTTGTCTGTTTTCT
TTTGGGTGCAACAGCCTGTTTCACTCTTTGTACTTTCCTTTTCCCCGTTCTAGCCGCTAAACCAAGAAAG
TTTGGTTTACTATGGACAATGGGGTCCCTACTATTTGTTCTTGCGTTTGGGGTACTTATGGGACCACTCG
CGTACTTAAAACATTTGACTGCAAGGGAAAGGCTGCCTTTTTCGATGTTCTTTTTCGCCACATGCTTCAT
GACGATTTATTTCGCAGCCTTTTCCAAGAACACGGTGCTGACTATTACATGTGCTCTTCTTGAATTAGTT
GCCGTCATTTATTATGCTATTTCATATTTCCCATTCGGTGCAACAGGTTTGAGGATGTTAAGCTCTGCTG
GTGTCAATTCGGCAAGAGGTGTTCTGCGCATCTGAATTATCATTCATAGTGCATATTGAATTGATTAGTT
GAAGAAGAAAAATAATGTTTATGTTATAAGAAACAATAATAAAGAGATTTATAACCTAACCTAATTAAAT
AGCATGTAGTCAACAAAAAGGGAGTAAAACATGCAGTGGCTCTATATATATAATTATCGTAGAATAATTC
AAAAAAAAATAAAAAACGAAAAAATTCATTCTTCATCACTCATCAAAGGCACTATTTCGTCATAACGCGG
AGGCTCGTTACCATGAGAGAGTAGCGAATCTGCGGAGCTCGAACTTACTATTCCTTCTTGTTCTTCATCA
TCTTTTACATTCGCTAAAGTGTAACCCTTTTTGAAAAATTCGTTCTGTTTGTCCTTAGAGTTTTCAGTGG
TAGCGTTTGGAATCCTCACAGTACCATTTGCTTGTGATAAGCCATTTGTTGGTGATGAATTGTGAGATCT
ATTGACGGGCGATGGAGTGCTCAATAATTTATCGAGATTATTGAATCTTGACCTGTCATTCACTGACGTT
GCTCTTGCTCTAGCAACACCTTGGCCACTATTGCCCGAAACAAATGCGGAATTCGAAATACTGCCGTTCA
TGGCATTGGCATTTGAAATACTGTTCCGATTAACATTTGGCACACCGGCATCATCGCTGTATCCGGATGG
CCCACTAACTGACGTAGTTCTTGATAAGTTCAATTGTTGAATAGATAGTAAATCAGGGTCATACGAGGCC
ATGATATTAGGTGATCCCATCGGTGAGACAATGGGAGAAGCTGGAACGGATATGGCTTCTTCAAAAGTTG
GCGGAGGTGGACATGTGTTACCAAAAAAGTCGCTGTTCATACTTAGAGGAACCTGGTTGCCTTTGCCTTC
CATTGTGGCCATATCATAAGTGGGTAACTCCATATTACCACTGTTGCACTGTTCAGACACCAGGAATATG
GGCGTATCGATTAGAACCTCATAATGTCTTAATTTGGACGGACACTCAGGATCAGGTTTACTGATTCGTA
GCATAATTTCCAGCTTATGTCTACAGTAAACATTACTGAAGTGTAAACTATCCAAGTACAAGCCTCTTTT
CGGTGTGTTTAATCTGGTATGTGTTTTCACGGGCAAACCAGAATTGGATTTGATTATTGTTTGATGGAAT
TTTGGATCATAAACAGGTTTTTCATTTTCTTCATGACTTTTCGAGCCTTTATGACCGGATAAAAAGCCTA
TTACACTGGGACGACGGTGTGAGGGTCCATTGGCTACGGCATGTTCGGGATTGGGGATGCTCGTGTATGC
ATCGATACCATAAGGTGGTATTATCTTTGCGGTTCTTTTATCCAAATCTTCGTATTTGGGGAACTTCAAT
TTTGTTTCAATAATTATTGGTTCCGTTATACCGAGCCTTTCTTTCGGATTGCCTTTTGAATCGCTGTCGT
CATCAAAAGGACTATAAGATAAGAGATTGTCATTGAATGAATTTTCAACAATTTCCTCCCTTAGAGCTCT
CGTGCCCTTCTCCTTAGTTCTGATTTCAAATAATGATACACTTCTTTCCTTTCTTCTCTTGGAGGCGAAA
TCTAAATAATACGGATTATAAGGGTCTTTAGCAACGGGATCTGTTTGATCATACTCATATTCATAACCTT
TACTAACAAATGTGACTCTTTCAGTAATACTGACATGAATACGTTTAACACAAACGTTTTTGCATATCGG
TGCCAATTTTATCTTGATTGGGACTTCACTGTTTAGTGAAACGTATTTCTGAGCAAAGGAAATCTCGTAT
GACAAAGAATCTGTCCAAACCCTATTAATATAGATTGGTTTATTCGCAGTGGATACGGCAACGGGCGGTG
GAGTTCTAATAACTTTTATTGGATACTCTGCGAAAATGTCCTCTTCTCCTGATTCTTCATTTTTCAGTTG
ATGTGAGCTCATGTGTAGATGATTTTTAACTTTACTAAACAAAGTGTTGCTTATCCTCCTATGGGCCTGA
GCGGATTCTGTTTCGGTAAGTTTTAATGAAGATGTAGTGGAGCTTAGTGATGAAGAAGAGTCTGGCGACA
CAATAGGTTGCGGAGAGTTTGAATCTTGACGATAGAAACCCTTTCTATTGATTGCCTTTGTTGCAAGCCT
TAGTCTGTAACTAACACGTGCAGAGGGTAAATAGATAGTCTCCGGAATATGATTAGAGAAAACCACTGGT
ACTAAGAATACATAGTCTCCAGGTTGGTAAAGATGAGTCTTATTTACGTCTATGGCGTTTAAAAGGCTGG
CTTTTGTTTTAGTCTTGTCCAAATACAGTCTCTCCTCTGTAGGAATATTCTTGAACAACCTCATTTGACG
ATCGTTGGAGTTGTTTTCAATCATTTGATCATCTGGGGATATGCTTAATGGTACAAACAAATCGAAGTTT
TCATCATTCAAATTCCATTTCATTGATGCAGCATTATAAAATTCTTCATTAAACGTCTTTGTAGGAGGAA
CACCTGTATTCCAAAACACTTTAACCCTTGAACATAATTCCAATTGCATGTCCGTAAATCGGGTTGGTTT
TTTAACGGATACTATAACTGCTATGCTGTAAGAGACCATGGAACTGTCGATTTCAACAGACCTTGTATTA
AGTTCCGAGCCGGAGCCTGGATGGTCTCCTGAATTATTTTCTCTCAGGAGTGTGTCTCTATTTTCATTTA
TGCTGCCACCACTTTCGGTAGCCGCTGCCGTTGTAGCGAGAGATGGAGTGTTACCTTCTTGCTGGTCTAT
ACCATCCATAAAAAAATCCGCCTCAGCATCGTCCGTACCATCATTGAGTCCGTTTAGTCTGGACAGGTAC
TCATCGTCATTCGAGGATATCGTTGGTAAGAAAACGCTTTCACCGCTTGTAGAAATAGAAATCTTCAAGT
ACTCATTGGATAGAACGGTTTTTGGGCCCAGGAGACCTCTAGCGGTTAAATATTCTATGAGAAATTGCTC
GTTAAACTTTTTCGAGTTTGCCAACCTTGTTAGAGAAGTTGATGATAAATCGCTTGACACTACAGCTGAT
GAGTTATGGTCATCATCAAAATCTAGTACTGTGCTATCCTCCTCAATCTGTGAATAGCGTCCCCCAGAGA
TTCTGGGCTCTTGGTCTACCGACAATCTTCCCGAAGTGCGACGGTTGGTGTCGGAAGTCGAGGATCTCGG
AGTCGTAGTAGCACTATCGCTGATAGAGCCCTGTATGGCAGTGGTACTGTGTCGCCTTGCGTTTGGCGGC
GGCTGTTTGTTCTGTTTTTTGCCAAGGAGTTGGGCGTCTGTATTGCTGCTTCTGATGTTGCCGTTATTAT
TGCCGCCTTTCGTTGTGTTGTTCAAGACGGCAGGTGAGTGAACATTAGCGCCACCAAGTAAAGATGATAG
CGCGTGCCTAATGGTGGAGGATCTTCTTCGTTGTTGCATGGACCCTAATTTCTTGGTGGGAGAGGGTTGA
AACGGCTGTCCTTTAGACTGGTTTAAATCTGTTTCTGATAAAGAGTGGGATGAATTTTTCGCCACCGGTC
TTGATGTTATAAACGGCATGCCCAATAGGGGTAGGGAAAAATCTTGCTTGTTCTTCTCTATTTAAAAGAG
TCACCTTTCCGATGGACCTTCAAAAATATAAACGTGGCTTATCTCAGAGCTAAGACAGACCTTCCGAGCA
ATAATAATGAGTCGTTCTATTTTTTTTTTCTCGTCCCTTTTTTTGTCCCCTCTTAACAAAATTAGAAATA
TAGGCGGGAAAGTGGAGAACCCTTGGAAGAGTCAGATCAGAGATTGGAAAAATTAAGACCAATGGATATC
TACAGATCCTGTGAATCGAGTGTGAGTGATATACCGCAAGATCGGTAGAAAACTGTATATAAAGCAAAGA
ACTGATGTGGTGTAAACGATGTAGCGATGTAACAAGAGATACTCGGTAATGTAATCAAGATGCTCTTTTT
TTTTTTTTGCGGCAATATGGTGTACGTAAAATTAAGGTTCCGTGGAGTCTGTGCTTGCGAAAATGATATT
GACGCATGGACTGTCGAAATAATAAATTTACAATTAAACACTTGGTGATTTGAATGTAATTTGAACGTTT
AAAAAATTCCAAGGGAATATTACTGTTTCGGGAATATAACGTTTGATCGCTAGCGCACCCAGATGAGAAT
CCGCATGGATGGGTTGTTAGTATTTCTATTGTGAAACCGCTTTGTTCTGGAGGGCGAGAAAAAGTTACGG
TCACTCTATCTTTTTTATAATTTGGTCTAACAAACTTGATATCAGAACCACGTAGAAGAAAAAGAGACTA
ATAGTAAAAATATCAAGAAAGTTGACCAATTTTTGTTATATATGTCCGTAAAAGTTATGACTTGGCACTG
GTCTTGGTTTACTCATCAATCAGCTAGGATCAGCGCTGAGTGACTGCTTGCGGCTGGGCGGCTAAGAAAT
GGGAATATGTACAGTACAAATTCCGAACTTTGCGAGCCTGCCTCGATGGTTTTTTAAGGTGTTCTTTTCT
TGCATACCAAAGCGTACACTTGATGCGCCGCTTGACGTTATCTTGTTCTGGATGAGGCCTTATTTTTGGT
CTTCATTGTTAAAACACCCTATTGTCATTTAGCAGCCGATGCGATGAACGAAACTGCGAGGTAAAAGCGC
TCAAATCAAAAGTGTAGTATGAATGATATATAAACAACTTCAATAAAGTCACGCGTAGTTAAAATATTGT
TAGGGTAATATCCTGTGTCCTTCGAATATCTGTTGGAATAAGAAGCAACATCATCTACTGACTAGTATTC
GTGATACTAGTATTCAATCACGTAAGGTGGAAGAGAATGACATGAAGATTGAGAAACAGTGATCAAACTC
AATAAAGAGCTGAATACAAGCACATATAATTGTTGGAATAAAAATCAACTATCATCTACTAACTAGTATT
TACGTTACTAGTATATTATCATATACGGTGTTAGAAGATGACACAAATGATGAGAAATAGTCATCTAAAT
TAGTGGAAGCTGAAACGCAAGGATTGATAATGTAATAGGATCAATGAATATTAACATATAAAATGATGAT
AATAATATTTATAGAATTGTGTAGAATTGCAGATTCCCTTTCATGGATTCCTAAATCCTTGAGGAGAACT
TCTAGTATATCTACATACCTAATATTATAGCCTTAATCACAATGGAATCCCAACAATTACATCAAAATCC
ACATTCTCTACATGGTAGCGCCTATGCTTCGGTTACTTCTAAGGAAGTCTCATCAAATCAAGATCCGTTA
GCCGTTTCAGCTTCCAATTTACCGGAATTTGATAGAGATTCCACTAAGGTTAATTCTCAACAAGAGACAA
CACCTGGGACATCAGCTGTTCCAGAGAACCATCATCATGTCTCTCCTCAACCTGCTTCAGTACCACCTCC
ACAGAATGGACAGTACCAACAGCACGGCATGATGACTCCAAACAAAGCTATGGCTTCTAACTGGGCACAT
TACCAACAACCATCTATGATGACGTGTTCACATTATCAAACGTCACCTGCGTATTATCAACCGGACCCAC
ACTATCCGCTGCCACAGTATATCCCACCGCTGAGTACTTCCTCACCTGATCCAATCGATTCACAGGATCA
ACACTCTGAAGTACCTCAAGCTAAGACAAAGGTGAGAAATAATGTCTTACCACCACACACTTTAACATCA
GAAGAAAACTTTTATACATGGGTTAAATTTTACATCAGATTTTTGAAGAACTCTAATCTCGGTGACATCA
TTCCAAATGATCAGGGTGAAATCAAAAGACAAATGACTTATGAAGAACATGCGTATATATACAATACCTT
CCAAGCATTTGCCCCATTTCATTTATTGCCAACATGGGTAAAACAAATTTTAGAAATTAATTATGCTGAC
ATCCTTACAGTCCTTTGTAAAAGTGTGTCCAAAATGCAAACTAACAATCAAGAATTAAAGGATTGGATAG
CTCTTGCCAACCTTGAGTACGACGGAAGTACATCTGCTGATACATTTGAAATTACGGTCAGCACGATCAT
TCAAAGGCTAAAAGAAAACAATATCAATGTTAGCGACAGATTGGCCTGTCAACTAATACTTAAAGGTCTA
TCCGGTGACTTCAAATACCTACGTAATCAATATCGTACCAAAACGAACATGAAACTTTCCCAATTATTCG
CTGAAATTCAATTAATATATGACGAAAATAAAATCATGAATCTAAATAAACCGTCCCAATACAAACAACA
CAGCGAATACAAAAATGTTTCTCGCACATCTCCAAACACGACTAACACAAAGGTTACAACTCGTAATTAT
CATAGAACAAATAGTTCAAAACCAAGAGCAGCAAAAGCTCACAATATTGCTACATCTAGTAAATTCTCAA
GGGTGAACAATGATCACATTAATGAATCAACCGTTTCATCACAATACTTAAGCGATGACAACGAACTTAG
TCTTAGGCCAGCAACAGAAAGAATCTAAGCCAACACACACAATAGACTCGAATGACGAACTACCTGATCA
CCTTCTTATTGATTCAGGAGCTTCGCAAACGCTTGTCAGATCAGCCCATTATTTACACCATGCAACACCC
AATTCTGAAATAAACATAGTCGATGCTCAAAAACAAGACATTCCTATAAATGCCATTGGTAATCTTCACT
TCAACTTTCAGAACGGCACCAAAACATCAATAAAAGCACTGCACACACCAAACATAGCCTATGATCTATT
AAGTTTGAGTGAGCTGGCTAATCAAAATATTACTGCCTGCTTTACCAGAAACACTTTAGAAAGATCGGAT
GGTACAGTACTAGCTCCCATAGTCAAACATGGAGACTTTTACTGGTTATCTAAAAAATACCTAATTCCTT
CGCACATTTCAAAGCTAACAATAAACAACGTCAACAAAAGCAAAAGCGTAAATAAATATCCATATCCGTT
AATACATCGAATGCTTGGACATGCTAACTTCCGAAGTATTCAGAAGTCTCTTAAGAAGAATGCAGTTACA
TATTTGAAAGAATCGGATATTGAATGGTCTAACGCTAGCACATATCAATGTCCTGACTGTCTAATCGGCA
AAAGCACGAAACATAGGCATGTCAAAGGATCACGACTAAAGTACCAAGAATCATATGAGCCTTTTCAGTA
CTTGCATACCGATATATTTGGTCCTGTACATCACTTACCGAAAAGTGCACCTTCTTACTTTATATCGTTT
ACAGATGAGAAAACCAGATTCCAATGGGTCTACCCATTACACGACCGTCGTGAAGAATCTATACTCAATG
TTTTTACATCGATATTAGCATTTATTAAGAACCAATTCAATGCTCGCGTTCTAGTTATCCAGATGGATCG
TGGCTCCGAGTACACTAACAAAACTCTTCATAAGTTCTTTACGAACAGAGGTATTACTGCATGCTATACA
ACCACGGCAGATTCTAGAGCACACGGTGTCGCTGAACGATTAAATCGTACTTTATTAAACGATTGTCGCA
CACTGCTTCATTGCAGTGGTCTACCAAATCATCTATGGTTCTCAGCAGTCGAATTTTCTACTATAATCAG
AAATTCATTAGTCTCACCAAAAAACGATAAATCTGCAAGACAACATGCAGGTTTAGCTGGACTGGACATT
ACTACTATACTACCTTTCGGTCAACCGGTTATAGTTAACAACCATAATCCCGACTCGAAAATACATCCTC
GTGGCATTCCAGGTTACGCCTTACATCCGTCACGAAACTCTTATGGCTATATTATCTATCTTCCATCATT
AAAAAAGACAGTAGATACTACCAATTACGTTATATTACAAGACAACCAATCCAAATTGGACCAATTCAAT
TATGATACACTCACCTTTGATGATGATCTCAATCGTTTAACAGCCCATAACCAATCTTTTATTGAACAAA
ATGAAACAGAGCAGTCATATGATCAAAATACAGAATCTGATCATGACTATCAATCGGAGATTGAAATAAA
CTCTGATCCTCTAGTGAACGACTTCTCGTCCCAATCAATGAACCCTTTACAATTAGACCACGAACCAGTC
CAAAAAGTACGTGCACTAAAAGAAGTTGATGCCGACATATCTGAATACAATATTCTTCCATCTCCTGTAC
GATCTCGTACACCCCATATCATTAATAAAGAGAGTACCGAAATGGGTGGTACCATTGAATCAGATACTAC
TTCACCTAGACACTCGTCTACCTTCACTGCACGAAACCAAAAGCGACCTGGTAGTCCCAATGATATGATT
GATTTGACCTCACAGGATAGAGTTAATTATGAACTTGAAAACATCAAAACTACCCGTTTGGGTGGTACGG
AGGAACCATATATTCAACGAAATAGTGATACAAATATCAAATACAGGACTACAAATAGTACGCCCTCAAT
AGATGACCGTTCGCCCGACAGTGACTCTACTACTCCCATCATCTCCATAGAAACAAAGGCTGCATGCGAT
AATACACCCTCCATTGATACGGATCCGCCAGAATATCGATCTTCTGACCATGCGACTCCTAATATAATGC
CTGACAAATCCTCAAAAAATGTTACGGCTGATTCTATTCTTGACGACCTCCCACTTCCTGACTTAACTAA
TAAATCTCCTACGGACACTTCTGATGTTTCAAAAGATATTCCACACATACACTCTCGTCAGACTAATTCC
AGTTTGGGTGGTATGGATGATTCTAATGTTCTGACTACTACCAAAAGTAAGAAAAGATCATTAGAAGATA
ATGAAACTGAAATTGAGGTATCCCGAGACACATGGAATAATAAGAATATGAGAAGTCTGGAACCACCAAG
ATCGAAGAAACGTATAAATCTAATTGCAGCAATAAAAGGAGTAAAATCAATCAAACCAGTTCGAACGACC
TTAAGATATGATGAAGCAATTACATATAATGAAGACAACAAAGAAAAAGACAGATATATTGAAGCTTATC
ATAAAGAAATTAACCAACTATTGAGAATGAACACTTGGGATACAAACAAATATTATGATAGAAATGACAT
AGATCCTAAGAAAGTAATAAACTCAATGTTTATATTTAACAAAAAACGTGATGGTACACACAAAGCCAGA
TTTGTTGCAAGAGGCGACATTCAACACCCCGATACATATGATTCTGATATGCAATCCAATACCGTACATC
ACTATGCACTGATGACGTCATTGTCAATCGCATTAGACAATGACTATTATATCACACAGCTGGACATATC
CTCTGCTTACTTATATGCTGATATCAAAGAAGAATTATACATAAGACCTCCACCACATTTAGGTTTGAAT
GATAAGTTACTACGTTTGAGAAAATCACTCTATGGTTTGAAACAAAGTGGTGCAAACTGGTATGAAACCA
TTAAATCATATTTAATAAATTGTTGCGACATGCAAGAAGTTCGCGGATGGTCATGCGTATTTAAGAATAG
TCAAGTAACAATTTGCTTATTCGTTGATGATATGATATTGTTCAGCAAAGACTTAAATGCAAATGAGAAA
ATCATAACAACACTCAAGAAACAATACGATACAAAGATAATAAATCTGGGTGAAAGTGATAACGAAATTC
AGTACGACATACTTGGATTAGAGATCAAATATCAAAGAAGCAAGTACATGAAATTAGGTATGGAAAAATC
CTTGACAGAAAAATTACCCAAACTAAACGTACCTTTGAACCCAAAAGGAAAGAAACTTAGCGCTCCAGGT
CAACCAGGTCATTATATAGACCAGGATGAACTAGAAATAGATGAAGATGAATACAAAGAGAAAGTACATG
AAATGCAAAAGTTGATTGGTCTAGCTTCTTATGTTGGATATAAATTTAGATTTGACTTACTATACTACAT
CAACACACTTGCTCAACATATACTATTCCCCTCTAGGCAAGTTTTAGACATGACATATGAGTTAATACAA
TTCATGTGGGACACTAGAGATAAACAATTAATATGGCACAAAAACAAACCTACCAAGCCAGATAATAAAC
TAGTCGCAATAAGCGATGCTTCATATGGTAACCAACCATATTACAAGTCACAAATTGGTAACATTTTCCT
ACTCAACGGAAAAGTGATTGGAGGAAAGTCGACAAAGGCTTCGTTAACATGCACTTCAACTACAGAAGCA
GAAATACACGCAGTCAGTGAAGCTATACCGCTATTGAATAACCTCAGTCACCTTGTGCAAGAACTTAACA
AGAAACCAATTATTAAAGGCTTACTTACTGATAGTAGATCAACGATCAGTATAATTAAGTCTACAAATGA
AGAGAAATTTAGAAACAGATTTTTTGGCACGAAGGCAATGAGACTTAGAGATGAAGTATCAGGTAATAAT
TTATACGTATACTACATCGAGACCAAGAAGAACATTGCTGATGTGATGACAAAACCTCTTCCGATAAAAA
CATTTAAACTATTAACAAACAAATGGATTCATTAGATCTATTACATTATGGGTGGTATGTTGGAATAAAA
ATCAACTATCATCTACTAACTAGTATTTACGTTACTAGTATATTATCATATACGGTGTTAGAAGATGACA
CAAATGATGAGAAATAGTCATCTAAATTAGTGGAAGCTGAAACGCAAGGATTGATAATGTAATAGGATCA
ATGAATATTAACATATAAAATGATGATAATAATATTTATAGAATTGTGTAGAATTGCAGATCCCCTTTCA
TGGATTCCTAAATCCTTGAGGAGAACTTCTAGTATATCTACATACCTAATATTATAGCCTTAATCACAAT
GGAATCCCAACAATTACATCAAAATCCACATTCTCTACAATAATAGAATAATGAACGATAACACACACTA
TGAAAGAAGAATAATAATAATAACACTGTATAGAAATAGCGGCTCCCTCTTGTTTATTCTCACATCCTCG
AGCAAAACTTCTAGCAAATCCTGTGTATTTAATATTATGGCCTCTATCAGCAATGGACTCCCAATAATTA
TCCAATTACTCACCAATTTTTCAATATTAGTGTAGATAGGAAAGGATCCTCGATGAAATCGTTATGGTTA
GTGTCTCTGTTGATAATTAGAGGTTAAAAATTAGTATTAATGAAGAAGTGAGTACTGATCTTCTTATACT
AAATAAGAGAGGTATATAAAACACACGCCGATTGGTCATATTAATTATGACCAATATAATAGTGATTCCG
GTAGTTACTATACATTGATGTGACGACTCATATTCCTCATATATGTACCTACCATAACATGTTCAACTAA
TAGGTCTTTAACACAGCTTCAGTATTGTCTGAGCTTCTCGTTTAACATTCCTTCTGCAATAGGCGCAATC
ACACTTAAACGTATACGAGTTGTACATTAATATACGATGTAAGCATTAGATTGTTACCATAGCAACTCAT
GTCACTATTAATTACTCTCGTTCCAACAGTCTCGATCCACTGTGTGTATTCTTGGAAAATGAACAAATCA
GTGTAGAGAAGTCGTCTTCGTTTCCATCATGAGAATGTGCTTCAGTATTACTTTTTTTGCCTTCAACGCC
TTGATTGTTCTATTTTTGCTAATAATAAATCTATTTCATCGGACTAAAAGTCCATTAGTTGTAAGCGGAT
TTAGCTCAGTTGGGAGAGCGCCAGACTGAAGAAAAACTTCGGTCAAGTCATCTGGAGGTCCTGTGTTCGA
TCCACAGAATTCGCATTCCTTTTTGCTAGCATTCTTTTTTTTTTCATTTCTAGGCCTGTTTCTCCGCGCT
GATTGGTCGCCCGGGTGATGCAGTTGCGGCCGGCCCTGGCCAATCAGATCCCTTTAAAAATGGGCCCGGT
GCGCTTCTACCCCTTCACGCCTTTTACGCCTTTTTCGAATCTTGTATTTATTGTAATTATTAAACATTGG
TCATATCAAATTCACATCAGACTTCAATTTTTCAATTCACTTTCTGAATAAGAGCCCTTCCCTTCATACA
AGTAGAGATATTATACTGTCATAGCTCTTTCAATTGGTCTTATTAGATTGTCTCCATCTTTCCCATTGAC
GTTGTTACTCCCTCTCTTTTTTCGTTTTTAACTGATTTCTCATATATTCCCAAACAGGCATATATACTCG
ACGTCAAGAAAGAAAAGAAAAGAAAACCCTCATAAAAAATATAATCGAGAAGTTTTTTTCCTCATCGCGA
ACCATTAGTATAACAGATTGATCGTTCAGCTCTCATAACTATCGCAAGAACAGTAACAAAATAAATAAAA
AAAACACGCACATATAATAATGTTGGCTCGTACTGCTGCTATTCGTTCTCTATCGAGAACTCTAATTAAC
TCTACCAAGGCCGCAAGACCTGCCGCTGCTGCTTTGGCTTCCACCAGAAGATTGGCTTCCACCAAGGCAC
AACCCACAGAAGTTTCCTCCATCTTAGAGGAAAGAATTAAGGGTGTGTCCGACGAGGCCAATTTGAACGA
AACTGGTAGAGTTCTTGCAGTCGGTGATGGTATTGCTCGTGTTTTTGGTTTGAACAACATTCAGGCTGAA
GAATTGGTCGAGTTCTCCTCTGGTGTTAAAGGTATGGCTTTGAACTTGGAGCCTGGTCAAGTCGGTATCG
TTCTTTTCGGTTCCGATAGACTGGTTAAAGAAGGTGAATTGGTCAAGAGAACCGGTAATATTGTTGATGT
CCCAGTCGGTCCAGGCCTTTTGGGTAGAGTTGTCGACGCTTTAGGTAACCCTATTGATGGTAAAGGTCCT
ATTGACGCTGCCGGTCGTTCAAGAGCTCAAGTCAAAGCACCAGGTATTTTGCCAAGAAGATCTGTCCATG
AACCAGTTCAAACCGGTTTGAAAGCCGTTGACGCCTTGGTCCCTATCGGTAGAGGTCAAAGAGAGTTGAT
TATTGGTGATCGTCAAACAGGTAAGACTGCTGTCGCCTTAGACACCATCTTGAATCAAAAGAGATGGAAT
AACGGTAGTGACGAATCCAAGAAACTTTACTGTGTTTACGTTGCCGTTGGACAAAAAAGATCTACCGTTG
CTCAATTGGTCCAAACTTTGGAACAACATGACGCCATGAAGTACTCTATTATTGTTGCAGCTACTGCATC
TGAAGCCGCTCCTCTACAATACTTGGCTCCATTTACTGCCGCATCCATTGGTGAATGGTTCAGAGATAAT
GGAAAGCACGCTTTGATCGTCTATGACGATTTGTCCAAGCAAGCCGTGGCATACCGTCAATTATCTTTGT
TGTTGAGACGTCCTCCTGGTCGTGAAGCCTACCCTGGTGATGTCTTTTACTTGCATCCAAGATTGCTAGA
AAGAGCCGCTAAGCTTTCTGAAAAGGAAGGTTCTGGTTCTTTAACTGCTTTGCCTGTTATTGAAACCCAA
GGTGGTGATGTCTCCGCTTATATTCCAACCAATGTTATTTCCATTACCGATGGTCAAATATTCTTGGAAG
CTGAATTATTCTACAAGGGTATCAGACCTGCCATTAACGTTGGTTTGTCCGTTTCTCGTGTCGGTTCCGC
TGCTCAAGTTAAGGCTTTGAAGCAAGTCGCTGGTTCCTTGAAATTGTTTTTGGCTCAATACAGAGAAGTC
GCTGCTTTTGCTCAATTCGGTTCCGATTTAGATGCCTCCACCAAGCAAACTTTGGTTAGAGGTGAAAGAT
TGACTCAATTGTTGAAGCAAAACCAATATTCTCCTTTGGCTACAGAAGAACAGGTTCCATTGATTTATGC
CGGTGTTAATGGTCATTTGGATGGTATTGAACTATCAAGAATTGGTGAATTTGAGTCCTCCTTTTTGTCC
TATCTAAAATCCAATCACAATGAGCTTTTGACCGAAATTAGAGAAAAGGGTGAATTGTCTAAAGAATTGT
TGGCATCTCTAAAGAGTGCTACTGAATCATTTGTTGCCACTTTTTAATGTGAACTAAAAAAATAAAAATG
AATATAAGGTACGTCTCCAAAAGAAATGTAAATATAGAAATTTTAAAAAAAAAAACGAAAAAAAACATAA
CTAAATTTAAAGTGCAGCCCAACAATAACCCTGAAAAATCTAAATATCTTAGAATTTTTTTATTTTGATT
ATTATATATTATTATTATTCTTATGGTAAATAATGCCCCTACTTTTCTTCTAAGGAAGTGAGTTACCACC
AAAATAAGGAAATATCGCCTGCAAGCGGTTTTTATTTTGGAGTTGTTTTTTTTTTTCCCACAATAGCCTC
TAGTTTATTCCATTCTTAGCACTGACTCTTTTTTCCGCCACTATTTCTTATAAAAGGCCCGAATTTCTGG
CACGGACGTTGTTTTTAATAATAAAATATTGAATGACAGTTAAAAAATCACGTAGTCAGTTAATCTGTTT
AACTTGAAAATATGTCTGAATCAGTGGCCATTATAGGTGCAGGATTAGTAGGCTGCCTTGCAGCTTTGGC
ATTCTCCAAAGAAGGCTACAATGTCACACTATATGATTTTAGACAAGATCCTCGATTGGACACCACCAAA
AATAAAAATTTGAAATCCATTAATTTGGCTATTTCTGCTCGTGGCATTGATGCTCTGAAATCAATAGATC
CGGATGCTTGTGAACATATTCTGCAAGATATGATTCCCATGAAAGGCAGGATGATTCATGACTTGAAAGG
CAGACAGGAATCACAATTGTATGGCTTGCATGGAGAAGCTATTAATTCTATCAATAGATCTGTATTAAAT
AATAGCCTTTTGGACGAATTAGAAAAATCTACAACAGAACTGAAGTTCGGTCACAAATTAGTCAAAATCG
AATGGACAGATGATAAACAAATCTGTCATTTTGCCATTGGGGAAGATTTGAAAACCCCACATACTGAAAA
GTATGATTTTGTCATAGGTTGTGACGGAGCATACTCTGCGACGAGATCGCAAATGCAACGTAAAGTTGAG
ATGGATTTTTCACAAGAATATATGAATTTACGTTACATTGAACTTTACATCCCGCCTACTGAGGAATTCA
AGCCAAACTATGGCGGAAATTTTGCAATAGCTCCTGACCATTTGCACATTTGGCCTCGTCATAAATTCAT
GTTAATTGCGCTCGCCAACAGTGACGGCTCGTTCACTTCAACCTTTTTCGGTTCTAAAGATCAAATATCA
GATCTGATAACTTCCAAGTCACGTGTGAGGGAATTCTTAATCGAGAACTTTCCCGATATTATTAATATTA
TGGATTTGGACGATGCTGTCAAAAGGTTTATCACTTATCCAAAGGAAAGTCTTGTCTGTGTAAACTGTAA
GCCATACGATGTACCAGGCGGAAAGGCCATCCTACTCGGCGACGCTGCCCATGCAATGGTTCCATTTTAC
GGCCAAGGTATGAATTGCGGATTTGAAGATGTGAGAATTCTTATGGCGCTATTGAAAAAGCATTCAGGAG
ATCGTTCAAGAGCCTTTACTGAGTACACTCAAACAAGACATAAGGACCTAGTTTCTATTACTGAGCTGGC
AAAAAGGAACTATAAAGAAATGTCACATGACGTTACATCCAAGCGGTTTTTATTAAGGAAAAAGCTAGAT
GCTCTCTTTAGTATTATAATGAAGGATAAGTGGATACCTTTGTATACAATGATATCTTTCAGATCCGATA
TCTCGTATTCTAGAGCTTTAGAAAGGGCTGGAAAGCAAACACGTATCTTGAAATTCTTAGAATCTCTGAC
ACTCGGTATGTTATCTATTGGCGGTTACAAGCTTTTCAAATTTTTGACAAGAGAACGTTCCTGAAGCCAG
TTTATTCTTGCCATCCGTGTACGCTAGGAGAGGATTATTAAAATAAGTGATATATACATATATATATATA
TATATATATATATAATACACTAATTATTTTATGTGATGTTGATCACGCGAAACGGTAAACGGCTCTGTTC
GCGCTTTCTTTGTTTACATTTTAGTGAAGTATTGTCAAGATAATATCCATATGGTTGAACTTTTTATATT
GGCTAGTTAAATACTCTATTTATTGCACCAAAAAATCATCTTAGTGGACTTTTTGGAGCAAAAAAAACCA
GCAGGTAGTTATATAAGATGACTACACAACTAAGGTATGAAAATAACGATGACGATGAAAGAGTAGAATA
TAATCTCTTTACCAATAGATCCACCATGATGGCAAATTTTGAAGAATGGATCAAAATGGCTACAGATAAT
AAAATCAATTCCCGAAATAGTTGGAATTTCGCATTGATCGACTATTTTTATGACTTGGACGTTTTGAAAG
ATGGCGAGAATAACATCAATTTTCAGAAAGCATCTGCAACCTTGGATGGGTGTATTAAGATTTACTCTTC
GAGAGTTGATTCAGTGACAACGGAAACAGGTAAGTTATTGAGCGGGTTGGCACAAAGAAAGACGAATGGG
GCATCTAACGGAGATGACAGTAACGGGGGAAATGGTGAAGGGCTTGGAGGTGACAGTGACGAAGCAAATA
TAGAGATTGATCCCTTAACTGGTATGCCTATATCTAATGATCCTGATGTGAATAACACTAGGCGGAGAGT
GTACAACAGAGTTTTAGAAACAACATTGGTGGAGTTCGAAACGATCAAGATGAAAGAGCTAGACCAGGAA
TTAATAATTGATCCATTATTCAAAAAGGCCTTGGTTGATTTCGATGAAGGTGGCGCCAAGAGTTTATTGT
TGAACACATTAAACATAGACAACACTGCAAGAGTCATTTTCGATGCATCAATTAAGGATACACAAAACGT
AGGGCAAGGTAAACTTCAAAGGAAAGAAGAAGAATTAATTGAAAGAGATAGTTTAGTAGATGACGAAAAT
GAACCTAGCCAGTCATTGATAAGTACTCGTAATGACTCAACCGTAAATGATTCCGTTATTAGTGCACCTT
CCATGGAAGATGAGATTTTATCTCTTGGTATGGATTTTATAAAATTTGATCAAATTGCGGTGTGTGAAAT
TTCAGGATCGATTGAGCAACTAAGGAACGTTGTCGAAGATATTAATCAAGCGAAAGACTTTATCGAAAAT
GTTAACAACAGATTTGATAACTTCTTAACTGAAGAAGAATTGCAAGCAGCTGTCCCAGATAATGCAGAAG
ATGATAGCGATGGCTTTGATATGGGCATGCAACAGGAGCTGTGCTATCCAGATGAAAATCATGACAATAC
ATCACATGATGAACAAGATGATGATAATGTCAACAGTACCACAGGAAGTATATTCGAAAAAGATTTGATG
GCATACTTTGACGAAAATCTAAATAGAAACTGGAGAGGGAGAGAACATTGGAAAGTACGAAATTTTAAGA
AAGCAAACTTAGTGAATAAAGAATCCGACCTGTTGGAAGAAACGCGAACTACTATAGGAGATACTACTGA
CAAAAACACAACGGACGACAAATCGATGGATACGAAGAAGAAGCATAAACAAAAAAAGGTTCTGGAAATT
GATTTCTTCAAAACGGATGATAGTTTTGAAGACAAAGTCTTTGCCTCAAAAGGAAGGACAAAGATTGACA
TGCCGATTAAGAACAGAAAGAACGACACACATTATTTACTGCCGGATGACTTCCATTTTTCCACTGATAG
AATAACAAGATTGTTCATTAAACCGGCGCAGAAAATGAGTCTGTTCAGTCATAGGAAGCATACCAGAGGC
GACGTTAGTTCGGGGCTTTTTGAAAAAAGCACAGTTTCTGCCAACCATTCAAATAACGACATTCCTACTA
TTGCAGATGAGCACTTTTGGGCGGATAATTACGAAAGGAAAGAACAAGAGGAAAAAGAAAAGGAGCAGTC
TAAAGAGGTTGGTGATGTGGTGGGTGGAGCGCTCGATAATCCGTTTGAAGATGACATGGACGGTGTTGAC
TTCAACCAAGCTTTCGAAGGAACAGATGATAACGAGGAGGCCAGTGTGAAACTTGATTTACAGGATGACG
AAGATCATAAGTTCCCCATTCGAGAAAATAAAGTTACTTATTCAAGAGTTTCGAAAAAAGTTGACGTAAG
AAGATTAAAGAAAAACGTATGGAGATCGATCAACAATTTGATACAAGAACATGACAGTAGGAAAAATAGA
GAACAAAGCTCTAATGACAGTGAAACCCACACAGAAGATGAATCAACAAAGGAGCTCAAGTTTTCTGATA
TCATTCAGGGTATAAGTAAAATGTATTCGGATGATACACTAAAGGACATTTCAACAAGCTTTTGTTTTAT
ATGCCTTCTACACTTAGCCAATGAGCATGGGTTGCAGATAACTCATACCGAAAACTATAATGACTTGATA
GTGAATTATGAGGATCTAGCGACAACACAGGCAGCGTCATAGTTGATGATCTTTTTTTTTTTTTTTTTTT
TTTTTTTTGTGCTGCAAAGTTTCTTAAAGCCTTCGGGCTTACGAAATCCTTTATCGCCGAAAGGGGACCG
CTTCGAAAAGTGGATATAAAACAAGGTATTTATTTTTATAGACAATGACCAAATGACAGGATAGATCGAG
GGTGAGTTCCAATATGTCCAGAACTATTCCATTTCTATTTAAATTAGTCAACAGGGCAGTAATTTTGCCT
ACGGCAGGTTTTACATTAGGAGTTGGTGCGTTTGTAAAGGCGTGGCCCGATGATGCCGGTGTTCTATCAT
TGAATGATCCGCAAACGCCAGCGGAGTTGATTAGTGCGACCAAGAGCCGCCAACCTATGGAGCTGCAGAG
GGTTGACATCCTCGCTCAAATCGAGAAAAGCGAGGTTTACAACAAGTTGGCCCAGGATGAGAAGATGCAC
CATGTCTTATTCAGTGAGAAAATACCAAGCGGGCATAGGGAATATCATGTAGGACAAGGCCTCTTGTTCG
GCAAGGGGAAGCTTGAAATTGATCCTTTGGTGTTCCATGATGTGAATCACGGTGAATTAACCGTGATTTA
TCACTTAGGTGCTGAGTTAGGGAATCGAGACGGTAACGTCCATAAGGGCTTGTTGTCATTGTTGCTGGAT
GAAGCATTGTGCTATTGTGGCTTCCCTTTGTTGCCTAGTAAAAGAGGTGTAACTGCAAGGCTGTCGCTAG
AGTTTTTTGAGGACATTCCTGTAGATACTACGATTATACTAAAAGCAAACGTCAAAGAGATTAAAGGCAG
AAAGTGTATCATTGAGGGACACTTGGAACAGTTTCCGTTGGAAGTTTCTTCTCGAAATGGAACTAGAAGT
TGGAACTTACCACATATTTGGGGTTTCAACCATAAGCAGGAGATGGCAAAAAAATTTGCCAAGGCCAATT
GTATTCTCGTTGAGCCTACTTGGTTCAAATATTTTAAATGGCTTGATATGTTTTGAAAAAGCATGCCTGT
CTCAAAATAGCCTATTCCGTGTTAATTAATATTCTATATTCAAAAAAGTTAAACATATATACTGCATGTA
CTTACCGCCGAAGCACAAACGTGCCACTTCCATGAACACTTGCTCTTTATTTATAGTGGGGCTGATATGC
GATGGCGTAAAGCTACTCCAGCCTCCTTCTTTTCATATCCTCATGACTGTCACTATGTGTTGGTGTAGCC
ATCGAACTTCCACTAGATTTGTTCTTCCTTTTCTTACTATTGTTACCTGAATTTGAGCCGGATTGGCTTT
TTCCTGTACCGTCTAGATCAAACGCCAAGTCGTCTATATCAAACGGCGCTTGGGCTCCCCCTTGGTTCTG
GTTTGCGAACTCGCTTGGATATGACCTTTCAAACTGCGATAGTACCGAAGAGCAAAGGTCCCAATCGAAA
TTTGGAGGCTGAAACAATGCTATGTCTCTATTGCGCAGCTGTTCGCGCCATTGTTGCTCTGACATGTTTT
GACCCTGCTGAGGTGGTTGTATCATCATGTCTGGGTTATTTTGGAAAAGAATATGTGCTATTTGACCACC
TTTACCATTTTCTCTGGTCGGTATGGTGGAGAATTTACCTGAAAGATCTGCTATCTGGTTCTTGTAAGAT
TTTCTTAGCTTCACGGCTTTAGTGCCGTCCAAATTTGTTCTTGCCACTTGCCTGGAGATGTCATCCAAGC
CATACACCGATATCAAGTCCTGTAGAGGATTTGGTTGTTGGTACGTATATGTAGTTTCCGGATCCACGTA
ATAGTAGTATGAGGGGACTGTAGTTTCGTCCACTCTAGAAGCCATTATTATCGTATTCCTTTTTCGTTCA
CTTACTATTGCTATTCGCACTCACTACAGATCTATATTTTATGTTCCACCCTGTTGTCAGATCAGGAAAG
GAATGAAGAGGCTCTATTTAAACCAAATACACCTCTTCGTTTCTCAATATTGTTGGGCTTTCCTTTTTTT
TTTCCTTCCACGTCTATCTATTGTCTCTATCAAAATTAGGAAAAAGAAATGAAGAACGATGAGCCAAACG
AGGCTGAGACAATCATGCATCCGTACATTCTATGTATGTTTGGGTGTATCTTTCCAGATTCGGTTCTTTT
TTTTTTTCAGTCCAATTGAAAAAAAAAAGGAACAGGAACAACGGGTCGAAATTTGCCGTCACATTCAGAG
CGAAGAGCGACAGGGGAATTGGTGGGCTAACCACCTGTTGAGCCCAGCTAGCAGCTGTCGGTAAACCGTC
GTTGGGCGGGGCGCGACAATGCAGCCAGCGGAGGCATTGTATGGTTTCCGTCTGGAGAGTGGGCTTAGCC
GGCCTGGCACTCCTTCTCTAAGCAGAGTGAGAAGGGAATCTTTTTACTGGAGAAGAGTGTTTGATTCCAG
CAGAAGGTAATACGCACCTTTCTCATCTATTTGCAGAATCGTTTTATTAAAATACTTTTAAAGAATTTAG
ATTTTGATAATTAGTTCATTCTCTTTTACAAAGATAATCACCAAACAGGGACAATACACTGAACGATAAA
AGTATGTGACATATAGAATGCTAGAATGAATAGCCTAGACTGCATTGTTATGAGAGCAACGTTTGATATT
TGTGGCGATTGGAACAAACATAGTACATGCCAAAATGAGATGAAATGTCCAATTTGAACTGATTAACATA
CACGCGCAAGCTCGTATTTGTTTACTGGTACACCTAGAGTTAGCCGATCAAAGAGACAGTGGCAGATATA
TGGGAAAATTTTCTCCGGAAGATTGCATGCGAGAGTCTCATAACCAGTCATTTCCCAAGATACAATTCTC
GGAGCTGTTATACTAACAAACTTTTAATTTTCATTTTTTTTTTTTTTTGATTAGATGGCCTCCTTACCTC
ACCCAAAGATTGTCAAGAAGCACACCAAGAAGTTCAAGCGTCATCACTCTGACCGTTACCACAGAGTTGC
TGAAAACTGGAGAAAGCAAAAGGGTATTGACTCTGTTGTTAGAAGAAGATTCAGAGGTAACATCTCTCAA
CCAAAGATCGGTTACGGTTCTAACAAGAAGACCAAGTTTTTGTCACCATCTGGTCACAAGACTTTCTTAG
TCGCTAACGTTAAGGATTTGGAAACCTTGACCATGCACACCAAGACTTACGCCGCTGAAATTGCTCACAA
CATCTCCGCTAAGAACAGAGTTGTCATTTTGGCTAGAGCTAAGGCTTTGGGTATCAAGGTCACCAACCCA
AAGGGTCGTTTGGCTTTGGAAGCTTAAATTAAATAAAGATTTACAAAATAATAACCTTCATTTAATTTTA
AATTTCAATAAAAAAATATCAAATCAAACATGACTTTTAAATCTACCATTAGATAATTGTATAAAGTGAT
TTATTGTTTTTTAATTTTGTTTTCATTATCTATCAAAACTAGGGCATTCTTCCTCACTTTTAGTGATAAA
CTTTTGTAAACTCAGTAGTATATCCAGCCGACGAGCAATGCGATAACGGTGATGATAAGCAATGCTCTGG
AACTCAGACTTTGCCCGTTACCTGCTGATGGCGCTCTTGCTGATTCTGCATCGTGGTTTCCAGACGGTTT
TCTTTTCGGTAACACGGAGTGAAATATTTTGATCTTCTTGAAGACTATGTCATCTTTGTACTGCTCTTCC
AGATTAGGCCAATCGGACAACAGCTCGCCATCCTCCACGTTTTGGTAAGCTGCCGGGATAGGAAGTGTAA
CGATCAAGAATTTGTCTCGTTTTTGGTCCATTTCATCGTCAGCGGTTGACTTGGGTAATCCAAGGAAAAC
AATTTGGACATTTACACTTTCATGAGCACCTATGATGGCCACATTGGGCCTCACACAATACTTTGTGGGA
GCACTAGTCCTCACTTTAAATATAACTCTCTTTTCACCATCGTTCTCGAGCTTTATATACTCTGTTGATT
GTTTATTAAGGGGAGCTGAAGTATTACATATTAGTAACCTGTTGCATCGCACCAAAAAAGGTAGCAAAGT
TTCCCGCACACTAGCAATTCTCGTCAAACATACCCTTGAACACCAGCTTTTCTGGCACTATTCTCATTGT
TTACTCGTCTGAACTAGTGCTTATATTATCTGTCGTCATACCACTGTTTGAGACCCCCATAGGTCTTATA
TAAGGTAATGCATCATTCTAAACGGGCGGCAAGCCATATTAAACTATCTATATAACTACAACAGTATTCA
TATACCTAGTGAGGAGGCCATTTGAAAGCGCATTTTACCTCAGTAGTCATCACCTTTCGAAACGACTTCC
TTTTTGTGAGCATGCAACAAGATGGTGTGTTCGAATTGTGCAGTGTAGGATCCGGGGATATCGTTCAATG
GTGGATAATCCTGTACTAAACCGTGTCTAACCAAGTTATTCAACGCAAATAAGTATTTCTCTTGGCCAAG
TCTGTCTAGGTATCGGCGACAGAACGGTAAAGTCCCAAAGTTGCGGTCTATCGTTTTTAACAAGTTCTTG
GCGCTGTCTAACGTGGGCATTACCTGATGGTCTTCAGCAGATCTGGCATAATGAGAAACTTCCCCACCGG
CAGTAACATAACCTCTACCAGTAGAACCAAAAGTTTCAATGGCAAAGTGCTCACCTTCCTCCATTTTTGT
AGTGTCCCCATTTTTGACGATGGGAACGGATTTACCGCCGTGGATACGATATGGTGCGATACTGTGGCCA
CATAGATTACGACAAGGTTTAACCTGGTAAGTCTCACCATTGATTTCCACTTCGTAGGATTCCATAACTT
CTTGGATGGCTTCACCGATGTCGGTTAATCTCACATCGATACCCGCTTCTTTAATACCCGTGTAAGTAGC
GTCCTTTACAGCGGCTAGCAGGTTATCGTATTGTGGATCAAAGGAAACAGTAAAGGCAGAATCAATGATG
TTACCGTTTACCTGCACACCATAATCTACCTTCATCACGTCTTCGTATTTCAGAACGGTTTTGTCGCCTG
CATTGGGTGTGAAATGTGCAGCACAATGGTTGAGAGAGAGACCCGTTGGAAACCCAATACCTTGAGATTT
GGGATCCTCCATCGCTAATAAATTTTCGGCACCTGTATACTTTCTTGTAGTATTTTCGATCATGTCAGCG
ATATCCATTAACTTCATCCCAGGAACGATTCTGTCCTTGATGGCCCTTCTCACACGACGATGTATCTCAG
CACCCTTTCTGACATCATTCCAATGTTCGGCCCTTTCCAGATCCCTTTTCAAATAACGTGATTCTTCAAC
CGTGGTTCTTTGCAGATTGAAATCTTGATGATAGTCCATCCACGCACCTTCTGGGTACTTTCCATCTGGA
AACAGTAATTCAATCTTCTTCACATTGCTTTTCTTCTTCTTCTTTTTCTTGTTCTTCTTCTTTTTGCTTT
CTACTGGGTCTGACTCGTCAGCTTTTGCCTGGTCTTGCTGTTCAACGCCTTCATTCTCCAAATTCAATTC
TTTTAAATCAGAAGCAGGGGAATTTTCTATTTCAGCGTCTGTCATTTTTCAATACGGTAGAGCTTCTACA
GTACTTGTTGATGTAAAAGCCCACTTATTAGCTTCTTGCTATGGCTTCCTTTCTTTTTTAAGTTCGCTTC
TTTCCCAAGATTGAAAATAAAAAATAAGTGAGACCAGGTCATTAAAGGTCCCTTGAAGAGTAAAAAATCT
GTCAAATATCACCCATAAGAGCATAACCATAATGTTGAAGAGCACGCTGAGGCTTTCAAGAATCTCTCTC
AGAAGAGGTTTCACAACGATCGACTGTTTACGCCAACAAAATTCGGATATCGATAAAATCATACTAAATC
CAATCAAATTAGCTCAGGGAAGCAACAGCGATCGTGGCCAAACCTCTAAAAGCAAAACTGATAATGCAGA
TATTTTATCAATGGAAATTCCAGTAGATATGATGCAATCTGCTGGGAGAATAAACAAGAGGGAGCTTCTA
TCCGAGGCGGAAATTGCTAGAAGTAGCGTGGAGAATGCACAAATGAGATTCAATTCTGGAAAATCTATAA
TCGTGAATAAGAACAACCCTGCAGAATCATTTAAGAGATTAAACAGGATCATGTTTGAGAACAATATTCC
CGGAGATAAAAGAAGTCAACGGTTTTACATGAAGCCGGGGAAAGTGGCTGAATTGAAGAGATCTCAAAGG
CATAGGAAGGAATTCATGATGGGCTTCAAGAGGTTGATTGAAATTGTTAAAGATGCCAAGAGGAAAGGAT
ACTAATCGTACCATCAACTCTTGAATATTGTGAAATTTTCGCCATTGATTTCCGTCTTTGTAAATAGGTA
ATGCGTAACTATTTAGTTAAATTTTTGTATATTTTTTATTCTATGACTTCACTTATCCATTATTTCCATC
GTCAAAAAAAGGAAATAAATACTGTTGCTCGAACGAACAGCAAGATAAAGTGGAAACGAAAAGTAAGCAG
CTTCCTCAATATGCCGTCAAACGTACGTTCGGGAGTCTTAACTTTGCTCCATACAGCATGTGGAGCAGGC
GTACTTGCAATGCCGTTTGCATTCAAGCCATTTGGGTTAATGCCTGGTCTGATAACGCTAACATTTTGCG
GAATATGTTCCTTATGTGGGCTGCTATTACAGACTCGAATAGCGAAGTACGTACCTAAATCTGAGAACGC
CTCGTTTGCTAAACTCACCCAACTAATCAATCCGTCAATAAGTGTAGTGTTCGATTTTGCCATTGCTGTT
AAATGTTTTGGCGTTGGTGTATCTTACTTAATTATTGTTGGTGACTTAGTGCCACAGATAGTGCAGTCAA
TTTTTTATCGTAACGATGATAACATGAGTGGTTCGCAAGAGCATCACATGTTCTTAGACAGGCGTTTGTA
TATAACTCTGATCATAGTGTTTGTTATCTCCCCTTTATGCTTTAAAAGAAGTTTGAATTCTCTACGATAT
GCTTCTATGATTGCCATTGTTAGTGTCGCATATTTATCTGGTTTGATTATTTACCATTTTGTAAATCGGC
ATCAGCTAGAGAGAGGGCAAGTATATTTTATGGTACCTCACGGAGATTCTCAGTCTCATTCTCCCCTGAC
TACATTGCCAATTTTTGTGTTTGCTTACACTTGTCACCACAATATGTTCAGTGTAATTAATGAGCAAGTG
GATAAGAGCTTCAAGGTAATCAGGAGGATTCCGATTTTTGCCATCGTGTTGGCCTATTTTTTATACATCA
TAATTGGTGGTACAGGTTATATGACATTTGGTGAGAATATTGTAGGAAATATCCTCACTTTATACCCGAA
TTCCATCTCCACCACCATCGGGAGGTTAGCAATGCTGCTATTAGTTATGTTAGCATTTCCATTGCAATGC
CATCCTTGCAGATCATCGGTAAAAAACATAATTATATTCATTGAAAATTTCAGAAAAGGTAAGTTATACG
ATAACAGAGCTAGCTTTATTCCATTAGACAACTTTAATAGTGAAGATCCGCAGGAGGCGCCAACCCAACA
AAACAACGAAGAGCCAAATCTGCGTAGTGAGTCTTTACGGCATATCAATATTATCACCCTTTGTATCTTA
CTGTTCTCATATCTACTGGCTATTTCAATTACGTCTCTAGCAAAAGTCCTAGCAATAGTTGGTGCCACGG
GATCTACGTCGATTTCTTTCATTTTGCCAGGCCTTTTTGGTTATAAATTAATTGGCTCAGAATTTACGGG
CACGAATGAAAGAGTACCGACAAGCATAAAAATATTCAAATACTTAAGTTTATCTCTATTCATCTGGGGG
ATAGCAGTAATGGTAGCTTCACTATCAGCGATTGTATTTTTGGGCACATCATCACATTGAGTTTGTACAT
TACTTTTCGTATTTCTATAAACAAAAAAAAGAAGTATAAAGCATCTGCATAGCAATTAATAAAAAGGTGA
CCATCCCATATATATAACACTCAAATTTGATGGATCCGTGGCTTGCTGAATCAAATCTTGTACGCTAGAC
TCTACACTTAGTCCATTACCCATAAGCTTCTCTTCTACACCTTTAAGGGCCCTATAAGACTCTTGGTTTT
CGTTCCTGTCGTTGTTACTTATGAACTTGCTGACGTTATCGAAATTTGTAATTTCATGTTCTTCTTCAAA
TAAGTGTTCGTATTTTTTAACTGGTGACATTACCCAGGAATAAAGGGGATCCCATTTTAAGATATTCAAA
ACACACATCACCTTGACATAATCTTTTCTTAATACTGCGTAAACTCTTTCACAACTCCGCCTGAATAGGC
CATCCACGCCTGTGACTCCAAATCCATCAACGATATCTCTAGTTAATCTGAAAGGGACCAACTCTGGAAT
GGGGAGTAATTTTCCCTGATCAAACGCAATTCCCAGGTCTATATGAATAGGCTCCCCTGTTGAGCAGTCA
AGCAGGATATTGTTTAAGTGCCTATCACCGAGGCCTAATATGTATCCAACGATAGAGCTAGCTGCGACAC
CTTTTGTGTACGTTTTCTTAGCTTCAAACCAATCCAACGGATCGGGAAAGGAATCAAAAAAAAAGTTTCT
TAACTGCGGTTTTATTTCATTAGTGATTTTTAAATAAGCTTTCAGCCTCTCTTCATTTGATTTTGTTTGA
ACTGCTTTCATGCCTTTTCTTGCCTGATCGAAGGTTATCTTATCGTTGGTATGTAGCTTACTCAAAATTT
GATGTAATGATGTAGAATTTGCGACAAATTCAATGATTCCTGCCTTTGGTCCTAATGGAACCACTTTGTA
TGTTCTAATACCCAGATCTAGATTTCTTAATACTTTATCATTTTGTAGAACTTTATTAACTTGTTGAAAC
ACTTGTTCCATAATTGCATCTTGTCTCAAATCGTCATTACTTCCTTTCATCAAAGCTTTCTGCGTTGTAC
CATCTGAGATGTTGAAGGTGACTATTTTCGGCAGGGACAATCCTGTGGTAGTAATGCCTACTGTTTCATT
GACGGATACAATATAAGGGCGGGCTTTTCTTCCATCAGCAGAACTTTTGACTGTAAAATTACTGGTCGGT
AGGGGAAGCTTCTCCATGTTTAGCTGTTTCAGCCAATATTGGCCAATCTTCAAATTAGCTAAGCGTAACG
TCTTCGTATTTTGCACAAACTTAAGATTAGCTAACTCTACAGACATCTCGCAAAACTCTTGCACAGGAAG
TAAATACTTTTTCGCAAAGGCACCCCTGTCATATCCTTGCAATTCTAAAAGAATCTTTTTGACAGCTTGA
ATTTTTTGGGATATGTTGGTGTCCTTATTGGATTGCTTTTCATATAGTAGTATGCTCATCACTGAATAAA
GGGAGTCATACGGTAGTTTGTAAAGAAGTCGTTTCATGGTTAGTTGCAATGGCTTTTGAAATTCATTCTC
CTCCATAGATATTTTTGACGCAATCTGATTGACCCAGGGCAAAAACTTCCAGCTCGGTATTGTTCCAATT
TCTTTATATAGTAATTGATTGATCTTGCTATTGTCATCATTCTCGAACCATAAACCACAAAACTTATCAA
TAATGTCATTATCATATCTGTTGCTGAAAACTAAGGTATTGAGATAGAAATGGAGTGCATGCCATAAAAA
TTTTTCTTTTTGAAGAAGCAGTGCCTTTAGTACTTCAGAATCTCTATTATATTGTAGCAAGACACGATTA
TAATGCCTTTTCGCATCTTTTCTTTCATTTTCTGGTAATTTTGTGTTTTTATATATCAGCTCCAAAGCTT
TCAAGGTAGATTTTCCAGTATATGACCTATGTTCTCTATCTTCGATTTCTCCATTTGATCGTAACTTTTG
TGCCTGTTCATCCAGAAAACTTCCGAGTGTGTAGAAAACATCAGAACATGATTCATGATCTTCGACATTT
ATATCCCAATTGACAATGATTTTTTCATATATTGCAGCAGCTGGTTCAAGCCTTGATTCTGAGCTCCATT
TAACTAGTCGAGCTTTAATTTGGTCCATAGGCACATTAATGAGTAGCTTAAAATCGTCATAAAGGATACT
TTCGCTAATATTCTTCTCATTTTGAGCTAAAAGATCTCTCATTATCATTACAGGTGCCTTGTACTCTCGA
GACTCCCAGAGGGCATTAGCAGATGTGAAACTTGCCAATTTCTCAATTTGAGATACTACAGAGGGATCAT
CGTATAATTTTGCAATATTCTTCACTGTTTTGCTCATTAGAGTGGCATTTCGTAACGCATCTTGAGGCGC
ACCATTGGCAATTGCCAGCTGAACGTAATTAGCAAGCTGAATAATGGATCCAAGGCGTAAATATTTCGAG
CATTTTACGTTTTCATCTAATGAATTCCTCGAGAGCACATTCATTAAAGTATGTCTACTCTTTAACGTTG
TTTTGTGATCATAGAAGTCTATTGTATTAAGTCTCTCCTTATCGGCCTTCATAATAGACATCAATGTTTG
GGGGAAGGAAGTAACGTCCTGAGGGATTGCTGCTATTTTTATAAATTCAATAATCGCGTTCAGAGTATCC
ATCCATTCAGTTTGGCTAATAAAATGTTGTCGAGAATCAAAAATAGTTAATAAGGATTTTTCTAAACTTT
TTTCAGCAAAACCAACGTCCTGTGGTAAATTTTTTATGGCATAGTATAAACCTTTGGCTTTGGAATCAAC
AACTTTTGGAGTCAATAGCTTCCAGTCTCCCAATTCTAAATTCCATTTGTAGACATCACTGGATCCAGAA
AGTCTACTTTCCAATAAGCTTGTCAACCCGTAGAAACCGCTATCTTCTGTGGCCTTGATTAATGATTCCT
TTTCCTCTTCTAGTGAAGTAGTGTAATTGGCATCAAAATCGGCGTTGTTGAAAAGAAAACGTTTCCACGT
ATCTGAGTCAATTCTATTGATAGAGTTCAAAACACCCTCTATTGAGTGTGGAACAGGTAAGCCTGCTAGA
AAATCGCCGTCATTTATGCATTCGTAAATCTTCTGAAGTGTATTTATATTCATTTCTCTTATGTTTGGCA
TGTTCATTTCCTCAAATAACAAATAGCCAAACTTGAACTCTTTTATTTTAAGAGAAATTTGACATATTTC
TTGTAAATCTAAGCTAGAATATATGCGCAGACAGTTTCGTTCCTTGCATCTAGAACCCATCCTAATCATT
TTAATTACATTGAAAAGCATCTTTAGCTTTATCTCAGAATCTTTAACATGCAGCAACATTGCTATTTGAG
TGAATATTCGATTGCTCCAATTCAAACAGCTTTTCGGATCGTAAGTCGTTGAAAGAAAAAAGAGGTCAGT
AAGTACTAATTCACAAAAAGCTGTTGATCCTTTGCATAAAGGATACAAGCAAACAATAGGAGGTATATTA
AATGATATTTGGTGAATCAAACTACGGGCGAATTTGCTTAGCCAGCAGTTGTAGGGTTCGTTCACTGACA
AATAAGTATCGCATATGAATGATTCCATCCCAAAATTGTTTGCCAACGGGTATATAGCATTCAGTACATC
CTTGTCCAATGGAGCAACTTTATCTTTGTTCTCGTTCATTATGTTATCCCTAAAACAAAATTCACTTTCG
CTATTTCCTATTGAGTAGCCCACTAGGTACGTTAGAATGCACTCAGAAATAAAAAACACTTCAGTAGAAT
CATATAACTCAGCTTCTTTATTGAAGGTCGAAATACGTTGGTATATCATATGTGGTTGTTCGGGATGGCG
AAATACCATTTCAAAGTTTTTCAAATGAACTTCATTATTAAAGTTTGTAGATCTCTCTCTTTGAACTTCT
TGCTGTAAAATTCTTCTTGAAAGAGCAGCGAACCATAGTTTGAAGTTTTTACTCAAATATTCCTTTGGAA
CATGGTGTTTCAAAATGTTAATTGCAGCAGCTTTAGAAAGCGAACAACCGATTTTTGAAGCTACCGGTCT
CCTGGCATAAGAAAAGAGTAAAGAAACCAATACAACATCGTCTACGCCACAATCACTAGCATCCAAAAGT
TCCGTATTTTCATAAATATCATCTTGGACTATATTTCCGAATATTGCATCAAGGAAGTATTTCCAAGTTT
TTATTTTGATGAGATCCCGATGCTCTAAAAGCTTTATAGCCTGCTGGAAGGATGGACTGAGCTGTTTGTT
TTCCCTCAAATAAATGAATATTTTGCAAAATAAATTGGGCAGAGATGGCTCTATTTCAAACGTATTTTTG
TCAGCCAGATTTAACAATGAGCTGAAAATTGTTATTACTTCATCGTGAATTTGTGTATCTATTAAGAATT
TTGAAAGCCGAATTATGATGAAGTTTAAAGTTGATGATTTTACAAGTACATTCTCATACAACACAAAAAG
ATATTTTAACTCCCTTGCACATCGCAGTTTTCCTATGTAAGTCGATGTCTTTTCAAGGTCTGTAATAACC
GATAAAAACAAAAGCTTGAATTCGTGTGTGTTGTTCTTTTCATGAGCAAACTGCGTCTGAACTAAGGTTG
CTCCTAATGCCAAGGGTATATGAAGTGGGTATTGATACCTCATTGAAACACTGGAATTTTCAAATAAATA
TGGCGAAAGGTATGAAGTTGGGAATAATTTTTCAACAGTAGATCTAAGTTCAGTAAGTGAGCCCAAATCA
GTAAATCTTATGATCCACTTTAACATCAGTAGACGGTATTTTTTATGGTATTTTACTGTTGTTTTACCTG
ATATTTGGGGCAATATATCAAATATTAGTTCATTCACACCGCCACTGATAAAGGCAAGTGGAATACACAA
GTAATAGCTGTTATCCACCAGATAAGCATCACCGTTTCCAGTAATCGCGTGTAACATGTCTAAGATCCAT
TTTTGGTTGAAACCTTGAGAAAAGTAGATTGCAGAAATTTCTACAAAGTATCTTCCTAAAAATTCATGAA
TATCGGCAAATCCAAAAAGAGATATATCCCATTCTTTCTCCAATTTAGAAGTAGGGACTTTTGTTCTGTT
AAACCAGTACATAATCAAATCAAACTTACAATATTCGAAGAGCTCTGTAAGGTTTTGGTAGCGAAAAGCG
ACCGTAATTTTGTTCAGAGCTTGTTGGATAAACGCACGAGTATGATTGAAGCCAGAGTATGTCATCATAT
CCTCCAAAGAAAAAACTAAGCTTGGGTAAGACACCAAAGACAACATGGACATTGCAAGAGAGTAGAAAGC
GGACTTTTCAATACTTTGCTGAGGCGGACCAAATAAGCTCTTAATCTCATAAAATATGATACTTTGATTC
TTATAGCTCACTTGGGCCATATAACTCGAAATACTGTTCATTATGTTAATAATATTGGAGGAGTCTAGCT
TTTGCAGGCATTTAATAAAAGTTGCAAAGACTCTCTGCTTCCCACCTCTGATTGATCCGTGGGAAAGATC
ATGATTTTGAAGTAGGCTAAGCAGCAGCATAGAAAGGTTGACCGTAGGGGCCACACCAGTGAAAGAATTG
TCCTCAAATCTAGATATGATCCAGTCCAGGATATCATTGCAGTCCGAATTCAAAGGCTGCTCGGGGTAAG
ATAACCATTGAGGTCTTATTGCTTCGATATAAGATGTAAGTAAAAGCATAGCTTGATTGGAAGAACTATA
GTGGTTGCAAAGCAATTTTTCACCCAAGACTTCAGTGAATTCTTCCAGGATTTTGTTGTAAGAAGATTTC
TCCCCGATTGCTTGTTTTAACCACTGGCAAACAGTGCCAAGATAAGATATAAATACATCTGTGCTAACGC
AATCAGAAAATTCCAATATGGCTACCAAACGCTCTGAAATGGATTTATTTCTTGAAGACCATAGGTAAGC
TCGCACTGCTTTATCTATAGTGGAGTGCAGAGGCTTCTGAAATCTACCTCCAATTGTGTACGGACTATTA
TTCTGGGTAGTGTCTTCTGAAGAGGCTTCGAAGTAATTGATGGCAGAAGTTCCTGTTTGAGATTTGTTTT
TTTGCATCCTGATAAAATCATTAACGATTTCCTTCATATTAATTTTGTCAAGCACTAAATGGTCTACATT
TATGGTCCGTATCGATAAAACCTCCTCAAAAAATGATTGGTAGGAGTTTTGGCTATCAAAACTAAGTTGT
GGAATAGTTATTAAGGTTGTTCTCTTATATGCTGCAATAAACTCAGAAAAAGTGGAATCTCCACAAAGAT
TATCAACTATTTGTATTAATTTTGCTACCCAAGTAAATTTTTGTAGTGGAGATGAAAATGCATCACTTTC
AATATTTTCCAGTAATCTGTAAAGAATTTCATTATAACGTGTGAGGTCTAAGGAAACTTTTGGTAAATTA
AAAAAGGGAGTGTTAAAACATTCTGACTTTTCTTCTGGTTTTACGCCTAAAAGAAATTCCCTCTGCTCTT
GAAAATGTTGCCAAATCTTGTGGCTTTCATCCCAACATAGTGAGACAGGATTAGCTCCTTCGCCTTTTTT
ATCGTTGAAAGGGTTCTCTGGGTCATATTTGTTACCTAACCAGGATATAAAATTGCAGAACTGATCCTGT
TTAGCATCAGTTCCGCGCAACTGGTTCCACTTTGATTTTAGCCACTCAAAAATTCTATCAGCGGACGATA
TACCGTTCATAGATTGGAAGTCTTTACCAACGTACTGAAGGTATCCCCATAGCATGAACGATTCATTAGT
AACTAATATGGGACCCAAAATATCGGATAATTCGTAAAGATCATATATCTGATTGATAGTTTTCTCATCG
GATAAAAGCTGCTTTGAAAACTTTATGGAGTTGGCTAATAAAAGACAACTTAACTGGCAAGATTCATTTG
ATTTTACTAATGGTAAGCAAACTTTAAATAGGCGTGCCATGTCGCCATTGCTTAATTCGCATTCTTTTTG
GGATAATAAAGGAATAAAAGAAAAACAAACCCAATTAAAGCATTGGATTTTTTCGAATTTTGAAAACAGA
AGTTCTTTCAGCTGTTCTGCAAAACTTTTAGTGAAGTCTTGTAAAGTTCCATAAAATGAGCACAATTGTA
ATCCTAGCACTTCAAACTCATGTGAGCTGTTCTCCTCTAAAAGATGAATAAGAAATGTGTCCATATCGTC
AGAAATCCGTAGGATAGAAGGTATATCCGAATCACATTTTCTTCTTTTAAATAATAATGAGTAATTTTCA
TTTTTTCTGTTCAATGCAAAATATGTTAACAATGATTTGGTAATTCCGAGTATTTTTAACCACACCGATC
TGCCTCCCCTATCTCTAAGTCTAAAATCAGGTAATGCAAACCATGAATTTTTATCCCTTGAACCTCGAAT
ATATGAGAATTCCACATGGTTTACGGTAAATAATTGAGGCTTATAATTACTTAAGCGCAGTAGAATGTAC
TCACGGTATAGAGATACAAGAGATTCGGACCGAAGCTCTTCAACATAATTCTCTTGACCAATCATATAAG
GAAGTTTATGGTTCATTAGTTCACTTGACATAACATCAAACAGTGATAATTGGTCTTGTACTAGCTCATT
GGAAGTACAGCCAATTGTCAGGTTGTAACTCCATGCTTCTTTTATAAGCATTAGCGTATCAATAACACTA
AAACAATGGCACTTCAAAATTAATTGATTTATTAATGACATTATTAATCTCGTATTTCCATTTTCTTTTT
TGCTGAGCCTCAAAAAATCTATTACGGTCCAAGTAATTGTCCTTGTCACTTGAAATATACCAACTGTGTC
TAACGCCAATAAATTCAGGAGGATCGATATGAAATTGGTCAATGTTTTGTCTACCATAGATAATTTCATT
TGGCTTTGAAAGTACTCGCAAATTTTATCGACTAAGGATATCCATTGGTGTATCATGAATTTCAGTTTGA
AAGGGTCACTTTTAATTAGGGCATCCAAAGCAAACGATAAATGTACTGAAACGGCATCCAATAAACTTTT
GGAACCATCTTTGACCATTAATTCAGGTACTACTGCTAAAAGTAACTTCAACGTTTTCACTTTAAATCTC
TCACATGATTTTTCTACAAATAATCTTAAAACGTACGATATCGTGGAGAGTCTGTTCTCACTAAGTGATA
GCTTGTTTGTGGTTGACACTGTCAAGTTTCGAAGAAGGTCACAGTATTTTGTGTGTTCAGATGCAAGTAA
CTCTACCAAAGCTTCTGCCGTTGTAGATAGGGCCTTGGTTGGTATCCTTTCCGGATCTTCTTTTAAAATT
GTTGTTAGCTCATCTAAAGCATTGTTTCTCTCTTTGATTTTTGTTGATGATAGAAAGTTTAAAGTTTCTA
CAATCCCATGATCCTCCATCGTCTATGTTACACTGATTTCCCTTTTCTTTGAAGGCTTTTTTTTCGAATT
TCCTGCTTTTTTTGCGAGGCTTTGAGAAGTCAATTAGTCTTGATTATTCTATTAACTTGGAACTAATTTA
CCTTGAAAAATGTCAAAATATGCATATTGTACGGCTGGTGCCATACTTGTTTCTCACTAGCAAAACATTC
TATCATCTGTTATTCTTACCTTCTTAACGTGTCTGTTTGCTTTTTTGACGTACCCCAAAAAATATATAGA
CCCTCCTATCACGCTCATAATATCATGTGATTCTCTCGATGAACGATAATAGTAATATTTTCATCTAAAA
ATGCAATGAATTATTGAGTTTCTTTAATCTGTTTAAGAGATTGTTATTTATAAAGAAAATATATATAATT
GAAGAATCTAAGAGTATGAGTCAAAATAATTTCCTTTTTACACAACAACACCGGAGTTAGATGCAACTCT
TGGCCATAAATCGGCACATTCCTTACCGACTGGACCAGTGATGGCGGAACCCTTCATTTCACCCTTAGGA
TTAGCGATGACACCAGCATTGTCTTCGAAGTACAAAAAGACACCGTCTCTTCTTCTCCAAGACTTAGCTT
GACGGACAACAATAGCTGGCATAACCTTCTTTCTCAATTCTGGCTTACCCTTCTTAACGGTGGCCATAAC
CATATCACCTAGAGAGGCGGCTGGCAATCTGTTCAATCTGGAACCAGAGCCTTTGACGGCGATAATGTAC
AAGTTTCTGGCACCACTGTTGTCAGCACAGTTCATGATGGCACCGACTGGTAGACCTAACTAGTTAAAAA
AGATCTCAATATCGGGGAGTGAGAATAATTTTGTTAGTAAAAGCATAGGGAGAAAGTTAGCAGATGTGGT
TAATCTTGAAAAATAGAGTTAAGCGTGATTTTTGTAGAAATAACATTTCGATGGTTATCCATTAGTATGG
GCAAAAGAGGGAGTTAGGATATGCTTGCCGTGTATGATTTTGAAACCAGAAATTTTTGAGTCCATGAATA
TTGACAGGTATCACTTCATCTGCAAATACAGCCCGCTTAACCATTTAAAAACTGAATTTATGTGTGTAAT
TGCATCTTTGGCGGGGCGGTACCAGTGATGGCACATCTACCATTCTTATGGAAAATAACACCGATAGGTA
TATGATCAGGCTTCACACTTAGTGTTTAGCGTCTTTTAAACCTCTGTTTAATTCTGTTGTACCCAGCAAA
ATGAAATCTTGGAACTTTACTTTATGATCAATTTAACCAAATTGCATTGTGGAAAATAAAAATTTTAACA
TACTGAGATTCTAAACTTAGTACCTTGAGCACCGTTACCGGACATTATTAGTTATATATAGGTGTGTTGG
TTTTGTATTGCTTGTAAGACCTAAGAGTCAAAATAAAGAAAGTAAGAGATTTTTAGCTACTAACCTTAGC
AATACGATGGTATTACTATTAGCGGGAACAGGTACATTATGGCTACAGTTCGTTTCCTGCCATATTAATT
TTTCAGCCCGAGCGTGTTTGGGTTTGATATTTTCTTTTTTACCTCTTTTTCAACATTTCCATGCAAGTCT
GATGACGGTTGTACGGCTCGTTCTGTGAGCCGGATAAGCGATAAAAAAACTTGGTCTGTTGAAAATAATA
ACTGCATGGGTTTTTTCAAAGCAGTTGGGGGTGTACAGATGTTAATGTAGTCTGATATATGCTCTGTCTT
GTCTTTTTATCTGGGGGATCATTAACATGGTAATAGTGATTGGTATTGCAAGCTTAAGATTATAATTACA
TAAAACAATACAAATATTCTAGCCCGATGGGGTTATTATAGACCAGTTTTTGTTTTCTCTTATTCTATCT
GTTAAAAAGTCCGTGGGGTTATTGTCTTCGACAGAGTTATTATCCTTGTCGCTCCCTTTATCATTAGCCG
TATTTTCGTTATCCTCGTCATTATGAGTCCTCAGTTTTGCACGTTGTGCTCGTGACATATGACTCCAATT
CTGCTTTTTCTCCAAATACTCTCTTTTGCCCATTGTGCTGTAGCCGTCATCGCTTGGATTTGGAGGCCAA
CTACTTGCCTTGTTCCCAAGGTTATTGCCATAATTTGGATTGTAGTACTCTTCTTCCATTTCGTTCAATC
TCAATGCCTGTAAATCGATTAAATTTATGCCCTTCTCGTTCTTAGCCCAACCGTTTCCGCCTTGTAAAAT
ATCTTCCACGCATTCTCTTGGCGTAAATTCACCTGGTCGAGGATCCCACGGTAATTTAAACGTTTTCTGG
TACAAGCTCTCAATCAGTGGGCTCATAGAGGAAGATATTGTTGTTGACAGCCCTGGCTTTGTTGTCATTT
CGCTACTCTTGTGGTTGGTAGAAGTCGGTGATTTAATACTTGTGCTGTTTCCTGTCGCATTTGTACCGGG
TTTCGCTACAGTTGTTCCAATACCGTTAAAATTGGAGAATGTATTCTTGGGTGACATCTGGTTTGTTGTT
GATGTGGGGCTAGATAGTTCAGACGTGTTATCCAGTATAGTATTTATTCCTGGCCTGTAATTAGCGAGCT
GGCCATTAGTAAACGATTTGGAAATGTTGAAATCTTCGTAAGAGCCTCTAACTAGCTTCAACTGCAATGA
GACGTTGATTATAGAATTGACCTTTGAGTGCTTTAGGAGAAATCTGTTTGTTGTGGGAGTTTCGTCTTCT
TTGACGTATTCTGTTATATCTATGTCTACTGTTCCCAATAGAAGTTTACCCGTTATCTTTTGAGAATATG
AATTGTTTCCTGTGGCCGTTAGTGCAGTGGCGTTAGCATAGGTCGTTTTCTTCACTTTGCCATTGGGACT
AGAACTAGAAGTCAACGAGGAATTCGCATCAGCAAACTCAAAAAAAACATCCAACACCAAAATTTTCTTC
AAGAATCTGCCGTTTTTATCCAAGTGGAGCTTCACCAGGATTGGTTTGTCTAATGAATAATTCCATTGTG
CTCTATGATGTTGCACATGCACGTGTTTTGTTGTACCTCTACTCTGGGTCGAAGTGGTTTGATGCTCACC
GTCCAGAGCCACTTTGTGTCCCGACGTACCTGTTCCATCCTTCAAACGCCATTTCGTGTAGCAATAGCCA
GAAGATTGAGGAATATTTACCAATTCTTTGATTTGCAGGTCCAGTAGAAACTTTGGTCTTTTTGCCTTGC
TATTATGATTAAATGGCATCTTAATATTTTGTGAGCGGTATTATACCTTTCTTGGGTACCTAATACTTCT
AAGCAACCTGAATGAAATTAGAAGGTGTTCACTCCTTCATTAGCAAGTGAGCTTTGCCGTTGTCACCGTA
CTTGGTCATCTTAAGAGATACAAAGGGGGGGGACCCTGAGAAAACTTCTCCCGAAAAAAAAAAAAGAAAT
ATACCCACGCGTTCTTTACCCGGAAATAAATATCTTGATTTAGCCGCCGAGATTGTTATATATGCATCCA
AGACCTCTGAATGGTGGCTAATTAAGACACTTAACTGATTACGTTTCCATCAACTGCTATCATGTTCGCA
ATATTTGGGCAAGAAATGAAAAAGAAAAGTTACCAACTCTTCTCCCTTCTACGAGCGGTGAATACATGGG
AGCCGAGCCGCATGAAGATGAAAGTAATATTAAAATTAAAGTCTCTATCGAAGCAGTGACTCTCTCCCTA
TCAGCCGGTAAATTTTTTTAACGAAGTGGAGCTAAATTATCAGAAAACGTAGAGCTGGTATGCTGGTAGA
TCTAAACGAAGTCCAGTTTACATCAAGATGATATCGTGCAATATTTACTACGGCATGACTTAACAGTACA
GTCATGATTTAGGAATTTGAGTGTTCTCCGGGGTTTTGCAGATAAAAATTTGTTTTCTTCTCTGCCATTC
CTGGAGATTTTGAAAAGAGTTGGTAATGTGTTTCAAAAGAAAAAAATACATTCCAAGAATAAATACCAGG
ATTTCGTGACAAAAATTAAAAAAAAGGGAAGTATGGCATGCCTAGAAATCTTTTCTGGAAAACTTGAAGC
ATATCATATAATTGTATGAACTTGTCCTTCAAAAGATGTTACCAAATATTCAAGAGTATGTGAGCTTTCT
ATTCTATTGACGCGTAAGAAAGGCTATCACGTGTGGGGGGGAGAGCTCAGCCACATTGCACTACTTTCGA
AACCGCGTAGTCGGAAACGACATTCCCCCGTACCAAAACAAACGAAAGGACGTGAAAGGTAAATGAATAA
CATGGCACTAAAAATTTGGCAGAAAACGAAAAAAAAAAGGAAAAAGAAACTGAAAACTATACGCTTCCCT
TAGGATACTTTCTGATTTACATCCGAAGAATTGGGTGCGTCAATTAAAGGCAATTCTTCGCTCTATCAAG
CAGTTTTACTGCGTCTGTCTAAAGAAACAATTGTTTTACTGAATTTCAACAAAGTTCTAACTCGAGGTGA
CCGGAGGCCACTGTAATAATAAAAAATAGAAGATGAGTCTCGAAGGAAATACCCTAGGCAAAGGGGCCAA
ATCTTTTCCTCTGTATATTGCGGTAAATCAGTACTCTAAACGAATGGAGGACGAGCTCAATATGAAACCA
GGTGATAAAATTAAAGTCATTACTGATGATGGGGAGTACAATGACGGCTGGTATTATGGGCGCAATTTGA
GAACCAAAGAGGAAGGTTTATACCCAGCGGTATTTACCAAAAGAATAGCAATAGAAAAACCAGAGAACCT
GCACAAATCACCAACCCAAGAGAGTGGAAATTCTGGTGTTAAATATGGAAATTTAAATGATTCTGCGAGT
AACATAGGTAAAGTCTCCTCGCATCAACAGGAGAACAGATATACATCATTGAAAAGTACAATGAGCGATA
TAGACAAAGCCTTGGAAGAGCTAAGAAGTGGTTCAGTTGAACAAGAGGTATCAAAATCGCCCACACGCGT
GCCCGAAGTTAGCACTCCACAGTTGCAAGATGAACAGACTTTGATTCAAGAAAAAACCAGAAATGAGGAA
AACACGACACATGACTCGTTATTTTCTAGCACAGCGGATTTAAACTTAAGTTCTGAATCTTTGAAGAATA
TAAGTAAGTCAAATATATCAACAAAATCCCTAGAACCGAGTTCGGAATCAGTTCGTCAATTAGATTTGAA
AATGGCTAAAAGTTGGAGCCCAGAAGAGGTTACTGATTACTTTAGCTTGGTTGGATTTGATCAATCCACT
TGCAATAAATTCAAAGAGCATCAAGTCTCCGGAAAAATACTACTGGAATTAGAACTGGAACACCTAAAAG
AATTGGAAATAAATTCTTTTGGTATAAGATTTCAGATATTCAAAGAAATAAGGAACATCAAGTCTGCAAT
TGATTCGTCGTCAAATAAACTGGACGCCGACTACTCTACCTTTGCTTTTGAAAACCAAGCTGCCCAACTA
ATGCCTGCAGCCACTGTAAATAGAGACGAAATCCAACAACAAATTTCCTCCAAGTGTAACAAGTTGTCAA
GTGAAAGCTCTGATAGAAAATCATCTTCGGTCACCACAGAATTGCAAAGACCAAGCTCGGTTGTTGTTAA
TCCCAATTTTAAACTTCACGACCCAGCTGAGCAGATCCTAGATATGACAGAAGTTCCTAATTTGTTTGCT
GATAAAGATATTTTCGAATCACCGGGAAGGGCTCCAAAACCACCATCATATCCAAGTCCAGTTCAACCTC
CACAATCGCCCTCTTTTAATAACAGGTACACAAATAATAACGCAAGGTTTCCTCCTCAAACAACATATCC
ACCTAAAAACAAGAACCCAACCGTTTATTCAAATGGGCTAATTCCAAATTCTTCGACATCTTCCGATAAT
TCAACGGGCAAGTTCAAATTCCCTGCCATGAATGGTCATGACTCGAACTCTAGGAAAACAACACTGACAT
CTGCTACTATACCTTCTATTAACACGGTTAACACAGATGAATCTCTACCCGCAATTTCAAATATATCTTC
AAATGCTACATCTCATCATCCGAACAGAAATTCCGTTGTTTACAATAACCATAAGAGGACGGAATCCGGA
AGCTCATTTGTTGATTTGTTCAACAGGATTTCAATGCTATCGCCAGTCAAGTCAAGTTTCGACGAAGAAG
AAACGAAACAACCTTCAAAAGCTAGCAGAGCAGTTTTTGACTCAGCACGCAGAAAGTCGTCTTACGGACA
TTCAAGAGATGCCTCACTTTCTGAAATGAAAAAGCATAGGAGAAACTCTTCTATATTATCTTTTTTTTCT
TCAAAAAGTCAGTCTAATCCAACGTCACCAACCAAACAAACTTTCACTATCGATCCCGCAAAGATGACTT
CCCATTCTCGTTCTCAGTCGAATTCCTATTCGCATGCAAGATCACAATCTTACTCCCATAGTAGAAAACA
CTCGTTAGTTACCAGCCCCTTGAAAACTTCTTTAAGCCCTATAAATTCCAAATCCAATATTGCTTTAGCG
CATAGCGAAACTCCTACTAGTAGTAATAATAAGGAGGCAGTATCACAACCAAGTGAAGGGAAGCACAAGC
ACAAGCACAAGCACAAGAGCAAGCACAAACACAAGAACAGTAGCTCCAAAGATGGCTCTTCCGAAGAAAA
AAGCAAAAAGAAATTATTTAGTAGCACCAAAGAATCATTTGTAGGAAGCAAGGAATTCAAAAGATCTCCC
AGTGAACTTACCCAAAAATCTACCAAATCGATACTTCCCAGGTCGAATGCTAAAAAGCAACAAACATCTG
CTTTTACCGAAGGTATACGCTCTATCACAGCAAAGGAATCTATGCAAACTGCGGACTGTTCAGGCTGGAT
GAGCAAAAAAGGTACCGGTGCTATGGGGACTTGGAAACAACGGTTTTTCACACTTCATGGAACAAGGCTT
TCTTATTTTACGAATACCAATGATGAGAAGGAGCGTGGCCTGATAGATATAACGGCACATAGGGTCTTAC
CTGCCAGTGATGATGATAGGCTCATTTCCTTATACGCTGCGAGCTTAGGAAAAGGAAAATACTGTTTCAA
ATTGGTCCCTCCGCAACCGGGGTCCAAAAAGGGGCTAACCTTTACAGAACCTCGCGTTCACTATTTTGCA
GTTGAGAATAAATCTGAAATGAAGGCATGGCTGTCAGCCATAATAAAGGCCACTATTGATATTGATACAA
GCGTCCCTGTCATTAGTTCATATGCCACACCAACGATACCTCTAAGCAAGGCACAGACGCTATTGGAAGA
AGCTAGGTTACAAACCCAGTTAAGAGATGCTGAAGAGGAAGAGGGAAGAGATCAATTTGGATGGGATGAC
ACCCAAAATAAAAGAAATTCTAATTATCCAATCGAACAAGATCAATTTGAGACCAGCGATTACCTGGAAA
GTTCAGCATTTGAATACCCTGGTGGCAGACTTTGAGAACTGCAATCATTAGTTACTTCTTGACCAACTTA
AACACCTTAATAATTAATATTTAATAGAACATAATATAGTGATATAAAGTATATAAAAATAAAAAGTTTA
CGAATTAATACAATCAAATTAGACACTGATACTATCAAGAAGTACATCGCAGGAACCGCAGACATGATGT
CCTCTTCTTTCAAATTACTGGATATATATATTATTATTATTGTTACCATTAACGTTATTATTATTAACTA
TTACTATTACATTAACTTAAAAATAAATATGAAACAACGAAGAACAAAAAGAATTATGAAAACATTTAAC
ATGTTTCAATTTGTTATGTTTTGGCCAACCTGCGTTTATTCTTGCATATGACATTTTTGTAATTCATCGA
TGATAACTTGGTTACCCTTTGGATCCAAATTCATAGCAACAGTTAGCTCCTTGATTGCATCTTTTTTCCT
CCCAACTATTCTATATGTTTGACCCAGCAAATAATGGGCTGTGGCATCATCAGGAACGAGTTTCACCAAT
TCTTCAAAAGTTTGCAAAGCAACATTATATCTTGTCATGGAATAGAGCAACTGGCCCATCTTATATTTGG
ATAGCGAGGAAGTCGGTTGCAAATGACATGCTAGTTCATAATATTGTAGAGCCTTTTCCTTATAGCCCAG
CTTTTCTAAAGAACCACCGCAACAACAGATTAACACAACATTGACGGGATTAATTGACCTTGCCTTTTCA
AAATATAACAACGCTTCTTCATATTGACCTAATTTCATAGCGCTCGTACCCAATCCGTAATATGCATTGT
AATGCTGAGGATCACAAGCTAGCGCCTTTCTATAGCATGTCTTGGCAGAATCCGAAGAATCGTTGGAAGA
ATGTTCATGACCTTGCAAAGTATACGCGTATGCAAAATTTGGGTCTAACTGAGTAGCTTTTTCGAAGGCT
TTTATTGCGGCATCATGATCCTTTTGCAATGATAGCAAATTACCTATACAACACCATGTTTCGGGCTTAT
TAGGCATTGTATCCATTAGCCCATTTGCCAAATTTGAAGATTTAACCTTGTCATGCAAATGCCACAGCAA
AGTAGAAAAAATTTCCATATCTTTTACCCTTGCCGGTTGTAGGTCTTTCAATCTATTGAAATACTTTAAG
GACATATCATAATTAATGATCTCAAAATGAAGTTTTCCTAATTGCACTAGACACCATGGCATTGTGTCTT
TAATATGAGATGGGATTTGAGACTCGAACAGTCTTATTGCCTTGAACGAATTGTATTGTGATGACGACCT
TAATATTAAAGCGAAATTATACATGATTTCAGGCAGCGTAATTTGATAATCACTCGTTAGTATTGAGTTA
CTGATTATTAAAGACCTTGGATTTTTCTTGGAAGTTGTTAACCTTCCTGTTGAGGAATATAGGTTTCTTG
GAGTTTTGAAAGTTGTTTTATTTATAATGTTATTATTATTATTATTATTATTATTATTATTATTATTATT
ATTATTATTATTATTATTATTATTGTTATTTTGGTGGTTCCTATCGTTATTTAACAGTTTCGATGGAGGA
GTCGTTAAAAGTTTGTTTCTGTTATAAACTTTGGCCAACGAGCTTATTGTAGGCTGTTTGGAGGATGGAG
ACACTAAGTTCATGGAAATGTTATTTGGTAGCGCAGAAGACGTCTTACTGTTGATTGCAGGGTTTTTAGG
AGTTTGAGTATTTTTGTTCTGGCAGGTCCTTATTGATGTGTTCGCTTGTTGCTGCTGTGACCTTGAGAAA
TGCTGAATGGAAGAAAAAGAAGATGCCGATGTAGAAGGGGGAGAATTAGACGACTGAAACAGTGTATTAA
CATTATTATTGATATTATTATTGCCGTTTTTGTTTGTTTTTGAATATAAGCTAGGTTGTGAACGAGGTTC
GAAATGCGATAGTGATGTAGACGGAAACGATGAAGCTGCATTATTATTATGACTATTACTTTTTTTCCCT
GCAATGTCGAAAAAAACCCTCTTGAGATCCACGGTAGCTCTCATTTTACAAATCGCTTCGTAAGATTCCC
AAAGGTAAGGATTAATGGCTAATGCTTCAGAATGATAAAATGCTCCCTCCTTAGAATGGTCCAGTTTCAT
ATAAAGATTGCCTAACAGGCAATTCAAAGTGGCCAAATCGGGAATATGGACGAGATTAGAATTCAACACC
ATATTTATGCGCGTATTACTGCTGTTCGAAGAAAATACATTTATTATTGAGAGAAGAGTGAGGATAGCTT
CGTTAACTCCCTGCGAAAGCTGTAAAGCACAACGCCCGAATATGTAAGCGATACCAAGATGATACTCCTT
GAATTCTTTGGATATCTGGAACGCAGTGTGGTAGCTTTTATTCAGAAACAGCGAAAGTGCATATAAATAT
ACCGCATCGGACCAGTAAACACTTGATTTATCGAGAATGGAGCATTCAGCATAGAGCAGTTCGGCCAAAA
ACTCTGCGGTACTGTAGTTCAACTGCTGAATAGCCTGCTGAATGCAGTCCTGAAGCTGTATGATGGTGCT
CAAAGCTTGATCATCAAAGCTGGGGATTCCTCTCGAGAGGGTGAACGGTGCTAACTCAGGATTTACCGCC
ATGCTATTTTTATTATGTATCCTGCACGAAAAGTTCGTGTCGATTTATGAATAGATATGCAGTCACCAAA
ACAGAGTCTAAAACTCTCACAGCTAGGTATGGTTTTTTGATAAACTTTTCTGTGGCACCTTTGCTTGCAC
TTTGATCCTTTTGGTTTACTTTCAGCCTGTTCCATCCTTTTGATCAAAAAAAAAAAGGAAAATCAAGCGC
GGGTAATAACGGCACCATTAAATACTAGTAGTACTATATAGATGGTATAAAGAAATGATTTAAAACAATA
CGATTATATGATATTTATACATCTGTTTCAGTTGAGCTTTTTTTCCATAGAGCTGGTGGTACGAAGATGG
CTTTTGGCGAGGGCGACCGAACCAGATAGCTGCGTCAAGGCCAATAGAAGCAACAGAACAGTATTCAATG
CCAACAATAGCGTGCTTGCTTGTGAGTTTGGTGGATAGGAATTCCAGCACCACTCGTGCAAGACGTACCA
AATGGGACCAACGAAGAAGGGCATTCCCGACCAAAAGATCAGTATAGGCAAAGTCCAGTGATACCAGGAT
AGAAACTGGTAGTGGAGGGACCTTGAAAATAGGACGCCGATGAAGTTGGATGCGATTAGAACGAATGGAA
TAGTCTTGGCGGGATTGGCATTGAGCACTGCATTTTTCCTCAGCGGATGGCACAGGGAAGACCATAAATC
GGGCAGGATGCGAGGGTATCTTGTGACGAACAGTGTGGTGAGCGCTATCAGGTGGCTGATTAAAAGGGCC
AAGTGGAACCTCTTATCATTGAAAGCCTCTTCATCCATCATTTGCCAATTGATACTCCATTGGTACATAA
ACTTCCTGCCGAAATTAAAAGCGCAATGCAGGTACTGTTGCGGAAAGCTGCGCAGGAAGGGCACTGCAAC
TGCGACTTGCCATGCAATCATCGCAACGAGATCCAACAAAGTAAGGATTACGTTCGCGTCATTAAGGATG
AATAGAGAAATCATCATTGCAGGGAAATACAACAGCGCATTCATCTTAATGCTCACAGCCATACTGTATG
TTGCGGAGATCACCAGCGCAAGGGACTTCTTTAATTTGGGGCGCTGATGGCACCTGCTGGCCACGATAGC
CCCCAAAACCGTGACGACCATAAACAAAGTAGTGAAGCAATCATTGAATAACCGTAGCACGTAAATAGAG
TGCAATCTTTTAGAGAGGCACGCCAAGACCACACACCACGGTGGTAGATGTAAAAGGTAGTAACACGCCA
TTTGTAACGCCAGTGTAAGGAGATACAAGTATCTGAAAAACACTTGCCCGCGCTCAACGTGGTCCATTCC
CTCTGTTAGCCAGTACATCATCTTGTAGATCAAGACGTGGCCTGCTGGATACACCAGCGGGCCCGTTCCA
CCACTCACCTGAGAGTAGTCCAGCATGCCATCGAGCTGAATCATCTCGATCTGCTCCATGTACGCCTTGT
AATCGATCTCTGTGTAAGCTACCTTCTTAATGATAATCTTGCACAGCATGCTTTCGAACAAAATCAAAAG
GGGCATAACGATAAGATTGGCCCTACAATCGAAGATCACGTAGCGCACACCGTCCTTGAGATCCTGCCAC
AGATCCAGCGGAGGTCTGACAAATTGCTTCCTTTGCAGAGACTTTTCACCTTGCGGAGACTGTTCACCTT
CCATACTACTAGTATCTAACTCTTTCTCTCTCCCATACACACTCTATGATACTGTTTTCACTCCCAACTA
GTGTACTGCGTTGTTCTTTAAGTTCGATAGCGAAATTTCTTTAGCTTGTTTACAGCACCCAGCAACCGCA
CACAGAATGTGACGGCAAATGCATTTTACATGGAAGGCTATCTACAAAACAGCAATAAAGAGTCATGTAA
GATTGGGAAATCTCTAATGTGACATTCCATACTTGTTGCAACAATTTTGGGATGCTTCTGCGTCGTACGA
CCCTGTATTTACCTTCTCTAGCTCATCGCTTCCCAGGGTCCACGTTAATTTTTCAATTTTTTCTTGCGTG
TCGAAGATTCAGGTCTCGAGAAATTTGTCAAAAATTTTTCACTAGATATTAAGAACTATATACATCGAAT
AAGATGCCAGCACAGAAGAGATAGGCAATCAGTTTAGATACTACAGACACTATCCAATAGTGCAAAGCAA
AAGCAGCATAGAAAAAAGAGAATCCCGTTTCCAGCTTTTTCTCTTTTTCCCATTCGTTTTTCCTGATCTT
TTTTTCTGCATCGTGGCACCTAGAACAAGAGGTACCTTCCATCCTTCGCTTAATATTTGATACGACTTTT
TTGATTTCCATTATTATTATTTGTTACTATTATTATTTATCATTTGGGTTTCGGTTTTTTGTAATAATTT
TCTTTTTTTTTTTTGGCTCTATTTCACTAAGACATCGTATATATGCCAGGCCAGATAATCAGCATTCCGT
TTTTGTCGCAGAACGAGGACATGGATAAATACTTGTTGGAGTACCGCAGTTTGAAGCTCCTTCATCAGTC
CAGTAATTCCTTCCAGTCTCACAATGCGCCCTCCCACCAGTCGAACTACCACCCCCATTACAATCACATG
AAATACAACAACACTGGTAGCTATTACTATTACAACAACAACAATAACAGCAGTGTAAACCCACATAACC
AAGCTGGTCTACAATCCATTAACAGATCTATTCCATCGGCCCCGTACGGGGCTTACAACCAGAACAGAGC
TAATGACGTACCATATATGAATACCCAAAAGAAACACCACAGATTTAGCGCTAACAATAATTTGAACCAG
CAAAAATACAAGCAATATCCCCAGTATACGTCCAATCCAATGGTTACTGCACATCTGAAGCAAACGTACC
CTCAACTGTACTACAATAGCAACGTCAATGCTCACAACAACAACAACAACAGCAACAACAACAACAACAA
CAACAACAACAGCAACAACAACAACAATCTTTACAACCAGACGCAGTTCTCCACGAGGTACTTCAACTCG
AACTCCTCTCCCTCGTTGACTTCTTCCACTTCTAACTCATCCTCTCCATACAACCAAAGCACCTTCGAAT
ACATTTTGCCGTCAACTTCGGCAGCTTCCACAAATTTATCGTCGTCATCATCAAACAACTCTATGCACAC
CAACCCAACCACTGCAACATCGACATCCGCCGATTTAATCAATGATTTACCCGTGGGCCCCACGTCCAGT
TCGCTTATCTCGGATCTACATTCTCCACCAACTGTATCTTTCCTACCAGCAAGCCAAACCCTGCTCATGT
CCTCCACCACATCTAGCTCTATTGGCACCAACATAAACCCACCGCAACATTCACCATCCCCATCGCAAAG
GGAGGATTTTTCGACGGCACCAGTGAACATGTCTTCGTCCGCATCACTCTTGATGAATGATTCTTCTTTA
GGATGGGGGTCTAACCACATGAACGTATCTTCATCCTCTCAACCAGCATCATCAAGACCCTTTGGCATTT
GGAATACTGACATGAGCGTTTGGAGTTGAGATGTTTACGTATATTTTTATGTATATTATTATCATTAGTA
TTACTATTATTGTTATTATTTATGCACGGTTCCTATTTACACGCGGCGTTTATATTTTACCATTGAATAT
TTAAGATCTCTTTGAATTTTTTCTCGAATTCGTTTGCCTTTATACGTCCCTGGCTTCGTCTCATTCCTTG
TCCAATTAGGAATTTTAAAGAGGACTTCTTTTTACCAGTAACCAGGTTCCGTATAAAAGTGTCATCTGTG
TGCTGTGCAATGACATCATTACAGAGATCCATCAATTCTTGAGGGTCGACCTGATTAATCGCATGCAATT
CAAATTTCTCGATTAGTTTTGAAAAATCTGGAATAGACAAATCTTGGCAGTTACTCTGCTCGAAATTTTC
CAATATGTGAAACAGTAACATTTTACCACTAGTTGCGGATATAACCTCTTCATGCAATAACTTCAAAAAC
TGGGCGAAAACCGGAGGAGCCAAAATTTCTTTTGCTTTGGCCAATGGAATTTGTAGCTTGTTCAAATCTC
CCAAGAATTCATGGATTATCCAATTCGTAGGTAATTTCGCGTTACTACGTTCACCAGCAAGCTTGGAAAA
TTCACGGAAGGTGTCTAAGTAGTACGATCTCAACGCCTCATGATTGTACATATCGTTTTGGTTACTATTA
TAAGTCAGAATCTTGGCGTCCTTCAATGATAATTGATAGGGTTTCTTCATAAGAATTCTCATTATATCGT
CCGGTAATTGGGGCATCAACCCTCTCACACCACTGATAACGTCTGGTGCGAGGTTGATATACGGCAATTC
TGGATCAGGCATGTACCTGTAATCGATCGTGGTTTCTTTGCTTCTCAACTTCACCGTTGATGAGCCTGTC
CAGCCCCTTGTTTCTGGCTCCATCAGTGAGCTAGTGTCACCCACAGAAATCAACTCAACTTGCCGCTGAT
ATTCGTACTTGATTGCATTGATGATGGAACTAGTATTGGGTAAATTCTTCAACTCAACGCGTGCATATTC
ATTAATTGAGAGGTTAACGTCCACTCGCATGGCGCCCGTTTCCAGGTCCCCAGAGGAAATGTGCAAATGA
CGTACCAAATTCTGATATTTTTTAATAAACGCTCTAACCTGTTTAATATCACTGAAATCTGGTTTAGTTA
CCAATTCGATAAGCGGGACGTTCGACCTATTTAAATCAACCAAAGTAATAACGTCTTTATCTGTCTCTGT
ATAGTGTGACTTCCCCGTGTCCTGCTCTATCTGCAACTGTAAGATACCGATTTCCTTGGCTGATTCATCG
ATATCATCCAATTCCTTCGACAGATTGATCTTCCCACCCCGAGCAAACGGCCTGTAGTGCTGCGTCAGTT
GATAGCCTTGAGGTTGATCTCCATAAAAATAATGCTTCCTATCAAACTGAGATATGCTATTCACTTGAGA
ACCCAGTGCCAAGGATAGTTTCATGGCAAACAAGATTGCTTCCAGATTCAAAACCGGCTGCGTTCCCGGT
AGAGCTATGTCATAATAACTAGTATGATGGTTTGGTGCATCCACTAGAGATGTGGCGCTATTCGTTGATT
GTGAAAAAAGCTTGTTTTTGGTGTTCAATTGCGTATGAATCTCCAATCCACACTTCAATGCATATTCCGG
CCTGAAGGGTGCACCGTGACTATGTATGGCTTTGGTTCTGGCCAAAGAATAAAAACGTGCAAGCCGCAAC
ATATCTAGTTCCTACTCTGGTCTTTTTGGACAGGAATGCTAACAATAACACTATTACTAGGTGGTACGAC
TAAGTACATCACGTCAAGCTTATTACTACTATAACTACTATTATCATAACAAAAGGGAAAACTAAACCCT
ATCTAAACAAGGGTTATTTAAATTTTTAACAAGGGCATACAACAAAAAAATAATAAACCTAAAATCAGAA
AGTTAATCTTTCAGGGCTTTTGAAAGTGGAATTAACGTCTCTAGTAAACGAGGATTGTTTCCAATGAGAT
TCTAAGACCCAAATATCCTCTTCTTTACTTTGAAATGTTTGCAATGGACCATGATTATGGATGTGTTCTT
TGTGACACGCTTTCAATGTACTCTATATCGTGTTGCACGAAGGATTGTTACTTTATTTGTAAAAAAAAAA
ACAATTTTTCGAGATGGGACATTAATATTGTAGAATTCTGAACATATTAGTGAACAGTTCTTTCGGAGAA
TTACTGGAACCTAGGATCTGACAAGCGAACAAAAAAGCAGAGTGCGTTTATTACTTCTCTTTCTAGCGGT
TGTTCATGTTTCAAAGTTTTTTCCACAACAATGGGCCCGCTGCTGCCGGTGAAACGTTTTCAGATAGCAG
ATCGTACCCTTTAACGAATCATCAAGAAGTACCCAGGAATGGACTGAATGAGTTGGCCTCATCTGCAACC
AAGGCGCAACAACAACCTACACACATATTAAACTCATATCCAATTACCGGGTCCAACCCACTCATGAGGG
CAAGCGCAATGGGGGCGACCTCTGGCAGCATCAATCCTAATATGTCCAACATGAATGAGCACATTCGTGT
TTCCGGGATGGGGACTTCTAAGCCCCTGGACTTAGCGGGAAAGTACATTGACCATCTACAACATAAAGAT
AGTAACACTCCCGTACTCGACGAACGATCTTATTATAACAGCGGGGTAGATTATAACTTCAGCAGAGAAA
AAAACGGCTTAGGAGCGTTTACTCCATTTGAAAAGCAAGATGTGTTCAACATTCCGGACGAGATTTTGCA
TGAATTTTCCACTTCACAGACAAAAACTGATATGGGTATTTTCCCGGAGTTAAATCGATGTTGGATAACT
ATTGATAATAAACTGATACTCTGGAATATTAACAATGACAATGAGTATCAGGTGGTAGATGATATGAAGC
ATACCATTCAAAAAGTCGCCTTGGTAAGACCTAAGCCAAACACCTTTGTGCCTGCCGTGAAGCATCTACT
TTTGATAAGCACGACAATGGAGCTTTTCATGTTTGCTATTTCCTTAGACAAAGCCACCAACGAACTCAGT
GTATTCAATACACATCTATCAGTCCCTGTACAAGGCATTGATGTAATAGACATTGTGTCTCATGAAAGAT
CGGGTAGAATTTTCTTCGCAGGCCAAGCCAGTGGCCTGAATATCTGGGAGTTGCACTACTCAGGTTCCGA
TGACTGGTTCAATAGTAAATGTAGTAAGGTCTGTCTGACAAAGTCTGCCCTATTAAGTCTTCTACCTACT
AACATGTTATCGCAGATTCCAGGTGTTGATTTTATTCAGGCTTTGTTCGAAGATAATTCTAACGGTAATG
GCGGATTTTCTCAAGAGACCATCACGCAACTAACTATTGACCAACAAAGAGGAATCATCTATTCATTATC
CTCCAAATCCACCATTAGAGCATACGTAATAACAGAAAAATCACTGGAAGGACCCATGTCAATTGAGCCT
GCCTACATCAGTAGGATCATAGGTACCACGACGGCAAGGGCAGCACCGATTTTGGGCCCCAAATACCTAA
AAATTGTCAAGATAAGCTCTGTTGCACCAGAAGAAAACAACAATTTGTTTTTAGTTGCTTTAACAGTAGG
TGGTGTGCGTTTGTACTTTAATGGTTCCATGGGCAGATTTAACATCGAAGCTTTGAGGTTAGAATCGATC
AAGTTCCCCCCTAGTTCTGTAACTCCTGAAGTCATCCAACAAGAATTACTACATCAACAACAGGAACAGG
CGAAGAGAAGCTTTCCTTTCTTTTCAAATCTAATGTCTTCCGAACCAGTCCTCTTAAAATTCCAAAAGAA
ATCATCTGTATTACTAGAGACTACAAAAGCAAGTACAATTATTTCCCCAGGCATATTTTTTTCCGCTGTG
ATCAAGTCATCTCAGCAAACTCATCAACAAGAAAAAAAAGAGAACTCATCTGTTACTGGAACGACCGCTA
CCGCAGGGTCTAAAACTGTCAAACAACAGCCAGTTACTTTACAACATAAGCTTTTCGTTAGTGTTCCAGA
TTATGGTATCTTGAAAACACACGGTAAGTACGTTGAAAATGCCACGTTTTTGGAAACTGCGGGCCCAGTT
CAACAAATTATTCCCTTATCGGGGTTGTTTAATGCAACGACAAAGCCACAAGGATTTGCTAACGAATTTG
CGACACAGTACACATCAGAAACTTTAAGGGTAGCAGTTTTGACGAGCACTTCTATCGAAATTTATAAATA
TCGTACTCCTGATGAAATTTTTGAGGATCTAATCGATAATCCGCTGCCATTCGTCTTAAATTATGGTGCC
GCGGAAGCTTGTTCCACTGCATTGTTTGTTACTTGCAAATCAAATAAATCTGAAAAATTAAGATCTAATG
CCCTGACTTTTTTAACTATGGGTATTCCTGGCGTTGTTGACATCAAACCTGTCTACAACCGTTATTCTGT
ATCTACAGTATCCTCTTTATTGTCAAAGCCCACTTTATCAACCGCAACAACTAATCTCCAACAATCAATA
ACTGGCTTTAGTAAACCCTCCCCTGCAAACAAGGAAGATTTTGACTTAGATGACGTAATATTATCCCCCA
GATTTTACGGTATTGCATTATTGATTACCAGACTACTTCGAGATATTTGGGGGAGACATGTCTTCATGAC
TTTTACAGATAATAGGGTGACATCCCATGCTTTCATTTCTTCTTCTGATCCAATCACTCCATCTATTAAT
AACCTAAAAAGTGATGAAATTTCACAAAATAGGAACATAATATCAAAGGTTTCTATTTCCAAGGATTGTA
TCGAGTACTATCTATCTTCAATTAACATTTTAAATGAATTTTTCATCACTTATGGTGATTCAATTTCCCA
AATATCAGCTCCCTACGTATTAGCGAACAATTCTAACGGCAGGGTTATTGATAAAACAGAAGAAGTTGCA
AACCAAGCGGAAAGTATAGCGATTAATGCGATGATCAAAATGGTACAGTCCATAAAGGAAGGTCTATCAT
TCTTGAACGTTTTATACGAGGAAAGCGAAGTCGAAGGATTCGACAACCAATACCTTGGTTTCAAGGATAT
AATCAGTTTTGTAAGCTTGGACGTCCAAAAAGATTTAGTCAAACTAGATTTTAAAGATTTATTTGCTCCA
AATGACAAAACAAAATCATTAATTAGAGAAATTTTATTATCCATCATCAATAGGAATATCACCAAAGGTG
CGTCGATAGAGTATACCGCAACAGCTTTACAAGAACGCTGTGGATCATTCTGCTCTGCAAGTGATATATT
AGGATTTAGAGCCATTGAACATCTTAGAAGGGCTAAAGAAATTGGCTTGCGTAACTATGATTCTCTAAAC
TATCACCTGAAAAATGCTACTGCTTTACTTGAACAAATTGTGGATGATCTTTCTATCGAGAAATTGAAAG
AAGCTGTATCAATGATGCTGAGTGTAAATTATTACCCAAAATCTATTGAATTCTTATTGAATATTGCCAA
CTCTATGGACAAAGGCAAACTAGCTTGTCAATATGTGGCAAATGGATTTTTAGAAAATGATGATAGGAAA
CAATATTACGACAAACGTATCTTAGTTTATGACCTAGTTTTTGATACTTTAATAAAAGTAGACGAACTTG
CCGAAAAAAAACAGTCATCAAAAACTCAAAACCAAATTTCGATATCGAATGACGATGAAGTGAAACTGAG
ACAAAAAAGTTATGAAGCCGCCCTAAAATATAACGATAGATTATTCCACTATCATATGTATGATTGGCTT
GTGTCTCAGAACAGAGAGGAAAAACTATTAGATATTGAAACTCCATTCATACTCCCTTATTTAATGGAAA
AGGCAGGTAGTTCATTGAAGATATCTAATATACTCTGGGTCTATTATTCAAGAAGATCTAAATTTTTCGA
ATCTGCTGAAATTCTTTACCGTTTAGCTACATCGAATTTTGACATCACATTGTTTGAAAGAATTGAGTTT
CTTTCACGCGCCAATGGTTTTTGCAACAGTGTGTCACCATTAAGCCAGAAACAAAGAATTGTACAATTAG
CTAGTAGGATCCAAGATGCATGTGAAGTTGCTGGTATTCAAGGTGATATATTGTCGCTCGTGTATACAGA
CGCAAGAATAGATTCAGCCATTAAAGATGAGCTGATCAAAACTCTAGATGGTAAAATATTGAGCACAAGT
GAGCTGTTTAATGATTTTGCTGTACCCTTAAGTTACCATGAAATTGCCCTATTCATTTTCAAGATAGCAG
ATTTTAGGGACCATGAAGTAATTATGGCCAAGTGGGATGAGCTATTCCAATCTTTGAGGATGGAATTTAA
TAATACCGGAAAGAAAGAAGATTCAATGAACTTCATCAACTTACTGTCTAATGTACTGATTAAAATTGGT
AAAAATGTTCAGGATTCTGAATTCATTTTCCCCATTTTCGAACTCTTTCCCATTGTCTGTAATTTTTTCT
ACGAAACACTACCTAAGGAACATATTGTATCAGGGTCGATAGTTTCTATATTCATAACAGCGGGTGTTTC
TTTCAACAAAATGTACTATATTTTAAAAGAACTAATCGAGACATCAGATTCCGATAATTCCGTATTTAAT
AAAGAAATGACCTGGTTAATTCACGAATGGTACAAATCGGACAGGAAATTTAGGGACATTATTTCCTACA
ACGATATCATTCACTTGAAGGAATACAAAATTGATAATGATCCAATTGAAAAGTACGTTAAGAACAGCGG
CAATAATTTGGGGATTTGTTTCTACAAAGAATAAAAATTCATGTTCGACATATAGATAGCAGGGTAATGT
ACGTGTATATTTTAATGTAATAAAGAGGCCTTACTAGACGGTAAAGTTAAGAATATCGAGTGAACTTTTC
CTTAAGATAAAGGTAAATATAGTCGAGTATTTATTTATTATTCTTTTCCACTATACAGTATTTAAAATTC
TGTAAGAAATTGATTCTACATACATAAGACAAACGAACAGGTCAGAGAGAATCAGATTTTTGGTTAGCAA
GAATACATTTTGGAGAAGAAAGACATTAACTCCACCTTACTGTATCATCTTATTTGCTTTTTCACTCCTT
CCTAATATTTTTTTTATTTTATTTTGAATTTCTTCCTATTTCTGATGCATTGAACAGATCGTAATCTGTA
AGTAAATACCATAACGTGCTCACATTTGTCTCCAAATACTGGTGAAATCTTGGCTCCGTTGTGTACAAAA
CTTCTTAATGAATATATATATATTTTTCCCTTATTTTATCTTTTTTTTTCGAATTTTTTATGTAAACATT
CTTATACTGGAACAATAGATGGCTAATGAGTCCCTATAATTTCGATTTTAGATGTTAACGCTTCATTTCT
TTTCATATAAAAGACTACCTGCCAAATGTATTTTCTCCTGAGTAAGTGACATACAAAAACCCGTCCTTAT
CCTTGTGTTCTTGATATATGGCAGACATCAACGCCGCAGTAGGTGGCAAAGTATCATTGACAAAAATGAA
GATGGCCTTCTCAGGGGGTAGCATAATTCTCTTTCTTATAACATAAACAAATTGCCCTACGGTAAGGTCA
GCAGGAACTAGATATTTACGCTTATCAATCTCTGGAATATCTGACTTTTCAGCTTTTTCGCAAATCACAG
GTATCCTATTCTTGAACCTGTCAGCAATCCTCTCCGACTCCGCCTTCCTTTTTTCAAATGGATATTCAGA
CTTAAATGTAGACTTCATGTCTCTAGTAATTATTTTTATTATGATTTTCTCAACTTTACAATTATTAGAT
TCTCTTATCAATCCCCTCCTCAACCTTTAATGGTTCCCCTTTTTGTATTTCCATAATTATACCAAATATT
TTTGCCGCCGCCGAAAATAACCGGCCTCCGGGTGATGATATATCATGTGCTATGATTTCACGGGTATTAT
ACAACATTATCGGTGGAGACAGTTAGCATTACATGACTCTAACTTAAACGTAAACTTACACATATACATC
TATATCACTTCGAGTAGAGAAAAATTTGTACGTATTTATATGAGTTGTTTTCATAATTTGAACACTTTTA
ATTTGAAAATGGTGTCATTAATAGATTGTTCTTCATCACCAATTGGGTCTGTCTTTGAGCCGTCATATTT
GGCAATGTCGGATCTACAGGTCTTGCTTAACATATCAAAATGTTCTTTGACAATGGCTTCAAAGTCGATA
GTATCTTTAACTAATTCGTACTCCACTAAAACATCGTCGGTGGCTTCCAAACCACACTTCTTTCTCAATT
TTTGGATTCTGTTGACCAGCTCTCTTGCGAGACCTTCACTCTTTAGTTCAGAGTAAATATTTGTATCCAT
GATGATTAACACGTCTTGGTCGGTTCTGGTTTCTTGTCCAGCTTGGACAGCAGATTCTGGCAAGCCTCTA
ATAGCATTCAAATCTCCTTTAACCAGTTCAATACCGGCAACCTCCAACTTTCCGCTTTCCAAATATTCCC
GTACTTGCTCAGAAGTGACTGATGGTAGGGCATCTTTAACCTTCTTTGCGTCTTTTTTCAACTTCTTACC
CAATACAGGCCAATCAGCAACTGCTTTATACTCAACACCATATTTTGCCTCATCGGAGGTGATAACAACA
TCACGAACATTTAATTCCTCGATAATGTAGTTTTTCAAGGCTTCTACATCCTTCAAGTATGATTCATCAC
TGTGAAGGATGACCAAAGTCTTCAATGGAGTTTTTAAGGAAATAGTTTTCTTTTCACGAATGTTTCTACC
CAAATCGATAACGGATTGCATTCTAGAAACTGCAGTTTCGATGGCCTCGTCAAAGTATTCTTTCTTGACC
ACTGGGTAAGATAAGAAATGGACTGATCTTCCGTCCTTACCGTATTTTGCTAAGACAGCTTCTGGGATGT
ATTCCTTCAGTCTCAAATAAATGCTTTCTGACAAAAATGGGGTGAATGGAGCCATGGCACGGACAAATGT
GAATAAGGCATCGAATAAAGAATTTAATGCTTTCAAACAGTCCTCAACACCGTTTTCACCCTTCAAACGA
CGACGATTAAATCTAATATACCAGTTTGTCAATTCATCAATGAAATTCAAAAGTTTTGGAACGACAGTGT
ATAATTTGTACTGACCCATTTCTTCGTGAATGAATTGTACTAGAGATTGCATAGAAGCTAAAATCCATCT
GTCCATGACATTATCACTTTTCACAGAATCATCATATTGGAAGTCGATGTTAGACATCTTTTTCAACAAG
GCAATTTGACCGTCCAAAAATTTAAAGGAGTTCCACCATGGTAGTAAGACCTTTGAAACAACCTCCTTAA
CACCCTCTTCTTTGAATTTCAAACTTTCAGCTTTTAAAACAGGTGAGTTTATCAAGTACAATCTTAATGC
ATCCGCACCATATTTGTTCAGAACAATGGATGGATCAGGGTAATTTTTCAAGGATTTAGACATCTTTCTA
CCATCGGCAGCTAAGACAATACCAGAGACGATGACGTTCTTGTATGGAACAGAGCCAAATAGATGGGTAC
CTAAGACAGCTAACGTGTAGAACCAACCTCTTGTTTGATCCAAACCTTCAGAGATGAAATTAGCTGGAAC
TCTTTCGTCAAATTTTTCTGTGTTTTCAAATGGATAATGTTGAGAAGCATAAGGCATAGAACCAGATTCA
AACCAACAATCAAAAACTTCTTCAATTCTCTTTAAGTCACCCTTACCTTGCTTGGATGGAATTGTCAATT
TGTCAATGACATCACGATGCAAGTCAGTGATGTTACGCACACCGGTCAATTCTTCCAATTCTTTGATAGA
ACCAACACAGACGACCTCCTCAAAATCGTCTGAAACCCATAAAGGAATTGGAGTACCCCAATATCTATTT
CTGGAAACGTTCCAGTCACGGGCATTGGCGATCCAGTTGGCGAACCTCTTTTCCTTGATGGTGTTAGGAA
CCCAGTGAGATTTCATCACAGAATCCAACATTTGAGGGACAATGTTTTTAACACGAACGAACCAAGCTGG
AACAGAACGGTATAACAATGGGGTATCGGATCTCCAACAGAATGGATAGGAATGGCGAATTTGGGATGCC
AATAACAAATTTCCAGTATTAGTTAAGTACTTAATAATCAACTTATCAGCGTCCTTGACATAAACACCCT
CAAAATCAGGAACGTCTTTCGTGAATCTACCAAGGTCATCAATGGCGTTAGGTAACACTGAATCTTCGGA
TATGACGCCGTTCTTCAAACAAGCAGCATTATCCTCTTCACCGAAAGCGGGAGCGTTATGAACAATACCA
GTACCGGAATCACTAGTAACATAATCATCTGAAATAACTCTAAAAGCTGTTTCATGGAACTGTTCAGCGA
AATATGGGAACAATGGTTCATACTTCAAACCAACCAAATCAGAACCTTTAATTTTTTCCACAATCTTATA
TTTTTCATTCTTAGGCTTCTTATACAAGGTTTTAATCAAAGATTCTAATAAGATGAAATAACGATCTCTG
GTTTCGTCGTAAATCTTTACATATTCGAAATCAGCGTTAACACATAACGACAAATTGGAAGGTAAAGTCC
ATGGAGTCGTAGTCCATGCGACCAATTGAGTTTTTTCCTGGCCAATAACATTGAAACCAATGGTCACAGC
TGGGTCGTTAACATCTTTATAGTTTTGCTGAGCTTCAAAGTTACTCAAGGGAGTGGTTAGGCCAGTAGAA
TAAGGCATAACTTTGAATCCACGGTAAACTTGACCTTTTTCATGAAGTTGCTTGAAAGCCCACCATGTGG
ACTCCATAAAGGATGGATACATAGTCTTGTAATCGTTGTCGAAATCAATCCAACGACCCAAACGACCAAT
AGTTTTTCTCCAATCACTGGCATAAGTCATAACAATGGATCTACACTCATTGTTGTAGTTTTCAAGACCA
TACTTGAAGACGTCATCTTTACCCGTGATACCTAATTTCTTGTCAATGATATGTTCAATTGGAACACCGT
GTGTATCCCAACCGAATCTTCTTTCCACGTGGTGGCCTGTCATGGTAGCGTATCTTGGAACAATATCCTT
AATAGTGGAAGCAAGAATATGACCGTAATGAGGAGTACCGGTGGCAAATGGAGGCCCATCGAAGAAGGAA
AACTCCGGTTTGTCTTTTGTTAATTCTAATGAAGTATGAAAGGCATCTATTTCATCCCAAAGAGATAGAA
CTTTTTCTTCCTCCTTTGGAAATGAGAAGTGTGCGTTACTCTCGGACATATTTCCTTGGTTTTTTGAAGC
TTTTGGCTAAAGGTTGTAGGAAGTCGAGTAACATCACTCTAGTTTAAAGCGCAAAATGATATTTTTCATG
CTTAAGAGTCATCATTGTTTCGAGATTTCTTGCGTGCTGCGGAAACAAAAAAAAAAAAAATTTTTCGTCA
TCATGGATAGATTACCCGCCATCGTATAAAAGGTTAAACATAAAAAGTAGCTAAATAGAACACTATAGAA
GAATAATCAATCAACCTCTTCCACTGTTGGACCTGTATCTTCTCCACCTCCCGTAGCACCCGAGTTGGGC
ATGGATCCGGGGAATCCACCGGATTCCCCCGCTCCAGGACCTGCGCCGGCACCAGCACCGTAAAATTTCG
TCATTATTGGATTGGCAATGCCTTCCAACTCCTTTTGTCTATCCTTATATTCGTCCGTAGAGGCTGCCTG
CGATGCATCTAACCAGTCAATGGTTTCCTGAGACGCTGTTTCTAATCTCTTTGCATCATCTTCACCTACT
TTCTCTTTGAAACTTGCTTCGTTTATGGTATTCTTCAAAGTAAATGCATACGATTCAAGCTGATTCTTAG
CCTGAACTCGTTCTGCCTCCCTTTCATCGTCAGCCCTATATTTTTCAGCTTCAGAAACCATCCTATCAAT
ATCATCCTTCGAGAGCCTACCTTTATCGTTAGTGATCGTGATTTTGTTACTCTTACCAGTACCCTTTTCC
AAAGCAGACACATTAAGAATACCATTAGCGTCGATATCAAAGGTAACATCAATTTGAGGCACACCTCTGG
GAGCAGGCGGAATGCCACTTAATTCGAATTTACCAAGTAAGTTATTATCCTTTGTTCTTGTTCTTTCACC
TTCAAAGACTTGAATTAAAACACCAGGTTGATTATCTGCATAGGTAGAGAAGGTTTCCGATTTCTTTGTT
GGAATCGTTGAGTTTCTAGGAATTAGCTTAGTCATTATGCCGCCTGCAGTTTCAATTCCTAGGGACAATG
GCGCAACATCCAATAATAGTAAATCTTGTGTCTTTGTTGATTGATCGCCGGTTAAAATGGCAGCTTGAAC
GGCTGCACCATAAGCAACAGCCTCATCCGGGTTGATAGAACGATTAGGCTCTTTGCCATTGAAGAAGTCA
GAAACTAATTTCTGAATCTTTGGGATTCTGGTAGATCCACCGACTAACACAATCTCATCAATTTGGGACT
TGTCCAGCTTCGAATCTTTAAGAACCTTTTCTACTGGTTCCAATGTGGATCTGAATAAATCAGCACATAG
CTCTTCAAACCTTGCCCTTGTTAACGAAGTGTAGAAATCCATACCTTCAAATAAAGAATCGATCTCGATC
GAGGTTTGAGATGAGGAAGAAAGCGCTCTCTTAGCTCTTTCTGCCGCAGTTCTCAATCTTCTTAACGATC
TTTGATTATTAGAGATGTCCTTTTTCGTTTTCCTTTTGAATTCAGTGGCTAAATGGTTCACCAACCTATT
ATCAAAATCTTCACCACCTAAATGAGTGTCTCCTGCGGTAGCCTTAACCTCAAAAACACCCTCATCAATT
GAAAGTAAAGAGACGTCAAAAGTACCACCACCCAAATCAAAAATCAGGACATTGTGCTCAGCCCTGCCTT
TCTTATCCAAGCCATAAGCAATTGCTGCTGCAGTGGGTTCATTGATAATACGTAAAACGTTCATCCCTGC
AATAGTTCCTGCATCCTTAGTGGCTTGTCTTTGAGAATCATTGAAATATGCAGGAACAGTTACAACAGCA
TCATTGACCGTAGTTCCCAAATAGTTCTCAGCAGTTTCCTTCATTTTGCTTAAAACCATGGAAGAAATTT
CCTCAGGCGTAAATGTTTTCGTTTCACCCTTATATTCTACTTGCACTACAGGTTTACCATCTCTGGATAT
AACTTTGAAAGGGAAGTGCTTGGCATCTGTCGTCACTTCAGGATCATCAAATTTACGACCAATTAACCGC
TTTGCATCAAAAACTGTATTATGAGGATTGATTGCAGCTTGATTTTTGGCGGCGTCACCAATTAATCTTT
CGGTGTCTGTGAAAGCCACATACGATGGAGTGGTCCTATTACCTTGATCATTTGCAATTATCTCTACCCT
ATCATTGGAAAAATGAGCAACACACGAGTAAGTTGTTCCCAAATCAATACCAACTGCTCTAGACATTTTT
CTTTGTAGCGTTTAGTACCTATTCTATCCGTTTAGTGACAAACATTGACATACAAGAATGTTTATGCTAC
CAATTTCAGTCACTTTATATACCCTTCCATTCGTTTCCAATTGTGCAATATGATACATCCCTTAACCATC
TTCTGGTCACCCTTGTGGCTGCTTCTGTAATATTCTATAACTTTCCACAGCGATCCCTAATTAAGGGCAC
CCATAACCTCCATAGGCATCAAGTCAAATACGTTTGATGATAGCGCCGCACGATGATCGTTATGGCCTTT
GGTAATAGAGACCGCCAACAATGGTAGGGTTGTGCTCATCATCCTCGTCATCCCTTTCTTCATCACTGAT
ACCGTAAATAAGAGCGTCGTCTTCATTGTCTTTACCAAGCAATTCTGGATATTTGTTTTCCATTATCTTT
TCTGTGTTGTGTAGGGAGTTTTTTTGAAATGACGAATACAGACAAATATTCCAAACTCGTTCATTCAACA
AGATGTCTGAGTATTGTTCAGGCAATGTCTTTATCTGATAATATAAGATTTCGTCTAATTTATCGAGCAT
ATGTTTAGGCACCGTAGCGCTTGAACATATCAGTTCGATCATAGCATGCCATTGCAAACTCGACCCGTAG
TTACCAAAAAACATGGCATTTAAGAACGCAAACTGCAACTCCCCAAAATAATTACTTGAATTTTTAAAAA
TTCCTTGTAGCATTACAGTGTTCAAGTAGTAAGACTTGTCTAAAAAATCCTCCATTTCATGGCCAGGCCT
TATGGCTTCTCTAGATTTGAAGTTTATTACTGTATAGTTTAAAGAATGTGCAGGATCATCTTCATTCTTG
GCTTCCATTTTAGAACCTGCTTTTTGCAAGCTGGATTTTAGCAGCTCATTTTCTTGAACTGTGGTCATCG
AAGAATCTACGTAAGAGAACTGGTTTTCATCTTTCCTTACTATCTTTCGGATTTTATCCATCTGCACAAA
CTCGGTAAGATTGTACCAGGTATCATCTTCGTCAATTTTCGGATAAGAAACCATCATCTGCCGTTCCTTG
AAGTTGTGAACAATATTCTCGAATTTTGCGCCATCCCTTTCTTCCATCATTTTGTAAAGGCCATCTTTAG
GATCATACTGAATGTAAAAGTTTCCCATTCTACAGTCAAACCAGTAGCCATACCTCATGCTGGAATTATC
TGCATGCTGAAAATGAATGACATGAACGTGTCCAATGGGGATGTCCTTGATTCCGTGAAATGGCTGATTC
TCCTTGACATTAAAGGAATACTGATCGATCCCTATAGTTACCTCAATCGGAGCAGATGTAAATGGTACAG
TATTCATTGCAGGCTTCCGATATTTTATTTTTTAGCCCCATGTCCCAGCGATAAGGAGGATCTTTGGTGT
CCATTCATCTCATTAAACCCTAAACCATTGAAATATTCGTGTTCGTGCGTCGCGATTTTTTCCGCTTTCA
AGATGTGTCCTTTCTTCATCTCTTGGTTCTTATAAAAGGGCGCCGCAAACCCCTCCTAATTACTTTTTCC
TTTTCACATCCCATGGGTTTTATCTTATACCAAATGTTTACCATTCTGAATCGTATAGCCAACAAGTAAC
CACAGCTGCAATTGTGAAAAAAATTGATAGGTGTGGTCACCCAACTGTTTTTTTCTCTTTTTCTTTTTTT
TTTTTTGAAATGGCTAGACGGTGCTTTTGCTGGTAAAAGAAAAACTCTTGTTTCAATTTAACATGATGAA
AAAATATATTAACACAGACCTGTACTGAACTTTTCGAAGTTTTGCAGATAACAATATTGCTTTTTTTCTC
TGACTTTAACTAATCGTTCTTATTTCTGTATATACTATGACCTTGCAAACCTTGAAATGCAAAATTCGTA
TTCTCTGCTAAATTGAAAAATTTAGAGCATGAAGTGTGTTTTCCAGCAGACACCGCCTGTGAAAAAGATG
GTAAAATGATATGATAATTAAACACACATAATAATAGCATATATGATATATAAGACTATATGAAGAGATG
AGGAGAAGAGAAGAAAAAATTGGTAGTATTTTCATTTCATCTATTTCTTAGCAGTCAATCTTCTTAGGTA
GAAAGCTAATTCTTCACCTTCCAAGATGTAACCATCACATCTACCGGATTGACCTGGTCTGGAAGAGATA
CAAGCGTATAATCTACCGGCGCTGAATTGAGATTCAACGGAAGATTCGATCTTGGCAGAAGCAGCTCTAG
CAGCCCACTTTCTTTCAGCGTTCTTGCTCTTGGCAACAGTTTCTTCTTCCTTGACGTTCTTCTTCTTACC
CAAGGTTTGACCGTAGTGAGCTTCGAACCATTGTCTGAATGGAGTAGCATCAATTTGGACAATGGCAGCC
TTGGTCAAAGTGTTAGTTCTAACCAATTCATTGTTGGATGGATGGTAAACAACACCAGCAATTCTGGTCT
TCTTGGAGATACCTTCAGAAGCCCAAGAAAAGTTACCGGTTTCAATTCTTAGAGCTCTGTATTTCTTGTT
ACCACCTCTAGTTCTAACAGAGTGAATTCTCTTAGCACCGATCTTGGTGTTGGCTGGTTGACGGCCTAAT
TCGAACTTTCTCTTCTTTCTGAATTGAGCACGCTTGGCACCGGTAGCGGATCTTTTGTGACGAGAATCAC
GAGAAATACCCATTTTGTAACTGTAATAGAAAATTTAATGACGCTTGTTAGTAAAATAAAGAACGTACAA
AAGTTGCGGAATTTTTTTCTTATCTTGAAATATGCTTTGGTTTCTTTTCATCTCTTCTTGTGAAAAACTC
GGCGTTTCATAAGAGGCTTGATTTTTGGGGTACACAAAGGATTCAGTTTAGTGCACTGCTCCTGTCACAA
TTTATATCATCCCTTTTAGTTAAGTTTACTTTTTCCACTATCTATTCCATTCAAAGAGAGGTCCTGTAGC
ATTCAAAATAATATGTAGTTCCATTACTCATATGACCATAGCACATACTTTTTGTCCTGGTGTGTTTATA
ACGTCTTCTTGTGAGTACCAAAAAGCAAATGGCAAGTGTAATTTCCTATAACTTTAAGATAGGCCTGTAA
ATAACGTATATGAAACAGTTCCATCCCGTAACACCATGAACACTGCGTAAGAGAAAGCCCTCAAGCTTTC
CCAGCGATGCTCGTGTGTAGGACCGAACATGGAGGGGGGAACTAGGCCCAGCACGGGTTTGGCGAGGCCG
CTCTGCTCGCAGCTCAGGATTCTAAAAGGTTATTCCGCTGAGAAAATCAGAAAATAGGAACTTCTCACGC
AATAATTTTAAAGTTGATGAAAAAGGAAAATTTGTAAAAGTGTAAGGGTGTTAAAGAGGGTGTATGGATG
TAAAGTCACAAAAGTTAGAGCAGATGAAAAAGAAATGGGTGGAGACAAATCCGAAAAAGGACCTATATTA
TCGCTATAAAGAGCTTCTCATCGCTTTTTTTTTTCAAAGACACATACATACCACGACTGTAAGCACATCA
TTTGTACAATACATTACCAGCTGAAATGTCAACATATGACGAAATCGAAATCGAAGATATGACGTTTGAG
CCTGAAAATCAAATGTTCACCTATCCTTGTCCCTGTGGAGATAGGTTTCAAATATATCTGGATGACATGT
TTGAGGGCGAAAAAGTTGCTGTTTGTCCCAGCTGCTCACTGATGATCGATGTAGTTTTCGATAAAGAAGA
CTTGGCTGAGTACTACGAAGAGGCAGGCATCCACCCCCCTGAGCCTATTGCCGCTGCTGCCTAAAGATGA
GAGGCTAGATCGAGAATACAAATAGAAATAAAGAAAGAGCTATATGACTTAGCAACGCAAGCAGAAAAGA
AGGTTTGCTTCTTCGCTGGACTCCGGTTGGAATTACTATTCAAAATTCCAAGTGCACTGATGGAAAACGT
TTTGCTCAGGTTGAGCTCTTTTACTGCATATAAGGATACTGGGTAGGTGTATATGATTATTTTATACATG
ATACGTAGGCTAAAATGATTTGGACCCATTAAATCATCTTGTCGCATCTCTTTTCTTTTTCCTCCATGCT
CAGATTTCAATAATATCATCTCAAATGGCTGTGACAAATTTCACCGGAAAGGCGAGGGATTTTTCTGTTG
ACATTATCAAATTAGCTTTTTGTCAAAATAATGAAAAATAAAGAAAATATATAAAAGTACATATTATAAT
CAAAGCTAGCTCAGGTATATTCCCACCTTGTCGAGCATTCCGGAAGCTACAAATACGACATTGCATACCA
AGAGGCAAACGTTGAACAATGGCTAAAGATATTTTGAAGAACCAGGACCCTAAATTGCAAGCGATGATCG
TTGAACACTCGGCGCCTGCTCCCAAAGAGATACCTATGGACGCTCCTGTTTTGAAAAGAGTCGCTAGACC
TTTAAGACATGTAAAGTTCATTCCAATTAAATCGCTGATATTCCATACTAAAACAGGGCCCATGGATTTT
TCTTATGAAAAGAAGATCAAGACGCCTATTCCTAAGAACAAAATTGTAGTTCGAGTAAGTAATGTGGGTT
TGAACCCTGTAGATATGAAAATCAGGAACGGCTACACATCGTCGATTTACGGTGAGATCGGCTTGGGGAG
AGAGTACAGTGGTGTTATCACTGAGGTAGGCGAGAACCTAAACTACGCCTGGCACGTGGGTGATGAAGTA
TACGGTATATACTACCACCCTCATTTGGCCGTGGGATGTTTGCAAAGTTCAATCTTAGTAGATCCAAAGG
TGGACCCAATCCTTTTGAGACCAGAATCGGTTAGCGCCGAAGAAGCTGCAGGCTCCTTATTCTGCCTGGC
CACCGGCTATAATATTCTGAATAAATTATCCAAGAACAAGTATTTGAAGCAAGATTCAAACGTTTTGATT
AATGGTGGAACTTCGTCAGTGGGGATGTTTGTCATACAATTATTGAAGCGTCATTACAAGTTACAGAAAA
AACTAGTGATTGTAACGTCTGCAAATGGGCCCCAAGTTTTACAGGAGAAATTTCCTGATCTGGCTGATGA
AATGATTTTCATCGATTACTTAACGTGTAGGGGTAAATCTAGTAAACCACTAAGAAAAATGCTCGAAGAA
AAGAAAATTTCTCAGTATGATCCGGTCGAGGATAAGGAAACTATACTTAACTATAATGAGGGGAAGTTCG
ATGTTGTACTCGATTTTGTCGGTGGTTACGATATTTTGAGTCATTCTAGTTCATTGATTCACGGCGGTGG
TGCGTACGTAACCACTGTAGGTGATTACGTTGCCAATTATAAAGAAGACATTTTCGATTCATGGGATAAC
CCAAGTGCCAATGCAAGAAAAATGTTCGGGTCTATTATCTGGTCATATAACTACACACATTACTATTTTG
ATCCGAATGCAAAGACGGCTTCCGCCAATAATGATTGGATTGAGCAATGTGGCGACTTTTTGAAGAACGG
TACTGTAAAATGTGTCGTCGACAAAGTTTATGACTGGAAAGACCATAAAGAAGCATTTTCTTATATGGCC
ACTCAACGTGCCCAAGGAAAGTTAATCATGAACGTCGAAAAATTCTAGATACCCACTTACATTTACAATA
TGTTTTATTTTTAAACTTAATGAACTTCATAATTTAATGCTTAATATTTTCCCCCTCCCACCTTCTCCTG
GCGTTCTCTGTACGTACATAACCATTTATTTTAATATATAATCAAATATTGTAACAATTGAAGCAGATGA
GTCTCGCTCCTTAGTTAAGCACGTGCCGATGATATCAATTGGATTTGTTAGCAAATCAGCCTTGCTGCTC
GATTCTCTGCTTTTTTTTTACTTCTCGGTCATTGAAAAATCCTGACGAAAATATTTCAAGGTCCTATATG
GTCATCGACCTTGAGCATGTGGTAGACTACATAATGCACATAGACTCTCAGCTTCAACTCCACAAGGCTT
CTCCAGCAAAAATGAATTCAGAGTCTCGAGAAGATATGGCTATAAATAGTATCAAATTGCTAGCGGGAAA
CTCCCATCCTGATTTGGCTGAACAAATATCGAAAAAGTTAGGTATTCCACTTTCCAAAGTTGGTGTGTAC
CAGTATTCTAATAAAGAAACCTCTGTCACCATAGGTGAGAGCCTTCGCGACGAAGATGTGTATATTATCC
AAACTGGAATAGGTGAACAAGAAATTAATGATTTCTTGATGGAATTATTAATTTTAATTCATGCTTGCCA
AATTGCATCTGCAAGAAAGATCACTACTGTAATACCCAATTTTCCATATGCAAGACAAGACAAGAAAGAT
AAATCCCGGGCGCCCATTACCGCAAAGTTGGTTGCCAATTTATTGCAAACTGCTGGTGCTGATCATGTCA
TCACAATGGATCTCCATGCCTCCCAAATTCAAGGGTTTTTCCATATCCCGGTTGACAACCTATATGCAGA
ACCAAGTGTTTTAAATTATATTAGAGCCCGGAAAACAGATTTCGACAATGCTATTTTGGTGTCGCCTGAT
GCAGGTGGTGCTAAGAGAGTAGCTGCTTTGGCTGACAAGTTAGATTTAAATTTTGCTTTGATTCACAAAG
AGAGGCAAAAAGCTAACGAGGTTTCAAAAATGGTGCTTGTTGGTGATGTTACCAATAAATCATGTTTATT
AGTTGATGATATGGCGGATACTTGTGGTACGTTGGTAAAAGCTTGTGATACGTTGATGGAGCATGGTGCC
AAAGAAGTTATAGCTATTGTTACACACGGTATTTTCTCCGGTTCAGCAAGAGAAAAGCTAAGAAATAGTA
GATTGTCTAGAATTGTTTGCACAAATACCGTTCCGGTAGATTTGGATTTACCTATTGCTGACCAGATCGA
TATTAGTCCCACGTTCGCTGAAGCTATAAGAAGACTACACAATGGTGAATCCGTGTCATATTTGTTCACC
CATGCTCCAGTATAGGACAATTTTTTATTCTTAGATTCCTGATTGCTTGCATGCCTAAATACTTCATAAT
TGTATTAGTTTAAAAGAAAACCTTTTACTGAGACAAAACTATAAATTTAAGAAAAAGGTTCCGGAGCCGG
TTTAAAAAAAGAAGATTAAAGATATTATATTTATGTAAGAATTAAATTAATACTGTCAGAGAAAAAATAG
TTTTAAAGGAGACGGTGAACCTTTACCTTCCCTTGATATGCAAATATTTTTCAGCTTTTCCTAAAACTAA
ACATTCTCGACTTTTTTTTAGAAGACTTTATGGGTGTGTTAGAAACAAAGCTGTCGTCTATAGCAGTATC
CAAATCGTCTGCTATAGGCAGCTCTTCCTTTTTCTTTTGACCACTATTGCAAGTTCTTAGCCAATCATCG
TACTTGATTAGATTGTCTATATTATCATCTTGTTCTTTTGCCATATTTTCACGATCATTCTTTTCAACAG
CGTTTGAATACATCGCTTTATAAAACAAAACATATGCTGTTGCCATATTTGGAGATTCACCTGTGAATTC
TAACACTGTTTCCTCTTTAACTGCCTCTACCGTTTCGTCATCAAATAACAACCAGCCAAACTTTTCATGT
TTACATAGGGAAACATAATGGCCGTGTTGTGGCCCACCGCCCATATGAACGACAATCCCAGCCAATTCAT
ACTTTTGACAAACCTTAGAATTTATTGAAGAGCAAACATTTAGCGTCAGAGGATAGTGAATGTTATTAAA
AAGCTTAATATTACAGTTTTGTTTCTCAGAATACTTGAATCTTTTCAAGTGTAATGTTAAAGTATCAGGC
AATTGCTTCAAACCAACTAATCTCTCTGCCTCCTGTAAACCGCAACATTCGTCACAATAAAACTTGTTTG
AGCCATTTAGCATTTCTCGCTGGTGATAACTTTTCAAAATTTCCTGTATATCTGTTTCCTCATCTCCCTG
AACTTCTATGGGGAAATCCAAAAATGGCTCATCCCTAGATGTAATGTTATCGCACGTCAGACATTTTATT
TGATTCGTTAAAGTGCCTTGAAACAAGTCACTGATGAAATTTTTACTCTTACTCGGTTCGCTATCGCTGT
TGATATCACTGGCTGCTATTTTTTTATTCTCACGTTCTATATATTCACTCAACTCGTTTAATAAGAAATT
GAAAAATTCGTGAGCATCCTGATGCATAGTAGTATTAAATAATACATTTTCTCTTTTGAGAACATCAACA
AAAGAGCTAGGCGATACAACACCAGTTAAATACGTATTCTCAGTTATGCATTCAAAGATATCTCTCAAAC
TGGAATACAAAGTAGCCTTATCTGAGCCGTTTAAGCTATGGTCAATATTGAGCACTGGCCCACGAATAAG
TGCGGATTTCTTTCTATGTTCTGGGGATATTTGAGAAGAGGAACTAGATCTTCTAGTATCTTTTTTATCA
AGTGGAGTGGATAAGCTGCTATTACTTTCTCCTTTCAAGTCCAGGTTATTACTATTACTGCTACCTCTTG
AAGGATTTTCATAATTGAGAACTCTGCCAACAATTATTTTACGCGGAACATCCGGAGGTCTATCTGTGAC
GTTCTCGAAACTCAATCTGCTCGGAGCACCAGGCTCATTAGGTGTTTCGACTATCAATGGAGGTGCGTCT
TGAGGACGAGAAGAGGGTTTTCCAGTGGTTAATATAGCAGGACTTCCTTCCTTTTTATTATTGTCTTGTA
CATGTTTCGCGCTAAAACTTTTAAAAAATTTACTCTTCTTCTCTGAAGGCCCAGCTGTATTTGAATTTAC
AGAATTTACAGGGGTAGGCTTTCCATCATCAACAGATTGAGGTTTAGGGTTAGGCAAATGTCCATTGGTA
CCAGCAATGCTTTTCTCAAAACTTGCTTCGGTAAATATTCTTGGTTTCTTACCTCTCATTTCTTTCTTTC
TTGGGTGATCAGATTCTCTTGATTTTTTTGGAAATTGCAATATATTTTCACGTAATGAGGACAGATTATA
GAGACATTGAAGAACTGAGTTACAGTAACATGTATTGCCAAAATTTTCGTATCCAAAAACTTTGTTGGAG
CCGTCTCCATAGGGCATTGAGTCGGACACCTTCATAGCTAATATGGGTGCCTCGGGCCCTTGCGTGATAA
TGCCTCCGTATGCGTTTATAGCCTTTGCGTTTGAAATATAAAATATCCCATCCTGGCTGTAATTACTGCC
TTGATTGCACGTTTCAGAAGAATAGTCTAGTCCGGAAGAAATCTGCAAATTATTGTCTTCATTCAAAAAA
GTTTCCTTGGTATCCAAATTAGAGACAAACAATGAGCTAGAGGGATTATCGGATGATTCGCTATAACAGA
GTTCATCATTTATATCGTGGTTTACAGGCTTAAAGTCAACCTTTTCTACTTCTTCTGTAATGGTATCATT
AACAGCCTTTTTCTTCTTCCCAGACTTACTTATAGTTAGCCATCTTCTGATCATGATTGCGCCCTTCTTG
CGTGGGTTTAGTATGTTAATGAAAGTACTGGATCCTTACTAAAGCCGAATTTGGCCCCTTCAACAAATAA
AGCTTGATGAGTTGAACAGTCAAAGGGTAAGATCTGGTATAGGCAATAATAATATTATCCAAATGGAAAA
AAAAAAAATGAACAGGTGAAAAAAAATCAATTTGAAAACCAAAGAAAAACTCTATTGATTCCTTTGCTGT
TGTCGACCTTCTTTCACACAATAGTTCAATTACGTTCTTTGGGTTCTTTATCTTTATAGTTATCTTGCCT
CATCTCTATGTTCAACACTTTCGGATCGATGTATTTTTCAGCCTTCCGCTAAAATTGACGACCGTCTCCA
AACGAATAGGGATAAAGAAGCAAGGACTGAGCGTTGGAGAAAAAAAAAAAGTTACCGGAATGGGAATAGA
TAGATACCTATAAGAAGCGTTATCGTTACTCATGAATTTTGGTAAATGCACACGGATAAATGCATGATAT
ATAAAATATTAATAAGAATAAAATAAATAGGTAGTGAATAAATATTCTACTTTGGTGTGGTCATCATTTT
ACAAAGGAGGGAGGTCGTGATAACAAACTGATAAATAATCCTTAAGTTGATCCATTCTTGAATATTGTTA
CATTGGAAATAATCCGAAAAAGAATATGTATAAATAAAAGGACTCGAAGTCCTATGTAGCCGTCTTTGCA
AATTTTCTTTAATAAATTAGCAGAAAACAAGGGTAATAATATTTCTTAGAATATTAGAAGAATATAGGCG
TTAAAAACCTTGTTCCATGTTCATATCGAACCAACCAAAAAAGTCATCATTACTGGAGTTGCCTTCAATC
CAGCCTGCACTTTGTTGCTGAAAAAAATCCGTTAGTTTGTTTCCAGGAGTCTTCACGTTGTTTTCATTAT
CGATGGTTTGGAAGTTAGAAGAAGTTACAGTGTTAGTGCCCGTAGAAAATCGTTGGTTCGTTTTGTTGCT
ATTGATATCATTACTTTTGGAAAACAAGCTCAGAGGTGGATATGCCGTGCTTTTAGAGGAGCCGGGGTCG
GAAACGACGGAATGCAAATCTGTCATATTATTTGACTTCGAAGCAATCGGTGTACGTGAATGGGACATAC
TACTTTGTGATCTTCCAATCGCGTTGGCGTTGCTGAATTGATTATTATAATTCATGGTGACATTTTGTAA
ATTACTGTGCTCCCTTGGAATAGGGTGGTCTATTCCCAATGTAACATTATTAGATAAGTTGCCAACGGGG
TGGTTCCTTAACCCTGGAACGGACGCAGGAAAATGATTAACGGGAGTGCTTACTGATCTTTTCATGGAGA
GATCAGGAATTACACTAGGTCCGTTACTATAATAGTCTACCTTAGTACTTTGTGGATTGTTATTCGAAGC
GGGGACAGAAGCCACTGGATAAATTGAATTAGAGGGAATTGATATGTCATTAGACGCATCCAATAACGTC
CTATTATTATTATAATCGTTACTATTCGAGGTATTAGCGAATAAACTTTGAAATTTTACGCTGCCTGTTT
CCCCGAGCATGGAAAGAGGTATCCCGTTAATCTCCATTATAGAACCGTCAGAATCTCCGTTATTTGTCTT
GGCTAGCTTTTCTGCCTGCTTTAAGGCATTCTTAGTAGGAACTAAAGTGGTAACAGTGGTTCCACTTGGT
GTTGTTTTTGTTACAGTTTCAAAGTCATCTCTGGAGATATGGTTATATAGTGGCAATGGATATAGTTTTC
TGTCCGTTATGCCACCCGTAGACGAAGTGCCATTGTAGATACCATTTGAGGAAAATTTTCTTTTCTTAGC
GGCTTTCTCTAAGGCTTGCTTGTTATATTCGGGATCCATTTCCCTTCTTCTCGCCTCGTGAACACACCAA
ACCAAATCATAGAATAGAGACCCTGTTAAATGTGATCTCATCCTAGAAATAATACCGTCTTCTTCCACAA
AAACTTCTGGATGCATGATCAGTACGAAGTTCAGTTTTTCTAACATACTTGCAGTTCTCGAAATATCATT
CTCAACACTAGTGGCCCACGCAGTTAACTGATTTCTATAAAGTCTATGGATAGTGACCACGGATTGCCTT
GCTGAATCAAAATATTTGTCAGGAAGTAAAGGAGTCAACTGCAATTTAAAGAGAATCAGTGCAGAAAATG
TAGCAGCTTGTCTAATATAAATAGGCAGTTCAATTAATTGGTGTGTTTCTAAAAGATTATTCAATAGAGT
GACAATTTTAGTAGCTGTTAGATAGGCCTCTGTGACATATGGAATTTGATCGGTAGGAGGTGTTTCGGGT
AGGAATGCAAAACAACAGACAGTTAATTTAACATAAAGAAAATAAATGTTGACAGTATCGTCACTCTGGA
AATTTAAAGTTTTTGCTAATAAATCTAACTCTTTTCCCAAGATGGACAGTGTCTCAGCACGATACTTTGG
TTCCAATAAACCATCAGGACTGGAAGTGGAAGAACCAATGATATGAGACAATTTTGCTTGGAAATTCGCC
AGGCTGAGCAATCTTCTAAAACTGCCCGGTAGTTTGTATTTACTTTCAACGTGCGGCTCGTCTTTCTTGT
TCCTTTTATCATTGTTGTTATTGTCAATACTGTCATTGTTATCTTCTTCTGATTCTTCGTCACCACAGGA
TAAGGCTTTTTCTAATAAATAGTCTGTCTGTGAAGTTGGTGGCAAACCAAGGATACTCGCCCAACAAAGT
TCGGCAAAAAATATTCCCAGCCAAGTCCTAGTTCTCCACTTTTCTGCATTTGGCATTGATGTTTGAGTTC
TTGTGAATTCAGAAATGAATTCACCTCTGTGCAAACCTAATTGATAAGACAGTGACTTTGCTAATCCTAC
AAAACGGTAAGAACAATCATCTAGGACTTTTTGGTTAGGCAAAGGCCAAATGCACAATATTAACAAAGCT
TGCGAAATATGTGTGGATCTAGGTGTTCTTATCCAGCAGGTCTCTATGGCAAGTTGCTTGATCAAAGAGC
TTAGCTTGCAATACATCGTCGGTTCAGGATCAGACAGACATGCCGTCAACATCACGGTCCAGAAAAGCAA
CTGAGATTGGGAGTATAATTCGGTGGCGTTATTGGAATACATAATAGGAAAATACGGCAGATACCTAGTC
ACGAAAATATGGTGTAATCTATTCGCTTTTTCAATGGAAATACTAATATCGCCCAGTACAAACTCATCTA
CATTTGCATGCGGCGAAGGCAATAATGGCATAGTCGTGGTGGTGGCTACTACCGGCGTCTTCGTCCTATC
TGCATTGTTATTTGTTGCTACGTGGCTTGTTGCTGCAAATGGTGGTTGATTTGTTGTCGTTGTAACGGTG
GTCGACGTAGTATGAGGGGAATATGTTTTTTGAATTGGAGAGAAGGGGCCGTTCGGAGTGTTACCTGCAG
AGTTGTTCTTATAAAAAGCCATTTGCAAAGCAGGAGGTAAAGATTCTTTTGAATTATTAGGCAATGCTGA
GTCATTTAGCAGCGGGGGCAGCTTATTTGGCTCTGTTGCAACCAAGCCTTTCGAATCTTGCGCTAAAGAA
GATGCGCGCAACGTCATGTGAGAAGATGCTTCATTATTTGCTTTAAATTTATTCGTATTGCTGCCCTGAT
TTGCTTGTAAGAGTTGGGGTTCCCTGGACAAATAAGTTTGAACTGAAACCTTAGAATCTCGTTGAGCCGC
GGAAGAAGTTGGAGAACCTGAGGAAGGAGAAGAATCTGGGTTAGGGATAATAGTACCCGGAGTTGGAGTT
GGATGCAGATTGAGCTTATTCAAAAGGCTATTGCCCATGGGAATCTGTTGTAAAAGATGAACGAAAACGC
TGTCATTGGCCAGAAGAGTATCGAGTTTAGATTTGATTTCATCCACATCTTGTCTCAGTAGTTGCAACTG
TGAGCCCTTCTTAGGCCTGAATTGAGGATTGATTTCACAGTGGAGACCAATTTTTTCGCATCTGGAGCAA
GGATGAGGGAAATTTTGACTAGCATCGCATTTGATTTTGTGCTGTCTACAATGTGTACATGAGGTAACTG
GTCTATGGTTGATTTGATGACTGTCATCATGGTGAGATATTCGTTGTTTCTTACTTGGGAACTGGTGCTG
TTGCAACTGTTGCTGCTCCGGTTGTCTTTTCATGTGAGCAGAACTAAAATCTTGGTCTTGGTCAGAATCT
CGATTATCCTTCACCATGACGAGAATGCGTATACGCAGAGCCAATATAATCTGTATACGGGACCTTTGAC
ATTAAGGTTTCTGCAGAGAGTTTATTACATGCATTTTCATATATATATTTTTAACGCCATTCCTTTACGG
TATGTAAAGAAAAATGATCCAATGAGCGGCCCTTCGTACGAGATGAGATATAATAAGAATGAAAGATAGA
TAAAAGTTTTAGTTAGAGATACTTCATATACCTGTATATAGTAAAGTCGTTTATTTCAAAGCTTATTTCG
ACTTGGTGAATCTTAAATAGGGTTTAATTTCATTAAATTGACCAAATTTAGCCTTCGCCTCATCATTGGA
GACAGAGGGAGGAATAATGACATCGTCAGCTGGCTGCCAATTAATTGGAGTTACTACGCCCTCCTTGTCA
GTCAATTGCAAGGCGTCGATTACCCTTAACACTTCAGAAGTGTTTCTTCCGACGGTGGAAGGGTAGGTAA
AAATCAGTCTAATCTTCTTCTTGGGATCGATGACGAAAACAGACCTCACGGTCTTCAGTGACCCATCATT
GATATTTTTGAATCCTTCGGCATCTACCATATCATATAGGAATGCCACGTTTCTAAAAGTGTCACCAATT
ATTGGGAAACCAACATTTTTAACCTTTGCTATTTCCTTGATGTCTTGAATCCATTTTTCGTGGGACTCAA
CATCTTCCACTGAAAGCCCGATCAATTTAACATTTCTCTTGTCGAATTCCGGCTTCAATTTGGCGAATGC
GCTGACTTCGGTGGTGCAGACAGGGGTGAAATCTGCTGGGTGAGAAAACAAGACCCCCCAAGAGTCGCCC
AAGTAGTCGTAAAAATTGATTTTACCAACCGTTGTGTCAGCATCAAAGTTAGGAGCATCAGAGTTTATTC
TTAGTCTTGGTTGATCACTTTGTTTGAATTGTTTGCACAGAATAGGTGCTGTGGCAAATGTTTTAATCGT
CTGTGATTGCAAGTGAGCCTGCTTAGGAAGGGTCCATGCCGTCCTCTTTAATTGAGCGCTACAAATTCTA
CTAAACATCCTTTGCTTCCTGCTTCTTTGAAATTTATCTCATCCTACTGCGAGAATCTAGAAGCACAATT
TTCTATATCTCTCCTTCTCTCTTTATATACCAATAGCAGCAACATCCGGCCCCTTGTTTCTTTACGTAAT
TAAAAATCTCCGGGGCTAGCTTTTGCCGGGGAACCCATCCCGAAAAAATTGCAAAAAAAAAAATAGCCGC
CGACCGTTGGTCGCTATTCACGGAATGATAGAAAAATAGCCGCGCTGCTCGTCCTGGGTGACCTTTTGTA
TATTGTATAAAGATAAACATAGTGCTATCAGGAATATCTTTATATACACACGCATACTGAATGTGGTTGA
AGTTCAAAAAATATCACAAACGTTAAGAAGTTTTACTGGTAAACATATAGACATAGTGGAGCGCTTGCTC
GAGGTCAAATGCAGACGGATACGAGAGCGCGGGAGGGAAACCGGAGAAGGTCAATATGCCCATAATTCTT
CTTCTTTGAGGTTGGCAATTATATATTGTATCTGAATTAGGCAAATAGAAAAGAGACCTTACCATTAGCG
CCATCGTAGAGTCCCATTTCACCTTTTCTTAGTTCTTTATATATGTCTGCGTATGGCCCACATATGCGCG
CACAGTGCGCGCCACCCTCTAAGAACGATAAACATAAAATAAACACATAAACAATCAACGACAGTTCGCG
CTTCCCTCACTAAATATGGCGAGATAGTTAAACAATCATGGCTCGTTCTTCCTTGCCCAACCGCCGCACC
GCCCAGTTCGAAGCGAACAAGAGGAGGACCATTGCACATGCTCCATCTCCAAGTCTTTCAAATGGGATGC
ACACTCTAACGCCGCCCACCTGTAACAATGGTGCTGCCACTTCAGACTCCAATATACATGTATATGTAAG
GTGCAGATCGCGTAATAAGCGAGAAATAGAGGAAAAAAGTAGTGTAGTTATATCTACACTAGGCCCACAA
GGGAAAGAAATCATTCTGTCCAACGGTTCTCACCAATCGTATTCGTCCTCGAAGAAAACTTACCAATTTG
ATCAGGTGTTCGGCGCAGAATCTGACCAGGAAACAGTGTTTAATGCCACTGCAAAAAACTACATTAAGGA
AATGTTGCACGGGTACAATTGTACAATATTTGCATACGGTCAAACGGGAACAGGTAAAACCTACACTATG
TCTGGCGATATAAATATTCTCGGTGATGTGCAATCTACCGATAATCTATTATTAGGAGAGCATGCAGGTA
TCATACCACGGGTTCTGGTCGATTTGTTTAAAGAATTGAGCTCCTTAAATAAAGAGTACTCCGTAAAAAT
ATCCTTTTTAGAGTTGTACAATGAAAATTTGAAAGATCTGCTCTCTGATAGTGAGGACGATGATCCTGCA
GTCAACGATCCCAAGAGGCAGATTCGTATTTTTGACAATAACAACAATAATTCATCCATCATGGTCAAGG
GGATGCAGGAAATCTTTATTAACTCTGCACACGAAGGCTTGAATTTGCTAATGCAGGGTTCGTTAAAAAG
GAAAGTGGCCGCTACTAAATGCAACGATCTTTCATCAAGGTCTCACACCGTCTTTACAATCACAACAAAC
ATAGTTGAGCAAGATAGCAAAGACCATGGACAAAACAAAAATTTTGTTAAAATTGGCAAATTGAATTTGG
TGGATTTGGCAGGCAGTGAAAACATCAACAGATCGGGTGCGGAGAATAAAAGGGCTCAAGAAGCTGGCCT
AATAAACAAATCGCTGCTAACACTAGGCCGTGTTATCAACGCACTCGTTGATCATTCTAACCATATACCT
TACAGAGAATCTAAGCTAACAAGATTGCTACAAGACTCTTTAGGTGGTATGACGAAAACATGCATTATCG
CAACTATATCACCTGCGAAAATATCCATGGAAGAGACTGCAAGTACGCTAGAATATGCAACGAGAGCCAA
ATCAATTAAGAATACTCCACAAGTAAATCAGTCTTTATCGAAGGATACATGTCTCAAAGACTACATTCAA
GAGATTGAAAAATTAAGAAATGATTTGAAAAATTCAAGAAACAAACAAGGTATATTTATAACTCAAGATC
AGTTGGACCTTTACGAGAGCAATTCTATCTTGATTGATGAGCAAAATCTAAAAATACATAACCTGCGAGA
ACAAATTAAAAAATTCAAAGAAAACTACCTGAACCAATTAGATATCAATAATCTTTTACAGTCTGAAAAG
GAAAAACTAATTGCCATAATACAGAATTTTAATGTCGATTTTTCTAACTTTTACTCGGAAATCCAAAAAA
TTCACCATACTAATCTCGAACTAATGAATGAAGTCATACAACAGAGAGATTTTTCACTAGAAAATTCTCA
AAAACAGTATAATACGAACCAGAACATGCAATTAAAAATCTCTCAACAAGTTTTACAGACTTTGAACACT
TTACAGGGCTCTTTAAATAATTATAACTCTAAATGTTCCGAAGTTATCAAAGGCGTCACCGAAGAACTAA
CCAGGAACGTAAATACCCATAAGGCGAAACACGATTCTACTCTCAAATCGTTATTAAACATTACTACTAA
CTTATTGATGAATCAGATGAACGAACTGGTGCGTAGTATTTCGACTTCATTGGAAATATTTCAGAGTGAT
TCTACTTCTCACTATCGTAAAGATTTGAATGAAATCTACCAATCACATCAACAATTTCTAAAAAATTTAC
AAAACGATATTAAAAGCTGTCTTGATTCGATAGGCAGTTCAATTCTAACTTCCATAAACGAAATATCGCA
AAATTGCACCACTAACTTGAATAGTATGAATGTTTTAATAGAAAACCAGCAGTCAGGATCATCGAAATTA
ATTAAAGAGCAAGATTTAGAAATAAAAAAACTGAAAAACGATCTGATCAATGAGCGCAGGATTTCTAACC
AATTCAACCAACAGTTGGCTGAAATGAAGCGATATTTTCAGGATCACGTTTCCAGGACGCGTAGTGAATT
CCACGACGAACTTAACAAATGTATCGATAACCTAAAAGATAAACAATCTAAGTTGGATCAAGATATCTGG
CAGAAGACGGCCTCTATTTTCAACGAAACAGATATCGTAGTTAATAAAATTCATTCCGACTCAATAGCAT
CCCTCGCTCATAATGCTGAAAACACTTTGAAAACGGTTTCTCAGAACAATGAAAGCTTTACTAACGATTT
AATCAGTCTATCACGCGGAATGAACATGGACATATCCTCCAAACTGAGAAGTTTGCCCATCAATGAATTT
TTAAACAAGATATCACAAACCATTTGTGAAACCTGTGGCGATGATAACACAATCGCATCAAATCCAGTAT
TGACCTCTATTAAAAAATTTCAAAATATAATTTGTTCAGACATTGCCCTAACAAATGAGAAGATCATGTC
ATTAATAGATGAAATACAATCACAAATTGAAACCATATCTAATGAAAACAATATCAATTTGATTGCAATA
AATGAAAATTTTAATTCTTTGTGCAATTTTATATTAACTGATTACGATGAGAATATTATGCAAATCTCAA
AAACACAAGATGAGGTGCTTTCTGAACATTGCGAGAAGCTACAATCACTGAAAATACTGGGTATGGACAT
TTTCACTGCTCACAGCATAGAAAAACCCCTTCATGAGCATACAAGACCTGAAGCGTCAGTAATCAAGGCT
TTACCCTTATTGGATTATCCAAAACAATTTCAGATTTATAGGGATGCTGAAAATAAGAGCAAAGACGACA
CATCTAATTCTCGTACTTGTATACCAAACTTGTCAACTAATGAAAATTTTCCTCTTTCACAATTCAGTCC
AAAAACCCCAGTGCCAGTGCCTGATCAACCTCTACCAAAAGTTCTTATACCGAAAAGCATAAACTCGGCC
AAGTCCAATAGATCAAAGACCTTACCAAATACAGAGGGTACTGGACGAGAATCGCAGAACAATTTGAAGA
GAAGATTTACCACCGAGCCAATATTGAAGGGAGAAGAAACTGAAAATAATGACATACTGCAAAATAAAAA
ACTTCATCAATAAGGGGATATAGCCATTGTAAAATATTTGTATCACTATATGCATTGAGTGTAAACTGTT
GCACCTATAAAGAATGAAAACAATCTAGTATGTGTACTTACATAATTACACAGTCTTTTTTTTTTTTACC
TTGTTTATCCTTCTTGTTCTTCAAGCTTGTAGGTTTTTTTGACTCAGTTTTTACTGCAGGAAAATCTTTA
CGAATCATGTTTGAACTGCCCATATTTGATAAACTAACTTCTTGCTTTGCTGCCATCGACTGCTCAGCAA
CTTCCCTTGACATTCCCTTTGCTGAGGAAGAACTTTTCCTGATGCTTGTATCAGAACCCGTTTTAATACC
ATTTCTATTCGTGTTTGAATTCATGTTAATTTGCAAACCTTGTGGCTCACGATCACGTTTTGGATTTCCA
GTAAAGAATGTTTCAGATTTTGAAGAAACTCTTGAATTTGACCCTACGTTACTTGTTTGACTGTCCACAG
TAGAGAATAAATTCAAAGTACTGATACTTTTATTTTTTTTATGCTGTTTTTTACCAATGCTGGCTAGTCC
ACCGTCCCTTGAGCGTAGCTTATTAATCGCCCTCTTGTCCTCGTTCCCTGCAGCTTTCTCGTACCATTTC
CATGCGTATTCCATGTTACGATCACAGCCCTTGCCATGCTCATAGAAGTAGCCCAGAGTGAATTGGGCCT
TTGGCAAACCAGCATTAGCTGCACGCAAGGCCCATTGAAAAGCCTCATTTTCATCTTTTTCAAAAGCAGG
TTCTGCTCCCAGTAAGTACCATGCACATAAACCTAACATTGCCACAGAATCGCCTTTTAACGCTGCCTGC
GTATAATAGTGTACAGAAAGTGATGTATCCTGCCCTACTGTATCATTACCTGTTTCATAAATCTGTGCCA
ACAAAGTTGCTGAAGGAACATGCCCTAAACTTGCTGCTTGAATATATAGTTCCATTGCATACTTTTCATC
CGGAATGACAACATCTAAGAACCCTTCATGATAAATCTTAGCCAATTCGTATGGTGCTGCGGCCGTCAAC
TCATTAGCTCTTGCTGCAGCCCTTGATAACCATTTTACCCCATTTAATTTAGTATTAACGTCGGTTGGAA
GACCCATTCTGCCGTAGAATGAATAAAGTCCCAATTTATACATTGCTGAGGGATGATTCCTGCTAGCCGC
AAACTTTAAAAAATTGACTGACTTACGAGAATCTCTTGTTGTTCCTAGTCCTTCTTCTAAGCAATGCGAT
GCTCTGTAAGCACTTTCTATATGACCATGCTTTGCAGCTGCTTGAAATAAGACAAATGCTTCTTTATTTT
CAATCTTCCCAAATGCTCCGGATGAGTAGCCGTCCGCTAATAAGTATTGGGCATCTGAATAACCCTTTAT
GCTCAGTTTCTTCAAATAACTTTGCGCTTCTTTCAAAAACTGAAGTTTTAAGTCAGATTGGCTGACATTT
CCTTCCTTGTCACTATCTTGAACAAGAGCATTGGAAGATTCAATAGTCAGTGCGGTTTGTAACATATATT
GCGCATACTGGAATAACACTTCAGGATCTTTAGATTTTTTAACGTTTTGTCTATACATTTCTATTGTTTT
TAGCCTTGGAACTAAGGAAGTATTATTTTTACCACCCAAATATCGACTGATCATCTGATGTGACAAATCT
GCTACAGATTCATTAGTAGCCGTTAATTGGGTATCACTGCTACCATTCAACAGGTACATGTGAGACAAAT
CTACAGAACGAGTTCTTTTCTTTATTTGCTCCTTCGTAAGAGATGTACTCGAATTTGTCTGTCTTAATGC
TCCCGGTGACGGAGAATTTGTAGGAGTACTTCCCAAAGAACTTAAGGAAGTATTATTTGAATTATTAAGA
TGAAGCTGTGGGGGTGGGACTGGAACGAAATCTTCCTCTTGACTATTGCCTATATCGTTTGATAGTAGAG
GTACTGACGCAGCTCTAAGATGCTCATTGATAAGCGGTTGGTTTGCCGACCGCTTAGGAAGGTCTGCGGT
ACTGAAGTCTTCATTGTCCCTGTTTTCCCTATTCTCTTTATTATCTGAAAAATCTTGACCTACCTTCAAC
GAACTGTTTTGAAACTGTAGGCCCCTGTTATCAAAATTTATATGCTGTGATTGCATTAAATGCTTCTTAT
ATGGATGTACCTGCGGTGAACTTGCCATTTTTTATCCTTTTATTTTAACTTTATCACCAAAAAAGACGAG
AACCTGGTAGTATACAATGGAAGGCTTATTAACAGCAAGTCTAAAGTCAAGTGCCAACACCTAGTTTGTC
TCTACTCTTAAATCTTACATCATCCTCGAGAGGGTCTGCAGAAAGAATTTTTCGTTCTTTTTTTAGCAAG
TCAAAACGCGAAGTGAAACGTGGGAAAATATAACGATGACCTTTCTTAAAACATGCATGAAGACTCGTGA
AAGTCATATGTACATATGTCGTATAGATTTGCAGATAGTTGCAACAAATAATTAGCGATTAGTTATGGCC
TATACATGGCAGCTAAGTGCGATGGCATGTTCAAATGTATTATATTAAATCAAATGAACTTAAAATGCGA
TGTTTGGGTGCAAAATATCTATAGATGATAGAGACGGTTCATTGATCTTACGGATCAACTTTGAGATCAG
TAAGGCTGACTAGATGGTACAATTTTGTGCAGTCAATGGACTATTAAGGGATCGCAAAGAGGTATGTGCG
CCAGTTTAAACGAGGTAAAAAAGAATGACACCTATGGGGTCTCACAAAAGGGCTACAATGACAATTTCAG
TGAAAGTGAGGGCGTCCTTCATGGTAGTAAGTCGATGCCCACTAGCATGAAAAATATGCTACAGTCTCCC
ACGATGGTCAACATGTGTGATATTTTACAAAACAAGGAAGCTGCTAATGACGAAAAACCTGTGATACCTA
CTACGGATACCGCCACTGCGGGGACTGGTACTGAAGATATTAGCTCCACTCAATCCGAGGAAACTGATCA
GAATAGTCATCTTATTGCCTCAGAGATCTTGGAAGGCACTTTCAAAGATGTATCTTACAAGGAATATGCA
AATTTCTTGGGAAACGATAACAATAATCAAGTCTTGACTGAGTTTGTAAAGTTATTGAGTCCTTTGCCGT
CGTCACTATTAGAAACGCTTTTCAATTTATCGAAAAGTATATATTTCATTGCAGAAGCGCAAAATATCGA
CCGGATACTAGAGTGCTTGAGCATAGAATGGATAGCTTGCCACCCGAACACACATTGGAAGTCAGGCTAT
AAGTCATGTCATATAGTCTTATTTTCCCTGTTGATCCTTAATTCGGATTTGCACAACAACTTTCAAGTTG
ACCATAAAAAGATTAAGTTTTCCATGGTTGCATTTATCAACAATACACTGAGGGCACTAAGAGAGGAAAA
TGAATACGAAGAATTGAAAATATACTCCCGCGAACATTTGATCATCGAAGAACTTTCCGAATACTATAAA
ACGTTAAATGAAACGCCTTTACCGTTATGCACAGAATCTAGAACATCAATAAATATATCAGATAACCAAT
CTTCCTTGAAAAGGTTCTCTACTCTAGGATCACGGGAATTTAGTACATCAAATTTACGTAGTGTTAACTC
TAATTCTACTACACTATATTCAAGAGATGGTCAAGTATCTGTACGAGAAATGAGCGCAAAATCAAATAAA
AACTTTCACAATAATCACCCCATGGATGCACTCTACCTTAAAGAGTCTTTTGATGACGGTTTAATTACCG
AAAACGGCTCCAGTTGGTTCATGGACGATTTAATTCTTATAAGCAAGAAATCTTTACCACGTAAATATTC
TAAAAGAGACAAAGATCAAGTGGCGGCACCAAAAATGACCTCTAAGAGAAACAAATCGTTCTTCGGATGG
CTAAAACCATCTAAAACGACTACACTTATTGAGCACACATCTAGAAGGACTTCTTTATCGTATTTGAATA
AGGATTCTGAATGGGAGAGGGTGAAAATACAGGTCAAGGAGGGCAGAATTTTTATTTTCAAAATTAAACC
AGATGTTAAGGATATCATCCAATCAAGTGAAACAGACAGTGCTACCATCGACTATTTCAAAGATATCAGT
AGCTCTTATTTTGCTTACTCACTGCTTGAAGCTGAAGCACATGTCGTGCAAGATAATATAATTATAGGTA
GTGGAGCAATGAAATCAAATGTGTGTAACAAAAACACCAAGAGGAAAAGTGGCAACTTTACCGTTAGTTT
TCCAGAGAATATCAACGGACCAAAGCTTGTTCTGGAGTTCCAGACGAGAAGTGTTGAAGAAGCCCACAAG
TTTATGGACTGTATCAACTTCTGGGCAGGTAGGATTTCTCCAGTTCCTTTAACACAATTCGAAGCCGTAT
CTAACGCAGAATATGGATGGAGTGACAAGATCTTGACAGAGCACGCTTCCCTCAATCTTAAAAATATTGT
TGTAAGTGAATGGAAGCCACTATTGGGGCTAGAGCTACTATACGAAGATGCGAAAGATGTAGAGATGGTC
GAACTAAAAGAAAGGCTAAAGGAATTGATGAACTTCACCAGACAGCTTGGTATATGGATAGATAAACATA
ACGAAATAAAGGATAAGCTGGTCGAAATTTGGAGCTTTGACGATAACTATTTTGAAGCAGTCATGAATAA
TTGGAATTCGAGATATTTGTATATGAATAATCAATATAAGAAACGACTGAGCTACTTGAAAGCTTTGCAA
AAAGCCATGGGTTCTGTTCAGTTCTAAGTATATTTAAAGATATAAATATAAAGACTGCGCTGAAGAAATA
TAAACTTGAAAACTGTACTCTGCCTTTTATTTACAAGGGATATTGAGATGATTTGTGTGAATGAAGTAGC
GACAGAAAAAAAGCTTTTATTTCGAGTTCGCATCATTGTCACTTTCCTGCTTTTTCTTGGCGTACTGTCT
ATCTAAGATAGTCTTTAATATAGCGTCCTCGCCATATTCTTCTTCCTCAATTTTCTTCCATCTCTTTTCT
ACATCAGCTCTCTTTATTCTACTTTCAATGACAGCACGTTTCTTGTTATTCAAACTTGCCTCCTTGAGAC
ACTTGTTCAAAGCATCCTTTTCGTTGTTACAAAGGCCAAATATTCTCTTGTAATATTCCTTTTGATGGCA
TTTATCGAGTGCATTGATGAAGTCCAAACAGGCTAAAATGAAGAAGGGGAGAATACAATGTTAGTAAGTC
GGAGCACAGAAAAAGGCAAATATATGAAGTAAAATCTGGATACTTACAATGAAAACGTTCAGCTTCTAAC
TGTGGATGCATGTTGTAGTACTTGTCTTATCTTGCTTTTGTTCAACTGCACTTGTAAATCAGTGAATGTT
ATTGGACGCGCAGCGATTTTTTAATAGGTCTTTCTCTATTAATGTAATATGCGAATTGAAACATAATGTA
AACACAAGAAGAAAATTCGAAATAAAGGACTGGCCAACAATAATGTTAGTGAGCAGAAACGACAAGCCCA
AAATCAGTAGTGAGGAAGTCACACATTTTATAGACGACTATAAAAAGAGGAGGAAAACTCAGATGACACG
ATTCTTCGGAATCACTATTTTTACACTTATAACATGTAGAATTGCCATGAAGAAAATGATAACTGCAAAA
GGTATGCATAGGCAATAACTTCGGCCTCATACTCAAAGAACACGTTTACTAACATAACTTATTTACATAG
TGCCATTGAACACTTTTCAAGCAAACTACGCCAGCCGGACGCAGACAATAACACACACACAAAAGAGTCT
TGCAGGTTCTCTTTTAGCGGCAACGGGCATGACACTAGGTATATTTGGTATGGGCATCACAGGGACATGT
TGGAGCTGGGATGTTTCATCATTTCAGGAACTAAAGCAACGTCTGGAAAGGCGTGCCAACAACGAATTTG
TAGTGACAAACATGCCTCTGGATAAAAGAAGCCAGCAAGTAGTGGACAGCTTAGTTAAGACACACAATTC
ATCTCTTTGTAAATAGTGTTATACCATAGTAGTAGTTTCAATAATATATTCCACTACTTATATGTGTTAC
CCGCATTAGAACTCTTATTGGTGGCGAAAATCGATGGCAATAAAGAACGGAAGGGGTTTAATAGTTGTAT
GCTTAACATATTTCGATTTAAATATATAAGAAACGTCGGTAGCACAACAATTAACTCATTATTTAGGTAT
GGCGGAAATACCTGATGAAACCATCCAGCAGTTCATGGCATTGACCAATGTGTCGCATAACATAGCCGTT
CAATATCTCTCTGAATTTGGAGATTTAAATGAAGCACTAAATTCCTATTATGCTTCTCAAACGGATGACC
AAAAGGATAGAAGAGAGGAAGCACATTGGAACAGACAGCAGGAGAAGGCCCTCAAGCAAGAAGCCTTCTC
CACCAACTCTTCGAATAAAGCCATAAATACGGAGCACGTTGGTGGGTTATGTCCAAAACCAGGATCCTCA
CAAGGTAGCAACGAGTACTTGAAAAGGAAAGGTTCTACCTCTCCTGAACCAACCAAGGGTAGTAGCCGCT
CTGGAAGTGGTAACAACTCCAGGTTTATGAGCTTTTCGGATATGGTAAGAGGTCAAGCTGATGATGACGA
TGAAGATCAACCGAGAAATACTTTTGCTGGTGGTGAAACATCCGGCTTAGAGGTTACAGATCCTTCAGAT
CCTAATTCATTACTGAAGGATTTGCTGGAAAAAGCGAGAAGGGGTGGTCAAATGGGCGCTGAAAACGGAT
TCCGTGATGACGAAGACCATGAAATGGGTGCCAATAGGTTTACTGGAAGAGGTTTTAGATTAGGGTCAAC
CATCGACGCAGCAGATGAAGTCGTAGAAGACAACACTTCACAATCACAACGTAGACCAGAAAAAGTCACA
AGAGAAATTACATTTTGGAAGGAAGGTTTTCAAGTGGCCGATGGTCCGCTTTATCGCTATGATGATCCTG
CGAACAGTTTCTATTTGAGCGAGTTAAATCAAGGGAGGGCTCCATTAAAGCTCTTAGATGTGCAATTTGG
ACAAGAAGTTGAAGTTAATGTATATAAAAAATTAGATGAGTCTTATAAAGCTCCGACGAGAAAACTGGGC
GGTTTTTCAGGCCAGGGCCAAAGACTAGGATCTCCTATCCCGGGTGAATCGTCACCTGCGGAGGTTCCAA
AGAATGAGACACCCGCTGCTCAGGAACAACCCATGCCGGACAATGAGCCAAAACAAGGCGACACCTCCAT
CCAAATTAGATACGCAAATGGCAAAAGAGAAGTTTTGCACTGCAATTCCACAGATACAGTAAAGTTTTTG
TATGAGCATGTGACATCAAATGCGAACACTGACCCATCGAGGAATTTCACCTTGAATTATGCCTTTCCTA
TCAAACCAATAAGCAACGATGAGACAACATTGAAGGACGCTGATCTGCTGAACTCCGTTGTCGTGCAAAG
ATGGGCATGAGCATAAATATACAAAAACAGAAACGGGAAAAGACTTCAACTTAATATATAAATGCACGTA
TATCTATACCCGTAGTATATATCATTTGTACCTCAATACAATTTCAAATCACCTGTTATTTGATCCAATA
CTGCTTTTGGAGCAGGTCCTAAACCCAATACGGTGGCACTTCCCGCAGCAATCTGTGTTCTACCAGCATC
ATGAATAACTGCTGCATTCACCCCAAGTGATATAGCCTTCGCATACAACTCGTCCATTGTAAACTTATCT
GGACATTTCAACGTTATTTTAGCCTGTCCAGCATTTAGCCATCTTTGTGTCATAATTGGGTTGTATGAAG
CACGCGCGGGGTTTGTAGCAATATGTCTAAAACATGACAATGCTGCGTGACAGCATTGTGCCGCTATTTT
GCCCTTTGTCATGCCAAGATCTTGACGAATCACCAATGCCATCCTAACTTCTCCAGGTATATCATTCAAT
GAAGTGGACTCAATATCTTCGTCCTCATCGCTCTCATCTTCGCTTTCACTTTCCTCCTCATCAGTGTCAT
TGTGTAGCTTTCCTTCCTTCATTTCTTTAGAACGCAGTAAAGTAGCTGAGGATTTCTTAGTTGATGATGC
GTTCGACGTACCCAACTGGTAACCCACGGCAAAGGAGATTGCGGTGAAAGTAGCCCATAAAGCTATGGTG
TAATTCGAAGAAACTGTCATCTTTTCCATTAAAAAGGACGTTATCATGTTACTCCGCTGTCAACAAGTAA
TATAGCAAGAAACAATTAGCTCTTATGCTTAAGAGCTTCTAGAAGAGTAGTAATAACCTTTAAACATTAT
TTTCGTCAGGCGTGATATCAGCGAGTTGAAGAAAAAACAACATGGGTTGTCCCTCAAGAGAATAAACTCA
AAGGAGTAAAAGGTGTTTAGAGCTTGTTGGCTCGATTGTTGCCACCGGAAGGCCCCTTTCTGTTTTTAGA
CTATATTCATTTTACTTTTTGAAGTTTCTATTATAGGCAGACGAAGAAGGCCAAGAAGACAAATCGAAGA
AAGAGAGAGATAACATGGGTCAAATATTGTCCAATCCAATTATCGACAAAGAGCATCATTCTGGTACGGA
CTGTTTGACAGCGTTTGGACTATGTGCCATGCAAGGCTGGCGTATGTCCATGGAAGATGCCCATATTGTT
GAGCCGAACCTTTTGGCTGAGTCTGACGAGGAACATCTCGCATTTTATGGTATATTTGACGGTCATGGTG
GTTCTTCTGTAGCGGAGTTTTGTGGCTCTAAAATGATATCTATACTGAAAAAACAGGAGAGCTTCAAGAG
CGGTATGTTAGAGCAGTGCTTAATAGATACCTTTTTAGCTACAGATGTTGAGTTGTTGAAAGATGAAAAA
TTAAAAGATGACCATAGTGGTTGTACAGCAACTGTGATATTGGTATCTCAATTGAAAAAGCTACTAATTT
GCGCCAATTCCGGTGATAGTAGAACAGTTCTATCTACTGGTGGTAATAGTAAAGCAATGTCATTTGATCA
TAAGCCCACATTGTTAAGTGAAAAATCTCGTATTGTAGCTGCTGATGGTTTTGTTGAGATGGACCGTGTT
AATGGAAATTTAGCGTTATCAAGAGCCATAGGTGATTTTGAATTCAAATCTAACACAAAATTGGGACCTC
ATGAGCAAGTCGTTACATGTGTTCCTGATATCATTTGTCACAATTTGAATTATGATGAGGATGAATTTGT
TATTTTAGCATGTGATGGTATTTGGGATTGTTTAACTTCTCAAGAGTGTGTTGACTTGGTTCACTACGGT
ATAAGTCAAGGTAATATGACGTTGAGCGACATTTCATCTAGAATCGTAGATGTTTGTTGTTCACCCACAA
CTGAAGGCTCAGGAATTGGCTGTGATAATATGAGTATTTCCATTGTTGCTTTACTAAAGGAAAATGAATC
TGAGTCACAATGGTTTGAGCGTATGAGATCAAAAAATTACAATATCCAAACGTCTTTTGTCCAAAGAAGG
AAAAGTATTTTTGATTTCCATGATTTTTCGGATGATGATAACGAAGTGTTCGCAATAACCACCAAAAAAT
TACAAGACCGCTTGAATCGTAGTAAAGATAATGACGACATGGAAATTGATGATCTTGATACCGAATTGGA
CAGCAGTGCTACTCCCTCAAAGTTATCAGGTGAGGATAGAACTGGCCCTATTGACTTGTTTTCGTTGGAG
GCTCTATTAGAAGCCGGGATTCAAATAAGGCAGAGGCCCAGCTCCGACAGTGACGGCAACACTTCTTATT
TCCATGGTGCTTCTTTATCAGATATGTTGGCATCTTTAAGCAATGCGGCTGCAGGAGAAACAGAACCTAA
TGATGCTGATGATAACGATGATAACGACGGCGAAGAAAACGGCAAGAATGAAAATGCGAAGAAGGGTTCC
AAGATTGAAGAAATTGAATAATAAATATTGTCGAACCGTACTTTGCAACGAAAGAGTAGTCAAACTTTGT
TATCTTTATTTGTTATTCCTCTTCTGCCGATGGATTGTTTTTTACTGGATCATCTTTGCGGCCCATATTG
AGGAGATGGTGAAATTCATAAAAATCATTACGAGAGAATGATAAATTGTAACAGAATTTATAAATCCTAT
TCATATAGATACATCTGTTTTTCCTTACTCTGTTTTTATTTTGTTGGTAACCTTTGAATCCTTTTTGATG
AAAAAAATAGAAAAAAAAAAAAAAAAAAAATGAAAGCAATATCGACTGTATGTATATGCGCACCATAATT
TTCCTATTAATAGTTTAAGCATAATTAGTGTACTTACTAAAAATAATGTAACTTTGCTCTTTGCACCAAT
AGATGTTACTCTCCAAATATCTTACAGGTCGTCTTCCACGTGGTATCTATCAAAGTAGCCAGATCCACGT
CCTTGACTTCCGATACGACAATTGCTACTTGTTCCATATTACAAGGCTCATTACGGCCCTTGACCATGTA
AAGTTCTTCTGCATTCAACTTGTCAGCGAGCTTATTTTTCTTAACGGACTTGAATGCAGGGTATTCGAAA
TCCCTAACCTCCTGGTATTTGGCTAAGTACTGGAAAGATGCATGCGTTCTTTTAATCTCACACCACGGAG
CATCTGTCTCTAATAACAACCTTTCTGTTGGTATTTGCTTTACAACAGCTAGATTTTCCTCGGTTCTCAA
CGAGCAACCGTTTACTCCTATGAAGATGTTGGGTGATAAGTTCAGTAATTTCTGCAAATCTATCGCAGAA
CCAGTGAATGAATGGACCACTAGTTTTCTATCTGGATGAAATTTGTAAAACCCGCTAGACGACGATGCAC
CTAACTTTTGTAGCTGAAAGGTATCCCTCTCATCAGTGAACCCGGCAATAAATCTTTCCAATATTTGAAC
AAAATCGTCACATGCGCTTCTCATATGCAGAAACAATGGATAGCTGCTGAGTTTATCGTTCAAACAACTT
ATTTTCAGTTGCTCTTCAAAAAAAACCTTTTGCATCTCTTTAGAACTATAGTGAAATCTGTCGTAGTCCA
ACCCGATCTCACCAATTGACCTGAAACTTGTATCATGAGGTTTTGCTTGCTGATTCATCAAATCATAAAG
CTCTTTCAGTTTACCCTGTGCAAAAGATGGATTACTAATAACTTTAGCATATAGAGACTCATTATATGCT
TCATCCATGGAAGGGTTATCAATAGAAGCGCTAGCCTTGTCCCCTTGACTAGCATCCGCAAACTCGTTAA
CGCAACATGGGTGAACACCTATTGTGTGATACAGCTTTAACGGGCTAAGATCTTTGACGCTGCTTACCAA
CTCAATGGCACTTTGAGACTCCGCTATGGATGATCCTGTAACAAGGGCATTTTTCACGTGCCTCTGAGCA
GCACGCTCTAATAATTTTACATAATCTGCTGGATGGTACTGCTTACCATTGTAAATACCGTGAAACATAG
GATCTGTCAGATTCAATCCAATATCATAGTATTTCAGCGGAGAATCCGTGGCAGTTGATGTCATGCTATA
ATATTGTGTCAAAATTGGTTTCCAGAGCCTAGAACAACTTTTGTTCGAGGATTTCAATAAGATGCCCCAC
ATATAACTATAACAGTACTGGCGCCTCAAAAAAATGCCTTGGCAGCGAAAGTGTCCACCTTTAGTTGTCC
ATTGCTACCAGGACATCACCACTGGGCCCTTCCAGCATGCTGGAAAGATTGTTCTTAGAAGAGTGCTGTT
CTAAGTAACCCGGCGTTAGTAGGGGCTAAGCCTTCTAGAAGGCCGGAAAAGGCTCAGAAATGCCTGCAGT
GCAAAGCTTTTCAGGAACGTTACTAGCGCAAGTCTTCTGGCTGCTGTTTAGCAACCTCTTTGCAGGTATT
TCGCAGCGGGATTTCGCAGGTGTCTTGCCTAGCGTATCAACACTTAGTAGCAGTTAGGTTCTAAAGTTAA
ACTCCACTTCCGTTCTTCTTCGAGTTCCTTTTTGAGCGGTTTGGCCTATCTTGTCTCATCATCTTGTTAG
TGTGCGACGTTATCTGTGGGTGAGAGAGGCTATTTTTGGTCCGGTGAAAAAAAAATTTTTTCTCTGCTGA
GAGCTGAAATTTGAAAATTGAGATGAGATGCGATGCGATGAGATGCGAGACCAATGCGATGAGACACTTT
TCTACTTCCTTACACAGAAGTCGTGTATAGTTTTTGTACGTTGATATTAATAAAGGCTTTTCATATCATT
TTGTTTTCAGGTAAACAAATCTGGCAAATCTCCACTGCTTGAGTCATTAAAACTACTCACTCAAGAAGGC
ATATACACGACAGTGGGTAGAGAAAAGAATATATCACTGTTCTTATTGAAGTTCCCTCGCGATGACGTTG
CCGAAACTCAGTAGCGTTTCTGTTTCATCAGGACATGTTAGTGCCAACTCACATGGTTTCTCAATACTAA
GCAAACACCCTCACCCAAATAATCTTGTCCATTCCCACTCACTTTCTCACACAAATGCGAAGAGCCACCT
GCCTATCAGTAGCACTAGCACTAAAGAGAACAGCACGAACAAGGAGGAGGCGGAATCACTCAAAAAAAAC
AACCCCTCTTCTTGGGACCCTAGTGATGATATCAAGCTCCGCCACCTGAAAGAGATCAAGAACTTGGGCT
GGAAGGAGATTGCACATCATTTCCCAAATAGAACTCCTAACGCTTGTCAATTCAGATGGAGGAGACTGAA
ATCAGGCAACTTAAAGTCTAACAAGACCGCAGTTATTGACATCAATAAGCTATTCGGCGTGTATGCGACT
GGTGATGCTACCCCATCCGCGGGTACTCCGTCTGCGGAAGAAGCCGTAAAAGAGGAAGCTGTTGAGGATG
AAGATATTACTGCAGGTTCTAGTGCTATCGAGGATTCTCCACCGGATTTCAAGCCATTAGTTAAGCCTAA
ATACATGGACAGAAAACTGATAACTCAAAGATCTACATCAACATTTTCGGACCATGAGCCACAACACACG
AAACCAAGGAAACTGTTTGTTAAGCCAAGGTCCTTCTCTCATTCTATAACAACCAACACGCCTAATGTAA
AGACTGCTCAGCAGACAAATCTAAGCCTTTATAACACTACTTCAGCAAAGACAAATAAAGCTGTTAATTC
CAATGATTATGAGAATATTGGTCTTGTGCCTAAAATTATTATCAGGTCTAGAAGGAACTCCTTTATTCCT
TCAACTCAAATCCCTCATTCAACGACGAAGACTAGGAAAAACTCGCATTCCGTAATTTCTTCTAGAAGAT
CATCTTTTAACATGATGCATTCAAGAAGATCATCCTTCAACTCTCACGCTCCTACGGAGCCTATTTCTAG
AAGAGCTTCCTTGGTAGTTAGCCCGTATATGTCACCCAGAAGGTTATCTACATCGCAATCCGTTCATTAT
CATCCACAGCACCAATACTATCTTAACCCCATAGCGTCTCCCAACTGCAAGACAGACCACGCAAATGACA
AAATCACGCACACGAGGACTTTCTTAGATATGCAAAAATTCGCTAATAAACACCCGTGGTCTAGAGAAGA
TGATGAAGTGCTACTTAACAATACGAAGGACAAACAAAACCATTTGTCGCCGCTAGAAATTTCTATTGTT
CTGCCTAATAATAGATCCGAGTTGGAAATCCAACAAAGAATGGATTATTTAAAGAGAAAAGGACGTGTAA
GTGGTTTTCATACAAATGAAGGATGCAAAGACGAGGAGGAGGAGGATGACATTGACCCACTGCACAAGGA
GAATGGCATTAACACGCCATCGCAGCAATCGCAAAATTACGGTATGTTAGAGGCTAAACATGATAATCCA
AAGTCTAGTGAGCTTTCTTCTATGACCAGCGCAAATGACATACGCAATGAGCAAGATGAACTTCCAGGTA
TAAATTCTATCTTTAAAAATATATTTTAAGCTAAGAGACGAATTTAGTTTGTTTTGACTATTCGTTTAAT
GAGTACAAATTAATCGCACCCACACATGTACACACACACATATATATCTTTATATATACACATAAAATTT
ATTCGTAGGAGAATTCTGTAATACTATTGACTACAAGGGTTCTTATTGCTATTAATAATGTTACATGTAT
ATGCTTATATCCAATATATACCCATCGCCGCTTATTCTTCGTCATCCTCTATTAGAGTTATTTTTCTTCT
TTTTCTGACTCTCTCCTTCCTTATGTGGCTTTCTATATCGTTTTCATCCTGCTCTTGTCCTTTTCTCTTC
CCATCCTCATCATCATCACTGTCTTCTTCATATGTGTCTTCCTCCTCATCATTTTCTTCTGATATTTGCT
CATCCTCAATGTCATCATCAAGGGTAAAGTCTTCGTCTTCGTCTTCATCTTCTTTGGCGTTTTCACCTAC
ATATAATTCAGTATCTACATCGTTTTCTACTTCATCCTGCTCTAAACTTGATATTCCAGTATCGTTTCTC
CTAGCTGCATGATTTCCAAGTGGTGTTTCGGAGTTTTTAATAGTGAAGCAGAGCTCCCAATGAGTTTCTG
TACTAAATTTTGATCTTGGTATCCCTTTGCGATCATGGATGCTTTCCAGCACTCTTTTTTCCGCTTGATA
GATTAATCTATCATTATTTGTGTTCTTATAATCACACATATACTCTGTTAAGGAGGAAACAGTGTCTTCA
AAAAAATCAGTAGCAGGTACTTCCGGTTCTATGATATTGTTTACATGAAGCTTGGATGTTTTGTGCTCAC
TACTTCTTCTTCTTCTTCTTCTGCGTTTATTATGTGCTCTACTGTTGTTATAGTTTTCTATATGTGTGTT
ATTCGAAATTACCGGAGCCATAGTTTCATTTGTAAGAGCTTCGTCCGCTAATGCGGTGGGTTCTAAGTTC
ATCATCCCATTTATACCAAATGACGGCCCTAATATAATAGGTTCCCACAATAGTTTGTCATATTTGACGC
GAGGATAGTTTTTTGAGCTCCAAGTTTTGTAAATATTTTCAATCCTGTTCCAAGAATCGATTTTAATAAT
ATAGTTGAAATCATCCAAACTGGATAATGAGCGTGTTTTATGGCGATACAAAACTTGAAGTTGTTCCAAT
CCAAACACAACGTCTGTTGGTATCATTCCTGTTAGTTTAGCGATATCGTTTAGGCTAACCTGCTGAAAAG
TATCTTCATTTTTATTATTTGATCGACGTCTAGCACTGTCTCTTAATTTTAATAGCACTTCAGCACATTT
TATCTTCCAAAACGTTCTGTAAGTCAATAATCCTAAATCCGACAATGGTTTTTCAGGAGTTCCAAATTTT
GACTCCTTTCTGGATAATAAATATGAAAATTCCATCAAAAACTGACCATATCCTTTCCTCTGGTATATGG
GTAGAGTTAAAATACAACTTAGGTTATAGTCATTGGAGTTGAATTTTTCCTTGGAGAAATAGCCTACGAA
ATGGAATTTGGCTGCGTTTTGATAGGGATGGTTCTCTGTATCCTCTCTCTCCGTTAGAATATAGAATATA
AACGGTTCAACATCGTAATACAAAGTCTTAGAATTGATAAAACATTTTGCCAACAGGCAAAGATTTTGAC
AATACAAGACATTCTCCCGCCCATCAATTTCCCAAACAGACAGCTTACCGTCGCGATAAATTTCATTTCC
GGGGGGCTTAAAAGTTAGACACTTTAGTTGGTGTCTATAAAAAGTATATCGAGAAGTCATATATTTTAGG
CAGAACTCACATATAAAAACCATTTTATTTTGGTTGATGTGTTCCGGAAAAGGAGATGTATACCAAGGTT
TAATTTCATAATTTCGAAGAACAATGTATTCTATCTGGGAAAACCACACTTTATTTTTGATTCTTGGTAC
TTTCCCTTTCCTTTTTTTCCTATCTTCGTTTTCTTGATCGGTTTCATTATGATTGCAAAGTGATACGTTA
CCATTAATGTACGTTGCAGACTTAGAGTTTTCTAAAAATGTAAGAAACTTTATTTTATCTTCCCAGGTGG
GTAAAGTTCTTTTTGTACTGAAATCTTTCATTTTTTTTATTGTTCCGCCGTATGGTACGTACCATTGCCA
AGAATCGTTATCCCTGAATGGCGTATTATCAGAAGAATATGGGTACTCCATGTTTTCGGTTGCTAGATCC
CATGTTTGCTTTAACCTGTTAACTCTTCTTTGAAACCCGATTAGAGGACCGGATGATGTTATATTTTTGT
TAACTAAAGGTGCTATGACTGAAGATTTAGATATTAGTCTTTCAAAATTGAAAAATTTGATAGAATCATA
CTTAATTCTAACCTTCAACTCCTCGCTGACTTCAATATTAGGTTCAATAATGGGGAAACTTACTGCTCCC
ATCTTATTGTCCCTATTAACGATATTTTGAGAAGAATTTTCTGACGCAAGTTTGGACTGCTGGGAAATCA
ACCCTTTTTTTATTTTATTAAGGCCTTTATCAGACCGAACACTTCCTCTTATTCGATGTGATATACTGGC
ATCGGAGTTGAATAGTCGTCTTGTAGTTCTATGTCCATTTGTATCGCTTCTGACAAATTGAGAATGTATC
AGATCATCGATCTCTAAGTTTTTCAATAATGCATTTTTTTTGGGTTTTGGCGATTCGTCGTTTGCTGTTA
ATGACATTATCTGCAAATTATACGGAGACTAATTAATGAAGAAGGAAGAAGAGAGAGGGCGGTATGAATA
ACACCTATGAGAAAAGAATAGCAATGCTTTTCCTTTTTTACCTTTTATATTCGTTCTTTCTTCTTTTGCC
TCTTTTAATATGCTTTGTTTCTGTGCTATTTTCCCGACTCTTTATTTCAAACAATGAAGCCCCCAATTAA
TCAAGAACCACCAAAATAGCATGTCAGTTGAACACTCAACGACTAAAAAAACGAATAATTTCTTGTTCAA
TTGGCCTGAACGTTTGACTATGAAACTTTCTGCTCTTCTCTGATCATTGTAAACAAAGAAATGTCAATAA
ATTATTGTTACCCGACTTTCTATATACTACAAATACCGCCAATGATGCAGTGAGCAAGATATCAATTAAT
GCAAAAACAATATCGAGTAAGGTAGAAACATCTCTGTGATTAAACATCGTACATATAAATACCATATATA
AAAGTATGTGGGAAAAGAACGTTCAAAAAAAAAAAGTAAGTAGTAGGTTAAAAATAAAATCTCAAAAGAG
GGAAAAAAAAAAAAGAGGGATAATTTTGGCTTGATTACATTGCGTTACTTAAAGTAGCCTCATCATTCAT
TCATTATCATCGTTTCATCGACATTAGGTGACGTTTCTCAGTAAAAATTAACTTCATCATGATCATTAAT
TTCATATTCATATTCGGTTATTTTTTTTTTTTTTTATATTTTTTTTCAATGGTGTTTTTGATGGTTTTTA
TTATATATATATATTTTTTTATCTTTTATCTTGTGTAAGCACCCCTCATTACTTGTATCGTGCGATATAC
AAATACCAAACAAACTCTATAATCATAGAATAATGGAAGTATATATTACCATAGATTCTTCTTGTTTTGG
TTTTGTAAATCCAGTCCGCTTAAAGAACGATTCAAGCCCTGTTCCAAGCCATCATCTAGTCCAGAGTGAC
TCAAAGATTTATAGATCAAGTCGGCACTATTCAAATTGTGTGCGGACAACATGGACTCATCGTGATAAGA
CTGATATGAGAAATTAGAATGTACTGAGCCATTTGTGTGCTGTGGAAGCAGTTGGGACTGTGAGTTTGCT
GAAGATGGGCCGTTAAGGTTGTACAACTGCTGGGAAGACAATGAAGCATTTTGGTATGCCACTGGTACCC
GTTGTTGAGTTTGGGACTGTGCTGGTGGTTGCGCTTGGGATAGGGTTTGGCTGTTGATTGGGATTTGTGA
ATTTGGAGGTGAAATTTGAGAATTTCTCAGTAAGGGATTAACGGAATTGATTTGATAATGGTTGGCAGAA
TAACCGGATGGAATTCTTGAGGATGGTGTTAAAGTAGCTTGTTGTCTTAAAAAAGATTGTTGTTGTTGCG
CAGCTGACTGAACATTTTGCTGTGTTTGTGGTTGAGGTTGTTGCGGTTGGTCTGCGGAATTGTATTGAGA
ACTATGGTGTATGTTCATTTTAGGTGAGGTTAGTGTTGGTTGCATGGAGAATTGTCCCTGTGAAGAAATT
TTTGGTGTTGAGCTGGCGCTATTGTTATTAATGATGACATTGTTACCGTTACCGTTATTACTGTTAATAG
TATTGCTGTTGGAAGAATTGTTAACGGCCTGATTGCTAATACTATTCGCTGCAGCTGCTGCATGGGCCTG
TAACAAACTTGTATAAGATTGTGACCTATTCATGGAGCCGCCAGTGGAGTTTGGCTGCAAAGGATGAGCA
GATGTCATTTGACCTTGTTGTTGCAAATGAGATTGTAAATTAGCATGATCCAGAATCTTTCTTCTGATAA
TAATAAATCTTGGATCATATACTTCTACTAGCCCTAAGTACGAGCACAAAACATTGATAATTCTCTTGTG
GGAAGCGGATATACCCATGGGATAAGCCAACTCGTAATAATACTTTTCTCTATCCTTAAATAACAATAAT
TGGGAATAAATTTCCAAAGTGTCAGGGTCATTGAAGTCCAGTTGTTGGGGTGGGAGAGGCAAAGTGGAAG
TTGATGGTAAAGGCGCATAAAATCTCTCAGTGGACATCTGGGCTTGATTATTAACGTTTGTTTGGTACAA
CGATGAAGAAGTATGTTGGGCAGAAAGTGAAGGTTGGTTCAGAATGATGTTACCACTATTGTTGTTATTA
GAACTGTTATTGTTAATGGTATTATTCATTGGACTGTTCATCATGCTATTAGCATTAATGCCGTTCATTA
GAGTCGAGAATAATTGATTGTTAGAAGTATTATTGTTTCCGCTTCCACTCATTTTAGATAAAGAATCCAA
AGAAAGATTAGATGACGATCTGTGTTGTTCTTCTAATTGTCCTCTTTTCTCTCTCTTCTCCCTCTCGATT
CTTTCTCTTTCAGCTTGGGGAAGCATTTTTTTATATTCCACTTTCAATTTCCTCCCGCTGATTTCCTTTC
CATTCAAAGAAGTTATCACTTGAGTAGTTTCTTCAGGAGTGGTGAAATTCGCAAAGGCTAGTCCTCTGAA
AATACCGTTATCAAAGTGGTAATTGAAGGCATAAGGAAGGGGAAGATCCATTTCTTCAATAATGTCTAAC
AATTGCTCTTTTTTAATAGCAAACGGAATGTTTTTAATAACAATAGCATTTGGGATAACATCATCGTCCA
AAGCACCATTGGTGGGGGCATTATTCAAATTTGTAGAAGAAACGTTTTGTTCGGCATTTTTTGCAGAGTT
CTCACCAGTTTCCGTTTGCACACCGTTTTCTTTGTCAATTGCATCTCTAGTTTCGATAGATTGCTGATTT
GTTTCCTGGTCATTAGTCTCCGTATTTATATTATTATCCTGAGCATCATTGATGGCTGCAGGAGGAGCAT
TCTCAAAAGAACTGGTCTCCATTTCTTATTGTTGTTGAACACGCTTTCCCTAGTCTGTAGCCTGCCTCTA
TGAGTACTATATCACACTTCTTCTTGCGCTAATCTCCAAAGACCTGCTGGTAATCTCAGCTGAAAGGCTG
CCTTTAATTGTTATTCTTTTCCAGGAAAAAATCGCAAAGTTGCAGCATCCGTGTTTCGTGACATCATTGA
AGGTTACCCTAATCTATTACCTCGGATTAACTTGAATTAATAAGGACACACAGGTATAGGGAAGGTAAAG
TTGAAGTAATGATAAGAAGTGGGCAGCACCGAAGCAGTTTATCTGAACTAACTTCTGTACGACTCGAGAA
TATAGTAAGAACACCATCATTAACCTGAAAGTTAAAAATGTCAGACCCTGTAGAGTTATTGAAAAGAGTA
TGTAGTAGGGAAATATATCAAAGGAACAAAATGAAAGCTATGTGATTCCGTAATTTACGAAGGCAAATTA
CTAACATTGAAATACGGGAATTGATATTTCCCGTTGTGTTAAGGCTGAGAAGAAGGGTGTTCCTTCATCG
GGTTTCATGAAATTGTTTAGCGGTTCTGATTCATACAAGTTTGAGGAGGCTGCTGATCTTTGTGTCCAAG
CAGCCACCATTTACCGTCTAAGAAAAGAGTTAAACTTGGCAGGAGACTCGTTTTTGAAAGCTGCTGACTA
TCAGAAAAAGGCTGGTAATGAAGACGAAGCAGGAAATACCTACGTAGAGGCTTATAAATGCTTTAAAAGC
GGTGGAAACTCTGTGAACGCCGTGGATTCATTAGAAAATGCTATTCAAATTTTTACTCATAGGGGGCAGT
TCCGGAGAGGTGCTAATTTCAAGTTTGAGCTTGGAGAAATTCTAGAAAATGATTTGCATGACTATGCAAA
AGCTATAGATTGCTATGAGCTCGCTGGTGAGTGGTATGCCCAAGACCAGTCGGTAGCATTATCGAATAAG
TGTTTTATCAAATGCGCAGATCTAAAGGCTCTTGACGGTCAATATATTGAAGCAAGTGATATATATTCGA
AGTTGATCAAGAGCAGCATGGGCAATAGATTGAGCCAATGGAGTTTGAAGGATTACTTCCTAAAAAAAGG
GCTTTGTCAGCTAGCTGCTACTGATGCAGTCGCTGCTGCAAGAACTTTACAAGAGGGTCAAAGTGAAGAT
CCGAATTTTGCGGATTCAAGGGAGTCAAATTTCTTGAAAAGTTTAATCGATGCTGTTAATGAAGGTGATA
GCGAGCAGCTAAGCGAACACTGTAAGGAGTTTGACAATTTTATGAGACTAGATAAATGGAAAATTACCAT
TTTGAATAAAATTAAGGAGTCCATCCAGCAACAAGAAGATGATTTGTTATGAACGGCATATACTTACGCG
CACATACATATATACATATATATTATAAATGTAACACTTGTTTTACCCGAAACGGCGAAGTAATTGTGTA
CCGCCGTGCACCTTTTCCTCGAGATAAACATATAGCGATGACTTAGAGAACAAAGTAGTATTAGTATCAT
ATACTTCCAACGTTAATCAAGCGCAATAAACCTTTGTTCGTGTGTTTCAAAGTTATTGCAAGAGCGAAGT
TGAAGCCATCTTTTCACGAGAAGTTAGCTGTGGTTCGAGTCTGTCGCACGCCGTGTAATGTAAGGATCTT
CCCTTAGCTTTTCTGATCCGGAGCCCTTGAGGGATATTACGCATCGCGTATCTTCATACGATTACTGTAC
TTTGCTGACTTGCATTCTTGATATTGGGCTATAGTTGGCACTTCGCTCGTTTCTTTTCTTTCGTTATATA
ACGTAACCTTTTTTTTTTTAACTTCCTTATCCTGCCCCTTATCACTCTGAACCCCATAGATAAACAAAGA
CAGAACTCTGTCCTACTTTATCTATTACTAAACTCAACACATTACAGCCCAATATTATAAATACGTTCTT
CTTCGTTACAAGAATAGGCGAGGTTGTACGAACTGCAAACTAGCTGCAAATTAATTGTAACACTTAAGTG
GAGAGCAGAGAGTAGCAGCACTGAAGGAAAAGGGAGAAGCTTATCTTACTGTAGAAGAAAATGGGATTGC
GTTACTCCATATATATTGAAAATCCGTTATCTTCCCCATCATCATCGTATAAATCAATAAACGACCCGTT
ATTCCACTCTCAGCATCGATCGCAAAAAAACGTGAGCTTCATCACCTACGGTTGTAGACATTGCAAGACA
CATCTTTCCAGTTCCTTCCAGATTATTTCTAGAGATTATAGGGGTAGGACCGGAACTGCTTATTTAATGA
ACAAAGTTGTTAATGTCGTTGAAGGAAAGGTCGAGCAACGAAGAATGTTGACTGGCGACTACTTAGTCTG
TGATATTCTTTGTCATTGGTGCAAGAGGAACGTAGGTTGGAAATACTTGCAGAGCAGCAATGATGATCAG
CAGTATAAGGAAGGAAAGTTTATCTTAGAGCTGAAAAACATTTGTAAATGTACTTGATGTCTTCCTTTGT
CTGCTATCTAGCACCTCTCGTCTTTTAGTGCTTTTTAGCGTATGATTCTTTTTAAGAATCTGGTCTTTCT
TCCTTCTATTTTGATTGGGTATATTTCTATTCGTGTTTCATTACTGGTCTGGGTTAATTGGGTTTTGGTT
TGGTCCAGTTGTTTTCAAGTAGCCTTTATTTTTTCATTGTGGTATTTTATCTTATCGATTTATACTTTTT
TTTATTCAAAGAAAATTAAACAGATAATCTCTTATGAGCCTAGCTACTTTGTTTTTTCTTACAGGGCCAT
TGACTTATGCCCTGAACGAGTCTTACTTTACTTTTTTTGTATTTTCAATAATGTCGTGTTTCCCATGTTG
TAATACGCCCAAAGATTATGTGGTAGAGCTTTTTTTTTTTTTGGTTAGTGTATTTACCAAACTGGGATGA
TTTTCAAAACTTATGAAGCAGTTTCAATACATAACTGTCTAACGTAAAAATTTTATAAAATGGAAAAATA
GATGATGATAACTATAACAATTTTAAAGTACAACATATTCTACTTTTAGAATAATTCACAATATACAAGG
ACGATCCTGGAAAAGGGTAAATATGATTCAGCTTCGAGGAAGAAGTACAAAAAGAAGACGAAATGGTCCA
TTACAGACTAAGCACTATCCAACAAAAAGTTAGTGGCGGCTTCTAGATCCCAGTTGCACTTTTCCAAGGC
ATTGTGCGCTTCTTCTTCAGTAAATCCCATGCCACTTAACTCCTCGACGGCTAGAGACTTTGGAGTAGTT
GCAACCCCGCGGTTAACTATTGGACCTTTTGACAAGCTAGCATCAACGATAGGATCATTCTTCAATGGAA
TTGGTTGTTGTGGAATGCTTGGGGTAGCTACTTTGGTTGGTTCAGCTTTGGAGTTACCAAATCCAGCAAA
AATCTCGTCCCACTCATCGTTGCTTACTTGAGCAGGGTCACTGGTTGACTGTTGTTGTACTTGTGGTTTT
GGGATAGTTGGGTTAGAGGAACTAGTTAACGTCCCTGTAAAAGCGTTCATTTGTAGTTCGTCATCGAGAT
CCTTATGGTCTATGGTTTCAAATTGCTCCATCGACCCAGCATTCGCAACATTCTCAAATTCAGATTCCGA
ATCAGCACCATTATCTTCCTCCACAGCCGCTTGTTCTAACCCTGCGAATTCATCATCAAATTCGTCCTTA
ACAGGCAAAATGGAATTGGTGCTTGCCTTTTTTGAGTTACCTTCATTATGTGAAGGAGAAGTGCCTGGAG
CGGGATATTTTATGACTTGTTCCGTGTGGATTTCCAAACTTGATGTGGGCTGGGCATTATAGGGAGTTTG
AAGGGTCTTCACTGTTGCTGATGGAATTTCTCTGGTATCTTCAAACTCATCATCGTCTGAAGAGGATGAA
TCGCTTTCGTCAATATGCAATTCCTGAATTGGTGGAAACTCTTCATTTATTGTCTTTGCTTTTGGTTGAG
CAGAGATTTTTGGAGATTCTTGGATAGAACTGACCGACTCACCGTCTTCATTTGAATTAGCCCTTTTTGT
GGTACTTCCGTCTTCAATAACTTCTGTAGTTTCGTTGCTCAAAACATCAGTAGAAGCGGTAGCTGGGGTA
GCTTCCCATTCACCAGGAATGTGAGATAAGTTTCCAGTATTATCTCTATTCGCAGTATTATTGATGGTGT
CACGTTCTTCCAACGTTTCCGGTAGCTCAACATCATCTCTTACGGATTGAGGAGCATTGTTTGCAACAGA
CGATGTCAAGGATTGACTTCTTGGAATACCATATTCATTCAAATCACCATCAAACCTATCACTTAATGTT
TCAGTTAAGTTTGGATTTGCTGTCTCATTTCCTGACTGGGTGCCGTTGTTTGTATTGGCATTTTCACTAT
CGCTTTGAGATCCCAAAGTTGGAACGTCTCTATCAAATACGTCACTTTCGGTTCTTTCTGTCTTTTCTTC
ATCGTCTTTAACCCGATTAACATTCAAGTTTGAATTCTCAACAGTAGTTTCGACAAATTTGGATACAGTG
TCTTCGTGAACATTTCCTCTTGATGTGGCTTCTTTGGTTGTTGTATCTGTATTAGAGGCGCTTTTCGCAA
TAATGTCCTTAGCATCCTCAGGTAATTGTCCCATAGCTAAATTCATTTGTCTTTCGGATAACTCTCTCAC
ATTGTTAGCGTATTCGATGTTTCTCTCCTTTAACTCTTGATCAGCTTTTTCAAAAGAAGCTTTTCTCTGT
GATAGATCGTCGAACATTTCTTGCAATTTAGAAACGTGCTGATGGTAGAGATTTTCTTGTTCTTCAATTT
GTCTGTTACGTTCTTCCAATTGTTTTTCACGGTCCGTTAAATCAGTATCCTTGTTGGACAGATCCTGGTA
TTTAGCTTGTAATTGTGCGTGTTGCTCCTCCACGGTCTTTTGGTAGTCATTTAACTCCTTTTGTTTAGTT
AAGTAAACGCTTATCTTTTCGCCAAGACCATCGATTTCCTTCTGCAAGTTTGCTACTGTGACTTGATTCA
ACTCTAGCTGTTTTGAATTAACATCTACCATTGACCTTTCTTGCTTGACCTGTTGTTGTTTTTCATTTAA
TTGTGACTGTAAGGAGGCTGTCATCGAGTTCAAATTCGTAATTTGTTCTTTTAATTCTGCGTTCTTTGTT
TGAGATTCTTGCAAATCAGTAGTTAGTTCATTGAGTTTGGACTCAGCGGCATGGTAGTTTGCTTCGGATA
CAGCCAACTGTTGCGCTAATGTTTCGTTTTCTTTGTTTACTTGAAGTACTTGTGCTTCCAGTTGTTCCGT
TTGTTTAACATTTTGGTCATGGGTAGAACGTAAATTGTTCAATTTGATTTGAATGGAATTTTTCATCTCA
GTAACACGTTTCAACTCCTGGGTCGCTCTTGACTTTTTGTCATTAGTTATACTTGCCTGCTTGGACAGGG
AGTTTACTTGGTTAGATAAATTAGCCATTTCTGTGGTAGCATTAGATAACTGAGCAGAAGCTTCACCATC
TGCAAATAAATCCTGGTTCTTGAATGCATTATTGGAAGATCTTGAAAAAGCGGATGCGCCTAAAGCAGCA
GCACCCACTGCGGCGCCTACAGCAGCACCAGTGGCAGCGCTAGTGGCAGCGCCTGCTGGCATGCTAAACA
CAGAAAAGTTGGGAACTTGTGGCAGTGTTGTTGAAGCTGTACGTTTGACTGGACTTGAAGCATGTTTTGG
AACTGGCGGAGGCTGAGCGCTAAAAGTATCACTGGATTCCCTTAGTTGCTCTTGTTCCTCTGGTTCTTCC
TTGATTATACTTTGACCGAAGTTTGAGGTGGGAGTAAATTTCTTCAATCCAGAGGAGGAGTGAGTTAAAG
GTGGAGGCTGCTGTGGCTGTTGTTGTTGTAATGTTGCTTGGCCATTGTTATTATCATATGAAAAACTATT
ATTTGTGTTGTTTTGAACCACAGTTTGTGCTTTAGTGGGAGAAGGAGAGCTGAATGAAGGGTTCAAAGCC
AGTAAATCATTCAAAGAACCGTTATTTGAGTTTTGAGGAAGAACTTGTGGAACTGTTGGTTGAGTATTAA
CTGCTGGGGCAGAAACTTGGTGTGGCATATCCTGTAAAGAAGGCTTACTTGCTCTTGAGGGGATGGCAAT
TTGAGGTGCACTTTGTTGTTGAGGAAGTGGGTTTGGCGGATAAAGTCCTAAAGCGGGGGACTGTAATAAT
TCATTGGGGATAACATCCGGTAATTCGACACCAGCATTCTTTTTTTGAATTAAGAACATGGCAATAGCAA
ATTCCAATTTGGTGAATTCAGCATTGTTGTGGATGTCAGCTAAGTCCCAGATGGTGGCTAACGTCTCTTG
GTTTAATCTAGAGGATAAGAAGAATGGAACCAACACAGCAGAGCTTAGCGAACCAGCATGTTGCTTATCT
AATGAATCAAAAATTGCATCAAACTGTTGTTTTTTTTCAAAACTTAAAGACCAATCTGAAGCAGCATTAC
TGAATGCACCAGTAGATAGACGTGATATAGTAGAGTGTCTTGTTAGTGAAGATACGCCAGTGGAGTTAGC
ACTCAAAGGAGTAGTCCTGTTTGGTTGATTAACAACAACAGGTTCTAAACGAATAGAATCCCACAGCTGA
GTAGGCAACACGGCCGGTGGTGTGTTCATACTAGGATGATGAGACATACATAGTTGGATCAAATACATGG
CCATTATAAACTCAGATTTGTCTAAGACACCGGATGCGTCTCTATCACAAAGAGCCCAAATTTCACCTAA
AGTTTGATTTGGTAATCTTGCCTTTAAAAATATATCCTTGGCTTTATCACCAGCAACAGTTTGAGCACCC
TTTGCTGTCCTATCAAACAGTTGTGAAAATTTAGCAATATCATTTGAGGATAAGGCAGGAATATCAGTGT
TGTTTGTATTGCCGGTTGCACTACCGCTTTGCATAGGGGCTGGGTTCTGATTTATAGAAAAAGAAGCCAG
TTGAGTAGGTGTGCTCTCATATAGGGCAGCGGAAATTGGTTGGTTGGGAGCATTTTGCAATTGAGCGATC
ATTCTCAAAGCAGCCGAAAACTCGTTCAAGTTCAAAAACCCTTTATTGTCTATATCGACGGTAGCCCACA
CTTGCGATAGTAATTGCCCTGGAAGACCAGAAGACGCGAAGAGCGGTCTGACTGCCTCGCCAGTGACCAC
CCCGAGATCTTCCGTATCCAATTGGTGAAATTTCTGATTATAAAAGGCTTGTTCCTGAGAGGATAATGGA
GTTCTAAAAGTAATAGATGCCATGGCCTATATCGTTCGAATCCTATTGAAAACACACAGATAAAAACAGG
AAAAAAGATAGATCTAGAGCTTCACGAATCTATTTATTAGTTTCAACGCGCTATATTATTTCGCGAGAAC
CAGTAATTCTCTATTTAAAAGCACTCTATTGCCTATCACAAAGTGCTCTGTTGTGTGTTGTTTTCAATGT
GCTTCTGAAAAGGGGTTTGTAATAGTTGAAGATTTTGATTATAGGAGAAATCTAATCCCCCTCCGAAGCG
CCGACGGGTAATGATTGTGTAGTTTTTCATTTCGCGATCAAAAGCATGTATTTTGACACAGCTAACAATA
CCTATTATCATTTTTTGTTGGTGTTCTCATCGATTGTCAAAGCACAATAAAAAGCTATGAGCTCGACGAT
GTTGGATGATGTGGATAATAATATGATGGGTATCAAGTCTATCAGCCTTTATGAATTACTTAGCGATGTG
GTGAAACAGGGCGACAAGACGCGATTGGTGACGGCGGGTCCCGAGCAAGTTTTGCCTGATTTAATCCGGC
ATATCACTGAAACAATACCGTTTGACCTATTTATAAACCTTAAGAATGAAATGAACGATGCGAGAAATCT
CGTTACTAGATTAAATTGGCTGGGTAAGTTTCTGAATGATAATTTTTTACAAAATCATACATTTCCATTC
ACAATACTTCGGATATGCGAATTGTGTTATGATCCTTTCAAATATTACAAGATCAATGAATTGGAGAAGT
TTGTAAATGCGCTAGAAAAATGTTGCATGGTAACTAGCAGTTGGCAGGTTTTTGATAAAACACACGGTGA
GAAGCAAGAGGACGATAAGGAGAAAGATATTAACTTCATCAAGAATCAAGAAGATGTCTCACTAATGAAG
ATACCGTGGATGACCGAAAACAATACTAGGGAGTTGGCACCCTTTATTAGAGAAATCGACTCTATAATGA
GTGTCAACCTAGGCTACGATGACGAGGATGAAGAGGAAGGATTTTTTGATGGTGATGAAGATAGGGAGAT
GGGGAATAAGAGTAAGCGTAATGTTTTGCTGAAAGATGAAAATTTCATGGTGGAAGAATACTATGAGGAT
GATTGCGGGATAAACGATGATAATAGCGATAATAAAGGACAAAATTGTCAGAGCGATGTTACGAAGAATA
ATAGCGATGATGAAGATGACGATGACAACGACGACGATTATCGTGAAGATGGTGCAGATGAAGATGATGA
GGATGATGATCACATGGGCAGCACAGATGACGATGAAGATGATGACGAAGATAGGCAGGCGGGCGAAAGT
ACCAAGGTGCAAAATTTTGACAAGAAAAATGAAACTCCAAGGAAGAGGAAGCCCACAGATTTAGATAACT
TTGAATATGACGAATCACCATCATTCACAAACATGGATCTCACGACGCCAAAGAAATATAAACATACCGC
AACGGGCAGGTTCTCCATAATAGAGTCGCCATCGTCTTCGCTCCTCAATGCCATGGACGGCAGTAATGAG
ATCTCATCGAGCCAGGAGGAGGAGAAAGAGGATGCTCATGAAAACCATGAGGGTAGAAGTGAAGGACTGT
TACCAGGTGACGAATTAGTGAGTCCATCGATGAGCTCTTCACAAGAGGATAAGATGGTTGCGATTGCTGG
TATTACCTACCGTGAGAATATTAGCAGTCCATTAGGCAAGAAGTCCAGATGATCGAGAGATGACTTCTCT
ACCAACAACTTCCCATTTGCATAATATCATTAAATATGTTTTACCAAAAAAAAGTTCATCTTTCTTATTT
TTAAAATCGATAGTTCTTCAGGATCTTGGTCACATATATATATATATATATATATACACTTATATAAAAT
AAGACGTTTATTTAATCTTGTTTTCTTACGAGTTTCTTTTTTTTTCTTTTTTTATTTTCTACTTTTGCAA
GGAACAGTGACCTTGCCAATAAATAATGAAGACTACTTGGGTTACTAGAATATAAAATACATGTAAAAAA
TTCATTTATGGTGTGAGTGTGCGAGCGTGCCTGTATACATCTAGCAGCTTGCTTATTTCTATTTTATGTG
CATGGAAAATATATTATCACACATCTTACCATCTCATCATGGACATGTCACTTCTGATTCTCATGTAATC
TAATAACCCTTCAATTTGGCCTGTACCAGCAATAGCAATATCTTGGTCCCATAATCTCTTACCGGCCCAA
GCCTTAACATCTTTGACTGTGATTGCATCAATTTTCTTGAAAGCCTCACCCAGAGACAGTTTGGAGCCCT
TGATTAGGACTTCTGCGCCTAACAAGTTAGCGTCATTGACGGGATTACCAGATTCGTATAACTGCCCTAA
TTGTAATTTCAACAGCGATTTGGCACGTTCAACTTCAGTATCAGTGACAGAAATGGTCAATCTGTTCCAT
TGTTTCAAAGTGAAATGGATGAGGTCGTCAATCATGGTAACGTTTCTCGTGGCCGTAGAGAACCCCCATA
AACCGGAATCTTTGTAAGAAAGAGAGAAATGATTGAAATTGTCGCATAATTGGTACTCCTGTATGTTGTC
TAACAATTTGATACCTTGTAATCTAGAAGCGGGTTCGAAGGCGTTGTATGAGCCGAAAATTTGGGCGGCT
AATTTAGCAACAAAATAATTTGGTGAATTGACAGGTTCACCTTCCACAGCCAGCGAAATCCACGCCTTTG
GCAAGGTGTCGTCTCTCAATCTAACTTCGGAACCCAAGAAAGCGGCCTTTTTCTTGAGTACGGGCTTGGT
ACCGGTTTGCAAACTTAGGTTTTTGGATTCGATGGAATTTACTAAATCCTCATGTTTGATATTACCGGTA
CCAACAACAACAGCATTTGAATTCAAGAAATGGTTATTGGCAAAAGATTCCAGATCAGCAACAACTAAAT
TCTCCAAGGACTCCAAAGTACCTCTAGTAGGCAAAGATAATGGAGTGTTTTGGAAGGCGGTGGAGTGTAA
ATGTTCCAAAACTCTGTTGGGATGGTCGTTTTCTTCAAAATCTTGAACTTGCTTCAAGACAGATTTCTTC
GTGGCCTCGAAGTTAGAAGAAGATAGCAAATTAGCCTTTTGTTGGATGAAAGACTGATTCAAGAAGTCTA
GTGATTTATCGGTAGAACCTGGCAAAGAAGATACAATGTAAGATTGGAAGTCTCTGGAGATATTGGAAGA
CAATGCCAAACCTTCCTTGGCGGCAACAGCAGAGTTTTCTTTGGATAGAAAGATGTTCTTCCATAAATTG
GAAACCCCGTTGTTATAAGGGTTTTCGTTGGCAGCACCGGAGCCGAAGACAACACCGACAGAGGCTGTGT
GAGCGGAAGGATTATGCTCAGTGGCTACAACTATACCGTTAGATAATTGCGTTACTTCGGCCTTGGGGGT
TGCTACAGCTGTAGCCAAAGACCTCTTGAACTGGTTAGATACAGTCTTTGAAGTTACTGTTCTTAGCATT
TTTTTTGTTTATATATCTTGTGTTTTCTTTCTCAGTGATATGGTGACGATGATGTTCTTCTCGTATTATT
ACTCCACAATTGTCTTGATCAGCAATGGTAGCAATTTAATATTAGGATTCGTTACCTATACGAACAGGGA
TGATATAATATTTTTTCTGTGAAAGCTATTGCTTTATTATACGCTGTTTTCCTCGAATAAGACGGGGAAA
GAGAGTAGGGGAATATCGGTTAGGGAGCGCTGTAGGCCTTTAATTTTCTTGTTTGGTTTTTATTTGGTGC
AGCTGACAGCGCGGGCCCTTGAACTTCTGGAGGACAAAAAACACTGTTAATTTATTGGCATTTCATTGGT
GCAGAAAGCGTGCTGTCCGGGTCACAGTTAAAGTTCATATACATGTTACCCTACCCAGTCCGGGTTATGT
AAATCGTGAAAAAGAATATCTGGTTTTAAAATCTCTCTTTTCTTTTTCCCCCTGGTGGGTATGGGTGAAA
TGCTAGAGAGGCAAAAAAAAAGGTTGCCAAGTAAAGCGAAGTATTTGAAGTATACTGCAAGCATCACCGA
AACAGGAAATCACGAAGCTGACTCATCTGTGATTTTCCGTCCCCACCATAGTGATGTAACATGCAGTAAC
GCACGGCGGGCCGAAAGTCGGACTTTACCCCAGATTTGTAGTTGTATCCTATTGGATCACGGGCGACGGA
CAAGACCCGAAGTGCGGACCGGCATGGTCAGCTTGCACGGAAGCTTTAAGGGTTTCCCTTGTTTCGGCAT
TAGAAGAGGCATTTCGCACGTTTTACCGGGTCAGAAACTTCGAGGAAGCTGTGACAATTGGAAAAAAAGG
CAAAACTAAATGCAATGTATCCGGTTGCCCATGCATTATTTGTGATGTTTTCGGATGTAGTTCGCTGCGC
TCCGCGGCGATATATCCTCTAGCGAGAGGCATATGTATAAATATATATATATATATCTAACAAAAGCATT
CAAGTTTCTTTCTCTGGTGTTACGTCTTTGTTCGACTTTCTCTGCTTACAGCCCTGTATGACCAAAGAAA
AAATAAAAAGACAGCTACATACCAGCAGAAATTTTTTATAGTATTACACTATACATCCAAGTTTTTTCAC
AATTATTTATTGTTTTTCTCACATAGAAAATTCCGCATACTGCGATTATAATGAACTCTACAACCCCATC
GATTCAAGATCAATATATTTTGGCCAGCAAAGTACGCTCCAAGCTGGCAAAATGCGTTAGCGTGACTACT
AAAAACAAAGACTACAACCTGAGAGTTTTAGTCGGGCACGCAAACTTGCTGGATAAGATTACAGAAAATG
TGGAAACTCATAATGCTGCAACCAACGCCCTTGCCGGAGACCCTTTCAGTAAAGGACCTGAAAACTTGTC
CATCGAACATATCGAATTGTCCAATGCTAATGCTAGTAAAAATGACGTCGGTAAGGAGGAAAATGCAGAA
AAGACGATAGAAAGTGAAGATTACTGTGATTTTTACTCTAGTGACGAAGATCCAGATGCTGACACTCTAT
CTTCTACTGACAGTGAAGACGATGATGATTATGAAGACTATGATTTTGAGTACGATTACTCTGGCGGTGA
TTATAACAAGAAAATTGACATGTACTTTAGTTTTCACACCGCACCTAATTATCAATATTTGACTCACACA
AACTCTCATTCCGAGCAGACGGATGAACTTGCCGAATCAACGCCGCGCTACAATGCTCTTCCCGCCACTG
CCTCTACGACAGAGGAAGAACAGGACACTGAAACGCTCGATGCTGTGAGTTTGCATAGTTCAGCGCCAAT
CTTCCGTGTGCTCTCTCGGCGGGTAAATGGACAAGAAGATGACAGCGAAAACGAGAGTAGTAGCGATGTC
GACGATGGTTCCGTACCATTAACGAGATTTCATTCTTGTCCTATCACAGCATAAATTAAAATGAAGGAAA
TAACACAACTTCGTTTTGCATTATCATATTCACATCTGCATCCTATTTTTTTTTTCTCATTGTTGTTGTA
TCATTATTACTAACTAGTGCATCACCACTTGTCTAAATACCAAACGCAAAATATATATATTCTTACTTCA
TAACGTTCAAAATAAAGTTTTTAGTTTAAAATAAAATAAAATAAAAAAAAAAAAAAAAAAAAAAAAGAAC
CTTTTGTTTTCGCCCAGTATATGGGTAAATTAACGGTTCCTTTTATTAGTCATTTTCAACTCTATACCAT
GCTCCAAAACGGCGTTCGGCACAGGTTTTTTATTTTACCACGATAACTCAATATGTACAAGATTATTGCA
TAGGCGAAAAGTAAAGTTTTAATATGGTACTTTGCGCAATAAAACTACGAATTCAAACGTAAAATAAGAC
TACAGAGACTAAGGTAAGACCTGTTCTGCTCAGATAAGTGGCGTTGTCCAAGTATCAGTTCTACGGGAAC
GTAAGAAAAAATTTTGCGTGAGCTCTCTTGAGAACCAAACCTTCTTTTTTTTTTTTACGAAATGCTATTT
CGTTGCAGTGAGAAGGATTTTTTGAAAACAGAAATGAGTTAGGCCAGGCTGCTCGTACTCGCTTAAATTA
GGAGTGCGAGACTGAAGACCTATGGTAAACAAGACTTTTTTTAACTAATCAAGCATGCGTAATGTTATTT
TTACAAAATAAAGGTTACAATTTGAGATTATGCAGAAGCATATGTCTATATGTATGCAACAAATATGATG
AGGCCTATGCAGATTATAAGTAAATTATTTTTTTTTTTTTTTGGCTTTGACATTATCATGATAAGGTGCT
ACTTGCGTTGTTAACAATTGTGTTTAGATATATCGTATCTTTTCATAGCCAGTGGAAACGCCGCCATATT
CTTCAAAAGCTTCTCTTTCAGTTCCGAATTCTTCTACTTCGACCCACTCTTCGAGCCATTTACGGTCAGT
TATCTTGGCATCGCCTGGAATACCCTTAATTGGGTAAAAATACACTAAAATGCAGTAACTCAATGCTGCA
AGGAGATAACCAACGAAATAGTTTAGGTAGTAAACTTTCATAGCGCCAATAGGCACAGAAACTCCCACTG
AACCTAAAAAGCCTGCAAAATTAGGAGCAATACCAAATATATAAGCTACCACCGCCCTCCAGTTCGTACC
ATATTTATTGTACATGTAGTACGATCCTGGCTTGTCGGTGTAGCAATGGAAAATATTAACGTAACCCTTT
CTGACAATGAAGTAATCGGCTGATATTACACCCGCAATAGCACTTAAGAAAACTGCATATGCCGCTAGTG
CCGTAGTAAACTTTGACGATGATGATAATAAATCCCAGGGGCAAATCGCCAACGATATTAGAGCACAAAT
ATAAGAACCGCGTCTGATATTGATGAATTTAGGCAATAATGCAGTCAGATCGGTACCTGCAGGGATCGAG
TTACCAGACAAGTTGGCACCCAGCTGGTCAAACGCAAAAATGAAAGATATTAAGAATACACCGGCTCTGT
TCCCCGAAGTATAGTTATCCAAGTACCTGTTCAGAATGTCTAGGGGACTCCAATAATTTACTCCGTACAA
TGTATAAGCTGCGGAGACAGACAATATTCCGATTAAGGAAATAATGGCATAGCAGACGGGTAGCGCAATC
AATTGCGAGTAAACAGATGACTTGTAGGTCTTACCGAATCTAGTGAAGTCAGGAGCGTTTAGGATTAAAG
TAGAGAAGTTATCCAGAGCACTCATAATAGCTCTAATGACAGACCATGCTAAAACCGTCTTGCTGATTGC
GCCACCATTGTCATTTAGGGAACCCAATGCCAAATGACCTTTGGCCTTACAAAGAGTCCAAATCAAAAAA
CCGAAGGCCGCAAATGGAGTGATGGCGGATTTGAGTGCAAATATATGACGCAATTTGTCAGGTGGAAACC
ATAGGAACGGTAAACATGCGACCCAGAAGACCATGAAGCACATGAACTCGAAGTTCGTCAAATTGGGGTT
CTTTATGGTGTCTTTGATTCTAGTATTCAAATTAGTACCGAAGATAGCCTTTAGCATCAACTGAACACAT
TGACTACCGATATAAGCCAAAGTAGAATTCCAGACACATGCCATGACGACACGGTTGATGACAATCCAGA
TGGAGAAGTAGATACCAAATGATACTCTTGAGGAAATGGGGAAAGAGATATGGTAATTGTTCCCCACTTT
GGAACCCAGTATCAAGAAAAATGCGACAAACGTGTATCCAACCCAAATACAGATCCAAGTCTGCCACCAG
TTAAGCCCTAACTGTAGCCCAGTGGCTGAGATTTGCCATGTATTGACGTTAAAGGACCCAGAAATCCAAA
AGAAAATGTACTGCTTCCATGTCCACGTTCTTCTTTTTGCCTCCACGGGCCGCAGATCTGTGTTGTACAA
GTACGTCGAACGGAGGGACTCCTGTAAATCTTTAAATGTCCTAATTGGATTTTCGGGCTTATGATCGGCC
AAATCGGTAGAGTCATTCTTAACCTCAAAAAACTCGACAACTCTTTGCAGCCAAGACACCTTTTCGTCAT
CCTGAGCAATGGTTATATTGTTTTCTGAATCGGTATCTTTTTTTTCAATGACATTAGCATCAATCTTAGA
AGTAATTTTAGTCGCATCACCCATCTCGGACTCTTTCGTGATTTCTTCGTAATCCTCCGTCGGTATAGTG
TCGTCCTTCATTGTTTTTGAAGAATTATCGAATCCAGAATCAGATACCGGCATTTTCTCTTATATAGAAT
TAATGAATGAGAGGACTAGTTACCGCCTTTTATTTCCGCAATGTGCTGCAAAGTAAAGCAAAGCTGTCCA
ATACTATGTTTTAAATTTTACAAGAAGGTCGAAGCAATACTACTGTTATATAAAAGATAGGATAGCATGT
CATCGAGTAATTGAGCAAGAGAGGAAATGAAAAACTTTTCCGTTGGAGAATTGATCAAAAATTTTCAAAA
ATACGACATGTCCCTGTGTTGTCCAGGCTGACACAATAGTTTCAGTAGCGAGAACCGCCAAGTTTTATTG
CAGCATCCTTTAATGGCAAAGATGGCGCGATAAGGACGAAACCGGCAAATCCCGAGCATCAACCACAGTG
AACGCCGCGGAGAAACTCAAAGGCGAAAGGGGAGAAAAAAAGAAATTAATGGCACATACCGCTTTGTGGC
ATGGCTCAATCACATTTCTTTTTCTTCTTTCTGATCGCCCGCAGGAGAGGCAGCGCCGTTTGTGTCCCAT
CGCAAGGACAAACTAGCTAGGACATGAGACTTCTAAGCCGTTCAGTCGAAAGAGTTAGGGCATTAGTCTC
TAAAGATAAGTGTGGGGGCTTGGTTGAGTCTTGATTTAAAAGCTTGGAGTAGGCATTTTACGATCTATTT
TCTCTCGAAATAAAGTAAAGGTATTGCTGCAAAGGAATTGCCGTAATATTTAAAACTTCTTGCTTAAGTG
ATGTAAAGGCAGTGAGGCGATAGCAATGTTTCGTAGAGCCTGTGACTAGTGAAGCATAGGCAATAAATTG
TTTTTTTTTTCTGATTTTGTATTGCCGTCTCTGCGTCGCAGAGATTTGGTGTTCGTACGGAGCGATAATT
GTTTTTATCTTTTCCAACTTAAAGGATCGAGGAAACTCAAAGGGTGGCAAAAACAAGCGGTATAATACAA
GGTGAACTGAGTTGGAAAGAGAGTAGCCAAGACTATTGAACTATAAAGTTAAACAAAATATGGCCACTAT
TGCATCAGAATACTCTTCGGAGGCGTCAAATACACCCATTGAACATCAATTCAATCCTTACGGTGATAAT
GGTGGTACAATCCTGGGCATTGCAGGTGAAGATTTCGCAGTGTTAGCAGGCGATACAAGAAATATCACCG
ATTACTCAATTAATTCTCGTTATGAACCCAAGGTTTTTGATTGTGGTGATAACATAGTCATGTCGGCGAA
TGGATTTGCAGCAGACGGCGACGCTTTAGTAAAAAGATTCAAAAATAGTGTAAAATGGTACCATTTCGAC
CACAACGACAAAAAACTATCTATAAACTCTGCAGCAAGGAACATTCAACATCTTCTGTACGGGAAGAGGT
TTTTCCCTTACTACGTTCATACGATCATTGCGGGTCTTGACGAAGATGGTAAGGGCGCTGTCTATTCGTT
CGACCCAGTTGGCTCCTACGAAAGAGAACAGTGTAGAGCAGGTGGTGCTGCGGCATCATTGATCATGCCA
TTTTTGGACAATCAGGTTAATTTCAAAAATCAATATGAGCCAGGTACAAACGGTAAAGTCAAAAAGCCTT
TGAAATACTTGTCCGTGGAAGAAGTCATCAAACTGGTGAGAGACTCGTTCACTTCTGCTACAGAAAGACA
TATACAAGTGGGTGATGGGCTGGAAATCCTTATTGTCACCAAGGATGGTGTAAGGAAAGAATTTTATGAG
CTAAAAAGAGATTAATGCATACATATCATAGTATAAAAAGAAATAGACCAATATCAACATCAATTTTATG
TATTTTTTTTTTCTTTTGGTATAGCATTGATATATTGAAATTTGTATATATTGCTGCGAACACTATTTAA
AACAGGTTTTTTTTTTATTTTGGCAGTTTGAAACCCTTTCCTCTGATGACTTTAGTGTAGTAAATGTAAA
AGAAATCAGAGTACAACAGAGTTTGCAAAAGTCCCGCGAAGAAGGCAATCTTGTCCAATTTTTTATCTTC
CGTGCTGTACCTCCAAATCCAGTTAGGAATATACAATGCTCTGTATAATCCCATGGCAAAAATATAATGA
ACAGTTAGACTTCTAGTCTTCCCACCCTTAGATAGCATGTACAATTGAGGTAGAATAGCCACACTCTCCA
ACCATACAGAAAAACTCCATGCTAATTCAAGAAAAGTGAACTTGTGATGGAAAAAAACACTCATTAGAGC
ACTCCCAATTAGTAAATGCTGGATCTTAAAGGTATCATGCATAAGCATTTCATTATACGCAATGGTGTTG
GTTCTTTTAGACCCTTGTAATAGCACTACAATGTAAGCGGTAGATACAATGAAAAATATTTTCATTAGAG
CATTGTATAGGGATACCCAGTGAAAAGTCAAGAGATCCAAGTATCGTGTTATGAAAACCAAAGCGTACAA
CGTTTGGGTCTTGAAAGAAATACCTTCAATGTACCTTGTGGTCTTGATATTATGAATCAGGATCAGTATA
CTGGTTAGATGTGATAAATCACCTGTCTTGATGGTCGGGAAAAAGCCCTTTCTCTGTTAGTAAGATTGGG
TTCGATCTACGGCGGGAAAAGCCTCATGAAACTCCAAATAGTAACATACCTAAGATTCTAAACGGATTCA
TTGCTTACTGATTATGCCTCAACTTGCGCGTATATCTCACTCTTGAACAAGTGCCCTCAGCAAATTCATC
TGCCTCGAAATTTGAACTTATTTTTAACGTGTTCAATATTTAGCTAAAACGTCGTTTTCAGTCCGGGTAC
CGCAGATAAGCCATCCCGGATCTTTAAAGGAAAACGAGGAATTCAGTGGTGCAGACTACACTTTAATCTC
AATTGACCAAAGTGAGTCCTCAAGTAAGACGAATATTATTTTTCTTTCACGACTCAATTGAATTCCTAAT
AACACTTTTGTTTGCTGTATTAGCTTTTAGCTTTGAGAGCGATGAAGCAAGAGAGAAAAATAAGGGTAGA
AAAAAAAATTAGAAATTGAGGAGGGGAAGGTATTCTAACCTGGTGAATTCCCAGATACATAAGTATAAGA
ATTTCTCGGCAGAGATTATATACAATAAAGAATAAGGTTCAGTTGGACGATTGCGATAGTAGCGTGAATA
ACAATTTACTTTAATCAATCGTTAGGATACTTCTAATGGGCTTTTTTAACAATAATCCGGTAATTGAATT
CTTCCACAGAATAACGAGAAAACCCAGTACCATTGCGATGTGGGTGTTTGCTGGTCTGATTTGTTCAAGT
ACATTTTATTTAATGTTCATGTCATCACCTACAATCGACTTCAACTCGAAGAGTAAGAAAAAAAATGATA
AATAATCTCCCTGTTCAGTACTTTGGTAAAAGCACGCCATGGAAAATTATTTAGAACTTCCTTATACAAA
ACTAAATATTTGAGCATATTCTATATTCATACATAGATACATTCTTTGAATTTCAAGACTCTTATTTCTC
ATTTTGAAAGCCAAGATTGGAGGAAAAATCGTAAATTTTTATCCAGTCAGTAACAACTGTTGGCCAGTCG
AAAACTCTATCGAAACAGCTTCTATATGTCAGATAAGATAGATTTATTAAATTAAATATATTCAGGAGAG
GAAAGACAACATGAACGAAAAAAAAAAAACAGTGTAGAGAAGCACTACAAATATTTTCTCTTCCAAAAAA
TATAATATACATAAAAAAATTAGAAATTTATCTTTGTTAATGCAGTAGACTTTTAATTCTAAAATTTTGA
TTTAAAAGTTGAATTTGTTTTCGCCGGCCTCAAGATCGTACTTACCTTCAATGACATCTTGAAGGATACC
AGCGGAAGCAGCAACTAAACCCAAAAATGGTTTGGATGGATCTAAGACCTTTGATGTGTATTCTGGGTGA
TATTGAGTAGCAATATAGTATGGGTGATTCTTTAATTCCAAAATCTCACAACGCTTTCCAGTGTCGTCCT
TACCTACAAAGATCAACCCGTTGTTTTCCAATTCATCAACCATCTTTGGATTGATTTCGTAACGGTGACG
GTGTCTTTCATGGACTTCGGAGACGTCACCGTATAACTTCTTGATTTGACTCCATTCAGTTTCATTTTGG
AAAAATGTTGGTCTCAAACCTAATCTCATTGAGCCCCCCATGGTTTCCTTGTCAATTTCAGGCATGAAAA
CGACAACGTGATTTTTTTCATCAATGTCTGGATAAAATTCTGCCGAATGACTGTCTTTTCTTCCCAACAC
ACTACGTGTAAATTCAATGGTGGCAATTTGTAAACCCAGGCAAACCCCTAAGAATGGAATGTGATTTTCA
CGAGCCCATCTAGCAGCCAAAACCATACCTTCAGTACCTCTAACACCAAAACCACCGGGGATTAAGATAC
CGTCTGCGGTACTGACCATGTTCCATGCTTCATGAAATTTAGTTTTGTTGCTTTCTTGTGCTTCAGGTTC
CAAATCAGTAGCTTCCACCCATTTAATGTCTAACTTACGACGACACTTCATGGATGAATGTTCCAATGCT
TTTATCACTGATAGATAAGAATCTTTCAAGTTGGTGTATTTCCCAACCAAAGCAATCTTCACTGTTTCCA
TGGATTCATCGAAGTTACCTGTTGTGGCCTTCCATTTAGACAATAATTCCAGGCCTCTTTGTTTTTCTTC
TTCTGTAAGTGATATTTCATCTAACTTTAATCTGGCGTGTAAGTAATCAATCATCTTTTGTTCCAGTAGC
AACAATGGGACGTGATAAGTAGAATTAACATCGTGAACGTTAACCACCTGTTCAGGCCCCACATGACAAA
ACATGGCAATCTTATCGATTGTTGGTTTATCCAAAGTTTCACTACATCTACAGGCGATCATATCTGGAAC
TAAACCAAGAGACCTCAAACCTTTGATGGCAGCTTGAGTTGGCTTAGTTTTTTGTTCACCGTGGATGACA
GGAACTAGAGAAACGTGTATCAAGGCAAAATTTTCCTTTCCAACTTTAAATTGGAATTGTCTTAGTGCCT
CCACAAAAGGAGCACTTTCAATGTCACCAACTGTCCCACCCAATTCAATGATACAAACATCTGGTTCCAT
ACCGGTGTCATCTACAGGAATTTTGGCCACGCGCTCAATCCAATCTTGGATAGCGTTGGTCAAATGAGGG
ACAATTTGCACGGTTTTGCCTAAATAGTCACCTTTTCTTTCCTTAGCAATAACGTGCGAGTATATTTTAC
CAGTAGTAATGTTATGATCTTTAGTCAAAGTAACTCCAAGGTATCTCTCGTAGTTACCCAAGTCCAAATC
TGTTTCACCACCGTCGTCAAGCACGAAACATTCACCATGTTCCAAAGGAGACATAGTACCTGCATCAATG
TTCATATAAGGGTCAATTTTAATTGACGTAACCTTTAAACCGAGGGTTTTCATTAGCATACCAGTTGAAG
ATGCAAGAACACCTTTACCGATACCCGAAATGACACCACCTGAAACAACAACGTACTTCATTTTCTGTCT
ATAAGTTTCTTTTGTTCTATTGACCAATTCACTGAGAAACTGCCTGAAACTTTTTCGACCTTAGAATGGC
AGAAAAATGGCAAATACTGTAAAATACTTAACATTTAACTAAATTTTATTCTATGCTTTTCCTCTCGATG
AGATGAGCTGTGAAAAATTTTGAAAAAAAAAAAAAAAAAAAAAAAAAAAAAAATTTGTTATCACCAATAA
CGAGAAACCTAACTCTAAAACTTAGGGTCAAAGAACAGAACCCTAGGCTTTGTATCCAGTTGAATCACTA
ATTACGAAAGAATGCTGGTGGAAATAATAATATCATATTGGTGCTCAAATAACAAGAAGACTTCTTTGGA
AGAAATTATTACCAATTAACAGTCCACTTGTAGAGCGTACATATTGCCGGGAAGTTGATTACCTTTCACC
AGAGGTACAGAGGAATAGAATTTTGCAACATGTTCCCCTATTTAACAAGAATGAATTTATCCATAAAGAT
GGGAGGGCTAACTTTAAAAGAAAGTTCCCCCAATGCTTTTTTAAATAACACCACTATTGCTAGGAGATTC
AAGCATGAATATGCCCCACGTTTCAAAATCGTACAGAAAAAGCAAAAAGGTAGAGTGCCAGTTCGTACAG
GTGGTTCAATAAAGGGATCCACTTTGCAATTTGGTAAGTACGGATTACGACTGAAAAGCGAAGGTATTAG
GATATCCGCGCAACAGCTGAAGGAAGCAGATAACGCAATTATGAGATATGTCAGGCCTTTAAACAATGGT
CATTTGTGGAGGCGTTTGTGTACAAACGTTGCTGTATGTATCAAGGGTAACGAAACAAGAATGGGTAAAG
GTAAAGGTGGGTTTGACCACTGGATGGTGAGGGTACCCACAGGGAAGATCCTTTTCGAAATAAATGGTGA
TGATTTGCATGAAAAAGTCGCACGGGAAGCCTTCAGAAAAGCAGGCACCAAGTTACCTGGGGTATATGAA
TTTGTATCCTTGGATTCTCTGGTTAGAGTTGGATTACATAGTTTCAAAAATCCTAAAGACGACCCAGTGA
AGAATTTTTACGATGAAAATGCAAAGAAGCCATCAAAGAAGTATTTGAATATTTTAAAGTCTCAAGAACC
ACAGTACAAACTCTTCAGAGGACGTTGAACGGATTGAACACACCATGTATACATGTATATAACTATTGAA
AAATATCGATATTCACAATCAAGTAATCTAGCCATGGCTATGAGTTTATTAATTCTAGTATGCACTGTAT
ACTCTCTGCGGAAGAATAGGAGTTTTTCCCCGGAGTGAGCGCTGAAGAAACACATGACGACGTGAAAAAA
CACTTGTTTGATCCAGCTGAGGTATAAACACTGAGAAATATTTGAGGGTCAAAGAAGCACTAGGAACGTT
ACAGTTGGAATTTGCTAGTCAATCGAGTTTCCAATTTCGCAACCTTTATTATAGTACTAATCTTATAAGC
CATGGATCGCAAAAAAACACTTATAAACTCAAGTGTTTCTAATAATAACAGTACCATCAAGGGCCTACAG
TTATTCATTGCAGATCTTCGTTCTGCACAACAAGCACAAGAGCAGGAAAAGAGAATACAATCTGAAATTG
TCAAAATTAAACAGCATTTCGATGCTGCAAAGAAAAAACAAGGCAATCACGACAGATTAGGTGGCTATCA
AAGAAAGAAGTACGTTGCCAAGCTAGCCTATATATATATTACTTCTAATACGACAAAACTAAATGAAATT
TTATTCGGGTTGGAGCAAACGGTAGAGCTGTTGAAGTCCAGCATATTTTCTGAAAAATTCATTGGATATA
TGACCCTTGAGTTGCTTTATGAACGTAGTGAAGTTGTTGCCAAAGTTAACGATGAGGTGAATTATCAACT
GATGAAAGATCTCTCTTCTTCCGATGATAATTTCGTAATGTTGGCGCTGAATTTTGTTGGTGTAGTAGGA
GAACTTACGAACCGTCTAGCGTACAACGATGATATCACAACAGGAGTATTCAAGATATTAAGATCACCGA
CCTCCTCCATTTATCTCAAGAAAAAATCAGCATTGTCATTTCTAGCACTATTGAAAAGTAATCATTCTAT
ACTGACCGAAGATTTACAACGTAAGCAACTATGGATACAAAGGATATTAAGCTTATTGGATGATACGGAA
AACTATAGGTTAACTTTAGCTACGATTCCGTTAATAGAATTCATTGCAAAATACATTGATCCCAGTTACT
GTACGAGACTATTACCACAGCTAACAGAAATTTTGTACAATTGTGTTGTTGTTGGTACTTCAAGATCTAG
TGACAATCAGTTTCCGTTAGAATATACGTTCGCGAATATGCCAAATCCTTGGCTTATCACAAAAGTTGTC
TCTTTGTTGAGCATATTGATTGCCTCACCAACTGAGAGGGATTCTGGCTCATTACTACAAACCAACAACA
TAGATAATGAATTACTAAATAAACTTCGAAAGTGTGTTTCCGTTGCCATCGAATTAGGAACCAGACAAGC
TCAAGATCCCATGGAACGTATCGTCCAAAACACAGTATTGTTTTCATTGATCAATTTCGCCTCTAAGCTA
GATCCGTCGGATGAAGCTATCAGCAATTCTGTGACAGCCTTATGTTCCCTGCTAACATCTAAGGAAATTA
ATATTCGGTATTTAACGCTAGATTCATTGGTCAAATTATGCTCATCAAGCGGGAAACCTGCAATTGATGC
CGTTCGTTACAAGAATTTGGATATGATTTTTCATCTTTTGAACACAGAAAGAGATTCATCTATTGTTAGG
AAGGTTGTTGACTTGTTATATACCTTTACTGATGTTGAAAACGTTAAGATTATTGTGGACGGTTTACTGC
AGTATATTTTATCTCCGAAAAATCTTGCTGAACCGCAAATAAAATCTGATATTGCAGTTAAAATAGCTAT
TTTGACCGAGAAATATGCCACGGATATCAATTGGTTTGTAATTATTTCGTTGCAGTTGCTATCATTAACT
TCAAATACAACTATTAACGATGATGAGATCTGGCAACGACTATGTCAAATTGTAGTGAACAATCCATCTT
TACATAGAATAACATGTGAACGGTTGGTGGACTATTTATGTAAAAAGCAAGCATCTGAAGCTATTATTAA
AGCTGCGGCTTTTCTACTAGGGGAGTACTCAAGTCTCATAACAGACAGGATTTCAAGCGCAAATTTATTT
ACTTTGTTTGCCGAGAAATATTTTAGTGCACCAAATGTGGCTAAGGCGATGATATTGACTACGATGATCA
AGTTGTACAAGACCTCACCTGAGATCGGCTCCAACGTCATCAAATTTTTCCAATTGGAATTGAACTCTCT
TGATATTGAGTTGCAAACAAGATCCTTCGAATATCTCAACATTATTCAACTGGCTAAGGTGAACGGAAAT
ACAGATATTTTGCAAATTTTATTTGAACCAATGCCGCCTTTTAACAGCAAATCTAATCCATTATTGAAGA
GATTAGGGTCACTGCCGGCATCAGCGGGTAGCACAACTTTAATAAATACACCATCCGAAGCATCCTCCTC
CACGCCTGACTTACTATCAAAAAGAGCAAACTCTTCCAGGTCGATCATGGTTCCCATGCCCCCACCATCT
CGTAGGAACACCATTGATGATGTAAATTCCAAAATTAGTTCATCTGAAGACTTTTCAGGAAAGGACTCTT
ATTATTCAAGGCAGATCCTCGCTCCAAATTGGAGGGAAGGTTTCACAAGAATGATTTCGCATAAGCAGGG
TGTGCTTTTCACATCATCTTTGATGAAAGTTTTCTATCGGATAACCACTCCTGATGCACAACAGCCATAC
GTGTTTCATATATCTCTTGCCTTCATTAACCTGACTGAGTGGGAAATCACGGGATTATCCACACAGATTA
TCCCTTCAAAAACGCAAGGTAATCCTGAGTATTTAATTATGAATATTAATACACCTTCTACTGCTACTAT
TGGGCCCCATAAAAGGGCAGAGCAAAGCTATGAAGTTTCAATAAGAAAACCTTTCGACGTTGAAGATAGT
CCAATTTTGGCAATTCATTTCAAATGTGGCGGTAGTACAAACACTATCAATTTGAAAACTGCCATAGGCA
TGACTACAACACTAATTAGCAGCGATGTCAATCCTAGCATGCATTTGAATTTGGCACAGTTCATCAGCCG
TTGGAAGACTTTGAGCGATGCTTTGGGAAAAGAGGGAGAATACCAAAAATCTGGCATAAAGCTCAACAAG
GATTTTAGAAAAGTTGAAACAATCAGTTTAGAAGACGGACTTCTACTATTGACGCAAACAGTGAAGAGGT
TGGGCTTTGATATAGTCGATCAGACCAGTGTTCGTAGTACATTGTTTGTCTCGGGTATTATTCATACGAA
AAGTGAGGGAAACTTCGGTTGTTTAATGAAGATACAATACCAGGTAAATGGAACAGTTAATGTTACCTGT
AAAACAACGACGGCCGGTCCCCTGGCGAAGTACATTGTCGAATGTATAAAGAATGTGCTTACGAAGTAAA
ATTTTCTCAAATTCACTATAATGAAAATCATCCGCATTGTACATATATAAACACACACACACATATATAT
ATATATTTGAGATTCTATTTATTTTCATTTTGTGTTGTAATGCTATAAAAAAAAAGATCTTCGTATAAAA
TCTCAGTTCATTCAACCTACTAAATGATTCTAGCTTCATTTTTTGGAGGTCTAGCACCAAAAATGTCGGT
ACCAATTCTGACTTCCGCTGTTCCTTGCCTTATAGCCTCCCTGAAATCAGCACTCATCCCCATAGACAAT
TTCAATGATGTACCAAATTTAGCATCAATCTTCTTCTTCCACTCAACCAGCGTAGCAAAGTCTCTGTTTT
CTTTGCTATCTTCATGAGAGACGTTCCATGAACCAATAGTCATTAACCCATTCAACTTAATATACTTGCA
TTCTTCGGATAAGAAGAAGTCGATGACTTCAAATATTTCTGCTTCATTATTCAAGCCCGATTTTTGATCC
TCATGGGAGGTATTAATTTGAACATTACACAATATTGGGTTGCAATCTGGTTGAAATTTAGCCCTCGATT
CGTTTAATTTTTTGGCTTTCTTCAAGGAGTCGATTGTTTCAACAGAGTATAAATTTGGCACTTTAGCCAA
ATCTTTACATTTATTCGTTTGCAAACCGCCAATAAAGTGCCACTTGATATCGTCTGGTAGTAATTTTGCC
TTTTCGATCAACTCTTGAACATAGTTTTCCCCGAACTCCCTCACACCATGGTCGTAAAGAATTTGTATAT
CGCTAGCTGGTTTCAATTTCGAAACAACCAATAATAAAATTTTGGAGGCATTTTCATTAACATGAACATT
TTTTGCCTCTGCATTCACAACTTCCCTTACAGATTCGTATTGGGCAATTAATTGTGTCTTTCTATCTTCA
TCATAAGTAATACCAGTGGACATATTGCAATGTGATGCTGGAATCTTAGTCAAAAAGGAAAGAGTGATGC
CTATCAGTTTTTTTTTTTATTATGCATTTAAGAGTAGTCTCTACTTATGAACATTTTCTCTGGCCTCTGA
TCACGTTACTTTATTACCCGGATACTGATCATGTTATGGTCTTTAATCAATAAGTAAGTTATAGAGCCAG
TTTCAAGGTCGATAGTTCAGGTGTATAACAATACTTTTTGGTGCTACCTTGAGCTATTCCATTAGTTAAG
TTTGAATTAAATATATCAACTAGCAATCAAGTCAACTCTAGCGCGCTTCCACACGTTGTGTAGATAAACT
GGCTCTTCACCTTCAACAAGCGTCAATTTCCCGTCTTCAAGATCAGGGCATTGGACAGTAATTTGTGCAT
AGGATCCCCTGTTACCTGTTGCTCTAATAAATCTTCCGGGATTTATAACAACTACGTTTTGGACAACTCT
TGCAAAGTGTTGTAATTCACTGGGTATAATCATTATGTCAGGCGAGAACCCACCAACAAACTCTGTTAGT
CCCAGATAACTCACGTCTAAATCTGCACCAGATATATGTTCATAAACTTTTTCTTCTTTGCTTTCCATAT
CATTGGTTTCCTTCTTCGTAGATACGTCTTTTGGTTTTATTCTTGTACGAATACTACCTGGAAATATGGG
GTAATACCTGCGCTGTTGTAAAATATGCTCAGAAACACGATCTAATCTATATCTTGATGAGGTAGTACCG
CCTTTTATGACTTCCTTTAGATCTTTGAATGTATCAACGTTTGAGCAACCGAAGTATATCTCATTTATTT
GAAAAGATGAAGGATTAGCCATGCATTTGAAGTTCCTTTTAGGCAGCTGTAAAGCCTTTCTAATTAAAGA
AGCTTGTGGATATGCGGCGTGATTAGAAATTGCATCTTTTGTGGAGGGTATCAATACGGTTTGGATATGT
GGTGATATGGTTTTTAGAATAGGAGTAAATAACTTCAAAAAAAGCTCGTCCAATGTTTTGGGCTGTGTCT
TGAACTGGGGAAAATTTGGCAATTTACCACTCGCTATCAGAGGATGGGTGATATCTATAAATGGGCCAAA
CATTATCAAGACGTGAGGTTTTACCTCATTATTTATACTATCGATAAATTCTTGCAACAATTCGAGGGAG
AAGTTATCATTTGCAAAGTATGGGCCACAGGTCACGATAACCTTCAAAGAAGAACCTTCCAAATTTGCTT
GAAACTCCTGCAGTTCCTGCGATGTGGACACTGGGGAGTTTGGATAAGGTAGCGGCAAAATAGAGTTAAC
GGTGAAGTAATCCCCATTAGCATTTTTACCTTTGAATGCCACAATTTGGCCTAAGAAAAACGAAAGCTCG
TTGACCTGCGATAGATCTAACCTTACCCTTCTTCCAACGCCGCCCATTCTTGAGGTCTCTAGGGAAAGCG
ATTCTGGATTCAAAAACTTGTCGTAGGTCGGCGAATCTGGAACTATCCTTCCAACAGCATAAATTTCGGA
CTGAGATTGAATAGTTGGATCAGCGAAGTCGTTTGGAGATAACTTATAGTGATTTTGAATAATCTTAGTA
AACGATTCAATTTGATCATCGAGGACATCAGACGCTTCCTGTAAGTTTTGCCTCATTGTTCTGAATTTAT
ACTTTTTAGCATCATAAAATGGTTCTACTTTGACCTGGTTATATGATGGTTCTTCAGTCGAAAGAAGGCC
TACATTTGGATTACCAGATGATATTTCAATATTTTCAGGGTTCAAAGAATCCAAAATTTCACCAGCAGGA
ACATTTTGCCTCGATGTGGTAGGAGTGTTTGTTGTTGGAGTTTGGAATGTCGACGAGCCGGGAGTCTTGG
CATCCGAGCTTTTAGCGTGGGACAATGGAGCACTGTCACCCACAGCATCTTCTGCCATGCCTGGAGTAAA
CTCCAATTTTAAAGAACTATTTCCTTTTTCATTTGTTTCTGCCTCAGAGCCTACATTATATGTTTGCTTG
GAATCACTGAGTGAAAAGGGACCATGTAACTTTCTTTTTTTTAAAGTCGGAGTCTTTGGAATACTAAGGC
CAAACAAGGGACTTGAATTCAAACTTTTTTTAATCACTGGTTTTTTTGTGGATGTGTTTACCTTAGAGGA
CGATGAAATTTGGTTAGCACGCTTTTCCATTTGTAATTGTAAAAATTGTTTAAACTCATCTATGTTCTTG
GAAGTCAGATCTGTGTGAGTTTGACGCCTTTGATTGGAGAACTGCTCCCATTTAATGTATAGATCCTCGA
CGGACAATGCATGCAGTTTAGTTAAATTCTCTAATGCAGTGATGATTTCCGGCTTGTCTGCATCAGGCCC
AAAATGAGTGATGACATCGATAGATCCGCTCATTTTTTTTTTTTTCAGTCACTTGCTCCTGCCTAAATTT
ACCTTCAAGCTTTGTTGAACCAATTGACAATCAATTATCTTGATATTTTTATATGCAAATATATTATGTA
TATGAAACAAAATGTTATATGTGTCTACAAAGAGCTCATATTATTACAGTTTTAGAAAAGAGAAAGAACT
AAGAAACTCTGGTGAGACGCGTCACGGTAAAAAAAAATTACGCGTCTACCACGCTATTCTCTATTCGTTT
GAGGCGATGAACATGATCATTTTAAAGACATTCTTAGGCAAACAATCGAATAATCGTTCGGTTTCTTGCT
CAGTATAATCTGGAGTAGTTTGGAGGACTCTCAAACAACGAGCTAATACCACGGCACTGGTGAAGTTCCA
CGAAGTATTATCAGTCCCCATAATGAAATAGCTCATTGTTTGGATAATCTCTGATATATTAGATTTCTTG
AATTGTTGGCAAATGGTAGGAGATTGCAGCATCTTCCATAAGGTCTCAATTAAAAATGTTTCTTTCACAC
CAGCGGTGTCAGGCTGAATTTCAGTAACCAACATGCTTAGAATTCTTGTTGCCGAATGTTTTTTGAAAAA
GTGCGATAACATTAGACTGTCCCTGAACTCTTGCGCTAATTTATAGATTTCGTTTCCATAATCAGAAAAT
TTATTAAGCATTAAAAGGATCTGTTCCCATACTTCTTCGAAACACATTCTCACCGAAACGCCATCATCGT
CGGCATTCTCGCTTAGTGTATTTAGAAACTTTTTCCAAACCAAAAGACAATGAACGAGAATTATGGACTT
ACTGGATATTTTTGATGGAATTGAAGGCGTGTCATCAGTAGATTTCAAAAGCATAATAGCAACATCCAGT
AGTTCATCAAAACCATTTTCATTCGTCAACCAATCGGTCATTTTTTGATTTTGAAAACAAGTAATCAAGG
GTTCGATCAGGTAATTTATATGTTTCATAGTGAACGATCCACTTTTTATCCTGTTTATTGCCTTTGACAT
GTGATTGAAATAGACATCAAAATCCATCAAAGTGTTGCCATTAGAATCAACCATTAAAAGATGACTAATT
TCATATACAGTCAAGGAATCCCTTGGGAAATTATCCATGATAAGCAAATGCATCTTCTCTGATTTTTTGT
TATTAACTAGTTTCATCTTTTTGGAGTTTATGTCTTGTTCAGTTAGTGCTACGTCTCTTTCTCTCTTTAC
TGTGATCCTTTGCTTTTGACCCATATTCTCGTCCCCGTTTATTTTGATTGGTGACATTGTTTCCAAATCA
GGCTTTTCATTCTCATTCCCATTTCCAATAAGTTTTTCTGGCTCATTTATTATCTTTGGAGGATCTGTAC
TGAATTTTACTGTTGGTTCATTATCGTCCTTCAATTTCCTTTCGGTATTTTCACCACTGTTTTGAAAAAT
TTCACTTAAATTCAAATCAGATTTTTGAGAATTTTCCATATCTATATCATCTTCCTCCTTTGCTGGGTTT
GGCTGGTCCAGTTGATAAACACTTACTATTTTCGTCATTTCTGAAAGCTTTTTATCTTTGTCATTATCAT
CATGAATAACTACGCTGTCTGTGCTTGATGTTCTTTTTCCAACGTTATTCTTCAACTCTAGTGTTTTATC
AGTTTCCAAGTTTTTGAAGGGATTAATCATTGTCATTTCCATGCATTTCTTAACATCATTTTCGTCTACA
GCATCGTCGGATTCCTCATCCCCTTCAGATTTTTTATTGTCGATGGGAGTGAAGCTTACAGAACTTTCTC
TAGAAATGATGTCTTCTACCTTAAAGTTGGCATCCTTCTTTTCAAGTTCATGACAGATTTTCATCTTGGT
AGATACAATGTCAAAATCAGCTAGCAATTTATTAAAACGATTATTATCGAATTTATAAATTTCAAAAATT
AGATTGAAATAACATGTGTAGTCAAACTCTTTACCGTAGATTTGAAAGAGTATCATTGATATTTTAGGCA
TGAGATCGTTCGTTCCTGACCTCAGAGTGTTATCATGTTTTATGTTCAAGTTACGGAAAATCTCTAAAAG
TAACTTGAAATTATAATTGAAAAAAGTGGTTTTGTATTTCATATAGTATAGTTTGAAATCATTCGGACAA
TTATTGGCATTCAAGAAATTGAATAAATCCGCGATAGTTATAATCAAGTTAGTAAGCTCGTAGGGCTTTT
CAGGATTCATTCTATTCTTTAAGATTTCCGCGTAATCAAAACTATTAATAGAATATAGCTCAATGAGGTA
ATTTAAGGGAACTCCATTTGTAAACTTCTCTATACTCAAAAATGGCTTGAAATCATTTGGTGACTTTATC
ATAATTTGGCGTAGCTTTTTCATAATCATGGGAAATTCAAATTTTGGGGCTGATGATGACTGTTGCGATG
TCAACAGTAACTCCTTTTGTAAATACTGTAAAGCATCTTTGATCTGAGCTGGAAACGAAGCATCATTGAA
TTTTTTGTAAAGGGTTTCATATTCACCAAGTTTATTACTGCCTTTTAATGAGATTGGAGAAGATGACATC
GAAACATCATTTTTATCCATATATTTCTTTATCAACGGGTTAGAGTAACTATTTGATAACTCATCAGTCA
AGTCGATTTGGTTTGACGGAAAGTCATCAAAATTTGTGTAATTTTCAGATACTTTTGTGGCGGCAGTAGA
AGAAGGAGGGGCACTAACTTTTCTTTTAGTAACATTATTATTATCTTTGGTGTTGCTGTTTGAAACAGAG
TTCATACTGTCATGATGCCTTGCCCTTTTTTCATTTTCTTTACTTGAATATTCACTAGTAGACCTTAAGT
TTGTTTTCAGCTTATTTGATAGTTTACTGGCTATGACACTTCCACCAGCTGTGACTGCAGGAGCGTTGAG
TAGGGAGGTGGAGGAAGATTGAGTCGGTTGGGCATAACTTGGATAGTTCCTTTTCTGCTCCAGTAAACTG
GTTTTTCTTGAAGAATTATTCGAAGAGTGAGAGTACAATCGAGACGTTGCAGAGGAGGCGGAGGCAGTAG
AGGACACCCTGGAAACTTGATAGTTTATATTCAAATGAGCAGGGATTGCCAATTCTGTTGCTTTTTTCAA
CTGTGGAGAAAAGGAAGAACTCAATAATCTTTTGGCATTTGTAGGATAACATTTGTAGAAATACCAAAAA
GTTAACCTCATTGCCTCTCTAACGGTTGTCTGTGAATCTGAAATGCCCTTTTTTAGCCATTCTTCGATGT
ATATGATGTTATTCTCCAACTTTGAGGTTGGCGAAGTTGTATTTGAATTGTTGAGCGAAAGATTGGAGTC
GTTGAACTTAATCAGGAAGCTACGCAGCAGTATTGCAGAGCAAAATCTCGGTGTTACGGTTTTCTCATTT
ATTAATAAAAAAGATAATTGGAATAGTTTATTATGGAAATGATTTATATCAATGATCAAAGTAATTAAAC
AATGAAATGCAGTTTGTGAAGAGATTTTCTTGGTAGATGATAACAAGTTCTTGAAAATGACAAATATTTG
GTCCAATATTGATAGGGGCAACTGATCGTTTAGGATATGGATTAGCCTCTTGAGGAAAAGTAATGCAGTT
AATGATAACGTTGTCCTCAACGACGAGGTAGCTCTTGAAATCAACTCAATCAACTGCACCTCCTTTATTA
CAGTGACAAATTCCTCTGGATTATCTTTGGGAATGTTGCCGGATATAATGTTGTCTAATTCAATTATATT
TGATTGCCTTAGCTTCCAATTTTGTTCTGTTTCCTTTACACTTTGGAACGGTGCCAACAAATTCTCCAAG
TCTTGTTGTAATTGGTTCAAAGACTCATAGTTTTTTTTCATCGCTGGGTCTTTACTGCTCAAGTTGTTTG
ATAACTGCGGCAATTTCGCTTCGGCTAATAGTAATTGAAACTCGTACTCTTCGTCAAACAAGGTCGATTT
ATCTTCTTGTGAACCATGCTGGTCCTGTGACTTTGCTAAACTTATGAATTTTTGCTTGAATTTCTCAACT
TCTAAATCGTTAATAAATCCATCTATCAGATCCTGTGAATTTTCGTCATCCATTTTCAAATACTTGTACA
TTATATCGAAAATAAGCTCTATTATTACATTATTGTTATCATCGTTTGCGTGTTCATTTAGGTTGTTATT
TAAAAGGTTGGTGAAAGACAGCATGAAAAACCTCAGTAGTTGCAAATGATTTGAATTATTTTTCTCGTTG
ATCTGGATCAACTCATCGATGGTCAATAATGTAGATTTTATCCTATTCAGGTAATCTCCGTTTTGGTTTT
CACTTGGTCTTCGCAAGAAATTTGCTAGAATAGCTTGGATCTTCGATGGATTAACCAAATAAATGGCTTC
AATGGCTTTAATGGAAGCCAGCCAAAATTTCTTCTCATTAGGCAACTCGAAAATTAAGTGGTTTAGTAAT
TGCTCAACTAGAGTGTCATTGAATTGTACTGGAGACTGCATGGCCACACGTTTGATAAGGTAACAAAGCG
AGGAATGTGATAGGAAGATTAACCGCGGGTACGAACGGTAAGCGTAATGGCCGGAGATGAACAGTAACGC
AGCGAAATAAGCTTGGATCGACGATTCGTTAACTAGTTCCTTTTTTACATGTCCTTTGAACCGTGTAAGC
AGTGCCATTTTTTCCTCGATGGGTACAGACTCGTCCTTGAATACGGTATACAAAGGGAAGGAATCGTCTG
GATGTGTATTAGTGTTGCTGTTATTATTGGTCTCATTGTTGAAGGACGACATTATTTCTGAAGAATACAA
GGTCTCTCCAAAAACCCTAATAATTACCGCTAAATATGCCTGTCAATCGGATGAAGGGAAGTTTCAACCT
CAAATGTAAATAAATAGATGTTTAGCGTTTTAGAATAAATAAGTAAATAATTTGATTTTCTATAAAGATG
TTAATGCGCCAATACGCGCCGACGGGGTAACGCATTAAAATAACATGGTATTTTCGTTTCATTACAAAAA
AAGCACTATATGTACTAATAATTATGCTACACTTGTGTTTATATTGCCAGCGTCGATGTTGATGACAACG
CAGAGTTCATACGGTTTTGGTTTTGGGCTTCACTTGTCTCAGTAGGTTGAGGGTTTGTATGAAGTTTCAG
AGGCTCCGTTAGTAAATGACCCATTCTTTCTATCTTGGTCCTGAGATAACCTTCTATCTCCTTGGAGTCT
ATGCCTTCACTGGAGTTTGTCCAGTGTATGGGTACCATAGGCACTCGTTCAACGCACTTAAGGTAAGGCG
CATGATCTACCTGTTTTATCTTTTCCGGGTTATTTGTCAGCAGCCTGACATTACCGATGCCAAGATCCAG
CAAAATAGCCTTACCCAGCGAGAAGTCCCTAGCATCCACGGGATGTTTCAGCATTAAGTTGGCCTGCACT
GTGTCAGCACCTAAGTCTTGCAGGTTGTAGGCCTTGAGTTTCTCACCTAACCCGATGCCACGACCCTCTT
GTCTTAGATACACGATAACACCATGGCCGTTTCCACCTTTGATGTTGCTTGTGGGTTCGTGGTCGCAAGC
GATAAGCCTACCGGCCCTATCGAATTGTTCACCACAATCACAACGGGCGCTCCATGCGTTTTCACCGGTG
TAACATTCAGAATGGATCCGTACCAGCGTGTCGTTATGGGCGTCCCATGTAGTGGCTTTGGAAGCTAATA
ACTCACCTGTACTATCATCAAACTCCAGAGCTAATCCGAGTCTATCGTCTTCGTCTGCCACAGTTCTGCC
GGGATACAGTTTGCCAATATAAGCGCCCCTGATCATTCTATCTTGTTGCGTCTCGCACTGTCTTCTACGG
AATAGCGAGCGCGACCGTATGTCTTCACCAAACACAATGGCTAGATGTTCCTTGTTGTCCCTGTTGTTAC
TGTAAAGATGTAAAAAGATATCCGGACCCTGTGTGGTTGGGATACGAGCTCTTGCGACACATTGTACTAG
AGGCAAGCCGCCATCGCCGTTCCTGCCATCACCCGTACCACTAACCTCGTATTTGCTGCTATCCTGTTTA
CTGTTGTCGTAGTTATCTATGGTCATCCTGTAGGTTTGTTGTAGTTTTATGTACGCCACTTTTTGTAATG
ACTCAATTATTGTCCACGCCAGCACAGCAACTTCTTTATATATACTATAGCGGCGCTGGCGCTCACCCCA
CAAGAGCGTCCGACTAATTTCTGACAAATCGTAAAAAGAAAAAGAAAAACTCAAAGGAAAAAGAAAAAGT
CTCACCCTACACAACTTGTTTTCAAAAACGGTATAGACCCTACTATTTCTGTTTTAGCCCTATGCTAAGT
CTAGACATTACCCTATCCCTTTTAACGAAAGCCCTTTTGTTTTTTTTCTGTGTGTCCGGCCGCTCAGCCA
AACAACAAACAAGACTATAATCTGGAGCATAAGTACCCGAGCATATATAACTACTTGGCATACGAAGTAA
AAGCATATTGCTCCCCACTCCTATCGCGCGTCCCCTGTACAACAAAGCATCAACTTATCGGGTAACTTAG
AGACAGCATTAGTATATATACCAGCCATGTCACAGTTCTTCGAAGCTGCTACTCCCGTTGCAATTCCCAC
AAACAATACCAACGGCGGCTCCAGTGATGCCGGCAGCGCCGCCACTGGCGGCGCCCCCGTTGTTGGCACC
ACCGCTCAACCCACCATCAATCACAGGCTTTTGCTGTCATTGAAAGAGGCTGCCAAGATCATTGGCACTA
AGGGCTCCACCATCTCACGCATAAGAGCTGCAAACGCCGTCAAGATCGGTATTTCTGAAAAGGTGCCCGG
TTGCTCTGACAGGATCCTGTCCTGTGCTGGGAACGTAATCAATGTGGCCAATGCCATTGGTGATATTGTT
GACGTGCTTAACAAACGGAATCCCGAAAATGAGGACGCAGCTGAGGGCGAAGCGGAAGAGCACTACTACT
TCCACTTTTTGAACCATATTTTACCAGCTCCCTCAAAGGACGAGATCAGAGATCTGCAGCAACTGGAGGA
CATCGGTTATGTGAGGCTCATTGTGGCCAATTCCCATATCTCATCGATTATCGGGAAAGCAGGCGCCACC
ATCAAGTCCCTGATCAATAAGCACGGCGTTAAGATCGTGGCTTCCAAGGACTTCTTACCTGCTAGCGACG
AGAGAATTATCGAGATCCAGGGTTTCCCAGGATCCATCACCAATGTACTTATCGAAATTAGCGAGATCAT
CTTGAGTGACGTTGACGTCAGATTCAGCACAGAAAGATCTTATTTCCCTCATCTGAAAAAGTCCTCCGGT
GAGCCAACTTCCCCTTCTACCTCATCTAACACTAGGATCGAATTGAAGATTCCAGAACTGTATGTAGGCG
CCATTATTGGCCGTGGAATGAACAGAATTAAGAATTTGAAAACTTTCACAAAAACCAATATTGTCGTGGA
AAGGAAGGATGACGATGATAAAGACGAAAATTTTAGAAAATTCATAATCACAAGTAAATTTCCTAAGAAT
GTCAAACTTGCTGAGTCCATGCTTTTGAAGAACCTGAATACTGAAATTGAGAAACGTGAAAACTACAAGA
GAAAATTGGAAGCTGCCGAAGGAGATGCCACTGTTGTTACTGAACGCTCTGATTCTGCTTCTTTCTTGGA
AGAGAAGGAAGAACCTCAAGAGAATCATGATAACAAAGAGGAGCAGTCGTAGTATATACGTGTGCGTGCG
CACGTCCCACACAGACAAAACAAACTATCATCTTAACGAATAATGTTGCATCATTACTAGTTTAAACTGT
ATTTTTATTAAAGGGAAAAAAATGATTCAATATGTATATATTTATTCATGTATATGTATTTTGAATTAAA
AAAAAACGTTTTATAAATACTCAATAAAGCCGTTGTATTTTCTTTATTACTATCGAAATTCTTGCTTTAA
ACATTTCGCGCATCGCCGGCTAGAGGCACAGAGAGGGAAGGGGAAAATAACATGAAAAAATCGTAAGTTT
CTAGGCAATGGTATAAACAAATAAACAATAAACATGCAATTACAGCTCTAGAACACATATTATCTTCATG
GATGAATGATAAACTCCAAGAAGAGCATAACGAAAAAGACACCACTTCACAAATTAATGGTTTCACGCCG
CCGCATATGAGTATAGACTTTCATTCAAATAACAATAGCAATATCATCGAGACTATTGGCGTTTCCAAAA
GATTAGGAAATTCTGTATTAAGTGAACTGGATTCTAGAGCTAGCTCAAAATTTGAATTTTTAAAAGATCA
ATCCGAACAACAATACAACGGCGACAAGAACAATGAACCAAAATCGGGCTCGTATAATATTAATGAGTTC
TTCCAAGCAAAGCACGACTCTCAATTTGGCCAGATGGAGTCGCTAGACACACATTATACCCTTTTACATA
CGCCCAAGAGAAAGTCACAACATGCAATCCCACAGGATCGATCGGATTCGATGAAAAGGTCGAGACCGTC
CCGCTCAATTCCATACACTACACCAGTGGTAAACGATATCACAAGAAGAATACGAAGATTGAAATTACGG
AACTCATTGGTTAATGGTAATGACATAGTGGCTAGAGCGAGATCTATGCAAGCAAATTCTAACATTAATT
CAATAAAGAACACACCATTGTCAAAGCCCAAGCCATTTATGCACAAACCAAACTTTCTAATGCCCACTAC
GAATTCTTTGAACAAGATCAATTCCGCTCACCGTAATACATCCTCCTCTTCGACAGCTTCATCGATACCA
AGATCTAAAGTACACAGATCGATATCAATAAGAGATTTACACGCCAAAACCAAACCGGTAGAACGCACGC
CAGTTGCGCAAGGAACAAATTCGCAATTGAAGAATTCAGTTTCCGTTTTTGATAGACTTTACAAGCAAAC
AACGTTCTCTAGGTCGACGTCTATGAACAACTTATCGTCAGGAACCTCTGCAAAATCCAAGGAACACACA
AATGTAAAGACTCGGTTGGTTAAAAGTAAGACAAGTGGTTCATTGTCCAGTAACCTTAAGCAAAGTACTG
CCACCGGCACAAAGAGTGATAGACCTATTTGGCGGTGATTAAGTAATAAAAAAATTGCATTTTATAAGAA
ACATCATGTGATGACATTTAAAAAGTGGGAAAGAATACTACTAATATAAAACTATTTACTGGATATTTAG
AATTTTTTTTTTTTCTTCTTTATACGTAAAAGTTGTTCAAAAAATTTCATCGTTTTCTTTTTTTATGAAT
CTTTGATTCTTGTTGAAAAGAATTTCTAAAAAAATAGGAGGATAATAATATTATCAAAACAAATCGTGTC
ACTCATTAAACACCAAAAATCCAAAGAAGAAAAAAAGGAAAATGTGAGAAAGAATTTAGATTAAGAATCA
AGCCAGATTAGACTTATTTGAACTTCTTACCAAACAAGATCATTTGCAGTTGGTCGTACATTGAGATAAC
ACCAGCACCTGCGACACCTCTTAAGATGTTAGCACCACAACCCTTGAATAGAGAACCAACACCTTCAGCA
GCAACAATCTTCCTCAAACAGTCAAAGGCACCGTCGTACTTAACAGCTTGACCGGAGGTCATCATCATTC
TTCTTCTAACGGTATCCAATGGGTAAGAACATGTAGAAGCACCAGTAGTAACAACCCAACCCAACAAGAA
TGAAGCCAAGAATGAACCTTCCAAAGAACCAGTCAACAATAGAGGCTTCAAAGAATCGTACATACCGAAG
TATAGACCTCTGTAGACAACAATACCAACGACAGAAGGTAAGAAACCTCTGTAAAGACCAGCAACACCAT
CAGATTTTAAGGTCTTCTTGTAGACATCGATCAAACCGTTGAATTGACGAGCACCACCCTTTTTAGAGGA
CTTGGAGTCAGCAGCCAATCTAGTTCTTGCATAATCCAAAGAGTAAACAAATAGTAATGACAAGGCACCA
GCAGCACCACCAGATGCCAAGTTACCGGCAAACCATTTGGCGTAACCTTCTTCCTTCTTGAAACCAAACA
TGGCCTTGATCTTGTCCTTGAAGGCGAAATTCAAAGCTTGAGTGGGGAAATAACGGATAACGTTAGCAGT
GTTACCTCTCCAGAATGAGATAACACCTTCCTGTGTAGCGGTTCTCTTGAAACAGTCTAAGATACCTGCG
TATTTTCTGTCCAAAGTACCTTGTTTTAACATTTCATCTTGGTTTTGGATCAAAAGTTTAACTCTTTCGA
TGGGAGATGCAGCAGTTTTGGCGACAGCGGCACTGACACCACCCATTAAGAAATCAATCAAAAAGTTAGA
[truncated: 11,932,052 more chars]
