# Supplementary material for: The complex pattern of epigenomic variation between natural yeast strains at single-nucleosome resolution
Source: Epigenetics Chromatin. 2015 Jul 31;8:26. doi: 10.1186/s13072-015-0019-3 (PMC4520285; doi:10.1186/s13072-015-0019-3)
Supplement: Additional file 19: — Tables of nucleosomal positions in each strain. [file 13072_2015_19_MOESM19_ESM.zip › RM_wp.tab]

chr lower_bound upper_bound cur_index index_nuc wp nb_reads nb_nucs lod_1 lod_2
17 59032 59168 1 1 1 549 3 9.6776 5.5191
17 59234 59392 1 2 1 507 3 4.1655 3.9319
17 59399 59553 1 3 1 531 3 7.9471 0.43258
17 59550 59696 1 4 1 557 3 0.34983 2.8566
17 59701 59849 1 5 1 395 3 3.8847 7.8982
17 59800 59914 1 6 0 109 1 NA NA
17 59856 60008 1 7 1 613 3 1.9695 0.14757
17 60015 60159 1 8 1 639 3 9.4029 7.9067
17 60180 60326 1 9 1 724 3 1.0374 10.694
17 60458 60608 1 10 1 510 3 0.95335 2.2215
17 60635 60771 1 11 1 742 3 0.18456 0.42208
17 60779 60937 1 12 1 529 3 11.484 0.63845
17 60949 61107 1 13 1 627 3 1.0384 5.0754
17 61118 61263 1 14 1 591 3 2.9233 1.7242
17 61281 61439 1 15 1 508 3 0.49986 2.2221
17 61410 61514 1 16 0 110 1 NA NA
17 61426 61601 1 17 1 583 3 8.815 0.73294
17 61609 61747 1 18 1 487 3 8.4589 0.79166
17 61776 61913 1 19 0 409 2 NA NA
17 61847 61949 1 20 0 122 1 NA NA
17 61925 62103 1 21 1 547 3 7.592 1.2855
17 62122 62265 1 22 1 490 3 1.2041 1.0525
17 62276 62406 1 23 1 589 3 4.8657 0.37977
17 62465 62613 1 24 1 500 3 0.20137 2.3871
17 62611 62753 1 25 1 600 3 4.0277 0.51905
17 62801 62955 1 26 1 633 3 3.0383 2.184
17 62957 63117 1 27 1 578 3 0.074851 0.74344
17 63135 63273 1 28 1 567 3 0.26083 2.9993
17 63284 63436 1 29 1 596 3 1.026 1.5049
17 63466 63617 1 30 1 373 3 5.0017 1.1721
17 63617 63755 1 31 1 496 3 10.923 0.37252
17 63767 63945 1 32 0 721 4 NA NA
17 63937 64090 1 33 1 652 3 0.68695 0.28671
17 64123 64247 1 34 1 500 3 3.4884 0.63841
17 64372 64512 1 35 1 563 3 0.8857 2.1708
17 64538 64695 1 36 1 640 3 11.252 1.5496
17 64709 64869 1 37 1 620 3 2.0523 0.82082
17 64863 65017 1 38 0 344 2 NA NA
17 64927 65085 1 39 0 232 1 NA NA
17 65031 65145 1 40 0 202 2 NA NA
17 65145 65301 1 41 1 381 3 10.121 0.84348
17 65213 65325 1 42 0 90 1 NA NA
17 65329 65491 1 43 0 807 4 NA NA
17 65447 65569 1 44 0 140 1 NA NA
17 65528 65720 1 45 1 583 3 5.4551 16.884
17 65676 65821 1 46 1 673 3 0.51417 2.051
17 65830 65990 1 47 1 606 3 0.040108 0.97472
17 65987 66103 1 48 0 146 1 NA NA
17 66014 66150 1 49 0 367 2 NA NA
17 66155 66313 1 50 1 468 3 4.3853 3.1224
17 66330 66464 1 51 1 520 3 1.0725 0.019815
17 66511 66653 1 52 1 647 3 0.41743 0.7636
17 66656 66798 1 53 1 772 3 4.0303 6.364
17 66844 66976 1 54 1 700 3 4.6141 7.7914
17 67119 67259 1 55 1 490 3 0.58806 0.47509
17 67269 67409 1 56 1 375 3 6.7285 2.61
17 67403 67540 1 57 1 319 3 6.6307 3.225
17 67568 67712 1 58 0 483 1 NA NA
17 67568 67714 1 59 0 509 2 NA NA
17 67723 67867 1 60 0 306 2 NA NA
17 67959 68112 1 61 1 804 3 0.83987 0.74939
17 68126 68278 1 62 1 592 3 1.2154 0.34623
17 68299 68447 1 63 1 478 3 8.7324 0.071797
17 68472 68630 1 64 1 625 3 5.6233 0.074671
17 68649 68771 1 65 1 391 3 3.4826 4.6488
17 68777 68925 1 66 1 546 3 1.2736 2.5938
17 68927 69081 1 67 0 428 2 NA NA
17 68951 69109 1 68 0 200 1 NA NA
17 69031 69147 1 69 0 123 1 NA NA
17 69075 69213 1 70 0 163 1 NA NA
17 69124 69226 1 71 0 126 1 NA NA
17 69153 69285 1 72 0 239 2 NA NA
17 69228 69330 1 73 0 112 1 NA NA
17 69276 69386 1 74 0 260 2 NA NA
17 69363 69493 1 75 0 359 2 NA NA
17 69424 69574 1 76 0 293 2 NA NA
17 69552 69721 1 77 1 645 3 1.5627 0.06242
17 69707 69839 1 78 0 256 2 NA NA
17 69761 69922 1 79 0 311 2 NA NA
17 69910 70057 1 80 1 492 3 2.5912 4.171
17 70077 70247 1 81 0 273 2 NA NA
17 70128 70248 1 82 0 367 2 NA NA
17 70250 70354 1 83 0 301 2 NA NA
17 70281 70412 1 84 0 243 2 NA NA
17 70427 70543 1 85 0 149 1 NA NA
17 70484 70630 1 86 1 639 3 1.4298 0.050642
17 70581 70703 1 87 0 133 1 NA NA
17 70629 70783 1 88 0 618 4 NA NA
17 70784 70930 1 89 0 259 2 NA NA
17 70847 70981 1 90 1 489 3 6.0367 9.6924
17 70935 71085 1 91 0 373 2 NA NA
17 70964 71122 1 92 0 165 1 NA NA
17 71096 71244 1 93 1 381 3 1.3711 2.5496
17 71185 71325 1 94 0 238 2 NA NA
17 71276 71400 1 95 1 469 3 3.4434 0.091031
17 71379 71497 1 96 0 87 1 NA NA
17 71478 71645 1 97 0 296 2 NA NA
17 71658 71786 1 98 0 233 2 NA NA
17 71685 71831 1 99 0 186 1 NA NA
17 71759 71891 1 100 0 105 1 NA NA
17 71919 72061 1 101 0 323 2 NA NA
17 71960 72076 1 102 0 129 1 NA NA
17 72005 72135 1 103 0 185 1 NA NA
17 72077 72203 1 104 1 495 3 6.4202 0.32196
17 72258 72417 1 105 1 428 3 0.67806 2.8876
17 72375 72509 1 106 0 160 1 NA NA
17 72437 72565 1 107 1 597 3 1.0003 12.781
17 72555 72673 1 108 0 136 1 NA NA
17 72599 72740 1 109 0 337 2 NA NA
17 72665 72789 1 110 0 260 1 NA NA
17 72736 72882 1 111 0 211 1 NA NA
17 72814 72926 1 112 0 161 1 NA NA
17 72876 72984 1 113 0 121 1 NA NA
17 72936 73077 1 114 1 339 3 5.1443 4.5133
17 73033 73161 1 115 1 316 3 0.48249 6.6712
17 73125 73265 1 116 0 184 1 NA NA
17 73188 73298 1 117 0 126 1 NA NA
17 73194 73354 1 118 0 221 1 NA NA
17 73253 73359 1 119 0 130 1 NA NA
17 73319 73438 1 120 1 467 3 4.5347 3.1514
17 73465 73613 1 121 1 519 3 5.7262 0.91819
17 73589 73737 1 122 0 227 2 NA NA
17 73696 73854 1 123 0 128 1 NA NA
17 73754 73893 1 124 0 298 2 NA NA
17 73847 73999 1 125 1 541 3 12.245 0.31391
17 74020 74176 1 126 1 543 3 2.9582 0.48734
17 74191 74349 1 127 1 381 3 1.0594 1.5495
17 74299 74407 1 128 0 127 1 NA NA
17 74349 74482 1 129 1 473 3 2.6003 1.6787
17 74489 74641 1 130 1 467 3 11.294 4.4121
17 74563 74669 1 131 0 137 1 NA NA
17 74633 74791 1 132 1 581 3 8.9332 4.1381
17 74799 74963 1 133 1 669 3 0.70016 9.2399
17 74954 75108 1 134 1 515 3 3.7926 6.9332
17 75142 75279 1 135 1 403 3 1.6392 0.17914
17 75275 75458 1 136 1 501 3 10.477 9.7222
17 75422 75522 1 137 0 93 1 NA NA
17 75422 75564 1 138 0 166 1 NA NA
17 75484 75615 1 139 0 248 2 NA NA
17 75776 75937 1 140 1 352 3 9.937 1.443
17 75886 76010 1 141 0 110 1 NA NA
17 76000 76159 1 142 1 342 3 7.6546 3.5799
17 76147 76303 1 143 1 412 3 2.3209 0.74864
17 76216 76320 1 144 0 93 1 NA NA
17 76273 76438 1 145 1 370 3 0.93569 10.071
17 76453 76594 1 146 1 392 3 5.3673 2.972
17 76557 76669 1 147 0 85 1 NA NA
17 76602 76756 1 148 0 184 2 NA NA
17 76685 76847 1 149 1 348 3 16.911 1.9099
17 76877 77035 1 150 1 380 3 9.9753 2.2197
17 77278 77390 1 151 0 61 1 NA NA
17 77527 77679 1 152 1 537 3 5.0338 4.4911
17 77714 77822 1 153 0 100 1 NA NA
17 77730 77892 1 154 0 251 2 NA NA
17 77879 78009 1 155 0 86 1 NA NA
17 78981 79097 1 156 0 63 1 NA NA
17 79391 79537 1 157 1 358 3 12.956 0.055724
17 79558 79670 1 158 1 332 3 5.4725 5.146
17 79700 79852 1 159 1 382 3 2.1332 1.1497
17 80106 80233 1 160 1 397 3 1.4032 11.448
17 80268 80404 1 161 1 463 3 2.8969 1.752
17 80426 80606 1 162 1 471 3 6.397 1.2186
17 80734 80866 1 163 1 623 3 2.9203 0.39745
17 80890 81037 1 164 1 538 3 10.589 5.332
17 81046 81190 1 165 1 474 3 0.55352 0.45476
17 81189 81345 1 166 1 586 3 1.7014 2.3398
17 81339 81479 1 167 0 265 2 NA NA
17 81362 81476 1 168 0 116 1 NA NA
17 81515 81661 1 169 0 244 2 NA NA
17 81679 81829 1 170 0 296 2 NA NA
17 81717 81865 1 171 0 96 1 NA NA
17 81848 82004 1 172 1 524 3 2.9497 2.8421
17 82010 82154 1 173 1 445 3 0.96725 3.455
17 82179 82311 1 174 1 642 3 4.4188 1.3834
17 82394 82544 1 175 1 416 3 0.19317 0.88332
17 82551 82715 1 176 1 640 3 0.70069 11.45
17 82741 82885 1 177 1 593 3 0.38943 5.9235
17 82896 83054 1 178 1 555 3 1.6203 2.0685
17 83049 83208 1 179 1 672 3 3.7376 0.073409
17 83231 83380 1 180 1 688 3 0.71754 5.6887
17 83448 83606 1 181 1 603 3 0.84614 4.6358
17 83610 83766 1 182 1 637 3 1.4246 2.6819
17 83772 83930 1 183 1 893 3 7.5418 19.429
17 83942 84088 1 184 1 552 3 0.5121 6.5901
17 84089 84255 1 185 1 548 3 12.304 0.53098
17 84267 84401 1 186 1 658 3 0.23887 10.788
17 84428 84589 1 187 0 378 2 NA NA
17 84498 84616 1 188 0 118 1 NA NA
17 84561 84703 1 189 0 135 1 NA NA
17 84590 84730 1 190 0 340 2 NA NA
17 84669 84783 1 191 0 125 1 NA NA
17 84733 84911 1 192 0 541 4 NA NA
17 84852 84990 1 193 0 135 1 NA NA
17 84890 85014 1 194 0 242 2 NA NA
17 84961 85097 1 195 0 108 1 NA NA
17 85060 85231 1 196 1 407 3 5.5599 16.12
17 85146 85272 1 197 0 112 1 NA NA
17 85216 85349 1 198 1 471 3 9.051 8.2824
17 85350 85504 1 199 1 781 3 7.5533 4.6533
17 85530 85693 1 200 1 577 3 2.5914 2.5888
17 85708 85860 1 201 1 580 3 7.5127 0.08849
17 85858 86029 1 202 1 572 3 1.0777 5.4549
17 86041 86192 1 203 1 565 3 8.6215 0.95615
17 86206 86346 1 204 1 591 3 0.60707 2.1031
17 86288 86394 1 205 0 108 1 NA NA
17 86360 86523 1 206 1 396 3 1.19 2.463
17 86532 86686 1 207 1 491 3 0.18473 1.5339
17 86715 86859 1 208 1 349 3 1.162 2.1134
17 86867 87023 1 209 1 553 3 1.566 0.50077
17 87127 87275 1 210 1 534 3 6.6109 0.39414
17 87274 87432 1 211 1 632 3 5.4386 0.67854
17 87456 87610 1 212 1 493 3 7.5073 1.5154
17 87524 87650 1 213 0 151 1 NA NA
17 87623 87804 1 214 1 528 3 3.7157 14.801
17 87714 87814 1 215 0 142 1 NA NA
17 87821 87968 1 216 1 711 3 0.064437 0.26611
17 87999 88157 1 217 1 493 3 2.7197 3.8772
17 88170 88325 1 218 1 517 3 1.1442 12.832
17 88332 88490 1 219 1 415 3 9.2746 2.9327
17 88649 88795 1 220 1 628 3 4.0484 7.3895
17 88802 88963 1 221 1 446 3 1.7294 2.6484
17 88972 89133 1 222 1 568 3 0.23028 0.48569
17 89130 89288 1 223 1 567 3 2.886 0.99896
17 89301 89456 1 224 1 568 3 1.112 1.5185
17 89466 89622 1 225 1 647 3 3.119 4.4938
17 89638 89798 1 226 1 483 3 0.33819 2.8242
17 89812 89953 1 227 1 899 3 0.46143 6.6015
17 90093 90248 1 228 1 797 3 1.3863 4.194
17 90258 90416 1 229 1 561 3 4.1315 6.0076
17 90423 90541 1 230 1 416 3 0.46461 2.2009
17 90575 90696 1 231 0 436 2 NA NA
17 90574 90722 1 232 0 130 1 NA NA
17 90731 90885 1 233 1 445 3 3.0324 18.745
17 90861 91021 1 234 1 415 3 1.1224 3.2361
17 91054 91200 1 235 1 586 3 9.5441 0.9576
17 91166 91266 1 236 0 81 1 NA NA
17 91217 91359 1 237 1 551 3 2.4557 12.072
17 91397 91547 1 238 0 89 1 NA NA
17 91589 91757 1 239 0 659 4 NA NA
17 91754 91895 1 240 1 544 3 0.79387 0.96364
17 91939 92080 1 241 1 563 3 0.43566 3.9019
17 92074 92257 1 242 1 667 3 5.9144 10.568
17 92283 92389 1 243 0 120 1 NA NA
17 92302 92432 1 244 0 115 1 NA NA
17 92393 92495 1 245 0 116 1 NA NA
17 92425 92576 1 246 1 442 3 2.0936 16.914
17 92531 92683 1 247 0 318 2 NA NA
17 92567 92719 1 248 0 182 1 NA NA
17 92643 92797 1 249 0 307 2 NA NA
17 92728 92840 1 250 0 167 1 NA NA
17 92777 92913 1 251 0 163 1 NA NA
17 92834 92990 1 252 1 474 3 8.9766 0.82333
17 92921 93033 1 253 0 127 1 NA NA
17 92987 93133 1 254 1 509 3 4.9206 5.0182
17 93152 93303 1 255 1 573 3 2.5925 1.7769
17 93259 93359 1 256 0 115 1 NA NA
17 93349 93479 1 257 1 404 3 1.782 1.3411
17 93449 93611 1 258 0 537 4 NA NA
17 93614 93750 1 259 1 526 3 2.2157 2.0011
17 93761 93913 1 260 1 658 3 0.78766 4.8092
17 93950 94082 1 261 1 666 3 2.2664 2.4094
17 94114 94248 1 262 1 516 3 0.56448 1.5088
17 94253 94410 1 263 1 387 3 13.991 7.188
17 94517 94661 1 264 1 640 3 4.9049 12.684
17 94723 94881 1 265 1 629 3 8.6392 0.60502
17 94889 95037 1 266 1 513 3 0.24619 2.3786
17 95087 95237 1 267 1 559 3 1.3697 0.46272
17 95228 95361 1 268 1 612 3 8.869 2.2257
17 95351 95485 1 269 0 104 1 NA NA
17 95372 95518 1 270 0 174 1 NA NA
17 95432 95570 1 271 0 297 2 NA NA
17 95493 95631 1 272 0 187 1 NA NA
17 95557 95691 1 273 0 138 1 NA NA
17 95617 95761 1 274 1 459 3 5.405 3.3031
17 95737 95851 1 275 0 131 1 NA NA
17 95794 95936 1 276 1 527 3 1.7637 1.3315
17 95972 96120 1 277 1 450 3 3.6713 2.5184
17 96057 96175 1 278 0 111 1 NA NA
17 96115 96260 1 279 0 291 2 NA NA
17 96180 96304 1 280 0 163 1 NA NA
17 96209 96361 1 281 0 201 1 NA NA
17 96236 96392 1 282 0 137 1 NA NA
17 96342 96474 1 283 1 463 3 1.5304 1.2752
17 96482 96652 1 284 1 413 3 9.8181 0.39496
17 96650 96786 1 285 1 569 3 2.6182 1.9503
17 96798 96932 1 286 1 508 3 1.2348 0.65565
17 96938 97092 1 287 1 618 3 0.24862 6.3647
17 97027 97127 1 288 0 107 1 NA NA
17 97115 97253 1 289 1 562 3 0.26719 0.37926
17 97261 97417 1 290 1 625 3 6.1349 0.51709
17 97429 97560 1 291 1 584 3 1.1701 0.18307
17 97571 97722 1 292 0 345 2 NA NA
17 97644 97796 1 293 0 132 1 NA NA
17 97741 97847 1 294 0 207 2 NA NA
17 97766 97918 1 295 1 409 3 8.4904 5.2751
17 97878 97988 1 296 0 124 1 NA NA
17 97902 98044 1 297 1 579 3 10.697 4.6773
17 97992 98092 1 298 0 155 1 NA NA
17 98063 98219 1 299 1 507 3 0.69015 1.613
17 98205 98361 1 300 1 574 3 5.307 2.5896
17 98321 98477 1 301 0 207 1 NA NA
17 98376 98482 1 302 0 257 2 NA NA
17 98426 98546 1 303 0 128 1 NA NA
17 98547 98673 1 304 1 477 3 3.7943 0.67759
17 98687 98853 1 305 1 356 3 2.1708 2.4281
17 98829 98999 1 306 1 295 3 1.0232 0.935
17 99023 99178 1 307 1 1017 3 18.15 3.9095
17 99190 99351 1 308 1 475 3 5.9467 1.5397
17 99517 99651 1 309 1 540 3 2.0583 3.6375
17 99662 99830 1 310 1 505 3 3.4908 1.7725
17 99838 100012 1 311 1 780 3 1.8254 3.4277
17 100024 100191 1 312 1 546 3 4.0949 9.6277
17 100191 100338 1 313 1 598 3 6.1416 0.53181
17 100389 100495 1 314 0 228 2 NA NA
17 100391 100551 1 315 0 217 1 NA NA
17 100509 100611 1 316 0 86 1 NA NA
17 100559 100696 1 317 1 509 3 3.534 16.166
17 100714 100824 1 318 0 79 1 NA NA
17 100802 100904 1 319 0 80 1 NA NA
17 100861 100973 1 320 0 229 2 NA NA
17 100896 101054 1 321 0 293 2 NA NA
17 100981 101109 1 322 0 327 2 NA NA
17 101049 101194 1 323 1 344 3 0.24017 9.2896
17 101141 101317 1 324 1 452 3 9.8512 6.3315
17 101296 101442 1 325 1 592 3 2.7691 0.39716
17 101452 101602 1 326 0 281 2 NA NA
17 101535 101651 1 327 0 122 1 NA NA
17 101589 101691 1 328 0 89 1 NA NA
17 101613 101766 1 329 1 474 3 6.2182 7.6912
17 101812 101944 1 330 1 581 3 2.3867 0.42409
17 101969 102120 1 331 1 429 3 5.0573 1.1296
17 102154 102292 1 332 1 538 3 4.4055 1.3787
17 102221 102327 1 333 0 114 1 NA NA
17 102252 102356 1 334 0 118 1 NA NA
17 102306 102442 1 335 1 648 3 1.5764 19.626
17 102361 102467 1 336 0 134 1 NA NA
17 102450 102599 1 337 1 631 3 0.2986 3.6549
17 102600 102743 1 338 1 468 3 0.70891 6.6585
17 102754 102913 1 339 1 643 3 1.5992 1.5208
17 102940 103078 1 340 1 414 3 0.63436 0.65513
17 103088 103246 1 341 1 641 3 3.8678 5.7315
17 103254 103403 1 342 1 308 3 6.7684 0.67443
17 103409 103568 1 343 1 702 3 3.0325 0.34446
17 103584 103739 1 344 1 608 3 4.9388 1.6151
17 103746 103884 1 345 1 779 3 7.0609 7.241
17 103935 104075 1 346 1 502 3 0.87558 0.53191
17 104081 104234 1 347 1 650 3 0.38012 4.4874
17 104247 104398 1 348 1 614 3 2.3819 0.68719
17 104517 104689 1 349 1 448 3 3.8556 4.2685
17 104682 104838 1 350 1 574 3 4.076 1.4563
17 104857 105008 1 351 1 328 3 0.072805 0.9703
17 105011 105143 1 352 1 287 3 2.117 0.53928
17 105164 105300 1 353 1 359 3 0.055198 1.6055
17 105316 105456 1 354 0 208 2 NA NA
17 105475 105631 1 355 1 546 3 5.6467 4.8289
17 105740 105884 1 356 0 176 1 NA NA
17 105756 105905 1 357 0 495 2 NA NA
17 105915 106071 1 358 1 723 3 1.4281 4.8068
17 106108 106243 1 359 1 517 3 2.3432 4.0267
17 106251 106385 1 360 1 522 3 3.0047 0.53064
17 106401 106554 1 361 1 570 3 5.2686 2.5949
17 106558 106704 1 362 1 596 3 1.7458 5.7404
17 106713 106864 1 363 1 641 3 3.5701 2.566
17 106880 107040 1 364 1 421 3 8.0447 1.847
17 107056 107192 1 365 1 470 3 3.9205 3.1347
17 107204 107362 1 366 1 733 3 1.0464 1.4733
17 107365 107515 1 367 1 584 3 0.41693 0.90669
17 107503 107635 1 368 1 517 3 3.171 1.8322
17 107643 107800 1 369 1 432 3 7.4869 1.7735
17 107810 107976 1 370 1 409 3 2.4984 3.1998
17 107943 108097 1 371 1 367 3 5.9137 3.5266
17 108037 108165 1 372 0 100 1 NA NA
17 108121 108279 1 373 1 508 3 3.1451 2.1829
17 108290 108438 1 374 1 599 3 0.22256 5.793
17 108414 108514 1 375 0 100 1 NA NA
17 108458 108592 1 376 1 478 3 9.6347 7.857
17 108706 108850 1 377 1 468 3 4.4436 0.25001
17 108873 109025 1 378 1 756 3 1.9486 0.64763
17 109038 109206 1 379 1 635 3 0.98529 7.0015
17 109197 109348 1 380 1 404 3 0.054911 0.93743
17 109359 109501 1 381 1 639 3 2.4216 0.43561
17 109511 109663 1 382 1 462 3 0.83617 0.96437
17 109680 109836 1 383 1 611 3 4.6035 0.4329
17 109856 109998 1 384 1 423 3 1.017 0.28038
17 110023 110162 1 385 1 504 3 1.6308 0.015795
17 110174 110314 1 386 1 616 3 2.9106 5.2631
17 110515 110675 1 387 1 499 3 3.5056 1.0668
17 110697 110862 1 388 0 714 4 NA NA
17 110868 111010 1 389 0 253 2 NA NA
17 110932 111070 1 390 0 207 1 NA NA
17 110985 111180 1 391 1 440 3 1.6717 17.06
17 111079 111205 1 392 0 196 2 NA NA
17 111153 111287 1 393 0 261 2 NA NA
17 111223 111339 1 394 0 150 1 NA NA
17 111220 111378 1 395 0 204 1 NA NA
17 111298 111404 1 396 0 165 1 NA NA
17 111327 111449 1 397 0 116 1 NA NA
17 111363 111489 1 398 0 114 1 NA NA
17 111463 111565 1 399 0 188 2 NA NA
17 111595 111717 1 400 0 397 2 NA NA
17 111650 111780 1 401 1 372 3 2.3662 1.95
17 111734 111882 1 402 0 280 2 NA NA
17 111818 111954 1 403 0 199 1 NA NA
17 111896 112009 1 404 0 222 2 NA NA
17 111896 112056 1 405 0 214 1 NA NA
17 111981 112117 1 406 0 240 2 NA NA
17 112035 112185 1 407 0 186 1 NA NA
17 112136 112282 1 408 0 353 2 NA NA
17 112183 112309 1 409 0 104 1 NA NA
17 112270 112410 1 410 1 462 3 4.304 0.058321
17 112444 112578 1 411 0 308 2 NA NA
17 112559 112706 1 412 1 491 3 10.998 0.61775
17 112719 112877 1 413 0 135 1 NA NA
17 112776 112924 1 414 0 175 2 NA NA
17 112923 113096 1 415 1 473 3 4.4277 11.694
17 113185 113339 1 416 1 685 3 1.8736 0.17279
17 113368 113494 1 417 1 635 3 4.4478 1.0929
17 113509 113661 1 418 1 579 3 3.1018 0.0012392
17 113690 113846 1 419 1 639 3 0.9143 1.7685
17 113844 113981 1 420 1 573 3 5.8819 2.714
17 114004 114158 1 421 1 540 3 2.1202 0.71944
17 114164 114300 1 422 1 669 3 3.1183 4.9232
17 114326 114482 1 423 1 585 3 0.17299 13.536
17 114491 114647 1 424 1 605 3 3.9 8.1666
17 114659 114787 1 425 1 695 3 0.20726 0.1435
17 114730 114838 1 426 0 106 1 NA NA
17 114817 114964 1 427 1 502 3 2.435 3.9463
17 114978 115126 1 428 1 505 3 4.3571 3.6216
17 115116 115256 1 429 1 551 3 0.78223 3.6106
17 115284 115414 1 430 1 551 3 0.40553 0.66817
17 115363 115479 1 431 0 142 1 NA NA
17 115422 115580 1 432 1 490 3 0.57754 1.0765
17 115523 115642 1 433 1 318 3 1.0708 1.0695
17 115592 115750 1 434 1 670 3 1.9051 0.27457
17 115730 115883 1 435 0 565 4 NA NA
17 115823 115941 1 436 0 271 2 NA NA
17 115904 116024 1 437 0 260 2 NA NA
17 115926 116101 1 438 1 479 3 10.343 7.2937
17 116084 116236 1 439 1 421 3 10.274 6.3168
17 116195 116329 1 440 0 83 1 NA NA
17 116266 116420 1 441 1 504 3 4.2954 3.2228
17 116429 116588 1 442 1 534 3 16.098 2.2998
17 116505 116611 1 443 0 151 1 NA NA
17 116568 116670 1 444 0 97 1 NA NA
17 116596 116742 1 445 1 463 3 0.63279 0.73662
17 116691 116849 1 446 0 255 2 NA NA
17 116780 116962 1 447 1 457 3 17.136 0.34801
17 116956 117127 1 448 1 646 3 7.8433 7.115
17 117044 117156 1 449 0 133 1 NA NA
17 117155 117312 1 450 1 863 3 0.78598 4.2499
17 117329 117478 1 451 1 531 3 0.10909 2.5713
17 117496 117654 1 452 1 800 3 3.0403 15.636
17 117685 117832 1 453 1 476 3 0.45915 3.8651
17 117974 118139 1 454 1 650 3 2.9668 13.576
17 118144 118292 1 455 1 618 3 0.75247 3.6216
17 118302 118455 1 456 1 607 3 0.33053 3.9827
17 118465 118615 1 457 1 705 3 12.187 0.45903
17 118631 118761 1 458 1 526 3 1.9256 0.22383
17 118797 118943 1 459 1 496 3 2.1739 0.33363
17 118943 119099 1 460 1 431 3 0.22221 3.2004
17 119108 119292 1 461 1 356 3 11.586 10.521
17 119376 119530 1 462 1 719 3 9.3757 5.4301
17 119534 119692 1 463 1 598 3 0.70706 2.1136
17 119705 119861 1 464 1 720 3 10.853 5.1539
17 119872 120033 1 465 1 298 3 0.28973 8.9143
17 120028 120180 1 466 1 638 3 3.3979 0.92511
17 120192 120348 1 467 1 496 3 0.13299 11.444
17 120354 120490 1 468 1 446 3 0.13056 0.16307
17 120525 120681 1 469 1 524 3 8.1348 9.3794
17 120675 120836 1 470 1 537 3 7.8594 0.65373
17 120828 120973 1 471 1 527 3 0.058736 1.1489
17 120920 121022 1 472 0 106 1 NA NA
17 121005 121157 1 473 0 317 2 NA NA
17 121058 121214 1 474 0 156 1 NA NA
17 121165 121299 1 475 1 546 3 12.801 6.3974
17 121320 121488 1 476 1 539 3 1.9428 4.3769
17 121483 121589 1 477 0 209 1 NA NA
17 121512 121638 1 478 0 254 2 NA NA
17 121654 121815 1 479 1 438 3 2.9708 2.5019
17 121737 121895 1 480 0 145 1 NA NA
17 121798 121898 1 481 0 88 1 NA NA
17 121844 121945 1 482 0 202 2 NA NA
17 121933 122108 1 483 1 488 3 0.55381 7.3001
17 122117 122262 1 484 1 637 3 8.3242 0.4156
17 122183 122283 1 485 0 111 1 NA NA
17 122230 122349 1 486 0 263 2 NA NA
17 122290 122426 1 487 1 589 3 0.0084998 3.6293
17 122453 122564 1 488 0 204 2 NA NA
17 122557 122676 1 489 1 412 3 0.63567 0.79005
17 122623 122771 1 490 1 456 3 6.1651 9.2988
17 122723 122831 1 491 0 100 1 NA NA
17 122741 122903 1 492 0 284 2 NA NA
17 122844 123008 1 493 1 488 3 5.1231 18.849
17 122933 123091 1 494 0 210 2 NA NA
17 122989 123115 1 495 0 172 1 NA NA
17 123047 123193 1 496 1 406 3 8.1582 0.19346
17 123112 123224 1 497 0 103 1 NA NA
17 123217 123370 1 498 1 521 3 6.5421 0.8261
17 123288 123426 1 499 0 147 1 NA NA
17 123385 123546 1 500 1 531 3 6.499 14.378
17 123610 123756 1 501 1 412 3 7.74 8.486
17 123762 123868 1 502 0 102 1 NA NA
17 123790 123932 1 503 1 450 3 2.7155 2.8063
17 123940 124098 1 504 1 620 3 0.01584 2.9176
17 124128 124272 1 505 1 503 3 1.059 0.72448
17 124190 124294 1 506 0 157 1 NA NA
17 124287 124433 1 507 1 387 3 5.5201 1.7988
17 124449 124607 1 508 1 658 3 2.8136 3.1551
17 124693 124835 1 509 1 483 3 5.1496 8.1052
17 124843 124995 1 510 1 606 3 0.37401 5.8026
17 124938 125054 1 511 0 144 1 NA NA
17 124963 125079 1 512 0 109 1 NA NA
17 125024 125165 1 513 1 540 3 1.3941 1.9066
17 125121 125250 1 514 1 340 3 4.0571 15.411
17 125234 125384 1 515 1 522 3 14.591 2.1557
17 125363 125531 1 516 1 573 3 4.0062 3.4074
17 125541 125696 1 517 1 585 3 8.4306 0.67981
17 125706 125851 1 518 1 709 3 3.7605 2.2859
17 125877 126033 1 519 1 699 3 1.225 0.33824
17 126050 126195 1 520 1 715 3 0.99027 1.7136
17 126198 126357 1 521 1 647 3 6.6858 10.097
17 126654 126819 1 522 1 817 3 0.46019 1.701
17 126858 127000 1 523 1 626 3 12.532 0.77328
17 127000 127151 1 524 1 693 3 0.51691 0.083759
17 127159 127303 1 525 0 278 2 NA NA
17 127223 127349 1 526 0 99 1 NA NA
17 127322 127443 1 527 1 461 3 1.6445 0.43563
17 127483 127634 1 528 1 434 3 2.7999 0.37606
17 127636 127794 1 529 1 562 3 0.40501 4.7289
17 127806 127964 1 530 1 594 3 0.30755 7.1752
17 127926 128042 1 531 0 115 1 NA NA
17 127950 128108 1 532 1 463 3 6.1291 14.646
17 128122 128256 1 533 1 461 3 0.62626 12.029
17 128268 128414 1 534 1 465 3 0.5014 0.33787
17 128340 128440 1 535 0 140 1 NA NA
17 128391 128542 1 536 1 439 3 0.1222 2.2316
17 128494 128598 1 537 0 95 1 NA NA
17 128559 128691 1 538 0 222 2 NA NA
17 128607 128751 1 539 0 248 2 NA NA
17 128633 128781 1 540 0 173 1 NA NA
17 128743 128893 1 541 1 704 3 0.2887 1.7094
17 128912 129064 1 542 1 654 3 3.5512 2.0924
17 129058 129198 1 543 1 424 3 3.2457 2.0542
17 129215 129315 1 544 0 89 1 NA NA
17 129216 129377 1 545 1 428 3 6.0749 0.8846
17 129377 129526 1 546 1 451 3 4.6573 1.2663
17 129528 129668 1 547 1 520 3 1.0502 12.194
17 129685 129850 1 548 1 430 3 15.997 5.6139
17 129827 129933 1 549 0 108 1 NA NA
17 129829 129989 1 550 1 509 3 4.2815 12.163
17 129925 130049 1 551 0 136 1 NA NA
17 129976 130152 1 552 0 545 4 NA NA
17 130149 130255 1 553 0 144 1 NA NA
17 130144 130298 1 554 0 411 2 NA NA
17 130268 130426 1 555 0 212 1 NA NA
17 130303 130439 1 556 0 259 2 NA NA
17 130448 130607 1 557 1 421 3 0.58542 1.8715
17 130605 130749 1 558 1 485 3 5.3961 1.3857
17 130677 130791 1 559 0 157 1 NA NA
17 130788 130950 1 560 1 474 3 9.6823 3.334
17 130915 131075 1 561 1 382 3 0.6686 1.4166
17 131114 131238 1 562 1 522 3 0.35085 4.4688
17 131261 131361 1 563 0 59 1 NA NA
17 131295 131453 1 564 0 101 1 NA NA
17 131355 131485 1 565 0 99 1 NA NA
17 131454 131606 1 566 1 794 3 5.0671 10.281
17 131649 131791 1 567 1 598 3 3.1269 1.0513
17 131803 131957 1 568 1 615 3 3.8886 2.2993
17 132086 132238 1 569 0 637 2 NA NA
17 132257 132408 1 570 1 524 3 6.4826 0.67476
17 132422 132564 1 571 1 602 3 3.1164 1.9349
17 132588 132726 1 572 1 530 3 0.58781 5.614
17 132733 132889 1 573 1 644 3 0.38943 2.3661
17 132905 133037 1 574 1 555 3 0.77401 4.0785
17 133070 133192 1 575 1 720 3 0.18285 1.6583
17 133218 133350 1 576 1 387 3 0.20033 1.0178
17 133397 133540 1 577 1 526 3 4.8649 0.9499
17 133521 133679 1 578 1 545 3 2.4547 7.6157
17 133656 133795 1 579 0 251 2 NA NA
17 133730 133882 1 580 0 233 1 NA NA
17 133786 133947 1 581 0 320 2 NA NA
17 133896 134042 1 582 1 537 3 1.3864 0.46394
17 134066 134216 1 583 1 698 3 1.7095 1.0191
17 134266 134410 1 584 1 595 3 2.434 0.22678
17 134418 134557 1 585 1 561 3 1.0676 1.7109
17 134660 134819 1 586 1 465 3 1.6658 1.7764
17 134828 134991 1 587 1 475 3 4.1929 0.36831
17 134995 135157 1 588 1 649 3 1.7019 8.4806
17 135174 135322 1 589 1 586 3 0.80908 4.8125
17 135322 135472 1 590 1 335 3 1.4478 1.2674
17 135509 135677 1 591 1 616 3 1.7255 1.0632
17 135678 135845 1 592 1 472 3 2.494 15.939
17 135852 136015 1 593 1 450 3 18.005 3.2999
17 136028 136188 1 594 1 410 3 7.8447 0.028605
17 136196 136346 1 595 1 708 3 7.3794 6.8313
17 136352 136512 1 596 1 527 3 6.5755 4.9888
17 136607 136759 1 597 1 846 3 4.1828 8.6558
17 136737 136879 1 598 1 418 3 7.4482 2.39
17 136885 137039 1 599 1 584 3 0.39216 1.7218
17 137145 137289 1 600 1 645 3 0.56712 1.7876
17 137298 137492 1 601 0 531 4 NA NA
17 137513 137655 1 602 1 557 3 0.5683 1.0242
17 137661 137801 1 603 1 386 3 0.070841 6.464
17 137812 137956 1 604 1 317 3 0.98743 9.1366
17 137964 138153 1 605 1 621 3 0.76167 18.924
17 138107 138263 1 606 0 158 1 NA NA
17 138172 138316 1 607 0 509 2 NA NA
17 138345 138475 1 608 0 393 2 NA NA
17 138411 138541 1 609 0 159 1 NA NA
17 138512 138646 1 610 0 166 1 NA NA
17 138568 138710 1 611 0 314 2 NA NA
17 138724 138860 1 612 1 540 3 2.3828 8.111
17 138872 139030 1 613 1 721 3 10.85 0.20343
17 139042 139209 1 614 1 684 3 0.68612 5.7148
17 139216 139366 1 615 1 640 3 1.39 2.4648
17 139384 139537 1 616 1 708 3 2.5891 0.25566
17 139640 139783 1 617 1 372 3 0.88812 10.674
17 139818 139970 1 618 1 612 3 0.060015 5.0847
17 139942 140100 1 619 0 336 2 NA NA
17 140026 140142 1 620 0 103 1 NA NA
17 140050 140202 1 621 0 162 1 NA NA
17 140075 140221 1 622 0 168 1 NA NA
17 140145 140249 1 623 0 104 1 NA NA
17 140166 140316 1 624 0 323 2 NA NA
17 140276 140423 1 625 1 364 3 1.101 7.3399
17 140328 140444 1 626 0 136 1 NA NA
17 140390 140498 1 627 0 145 1 NA NA
17 140423 140554 1 628 0 331 2 NA NA
17 140504 140646 1 629 0 278 1 NA NA
17 140585 140737 1 630 1 505 3 2.9815 2.2762
17 140715 140851 1 631 0 273 2 NA NA
17 140765 140912 1 632 0 231 2 NA NA
17 140894 141043 1 633 1 319 3 13.009 3.917
17 141071 141209 1 634 1 455 3 0.023062 1.4425
17 141221 141375 1 635 1 627 3 0.69357 10.534
17 141380 141511 1 636 1 538 3 1.2816 7.3703
17 141514 141654 1 637 1 524 3 1.8123 2.7186
17 141681 141852 1 638 1 449 3 4.6253 13.973
17 141865 142009 1 639 1 543 3 0.31096 2.8502
17 142026 142165 1 640 1 688 3 0.3258 0.15146
17 142179 142342 1 641 1 556 3 1.591 4.6615
17 142351 142491 1 642 1 788 3 2.3918 7.7995
17 142502 142654 1 643 1 820 3 15.675 17.643
17 142660 142818 1 644 1 686 3 11.643 18.732
17 142956 143110 1 645 1 621 3 4.0657 10.118
17 143125 143273 1 646 1 667 3 1.4333 1.0262
17 143279 143435 1 647 1 563 3 3.0346 1.2295
17 143433 143600 1 648 1 594 3 6.7787 1.0543
17 143613 143773 1 649 1 680 3 4.6064 3.6099
17 143755 143917 1 650 1 512 3 12.808 3.4171
17 143940 144126 1 651 1 636 3 7.3284 0.042691
17 144155 144305 1 652 0 216 2 NA NA
17 144355 144515 1 653 1 626 3 0.36134 2.8629
17 144581 144703 1 654 1 428 3 1.927 0.85254
17 144713 144881 1 655 1 612 3 0.80037 4.1464
17 144802 144906 1 656 0 95 1 NA NA
17 144902 145052 1 657 1 472 3 5.3958 4.9233
17 145058 145218 1 658 1 607 3 3.3314 0.53317
17 145229 145385 1 659 1 502 3 4.8761 0.60748
17 145456 145604 1 660 1 426 3 1.3047 7.2051
17 145673 145783 1 661 0 74 1 NA NA
17 145880 146009 1 662 1 289 3 2.1037 6.6959
17 145993 146099 1 663 0 95 1 NA NA
17 146049 146192 1 664 1 358 3 0.13432 4.0539
17 146110 146270 1 665 0 166 1 NA NA
17 146149 146303 1 666 0 84 1 NA NA
17 146186 146288 1 667 0 118 1 NA NA
17 146215 146365 1 668 0 266 2 NA NA
17 146369 146485 1 669 0 248 2 NA NA
17 146393 146549 1 670 0 106 1 NA NA
17 146534 146670 1 671 0 246 2 NA NA
17 146651 146757 1 672 0 116 1 NA NA
17 146707 146823 1 673 0 188 2 NA NA
17 146769 146917 1 674 0 240 2 NA NA
17 146836 146952 1 675 0 135 1 NA NA
17 146883 147011 1 676 0 141 1 NA NA
17 146897 147053 1 677 0 196 1 NA NA
17 147045 147205 1 678 0 313 2 NA NA
17 147166 147316 1 679 0 196 2 NA NA
17 147259 147365 1 680 0 108 1 NA NA
17 147283 147445 1 681 1 465 3 3.2399 9.7286
17 148320 148454 1 682 1 338 3 1.061 3.9167
17 148431 148591 1 683 1 556 3 0.2818 0.094114
17 148592 148748 1 684 1 511 3 0.64346 2.3554
17 148804 148950 1 685 1 544 3 1.5212 0.53761
17 149131 149271 1 686 0 150 1 NA NA
17 149199 149335 1 687 0 213 2 NA NA
17 149554 149712 1 688 0 584 4 NA NA
17 149726 149873 1 689 0 198 2 NA NA
17 149838 149952 1 690 0 96 1 NA NA
17 149883 150039 1 691 0 237 2 NA NA
17 150048 150198 1 692 1 257 3 0.37947 5.5517
17 150688 150808 1 693 0 98 1 NA NA
17 151116 151238 1 694 0 82 1 NA NA
17 151287 151425 1 695 1 546 3 0.58573 0.17645
17 151372 151480 1 696 0 89 1 NA NA
17 151452 151584 1 697 1 547 3 6.015 1.04
17 151658 151771 1 698 0 223 2 NA NA
17 151687 151823 1 699 0 168 1 NA NA
17 151808 151964 1 700 1 436 3 1.8139 3.5034
17 151937 152064 1 701 0 289 2 NA NA
17 151964 152110 1 702 0 117 1 NA NA
17 152016 152154 1 703 0 149 1 NA NA
17 152096 152202 1 704 0 220 2 NA NA
17 152097 152255 1 705 0 88 1 NA NA
17 152233 152392 1 706 1 494 3 5.9037 1.8853
17 152430 152590 1 707 1 387 3 3.1857 0.37753
17 152530 152648 1 708 0 70 1 NA NA
17 152597 152751 1 709 0 104 1 NA NA
17 152689 152840 1 710 0 247 2 NA NA
17 152762 152920 1 711 0 139 1 NA NA
17 152806 152971 1 712 0 316 2 NA NA
17 152917 153043 1 713 0 144 1 NA NA
17 152990 153150 1 714 0 271 2 NA NA
17 153070 153205 1 715 0 243 2 NA NA
17 153151 153255 1 716 0 122 1 NA NA
17 153156 153290 1 717 0 107 1 NA NA
17 153244 153358 1 718 1 294 3 1.0485 3.5223
17 153314 153424 1 719 0 102 1 NA NA
17 153373 153513 1 720 0 210 2 NA NA
17 153469 153616 1 721 0 175 2 NA NA
17 153611 153737 1 722 1 343 3 3.5473 1.0745
17 153772 153921 1 723 0 378 2 NA NA
17 153858 154012 1 724 0 152 1 NA NA
17 153953 154103 1 725 1 469 3 0.72441 0.98625
17 154048 154158 1 726 0 146 1 NA NA
17 154103 154231 1 727 1 422 3 1.8553 2.6482
17 154188 154342 1 728 0 317 2 NA NA
17 154256 154396 1 729 0 181 1 NA NA
17 154354 154512 1 730 1 501 3 14.008 8.5583
17 154504 154695 1 731 1 499 3 14.88 9.7733
17 154667 154825 1 732 1 514 3 8.3723 0.45427
17 154818 154974 1 733 0 353 2 NA NA
17 154861 154975 1 734 0 211 1 NA NA
17 155011 155139 1 735 1 481 3 0.14143 2.6226
17 155150 155300 1 736 1 581 3 1.1657 0.036235
17 155319 155464 1 737 1 389 3 2.0264 0.5813
17 155478 155620 1 738 1 565 3 0.53954 7.8652
17 155624 155778 1 739 1 394 3 0.27493 0.60193
17 155782 155930 1 740 1 462 3 5.8068 1.4503
17 155966 156108 1 741 1 638 3 1.4293 7.955
17 156114 156277 1 742 1 721 3 3.8523 11.615
17 156296 156448 1 743 1 662 3 0.58719 3.088
17 156572 156708 1 744 1 582 3 2.5938 5.6366
17 156716 156873 1 745 1 443 3 0.34347 2.1
17 156861 157007 1 746 0 281 2 NA NA
17 157011 157142 1 747 0 234 2 NA NA
17 157057 157163 1 748 0 61 1 NA NA
17 157153 157272 1 749 1 431 3 2.0359 1.409
17 157285 157443 1 750 1 553 3 2.9388 0.035868
17 157453 157597 1 751 1 476 3 2.2859 1.257
17 157606 157766 1 752 1 383 3 2.3847 1.3543
17 157771 157915 1 753 1 594 3 3.2374 1.6026
17 158072 158228 1 754 1 538 3 12.526 1.7714
17 158238 158374 1 755 1 583 3 5.9404 4.5871
17 158410 158551 1 756 1 558 3 1.0583 1.1272
17 158569 158723 1 757 1 522 3 1.6083 2.223
17 158714 158876 1 758 1 408 3 7.7201 3.797
17 158877 159023 1 759 1 417 3 0.39856 0.32472
17 159034 159196 1 760 1 465 3 0.76757 2.136
17 159198 159348 1 761 1 494 3 1.5678 1.0051
17 159375 159541 1 762 1 541 3 0.18015 0.51825
17 159509 159657 1 763 1 367 3 0.29975 1.0365
17 159698 159852 1 764 1 658 3 1.7042 1.4562
17 159825 159963 1 765 0 361 2 NA NA
17 159888 160012 1 766 0 281 2 NA NA
17 159959 160087 1 767 0 161 1 NA NA
17 160046 160205 1 768 0 442 2 NA NA
17 160137 160257 1 769 0 159 1 NA NA
17 160237 160380 1 770 1 580 3 1.1607 1.6171
17 160433 160561 1 771 1 551 3 4.461 2.125
17 160652 160811 1 772 1 805 3 4.3318 5.704
17 160838 160996 1 773 1 663 3 4.7383 3.4901
17 161037 161185 1 774 1 689 3 1.1314 2.1714
17 161196 161358 1 775 1 502 3 0.050934 3.1865
17 161374 161532 1 776 0 214 1 NA NA
17 161380 161535 1 777 0 469 2 NA NA
17 161544 161699 1 778 1 788 3 2.1379 2.4097
17 161739 161918 1 779 1 516 3 0.39666 6.7441
17 161922 162068 1 780 1 508 3 2.7502 0.73941
17 162073 162216 1 781 1 634 3 0.089338 1.3442
17 162278 162432 1 782 1 844 3 0.71184 1.5959
17 162448 162625 1 783 1 556 3 14.359 2.7297
17 162624 162780 1 784 1 505 3 5.7507 7.8536
17 162798 162952 1 785 1 565 3 0.38341 0.15267
17 162962 163110 1 786 1 670 3 0.58453 1.7538
17 163126 163288 1 787 1 408 3 0.66659 18.785
17 163300 163438 1 788 1 559 3 1.4664 9.2462
17 163460 163620 1 789 0 486 2 NA NA
17 163629 163777 1 790 1 456 3 3.6778 0.99495
17 163797 163953 1 791 1 525 3 7.7435 0.351
17 163973 164125 1 792 1 844 3 2.4825 7.5913
17 164131 164287 1 793 1 487 3 0.14319 12.962
17 164354 164525 1 794 1 586 3 10.926 17.019
17 164492 164685 1 795 0 738 4 NA NA
17 164679 164856 1 796 0 631 4 NA NA
17 164849 165005 1 797 1 635 3 2.3039 0.55198
17 165020 165176 1 798 1 516 3 4.5615 0.056336
17 165186 165328 1 799 1 554 3 1.5932 2.5246
17 165303 165415 1 800 0 126 1 NA NA
17 165356 165456 1 801 0 102 1 NA NA
17 165363 165521 1 802 1 441 3 2.9918 2.7727
17 165479 165587 1 803 0 82 1 NA NA
17 165538 165654 1 804 1 509 3 1.4843 0.69653
17 165603 165705 1 805 0 110 1 NA NA
17 165720 165879 1 806 1 617 3 1.8047 0.58297
17 165861 166034 1 807 1 432 3 2.9318 11.406
17 166064 166195 1 808 1 703 3 2.1477 2.011
17 166203 166359 1 809 1 723 3 1.7026 6.6594
17 166501 166663 1 810 1 627 3 0.66202 14.556
17 166674 166829 1 811 1 473 3 5.2891 2.1358
17 166839 166972 1 812 1 446 3 0.48994 1.2818
17 167000 167149 1 813 1 411 3 0.19748 0.098421
17 167153 167316 1 814 1 499 3 4.3184 7.2049
17 167368 167498 1 815 0 91 1 NA NA
17 167511 167658 1 816 1 643 3 9.5828 0.74526
17 167649 167749 1 817 0 93 1 NA NA
17 167682 167851 1 818 1 516 3 3.0921 3.9664
17 167891 167991 1 819 0 144 1 NA NA
17 167888 168042 1 820 0 334 2 NA NA
17 167958 168070 1 821 0 122 1 NA NA
17 168075 168231 1 822 1 505 3 13.699 0.13525
17 168236 168394 1 823 1 419 3 3.9501 2.5678
17 168377 168523 1 824 0 178 1 NA NA
17 168442 168574 1 825 0 238 2 NA NA
17 168594 168728 1 826 1 465 3 0.29003 3.5228
17 168685 168833 1 827 0 145 1 NA NA
17 168718 168830 1 828 0 314 2 NA NA
17 168898 169042 1 829 1 524 3 2.1716 2.0311
17 169025 169125 1 830 0 91 1 NA NA
17 169049 169205 1 831 1 490 3 10.953 9.9332
17 169213 169373 1 832 1 491 3 0.047276 3.218
17 169366 169502 1 833 1 650 3 2.3791 1.0666
17 169532 169682 1 834 1 416 3 1.5477 0.1716
17 169691 169831 1 835 1 365 3 2.7082 3.8174
17 169846 170007 1 836 1 510 3 0.97405 14.006
17 169993 170168 1 837 1 533 3 15.985 0.35073
17 170166 170323 1 838 1 441 3 0.53813 2.9381
17 170336 170518 1 839 1 530 3 0.07905 11.024
17 170528 170674 1 840 1 531 3 1.4768 0.95603
17 170860 170992 1 841 1 325 3 1.4216 3.2213
17 171014 171170 1 842 1 464 3 0.20385 0.90834
17 171179 171325 1 843 1 597 3 3.3599 7.8266
17 171336 171490 1 844 0 230 2 NA NA
17 171398 171540 1 845 0 309 2 NA NA
17 171498 171650 1 846 1 406 3 0.78234 3.5087
17 171608 171754 1 847 0 340 2 NA NA
17 171698 171834 1 848 0 287 2 NA NA
17 171734 171834 1 849 0 152 1 NA NA
17 171763 171925 1 850 1 474 3 11.303 15.185
17 171828 171944 1 851 0 138 1 NA NA
17 171851 172009 1 852 0 201 1 NA NA
17 171951 172055 1 853 0 100 1 NA NA
17 171987 172148 1 854 1 553 3 1.6047 0.86442
17 172180 172336 1 855 1 525 3 0.88268 7.0255
17 172341 172504 1 856 1 390 3 2.8035 2.941
17 172471 172613 1 857 1 414 3 1.1757 1.6902
17 172621 172784 1 858 1 536 3 5.7942 1.0073
17 172772 172937 1 859 1 491 3 0.028928 2.7532
17 172976 173120 1 860 1 455 3 0.62856 0.46264
17 173150 173282 1 861 1 583 3 9.1528 7.283
17 173289 173447 1 862 0 120 1 NA NA
17 173743 173877 1 863 0 62 1 NA NA
17 173919 174087 1 864 1 544 3 1.0661 1.9998
17 174114 174271 1 865 1 716 3 0.32712 0.19631
17 174274 174424 1 866 1 763 3 0.23556 0.80383
17 174460 174604 1 867 1 653 3 1.5148 2.5804
17 174598 174704 1 868 0 131 1 NA NA
17 174644 174794 1 869 1 622 3 1.0552 3.0726
17 174808 174978 1 870 1 492 3 6.8992 0.14974
17 174927 175031 1 871 0 121 1 NA NA
17 174966 175108 1 872 1 626 3 0.50878 2.113
17 175060 175162 1 873 0 132 1 NA NA
17 175129 175283 1 874 1 656 3 1.0603 0.56563
17 175294 175450 1 875 1 435 3 2.6821 4.3852
17 175453 175609 1 876 0 156 1 NA NA
17 175540 175642 1 877 0 118 1 NA NA
17 175627 175779 1 878 1 509 3 0.039096 11.107
17 175702 175806 1 879 0 99 1 NA NA
17 175852 176002 1 880 1 611 3 0.27922 0.21626
17 176005 176117 1 881 0 92 1 NA NA
17 176044 176180 1 882 0 333 2 NA NA
17 176202 176354 1 883 1 642 3 2.2653 5.566
17 176396 176531 1 884 1 424 3 10.982 3.3077
17 176536 176689 1 885 1 547 3 3.1177 0.59252
17 176721 176879 1 886 1 547 3 0.86802 4.5391
17 176898 177033 1 887 1 465 3 8.0996 2.4296
17 177162 177320 1 888 0 301 2 NA NA
17 177333 177507 1 889 1 370 3 5.3847 7.0016
17 177499 177645 1 890 1 448 3 2.5054 1.3775
17 177656 177800 1 891 1 484 3 2.2402 0.43418
17 177807 177945 1 892 1 538 3 0.93985 7.9202
17 177968 178118 1 893 1 476 3 3.1958 3.2199
17 178048 178154 1 894 0 62 1 NA NA
17 178131 178271 1 895 1 497 3 3.2927 3.8909
17 178218 178342 1 896 0 173 1 NA NA
17 178246 178398 1 897 0 227 1 NA NA
17 178291 178397 1 898 0 126 1 NA NA
17 178312 178454 1 899 0 102 1 NA NA
17 178415 178569 1 900 0 400 2 NA NA
17 178450 178562 1 901 0 151 1 NA NA
17 178565 178713 1 902 1 366 3 18.02 0.55712
17 178708 178876 1 903 1 420 3 7.1516 0.44967
17 178867 179013 1 904 1 526 3 3.208 2.0721
17 179043 179171 1 905 1 451 3 1.2636 1.4935
17 179177 179331 1 906 1 605 3 0.96731 9.0785
17 179344 179494 1 907 1 495 3 7.1119 13.512
17 179517 179663 1 908 1 469 3 7.4857 7.173
17 179680 179830 1 909 1 584 3 3.6398 6.2994
17 179844 180005 1 910 1 681 3 4.1503 0.0202
17 180137 180289 1 911 0 125 1 NA NA
17 180151 180287 1 912 0 369 2 NA NA
17 180294 180444 1 913 1 521 3 4.1207 4.8563
17 180476 180622 1 914 1 516 3 0.46382 0.53121
17 180638 180794 1 915 1 469 3 2.4222 0.10691
17 180805 180962 1 916 1 586 3 0.35787 0.37937
17 180977 181131 1 917 1 437 3 6.351 1.6847
17 181043 181153 1 918 0 131 1 NA NA
17 181164 181291 1 919 1 474 3 3.5919 3.4376
17 181327 181475 1 920 1 548 3 1.4927 1.6973
17 181470 181580 1 921 0 98 1 NA NA
17 181531 181672 1 922 1 441 3 7.6386 0.36546
17 181679 181836 1 923 1 582 3 1.2324 0.75419
17 181919 182031 1 924 1 475 3 4.6242 0.69689
17 181984 182142 1 925 0 273 1 NA NA
17 182030 182184 1 926 0 404 2 NA NA
17 182109 182232 1 927 0 302 2 NA NA
17 182196 182344 1 928 1 601 3 0.23135 1.1347
17 182354 182510 1 929 1 612 3 0.096021 1.7525
17 182522 182679 1 930 1 695 3 9.092 1.8723
17 182768 182941 1 931 1 368 3 9.7877 6.8978
17 182921 183091 1 932 1 510 3 3.161 0.71662
17 183102 183250 1 933 1 448 3 0.88693 1.8907
17 183240 183342 1 934 0 108 1 NA NA
17 183238 183396 1 935 1 449 3 5.0111 2.2945
17 183406 183554 1 936 1 504 3 2.6185 17.073
17 183503 183668 1 937 1 473 3 2.5974 7.5196
17 183703 183863 1 938 1 458 3 1.7827 0.53187
17 183865 184033 1 939 1 580 3 3.4302 3.7823
17 184090 184200 1 940 1 417 3 0.3493 1.3702
17 184256 184374 1 941 1 395 3 0.25473 2.1443
17 184361 184503 1 942 0 153 1 NA NA
17 184425 184563 1 943 0 483 2 NA NA
17 184517 184619 1 944 0 103 1 NA NA
17 184641 184795 1 945 0 293 2 NA NA
17 184725 184855 1 946 0 133 1 NA NA
17 184772 184902 1 947 0 125 1 NA NA
17 184814 184970 1 948 0 160 1 NA NA
17 184897 185053 1 949 0 197 1 NA NA
17 184999 185109 1 950 0 143 1 NA NA
17 185025 185175 1 951 0 157 1 NA NA
17 185129 185269 1 952 0 172 1 NA NA
17 185218 185344 1 953 0 212 2 NA NA
17 185355 185510 1 954 1 541 3 0.17308 3.069
17 185540 185701 1 955 1 555 3 0.59511 0.035084
17 185712 185878 1 956 1 386 3 3.1291 1.4232
17 185878 186042 1 957 1 606 3 6.3147 0.97459
17 186197 186343 1 958 1 566 3 4.2695 5.6115
17 186345 186501 1 959 1 401 3 1.6732 0.41901
17 186542 186656 1 960 0 87 1 NA NA
17 186567 186760 1 961 1 487 3 13.658 6.3167
17 186704 186822 1 962 0 122 1 NA NA
17 186765 186895 1 963 0 114 1 NA NA
17 186827 186981 1 964 1 485 3 11.418 0.055281
17 186931 187071 1 965 0 143 1 NA NA
17 187011 187160 1 966 1 303 3 5.9789 1.4723
17 187132 187289 1 967 1 436 3 6.1143 1.653
17 187209 187315 1 968 0 118 1 NA NA
17 187282 187451 1 969 1 420 3 11.365 11.709
17 187462 187608 1 970 0 158 1 NA NA
17 187519 187657 1 971 1 397 3 2.1327 17.603
17 187787 187925 1 972 1 565 3 3.7386 0.12966
17 187956 188115 1 973 1 382 3 11.315 1.8314
17 188213 188360 1 974 1 741 3 0.41218 3.7975
17 188364 188523 1 975 1 557 3 4.87 13.158
17 188525 188665 1 976 1 458 3 1.9167 0.77965
17 188679 188825 1 977 1 549 3 5.3572 2.9716
17 188843 189003 1 978 1 433 3 2.7001 14.041
17 189001 189129 1 979 1 381 3 0.049869 1.5312
17 44968 45100 2 1 1 734 3 0.79122 0.5016
17 45126 45276 2 2 1 692 3 1.9499 2.4348
17 45285 45453 2 3 1 678 3 3.2161 4.4534
17 45456 45612 2 4 1 513 3 1.0234 0.38132
17 45614 45772 2 5 1 758 3 0.17228 2.779
17 45781 45917 2 6 1 400 3 1.3464 10.684
17 45941 46087 2 7 1 391 3 12.137 0.14264
17 46109 46257 2 8 1 459 3 5.2978 2.1438
17 46273 46426 2 9 1 525 3 0.48311 8.6656
17 46423 46582 2 10 1 494 3 6.8049 2.0873
17 46589 46725 2 11 0 456 2 NA NA
17 46622 46760 2 12 0 136 1 NA NA
17 46730 46840 2 13 0 101 1 NA NA
17 46788 46911 2 14 1 484 3 16.597 5.7194
17 46848 46992 2 15 0 156 1 NA NA
17 46903 47017 2 16 0 290 2 NA NA
17 46952 47091 2 17 0 307 2 NA NA
17 46999 47111 2 18 0 111 1 NA NA
17 47094 47220 2 19 1 450 3 3.8253 0.21043
17 47208 47366 2 20 1 453 3 4.7832 9.2095
17 47326 47460 2 21 0 153 1 NA NA
17 47407 47559 2 22 1 652 3 3.5174 6.8469
17 47564 47672 2 23 0 112 1 NA NA
17 47602 47748 2 24 1 462 3 7.5942 4.6322
17 47676 47802 2 25 0 107 1 NA NA
17 47733 47935 2 26 0 702 5 NA NA
17 47878 47988 2 27 0 84 1 NA NA
17 47923 48063 2 28 0 181 2 NA NA
17 48427 48583 2 29 1 367 3 2.5851 4.9408
17 48611 48753 2 30 1 694 3 1.0947 0.45545
17 48881 49023 2 31 1 495 3 2.8685 4.1951
17 49046 49180 2 32 1 506 3 2.0377 1.7604
17 49162 49312 2 33 1 531 3 1.9594 0.058284
17 49329 49489 2 34 1 555 3 1.3666 6.642
17 49500 49640 2 35 1 676 3 3.2383 3.0277
17 49665 49837 2 36 1 559 3 0.29006 0.83126
17 49889 50036 2 37 1 736 3 4.9008 2.3611
17 50063 50219 2 38 1 560 3 2.3644 3.0313
17 50233 50367 2 39 1 592 3 0.20886 0.078542
17 50390 50547 2 40 1 714 3 4.5875 0.88139
17 50551 50701 2 41 1 710 3 1.7766 4.1326
17 50725 50871 2 42 1 692 3 4.4114 10.786
17 50884 51028 2 43 1 557 3 2.513 1.3626
17 51052 51196 2 44 1 556 3 0.75428 3.5919
17 51209 51311 2 45 0 256 2 NA NA
17 51212 51368 2 46 0 159 1 NA NA
17 51340 51496 2 47 1 780 3 0.95259 2.2467
17 51539 51692 2 48 1 540 3 0.2488 18.355
17 51670 51825 2 49 1 691 3 0.88726 5.7458
17 51826 51963 2 50 1 499 3 2.4211 6.0485
17 51912 52028 2 51 0 143 1 NA NA
17 51913 52063 2 52 0 185 1 NA NA
17 52001 52137 2 53 1 495 3 0.13774 13.757
17 52130 52250 2 54 0 145 1 NA NA
17 52159 52269 2 55 0 182 1 NA NA
17 52179 52333 2 56 0 338 2 NA NA
17 52280 52410 2 57 0 179 1 NA NA
17 52337 52467 2 58 0 123 1 NA NA
17 52397 52523 2 59 0 170 1 NA NA
17 52418 52528 2 60 0 106 1 NA NA
17 52475 52611 2 61 0 125 1 NA NA
17 52559 52726 2 62 1 587 3 6.6033 6.0593
17 52644 52758 2 63 0 169 1 NA NA
17 52742 52888 2 64 1 457 3 5.9983 16.24
17 52893 53045 2 65 1 447 3 6.73 2.2455
17 53064 53219 2 66 1 494 3 1.9093 1.9748
17 53315 53479 2 67 1 488 3 3.9357 7.936
17 53488 53638 2 68 1 574 3 12.929 9.8126
17 53655 53813 2 69 1 693 3 8.4571 1.3738
17 53822 53989 2 70 1 384 3 6.8437 1.8066
17 53994 54143 2 71 1 559 3 0.075275 17.048
17 54142 54300 2 72 1 537 3 4.528 11.628
17 54291 54447 2 73 0 293 2 NA NA
17 54372 54518 2 74 0 340 2 NA NA
17 54470 54610 2 75 1 514 3 0.33682 0.49281
17 54636 54782 2 76 1 483 3 0.68284 2.7692
17 54765 54911 2 77 1 441 3 0.88413 2.0304
17 54944 55050 2 78 1 381 3 4.2223 0.86754
17 55082 55252 2 79 1 588 3 0.2693 0.16104
17 55238 55394 2 80 1 548 3 0.78188 2.0358
17 55407 55557 2 81 1 728 3 14.707 4.9659
17 55577 55726 2 82 1 646 3 3.212 1.1416
17 55748 55902 2 83 0 197 2 NA NA
17 56042 56194 2 84 1 1010 3 7.2772 9.8554
17 56228 56366 2 85 1 721 3 0.18851 2.7343
17 56388 56528 2 86 1 454 3 0.11971 1.2586
17 56540 56688 2 87 1 552 3 1.1388 2.7574
17 56730 56862 2 88 1 502 3 0.44469 0.58042
17 56873 57013 2 89 1 580 3 2.1856 3.6402
17 57058 57192 2 90 1 491 3 0.22572 0.4136
17 57195 57363 2 91 1 607 3 3.9688 1.1648
17 57338 57474 2 92 0 277 2 NA NA
17 57368 57518 2 93 0 284 2 NA NA
17 57512 57662 2 94 1 518 3 0.24432 2.589
17 57682 57832 2 95 1 545 3 0.66288 0.53871
17 57839 57949 2 96 0 265 2 NA NA
17 57942 58061 2 97 0 232 2 NA NA
17 58004 58156 2 98 1 588 3 6.8595 9.9977
17 58070 58178 2 99 0 132 1 NA NA
17 58170 58294 2 100 0 162 1 NA NA
17 58201 58349 2 101 0 381 2 NA NA
17 58244 58402 2 102 0 257 1 NA NA
17 58307 58423 2 103 0 97 1 NA NA
17 58368 58519 2 104 1 583 3 7.2354 11.179
17 58564 58702 2 105 1 611 3 0.22802 1.0917
17 25618 25776 3 1 1 521 3 6.4037 2.7914
17 25738 25901 3 2 0 245 2 NA NA
17 25843 25965 3 3 0 94 1 NA NA
17 26194 26298 3 4 0 276 2 NA NA
17 26194 26336 3 5 0 210 1 NA NA
17 26374 26516 3 6 1 760 3 1.7166 0.97953
17 26537 26697 3 7 1 644 3 0.86527 0.17588
17 26732 26872 3 8 1 655 3 2.0215 0.22225
17 26891 27049 3 9 1 705 3 4.2784 1.1042
17 27087 27241 3 10 1 531 3 5.0344 2.2881
17 27261 27415 3 11 1 641 3 4.8998 0.90998
17 27432 27582 3 12 1 648 3 0.17459 0.72545
17 27590 27738 3 13 0 398 2 NA NA
17 27642 27758 3 14 0 234 1 NA NA
17 27685 27801 3 15 0 107 1 NA NA
17 27769 27921 3 16 1 590 3 3.025 2.3904
17 27933 28089 3 17 0 161 1 NA NA
17 27995 28118 3 18 0 265 2 NA NA
17 28130 28276 3 19 1 487 3 11.006 0.012871
17 28257 28397 3 20 0 97 1 NA NA
17 28323 28481 3 21 1 421 3 15.948 0.32997
17 28423 28537 3 22 0 106 1 NA NA
17 28524 28654 3 23 1 502 3 1.6617 5.19
17 28586 28692 3 24 0 181 1 NA NA
17 28654 28759 3 25 0 191 2 NA NA
17 28695 28851 3 26 0 296 2 NA NA
17 28749 28849 3 27 0 132 1 NA NA
17 28801 28921 3 28 0 155 1 NA NA
17 28873 29021 3 29 1 469 3 5.2308 0.152
17 28978 29080 3 30 0 100 1 NA NA
17 29004 29135 3 31 0 254 2 NA NA
17 29070 29192 3 32 1 414 3 13.938 4.4147
17 29169 29275 3 33 0 74 1 NA NA
17 29243 29406 3 34 0 281 2 NA NA
17 29317 29433 3 35 0 169 1 NA NA
17 29423 29563 3 36 1 532 3 1.0701 0.25917
17 29539 29645 3 37 0 209 2 NA NA
17 29588 29737 3 38 1 657 3 0.11928 3.2059
17 29680 29800 3 39 0 181 1 NA NA
17 29721 29853 3 40 0 209 1 NA NA
17 29761 29903 3 41 1 646 3 6.4141 7.0413
17 29886 30012 3 42 0 156 1 NA NA
17 29956 30090 3 43 1 362 3 3.6213 16.526
17 30039 30141 3 44 0 108 1 NA NA
17 30079 30239 3 45 1 618 3 0.174 2.3237
17 30242 30386 3 46 1 633 3 5.6007 8.4533
17 30336 30468 3 47 0 113 1 NA NA
17 30412 30546 3 48 1 499 3 2.6667 15.176
17 30528 30696 3 49 1 461 3 3.55 2.3403
17 30710 30848 3 50 1 342 3 4.2577 1.2095
17 30855 30999 3 51 1 526 3 2.6906 8.7042
17 31016 31156 3 52 1 432 3 0.68259 4.247
17 31158 31292 3 53 1 631 3 3.4038 2.9308
17 31320 31480 3 54 1 406 3 1.8066 5.5988
17 31501 31649 3 55 1 484 3 1.0846 0.031488
17 31653 31807 3 56 1 578 3 0.28821 2.2959
17 31826 31970 3 57 1 996 3 0.57184 4.2938
17 31999 32118 3 58 0 554 2 NA NA
17 32002 32144 3 59 0 124 1 NA NA
17 32308 32463 3 60 1 271 3 2.442 1.1775
17 32469 32632 3 61 1 443 3 2.7354 1.0426
17 32623 32745 3 62 0 117 1 NA NA
17 32671 32819 3 63 0 285 2 NA NA
17 32735 32891 3 64 0 165 1 NA NA
17 32847 32972 3 65 0 254 2 NA NA
17 32985 33145 3 66 1 289 3 3.7811 7.3412
17 33209 33343 3 67 0 104 1 NA NA
17 33280 33420 3 68 0 196 2 NA NA
17 33423 33585 3 69 0 285 2 NA NA
17 33599 33739 3 70 0 229 2 NA NA
17 33785 33889 3 71 0 74 1 NA NA
17 33840 34001 3 72 1 371 3 2.9684 1.2508
17 34159 34309 3 73 1 380 3 2.1906 0.45276
17 34423 34576 3 74 0 162 2 NA NA
6 769465 769589 4 1 0 119 2 NA NA
6 769551 769669 4 2 0 118 1 NA NA
6 769597 769743 4 3 0 224 2 NA NA
6 769754 769902 4 4 1 750 3 4.5307 0.99595
6 769913 770063 4 5 1 559 3 0.43313 0.841
6 770173 770302 4 6 0 159 2 NA NA
6 770240 770405 4 7 1 343 3 11.333 4.3998
6 770439 770603 4 8 1 741 3 4.6604 2.8832
6 770630 770791 4 9 0 320 2 NA NA
6 770712 770854 4 10 1 348 3 6.6238 7.9768
6 770838 770973 4 11 1 569 3 3.9067 1.8935
6 771035 771210 4 12 1 638 3 4.002 2.2488
6 771193 771351 4 13 1 530 3 8.4002 3.3112
6 771377 771538 4 14 1 592 3 0.076412 5.8624
6 771526 771668 4 15 0 260 2 NA NA
6 771603 771735 4 16 0 151 1 NA NA
6 771676 771830 4 17 0 218 1 NA NA
6 771718 771852 4 18 0 255 2 NA NA
6 771771 771887 4 19 0 114 1 NA NA
6 771857 771957 4 20 0 87 1 NA NA
6 771856 772009 4 21 0 369 2 NA NA
6 771911 772025 4 22 0 138 1 NA NA
6 771999 772145 4 23 0 361 2 NA NA
6 772050 772166 4 24 0 181 1 NA NA
6 772132 772308 4 25 1 433 3 15.964 8.2947
6 772251 772377 4 26 0 339 2 NA NA
6 772320 772476 4 27 1 384 3 16.49 14.313
6 772425 772563 4 28 0 109 1 NA NA
6 772494 772594 4 29 0 76 1 NA NA
6 772527 772662 4 30 1 493 3 6.7133 0.41397
6 772622 772768 4 31 1 501 3 4.7073 6.3613
6 772721 772888 4 32 0 219 2 NA NA
6 772817 772964 4 33 0 260 2 NA NA
6 772903 773017 4 34 0 172 2 NA NA
6 773042 773190 4 35 1 504 3 9.5972 0.11066
6 773156 773288 4 36 0 283 2 NA NA
6 773242 773376 4 37 0 147 1 NA NA
6 773327 773506 4 38 1 646 3 0.061216 15.032
6 773474 773618 4 39 1 571 3 4.7348 0.99443
6 773650 773790 4 40 1 359 3 7.2038 1.6037
6 773828 773982 4 41 0 315 2 NA NA
6 773878 774022 4 42 0 217 1 NA NA
6 773990 774140 4 43 0 438 2 NA NA
6 774054 774166 4 44 0 161 1 NA NA
6 774160 774325 4 45 1 373 3 5.0861 8.6197
6 774349 774507 4 46 1 464 3 4.2898 1.8961
6 774516 774678 4 47 1 530 3 4.7502 2.4843
6 774670 774830 4 48 1 546 3 17.544 1.5281
6 774830 774975 4 49 1 508 3 0.51757 2.1131
6 774987 775141 4 50 1 538 3 0.89857 1.161
6 775282 775436 4 51 0 472 2 NA NA
6 775308 775432 4 52 0 203 1 NA NA
6 775460 775604 4 53 1 491 3 0.23192 0.29424
6 775622 775764 4 54 1 783 3 0.074886 7.7052
6 775776 775936 4 55 1 654 3 2.2276 0.87969
6 775943 776095 4 56 1 613 3 0.027021 12.218
6 776101 776255 4 57 1 533 3 0.90878 0.5167
6 776239 776397 4 58 0 367 2 NA NA
6 776304 776410 4 59 0 165 1 NA NA
6 776424 776564 4 60 1 421 3 11.055 0.62486
6 776597 776761 4 61 1 460 3 4.0687 3.5305
6 776799 776931 4 62 1 350 3 2.528 4.0025
6 776896 777030 4 63 1 352 3 1.3301 0.79098
6 776980 777139 4 64 1 367 3 16.194 13.535
6 777069 777177 4 65 0 70 1 NA NA
6 777168 777316 4 66 1 567 3 5.7306 4.7394
6 777349 777505 4 67 1 452 3 2.2032 18.974
6 777526 777661 4 68 1 434 3 0.067771 0.18086
6 777771 777928 4 69 1 497 3 5.7651 9.1789
6 777935 778095 4 70 1 493 3 5.4428 1.7565
6 778108 778232 4 71 1 493 3 3.2986 1.9701
6 778269 778416 4 72 1 611 3 0.79044 1.282
6 778421 778571 4 73 1 539 3 3.3235 0.64978
6 778580 778730 4 74 1 582 3 7.3659 0.28623
6 778738 778897 4 75 1 529 3 0.25822 3.2676
6 778911 779051 4 76 1 429 3 0.88627 5.081
6 779041 779143 4 77 0 123 1 NA NA
6 779067 779215 4 78 1 479 3 3.027 0.47637
6 779216 779330 4 79 0 111 1 NA NA
6 779243 779399 4 80 0 407 2 NA NA
6 779411 779545 4 81 1 606 3 0.14185 2.6119
6 779550 779713 4 82 1 445 3 7.2184 12.793
6 779700 779843 4 83 1 373 3 0.4669 2.038
6 779811 779918 4 84 0 214 2 NA NA
6 779850 780007 4 85 1 563 3 10.335 5.5129
6 779997 780140 4 86 1 446 3 2.4578 3.6019
6 780161 780315 4 87 0 405 2 NA NA
6 780192 780296 4 88 0 178 1 NA NA
6 780304 780404 4 89 0 96 1 NA NA
6 780327 780499 4 90 1 418 3 6.0725 6.9635
6 780515 780667 4 91 1 510 3 1.1225 8.7997
6 780669 780825 4 92 1 554 3 0.3386 1.567
6 780837 780969 4 93 1 418 3 3.8477 1.8787
6 781124 781280 4 94 1 749 3 4.8752 6.9906
6 781313 781457 4 95 1 444 3 4.4758 4.1734
6 781448 781605 4 96 1 373 3 1.6123 6.0977
6 781614 781766 4 97 1 421 3 0.26803 0.79926
6 781779 781919 4 98 1 442 3 1.7607 2.866
6 781932 782097 4 99 1 640 3 4.5824 1.3502
6 782102 782229 4 100 1 489 3 1.2857 0.33162
6 782239 782411 4 101 1 559 3 4.8048 2.1071
6 782342 782468 4 102 0 181 1 NA NA
6 782385 782537 4 103 0 235 1 NA NA
6 782474 782610 4 104 0 293 2 NA NA
6 782565 782721 4 105 0 353 2 NA NA
6 782621 782741 4 106 0 160 1 NA NA
6 782624 782780 4 107 0 144 1 NA NA
6 782733 782903 4 108 1 413 3 4.6552 17.911
6 782860 783020 4 109 0 275 2 NA NA
6 782932 783038 4 110 0 87 1 NA NA
6 783009 783173 4 111 0 269 2 NA NA
6 783069 783205 4 112 0 455 2 NA NA
6 783177 783331 4 113 1 437 3 7.5751 5.1528
6 783323 783431 4 114 0 83 1 NA NA
6 783346 783495 4 115 0 372 2 NA NA
6 783397 783525 4 116 0 181 1 NA NA
6 783451 783555 4 117 0 90 1 NA NA
6 783546 783689 4 118 1 489 3 16.624 2.6701
6 783660 783780 4 119 0 138 1 NA NA
6 783715 783865 4 120 1 555 3 6.6552 1.7532
6 783833 783977 4 121 1 341 3 3.2965 1.0211
6 783936 784084 4 122 0 258 2 NA NA
6 783992 784108 4 123 0 147 1 NA NA
6 784007 784167 4 124 0 155 1 NA NA
6 784076 784214 4 125 0 166 1 NA NA
6 784174 784312 4 126 0 240 2 NA NA
6 784330 784451 4 127 0 208 2 NA NA
6 784404 784550 4 128 1 373 3 2.2753 4.2037
6 784493 784666 4 129 1 503 3 3.3923 15.778
6 784680 784830 4 130 1 648 3 0.86755 0.56164
6 784824 784972 4 131 0 241 2 NA NA
6 784899 785019 4 132 0 234 2 NA NA
6 785121 785292 4 133 0 233 2 NA NA
6 785301 785428 4 134 1 409 3 0.90202 0.93637
6 785441 785608 4 135 1 515 3 12.403 0.11424
6 785608 785761 4 136 1 412 3 4.9167 0.89679
6 785765 785907 4 137 1 400 3 0.76744 2.1107
6 785922 786074 4 138 1 456 3 4.0148 1.2379
6 786068 786235 4 139 1 613 3 6.0483 3.9832
6 786230 786403 4 140 1 477 3 18.293 0.086359
6 786396 786542 4 141 1 503 3 0.35885 13.133
6 786528 786656 4 142 0 237 2 NA NA
6 786584 786726 4 143 0 166 1 NA NA
6 786669 786791 4 144 0 135 1 NA NA
6 786675 786833 4 145 0 217 1 NA NA
6 786708 786858 4 146 0 354 2 NA NA
6 786858 787012 4 147 0 271 2 NA NA
6 786949 787059 4 148 0 125 1 NA NA
6 786970 787138 4 149 1 351 3 15.079 13.656
6 787028 787188 4 150 0 170 1 NA NA
6 787139 787267 4 151 1 487 3 0.40485 0.79438
6 787247 787399 4 152 1 509 3 8.5264 0.35351
6 787381 787535 4 153 0 215 1 NA NA
6 787425 787590 4 154 0 380 2 NA NA
6 787565 787711 4 155 0 291 2 NA NA
6 787647 787763 4 156 0 127 1 NA NA
6 787738 787893 4 157 1 534 3 3.6044 0.6377
6 787924 788075 4 158 1 588 3 2.1873 3.6284
6 788095 788251 4 159 1 593 3 1.4313 0.33321
6 788239 788390 4 160 1 474 3 4.6489 2.9075
6 788528 788676 4 161 1 578 3 0.35985 1.8481
6 788706 788832 4 162 1 315 3 0.0018111 2.6437
6 788904 789028 4 163 1 506 3 0.74724 0.53199
6 789039 789199 4 164 1 761 3 1.6548 2.5097
6 789239 789398 4 165 1 492 3 0.064649 5.4515
6 584646 584799 5 1 0 307 2 NA NA
6 584695 584845 5 2 0 145 1 NA NA
6 584804 584960 5 3 1 580 3 3.0483 0.26481
6 584975 585133 5 4 1 592 3 0.019004 0.27936
6 585117 585229 5 5 0 98 1 NA NA
6 585137 585308 5 6 1 483 3 12.067 14.46
6 585324 585478 5 7 1 721 3 1.5258 3.4464
6 585448 585588 5 8 0 117 1 NA NA
6 585551 585707 5 9 1 666 3 1.5964 2.9613
6 585652 585790 5 10 0 254 2 NA NA
6 585728 585858 5 11 1 316 3 0.73767 1.9453
6 585822 586002 5 12 1 438 3 12.412 17.746
6 585963 586091 5 13 1 588 3 1.9793 0.2838
6 586105 586274 5 14 1 597 3 1.401 13.054
6 586234 586356 5 15 0 112 1 NA NA
6 586246 586388 5 16 0 129 1 NA NA
6 586311 586461 5 17 0 349 2 NA NA
6 586336 586490 5 18 0 184 1 NA NA
6 586441 586585 5 19 1 654 3 1.2785 0.44684
6 586599 586751 5 20 1 565 3 0.69071 1.0331
6 586713 586857 5 21 0 140 1 NA NA
6 586746 586882 5 22 0 178 1 NA NA
6 586784 586912 5 23 0 357 2 NA NA
6 586878 587057 5 24 1 468 3 10.176 12.277
6 587066 587218 5 25 1 614 3 3.8782 2.2304
6 587233 587390 5 26 1 483 3 14.477 7.0782
6 587385 587530 5 27 1 742 3 1.6769 2.306
6 587555 587697 5 28 1 505 3 2.0681 1.2655
6 587716 587879 5 29 1 679 3 10.045 7.2243
6 587886 588047 5 30 1 794 3 4.8836 5.7372
6 588075 588229 5 31 1 451 3 0.80337 1.7554
6 588351 588499 5 32 1 522 3 0.11207 0.055955
6 588506 588648 5 33 1 444 3 5.0979 0.19244
6 588650 588806 5 34 1 405 3 0.76786 2.2023
6 588803 588955 5 35 1 462 3 5.7149 0.068686
6 589090 589230 5 36 1 498 3 4.9814 0.52829
6 589243 589397 5 37 1 798 3 4.8461 0.48361
6 589407 589563 5 38 1 487 3 8.045 7.4188
6 589568 589727 5 39 1 447 3 3.0677 2.6142
6 589710 589916 5 40 1 447 3 0.39797 15.765
6 589857 589957 5 41 0 121 1 NA NA
6 589876 589978 5 42 0 143 1 NA NA
6 589896 590052 5 43 1 588 3 6.6454 8.3585
6 590066 590216 5 44 1 535 3 0.5849 0.82504
6 590176 590326 5 45 1 450 3 0.68847 0.81552
6 590330 590504 5 46 1 497 3 7.2069 0.54972
6 590512 590661 5 47 1 648 3 1.0673 0.90236
6 590643 590797 5 48 1 600 3 10.261 0.33165
6 590830 590965 5 49 1 540 3 0.04153 1.3289
6 590997 591149 5 50 1 652 3 0.94357 1.3946
6 591129 591283 5 51 0 139 1 NA NA
6 591201 591305 5 52 0 270 2 NA NA
6 591324 591490 5 53 1 593 3 1.6987 4.5382
6 591439 591583 5 54 0 193 1 NA NA
6 591467 591607 5 55 0 150 1 NA NA
6 591526 591650 5 56 0 124 1 NA NA
6 591542 591666 5 57 0 148 1 NA NA
6 591619 591777 5 58 1 414 3 15.666 15.784
6 591759 591917 5 59 1 452 3 0.91726 6.705
6 591903 592007 5 60 0 133 1 NA NA
6 591929 592088 5 61 0 265 2 NA NA
6 592012 592144 5 62 0 101 1 NA NA
6 592036 592184 5 63 0 315 2 NA NA
6 592136 592286 5 64 0 208 1 NA NA
6 592164 592312 5 65 0 208 1 NA NA
6 592227 592345 5 66 0 106 1 NA NA
6 592274 592428 5 67 0 226 1 NA NA
6 592331 592449 5 68 0 141 1 NA NA
6 592393 592544 5 69 1 373 3 1.0624 19.685
6 592508 592663 5 70 1 526 3 2.7676 0.25676
6 592630 592760 5 71 0 144 1 NA NA
6 592661 592813 5 72 0 218 1 NA NA
6 592705 592843 5 73 0 350 2 NA NA
6 592779 592901 5 74 0 211 1 NA NA
6 592872 593006 5 75 0 235 2 NA NA
6 593093 593231 5 76 1 521 3 1.3861 2.402
6 593176 593292 5 77 0 119 1 NA NA
6 593224 593344 5 78 0 117 1 NA NA
6 593293 593411 5 79 0 121 1 NA NA
6 593311 593451 5 80 0 309 2 NA NA
6 593397 593527 5 81 0 214 1 NA NA
6 593469 593624 5 82 1 705 3 0.6711 1.8346
6 593670 593799 5 83 1 542 3 1.3056 0.94317
6 593775 593893 5 84 0 158 1 NA NA
6 593795 593945 5 85 0 331 2 NA NA
6 593870 594004 5 86 0 388 2 NA NA
6 593938 594050 5 87 0 183 1 NA NA
6 594028 594172 5 88 1 604 3 0.3976 2.9394
6 594164 594294 5 89 0 245 2 NA NA
6 594211 594321 5 90 0 131 1 NA NA
6 594279 594397 5 91 0 138 1 NA NA
6 594301 594441 5 92 0 148 1 NA NA
6 594351 594477 5 93 0 209 1 NA NA
6 594375 594503 5 94 0 151 1 NA NA
6 594401 594551 5 95 0 163 1 NA NA
6 594492 594602 5 96 0 171 1 NA NA
6 594516 594661 5 97 0 419 2 NA NA
6 594672 594816 5 98 1 452 3 1.5812 0.29972
6 594830 594982 5 99 1 609 3 0.12774 1.5466
6 595005 595166 5 100 1 501 3 1.9615 9.5525
6 595180 595305 5 101 1 570 3 2.6606 0.42953
6 595323 595480 5 102 1 721 3 1.0141 0.042659
6 595489 595647 5 103 1 586 3 5.1029 1.7358
6 595662 595812 5 104 1 664 3 2.8046 0.68886
6 595800 595994 5 105 1 544 3 1.8516 2.7799
6 596046 596200 5 106 1 855 3 2.2837 0.11732
6 596236 596381 5 107 1 494 3 9.274 1.5129
6 596427 596573 5 108 0 284 2 NA NA
6 596513 596647 5 109 0 149 1 NA NA
6 596589 596750 5 110 0 391 2 NA NA
6 596646 596762 5 111 0 136 1 NA NA
6 596763 596877 5 112 0 258 2 NA NA
6 596810 596964 5 113 0 377 2 NA NA
6 596905 597043 5 114 0 124 1 NA NA
6 596927 597073 5 115 0 212 1 NA NA
6 596991 597091 5 116 0 106 1 NA NA
6 597079 597245 5 117 1 502 3 2.5212 0.66369
6 597250 597400 5 118 1 662 3 9.5058 1.3138
6 597441 597589 5 119 1 651 3 2.6202 0.012625
6 597580 597732 5 120 1 621 3 0.50939 4.9892
6 597755 597906 5 121 1 664 3 1.9127 1.4368
6 597914 598068 5 122 1 592 3 0.52077 2.9978
6 598077 598237 5 123 1 701 3 3.1028 1.098
6 598244 598392 5 124 1 568 3 19.112 1.9984
6 598546 598697 5 125 1 965 3 4.33 6.6417
6 598708 598876 5 126 1 624 3 3.5951 6.7767
6 598893 599047 5 127 1 689 3 0.5732 1.6877
6 599042 599184 5 128 1 473 3 2.1631 0.3802
6 599215 599369 5 129 1 606 3 0.16407 0.96116
6 599380 599522 5 130 1 383 3 1.0619 0.085917
6 599549 599683 5 131 1 386 3 0.14523 0.55303
6 599652 599800 5 132 1 689 3 1.6419 3.2354
6 599802 599916 5 133 0 228 2 NA NA
6 599884 599990 5 134 0 119 1 NA NA
6 599942 600100 5 135 1 461 3 16.689 8.6125
6 600067 600215 5 136 1 443 3 4.296 1.6557
6 600218 600364 5 137 1 397 3 3.5286 3.6321
6 600364 600522 5 138 1 440 3 10.936 2.3612
6 600461 600571 5 139 0 132 1 NA NA
6 600528 600684 5 140 1 493 3 4.682 6.8946
6 600669 600800 5 141 1 452 3 7.2364 0.91164
6 600766 600874 5 142 0 108 1 NA NA
6 600807 600959 5 143 1 458 3 5.5157 1.4785
6 600974 601105 5 144 1 448 3 0.39213 4.9612
6 601109 601270 5 145 1 599 3 6.1003 1.225
6 601259 601424 5 146 1 426 3 10.698 0.4641
6 601435 601599 5 147 1 573 3 5.1863 4.1895
6 601598 601769 5 148 1 627 3 18.964 5.3596
6 601779 601931 5 149 1 700 3 2.1519 1.8335
6 601919 602061 5 150 1 405 3 4.2084 0.26045
6 602369 602469 5 151 0 102 1 NA NA
6 602368 602531 5 152 1 436 3 2.3991 0.23665
6 602547 602655 5 153 0 82 1 NA NA
6 602636 602825 5 154 1 425 3 6.1122 6.0106
6 602818 602961 5 155 1 428 3 2.9727 1.7829
6 603023 603125 5 156 0 73 1 NA NA
6 603218 603363 5 157 1 483 3 0.30868 4.1551
6 603355 603543 5 158 1 710 3 11.041 5.0546
6 603708 603860 5 159 1 567 3 15.01 19.534
6 603868 604010 5 160 1 520 3 8.8586 15.111
6 604039 604192 5 161 1 568 3 3.4653 0.17069
6 604194 604346 5 162 1 482 3 2.6917 5.1649
6 604353 604494 5 163 1 562 3 0.22428 1.5652
6 604483 604675 5 164 1 536 3 18.858 1.0479
6 604570 604718 5 165 0 212 1 NA NA
6 604664 604816 5 166 0 249 2 NA NA
6 604777 604921 5 167 0 299 2 NA NA
6 604850 605004 5 168 0 387 2 NA NA
6 605010 605164 5 169 1 649 3 0.61937 1.9037
6 605130 605287 5 170 1 492 3 1.948 0.065969
6 605230 605338 5 171 0 145 1 NA NA
6 605291 605411 5 172 1 457 3 1.9295 4.9261
6 605386 605496 5 173 0 163 1 NA NA
6 605402 605518 5 174 0 205 1 NA NA
6 605424 605580 5 175 0 169 1 NA NA
6 605509 605675 5 176 1 517 3 1.2312 9.3335
6 605634 605734 5 177 0 144 1 NA NA
6 605648 605778 5 178 0 132 1 NA NA
6 605686 605844 5 179 0 385 2 NA NA
6 605761 605899 5 180 0 236 2 NA NA
6 605860 605986 5 181 0 156 1 NA NA
6 605905 606062 5 182 0 371 2 NA NA
6 605973 606127 5 183 0 168 1 NA NA
6 606031 606169 5 184 0 300 2 NA NA
6 606144 606252 5 185 0 81 1 NA NA
6 606195 606343 5 186 0 350 2 NA NA
6 606259 606383 5 187 0 147 1 NA NA
6 606346 606507 5 188 1 473 3 7.7577 5.6604
6 606511 606676 5 189 1 484 3 2.2517 8.6096
6 606731 606861 5 190 1 564 3 0.78266 0.75316
6 606896 607046 5 191 1 698 3 5.8456 1.3845
6 607130 607282 5 192 1 756 3 0.30407 0.069886
6 607313 607433 5 193 1 407 3 0.65583 1.1207
6 607927 608067 5 194 0 58 1 NA NA
6 608083 608231 5 195 1 502 3 0.52502 0.71194
6 608252 608404 5 196 1 557 3 14.879 2.5689
6 608419 608575 5 197 1 489 3 0.32246 4.1643
6 608584 608732 5 198 1 618 3 18.158 5.6072
6 608742 608894 5 199 1 572 3 6.2065 0.90414
6 608918 609065 5 200 1 717 3 1.6011 0.71064
6 609069 609221 5 201 1 698 3 2.2304 1.0266
6 609261 609399 5 202 0 147 1 NA NA
6 609320 609499 5 203 1 450 3 15.949 4.8071
6 609405 609505 5 204 0 81 1 NA NA
6 609465 609565 5 205 0 67 1 NA NA
6 609510 609658 5 206 1 391 3 1.8959 1.9057
6 609686 609834 5 207 0 137 1 NA NA
6 609739 609878 5 208 0 342 2 NA NA
6 609849 610011 5 209 0 611 4 NA NA
6 609986 610169 5 210 1 476 3 10.156 6.4978
6 610167 610325 5 211 1 399 3 17.559 0.3464
6 610281 610393 5 212 0 99 1 NA NA
6 610333 610480 5 213 0 284 2 NA NA
6 610425 610572 5 214 1 508 3 11.715 1.6578
6 610489 610591 5 215 0 187 1 NA NA
6 610555 610665 5 216 0 113 1 NA NA
6 610606 610763 5 217 1 528 3 0.95347 7.5498
6 610789 610947 5 218 1 405 3 3.6142 1.3885
6 610956 611104 5 219 1 634 3 0.56105 1.5239
6 611119 611277 5 220 1 574 3 18.496 0.37186
6 611279 611429 5 221 1 527 3 1.6696 7.4176
6 611477 611636 5 222 1 547 3 0.84299 2.801
6 611888 612073 5 223 1 388 3 4.6125 17.869
6 612068 612199 5 224 1 483 3 1.6243 3.6835
6 612230 612366 5 225 1 339 3 0.23287 1.9963
6 612371 612529 5 226 1 525 3 1.9903 4.9569
6 612511 612663 5 227 0 342 2 NA NA
6 612634 612770 5 228 0 121 1 NA NA
6 612711 612839 5 229 1 368 3 1.1072 3.5313
6 612832 612982 5 230 1 480 3 1.1275 6.3891
6 612979 613139 5 231 1 411 3 5.39 4.6135
6 613289 613448 5 232 1 399 3 11.487 0.42364
6 613433 613579 5 233 1 484 3 1.2246 1.1291
6 613715 613841 5 234 0 429 2 NA NA
6 613879 614033 5 235 1 568 3 13.647 14.139
6 614068 614216 5 236 1 615 3 2.4534 1.4019
6 614221 614353 5 237 1 415 3 8.2434 5.6625
6 614375 614521 5 238 1 553 3 0.85993 9.3468
6 614515 614679 5 239 1 427 3 1.051 15.21
6 614644 614791 5 240 0 341 2 NA NA
6 614722 614846 5 241 0 260 2 NA NA
6 614842 614968 5 242 0 322 2 NA NA
6 614885 615009 5 243 0 182 1 NA NA
6 614946 615098 5 244 0 234 1 NA NA
6 615028 615164 5 245 1 383 3 5.7187 4.1553
6 615142 615296 5 246 0 302 2 NA NA
6 615181 615325 5 247 0 178 1 NA NA
6 615275 615431 5 248 1 525 3 2.8767 11.953
6 615360 615482 5 249 0 143 1 NA NA
6 615474 615628 5 250 1 494 3 1.2345 0.24354
6 615582 615694 5 251 0 124 1 NA NA
6 615586 615742 5 252 0 142 1 NA NA
6 615673 615831 5 253 1 517 3 3.5364 2.0957
6 615782 615941 5 254 1 618 3 3.399 3.0155
6 615901 616013 5 255 0 88 1 NA NA
6 615962 616100 5 256 1 473 3 1.5338 5.8343
6 616053 616203 5 257 0 142 1 NA NA
6 616134 616274 5 258 1 430 3 7.1568 5.9041
6 616228 616347 5 259 0 285 2 NA NA
6 616284 616410 5 260 1 536 3 0.63662 0.89957
6 616344 616458 5 261 0 126 1 NA NA
6 616441 616601 5 262 1 331 3 0.96906 0.65109
6 616553 616665 5 263 0 106 1 NA NA
6 616612 616723 5 264 0 268 2 NA NA
6 616603 616763 5 265 0 173 1 NA NA
6 616700 616850 5 266 1 421 3 1.3859 5.6674
6 616797 616951 5 267 0 88 1 NA NA
6 616887 617055 5 268 0 303 2 NA NA
6 616987 617120 5 269 0 208 2 NA NA
6 617082 617218 5 270 0 265 2 NA NA
6 617163 617314 5 271 1 459 3 0.88008 3.8843
6 617326 617464 5 272 1 498 3 6.4923 4.0362
6 617487 617595 5 273 0 251 2 NA NA
6 617532 617650 5 274 0 241 2 NA NA
6 617639 617756 5 275 1 325 3 0.44661 4.8712
6 617820 617971 5 276 1 466 3 1.6301 18.07
6 617952 618108 5 277 1 552 3 5.2976 3.4712
6 618159 618310 5 278 1 362 3 0.74866 2.3127
6 618329 618471 5 279 1 625 3 5.3416 0.20528
6 618500 618662 5 280 1 611 3 3.4396 4.0617
6 618670 618804 5 281 1 609 3 0.81818 0.48464
6 618750 618854 5 282 0 105 1 NA NA
6 618955 619116 5 283 1 719 3 1.2406 0.11754
6 619138 619260 5 284 1 646 3 0.88464 1.7028
6 619289 619449 5 285 1 546 3 0.69725 1.1282
6 619464 619616 5 286 1 343 3 3.5673 1.8695
6 619532 619634 5 287 0 78 1 NA NA
6 619564 619682 5 288 0 112 1 NA NA
6 619632 619808 5 289 1 527 3 14.269 14.515
6 619786 619886 5 290 0 103 1 NA NA
6 619838 619981 5 291 1 535 3 1.1261 0.99299
6 619934 620038 5 292 0 74 1 NA NA
6 619993 620151 5 293 1 537 3 1.5368 6.8446
6 620179 620346 5 294 1 499 3 19.359 4.5355
6 620298 620434 5 295 0 131 1 NA NA
6 620376 620530 5 296 1 417 3 2.4487 1.0171
6 620543 620695 5 297 1 606 3 7.7553 5.6056
6 620708 620860 5 298 1 586 3 0.24415 4.8139
6 620860 620966 5 299 0 107 1 NA NA
6 620883 621039 5 300 1 679 3 2.9098 13.458
6 621054 621208 5 301 1 704 3 8.9012 0.13885
6 621254 621410 5 302 0 192 1 NA NA
6 621422 621576 5 303 1 462 3 6.0909 0.52331
6 621614 621760 5 304 1 636 3 2.1695 0.12957
6 621769 621919 5 305 1 393 3 3.8261 11.855
6 621873 622012 5 306 0 201 2 NA NA
6 621924 622076 5 307 0 120 1 NA NA
6 621974 622100 5 308 0 116 1 NA NA
6 622047 622175 5 309 0 125 1 NA NA
6 622097 622249 5 310 1 534 3 1.3643 10.469
6 622246 622405 5 311 1 474 3 0.9369 7.6723
6 622424 622560 5 312 1 504 3 0.47745 0.60347
6 622584 622726 5 313 1 527 3 0.65785 3.3043
6 622748 622892 5 314 1 690 3 6.694 2.2787
6 622920 623062 5 315 1 622 3 6.7285 6.768
6 623067 623221 5 316 1 618 3 8.46 10.481
6 623352 623508 5 317 1 635 3 2.9352 2.6658
6 623508 623640 5 318 1 485 3 0.9936 2.2121
6 623683 623801 5 319 1 385 3 0.20362 0.54804
6 623809 623955 5 320 1 626 3 3.8137 7.3646
6 624049 624209 5 321 1 621 3 1.1967 1.4549
6 624230 624376 5 322 1 730 3 5.4833 7.8873
6 624391 624531 5 323 1 682 3 0.55213 4.3134
6 624549 624697 5 324 0 354 2 NA NA
6 624715 624865 5 325 1 511 3 3.833 2.7611
6 624832 624946 5 326 0 101 1 NA NA
6 624859 625007 5 327 0 287 1 NA NA
6 624950 625054 5 328 0 104 1 NA NA
6 625036 625192 5 329 1 635 3 11.204 11.263
6 625166 625308 5 330 0 180 1 NA NA
6 625199 625333 5 331 0 292 2 NA NA
6 625343 625493 5 332 1 457 3 5.0175 0.26134
6 625446 625590 5 333 1 477 3 10.555 11.764
6 625515 625651 5 334 0 277 2 NA NA
6 625676 625812 5 335 1 486 3 5.9409 1.466
6 625762 625904 5 336 0 164 1 NA NA
6 625841 626001 5 337 0 195 1 NA NA
6 625867 625999 5 338 0 308 2 NA NA
6 625961 626079 5 339 0 153 1 NA NA
6 626002 626146 5 340 0 157 1 NA NA
6 626033 626145 5 341 0 309 2 NA NA
6 626167 626312 5 342 1 406 3 1.0177 0.89852
6 626280 626431 5 343 1 511 3 1.1074 5.8173
6 626447 626557 5 344 0 89 1 NA NA
6 626500 626636 5 345 0 419 2 NA NA
6 626585 626697 5 346 0 147 1 NA NA
6 626587 626743 5 347 0 187 1 NA NA
6 626692 626846 5 348 1 655 3 4.7462 3.0969
6 626868 627037 5 349 0 362 2 NA NA
6 626933 627077 5 350 0 313 2 NA NA
6 627055 627207 5 351 1 613 3 1.6297 7.3174
6 627156 627302 5 352 0 211 1 NA NA
6 627214 627364 5 353 0 350 2 NA NA
6 627311 627429 5 354 0 225 2 NA NA
6 627396 627540 5 355 1 394 3 0.28377 2.065
6 627577 627733 5 356 1 507 3 6.019 2.7513
6 627876 628022 5 357 1 608 3 1.2372 1.1849
6 628026 628189 5 358 1 743 3 2.3525 0.64892
6 628205 628344 5 359 1 610 3 1.1082 1.285
6 628362 628511 5 360 1 746 3 0.036362 0.90869
6 628537 628698 5 361 1 574 3 4.2117 13.723
6 628696 628846 5 362 1 516 3 2.5574 6.6472
6 628831 629015 5 363 0 448 4 NA NA
6 629023 629125 5 364 0 121 1 NA NA
6 629047 629182 5 365 1 395 3 3.2998 12.831
6 629186 629339 5 366 1 518 3 5.4228 0.30291
6 629269 629373 5 367 0 120 1 NA NA
6 629346 629468 5 368 1 437 3 0.49264 13.091
6 629407 629537 5 369 0 177 1 NA NA
6 629466 629590 5 370 0 189 2 NA NA
6 629577 629719 5 371 0 219 1 NA NA
6 629617 629720 5 372 0 232 2 NA NA
6 629666 629778 5 373 0 126 1 NA NA
6 629739 629873 5 374 0 193 1 NA NA
6 629798 629935 5 375 0 290 2 NA NA
6 629864 629995 5 376 0 226 2 NA NA
6 629942 630098 5 377 1 440 3 3.6022 2.4579
6 630063 630191 5 378 0 134 1 NA NA
6 630107 630247 5 379 0 320 2 NA NA
6 630222 630389 5 380 0 362 2 NA NA
6 630289 630433 5 381 0 247 2 NA NA
6 630410 630555 5 382 1 402 3 1.1493 0.31675
6 630562 630708 5 383 1 479 3 0.61805 15.712
6 630802 630959 5 384 1 517 3 7.5233 5.0825
6 630941 631045 5 385 0 146 1 NA NA
6 630961 631103 5 386 0 328 2 NA NA
6 631057 631215 5 387 0 344 2 NA NA
6 631110 631264 5 388 0 170 1 NA NA
6 631159 631267 5 389 0 345 2 NA NA
6 631222 631364 5 390 0 195 1 NA NA
6 631259 631387 5 391 0 237 2 NA NA
6 631409 631515 5 392 0 174 1 NA NA
6 631462 631617 5 393 0 378 2 NA NA
6 631507 631617 5 394 0 146 1 NA NA
6 631588 631734 5 395 0 454 2 NA NA
6 631641 631773 5 396 0 121 1 NA NA
6 631745 631897 5 397 1 520 3 0.66297 2.9207
6 631898 632016 5 398 0 159 1 NA NA
6 631932 632065 5 399 1 501 3 1.2261 1.7341
6 632072 632231 5 400 1 553 3 0.59474 0.061736
6 632224 632389 5 401 1 594 3 2.9215 1.018
6 632371 632527 5 402 1 662 3 0.65169 2.8046
6 632552 632710 5 403 0 448 2 NA NA
6 632718 632870 5 404 1 742 3 19.614 2.1446
6 632876 633030 5 405 1 745 3 3.8863 3.7989
6 633192 633338 5 406 1 497 3 0.34817 4.2504
6 633348 633492 5 407 1 477 3 1.832 2.1764
6 633497 633631 5 408 1 308 3 0.60763 4.3996
6 633623 633773 5 409 1 444 3 2.0577 3.778
6 633782 633932 5 410 1 607 3 3.6464 3.3092
6 633945 634100 5 411 1 445 3 7.6281 4.1566
6 634200 634360 5 412 1 687 3 0.53008 0.91552
6 634381 634514 5 413 0 311 2 NA NA
6 634394 634542 5 414 0 168 1 NA NA
6 634484 634622 5 415 1 502 3 0.24014 1.5932
6 634655 634782 5 416 1 525 3 1.8013 1.0028
6 634813 634953 5 417 1 728 3 1.2363 1.9351
6 635065 635221 5 418 1 658 3 5.1488 0.23563
6 635324 635476 5 419 1 535 3 1.3546 2.9564
6 635525 635653 5 420 1 541 3 7.2621 4.4739
6 635673 635823 5 421 1 491 3 4.4383 1.6444
6 635848 635982 5 422 1 635 3 1.9202 4.5894
6 636038 636160 5 423 0 83 1 NA NA
6 636308 636446 5 424 0 71 1 NA NA
6 636506 636622 5 425 1 306 3 2.0708 0.467
6 636650 636800 5 426 1 386 3 3.5844 8.1954
6 636812 636971 5 427 1 454 3 2.2926 0.90379
6 636984 637133 5 428 1 440 3 0.62593 2.8013
6 637592 637753 5 429 1 549 3 2.0266 0.61205
6 637770 637914 5 430 1 725 3 0.014123 1.2709
6 637925 638079 5 431 1 384 3 0.7048 6.0834
6 638070 638204 5 432 1 470 3 2.3054 1.8032
6 638232 638394 5 433 1 632 3 2.2476 9.5583
6 638478 638580 5 434 0 199 2 NA NA
6 638498 638644 5 435 1 414 3 14.834 5.9153
6 638568 638716 5 436 0 110 1 NA NA
6 638674 638830 5 437 1 452 3 0.44578 5.3904
6 638855 639029 5 438 0 633 4 NA NA
6 639021 639161 5 439 0 80 1 NA NA
6 639149 639329 5 440 0 288 2 NA NA
6 639235 639365 5 441 0 212 2 NA NA
6 639377 639493 5 442 1 262 3 2.7838 0.64408
6 640526 640650 5 443 0 74 1 NA NA
6 640596 640753 5 444 1 571 3 1.9694 0.54264
6 640730 640893 5 445 1 319 3 11.086 6.5921
6 640877 641023 5 446 0 336 2 NA NA
6 640902 641014 5 447 0 114 1 NA NA
6 641335 641462 5 448 0 233 2 NA NA
6 641474 641649 5 449 1 508 3 2.7263 0.89148
6 641652 641804 5 450 1 559 3 15.738 6.4916
6 641807 641942 5 451 1 435 3 0.04972 14.633
6 641967 642125 5 452 1 719 3 0.026065 19.838
6 642075 642215 5 453 0 173 1 NA NA
6 642126 642269 5 454 0 376 2 NA NA
6 642239 642381 5 455 0 214 1 NA NA
6 642269 642425 5 456 0 388 2 NA NA
6 642359 642493 5 457 0 168 1 NA NA
6 642413 642535 5 458 0 134 1 NA NA
6 642437 642587 5 459 0 166 1 NA NA
6 642599 642733 5 460 0 165 1 NA NA
6 642667 642783 5 461 0 131 1 NA NA
6 642796 642950 5 462 1 601 3 4.692 0.53326
6 642980 643138 5 463 1 621 3 1.6721 4.8829
6 643162 643312 5 464 1 657 3 7.5377 4.3928
6 643324 643495 5 465 1 545 3 0.17118 4.451
6 643513 643663 5 466 1 540 3 8.5626 1.4925
6 643683 643829 5 467 1 703 3 0.88047 2.3575
6 643976 644114 5 468 1 372 3 1.2146 5.34
6 644147 644277 5 469 1 518 3 3.2312 3.5705
6 644292 644444 5 470 1 425 3 1.8008 0.6871
6 644441 644587 5 471 1 487 3 0.78805 1.105
6 644613 644751 5 472 1 469 3 1.565 3.3828
6 644767 644907 5 473 1 608 3 1.8661 0.75113
6 644904 645082 5 474 1 447 3 5.1298 2.2461
6 645087 645243 5 475 1 352 3 2.8629 2.5767
6 645253 645401 5 476 1 381 3 0.71794 1.0307
6 645744 645884 5 477 0 381 2 NA NA
6 645750 645880 5 478 0 212 1 NA NA
6 645895 646055 5 479 1 455 3 2.9349 0.30419
6 646073 646221 5 480 1 524 3 1.2314 1.2352
6 646224 646356 5 481 1 518 3 0.56612 0.62208
6 646368 646524 5 482 1 716 3 1.7076 2.01
6 646554 646704 5 483 1 523 3 0.44125 3.5734
6 646688 646859 5 484 1 572 3 0.65123 6.8516
6 646977 647125 5 485 1 494 3 4.1557 4.802
6 647160 647301 5 486 1 726 3 3.3977 1.9866
6 647335 647478 5 487 1 663 3 0.050135 1.392
6 647486 647640 5 488 1 637 3 3.2216 4.9839
6 647645 647810 5 489 1 406 3 3.279 0.92265
6 647819 647947 5 490 1 530 3 0.078944 0.87236
6 647954 648124 5 491 1 576 3 7.4356 4.8183
6 648142 648290 5 492 1 552 3 1.8117 4.3623
6 648274 648431 5 493 1 483 3 12.814 5.7298
6 648473 648617 5 494 1 517 3 1.0257 4.2331
6 648549 648687 5 495 0 163 1 NA NA
6 648614 648734 5 496 0 368 2 NA NA
6 648649 648787 5 497 0 262 2 NA NA
6 648795 648943 5 498 1 415 3 1.2474 16.847
6 648922 649044 5 499 1 501 3 2.4026 1.4658
6 649062 649220 5 500 0 141 1 NA NA
6 649122 649273 5 501 0 395 2 NA NA
6 649288 649420 5 502 1 451 3 4.0877 1.7725
6 649362 649490 5 503 0 277 2 NA NA
6 649429 649587 5 504 1 460 3 2.317 1.9524
6 649527 649679 5 505 0 294 2 NA NA
6 649592 649750 5 506 0 129 1 NA NA
6 649628 649752 5 507 0 132 1 NA NA
6 649702 649832 5 508 0 125 1 NA NA
6 649798 649923 5 509 0 308 2 NA NA
6 649831 649963 5 510 0 199 1 NA NA
6 649969 650091 5 511 0 129 1 NA NA
6 649982 650122 5 512 0 170 1 NA NA
6 650015 650165 5 513 0 232 1 NA NA
6 650115 650223 5 514 0 288 2 NA NA
6 650118 650274 5 515 0 205 1 NA NA
6 650175 650280 5 516 0 228 2 NA NA
6 650230 650385 5 517 1 469 3 1.7018 15.783
6 650326 650474 5 518 0 154 1 NA NA
6 650421 650544 5 519 1 477 3 1.1816 1.087
6 650503 650647 5 520 0 204 1 NA NA
6 650551 650675 5 521 0 152 1 NA NA
6 650641 650765 5 522 0 187 1 NA NA
6 650662 650794 5 523 0 195 1 NA NA
6 650725 650837 5 524 0 120 1 NA NA
6 650779 650893 5 525 1 490 3 0.41654 0.52315
6 650931 651075 5 526 1 692 3 7.3412 2.9486
6 651092 651264 5 527 1 452 3 9.2074 2.4013
6 651241 651416 5 528 1 618 3 8.9279 1.0824
6 651433 651591 5 529 1 727 3 2.3232 1.8244
6 651740 651883 5 530 1 472 3 9.0566 2.5678
6 651903 652055 5 531 1 520 3 0.20122 2.4228
6 652081 652233 5 532 1 672 3 1.1697 2.3441
6 652262 652410 5 533 1 605 3 1.4983 0.46531
6 652425 652581 5 534 1 581 3 0.0099375 3.3076
6 652562 652691 5 535 1 420 3 12.306 5.216
6 652741 652893 5 536 1 676 3 2.167 0.1849
6 652925 653075 5 537 1 630 3 1.6925 0.97137
6 653079 653189 5 538 0 229 2 NA NA
6 653104 653255 5 539 1 448 3 4.9108 0.7898
6 653267 653431 5 540 1 562 3 8.1045 7.2731
6 653428 653582 5 541 1 596 3 1.3322 10.049
6 653558 653672 5 542 0 134 1 NA NA
6 653611 653751 5 543 1 551 3 1.2748 3.9645
6 653763 653911 5 544 1 606 3 2.4878 1.5971
6 653920 654077 5 545 1 605 3 0.58341 0.51467
6 654205 654363 5 546 1 644 3 3.3217 1.1309
6 654388 654535 5 547 1 422 3 0.46172 7.2491
6 654552 654712 5 548 1 620 3 1.8178 0.56423
6 654725 654867 5 549 1 553 3 1.9752 2.3317
6 654871 655023 5 550 1 551 3 4.6806 4.9396
6 655030 655178 5 551 0 111 1 NA NA
6 655204 655393 5 552 1 471 3 18.987 8.0814
6 655366 655512 5 553 1 572 3 2.0337 3.3952
6 655457 655579 5 554 0 145 1 NA NA
6 655529 655695 5 555 1 627 3 3.1955 0.48844
6 655639 655741 5 556 0 102 1 NA NA
6 655677 655777 5 557 0 84 1 NA NA
6 655694 655816 5 558 0 101 1 NA NA
6 655721 655869 5 559 1 358 3 0.53104 18.691
6 655890 656032 5 560 1 711 3 1.9454 0.17402
6 656042 656182 5 561 1 635 3 5.2279 2.1753
6 656145 656271 5 562 0 136 1 NA NA
6 656189 656319 5 563 0 231 2 NA NA
6 656349 656508 5 564 1 476 3 4.971 1.582
6 656526 656660 5 565 1 406 3 1.3492 0.72419
6 656666 656824 5 566 1 530 3 2.7478 0.76737
6 656763 656863 5 567 0 102 1 NA NA
6 656818 657000 5 568 0 580 4 NA NA
6 656956 657124 5 569 1 415 3 3.777 4.9265
6 657117 657276 5 570 1 545 3 4.6478 5.3916
6 657289 657436 5 571 1 382 3 9.2476 5.3761
6 657421 657578 5 572 1 547 3 6.8881 0.13708
6 657591 657731 5 573 1 548 3 6.0423 1.2693
6 657763 657904 5 574 1 665 3 0.46783 2.6285
6 657911 658024 5 575 1 375 3 1.9265 0.50584
6 658072 658229 5 576 1 782 3 5.9967 3.2641
6 658252 658392 5 577 1 620 3 2.808 0.030719
6 658506 658644 5 578 1 509 3 2.0271 0.59137
6 658652 658804 5 579 1 337 3 6.9198 3.2341
6 658779 658935 5 580 1 560 3 1.0904 0.01276
6 658946 659080 5 581 1 528 3 1.0383 0.16764
6 659086 659242 5 582 1 702 3 3.3174 1.0276
6 659253 659411 5 583 1 605 3 0.19955 0.0394
6 659644 659791 5 584 1 602 3 10.437 0.93739
6 659817 659959 5 585 1 580 3 12.105 0.93805
6 659971 660139 5 586 1 519 3 12.223 0.38087
6 660118 660281 5 587 1 363 3 4.2576 0.39498
6 660273 660427 5 588 1 721 3 9.0184 0.46023
6 660419 660569 5 589 1 510 3 3.2369 1.9102
6 660575 660737 5 590 1 534 3 3.0602 4.4632
6 660758 660889 5 591 1 506 3 0.72616 0.15338
6 660890 661038 5 592 0 185 1 NA NA
6 660910 661067 5 593 0 259 2 NA NA
6 661050 661193 5 594 1 378 3 4.0007 9.2842
6 661171 661322 5 595 1 571 3 0.4518 6.104
6 661331 661480 5 596 1 515 3 19.177 0.76405
6 661533 661711 5 597 1 437 3 6.0748 7.5994
6 661813 661939 5 598 1 424 3 4.3092 2.2564
6 661919 662089 5 599 0 497 4 NA NA
6 662076 662244 5 600 1 425 3 1.16 10.15
6 662256 662437 5 601 1 437 3 14.548 0.28134
6 662402 662510 5 602 0 78 1 NA NA
6 662529 662686 5 603 1 515 3 10.945 0.67148
6 662694 662846 5 604 1 882 3 5.0242 0.90235
6 662883 663041 5 605 1 447 3 8.3104 1.8013
6 663030 663168 5 606 1 562 3 0.8322 0.91869
6 663137 663312 5 607 1 378 3 14.47 16.965
6 663227 663373 5 608 0 142 1 NA NA
6 663345 663477 5 609 0 141 1 NA NA
6 663480 663582 5 610 0 89 1 NA NA
6 663523 663665 5 611 1 565 3 0.64337 0.12849
6 663656 663811 5 612 1 367 3 16.39 1.3141
6 663808 663962 5 613 1 302 3 0.092905 0.40768
6 663980 664139 5 614 1 468 3 1.9826 3.9598
6 664154 664289 5 615 1 519 3 8.6734 4.467
6 664448 664604 5 616 1 519 3 2.1115 0.57547
6 665060 665189 5 617 1 364 3 13.932 2.2455
6 665208 665378 5 618 0 319 2 NA NA
6 665279 665405 5 619 0 170 1 NA NA
6 665383 665528 5 620 1 341 3 1.3286 4.7935
6 665573 665719 5 621 1 586 3 0.51652 0.16958
6 665728 665884 5 622 0 473 2 NA NA
6 665801 665933 5 623 0 116 1 NA NA
6 665890 666036 5 624 0 265 2 NA NA
6 665967 666123 5 625 0 184 1 NA NA
6 666074 666226 5 626 0 306 2 NA NA
6 666192 666342 5 627 0 184 1 NA NA
6 666227 666347 5 628 0 192 1 NA NA
6 666273 666403 5 629 0 92 1 NA NA
6 666322 666484 5 630 1 372 3 19.96 9.871
6 666464 666578 5 631 0 123 1 NA NA
6 666485 666615 5 632 0 157 1 NA NA
6 666573 666729 5 633 1 325 3 3.4007 12.032
6 666745 666899 5 634 1 434 3 0.056287 7.8437
6 666848 666982 5 635 0 224 2 NA NA
6 666912 667052 5 636 0 96 1 NA NA
6 666992 667146 5 637 0 394 2 NA NA
6 667064 667188 5 638 0 90 1 NA NA
6 667192 667346 5 639 1 402 3 1.5508 2.4025
6 667332 667473 5 640 1 433 3 1.6849 5.1512
6 667475 667627 5 641 1 663 3 0.72515 1.3053
6 667641 667793 5 642 0 320 4 NA NA
6 667850 667996 5 643 1 411 3 1.818 2.0103
6 667981 668091 5 644 0 93 1 NA NA
6 668032 668186 5 645 1 477 3 0.87695 1.2405
6 668149 668279 5 646 0 232 2 NA NA
6 668342 668520 5 647 1 597 3 6.3556 14.269
6 668464 668612 5 648 1 457 3 13.518 1.1763
6 668638 668818 5 649 1 516 3 18.452 19.043
6 668855 668983 5 650 1 392 3 0.62989 7.3627
6 669283 669439 5 651 1 255 3 2.8363 1.5107
6 669729 669891 5 652 0 586 4 NA NA
6 669892 670053 5 653 1 461 3 6.9171 3.3754
6 670068 670224 5 654 1 478 3 0.15766 1.417
6 670225 670386 5 655 1 496 3 2.9406 8.1059
6 670392 670552 5 656 1 590 3 11.552 4.2953
6 670552 670704 5 657 0 228 2 NA NA
6 670617 670761 5 658 0 204 1 NA NA
6 670693 670842 5 659 1 390 3 3.8344 2.092
6 670818 670946 5 660 0 139 1 NA NA
6 670859 670993 5 661 0 187 1 NA NA
6 670869 671023 5 662 0 120 1 NA NA
6 670920 671062 5 663 0 168 1 NA NA
6 671002 671170 5 664 1 449 3 1.7283 11.03
6 671118 671226 5 665 0 254 2 NA NA
6 671164 671280 5 666 1 367 3 1.2918 0.36428
6 671216 671328 5 667 0 117 1 NA NA
6 671286 671426 5 668 0 195 2 NA NA
6 671355 671465 5 669 0 90 1 NA NA
6 671448 671566 5 670 0 92 1 NA NA
6 671520 671656 5 671 0 90 1 NA NA
6 671633 671785 5 672 0 320 3 NA NA
6 671673 671819 5 673 0 212 1 NA NA
6 671762 671888 5 674 1 334 3 6.3981 4.755
6 671810 671953 5 675 0 335 2 NA NA
6 671954 672114 5 676 1 452 3 3.9382 3.9763
[truncated: 61,823 more rows]
