# Supplementary material for: The complex pattern of epigenomic variation between natural yeast strains at single-nucleosome resolution
Source: Epigenetics Chromatin. 2015 Jul 31;8:26. doi: 10.1186/s13072-015-0019-3 (PMC4520285; doi:10.1186/s13072-015-0019-3)
Supplement: Additional file 19: — Tables of nucleosomal positions in each strain. [file 13072_2015_19_MOESM19_ESM.zip › RM_fuzzy.tab]

chr lower_bound upper_bound cur_index
17 59850 59855 1
17 61776 61924 1
17 63767 63936 1
17 64870 65144 1
17 65302 65325 1
17 65329 65527 1
17 65991 66150 1
17 67568 67714 1
17 67723 67867 1
17 68927 69551 1
17 69722 69909 1
17 70077 70248 1
17 70250 70412 1
17 70427 70483 1
17 70631 70846 1
17 70982 71095 1
17 71245 71275 1
17 71401 71645 1
17 71658 71891 1
17 71919 72076 1
17 72418 72436 1
17 72566 72935 1
17 73162 73318 1
17 73614 73846 1
17 75459 75615 1
17 75938 75999 1
17 76595 76684 1
17 77278 77390 1
17 77714 78009 1
17 78981 79097 1
17 81346 81479 1
17 81515 81661 1
17 81679 81847 1
17 84428 85059 1
17 86347 86359 1
17 87611 87622 1
17 87805 87814 1
17 90574 90722 1
17 91201 91216 1
17 91397 91547 1
17 91589 91753 1
17 92283 92424 1
17 92577 92833 1
17 93304 93348 1
17 93480 93611 1
17 95362 95616 1
17 95762 95793 1
17 96121 96341 1
17 97093 97114 1
17 97571 97765 1
17 98045 98062 1
17 98362 98546 1
17 100389 100558 1
17 100714 101048 1
17 101452 101612 1
17 102293 102305 1
17 102443 102449 1
17 105316 105456 1
17 105740 105905 1
17 108098 108120 1
17 108439 108457 1
17 110697 110862 1
17 110868 110984 1
17 111181 111565 1
17 111595 111649 1
17 111781 112269 1
17 112444 112558 1
17 112719 112922 1
17 114788 114816 1
17 115415 115421 1
17 115751 115925 1
17 116237 116265 1
17 116589 116595 1
17 116743 116779 1
17 117128 117154 1
17 120974 121164 1
17 121489 121638 1
17 121816 121932 1
17 122263 122289 1
17 122453 122556 1
17 122772 122843 1
17 123009 123046 1
17 123194 123216 1
17 123371 123384 1
17 123762 123789 1
17 124273 124286 1
17 124996 125023 1
17 127159 127321 1
17 128543 128742 1
17 129990 130439 1
17 130750 130787 1
17 131261 131453 1
17 132086 132238 1
17 133680 133895 1
17 137298 137492 1
17 138154 138316 1
17 138345 138710 1
17 139971 140275 1
17 140424 140584 1
17 140738 140893 1
17 144155 144305 1
17 144882 144901 1
17 145673 145783 1
17 146010 146048 1
17 146193 146365 1
17 146369 147282 1
17 149131 149335 1
17 149554 149712 1
17 149726 150039 1
17 150688 150808 1
17 151116 151238 1
17 151426 151451 1
17 151658 151807 1
17 151965 152232 1
17 152591 153243 1
17 153359 153610 1
17 153772 153952 1
17 154232 154353 1
17 154826 154975 1
17 156874 157007 1
17 157011 157152 1
17 159853 160236 1
17 161374 161535 1
17 163460 163620 1
17 164526 164848 1
17 165329 165362 1
17 165522 165537 1
17 165655 165705 1
17 167368 167498 1
17 167659 167681 1
17 167888 168070 1
17 168395 168574 1
17 168729 168833 1
17 169043 169048 1
17 171336 171497 1
17 171651 171762 1
17 171926 171986 1
17 173289 173447 1
17 173743 173877 1
17 174605 174643 1
17 175109 175128 1
17 175453 175626 1
17 175780 175806 1
17 176005 176180 1
17 177162 177320 1
17 178119 178130 1
17 178272 178564 1
17 180137 180289 1
17 181132 181153 1
17 181476 181530 1
17 182032 182195 1
17 184375 184619 1
17 184641 185344 1
17 186542 186566 1
17 186761 186826 1
17 186982 187010 1
17 187462 187518 1
17 46589 46787 2
17 46912 47093 2
17 47367 47406 2
17 47564 47601 2
17 47749 48063 2
17 51209 51339 2
17 51964 52000 2
17 52138 52558 2
17 52727 52741 2
17 54301 54469 2
17 55748 55902 2
17 57364 57511 2
17 57839 58003 2
17 58157 58367 2
17 25777 25965 3
17 26194 26336 3
17 27590 27768 3
17 27933 28118 3
17 28277 28322 3
17 28482 28523 3
17 28655 28872 3
17 29022 29069 3
17 29193 29422 3
17 29564 29587 3
17 29738 29760 3
17 29904 29955 3
17 30387 30411 3
17 31999 32144 3
17 32633 32972 3
17 33209 33420 3
17 33423 33585 3
17 33599 33739 3
17 33785 33839 3
17 34423 34576 3
6 769465 769743 4
6 770173 770239 4
6 770630 770711 4
6 771539 772131 4
6 772309 772319 4
6 772477 772526 4
6 772769 773017 4
6 773191 773326 4
6 773828 774159 4
6 775282 775436 4
6 776256 776410 4
6 777140 777167 4
6 779052 779066 4
6 779216 779399 4
6 779844 779849 4
6 780161 780326 4
6 782412 782732 4
6 782904 783176 4
6 783332 783545 4
6 783690 783714 4
6 783978 784312 4
6 784330 784403 4
6 784831 785019 4
6 785121 785292 4
6 786543 786969 4
6 787400 787737 4
6 584646 584803 5
6 585134 585136 5
6 585479 585550 5
6 585708 585727 5
6 586275 586440 5
6 586752 586877 5
6 591150 591305 5
6 591491 591618 5
6 591918 592392 5
6 592664 593006 5
6 593232 593468 5
6 593800 594027 5
6 594173 594661 5
6 596427 597078 5
6 599802 599941 5
6 600523 600527 5
6 600801 600806 5
6 602547 602635 5
6 603023 603125 5
6 604676 605004 5
6 605288 605290 5
6 605412 605508 5
6 605676 606345 5
6 607927 608067 5
6 609261 609319 5
6 609500 609509 5
6 609686 609985 5
6 610326 610424 5
6 610573 610605 5
6 612530 612710 5
6 613715 613841 5
6 614680 615027 5
6 615165 615274 5
6 615432 615473 5
6 615629 615672 5
6 615942 615961 5
6 616101 616133 5
6 616275 616283 5
6 616411 616440 5
6 616602 616699 5
6 616851 617162 5
6 617487 617638 5
6 618805 618854 5
6 619617 619631 5
6 619809 619837 5
6 619982 619992 5
6 620347 620375 5
6 620861 620882 5
6 621254 621410 5
6 621920 622096 5
6 624549 624697 5
6 624866 625035 5
6 625193 625333 5
6 625591 625651 5
6 625813 626146 5
6 626447 626691 5
6 626868 627054 5
6 627208 627395 5
6 628847 629015 5
6 629023 629046 5
6 629340 629345 5
6 629469 629941 5
6 630099 630409 5
6 630960 631387 5
6 631409 631744 5
6 631898 631931 5
6 632552 632710 5
6 634381 634483 5
6 636038 636160 5
6 636308 636446 5
6 638478 638497 5
6 638645 638673 5
6 638855 639365 5
6 640526 640595 5
6 640894 641023 5
6 641335 641462 5
6 642126 642587 5
6 642599 642783 5
6 645744 645884 5
6 648618 648787 5
6 649062 649273 5
6 649421 649428 5
6 649588 649963 5
6 649969 650229 5
6 650386 650420 5
6 650545 650778 5
6 653079 653103 5
6 653583 653610 5
6 655030 655178 5
6 655513 655528 5
6 655696 655720 5
6 656183 656319 5
6 656825 656955 5
6 660890 661049 5
6 661940 662075 5
6 662438 662510 5
6 663313 663477 5
6 663480 663522 5
6 665208 665382 5
6 665728 666321 5
6 666485 666572 5
6 666900 667188 5
6 667641 667793 5
6 667997 668031 5
6 668187 668279 5
6 669729 669891 5
6 670553 670692 5
6 670843 671001 5
6 671281 671761 5
6 671889 671953 5
6 674405 674575 5
6 674888 674937 5
6 675196 675423 5
6 675780 675808 5
6 676005 676148 5
6 676463 676553 5
6 676860 676864 5
6 677328 677822 5
6 677850 677908 5
6 678521 678558 5
6 678724 678729 5
6 679247 679268 5
6 681586 681742 5
6 681755 681909 5
6 682079 682086 5
6 682380 682385 5
6 682902 683050 5
6 684285 684464 5
6 684470 685086 5
6 685226 685454 5
6 686065 686228 5
6 686592 686612 5
6 686746 686915 5
6 687932 688115 5
6 688240 688404 5
6 689867 690030 5
6 690076 690200 5
6 690534 690568 5
6 692847 692865 5
6 695554 695591 5
6 696080 696294 5
6 698783 698953 5
6 699566 699613 5
6 700107 700122 5
6 700461 700641 5
6 700813 700951 5
6 701294 701449 5
6 701609 701849 5
6 702013 702176 5
6 703152 703302 5
6 706111 706394 5
6 706420 706574 5
6 706916 706979 5
6 707647 707651 5
6 707795 708011 5
6 708221 708226 5
6 708850 708994 5
6 709025 709179 5
6 709966 709975 5
6 710637 710808 5
6 710945 710964 5
6 711127 711275 5
6 711425 711432 5
6 716323 716453 5
6 716939 717057 5
6 717309 717461 5
6 717756 717794 5
6 719298 719448 5
6 719731 719894 5
6 720034 720156 5
6 720326 720512 5
6 721810 722105 5
6 722266 722543 5
6 722701 722856 5
6 723003 723058 5
6 725335 725392 5
6 726385 726559 5
6 726836 727012 5
6 727304 727350 5
6 727484 727808 5
6 727959 727960 5
6 728268 728409 5
6 728679 728721 5
6 728880 728911 5
6 729022 729026 5
6 731714 731844 5
6 732316 732464 5
6 732614 732620 5
6 735100 735111 5
6 735449 735469 5
6 737651 737983 5
6 738276 738436 5
6 738729 738796 5
6 738959 739061 5
6 739240 739267 5
6 739565 739618 5
6 739758 740145 5
6 741612 741635 5
6 743070 743219 5
6 744003 744143 5
6 745267 745385 5
6 745637 745816 5
6 746856 747005 5
6 747161 747664 5
6 748050 748123 5
6 748248 748390 5
6 748528 748885 5
6 749016 749104 5
6 749249 749476 5
6 749621 749673 5
6 750034 750352 5
6 750486 750913 5
6 751165 751272 5
6 751433 751545 5
6 751780 752174 5
6 752500 752627 5
6 752773 752780 5
6 753048 753080 5
6 753549 753599 5
6 753767 754150 5
6 754960 755138 5
6 755300 755457 5
6 758990 759094 5
6 759442 759477 5
6 759581 759880 5
6 760210 760328 5
6 761226 761240 5
6 761576 761734 5
6 763048 763056 5
6 763218 763246 5
6 763581 763750 5
6 766404 766461 5
6 766628 766879 5
6 767152 767316 5
6 767632 767633 5
6 768944 769076 5
6 551918 552300 6
6 552424 552576 6
6 553108 553275 6
6 554035 554165 6
6 555090 555234 6
6 555249 555385 6
6 556829 556876 6
6 557317 557359 6
6 557968 558667 6
6 559438 559786 6
6 559987 560109 6
6 560331 560381 6
6 560785 560792 6
6 561744 561910 6
6 562171 562647 6
6 562814 563144 6
6 563299 563430 6
6 563577 563750 6
6 563762 563932 6
6 564283 564434 6
6 564763 564875 6
6 565475 565643 6
6 565897 565903 6
6 566090 566209 6
6 566535 566600 6
6 567068 567237 6
6 567894 568046 6
6 569995 570147 6
6 570659 570969 6
6 571438 571628 6
6 571772 572173 6
6 572506 572527 6
6 573120 573256 6
6 573886 573918 6
6 574428 574529 6
6 574681 574814 6
6 575830 575957 6
6 576021 576175 6
6 576498 576914 6
6 577037 577170 6
6 577325 577640 6
6 577940 577994 6
6 578296 578607 6
6 578726 578921 6
6 579317 579503 6
6 579645 579767 6
6 579910 579920 6
6 580218 580269 6
6 580407 580435 6
6 580559 580615 6
6 580766 580795 6
6 581266 581742 6
6 531743 531852 7
6 532009 532036 7
6 532345 532496 7
6 532774 533091 7
6 533388 533613 7
6 533749 533839 7
6 534641 534661 7
6 534970 534988 7
6 537125 537299 7
6 537994 538028 7
6 542398 542429 7
6 542776 542790 7
6 542957 543064 7
6 544576 544730 7
6 545767 545772 7
6 545930 546302 7
6 546481 546592 7
6 548905 549073 7
6 549501 549503 7
6 549665 549693 7
6 550972 551074 7
6 453919 453925 8
6 456082 456165 8
6 457685 457703 8
6 458164 458330 8
6 458484 458866 8
6 459127 459292 8
6 459601 459610 8
6 459754 459981 8
6 463056 463219 8
6 465119 465308 8
6 465690 465829 8
6 466047 466245 8
6 466779 466928 8
6 467277 467475 8
6 468322 468325 8
6 468442 468630 8
6 471060 471065 8
6 471213 471242 8
6 471607 472396 8
6 472560 472656 8
6 472908 473078 8
6 473558 473676 8
6 473834 473886 8
6 474095 474408 8
6 475989 476113 8
6 477189 477202 8
6 479050 479060 8
6 479252 479413 8
6 480634 480781 8
6 480970 481345 8
6 481359 482145 8
6 482255 482310 8
6 482769 482789 8
6 483373 483539 8
6 483582 483726 8
6 487609 487716 8
6 488820 488838 8
6 489279 489577 8
6 489952 490068 8
6 490478 490638 8
6 491940 491974 8
6 492132 492300 8
6 492450 492497 8
6 493954 494135 8
6 494410 494567 8
6 494837 494996 8
6 495300 495324 8
6 495465 495615 8
6 496735 497028 8
6 497190 497322 8
6 497606 497797 8
6 500756 500833 8
6 502549 502575 8
6 502725 502737 8
6 502897 503453 8
6 503772 504002 8
6 504263 504482 8
6 505172 505328 8
6 505504 505515 8
6 508843 508892 8
6 509238 509382 8
6 512143 512185 8
6 512462 512489 8
6 512625 512641 8
6 513240 513267 8
6 514054 514342 8
6 514496 514500 8
6 514621 514674 8
6 516031 516157 8
6 518737 518898 8
6 520357 520705 8
6 521049 521201 8
6 522409 522418 8
6 524123 524147 8
6 524445 524480 8
6 525364 525451 8
6 525870 525899 8
6 525902 526057 8
6 526378 526441 8
6 526559 526618 8
6 526987 527142 8
6 530141 530289 8
6 530757 530975 8
6 531130 531282 8
6 427730 427886 9
6 428268 428863 9
6 429000 429199 9
6 429514 429680 9
6 431563 431584 9
6 431742 431972 9
6 432216 432227 9
6 432779 432929 9
6 433087 433260 9
6 435919 435965 9
6 436320 436323 9
6 436824 436985 9
6 437300 437467 9
6 437625 437648 9
6 437788 437962 9
6 438000 438138 9
6 438895 439291 9
6 440312 440349 9
6 441412 442106 9
6 442286 442704 9
6 442845 443099 9
6 443804 443962 9
6 444112 444534 9
6 444543 444684 9
6 445135 445147 9
6 448213 448335 9
6 448495 448568 9
6 448732 448760 9
6 449196 449343 9
6 449819 449958 9
6 452403 452851 9
6 453119 453143 9
6 453320 453439 9
6 412839 412989 10
6 413940 413976 10
6 414589 414621 10
6 414762 415478 10
6 417136 417299 10
6 417424 417650 10
6 417783 417793 10
6 417983 418128 10
6 419262 419277 10
6 420198 420224 10
6 420383 420432 10
6 357379 357404 11
6 357430 357567 11
6 357948 358054 11
6 358217 358232 11
6 360184 360201 11
6 360816 360988 11
6 361130 361152 11
6 362652 362802 11
6 364068 364220 11
6 365041 365218 11
6 365527 365562 11
6 367167 367176 11
6 367983 368185 11
6 368522 368656 11
6 368806 368872 11
6 370593 370606 11
6 370778 370787 11
6 370897 370901 11
6 371159 371253 11
6 371526 371536 11
6 371746 372026 11
6 372141 372512 11
6 372662 372807 11
6 374846 375084 11
6 376377 376382 11
6 377485 377643 11
6 378219 378236 11
6 378886 379036 11
6 379625 379634 11
6 380020 380180 11
6 380558 380660 11
6 380718 380820 11
6 380842 381127 11
6 382388 382490 11
6 382860 383127 11
6 383498 383606 11
6 384414 384609 11
6 386082 386093 11
6 386249 386417 11
6 389054 389226 11
6 389373 389375 11
6 389534 389723 11
6 390168 390339 11
6 390510 390867 11
6 391090 391208 11
6 391754 391910 11
6 392520 392679 11
6 394190 394363 11
6 396452 396632 11
6 397144 397266 11
6 397343 397482 11
6 398072 398337 11
6 398468 399080 11
6 400694 400857 11
6 401072 401139 11
6 401455 401772 11
6 403500 403534 11
6 403832 403968 11
6 404697 404841 11
6 280027 280131 12
6 280150 280314 12
6 280472 280573 12
6 280719 280897 12
6 281133 281309 12
6 281469 281597 12
6 281779 281793 12
6 285348 285669 12
6 286141 286474 12
6 286494 287201 12
6 287358 287549 12
6 287681 287728 12
6 287922 288007 12
6 288654 288831 12
6 288985 289134 12
6 289450 289484 12
6 289638 289898 12
6 290333 290424 12
6 290558 290596 12
6 290758 291368 12
6 291500 291897 12
6 292178 292490 12
6 292618 292785 12
6 292976 293349 12
6 293483 293488 12
6 293621 293886 12
6 294074 294249 12
6 296367 296540 12
6 296874 296922 12
6 297074 297324 12
6 297621 297741 12
6 297907 297912 12
6 298066 298088 12
6 299391 299546 12
6 300357 300577 12
6 300919 300920 12
6 301576 301610 12
6 301746 302202 12
6 302358 302528 12
6 302674 302695 12
6 302844 302941 12
6 303110 303138 12
6 303621 303900 12
6 304066 304217 12
6 304379 304393 12
6 305813 305940 12
6 308768 308896 12
6 310324 310351 12
6 311177 311452 12
6 311628 311801 12
6 312169 312270 12
6 312436 312612 12
6 313246 313385 12
6 316249 316405 12
6 319355 319664 12
6 319817 319947 12
6 319953 320131 12
6 320225 320517 12
6 320562 320682 12
6 321271 321426 12
6 321442 321615 12
6 321913 321957 12
6 322095 322288 12
6 322295 322592 12
6 322725 322893 12
6 323404 323579 12
6 324739 324908 12
6 325398 325552 12
6 327248 327319 12
6 327809 327980 12
6 328622 328742 12
6 329015 329071 12
6 331113 331279 12
6 331431 331549 12
6 332141 332263 12
6 335296 335461 12
6 335757 335789 12
6 339066 339335 12
6 339497 339980 12
6 340280 340611 12
6 340758 340793 12
6 341111 341137 12
6 341644 342187 12
6 342681 342690 12
6 343828 343846 12
6 344745 344871 12
6 346041 346184 12
6 346357 346498 12
6 346976 347064 12
6 347217 347421 12
6 347568 347891 12
6 348022 348052 12
6 348312 348634 12
6 348678 348901 12
6 353363 353535 12
6 354056 354774 12
6 355082 355102 12
6 269835 270069 13
6 272182 272362 13
6 273004 273095 13
6 169043 169194 14
6 169356 169367 14
6 169499 169676 14
6 169859 170027 14
6 170464 170776 14
6 170934 171108 14
6 171236 171244 14
6 171546 171581 14
6 171733 171757 14
6 172195 172371 14
6 172989 173191 14
6 173506 173535 14
6 174036 174185 14
6 174365 174487 14
6 176777 176948 14
6 176950 177145 14
6 178924 179105 14
6 179245 179689 14
6 179815 179845 14
6 180339 180383 14
6 180503 180823 14
6 180985 180987 14
6 181129 181153 14
6 181311 181321 14
6 181495 181644 14
6 182339 182445 14
6 183947 183993 14
6 185212 185213 14
6 186410 186475 14
6 186806 186821 14
6 189149 189300 14
6 189631 189641 14
6 190891 191075 14
6 191636 191661 14
6 191960 192144 14
6 192783 192923 14
6 193661 193701 14
6 194043 194215 14
6 194462 194523 14
6 194674 195025 14
6 195787 195916 14
6 196309 196356 14
6 196813 196994 14
6 197430 197564 14
6 197893 198091 14
6 198257 198592 14
6 198751 198843 14
6 199003 199026 14
6 199173 199331 14
6 200217 200478 14
6 201136 201176 14
6 201364 201510 14
6 202308 202328 14
6 202615 202821 14
6 204046 204190 14
6 204420 204671 14
6 205337 205477 14
6 205869 206122 14
6 206322 206456 14
6 208276 208431 14
6 209707 209897 14
6 210966 211074 14
6 212375 212525 14
6 212783 213070 14
6 214160 214306 14
6 214788 214904 14
6 215066 215445 14
6 217272 217414 14
6 219640 219768 14
6 222490 222618 14
6 224377 224402 14
6 226446 226565 14
6 231264 231271 14
6 231574 231765 14
6 232377 232412 14
6 234007 234379 14
6 234551 234687 14
6 236167 236173 14
6 236644 236650 14
6 237081 237314 14
6 237484 237672 14
6 237679 237823 14
6 237987 238301 14
6 241048 241200 14
6 242765 242937 14
6 243601 243624 14
6 243780 243947 14
6 244547 244596 14
6 244740 244907 14
6 246202 246342 14
6 246419 246575 14
6 247102 247259 14
6 247562 248003 14
6 248182 248277 14
6 248319 248451 14
6 248620 248820 14
6 249123 249330 14
6 249875 250074 14
6 250432 250601 14
6 251537 251667 14
6 251699 251866 14
6 252215 252235 14
6 253498 253619 14
6 253788 254402 14
6 254536 254675 14
6 254680 255183 14
6 256054 256388 14
6 256479 256822 14
6 256840 257071 14
6 257225 257309 14
6 260033 260078 14
6 261313 261482 14
6 263155 263470 14
6 263818 263841 14
6 263971 264034 14
6 267896 267928 14
6 268073 268265 14
6 268995 269005 14
6 269158 269161 14
6 269503 269565 14
6 110599 110744 15
6 110902 110909 15
6 111683 111827 15
6 112340 112638 15
6 112788 112943 15
6 113095 113295 15
6 114683 114691 15
6 114852 115152 15
6 115328 115476 15
6 115773 116091 15
6 116406 116535 15
6 116548 116822 15
6 117126 117196 15
6 117573 117607 15
6 117748 117813 15
6 118262 118265 15
6 121199 121354 15
6 121681 121862 15
6 122206 122374 15
6 123029 123198 15
6 123685 123687 15
6 126983 127129 15
6 127328 127339 15
6 127497 127528 15
6 128007 128178 15
6 130169 130378 15
6 130714 130764 15
6 131318 131366 15
6 131865 132044 15
6 133835 133996 15
6 134145 134752 15
6 134912 135057 15
6 135182 135198 15
6 135470 135542 15
6 137588 137927 15
6 138089 138123 15
6 138273 138662 15
6 139090 139106 15
6 139288 139432 15
6 139576 139757 15
6 141784 141944 15
6 145303 145467 15
6 148656 148822 15
6 149253 149499 15
6 150295 150402 15
6 150412 150597 15
6 150888 150928 15
6 151375 151506 15
6 151706 151813 15
6 151977 152056 15
6 152290 152319 15
6 154788 154919 15
6 155100 155241 15
6 155593 155722 15
6 155874 156031 15
6 156359 156545 15
6 156871 157211 15
6 158037 158181 15
6 158639 158797 15
6 159265 159538 15
6 162172 162206 15
6 162493 162623 15
6 162635 162777 15
6 165456 165652 15
6 2967 3043 16
6 3189 3318 16
6 3505 3523 16
6 4159 4328 16
6 4489 4621 16
6 10332 10414 16
6 10572 10579 16
6 11246 11410 16
6 13379 13558 16
6 13900 14069 16
6 14227 14251 16
6 14499 14725 16
6 14864 14873 16
6 15721 15775 16
6 15939 16419 16
6 16846 17008 16
6 17324 17329 16
6 17477 17490 16
6 17794 17796 16
6 18115 18245 16
6 19648 19838 16
6 20360 20564 16
6 20702 21002 16
6 21445 21456 16
6 21768 21898 16
6 23991 24159 16
6 25434 25559 16
6 25576 25944 16
6 26656 26824 16
6 27848 27860 16
6 28178 28195 16
6 30228 30414 16
6 33442 33580 16
6 33734 33906 16
6 34078 34204 16
6 34378 34386 16
6 35794 36109 16
6 36647 36652 16
6 38819 38845 16
6 39345 39489 16
6 39797 39834 16
6 40112 40163 16
6 41693 41830 16
6 42155 42178 16
6 42331 42487 16
6 44450 44456 16
6 45458 45618 16
6 45940 45951 16
6 49026 49109 16
6 49961 50128 16
6 52138 52151 16
6 52809 53140 16
6 53311 53471 16
6 53798 53911 16
6 55727 55876 16
6 56367 56648 16
6 56775 57178 16
6 57339 57445 16
6 57637 57663 16
6 57967 57977 16
6 58133 58171 16
6 58333 58505 16
6 58669 58734 16
6 58896 59040 16
6 59207 59223 16
6 59398 59603 16
6 59966 60007 16
6 60801 60812 16
6 60974 61005 16
6 63518 63569 16
6 65448 65461 16
6 65624 65701 16
6 68409 68563 16
6 69667 69814 16
6 71339 71362 16
6 74591 74630 16
6 77778 77934 16
6 78395 78553 16
6 79034 79227 16
6 79405 79475 16
6 79700 79997 16
6 81136 81304 16
6 83237 83343 16
6 84978 85344 16
6 85633 85658 16
6 85949 86115 16
6 90330 90488 16
6 91479 91499 16
6 91655 91869 16
6 95704 95869 16
6 96231 96252 16
6 96402 96488 16
6 98419 98453 16
6 98696 99001 16
6 103057 103101 16
6 103254 103453 16
6 103640 103794 16
6 106105 106265 16
6 106409 106483 16
6 107448 107626 16
6 107792 107838 16
6 108334 108521 16
15 16164 16294 17
15 16512 16784 17
15 17490 17523 17
15 17665 18029 17
15 18190 18242 17
15 18553 18717 17
15 20855 21079 17
15 21238 21444 17
15 21945 22400 17
15 22727 22747 17
15 23043 23376 17
15 24457 24602 17
15 24954 25118 17
15 26069 26189 17
15 28513 28743 17
15 29097 29117 17
15 30233 30379 17
15 31817 32208 17
15 32536 32630 17
15 32839 32966 17
15 33004 33135 17
15 33293 33421 17
15 35483 35659 18
15 35794 36580 18
15 38938 39113 18
15 39288 39304 18
15 39581 40031 18
15 41283 41447 18
15 42024 42063 18
15 43147 43373 18
15 44047 44209 18
15 44496 44650 18
15 45180 45183 18
15 45539 45725 18
15 49800 49904 18
15 51033 51044 18
15 51213 51553 18
15 51836 52251 18
15 52254 52370 18
15 53290 53376 18
15 54009 54098 18
15 55692 55979 18
15 56121 56131 18
15 56285 56465 18
15 56609 56844 18
15 57336 57341 18
15 57532 57708 18
15 58231 58378 18
15 58723 58743 18
15 59030 59165 18
15 59534 59636 18
15 59794 59807 18
15 60095 60253 18
15 62188 62235 18
15 64931 64979 18
15 66291 66320 18
15 66823 67081 18
15 69214 69265 18
15 69439 69443 18
15 69725 69895 18
15 71149 71159 18
15 73157 73287 18
15 73651 73813 19
15 74904 75070 19
15 75228 75257 19
15 75681 75738 19
15 78570 78576 19
15 78862 79193 19
15 79510 79536 19
15 79681 79713 19
15 79853 79931 19
15 80302 80445 19
15 80761 80861 19
15 82486 82857 19
15 83003 83178 19
15 92313 92622 20
15 92772 92806 20
15 92962 93131 20
15 93378 93428 20
15 93889 93893 20
15 94034 94077 20
15 94236 94391 20
15 94681 94826 20
15 94962 95001 20
15 95284 95289 20
15 95435 95440 20
15 95574 95756 20
15 97516 97528 20
15 98459 98642 20
15 99880 100042 20
15 102033 102198 20
15 104392 104615 20
15 104791 104808 20
15 104952 105319 20
15 105487 106003 20
15 106167 106311 20
15 107099 107182 20
15 109123 109259 20
15 109282 109855 20
15 110024 110160 20
15 110296 110348 20
15 110656 110843 20
15 111092 111250 20
15 111289 111562 20
15 111725 111892 20
15 112219 112370 20
15 112685 112856 20
15 113463 113475 20
15 115958 116150 20
15 116304 116509 20
15 116822 117012 20
15 117130 117191 20
15 117409 117559 20
15 117656 117799 20
15 117918 118039 20
15 119427 119453 21
15 120969 120981 21
15 121322 121351 21
15 121497 121673 21
15 121987 122210 21
15 124010 124017 21
15 124339 124506 21
15 124667 125024 21
15 125244 125412 21
15 126666 126837 21
15 126854 126998 21
15 128054 128108 21
15 129067 129118 21
15 129405 129422 21
15 129582 129864 21
15 130031 130516 21
15 130687 130994 21
15 131514 131693 21
15 132465 132590 21
15 132895 133178 21
15 133359 133542 21
15 133758 133878 21
15 134824 135143 21
15 135447 135603 21
15 136798 136811 21
15 146628 147017 22
15 147241 147387 22
15 147403 147479 22
15 147605 147625 22
15 148269 148513 22
15 148675 148946 22
15 150674 150828 22
15 151181 151338 22
15 151482 151676 22
15 151819 151980 22
15 152675 152763 22
15 153147 153346 22
15 156042 156225 22
15 156403 156409 22
15 157120 157224 22
15 157454 157496 22
15 157639 157678 22
15 157856 157871 22
15 158070 158176 22
15 158724 158918 22
15 159493 159497 22
15 163929 164116 23
15 164623 164657 23
15 164809 164864 23
15 165027 165180 23
15 165528 165680 23
15 165815 165839 23
15 168226 168237 23
15 168723 168732 23
15 168895 169200 23
15 170031 170188 23
15 171632 171753 23
15 175050 175068 23
15 175377 175725 23
15 175993 176027 23
15 176430 176765 23
15 176911 177213 23
15 177350 177379 23
15 177541 178056 23
15 178324 178439 23
15 178791 178823 23
15 179103 179337 23
15 181321 181466 23
15 181621 181923 23
15 182413 182554 23
15 182718 182886 23
15 183054 183167 23
15 183352 183364 23
15 183644 183800 23
15 183809 183986 23
15 185747 185847 23
15 186007 186050 23
15 188202 188229 23
15 189332 189456 23
15 189597 189599 23
15 195148 195248 24
15 195580 195599 24
15 195921 196100 24
15 197017 197026 24
15 197188 197390 24
15 197695 197758 24
15 197880 198046 24
15 198178 198332 24
15 198819 198969 24
15 200089 200227 24
15 203839 203979 24
15 204889 205012 24
15 205196 205326 24
15 206661 207004 24
15 207139 207244 24
15 208018 208174 24
15 208671 208819 24
15 211719 211859 24
15 211863 212005 24
15 212149 212383 24
15 212685 213028 24
15 213652 213673 24
15 214438 214592 24
15 214948 214984 24
15 215246 215251 24
15 215411 215527 24
15 215691 215884 24
15 216318 216342 24
15 218688 218827 24
15 219280 219416 24
15 220806 221010 24
15 221325 221349 24
15 221511 221517 24
15 222650 222788 24
15 223201 223318 24
15 223511 223578 24
15 223758 223903 24
15 224373 224733 24
15 226096 226117 24
15 226812 226838 24
15 227002 227097 24
15 227273 227740 24
15 227922 228087 25
15 228238 228410 25
15 228557 228879 25
15 230814 230902 25
15 231893 232387 25
15 233499 233779 25
15 234455 234609 25
15 235407 235578 25
15 238414 238645 26
15 239651 239796 26
15 241408 241556 26
15 242012 242046 26
15 242208 242324 26
15 244444 244607 26
15 244627 244761 26
15 245098 245252 26
15 245368 245407 26
15 247586 247762 26
15 249108 249273 26
15 250727 250735 26
15 250901 251226 26
15 251712 251858 26
15 252009 252111 26
15 254159 254314 26
15 254654 254929 26
15 255224 255406 26
15 255863 256004 26
15 258098 258124 26
15 258270 258306 26
15 262357 262394 26
15 262538 262698 26
15 264225 264252 26
15 264394 264404 26
15 264893 265027 26
15 265195 265831 26
15 265991 266215 26
15 266368 266371 26
15 270045 270235 26
15 270393 270714 26
15 270723 270776 26
15 270932 270958 26
15 271299 271761 26
15 271928 272028 26
15 272283 272331 26
15 272563 272710 26
15 272862 272897 26
15 274847 275010 26
15 275644 275807 26
15 275933 275942 26
15 276226 276264 26
15 276724 277023 26
15 277639 277658 26
15 277950 278085 26
15 278305 278743 26
15 278878 279358 26
15 279502 279705 26
15 279833 280032 26
15 280681 280857 26
15 282448 282483 26
15 282639 282660 26
15 284412 284719 26
15 284865 284872 26
15 285030 285051 26
15 285516 285562 26
15 286256 286367 26
15 290899 291079 27
15 291484 291841 27
15 292004 292017 27
15 292317 292500 27
15 292515 292731 27
15 293011 293022 27
15 293189 293332 27
15 293496 293646 27
15 294320 294624 27
15 294794 295014 27
15 295281 295427 27
15 295719 295757 27
15 295920 296007 27
15 296200 296327 27
15 296614 296647 27
15 296807 296832 27
15 297112 297137 27
15 297287 297315 27
15 298139 298182 27
1 1435338 1435452 28
1 1439990 1440140 28
1 1440442 1440548 28
1 1440729 1440758 28
1 1441074 1441242 28
1 1441767 1441825 28
1 1444771 1444913 28
1 1445729 1445835 28
1 1446180 1446388 28
1 1446664 1446819 28
1 1447654 1448017 28
1 1450888 1451046 28
1 1452671 1452816 28
1 1453420 1453577 28
1 1453920 1454022 28
1 1454190 1454519 28
1 1455013 1455425 28
1 1455606 1455806 28
1 1455979 1456104 28
1 1456356 1456423 28
1 1457201 1457206 28
1 1457367 1457499 28
1 1460977 1461083 28
1 1461270 1461357 28
1 1462686 1462771 28
1 1463141 1463255 28
1 1465613 1465667 28
1 1465820 1466596 28
1 1469311 1469423 28
1 1469464 1469610 28
1 1470483 1470583 28
1 1471274 1471425 28
1 1471717 1471756 28
1 1472271 1472285 28
1 1472587 1472699 28
1 1472835 1472934 28
1 1473957 1473966 28
1 1474285 1474639 28
1 1476231 1476250 28
1 1476539 1476613 28
1 1476756 1476944 28
1 1477056 1477092 28
1 1477228 1477341 28
1 1430171 1430261 29
1 1430497 1430740 29
1 1356613 1356699 30
1 1357275 1357428 30
1 1359690 1359829 30
1 1360452 1361119 30
1 1361713 1361890 30
1 1361895 1361975 30
1 1362150 1362457 30
1 1362828 1362921 30
1 1363862 1363992 30
1 1364457 1364637 30
1 1367458 1367591 30
1 1367754 1367764 30
1 1368177 1368351 30
1 1369015 1369182 30
1 1370097 1370162 30
1 1370328 1370657 30
1 1370840 1370843 30
1 1371146 1371155 30
1 1371318 1371339 30
1 1371612 1371677 30
1 1371812 1371919 30
1 1372168 1372546 30
1 1372707 1372796 30
1 1373150 1373294 30
1 1373959 1374081 30
1 1375470 1375494 30
1 1376290 1376454 30
1 1376780 1376799 30
1 1378854 1378953 30
1 1382819 1382981 30
1 1385355 1385377 30
1 1385549 1385708 30
1 1385870 1386066 30
1 1386357 1386382 30
1 1388338 1388460 30
1 1388697 1388829 30
1 1388833 1389085 30
1 1389697 1389844 30
1 1390027 1390154 30
1 1391773 1391816 30
1 1392152 1392156 30
1 1396177 1396489 30
1 1399058 1399060 30
1 1399216 1399244 30
1 1400201 1400341 30
1 1400657 1400804 30
1 1401487 1401657 30
1 1403665 1403839 30
1 1404768 1405117 30
1 1405274 1405636 30
1 1405992 1405993 30
1 1406125 1406160 30
1 1408554 1409047 30
1 1409058 1409511 30
1 1409669 1409999 30
1 1410182 1410215 30
1 1413310 1413491 30
1 1413798 1414085 30
1 1417071 1417439 30
1 1417845 1418037 30
1 1418208 1418382 30
1 1419152 1419194 30
1 1419592 1419731 30
1 1420362 1420508 30
1 1421044 1421140 30
1 1344701 1344898 31
1 1345048 1345219 31
1 1345373 1345541 31
1 1345693 1345822 31
1 1347221 1347409 31
1 1352806 1352959 31
1 1353102 1353137 31
1 1208195 1208367 32
1 1209342 1209356 32
1 1212312 1212444 32
1 1213101 1213147 32
1 1213327 1213464 32
1 1214662 1214694 32
1 1215885 1216184 32
1 1217592 1217633 32
1 1219132 1220012 32
1 1220146 1220303 32
1 1220329 1220452 32
1 1220649 1220689 32
1 1220844 1220970 32
1 1221279 1221461 32
1 1221610 1221788 32
1 1222212 1222256 32
1 1225449 1225632 32
1 1225792 1225904 32
1 1225929 1226162 32
1 1226864 1227036 32
1 1228863 1229013 32
1 1231978 1232292 32
1 1232445 1232574 32
1 1232905 1233059 32
1 1235453 1235468 32
1 1235596 1235612 32
1 1236072 1236219 32
1 1237380 1237526 32
1 1237865 1238275 32
1 1238397 1238735 32
1 1241134 1241156 32
1 1241602 1241611 32
1 1241780 1241887 32
1 1242054 1242061 32
1 1242690 1242850 32
1 1243019 1243153 32
1 1243317 1243644 32
1 1244573 1244735 32
1 1244860 1245021 32
1 1245618 1245970 32
1 1246101 1246433 32
1 1246694 1246751 32
1 1247426 1247675 32
1 1248507 1248673 32
1 1248857 1248876 32
1 1249170 1249301 32
1 1251451 1251622 32
1 1252095 1252197 32
1 1255564 1255722 32
1 1255872 1255909 32
1 1256269 1256433 32
1 1256904 1257042 32
1 1257520 1257672 32
1 1259423 1259571 32
1 1260220 1260273 32
1 1260646 1260728 32
1 1260869 1261037 32
1 1261505 1261644 32
1 1262678 1262775 32
1 1263922 1264088 32
1 1265500 1265768 32
1 1265847 1265964 32
1 1266308 1266467 32
1 1267637 1268041 32
1 1268208 1268374 32
1 1268548 1268563 32
1 1269201 1269414 32
1 1269634 1269863 32
1 1271631 1271655 32
1 1272128 1272294 32
1 1272719 1273147 32
1 1273436 1273751 32
1 1274003 1274004 32
1 1274169 1275034 32
1 1275226 1275521 32
1 1276154 1276196 32
1 1276502 1276595 32
1 1276674 1276850 32
1 1277139 1277220 32
1 1277548 1277562 32
1 1277726 1277745 32
1 1277903 1278070 32
1 1278221 1278472 32
1 1278680 1278711 32
1 1280275 1280295 32
1 1280972 1281084 32
1 1281417 1281585 32
1 1282387 1282547 32
1 1284472 1284473 32
1 1285263 1285422 32
1 1285721 1285728 32
1 1286166 1286380 32
1 1286796 1286977 32
1 1287282 1287424 32
1 1289620 1289633 32
1 1290519 1290724 32
1 1290851 1290996 32
1 1292468 1292487 32
1 1292641 1292782 32
1 1293162 1293280 32
1 1293387 1293433 32
1 1293885 1294028 32
1 1294196 1294329 32
1 1294461 1294674 32
1 1295126 1295464 32
1 1295631 1295666 32
1 1295810 1295844 32
1 1296457 1296629 32
1 1298041 1298070 32
1 1300205 1300377 32
1 1300827 1301846 32
1 1302082 1302176 32
1 1302481 1302885 32
1 1303069 1303217 32
1 1303374 1303411 32
1 1305374 1305537 32
1 1308655 1308913 32
1 1311312 1311342 32
1 1311786 1311938 32
1 1311940 1312074 32
1 1312362 1312399 32
1 1312549 1312671 32
1 1313295 1313481 32
1 1313782 1313976 32
1 1314623 1314768 32
1 1315797 1315957 32
1 1316160 1316959 32
1 1317122 1317326 32
1 1317476 1317544 32
1 1317581 1317708 32
1 1320309 1320348 32
1 1320618 1320624 32
1 1320793 1320929 32
1 1321128 1321666 32
1 1321970 1321973 32
1 1322598 1322621 32
1 1324683 1324760 32
1 1325218 1325534 32
1 1326018 1326165 32
1 1326627 1326764 32
1 1326955 1327113 32
1 1327116 1327288 32
1 1327447 1327628 32
1 1328249 1328264 32
1 1328486 1328618 32
1 1328996 1329023 32
1 1329151 1329343 32
1 1329474 1329648 32
1 1329812 1330771 32
1 1330927 1330952 32
1 1331138 1331147 32
1 1331310 1331911 32
1 1332184 1332494 32
1 1332656 1332820 32
1 1333299 1333596 32
1 1334582 1334710 32
1 1334719 1334849 32
1 1335223 1335386 32
1 1335668 1335868 32
1 1336022 1336137 32
1 1336142 1336404 32
1 1338222 1338551 32
1 1338577 1338820 32
1 1338830 1338903 32
1 1339017 1339045 32
1 1339171 1339325 32
1 1341837 1342015 32
1 1342652 1342670 32
1 1099765 1099835 33
1 1100322 1100480 33
1 1101597 1101756 33
1 1102557 1102784 33
1 1103118 1103285 33
1 1103994 1104107 33
1 1104422 1104449 33
1 1104593 1104612 33
1 1104765 1105021 33
1 1109801 1109978 33
1 1110576 1110834 33
1 1114336 1114339 33
1 1114497 1114525 33
1 1114694 1114709 33
1 1115212 1115403 33
1 1115587 1115690 33
1 1116386 1116515 33
1 1116690 1116799 33
1 1117013 1117319 33
1 1122063 1122224 33
1 1123334 1123582 33
1 1125734 1126217 33
1 1126389 1126401 33
1 1126597 1126757 33
1 1126791 1126951 33
1 1127464 1127487 33
1 1130178 1130292 33
1 1130308 1130420 33
1 1131529 1131538 33
1 1131860 1131864 33
1 1132193 1132543 33
1 1132693 1133456 33
1 1133617 1133715 33
1 1133855 1134136 33
1 1134284 1134559 33
1 1134711 1135088 33
1 1135228 1135431 33
1 1138759 1139271 33
1 1139606 1139765 33
1 1141609 1141630 33
1 1141789 1141911 33
1 1142997 1143006 33
1 1143145 1143162 33
1 1143668 1143875 33
1 1144071 1144197 33
1 1145449 1145485 33
1 1145946 1145948 33
1 1146706 1146718 33
1 1148806 1149125 33
1 1149417 1149592 33
1 1149809 1150091 33
1 1150494 1150695 33
1 1151145 1151303 33
1 1151471 1151659 33
1 1152079 1152101 33
1 1152231 1152271 33
1 1153156 1153342 33
1 1153698 1153850 33
1 1154321 1154484 33
1 1154807 1154937 33
1 1156897 1157045 33
1 1157531 1157655 33
1 1157778 1157789 33
1 1158103 1158138 33
1 1159104 1159247 33
1 1159299 1159350 33
1 1163458 1163656 33
1 1164303 1164356 33
1 1164551 1164711 33
1 1164720 1164876 33
1 1165410 1165544 33
1 1167622 1168051 33
1 1168625 1168812 33
1 1170777 1170929 33
1 1172412 1172547 33
1 1172585 1172976 33
1 1174934 1175102 33
1 1175425 1175469 33
1 1175658 1175698 33
1 1179701 1179819 33
1 1180328 1180350 33
1 1182063 1182148 33
1 1182480 1182648 33
1 1183125 1183275 33
1 1183456 1183551 33
1 1183573 1184333 33
1 1184504 1184641 33
1 1184966 1184994 33
1 1190679 1190826 33
1 1190832 1191026 33
1 1191165 1191326 33
1 1192014 1192165 33
1 1192642 1192784 33
1 1193435 1193440 33
1 1193588 1193746 33
1 1193905 1193910 33
1 1196813 1197033 33
1 1197428 1197586 33
1 1198024 1198163 33
1 1199045 1199228 33
1 1200378 1200560 33
1 1201071 1201102 33
1 1201537 1201854 33
1 1202029 1202077 33
1 1202201 1202245 33
1 1202402 1202406 33
1 1202574 1202882 33
1 1202902 1203060 33
1 1203221 1203256 33
1 1203424 1203450 33
1 1203594 1203756 33
1 1203916 1204019 33
1 1064983 1065108 34
1 1066202 1066363 34
1 1066511 1066558 34
1 1066750 1066819 34
1 1066849 1066967 34
1 1067490 1067785 34
1 1068000 1068090 34
1 1068366 1068546 34
1 1068946 1069085 34
1 1069560 1069704 34
1 1070196 1070356 34
1 1070736 1070768 34
1 1070880 1071043 34
1 1071241 1071256 34
1 1071427 1071580 34
1 1071859 1071865 34
1 1072178 1072334 34
1 1072337 1072489 34
1 1074869 1075028 34
1 1076258 1076281 34
1 1076438 1076450 34
1 1079423 1079495 34
1 1079987 1080557 34
1 1082031 1082093 34
1 1083700 1083861 34
1 1084347 1084493 34
1 1084653 1084657 34
1 1084960 1084975 34
1 1087248 1087402 34
1 1089143 1089169 34
1 1089488 1089630 34
1 1089793 1089801 34
1 1090275 1090574 34
1 1090904 1090998 34
1 1092594 1092911 34
1 1093047 1093212 34
1 1095347 1095368 34
1 1046443 1046622 35
1 1047783 1047794 35
1 1049903 1049929 35
1 1050213 1050253 35
1 1050389 1050450 35
1 1051133 1051148 35
1 1053033 1053149 35
1 1053208 1053323 35
1 1054494 1054638 35
1 1055618 1055782 35
1 1056120 1056280 35
1 1056656 1056677 35
1 1058260 1058442 35
1 1060689 1060860 35
1 1061118 1061449 35
1 1061813 1062385 35
1 1062559 1062562 35
1 1062724 1062803 35
1 1063851 1063857 35
1 1010218 1010383 36
1 1010565 1010641 36
1 1011154 1011263 36
1 1011576 1011641 36
1 1011789 1011943 36
1 1012099 1013179 36
1 1013527 1013543 36
1 1014620 1014634 36
1 1014938 1014948 36
1 1016558 1017008 36
1 1017178 1017339 36
1 1017853 1018041 36
1 1018187 1018296 36
1 1020750 1020903 36
1 1021361 1021541 36
1 1021831 1022452 36
1 1023737 1023893 36
1 1024244 1024415 36
1 1024726 1024853 36
1 1025037 1025039 36
1 1025292 1025612 36
1 1026612 1026748 36
1 1028904 1028934 36
1 1029707 1029724 36
1 1029876 1030352 36
1 1030536 1031058 36
1 1031232 1031364 36
1 1031650 1031796 36
1 1031844 1031978 36
1 1032085 1032235 36
1 1032248 1032392 36
1 1032828 1032961 36
1 1034319 1034620 36
1 1035013 1035134 36
1 1035293 1035344 36
1 1035694 1035729 36
1 1035881 1036040 36
1 1036883 1037034 36
1 1038679 1038794 36
1 1039893 1040081 36
1 1040580 1040932 36
1 1041100 1041114 36
1 992454 992610 37
1 992982 992988 37
1 993261 993308 37
1 993568 994014 37
1 995297 995460 37
1 996704 996739 37
1 997209 997364 37
1 999375 999379 37
1 999533 999853 37
1 1000492 1000779 37
1 1000936 1001093 37
1 1001534 1001598 37
1 1001755 1001816 37
1 1001982 1002096 37
1 1003152 1003199 37
1 1003322 1003335 37
1 1003985 1004167 37
1 1004479 1004493 37
1 1004655 1004920 37
1 1004948 1005131 37
1 1005296 1005298 37
1 1005611 1005656 37
1 1005802 1006240 37
1 960401 960566 38
1 960741 960918 38
1 961220 961263 38
1 962380 962493 38
1 962910 962926 38
1 963892 964019 38
1 964177 964334 38
1 964357 964429 38
1 966328 966484 38
1 950508 950691 39
1 951014 951120 39
1 951871 951896 39
1 952064 952428 39
1 952771 952922 39
1 953333 953499 39
1 953904 953943 39
1 955262 955276 39
1 955707 955872 39
1 902793 902933 40
1 903006 903162 40
1 903880 903903 40
1 904545 904583 40
1 904729 905116 40
1 906078 906080 40
1 906406 906668 40
1 907147 907331 40
1 908111 908266 40
1 908278 908438 40
1 908589 908610 40
1 908762 908945 40
1 909550 909683 40
1 910021 910224 40
1 910412 910428 40
1 912752 912799 40
1 913308 913674 40
1 914763 915110 40
1 916608 916795 40
1 917242 917416 40
1 917860 917926 40
1 918070 918087 40
1 920205 920210 40
1 920878 921042 40
1 921755 921789 40
1 922263 922404 40
1 922699 922726 40
1 923016 923153 40
1 923309 923457 40
1 923741 923767 40
1 925220 925320 40
1 927482 927663 40
1 928137 928166 40
1 928926 928928 40
1 930819 930921 40
1 931275 931448 40
1 931780 931956 40
1 933729 933857 40
1 935180 935339 40
1 936408 936448 40
1 937333 937497 40
1 937841 937995 40
1 938956 939090 40
[truncated: 8,145 more rows]
