# Supplementary material for: The complex pattern of epigenomic variation between natural yeast strains at single-nucleosome resolution
Source: Epigenetics Chromatin. 2015 Jul 31;8:26. doi: 10.1186/s13072-015-0019-3 (PMC4520285; doi:10.1186/s13072-015-0019-3)
Supplement: Additional file 19: — Tables of nucleosomal positions in each strain. [file 13072_2015_19_MOESM19_ESM.zip › BY_wp.tab]

chr lower_bound upper_bound cur_index index_nuc wp nb_reads nb_nucs lod_1 lod_2
1 30057 30208 1 1 1 308 3 0.64128 4.8105
1 30152 30282 1 2 1 304 3 9.7299 0.91898
1 30330 30471 1 3 1 421 3 7.1207 0.2666
1 30466 30614 1 4 1 471 3 0.04936 8.9816
1 30622 30782 1 5 1 487 3 7.5821 2.4679
1 30818 30963 1 6 1 621 3 0.37307 2.0339
1 31120 31230 1 7 0 70 1 NA NA
1 31270 31409 1 8 1 451 3 0.63497 0.14606
1 31519 31649 1 9 1 414 3 1.2062 0.39285
1 31661 31777 1 10 0 111 1 NA NA
1 31722 31873 1 11 1 560 3 4.8579 8.1581
1 31789 31932 1 12 0 245 2 NA NA
1 31890 32025 1 13 1 446 3 0.45148 1.142
1 32018 32162 1 14 0 208 2 NA NA
1 32078 32226 1 15 0 219 2 NA NA
1 32197 32347 1 16 1 490 3 0.38675 12.995
1 32329 32477 1 17 0 151 1 NA NA
1 32380 32510 1 18 0 220 2 NA NA
1 32443 32611 1 19 0 328 2 NA NA
1 32528 32642 1 20 0 96 1 NA NA
1 32678 32829 1 21 1 356 3 5.6422 6.6966
1 32835 32965 1 22 1 543 3 2.2302 0.27116
1 33133 33270 1 23 1 683 3 1.3183 1.3093
1 33299 33460 1 24 1 415 3 5.8571 2.0304
1 33473 33634 1 25 1 576 3 0.0013475 2.4357
1 33641 33823 1 26 1 530 3 15.52 0.13364
1 33796 33950 1 27 1 398 3 1.8313 3.3767
1 33925 34069 1 28 1 406 3 1.6763 15.85
1 33996 34136 1 29 0 150 1 NA NA
1 34124 34278 1 30 1 465 3 7.1573 2.0742
1 34294 34432 1 31 1 401 3 0.68924 3.2513
1 34419 34563 1 32 1 423 3 6.8538 2.6001
1 34612 34756 1 33 1 777 3 1.1824 2.496
1 34749 34861 1 34 0 139 1 NA NA
1 34803 34920 1 35 1 542 3 0.75762 3.2586
1 34976 35095 1 36 1 405 3 4.9752 0.53488
1 35158 35316 1 37 1 607 3 11.48 7.4927
1 35321 35477 1 38 1 471 3 0.34925 3.901
1 35461 35563 1 39 0 95 1 NA NA
1 35504 35630 1 40 1 464 3 1.5121 1.337
1 35635 35761 1 41 1 673 3 2.7352 1.0205
1 35782 35939 1 42 1 447 3 14.466 0.85669
1 35964 36078 1 43 1 472 3 0.23582 4.496
1 36085 36237 1 44 1 547 3 0.56922 1.1287
1 36247 36364 1 45 1 354 3 0.99731 2.1531
1 36522 36666 1 46 1 705 3 0.64148 10.912
1 36672 36822 1 47 1 637 3 6.8233 3.1322
1 36834 36962 1 48 1 607 3 3.2895 0.26263
1 36971 37143 1 49 1 554 3 4.4594 1.5352
1 37145 37259 1 50 1 469 3 0.16535 0.58158
1 37362 37462 1 51 0 103 1 NA NA
1 37374 37529 1 52 0 327 2 NA NA
1 37544 37696 1 53 0 577 4 NA NA
1 37705 37851 1 54 1 548 3 0.88405 0.36499
1 37888 38012 1 55 1 499 3 0.47018 0.94497
1 38034 38136 1 56 0 89 1 NA NA
1 38052 38194 1 57 0 400 2 NA NA
1 38084 38194 1 58 0 138 1 NA NA
1 38224 38370 1 59 1 557 3 3.9712 0.91037
1 38394 38545 1 60 1 477 3 0.80294 2.5483
1 38550 38698 1 61 1 460 3 0.69686 1.1271
1 38738 38885 1 62 1 569 3 0.56233 0.46595
1 38892 39035 1 63 1 502 3 1.2491 0.72519
1 39202 39338 1 64 1 626 3 0.038925 7.9703
1 39354 39501 1 65 1 562 3 0.1895 1.2786
1 39516 39651 1 66 1 393 3 4.105 0.34645
1 39684 39800 1 67 1 489 3 1.1528 1.5726
1 39825 39967 1 68 1 627 3 0.55709 1.3036
1 39979 40108 1 69 1 480 3 0.51624 0.038939
1 40138 40290 1 70 1 426 3 1.9817 7.3251
1 40239 40343 1 71 0 111 1 NA NA
1 40297 40454 1 72 1 453 3 14.124 3.7222
1 40446 40591 1 73 1 360 3 4.1915 1.9856
1 40614 40738 1 74 1 505 3 1.1841 0.76362
1 40676 40786 1 75 0 115 1 NA NA
1 40746 40867 1 76 1 427 3 1.287 0.42413
1 40848 40974 1 77 0 170 1 NA NA
1 40906 41070 1 78 1 499 3 6.5779 7.6884
1 41059 41213 1 79 1 515 3 1.2274 0.6475
1 41237 41369 1 80 1 499 3 0.91661 0.32326
1 41353 41524 1 81 1 455 3 11.351 4.2614
1 41537 41678 1 82 1 483 3 1.1145 2.7683
1 41671 41843 1 83 1 255 3 6.9721 3.2098
1 41824 42017 1 84 0 429 4 NA NA
1 42149 42264 1 85 1 420 3 2.8817 6.4543
1 42301 42440 1 86 1 530 3 2.2533 1.1241
1 42475 42644 1 87 1 492 3 11.548 4.1928
1 42647 42759 1 88 1 430 3 2.7326 1.1865
1 42864 42980 1 89 1 634 3 1.8872 1.1499
1 43006 43185 1 90 1 428 3 9.1257 1.1049
1 43187 43343 1 91 1 617 3 2.8936 1.4743
1 43402 43554 1 92 1 565 3 0.27457 0.39687
1 43568 43727 1 93 1 408 3 0.54165 2.131
1 43740 43888 1 94 1 513 3 0.1635 0.76755
1 43898 44048 1 95 1 584 3 0.81955 2.4177
1 44015 44115 1 96 0 86 1 NA NA
1 44071 44194 1 97 1 606 3 1.0327 1.0823
1 44147 44252 1 98 0 194 2 NA NA
1 44200 44356 1 99 1 524 3 2.2178 0.16621
1 44304 44408 1 100 0 127 1 NA NA
1 44388 44527 1 101 1 586 3 3.9016 0.40141
1 44578 44704 1 102 1 587 3 0.59975 3.5752
1 44769 44905 1 103 1 711 3 0.56563 1.0404
1 44909 45061 1 104 1 610 3 0.3607 0.60288
1 45101 45259 1 105 1 514 3 2.0808 0.43156
1 45740 45852 1 106 0 88 1 NA NA
1 45895 46026 1 107 1 615 3 3.6422 4.3072
1 46049 46201 1 108 1 509 3 1.4011 1.7962
1 46224 46378 1 109 1 380 3 2.5593 0.80046
1 46374 46546 1 110 1 541 3 0.73199 2.1643
1 46543 46702 1 111 1 380 3 3.7851 1.29
1 46675 46802 1 112 1 456 3 1.4121 0.85556
1 46847 46967 1 113 1 501 3 5.2484 0.70887
1 46982 47129 1 114 1 395 3 6.6017 4.7296
1 47101 47219 1 115 0 140 1 NA NA
1 47146 47286 1 116 0 370 2 NA NA
1 47191 47329 1 117 0 206 1 NA NA
1 47250 47392 1 118 0 373 2 NA NA
1 47319 47477 1 119 0 238 1 NA NA
1 47401 47537 1 120 0 287 2 NA NA
1 47426 47568 1 121 0 189 1 NA NA
1 47476 47590 1 122 0 234 2 NA NA
1 47531 47659 1 123 0 126 1 NA NA
1 47562 47682 1 124 0 212 2 NA NA
1 47637 47779 1 125 0 267 2 NA NA
1 47673 47775 1 126 0 111 1 NA NA
1 47854 47993 1 127 1 583 3 8.276 0.078355
1 48007 48161 1 128 1 457 3 0.02236 0.51009
1 48190 48315 1 129 1 326 3 12.606 0.15323
1 48481 48651 1 130 0 606 4 NA NA
1 48663 48840 1 131 1 345 3 8.3879 4.9684
1 48827 49001 1 132 1 391 3 19.366 0.54917
1 49005 49157 1 133 1 517 3 12.246 1.7179
1 49065 49181 1 134 0 94 1 NA NA
1 49169 49331 1 135 1 486 3 0.38219 9.0347
1 49304 49463 1 136 1 394 3 8.2242 0.55452
1 49412 49560 1 137 0 113 1 NA NA
1 49494 49650 1 138 0 255 2 NA NA
1 49651 49771 1 139 1 553 3 3.0731 0.32587
1 49810 49954 1 140 1 364 3 9.5903 0.60859
1 49873 49975 1 141 0 99 1 NA NA
1 49971 50114 1 142 1 458 3 1.6304 3.7442
1 50051 50151 1 143 0 112 1 NA NA
1 50133 50274 1 144 1 407 3 12.593 8.4603
1 50223 50381 1 145 0 145 1 NA NA
1 50352 50489 1 146 1 395 3 9.5334 4.3946
1 50446 50580 1 147 1 330 3 6.6279 6.1993
1 50501 50653 1 148 0 240 2 NA NA
1 50597 50707 1 149 0 113 1 NA NA
1 50610 50770 1 150 0 256 2 NA NA
1 50749 50861 1 151 0 194 2 NA NA
1 50805 50941 1 152 0 147 1 NA NA
1 50867 50999 1 153 0 214 2 NA NA
1 50951 51106 1 154 1 542 3 12.553 1.866
1 51103 51213 1 155 0 96 1 NA NA
1 51102 51311 1 156 1 485 3 12.412 15.294
1 51217 51331 1 157 0 94 1 NA NA
1 51316 51436 1 158 0 289 2 NA NA
1 51348 51504 1 159 0 118 1 NA NA
1 51514 51660 1 160 1 618 3 0.62791 0.11841
1 51840 51986 1 161 0 346 2 NA NA
1 51894 52026 1 162 0 113 1 NA NA
1 52039 52176 1 163 1 324 3 2.7263 1.677
1 52209 52339 1 164 1 443 3 0.43025 0.37396
1 52369 52503 1 165 1 452 3 2.1493 2.7337
1 52510 52652 1 166 1 635 3 0.64632 0.028755
1 52783 52945 1 167 1 554 3 2.2142 1.2741
1 52990 53106 1 168 1 638 3 1.0843 0.068738
1 53117 53241 1 169 1 374 3 0.4481 0.57344
1 53262 53396 1 170 0 291 2 NA NA
1 53326 53452 1 171 0 154 1 NA NA
1 53378 53515 1 172 0 404 2 NA NA
1 53435 53573 1 173 0 155 1 NA NA
1 53521 53650 1 174 0 292 2 NA NA
1 53589 53711 1 175 1 446 3 0.91967 0.75516
1 53653 53795 1 176 0 141 1 NA NA
1 53716 53870 1 177 1 369 3 17.76 0.64106
1 53835 53994 1 178 1 608 3 0.65156 0.95141
1 54021 54177 1 179 1 485 3 5.6148 4.2476
1 54174 54324 1 180 1 680 3 6.6644 2.4546
1 54327 54429 1 181 0 86 1 NA NA
1 54374 54507 1 182 1 509 3 1.6062 0.10594
1 54499 54661 1 183 1 607 3 4.0585 3.4984
1 54664 54822 1 184 1 482 3 1.3894 7.0306
1 54893 55043 1 185 1 471 3 0.80143 0.079403
1 55051 55208 1 186 1 904 3 4.4804 0.64641
1 55227 55369 1 187 1 471 3 2.6121 0.10787
1 55415 55543 1 188 1 379 3 3.8737 0.98665
1 55558 55717 1 189 1 596 3 0.88002 1.7136
1 55740 55876 1 190 1 482 3 0.58717 1.4955
1 55934 56052 1 191 1 492 3 0.49762 0.18277
1 56069 56195 1 192 1 551 3 0.69593 1.5704
1 56229 56371 1 193 1 515 3 0.3803 3.3725
1 56402 56550 1 194 1 405 3 9.375 1.6637
1 56614 56739 1 195 1 517 3 1.7961 2.11
1 56750 56896 1 196 1 746 3 0.60388 0.85296
1 56964 57104 1 197 1 609 3 2.9301 7.5847
1 57110 57250 1 198 1 501 3 0.45265 0.41156
1 57255 57415 1 199 1 554 3 0.74764 17.641
1 57479 57621 1 200 1 725 3 2.805 0.44068
1 57641 57801 1 201 1 630 3 2.1779 1.1717
1 57817 57975 1 202 1 489 3 4.7738 0.72936
1 57994 58163 1 203 1 660 3 4.0247 0.021185
1 58183 58343 1 204 1 578 3 6.9038 1.1265
1 58362 58506 1 205 1 704 3 2.2905 2.5843
1 58618 58741 1 206 1 493 3 2.0002 0.06013
1 58689 58791 1 207 0 102 1 NA NA
1 58807 58939 1 208 1 528 3 4.0218 0.56236
1 58923 59049 1 209 0 144 1 NA NA
1 58972 59106 1 210 0 186 1 NA NA
1 58996 59134 1 211 0 202 1 NA NA
1 59064 59240 1 212 1 447 3 13.138 1.2192
1 59207 59351 1 213 1 610 3 1.4826 0.62776
1 59330 59498 1 214 1 547 3 18.703 3.17
1 59522 59662 1 215 1 377 3 0.56044 1.6186
1 59703 59837 1 216 1 474 3 3.2926 1.3124
1 59835 59977 1 217 1 528 3 0.63294 0.50658
1 59988 60147 1 218 1 483 3 1.7384 1.301
1 60165 60301 1 219 1 373 3 0.78918 0.88928
1 60327 60473 1 220 1 424 3 0.12308 6.6552
1 60454 60608 1 221 1 419 3 3.8774 2.5028
1 60631 60769 1 222 1 609 3 11.463 0.69751
1 60804 60938 1 223 1 631 3 1.5574 0.8048
1 60950 61096 1 224 1 471 3 0.93814 0.030012
1 61261 61405 1 225 1 491 3 1.4731 0.58304
1 61411 61569 1 226 1 423 3 0.18687 2.8363
1 61578 61720 1 227 1 456 3 0.44756 4.0965
1 61728 61889 1 228 1 420 3 5.2631 0.6803
1 61887 62023 1 229 1 427 3 1.7143 0.72676
1 62038 62168 1 230 1 366 3 0.38746 0.22154
1 62110 62228 1 231 0 89 1 NA NA
1 62161 62315 1 232 1 335 3 0.6283 4.0545
1 62305 62457 1 233 1 455 3 1.2395 2.095
1 62470 62597 1 234 1 541 3 0.5828 3.0684
1 62734 62880 1 235 1 572 3 7.8073 0.41272
1 62899 63056 1 236 1 705 3 0.30676 2.9906
1 63071 63208 1 237 1 687 3 2.0793 0.86646
1 63220 63377 1 238 1 482 3 1.3443 10.807
1 63390 63542 1 239 1 332 3 1.0766 1.5676
1 63543 63673 1 240 1 553 3 2.1104 0.41835
1 63689 63820 1 241 1 434 3 0.14349 1.1003
1 63873 63983 1 242 1 509 3 0.67909 0.37544
1 64037 64159 1 243 1 408 3 1.8048 1.2022
1 64165 64293 1 244 1 542 3 4.4217 1.8964
1 64330 64458 1 245 1 345 3 0.43457 5.0938
1 64439 64590 1 246 1 509 3 3.1384 3.4725
1 64604 64714 1 247 0 130 1 NA NA
1 64622 64780 1 248 0 265 2 NA NA
1 64757 64908 1 249 1 413 3 9.5543 11.815
1 64880 64994 1 250 0 128 1 NA NA
1 64929 65083 1 251 1 529 3 0.019827 10.492
1 65014 65158 1 252 0 172 1 NA NA
1 65073 65220 1 253 1 508 3 1.2197 18.605
1 65165 65273 1 254 0 120 1 NA NA
1 65165 65307 1 255 0 128 1 NA NA
1 65255 65396 1 256 1 557 3 5.8842 0.18485
1 65427 65580 1 257 1 407 3 0.97148 0.72781
1 65672 65800 1 258 1 290 3 1.0857 0.59504
1 65751 65899 1 259 0 228 2 NA NA
1 65820 65934 1 260 0 216 2 NA NA
1 65924 66024 1 261 0 82 1 NA NA
1 65969 66115 1 262 0 223 2 NA NA
1 66039 66161 1 263 0 111 1 NA NA
1 66136 66266 1 264 0 227 2 NA NA
1 66192 66346 1 265 0 179 1 NA NA
1 66278 66390 1 266 0 88 1 NA NA
1 66336 66486 1 267 1 370 3 0.63215 10.679
1 66431 66581 1 268 0 114 1 NA NA
1 66524 66648 1 269 0 160 2 NA NA
1 66594 66754 1 270 0 239 2 NA NA
1 66688 66790 1 271 0 86 1 NA NA
1 66734 66858 1 272 0 234 2 NA NA
1 66786 66985 1 273 1 517 3 2.5228 19.938
1 66953 67055 1 274 0 81 1 NA NA
1 66999 67103 1 275 0 95 1 NA NA
1 67016 67156 1 276 0 156 1 NA NA
1 67057 67211 1 277 0 173 1 NA NA
1 67130 67232 1 278 0 113 1 NA NA
1 67184 67300 1 279 0 118 1 NA NA
1 67206 67365 1 280 1 431 3 6.68 9.7899
1 67345 67549 1 281 1 365 3 15.26 11.734
1 67443 67587 1 282 0 113 1 NA NA
1 67538 67660 1 283 0 142 1 NA NA
1 67593 67725 1 284 1 569 3 2.7915 5.8202
1 67749 67887 1 285 1 538 3 0.015357 0.63657
1 67967 68104 1 286 0 155 2 NA NA
1 68630 68784 1 287 0 60 1 NA NA
1 68804 68952 1 288 0 74 1 NA NA
1 68987 69129 1 289 1 371 3 2.3455 0.40966
1 69136 69272 1 290 1 299 3 0.40332 1.995
1 69300 69450 1 291 1 274 3 1.4674 0.89424
1 69461 69612 1 292 1 492 3 0.56544 3.5746
1 69810 69952 1 293 0 113 1 NA NA
1 69913 70063 1 294 1 500 3 6.0638 0.031312
1 70053 70202 1 295 1 252 3 0.34524 5.403
1 70207 70359 1 296 1 543 3 0.12623 2.0668
1 70440 70585 1 297 1 365 3 0.40105 4.0123
1 70597 70753 1 298 1 556 3 7.8621 6.141
1 70733 70863 1 299 1 349 3 0.042858 0.015255
1 71757 71903 1 300 1 477 3 0.0023018 1.3596
1 71871 72024 1 301 1 374 3 0.068847 11.827
1 71964 72088 1 302 0 117 1 NA NA
1 71981 72140 1 303 1 412 3 2.3428 11.873
1 72097 72235 1 304 0 142 1 NA NA
1 72133 72273 1 305 0 144 1 NA NA
1 72182 72296 1 306 0 216 2 NA NA
1 72301 72470 1 307 1 387 3 6.9689 5.646
1 72462 72564 1 308 0 92 1 NA NA
1 72519 72648 1 309 1 377 3 0.87661 3.0816
1 72569 72681 1 310 0 111 1 NA NA
1 72639 72769 1 311 1 344 3 2.2448 0.85523
1 72697 72815 1 312 0 139 1 NA NA
1 72795 72899 1 313 0 88 1 NA NA
1 72849 72949 1 314 0 100 1 NA NA
1 72881 73040 1 315 1 309 3 4.8458 14.295
1 73027 73161 1 316 1 374 3 0.33449 2.3651
1 73183 73301 1 317 0 99 1 NA NA
1 73439 73592 1 318 0 141 2 NA NA
1 73582 73732 1 319 1 391 3 0.49311 16.21
1 73810 73960 1 320 1 457 3 0.36687 1.6737
1 73974 74112 1 321 1 599 3 5.1329 0.65913
1 74147 74289 1 322 1 406 3 12.628 0.50285
1 74332 74479 1 323 1 597 3 0.58456 2.5803
1 74486 74638 1 324 1 424 3 0.43568 2.2564
1 74658 74770 1 325 0 81 1 NA NA
1 74677 74838 1 326 1 510 3 1.6571 8.4446
1 74877 75013 1 327 1 240 3 1.6369 2.9905
1 75002 75150 1 328 0 114 1 NA NA
1 75063 75189 1 329 0 152 1 NA NA
1 75134 75279 1 330 1 477 3 1.6002 9.2676
1 75288 75414 1 331 1 430 3 4.1921 0.64091
1 75413 75519 1 332 0 128 1 NA NA
1 75450 75596 1 333 1 673 3 2.6551 0.52437
1 75592 75726 1 334 1 555 3 0.47726 1.101
1 75759 75909 1 335 1 535 3 5.1916 4.4021
1 75916 76068 1 336 1 601 3 4.1455 3.2691
1 76073 76215 1 337 0 175 1 NA NA
1 76073 76233 1 338 0 314 2 NA NA
1 76370 76522 1 339 1 531 3 10.088 0.53714
1 76533 76681 1 340 1 726 3 0.89517 1.7336
1 76698 76838 1 341 1 627 3 1.4505 0.11128
1 76844 77003 1 342 1 460 3 2.5149 1.387
1 77003 77135 1 343 1 521 3 1.2543 1.6028
1 77167 77323 1 344 1 492 3 10.807 2.1487
1 77265 77383 1 345 0 114 1 NA NA
1 77310 77410 1 346 0 120 1 NA NA
1 77334 77472 1 347 0 151 1 NA NA
1 77451 77593 1 348 0 239 2 NA NA
1 77489 77645 1 349 0 176 1 NA NA
1 77537 77643 1 350 0 108 1 NA NA
1 77594 77710 1 351 0 107 1 NA NA
1 77627 77741 1 352 0 137 1 NA NA
1 77677 77801 1 353 1 436 3 2.7649 1.6897
1 77811 77961 1 354 1 537 3 1.5001 9.4342
1 77871 77991 1 355 0 254 2 NA NA
1 77981 78117 1 356 1 368 3 2.0908 0.96763
1 78067 78173 1 357 0 87 1 NA NA
1 78082 78224 1 358 0 122 1 NA NA
1 78123 78253 1 359 0 128 1 NA NA
1 78181 78349 1 360 0 271 2 NA NA
1 78278 78398 1 361 0 121 1 NA NA
1 78342 78476 1 362 0 232 2 NA NA
1 78428 78532 1 363 0 111 1 NA NA
1 78457 78587 1 364 0 318 2 NA NA
1 78517 78623 1 365 0 161 1 NA NA
1 78569 78720 1 366 1 714 3 0.80259 1.6131
1 78683 78837 1 367 0 291 2 NA NA
1 78744 78862 1 368 0 274 2 NA NA
1 78794 78932 1 369 0 282 2 NA NA
1 78875 79027 1 370 1 460 3 2.8098 15.597
1 79047 79165 1 371 1 462 3 0.94694 3.5997
1 79122 79242 1 372 0 121 1 NA NA
1 79219 79364 1 373 1 677 3 1.5412 0.84433
1 79405 79549 1 374 1 316 3 1.7654 10.845
1 79672 79806 1 375 1 708 3 0.38158 0.05941
1 79826 79970 1 376 1 624 3 2.4284 0.48421
1 79999 80148 1 377 1 645 3 1.0694 0.81561
1 80162 80302 1 378 1 685 3 0.23975 3.3615
1 80332 80466 1 379 1 652 3 0.98343 4.609
1 80482 80582 1 380 0 110 1 NA NA
1 80478 80623 1 381 0 404 2 NA NA
1 80547 80669 1 382 0 90 1 NA NA
1 80648 80840 1 383 1 619 3 0.11954 6.6638
1 80863 81015 1 384 1 599 3 1.1756 7.0083
1 80959 81082 1 385 1 366 3 6.8851 0.28198
1 81062 81178 1 386 0 127 1 NA NA
1 81133 81257 1 387 1 599 3 1.8378 0.51861
1 81288 81441 1 388 1 367 3 1.4619 2.7124
1 81448 81602 1 389 1 431 3 4.3585 6.2557
1 81604 81749 1 390 1 498 3 0.97465 5.2664
1 81770 81897 1 391 1 373 3 0.70341 4.3551
1 81940 82078 1 392 1 656 3 0.35535 0.35287
1 82150 82297 1 393 1 526 3 12.248 1.4147
1 82305 82447 1 394 1 428 3 1.48 0.18559
1 82466 82578 1 395 1 889 3 0.08196 0.72772
1 82684 82836 1 396 1 531 3 1.1047 1.6009
1 82842 82988 1 397 1 735 3 9.7555 6.3211
1 83007 83160 1 398 1 433 3 6.2893 2.4958
1 83185 83345 1 399 1 371 3 0.18981 10.566
1 83352 83456 1 400 0 145 1 NA NA
1 83375 83543 1 401 1 575 3 0.09647 16.671
1 83538 83688 1 402 1 566 3 3.136 4.1699
1 83724 83868 1 403 1 411 3 0.62104 12.951
1 83877 84015 1 404 1 607 3 2.9851 3.0387
1 84033 84175 1 405 1 660 3 2.9635 2.0238
1 84210 84361 1 406 1 436 3 1.1243 0.41342
1 84371 84530 1 407 1 382 3 0.89542 0.66956
1 84636 84770 1 408 1 505 3 3.9029 1.3321
1 84783 84943 1 409 1 581 3 4.646 10.675
1 84977 85117 1 410 1 624 3 0.28052 0.071381
1 85151 85306 1 411 1 509 3 0.42733 4.3889
1 85243 85397 1 412 0 197 1 NA NA
1 85299 85401 1 413 0 226 2 NA NA
1 85368 85543 1 414 1 454 3 6.109 19.828
1 85522 85669 1 415 1 668 3 3.6924 1.0461
1 85653 85790 1 416 1 425 3 7.7975 3.0607
1 85836 85972 1 417 1 321 3 1.9551 2.4593
1 85996 86116 1 418 1 619 3 2.3405 0.97535
1 86159 86285 1 419 1 569 3 0.98919 1.0898
1 86301 86454 1 420 1 681 3 0.94204 1.5473
1 86465 86593 1 421 1 459 3 3.2586 0.32633
1 86626 86762 1 422 1 581 3 1.3174 7.1225
1 86787 86915 1 423 1 463 3 0.9342 0.42216
1 86952 87105 1 424 1 781 3 0.59655 1.6548
1 87234 87386 1 425 1 482 3 5.5603 1.4152
1 87397 87536 1 426 1 571 3 0.31734 0.44954
1 87589 87737 1 427 1 750 3 1.7295 2.2035
1 87738 87878 1 428 0 85 1 NA NA
1 87802 87906 1 429 0 74 1 NA NA
1 87950 88079 1 430 1 517 3 0.74658 0.10627
1 88139 88300 1 431 1 450 3 6.8473 9.373
1 88268 88380 1 432 0 121 1 NA NA
1 88314 88462 1 433 1 415 3 18.555 3.2943
1 88413 88519 1 434 0 105 1 NA NA
1 88439 88597 1 435 1 483 3 9.9997 2.7331
1 88579 88758 1 436 1 447 3 7.3808 2.998
1 88756 88916 1 437 1 459 3 3.6807 10.023
1 88900 89064 1 438 0 640 4 NA NA
1 89094 89242 1 439 1 429 3 0.44174 0.35148
1 89224 89382 1 440 1 493 3 3.6567 9.6807
1 89368 89509 1 441 1 433 3 7.3139 11.888
1 89459 89573 1 442 0 141 1 NA NA
1 89521 89657 1 443 1 581 3 0.90551 0.18158
1 89609 89711 1 444 0 92 1 NA NA
1 89670 89845 1 445 1 483 3 5.3535 4.2699
1 89799 89903 1 446 0 91 1 NA NA
1 89822 89989 1 447 1 360 3 0.44724 5.038
1 89937 90077 1 448 0 234 2 NA NA
1 89994 90108 1 449 0 267 2 NA NA
1 90073 90179 1 450 0 90 1 NA NA
1 90110 90216 1 451 0 144 1 NA NA
1 90124 90273 1 452 1 552 3 5.4108 0.37824
1 90296 90449 1 453 1 625 3 0.10318 8.3614
1 90441 90557 1 454 0 115 1 NA NA
1 90482 90634 1 455 1 467 3 2.875 0.55205
1 90649 90801 1 456 0 359 2 NA NA
1 90679 90799 1 457 0 124 1 NA NA
1 90802 90925 1 458 1 335 3 0.81674 1.0344
1 90943 91109 1 459 1 413 3 0.9715 11.84
1 91126 91262 1 460 1 463 3 7.7419 0.11255
1 91249 91403 1 461 1 598 3 1.3728 1.2365
1 91372 91492 1 462 0 123 1 NA NA
1 91428 91552 1 463 1 439 3 1.0314 1.5954
1 91560 91706 1 464 1 450 3 6.3597 0.92044
1 91743 91873 1 465 1 459 3 0.28882 2.7494
1 91890 92034 1 466 1 403 3 6.3145 1.2524
1 92039 92191 1 467 1 661 3 1.7134 1.9943
1 92186 92309 1 468 1 542 3 4.2051 7.8004
1 92392 92514 1 469 1 738 3 0.19156 0.63812
1 92846 92989 1 470 1 555 3 1.2206 3.3926
1 92997 93137 1 471 1 696 3 0.85776 3.7085
1 93156 93311 1 472 1 611 3 7.4894 1.4783
1 93313 93484 1 473 1 618 3 1.9443 4.2262
1 93491 93621 1 474 1 471 3 0.38348 0.50863
1 93650 93756 1 475 0 152 1 NA NA
1 93675 93805 1 476 0 294 2 NA NA
1 93782 93928 1 477 0 383 2 NA NA
1 93844 93988 1 478 0 179 1 NA NA
1 93939 94072 1 479 1 456 3 2.1621 0.76842
1 94022 94162 1 480 1 447 3 0.52832 0.62138
1 94105 94231 1 481 0 122 1 NA NA
1 94191 94347 1 482 1 558 3 1.0078 18.874
1 94368 94520 1 483 1 506 3 0.41611 3.7701
1 94581 94737 1 484 1 597 3 5.4968 1.6982
1 94759 94871 1 485 1 298 3 0.62353 1.3391
1 94924 95098 1 486 1 529 3 11.209 2.6791
1 95092 95249 1 487 1 562 3 0.32058 1.7258
1 95260 95431 1 488 0 532 4 NA NA
1 95429 95573 1 489 1 364 3 3.6986 0.93935
1 95669 95809 1 490 1 463 3 0.49919 0.75818
1 95751 95885 1 491 0 267 2 NA NA
1 95825 96013 1 492 1 467 3 11.801 5.8078
1 95968 96076 1 493 0 95 1 NA NA
1 96012 96146 1 494 0 324 2 NA NA
1 96076 96212 1 495 0 119 1 NA NA
1 96178 96278 1 496 0 70 1 NA NA
1 96189 96345 1 497 1 514 3 7.9521 3.7699
1 96291 96401 1 498 0 136 1 NA NA
1 96316 96450 1 499 0 222 2 NA NA
1 96422 96563 1 500 0 312 2 NA NA
1 96511 96631 1 501 1 372 3 0.50639 5.0248
1 96573 96699 1 502 0 131 1 NA NA
1 96639 96781 1 503 0 106 1 NA NA
1 96761 96899 1 504 1 359 3 1.9623 0.42825
1 96859 96985 1 505 0 116 1 NA NA
1 96905 97019 1 506 0 222 2 NA NA
1 96959 97114 1 507 1 493 3 0.018715 2.8712
1 97051 97186 1 508 0 227 2 NA NA
1 97101 97219 1 509 0 133 1 NA NA
1 97156 97280 1 510 1 376 3 1.1169 5.8871
1 97208 97344 1 511 0 135 1 NA NA
1 97296 97454 1 512 0 119 1 NA NA
1 97371 97532 1 513 1 398 3 0.82244 5.7422
1 97487 97609 1 514 1 296 3 1.3187 2.8145
1 97550 97669 1 515 0 197 2 NA NA
1 97599 97754 1 516 1 390 3 3.04 7.1348
1 97743 97910 1 517 1 492 3 11.817 0.38488
1 97899 97999 1 518 0 115 1 NA NA
1 97896 98022 1 519 0 248 2 NA NA
1 97961 98079 1 520 0 126 1 NA NA
1 98016 98118 1 521 0 77 1 NA NA
1 98058 98244 1 522 0 647 4 NA NA
1 98219 98343 1 523 0 246 2 NA NA
1 98241 98387 1 524 0 148 1 NA NA
1 98417 98542 1 525 0 328 2 NA NA
1 98443 98565 1 526 0 117 1 NA NA
1 98512 98660 1 527 0 203 1 NA NA
1 98562 98704 1 528 0 315 2 NA NA
1 98699 98833 1 529 1 426 3 10.654 3.2396
1 98866 99007 1 530 1 453 3 0.24652 0.061856
1 99013 99167 1 531 1 602 3 0.62625 10.695
1 99191 99322 1 532 1 242 3 3.6451 0.61984
1 99331 99461 1 533 1 608 3 0.40813 1.8483
1 99496 99658 1 534 1 454 3 1.4546 5.9195
1 99657 99810 1 535 1 656 3 3.7899 6.3232
1 99954 100077 1 536 1 267 3 5.1512 0.14258
1 100125 100273 1 537 1 491 3 7.2632 0.052804
1 100286 100434 1 538 1 456 3 0.53496 2.0993
1 100427 100567 1 539 1 503 3 0.50908 0.32968
1 100580 100724 1 540 1 687 3 9.2637 3.2781
1 100736 100888 1 541 1 601 3 4.0665 0.0014967
1 100900 101045 1 542 1 548 3 5.4315 18.743
1 101052 101207 1 543 1 533 3 2.9781 1.4712
1 101357 101510 1 544 1 354 3 1.9697 0.29765
1 101525 101689 1 545 1 750 3 4.6741 0.4845
1 101737 101861 1 546 1 507 3 2.3694 0.20921
1 101902 102037 1 547 1 728 3 0.34003 0.48242
1 102033 102159 1 548 0 159 1 NA NA
1 102092 102218 1 549 0 372 2 NA NA
1 102243 102412 1 550 1 447 3 8.5128 1.8464
1 102363 102489 1 551 0 231 2 NA NA
1 102447 102581 1 552 1 407 3 1.1663 2.1487
1 102522 102672 1 553 0 276 2 NA NA
1 102601 102759 1 554 1 473 3 8.2142 5.5535
1 102766 102918 1 555 1 424 3 0.42385 0.051633
1 102870 103008 1 556 0 240 2 NA NA
1 102952 103111 1 557 1 428 3 15.671 6.015
1 103051 103167 1 558 0 198 2 NA NA
1 103115 103219 1 559 0 103 1 NA NA
1 103136 103292 1 560 1 556 3 3.1746 6.1165
1 103309 103439 1 561 1 485 3 0.014911 0.99029
1 103442 103596 1 562 1 601 3 17.071 0.47759
1 103547 103665 1 563 0 226 2 NA NA
1 103629 103792 1 564 1 460 3 7.2989 5.9228
1 103743 103847 1 565 0 141 1 NA NA
1 103780 103929 1 566 1 577 3 2.7944 9.1191
1 103940 104076 1 567 1 621 3 0.043695 1.0008
1 104106 104266 1 568 1 452 3 4.7909 1.9583
1 104201 104327 1 569 0 100 1 NA NA
1 104241 104397 1 570 0 326 2 NA NA
1 104407 104533 1 571 1 672 3 0.099861 0.95057
1 104567 104697 1 572 1 523 3 0.22515 0.79825
1 104742 104865 1 573 1 552 3 0.18316 0.16507
1 104889 105025 1 574 1 695 3 7.3633 0.17857
1 105057 105193 1 575 1 471 3 0.073894 0.1657
1 105210 105346 1 576 1 535 3 1.0474 2.398
1 105352 105499 1 577 1 594 3 0.1812 0.86066
1 105536 105679 1 578 1 549 3 7.1689 0.23519
1 105698 105820 1 579 1 671 3 3.4697 0.29605
1 105849 106002 1 580 1 650 3 1.1243 1.4357
1 106096 106243 1 581 1 456 3 3.6205 0.71064
1 106296 106408 1 582 0 193 2 NA NA
1 106457 106557 1 583 0 141 1 NA NA
1 106491 106640 1 584 1 564 3 1.6667 1.3632
1 106613 106741 1 585 0 139 1 NA NA
1 106672 106820 1 586 0 235 2 NA NA
1 106779 106930 1 587 1 467 3 5.0288 7.6595
1 106879 107017 1 588 1 446 3 0.74634 12.971
1 106949 107051 1 589 0 129 1 NA NA
1 107002 107153 1 590 1 446 3 9.8286 0.35502
1 107135 107291 1 591 1 505 3 5.6268 0.1291
1 107305 107451 1 592 1 546 3 0.57401 0.061547
1 107469 107603 1 593 1 519 3 3.738 2.3489
1 107599 107751 1 594 1 336 3 9.7691 4.0379
1 107669 107783 1 595 0 90 1 NA NA
1 107769 107892 1 596 1 518 3 16.812 4.3837
1 107840 107964 1 597 0 257 2 NA NA
1 107907 108041 1 598 1 434 3 8.8073 2.2228
1 108050 108204 1 599 1 517 3 0.34302 0.34311
1 108181 108289 1 600 0 104 1 NA NA
1 108229 108357 1 601 0 143 1 NA NA
1 108259 108403 1 602 0 156 1 NA NA
1 108346 108490 1 603 1 532 3 2.6581 0.43414
1 108530 108672 1 604 1 433 3 0.77787 0.68438
1 108886 109018 1 605 1 732 3 0.49562 5.3077
1 109022 109165 1 606 1 510 3 2.0509 0.56497
1 109191 109335 1 607 1 380 3 1.9912 0.33114
1 109353 109507 1 608 1 572 3 0.052547 12.367
1 109531 109679 1 609 1 488 3 2.3057 3.3471
1 109693 109832 1 610 1 699 3 0.090878 2.0898
1 109844 109992 1 611 1 365 3 4.0057 0.038562
1 110007 110147 1 612 1 557 3 0.0027263 0.38062
1 110168 110314 1 613 1 727 3 2.3345 1.5722
1 110324 110456 1 614 1 359 3 1.5468 0.30385
1 110595 110734 1 615 1 421 3 0.52352 3.5528
1 110750 110900 1 616 1 573 3 4.3172 6.5326
1 110906 111067 1 617 1 514 3 0.70811 0.24006
1 111021 111179 1 618 0 162 1 NA NA
1 111098 111246 1 619 0 323 2 NA NA
1 111224 111382 1 620 1 435 3 1.1516 0.14105
1 111403 111545 1 621 1 464 3 7.4754 2.0925
1 111557 111687 1 622 1 608 3 0.20033 1.7887
1 111700 111856 1 623 1 570 3 1.0342 2.9628
1 111835 111985 1 624 1 717 3 1.4217 1.856
1 112028 112160 1 625 1 726 3 0.57829 0.18008
1 112161 112311 1 626 1 413 3 3.1571 0.57597
1 112329 112475 1 627 1 554 3 0.47767 2.785
1 112487 112629 1 628 1 555 3 0.33572 2.571
1 112636 112786 1 629 1 594 3 10.021 0.082931
1 112803 112937 1 630 1 464 3 0.57171 1.5042
1 112944 113081 1 631 1 640 3 1.1706 2.1069
1 113111 113263 1 632 1 628 3 9.4142 2.426
1 113275 113425 1 633 1 564 3 0.093692 1.0554
1 113544 113694 1 634 1 365 3 0.083296 2.7493
1 113713 113863 1 635 1 284 3 3.6186 4.7959
1 113880 114015 1 636 1 381 3 0.89364 1.7778
1 114039 114169 1 637 1 305 3 3.9233 1.1732
1 114171 114325 1 638 1 369 3 5.4087 0.052417
1 114342 114494 1 639 1 586 3 2.4411 1.9903
1 114503 114662 1 640 1 471 3 3.3493 0.62156
1 114782 114932 1 641 1 553 3 1.3935 1.2828
1 114949 115097 1 642 1 604 3 0.80121 0.39912
1 115100 115246 1 643 1 525 3 0.9286 9.7158
1 115274 115434 1 644 1 708 3 0.65218 0.03958
1 115440 115586 1 645 1 574 3 3.2371 0.8658
1 115611 115763 1 646 1 559 3 2.6774 0.5391
1 115736 115883 1 647 1 366 3 0.14332 3.6008
1 115907 116049 1 648 1 657 3 1.0607 0.7907
1 116078 116241 1 649 1 439 3 1.0441 1.0375
1 116236 116374 1 650 1 579 3 0.1173 1.3464
1 116328 116434 1 651 0 104 1 NA NA
1 116365 116522 1 652 1 503 3 0.59594 0.45682
1 116535 116671 1 653 1 620 3 6.9433 3.1065
1 116610 116728 1 654 0 133 1 NA NA
1 116700 116846 1 655 1 769 3 1.3456 0.7834
1 116829 116939 1 656 0 120 1 NA NA
1 116885 117019 1 657 1 580 3 0.476 1.6239
1 117003 117181 1 658 1 464 3 3.32 8.2338
1 117138 117338 1 659 1 499 3 12.505 8.8722
1 117245 117389 1 660 0 198 1 NA NA
1 117296 117444 1 661 0 135 1 NA NA
1 117414 117532 1 662 0 98 1 NA NA
1 117504 117649 1 663 1 443 3 1.2452 6.3075
1 117661 117806 1 664 1 510 3 1.7995 0.15106
1 117768 117882 1 665 0 155 1 NA NA
1 117810 117942 1 666 1 401 3 1.1113 7.6546
1 117884 118012 1 667 0 201 2 NA NA
1 118022 118199 1 668 1 433 3 13.648 15.998
1 118142 118313 1 669 1 386 3 0.74641 4.3591
1 118510 118623 1 670 1 419 3 2.05 0.18053
1 118630 118732 1 671 0 81 1 NA NA
1 118629 118790 1 672 1 511 3 0.66562 9.0289
1 118812 118966 1 673 1 509 3 0.79172 16.651
1 118914 119016 1 674 0 98 1 NA NA
1 119018 119160 1 675 1 611 3 0.11695 1.0641
1 119160 119264 1 676 0 126 1 NA NA
1 119168 119316 1 677 1 703 3 0.15851 0.17098
1 119265 119365 1 678 0 95 1 NA NA
1 119347 119495 1 679 1 477 3 3.4417 0.66729
1 119530 119654 1 680 1 473 3 2.3899 10.213
1 119835 119982 1 681 1 437 3 14.134 0.27795
1 120001 120150 1 682 1 1085 3 13.266 0.69173
1 120184 120320 1 683 1 346 3 5.9522 1.7796
1 120334 120493 1 684 1 391 3 0.36711 1.8748
1 120483 120625 1 685 1 470 3 0.85948 0.85072
1 120633 120779 1 686 1 549 3 1.9791 0.91419
1 120818 120944 1 687 1 558 3 0.05084 2.2094
1 120972 121114 1 688 1 478 3 4.7022 1.1463
1 121103 121241 1 689 0 196 1 NA NA
1 121164 121302 1 690 0 396 2 NA NA
1 121201 121303 1 691 0 95 1 NA NA
1 121258 121402 1 692 1 476 3 1.7005 0.0041268
1 121410 121562 1 693 0 314 2 NA NA
1 121483 121607 1 694 0 128 1 NA NA
1 121576 121720 1 695 1 584 3 6.9366 12.438
1 121758 121887 1 696 1 521 3 0.56123 2.1348
1 121829 121939 1 697 0 122 1 NA NA
1 121852 122006 1 698 0 146 1 NA NA
1 121895 122028 1 699 0 364 2 NA NA
1 121987 122103 1 700 0 109 1 NA NA
1 122011 122163 1 701 1 404 3 2.9879 9.4781
1 122111 122273 1 702 1 474 3 11.979 2.3091
1 122165 122297 1 703 0 147 1 NA NA
1 122248 122385 1 704 1 435 3 3.9015 0.31792
1 122345 122516 1 705 0 626 4 NA NA
1 122458 122558 1 706 0 86 1 NA NA
1 122521 122669 1 707 1 396 3 8.5012 0.82575
1 122584 122730 1 708 0 106 1 NA NA
1 122629 122781 1 709 0 155 1 NA NA
1 122686 122837 1 710 0 318 2 NA NA
1 122791 122917 1 711 0 156 1 NA NA
1 122817 122965 1 712 0 159 1 NA NA
1 122874 122988 1 713 0 298 2 NA NA
1 123009 123123 1 714 0 102 1 NA NA
1 123035 123171 1 715 0 142 1 NA NA
1 123077 123231 1 716 0 148 1 NA NA
1 123128 123295 1 717 0 242 2 NA NA
1 123229 123385 1 718 1 516 3 7.0311 2.8469
1 123317 123429 1 719 0 141 1 NA NA
1 123423 123549 1 720 0 307 2 NA NA
1 123495 123623 1 721 0 102 1 NA NA
1 123587 123713 1 722 1 483 3 0.39835 3.5058
1 123708 123852 1 723 0 163 1 NA NA
1 123765 123875 1 724 0 115 1 NA NA
1 123790 123950 1 725 1 529 3 10.918 5.6993
1 123869 123987 1 726 0 130 1 NA NA
1 123942 124092 1 727 1 683 3 0.23817 0.83217
1 124109 124289 1 728 0 609 4 NA NA
1 124274 124422 1 729 1 538 3 4.0677 1.1644
1 124511 124659 1 730 1 631 3 2.1279 2.0141
1 124769 124921 1 731 1 459 3 3.4264 13.357
1 124932 125065 1 732 1 504 3 1.6405 4.9855
1 125096 125224 1 733 1 640 3 13.04 3.6595
1 125267 125407 1 734 1 616 3 0.83731 0.00795
1 125417 125563 1 735 1 507 3 1.4254 3.2424
1 125549 125686 1 736 1 406 3 5.1565 1.5226
1 125696 125828 1 737 1 433 3 0.48363 3.0082
1 125844 125962 1 738 0 212 1 NA NA
1 125871 126023 1 739 0 429 2 NA NA
1 126019 126156 1 740 1 512 3 3.3069 1.2147
1 126079 126191 1 741 0 119 1 NA NA
1 126169 126329 1 742 1 502 3 1.6968 6.1554
1 126292 126398 1 743 0 95 1 NA NA
1 126288 126451 1 744 0 387 2 NA NA
1 126385 126503 1 745 0 106 1 NA NA
1 126409 126551 1 746 0 368 2 NA NA
1 126459 126601 1 747 0 147 1 NA NA
1 126501 126651 1 748 0 189 1 NA NA
1 126607 126753 1 749 1 404 3 12.553 5.8159
1 126684 126786 1 750 0 104 1 NA NA
1 126737 126879 1 751 1 271 3 7.8006 1.4515
1 126949 127104 1 752 1 633 3 3.4302 2.2656
1 127095 127246 1 753 1 537 3 0.9011 3.5218
1 127279 127444 1 754 1 475 3 1.7275 8.7948
1 127443 127587 1 755 1 546 3 0.16303 2.5848
1 127624 127784 1 756 1 565 3 0.9039 0.4588
1 127819 127958 1 757 1 626 3 1.315 3.4134
1 127975 128111 1 758 1 540 3 1.5627 0.32626
1 128177 128325 1 759 1 363 3 5.1802 2.7722
1 128317 128441 1 760 1 471 3 0.24844 0.38956
1 128478 128597 1 761 1 661 3 0.44044 0.088018
1 128630 128744 1 762 1 444 3 0.061191 1.3701
1 128776 128916 1 763 1 549 3 3.591 0.62994
1 128945 129074 1 764 1 764 3 1.1117 1.4252
1 129210 129362 1 765 1 882 3 9.2407 4.5463
1 129380 129534 1 766 1 430 3 2.2509 2.9934
1 129543 129702 1 767 1 601 3 0.68298 1.9221
1 129715 129869 1 768 1 486 3 1.4689 1.4272
1 129873 130023 1 769 1 477 3 2.0109 2.3063
1 130041 130198 1 770 1 507 3 3.4676 4.8136
1 130212 130368 1 771 1 435 3 0.84382 1.1333
1 130401 130559 1 772 0 245 2 NA NA
1 130690 130834 1 773 1 382 3 0.867 2.2537
1 130859 131003 1 774 1 549 3 1.6061 2.6274
1 131020 131172 1 775 1 499 3 1.8031 0.52025
1 131208 131352 1 776 1 744 3 1.3669 2.4953
1 131365 131519 1 777 1 509 3 6.6025 0.67793
1 131445 131549 1 778 0 84 1 NA NA
1 131495 131613 1 779 0 101 1 NA NA
1 131565 131719 1 780 1 513 3 0.73875 11.232
1 131740 131895 1 781 1 677 3 0.71865 3.5496
1 131922 132039 1 782 1 564 3 1.1202 2.6946
1 132152 132304 1 783 1 478 3 1.4868 0.47016
1 132315 132457 1 784 1 376 3 0.60876 3.7339
1 132491 132639 1 785 1 402 3 1.5866 2.7934
1 132649 132805 1 786 1 363 3 0.9783 2.1117
1 132781 132887 1 787 0 119 1 NA NA
1 132801 132962 1 788 1 583 3 6.4527 0.23396
1 132982 133128 1 789 1 531 3 0.35847 1.0574
1 133132 133284 1 790 1 686 3 1.5896 1.5173
1 133312 133450 1 791 1 592 3 0.67864 0.043156
1 133475 133596 1 792 1 649 3 1.4493 0.21678
1 133643 133796 1 793 1 605 3 3.2101 0.16464
1 133735 133881 1 794 0 231 1 NA NA
1 133774 133918 1 795 0 227 1 NA NA
1 133842 133966 1 796 0 275 2 NA NA
1 133948 134091 1 797 1 375 3 0.29962 0.79461
1 134062 134212 1 798 0 109 1 NA NA
1 134136 134261 1 799 0 180 2 NA NA
1 134161 134321 1 800 0 242 2 NA NA
1 134272 134439 1 801 1 591 3 11.257 1.3265
1 134448 134598 1 802 1 480 3 0.86066 6.1931
1 134558 134678 1 803 0 105 1 NA NA
1 134569 134730 1 804 0 265 2 NA NA
1 134779 134935 1 805 1 601 3 0.42511 5.3485
1 134947 135062 1 806 1 583 3 0.92433 0.83235
1 135113 135231 1 807 1 522 3 5.4902 1.896
1 135245 135399 1 808 1 819 3 2.1959 0.38387
1 135412 135563 1 809 1 478 3 0.79246 4.2396
1 135586 135719 1 810 1 556 3 7.3444 6.3004
1 135815 135942 1 811 1 635 3 1.0237e-05 1.9939
1 135963 136122 1 812 1 577 3 2.7754 3.0702
1 136123 136276 1 813 1 536 3 2.4652 2.8556
1 136291 136433 1 814 1 609 3 0.86558 1.4829
1 136464 136622 1 815 1 639 3 0.92208 0.044212
1 136632 136774 1 816 1 397 3 0.53784 1.8188
1 136834 136994 1 817 1 695 3 14.438 6.3572
1 137024 137159 1 818 1 473 3 1.4886 5.1502
1 137149 137298 1 819 0 379 2 NA NA
1 137215 137357 1 820 0 138 1 NA NA
1 137310 137480 1 821 0 292 2 NA NA
1 137399 137557 1 822 0 111 1 NA NA
1 137513 137655 1 823 0 170 2 NA NA
1 137697 137838 1 824 1 359 3 0.66821 2.8275
1 137832 137983 1 825 1 579 3 3.5277 6.1468
1 137984 138127 1 826 1 438 3 8.0548 0.17058
1 138141 138281 1 827 1 514 3 1.7196 3.3553
1 138315 138435 1 828 1 559 3 4.8258 2.1428
1 138583 138744 1 829 1 387 3 4.376 1.3206
1 138775 138902 1 830 1 505 3 4.5091 0.79263
1 138943 139066 1 831 1 338 3 0.92202 1.0736
1 139312 139476 1 832 1 269 3 2.8182 7.0917
1 139503 139619 1 833 1 274 3 1.851 1.2756
1 139644 139779 1 834 1 206 3 15.925 0.55265
1 141166 141298 1 835 1 312 3 6.9125 0.18438
1 141329 141463 1 836 1 386 3 1.5127 1.1288
1 141517 141656 1 837 1 603 3 1.9306 1.0597
1 142170 142300 1 838 1 347 3 2.4467 2.0408
1 142327 142479 1 839 0 180 2 NA NA
1 142425 142569 1 840 0 195 2 NA NA
1 142514 142654 1 841 0 117 1 NA NA
1 142603 142729 1 842 0 167 1 NA NA
1 142675 142848 1 843 1 373 3 17.932 4.7895
1 142847 143005 1 844 1 370 3 1.0338 8.8966
1 142930 143030 1 845 0 110 1 NA NA
1 142949 143083 1 846 0 136 1 NA NA
1 143031 143189 1 847 1 356 3 1.7672 7.8674
1 143162 143268 1 848 0 62 1 NA NA
1 143233 143347 1 849 0 289 2 NA NA
1 143559 143698 1 850 0 255 2 NA NA
1 143631 143753 1 851 0 206 2 NA NA
1 143712 143826 1 852 0 98 1 NA NA
1 143771 143930 1 853 1 480 3 0.56637 13.097
1 143894 144023 1 854 1 401 3 0.61861 0.29351
1 144046 144205 1 855 1 563 3 1.5566 6.1563
1 144208 144347 1 856 1 696 3 0.09071 2.763
1 144292 144409 1 857 0 209 2 NA NA
1 144383 144542 1 858 1 579 3 0.050881 0.15145
1 144524 144671 1 859 1 598 3 1.6632 1.0372
1 144695 144821 1 860 1 411 3 0.014812 1.3355
1 144822 144982 1 861 1 361 3 3.3788 4.5237
1 144976 145133 1 862 1 446 3 6.6119 0.84914
1 145123 145286 1 863 1 453 3 2.3711 16.207
1 145262 145400 1 864 1 439 3 11.63 1.3343
1 145413 145519 1 865 0 197 2 NA NA
1 145442 145582 1 866 0 242 2 NA NA
1 145584 145708 1 867 1 609 3 0.17349 0.32905
1 145681 145791 1 868 0 104 1 NA NA
1 145740 145854 1 869 1 554 3 1.1124 1.2435
1 145794 145910 1 870 0 143 1 NA NA
1 145902 146049 1 871 1 470 3 2.9792 1.7874
1 146015 146145 1 872 1 322 3 10.993 1.5104
1 146097 146199 1 873 0 191 2 NA NA
1 146220 146344 1 874 0 93 1 NA NA
1 146289 146456 1 875 1 648 3 2.9575 17.697
1 146384 146509 1 876 0 374 2 NA NA
1 146446 146570 1 877 0 162 1 NA NA
1 146495 146597 1 878 0 107 1 NA NA
1 146554 146708 1 879 0 243 1 NA NA
1 146611 146737 1 880 0 378 2 NA NA
1 146681 146813 1 881 0 201 1 NA NA
1 146715 146853 1 882 0 143 1 NA NA
1 146774 146878 1 883 0 94 1 NA NA
1 146806 146932 1 884 0 118 1 NA NA
1 146868 146982 1 885 0 104 1 NA NA
1 146970 147100 1 886 1 493 3 1.3986 0.35021
1 147047 147195 1 887 0 184 1 NA NA
1 147113 147259 1 888 0 229 2 NA NA
1 147219 147347 1 889 0 66 1 NA NA
1 147262 147410 1 890 0 114 1 NA NA
1 147341 147492 1 891 0 299 2 NA NA
1 147575 147712 1 892 1 309 3 0.7219 9.2544
1 147687 147803 1 893 0 87 1 NA NA
1 147749 147917 1 894 0 381 2 NA NA
1 147794 147914 1 895 0 157 1 NA NA
1 147849 147967 1 896 0 140 1 NA NA
1 147930 148078 1 897 1 317 3 15.088 1.3289
1 148029 148161 1 898 1 343 3 16.984 7.5555
1 148111 148239 1 899 1 384 3 18.534 5.7698
1 148191 148326 1 900 1 382 3 0.11817 13.071
1 148243 148406 1 901 0 312 2 NA NA
1 148399 148550 1 902 1 516 3 9.258 4.8314
1 148547 148688 1 903 1 704 3 2.1425 1.5815
1 148648 148804 1 904 0 166 1 NA NA
1 148726 148882 1 905 0 125 1 NA NA
1 148761 148921 1 906 0 353 2 NA NA
1 148900 149034 1 907 0 347 2 NA NA
1 148945 149063 1 908 0 152 1 NA NA
1 148994 149132 1 909 0 147 1 NA NA
1 149029 149177 1 910 0 115 1 NA NA
1 149132 149281 1 911 0 357 2 NA NA
1 149232 149348 1 912 0 117 1 NA NA
1 149335 149469 1 913 1 464 3 2.4072 0.83168
1 149472 149626 1 914 1 648 3 3.8632 0.85375
1 149597 149735 1 915 0 140 1 NA NA
1 149649 149803 1 916 1 538 3 14.215 1.0439
1 149790 149943 1 917 1 463 3 7.5481 0.73885
1 149904 150022 1 918 0 100 1 NA NA
1 149961 150103 1 919 1 443 3 2.4518 2.202
1 150097 150250 1 920 1 473 3 2.0835 5.0062
1 150262 150416 1 921 1 724 3 0.247 0.26756
1 150407 150571 1 922 1 331 3 9.9573 4.726
1 150571 150699 1 923 1 491 3 0.52723 2.2946
1 150741 150879 1 924 1 479 3 2.3413 1.567
1 150895 151037 1 925 1 473 3 7.7466 7.0124
1 151037 151139 1 926 0 72 1 NA NA
1 151060 151214 1 927 1 794 3 0.31342 9.1788
1 151324 151444 1 928 1 256 3 0.14439 0.47199
1 151459 151605 1 929 1 626 3 0.35913 1.1694
1 151634 151772 1 930 1 292 3 0.42715 3.8517
1 151782 151905 1 931 1 363 3 0.81444 0.16245
1 151916 152053 1 932 1 422 3 0.58238 0.9825
1 152197 152322 1 933 1 697 3 4.6602 0.48372
1 152365 152511 1 934 1 789 3 2.0986 1.1926
1 152516 152657 1 935 1 700 3 3.0382 7.8137
1 152701 152833 1 936 1 556 3 6.9121 2.0003
1 152850 153004 1 937 1 398 3 0.26142 0.51072
1 152951 153091 1 938 0 110 1 NA NA
1 153016 153148 1 939 0 325 2 NA NA
1 153177 153331 1 940 1 503 3 0.59895 5.665
1 153291 153395 1 941 0 116 1 NA NA
1 153347 153459 1 942 1 564 3 2.0661 0.069414
1 153474 153638 1 943 1 480 3 14.257 0.19319
1 153584 153688 1 944 0 121 1 NA NA
1 153596 153732 1 945 0 142 1 NA NA
1 153672 153784 1 946 0 162 1 NA NA
1 153702 153858 1 947 0 249 1 NA NA
1 153726 153860 1 948 0 195 1 NA NA
1 153769 153885 1 949 0 151 1 NA NA
1 153871 154017 1 950 1 343 3 0.99596 5.7426
1 153964 154105 1 951 0 198 2 NA NA
1 154064 154216 1 952 0 167 1 NA NA
1 154099 154237 1 953 0 171 1 NA NA
1 154150 154306 1 954 0 336 2 NA NA
1 154199 154357 1 955 0 169 1 NA NA
1 154321 154456 1 956 1 508 3 1.8126 2.5016
1 154472 154626 1 957 1 569 3 9.5363 0.17942
1 154656 154791 1 958 1 507 3 5.0917 0.046815
1 154918 155042 1 959 1 451 3 0.66073 3.2439
1 155074 155227 1 960 1 580 3 4.4366 0.44435
1 155235 155387 1 961 1 568 3 2.1212 6.9134
1 155410 155539 1 962 1 460 3 1.042 5.0121
1 155546 155698 1 963 1 352 3 1.3868 0.51338
1 155730 155880 1 964 1 542 3 8.1316 1.6861
1 155892 156028 1 965 1 592 3 0.46397 2.0682
1 156057 156206 1 966 1 570 3 5.5982 1.3982
1 156209 156340 1 967 1 649 3 0.98575 3.083
1 156390 156548 1 968 1 522 3 6.9932 3.8519
1 156559 156711 1 969 1 525 3 0.17229 1.4205
1 156668 156814 1 970 0 170 1 NA NA
1 156710 156814 1 971 0 151 1 NA NA
1 156756 156874 1 972 1 600 3 1.6732 0.84419
1 156892 157042 1 973 1 501 3 1.1214 1.9686
1 156983 157135 1 974 0 161 1 NA NA
1 157087 157239 1 975 1 489 3 0.67781 3.3021
1 157219 157382 1 976 1 660 3 6.5836 0.36024
1 157427 157567 1 977 1 476 3 1.0615 5.5824
1 157536 157644 1 978 0 119 1 NA NA
1 157564 157736 1 979 1 576 3 8.9388 3.2762
1 157728 157871 1 980 1 525 3 11.464 2.1131
1 157902 158052 1 981 1 647 3 0.71858 1.9346
1 158061 158217 1 982 1 690 3 4.9075 2.7076
1 158228 158387 1 983 1 495 3 3.8853 0.25384
1 158396 158552 1 984 1 705 3 1.2898 3.156
1 158559 158706 1 985 1 440 3 0.90823 2.6755
1 158843 158983 1 986 1 635 3 0.91292 3.5522
1 159002 159140 1 987 1 579 3 2.7244 5.0997
1 159155 159307 1 988 1 694 3 0.77706 0.11521
1 159312 159464 1 989 1 388 3 1.4765 2.7031
1 159413 159517 1 990 0 82 1 NA NA
1 159482 159610 1 991 1 713 3 4.4277 1.2107
1 159630 159764 1 992 1 480 3 0.15755 2.6707
1 159776 159927 1 993 1 416 3 1.5232 1.338
1 160029 160169 1 994 0 211 2 NA NA
1 160110 160238 1 995 0 78 1 NA NA
1 166390 166546 2 1 1 533 3 0.11957 2.2954
1 166570 166723 2 2 1 480 3 -0.00034196 2.9803
1 166745 166853 2 3 1 468 3 1.2608 3.9808
1 166798 166918 2 4 0 315 2 NA NA
1 166863 166998 2 5 0 227 2 NA NA
1 166960 167110 2 6 1 415 3 4.1388 0.19784
1 167167 167285 2 7 1 277 3 1.235 3.6357
1 167256 167368 2 8 0 136 1 NA NA
1 167315 167465 2 9 1 560 3 9.8574 11.821
1 167418 167550 2 10 0 140 1 NA NA
1 167498 167607 2 11 1 464 3 5.696 2.5916
1 167557 167661 2 12 0 111 1 NA NA
1 167615 167753 2 13 1 410 3 0.60973 4.4227
1 167768 167918 2 14 1 533 3 0.59868 0.54567
1 167881 167985 2 15 0 109 1 NA NA
1 167938 168066 2 16 1 554 3 0.11084 0.46151
1 168080 168240 2 17 1 553 3 3.4615 3.1415
1 168232 168391 2 18 1 424 3 1.757 0.75548
1 168400 168548 2 19 1 524 3 5.2729 2.1431
1 168564 168699 2 20 1 451 3 5.1894 1.1165
1 168730 168857 2 21 1 628 3 0.86383 2.6251
1 168893 169041 2 22 0 734 2 NA NA
1 168897 169045 2 23 0 277 1 NA NA
1 169213 169357 2 24 1 255 3 7.9499 1.4833
1 169369 169496 2 25 1 596 3 4.7384 2.3139
1 169524 169684 2 26 1 560 3 2.1802 16.44
1 169703 169843 2 27 1 512 3 0.98141 6.631
1 169833 169988 2 28 1 647 3 2.7644 1.3336
1 169988 170136 2 29 0 276 2 NA NA
1 170053 170191 2 30 0 155 1 NA NA
1 170155 170297 2 31 1 427 3 0.64698 2.3461
1 170304 170448 2 32 1 526 3 2.1518 1.3776
1 170432 170536 2 33 0 135 1 NA NA
1 170476 170634 2 34 1 505 3 0.36288 1.2189
1 170566 170714 2 35 0 130 1 NA NA
1 170618 170794 2 36 1 447 3 4.6396 10.943
1 170789 170948 2 37 1 580 3 6.0588 1.2128
1 170971 171079 2 38 1 601 3 0.83085 0.84864
1 171091 171219 2 39 0 80 1 NA NA
1 171142 171264 2 40 0 208 2 NA NA
1 171276 171432 2 41 1 532 3 1.3455 0.99026
1 171447 171604 2 42 1 564 3 5.1065 2.1422
1 171617 171769 2 43 1 399 3 0.017183 4.028
1 172058 172197 2 44 1 373 3 10.053 0.68137
1 172225 172371 2 45 0 275 2 NA NA
1 172288 172414 2 46 0 118 1 NA NA
1 172390 172530 2 47 0 145 1 NA NA
1 172443 172591 2 48 1 445 3 5.5863 14.359
1 172569 172687 2 49 0 118 1 NA NA
1 172647 172804 2 50 1 529 3 2.3964 1.2723
1 172760 172910 2 51 1 517 3 12.594 0.58062
1 172854 172960 2 52 0 257 2 NA NA
1 172950 173104 2 53 1 495 3 8.4292 8.2969
1 173125 173264 2 54 1 528 3 3.138 0.24519
1 173195 173297 2 55 0 75 1 NA NA
1 173243 173353 2 56 1 367 3 0.42512 0.31073
1 173297 173417 2 57 1 639 3 0.57944 0.61412
1 173399 173511 2 58 0 145 1 NA NA
1 173422 173601 2 59 1 503 3 0.24898 16.892
1 173593 173747 2 60 1 882 3 3.0859 8.5994
1 173766 173905 2 61 1 495 3 11.19 0.042128
1 173894 174039 2 62 1 625 3 1.6106 0.30387
1 174041 174175 2 63 1 392 3 11.835 0.8435
1 174217 174363 2 64 1 626 3 3.022 1.1328
1 174390 174537 2 65 1 862 3 4.9125 1.9261
1 174545 174700 2 66 1 719 3 11.532 15.811
1 174725 174855 2 67 1 547 3 0.47802 0.95482
1 174865 175027 2 68 0 640 4 NA NA
1 175052 175195 2 69 1 726 3 3.3746 0.12389
1 175276 175440 2 70 1 366 3 7.781 3.8948
1 175447 175588 2 71 1 698 3 0.60235 4.0013
1 175603 175759 2 72 1 654 3 5.51 1.7283
1 175775 175912 2 73 1 549 3 4.859 2.8354
1 175924 176041 2 74 1 493 3 1.8154 1.3015
1 176072 176219 2 75 1 395 3 1.1873 0.67415
1 176339 176477 2 76 1 693 3 1.5355 3.7758
1 176506 176652 2 77 0 185 2 NA NA
1 176591 176705 2 78 0 116 1 NA NA
1 177026 177168 2 79 0 145 2 NA NA
1 177133 177266 2 80 1 418 3 8.9567 0.61214
1 177222 177360 2 81 1 358 3 0.69203 13.884
1 177342 177468 2 82 1 472 3 0.47028 0.016066
1 177510 177681 2 83 1 690 3 3.6664 9.6252
1 177608 177712 2 84 0 149 1 NA NA
1 177632 177762 2 85 0 153 1 NA NA
1 177653 177791 2 86 0 222 2 NA NA
1 177742 177856 2 87 1 398 3 3.8784 5.9671
1 177844 177998 2 88 1 420 3 8.4161 5.5789
1 177993 178143 2 89 0 359 2 NA NA
1 178078 178212 2 90 0 138 1 NA NA
1 178145 178296 2 91 1 457 3 18.159 1.5182
1 178242 178362 2 92 1 394 3 1.2631 0.70985
1 178315 178447 2 93 0 140 1 NA NA
1 178395 178505 2 94 0 307 2 NA NA
1 178419 178567 2 95 0 187 1 NA NA
1 178510 178620 2 96 0 91 1 NA NA
1 178532 178692 2 97 0 112 1 NA NA
1 178688 178837 2 98 0 369 2 NA NA
1 178752 178876 2 99 0 109 1 NA NA
1 178838 178981 2 100 1 437 3 0.41465 1.3717
1 178997 179137 2 101 1 312 3 0.74443 1.3492
1 179177 179315 2 102 1 403 3 2.0019 0.48512
1 179323 179479 2 103 1 722 3 1.5696 8.1259
1 179481 179626 2 104 1 544 3 0.49885 5.7021
1 179639 179789 2 105 1 516 3 1.5069 1.3882
1 179820 179976 2 106 1 631 3 0.15289 12.076
1 179949 180057 2 107 0 106 1 NA NA
1 180001 180136 2 108 1 480 3 0.10478 0.0089505
1 190114 190260 3 1 1 340 3 0.026692 1.5762
1 190397 190552 3 2 1 454 3 0.42109 0.86903
1 190591 190721 3 3 0 76 1 NA NA
1 190685 190848 3 4 1 351 3 8.1113 0.51824
1 190772 190900 3 5 0 104 1 NA NA
1 190891 191019 3 6 0 110 1 NA NA
1 190940 191084 3 7 0 262 2 NA NA
1 191094 191261 3 8 1 386 3 0.161 7.4369
1 191266 191406 3 9 1 354 3 5.0828 1.2061
1 191541 191702 3 10 1 337 3 2.0492 9.8162
1 191713 191853 3 11 1 333 3 0.53805 2.2449
1 191870 192016 3 12 0 351 2 NA NA
1 191919 192075 3 13 0 185 1 NA NA
1 192090 192221 3 14 1 345 3 0.30123 0.51818
1 192229 192381 3 15 1 297 3 3.6618 0.24577
1 192566 192686 3 16 1 677 3 0.39677 2.3717
1 192716 192853 3 17 1 915 3 1.8205 0.88096
1 192879 193029 3 18 1 500 3 2.7641 1.1253
1 193029 193184 3 19 1 463 3 0.91461 1.4064
1 193201 193324 3 20 1 372 3 0.061346 0.36439
1 193338 193521 3 21 1 586 3 8.4304 0.801
1 193520 193654 3 22 1 436 3 4.7588 4.6938
1 193664 193801 3 23 1 580 3 1.497 0.59866
1 193837 193965 3 24 1 406 3 0.65863 1.1787
1 193981 194126 3 25 1 364 3 14.715 0.17148
1 194120 194266 3 26 1 640 3 3.3919 1.9502
1 194292 194434 3 27 1 660 3 0.21366 0.26811
1 194438 194588 3 28 1 595 3 1.0834 1.58
1 194604 194736 3 29 1 445 3 0.22155 0.55765
1 194750 194901 3 30 1 572 3 1.3171 5.4032
1 194828 194930 3 31 0 170 1 NA NA
1 194842 194972 3 32 0 146 1 NA NA
1 194920 195066 3 33 0 501 2 NA NA
1 195024 195170 3 34 1 442 3 1.0269 15.27
1 195113 195238 3 35 0 234 2 NA NA
1 195204 195367 3 36 1 517 3 1.0532 2.4863
1 195360 195512 3 37 1 286 3 4.3258 4.371
1 195511 195687 3 38 1 642 3 5.3796 12.363
1 195668 195810 3 39 1 475 3 0.2016 2.6755
1 195828 195980 3 40 1 490 3 1.3693 0.98043
1 195929 196065 3 41 0 141 1 NA NA
1 195935 196081 3 42 0 163 1 NA NA
1 195992 196156 3 43 1 560 3 9.5907 14.799
1 196135 196258 3 44 0 259 2 NA NA
1 196198 196342 3 45 0 157 1 NA NA
1 196280 196386 3 46 0 116 1 NA NA
1 196314 196422 3 47 0 75 1 NA NA
1 196401 196519 3 48 0 132 1 NA NA
1 196428 196566 3 49 0 236 2 NA NA
1 196503 196639 3 50 0 165 1 NA NA
1 196551 196669 3 51 0 219 2 NA NA
1 196708 196816 3 52 0 105 1 NA NA
1 196759 196908 3 53 1 498 3 6.1288 0.073455
1 196867 196989 3 54 0 146 1 NA NA
1 196919 197089 3 55 0 292 2 NA NA
1 197100 197245 3 56 0 340 2 NA NA
1 197159 197311 3 57 0 154 1 NA NA
1 197244 197412 3 58 1 669 3 17.223 10.512
1 197419 197577 3 59 1 404 3 7.0363 5.2558
1 197620 197758 3 60 1 567 3 4.588 10.234
1 197773 197941 3 61 1 486 3 5.8174 3.923
1 197981 198132 3 62 1 602 3 0.32782 3.4284
1 198136 198288 3 63 1 728 3 3.3983 2.2132
1 198319 198477 3 64 1 443 3 6.6545 0.51866
1 198730 198882 3 65 1 341 3 5.4109 6.3234
1 198906 199031 3 66 1 289 3 0.69171 2.7391
2 9523 9623 4 1 0 42 1 NA NA
2 9750 9871 4 2 1 446 3 1.2641 1.7105
2 9913 10041 4 3 1 661 3 0.26515 1.11
2 10065 10194 4 4 1 397 3 2.6219 0.37398
2 10270 10424 4 5 1 320 3 0.57278 3.3113
2 10432 10567 4 6 1 612 3 0.60449 0.70325
2 10718 10864 4 7 1 443 3 5.4276 0.71045
2 10854 11001 4 8 1 501 3 1.918 0.17868
2 11030 11176 4 9 1 451 3 0.41066 0.021697
2 11210 11360 4 10 1 337 3 1.8734 1.7135
2 11369 11504 4 11 0 273 2 NA NA
2 11392 11544 4 12 0 168 1 NA NA
2 11511 11695 4 13 0 622 4 NA NA
2 11653 11816 4 14 1 494 3 2.9344 0.52526
2 11759 11903 4 15 0 275 2 NA NA
2 11816 11962 4 16 1 480 3 2.7794 5.9247
2 11904 12054 4 17 0 158 1 NA NA
2 11968 12098 4 18 0 278 2 NA NA
2 12109 12244 4 19 1 395 3 0.43912 1.6202
2 12268 12429 4 20 1 646 3 6.905 5.298
2 12446 12570 4 21 1 395 3 4.3555 2.3003
2 12562 12705 4 22 1 514 3 12.251 0.2304
2 12678 12788 4 23 0 91 1 NA NA
2 12712 12859 4 24 0 309 2 NA NA
2 12871 13034 4 25 1 577 3 1.9154 9.7048
2 13051 13179 4 26 1 395 3 1.0949 1.0299
2 13191 13350 4 27 1 401 3 0.65478 13.682
2 13344 13486 4 28 1 350 3 0.5552 2.231
2 13493 13668 4 29 1 392 3 7.5526 3.443
2 13674 13800 4 30 1 396 3 0.15107 0.22271
2 13809 13949 4 31 0 165 2 NA NA
2 14137 14286 4 32 1 330 3 0.44496 0.20038
2 14272 14455 4 33 0 706 4 NA NA
2 14401 14590 4 34 0 559 4 NA NA
2 14506 14610 4 35 0 108 1 NA NA
2 14572 14694 4 36 1 361 3 0.18155 5.1372
2 14652 14760 4 37 0 99 1 NA NA
2 14769 14927 4 38 1 399 3 1.7085 10.558
2 14889 15029 4 39 1 418 3 1.2385 6.343
2 15043 15201 4 40 1 378 3 6.7581 1.5136
2 15159 15263 4 41 0 177 2 NA NA
2 15215 15337 4 42 0 297 2 NA NA
2 15241 15389 4 43 0 164 1 NA NA
2 15293 15411 4 44 0 138 1 NA NA
2 15345 15509 4 45 1 419 3 18.235 1.2275
2 15482 15624 4 46 0 166 1 NA NA
2 15519 15643 4 47 0 247 2 NA NA
2 15574 15674 4 48 0 116 1 NA NA
2 15638 15756 4 49 1 510 3 0.54945 0.32759
2 15772 15951 4 50 1 528 3 5.707 2.3656
2 15899 16037 4 51 0 195 1 NA NA
2 15922 16034 4 52 0 253 2 NA NA
2 15990 16090 4 53 0 92 1 NA NA
2 16147 16329 4 54 1 472 3 11.785 5.3258
2 16231 16355 4 55 0 215 2 NA NA
2 16431 16557 4 56 1 483 3 0.89654 1.2942
2 16593 16733 4 57 1 491 3 0.8526 0.22308
2 16694 16866 4 58 0 552 4 NA NA
2 16875 17023 4 59 1 537 3 1.576 0.91451
2 17032 17178 4 60 1 622 3 0.084045 3.5303
2 17184 17338 4 61 1 469 3 1.1331 0.65119
2 17342 17493 4 62 1 390 3 0.8621 0.80091
2 17497 17653 4 63 1 362 3 8.7073 0.092526
2 17656 17788 4 64 1 389 3 0.50356 0.58199
2 17824 17969 4 65 1 761 3 4.8561 3.0071
2 18138 18262 4 66 1 406 3 0.5263 0.6883
2 18279 18418 4 67 1 530 3 0.37667 1.2373
2 18448 18624 4 68 0 581 4 NA NA
2 18636 18776 4 69 1 344 3 0.96673 8.6912
2 18824 18954 4 70 1 545 3 5.1683 1.9587
2 18988 19112 4 71 1 513 3 1.8125 0.081698
2 19064 19208 4 72 0 135 1 NA NA
2 19117 19267 4 73 0 426 2 NA NA
2 19271 19457 4 74 1 453 3 18.624 0.13329
2 19382 19528 4 75 0 286 2 NA NA
2 19432 19574 4 76 0 177 1 NA NA
2 19521 19643 4 77 0 135 1 NA NA
2 19546 19664 4 78 0 112 1 NA NA
2 19590 19738 4 79 0 279 2 NA NA
2 19722 19826 4 80 0 100 1 NA NA
2 19775 19907 4 81 1 489 3 1.4344 7.0401
2 19834 19952 4 82 0 131 1 NA NA
2 19929 20085 4 83 0 523 4 NA NA
2 20054 20205 4 84 1 361 3 17.925 0.14134
2 20228 20384 4 85 1 527 3 12.779 1.5358
2 20376 20527 4 86 1 600 3 2.473 12.474
2 20566 20680 4 87 1 482 3 2.5791 1.6038
2 20685 20837 4 88 1 528 3 0.35786 1.4626
2 20872 21006 4 89 1 474 3 0.63952 3.6295
2 21008 21156 4 90 1 441 3 0.88019 0.049171
2 21175 21329 4 91 1 459 3 0.69455 0.49816
2 21428 21595 4 92 1 411 3 5.5546 0.46924
2 21627 21757 4 93 1 406 3 3.8621 0.59793
2 21809 21934 4 94 1 548 3 0.5275 0.56245
2 21918 22063 4 95 1 308 3 5.3816 1.1073
2 21991 22094 4 96 0 191 2 NA NA
2 22074 22214 4 97 1 374 3 3.089 5.4317
2 22136 22288 4 98 0 123 1 NA NA
2 22197 22313 4 99 0 222 2 NA NA
2 22257 22414 4 100 1 379 3 0.44963 16.771
2 22403 22552 4 101 1 460 3 1.2869 2.3482
2 22535 22679 4 102 1 397 3 1.7265 4.1875
2 22707 22859 4 103 1 492 3 3.8617 1.845
2 22874 23000 4 104 1 447 3 0.90469 0.24235
2 23036 23160 4 105 1 615 3 1.5755 1.0168
2 23169 23324 4 106 1 530 3 0.9668 0.80045
2 23343 23479 4 107 1 818 3 1.2294 7.8007
2 23499 23637 4 108 1 420 3 2.1593 1.3759
2 23667 23824 4 109 1 567 3 1.0002 2.0597
2 23962 24113 4 110 1 476 3 4.7643 3.0188
2 24126 24256 4 111 1 480 3 1.3324 1.6125
2 24277 24433 4 112 1 600 3 6.0094 0.89884
2 24420 24587 4 113 1 565 3 1.5338 3.3781
2 24596 24755 4 114 1 382 3 0.46006 1.5325
2 24778 24892 4 115 1 375 3 0.47927 8.3929
2 24843 24945 4 116 0 70 1 NA NA
2 24962 25113 4 117 1 627 3 0.98431 1.8756
2 25120 25279 4 118 1 526 3 0.41284 4.9366
2 25278 25428 4 119 0 166 1 NA NA
2 25324 25442 4 120 0 123 1 NA NA
2 25370 25510 4 121 0 119 1 NA NA
2 25486 25616 4 122 1 498 3 1.9036 0.89069
2 25590 25724 4 123 0 209 1 NA NA
2 25617 25775 4 124 0 400 2 NA NA
2 25703 25859 4 125 0 342 2 NA NA
2 25781 25901 4 126 0 320 2 NA NA
2 25837 25967 4 127 0 135 1 NA NA
2 25911 26055 4 128 1 594 3 1.7216 5.1652
2 26052 26197 4 129 1 355 3 11.562 0.36543
2 26174 26280 4 130 0 79 1 NA NA
2 26228 26380 4 131 0 203 2 NA NA
2 26337 26486 4 132 1 607 3 0.18254 2.618
2 26417 26550 4 133 1 472 3 14.232 0.70245
2 26493 26640 4 134 0 275 2 NA NA
2 26630 26754 4 135 0 88 1 NA NA
2 26707 26847 4 136 1 484 3 9.1214 7.6198
2 26791 26969 4 137 1 505 3 14.331 2.6232
2 26982 27104 4 138 1 518 3 0.27475 0.56817
2 27143 27302 4 139 1 454 3 12.13 9.9086
2 27205 27307 4 140 0 134 1 NA NA
2 27227 27329 4 141 0 100 1 NA NA
2 27264 27378 4 142 0 149 1 NA NA
2 27296 27424 4 143 0 151 1 NA NA
2 27323 27425 4 144 0 137 1 NA NA
2 27366 27494 4 145 0 133 1 NA NA
2 27464 27628 4 146 1 472 3 1.6296 5.452
2 27610 27805 4 147 1 461 3 18.424 12.539
2 27749 27909 4 148 1 493 3 14.035 6.5788
2 27819 27945 4 149 0 106 1 NA NA
2 27903 28013 4 150 0 132 1 NA NA
2 27929 28085 4 151 1 541 3 1.3088 6.7375
2 28125 28281 4 152 1 628 3 1.0714 3.8895
2 28308 28469 4 153 1 520 3 0.43243 1.6863
2 28498 28661 4 154 1 618 3 12.468 0.72948
2 28731 28839 4 155 0 68 1 NA NA
2 29049 29187 4 156 1 515 3 1.6368 0.40606
2 29201 29343 4 157 1 691 3 4.1246 1.0665
2 29411 29537 4 158 1 419 3 5.0581 1.0855
2 36690 36842 5 1 1 621 3 7.3642 2.4566
2 36869 37017 5 2 1 425 3 6.5578 5.4746
2 37045 37189 5 3 1 341 3 1.0685 3.5082
2 37203 37333 5 4 1 729 3 1.9027 1.092
2 37343 37495 5 5 1 561 3 1.5788 1.5372
2 37507 37629 5 6 1 435 3 1.3549 1.2323
2 37576 37678 5 7 0 97 1 NA NA
2 37625 37731 5 8 0 107 1 NA NA
2 37643 37778 5 9 1 434 3 0.27809 3.2615
2 37735 37930 5 10 1 472 3 19.309 6.0999
2 37849 37983 5 11 0 110 1 NA NA
2 37987 38121 5 12 1 631 3 0.063358 1.1437
2 38118 38222 5 13 0 102 1 NA NA
2 38144 38252 5 14 0 116 1 NA NA
2 38139 38302 5 15 0 286 2 NA NA
2 38214 38326 5 16 0 102 1 NA NA
2 38280 38438 5 17 1 412 3 18.301 5.2035
2 38414 38567 5 18 1 480 3 7.2903 7.7864
2 38581 38693 5 19 0 271 2 NA NA
2 38637 38775 5 20 0 244 2 NA NA
2 38856 38993 5 21 0 141 2 NA NA
2 39094 39230 5 22 1 425 3 0.49033 0.93619
2 39279 39407 5 23 1 576 3 0.21916 1.3649
2 39435 39588 5 24 1 515 3 9.0412 4.6229
2 39587 39745 5 25 1 434 3 2.0033 4.1611
2 39734 39878 5 26 1 495 3 0.64524 0.92523
2 39970 40113 5 27 1 432 3 7.3524 12.623
2 40123 40267 5 28 1 538 3 0.038617 0.016683
2 40285 40438 5 29 1 456 3 4.5326 0.72449
2 40445 40574 5 30 1 418 3 2.6895 1.6038
2 40721 40873 5 31 1 563 3 2.5677 2.1357
2 40897 41037 5 32 1 432 3 2.2868 1.2661
2 41074 41211 5 33 1 559 3 3.5852 0.05392
2 41229 41370 5 34 1 571 3 1.2726 5.8769
2 41388 41534 5 35 1 513 3 3.5194 1.1478
2 41535 41673 5 36 1 679 3 1.4563 4.2758
2 41690 41830 5 37 1 317 3 2.0271 2.3235
2 41867 42003 5 38 1 512 3 0.15776 2.1508
2 42027 42144 5 39 1 333 3 1.655 6.3619
2 42107 42223 5 40 0 113 1 NA NA
2 42185 42343 5 41 1 588 3 0.20127 3.1972
2 42279 42417 5 42 0 206 1 NA NA
2 42305 42463 5 43 0 357 2 NA NA
2 42473 42607 5 44 1 444 3 0.32398 1.889
2 42602 42783 5 45 1 504 3 1.1608 6.9495
2 42778 42916 5 46 1 742 3 7.8135 5.1082
2 42950 43094 5 47 1 408 3 1.8697 7.6741
2 43237 43361 5 48 1 485 3 0.23859 0.86684
2 43398 43544 5 49 1 473 3 0.72752 0.16596
2 43565 43718 5 50 1 538 3 5.7408 0.14957
2 43720 43846 5 51 1 539 3 3.5257 0.50763
2 43867 44024 5 52 1 546 3 0.71711 3.0024
2 44063 44217 5 53 0 188 2 NA NA
2 44224 44380 5 54 1 654 3 3.0684 12.471
2 44419 44543 5 55 1 509 3 0.9541 1.0552
2 44578 44716 5 56 1 472 3 4.2951 0.011871
2 44733 44871 5 57 1 455 3 0.55395 0.52588
2 44916 45052 5 58 1 630 3 3.4152 2.3216
2 45568 45758 5 59 1 363 3 3.2297 15.17
2 45727 45892 5 60 1 425 3 7.3003 1.4157
2 45975 46087 5 61 0 133 1 NA NA
2 46014 46169 5 62 1 484 3 7.3555 1.4164
2 46151 46305 5 63 1 524 3 1.8117 11.837
2 46320 46470 5 64 0 96 1 NA NA
2 46559 46700 5 65 1 682 3 3.1459 1.3111
2 46732 46879 5 66 1 568 3 0.14518 2.933
2 46893 47029 5 67 1 630 3 9.7909 0.68297
2 47074 47202 5 68 1 677 3 0.13051 1.6443
2 47320 47445 5 69 1 696 3 2.7736 2.6369
2 47451 47583 5 70 1 487 3 0.61712 1.5807
2 47590 47754 5 71 1 589 3 2.2897 1.1067
2 47720 47877 5 72 1 415 3 10.753 0.11264
2 47822 47974 5 73 0 331 2 NA NA
2 47915 48049 5 74 1 354 3 2.7955 0.012965
2 48039 48195 5 75 1 544 3 2.8573 1.9773
2 48198 48342 5 76 1 662 3 4.4147 1.4874
2 48354 48501 5 77 1 711 3 2.6364 2.1361
2 48516 48675 5 78 1 539 3 4.5787 2.241
2 48767 48911 5 79 1 869 3 11.725 0.47562
2 48939 49088 5 80 1 588 3 6.3051 5.1431
2 49123 49282 5 81 1 570 3 5.427 5.386
2 49291 49443 5 82 1 745 3 0.66807 1.452
2 49534 49672 5 83 1 616 3 0.013926 0.36058
2 49679 49836 5 84 1 544 3 1.1901 1.5544
2 49848 49994 5 85 1 460 3 1.487 13.015
2 49926 50028 5 86 0 122 1 NA NA
2 49994 50143 5 87 1 466 3 5.987 0.088936
2 50153 50311 5 88 1 599 3 0.10127 1.5327
2 50340 50493 5 89 1 507 3 6.0813 0.21138
2 50526 50646 5 90 1 409 3 0.814 1.5195
2 50657 50790 5 91 1 542 3 0.624 4.4175
2 50826 50960 5 92 1 373 3 0.18951 1.9189
2 50897 51039 5 93 0 100 1 NA NA
2 50993 51178 5 94 0 1100 5 NA NA
2 51151 51304 5 95 1 352 3 0.52778 1.2222
2 51283 51415 5 96 1 443 3 4.3464 9.0099
2 51372 51538 5 97 1 611 3 7.2802 3.652
2 51494 51622 5 98 1 395 3 0.81932 4.9169
2 51547 51687 5 99 1 401 3 6.4516 7.8935
2 51630 51778 5 100 0 331 2 NA NA
2 51679 51825 5 101 0 180 1 NA NA
2 51730 51892 5 102 1 412 3 9.431 6.7539
2 51923 52069 5 103 1 536 3 0.68163 7.8631
2 52017 52125 5 104 0 151 1 NA NA
2 52027 52175 5 105 0 351 2 NA NA
2 52098 52245 5 106 0 270 2 NA NA
2 52190 52294 5 107 0 135 1 NA NA
2 52232 52352 5 108 0 322 2 NA NA
2 52278 52396 5 109 0 129 1 NA NA
2 52342 52499 5 110 1 377 3 1.3839 7.5436
2 52431 52561 5 111 0 141 1 NA NA
2 52514 52672 5 112 0 281 2 NA NA
2 52628 52742 5 113 0 88 1 NA NA
2 52690 52824 5 114 1 406 3 0.22206 1.5701
2 52770 52901 5 115 0 240 2 NA NA
2 52838 52950 5 116 1 410 3 0.34592 4.2993
2 52892 53010 5 117 0 136 1 NA NA
2 52958 53119 5 118 1 389 3 7.4986 7.7743
2 53063 53167 5 119 0 100 1 NA NA
2 53119 53279 5 120 1 479 3 0.18984 2.409
2 53227 53331 5 121 0 107 1 NA NA
2 53257 53363 5 122 0 106 1 NA NA
2 53285 53441 5 123 1 532 3 0.81185 11.744
2 53390 53498 5 124 0 236 2 NA NA
2 53444 53582 5 125 0 224 2 NA NA
2 53513 53647 5 126 0 193 2 NA NA
2 53538 53694 5 127 0 154 1 NA NA
2 53598 53742 5 128 0 207 2 NA NA
2 53672 53784 5 129 0 122 1 NA NA
2 53676 53820 5 130 0 183 1 NA NA
2 53740 53884 5 131 0 195 1 NA NA
2 53764 53906 5 132 0 441 2 NA NA
2 53849 53985 5 133 0 242 2 NA NA
2 53916 54022 5 134 0 116 1 NA NA
2 53968 54082 5 135 1 427 3 3.2235 2.6742
2 54024 54181 5 136 1 570 3 0.29386 0.030238
2 54136 54270 5 137 0 138 1 NA NA
2 54198 54340 5 138 0 259 2 NA NA
2 54263 54422 5 139 0 303 2 NA NA
2 54385 54529 5 140 1 457 3 3.0207 0.83048
2 54477 54631 5 141 1 613 3 2.7834 0.022872
2 54600 54728 5 142 0 175 1 NA NA
2 54655 54781 5 143 1 374 3 1.6759 4.8714
2 54745 54893 5 144 1 468 3 18.976 3.83
2 54824 55000 5 145 1 444 3 14.569 19.472
2 54919 55043 5 146 0 226 2 NA NA
2 54990 55094 5 147 0 104 1 NA NA
2 55044 55202 5 148 1 468 3 -0.00094613 1.675
2 55168 55310 5 149 1 393 3 7.4177 0.39971
2 55352 55474 5 150 0 117 1 NA NA
2 55374 55538 5 151 0 361 2 NA NA
2 55481 55611 5 152 0 442 2 NA NA
2 55517 55673 5 153 0 157 1 NA NA
2 55624 55782 5 154 1 533 3 6.0284 9.7226
2 55743 55909 5 155 1 544 3 8.1661 9.6577
2 55836 55956 5 156 0 327 2 NA NA
2 55923 56059 5 157 0 171 1 NA NA
2 55947 56093 5 158 0 180 1 NA NA
2 56024 56152 5 159 0 374 2 NA NA
2 56091 56203 5 160 0 156 1 NA NA
2 56201 56345 5 161 1 463 3 0.74262 8.2247
2 56342 56466 5 162 0 113 1 NA NA
2 56388 56496 5 163 0 105 1 NA NA
2 56411 56567 5 164 1 586 3 18.863 0.43073
2 56509 56634 5 165 1 442 3 6.8453 2.5648
2 56579 56694 5 166 0 293 2 NA NA
2 56647 56760 5 167 0 271 2 NA NA
2 56687 56813 5 168 0 293 2 NA NA
2 56759 56909 5 169 0 350 2 NA NA
2 56832 56934 5 170 0 182 1 NA NA
2 56862 56976 5 171 0 162 1 NA NA
2 56926 57080 5 172 1 586 3 3.9988 8.5229
2 56982 57082 5 173 0 131 1 NA NA
2 57018 57165 5 174 0 279 2 NA NA
2 57128 57236 5 175 0 280 2 NA NA
2 57154 57298 5 176 0 140 1 NA NA
2 57225 57339 5 177 0 220 2 NA NA
2 57281 57439 5 178 1 399 3 12.455 10.833
2 57407 57535 5 179 1 530 3 5.7711 0.040785
2 57546 57648 5 180 0 157 1 NA NA
2 57594 57738 5 181 0 325 2 NA NA
2 57678 57814 5 182 0 288 2 NA NA
2 57776 57912 5 183 0 173 1 NA NA
2 57806 57964 5 184 0 168 1 NA NA
2 57856 58013 5 185 0 282 2 NA NA
2 57910 58022 5 186 0 96 1 NA NA
2 57998 58194 5 187 1 591 3 19.051 0.68174
2 58095 58243 5 188 0 179 1 NA NA
2 58175 58342 5 189 1 330 3 8.9987 13.84
2 58316 58448 5 190 1 554 3 11.776 1.0713
2 58382 58513 5 191 1 410 3 3.1699 6.5125
2 58464 58576 5 192 0 268 2 NA NA
2 58517 58625 5 193 1 467 3 2.7256 4.8331
2 58614 58749 5 194 1 351 3 2.8908 2.001
2 58791 58911 5 195 1 512 3 1.9139 1.4275
2 58942 59098 5 196 1 734 3 4.3698 5.4035
2 59111 59269 5 197 1 865 3 0.48211 6.4433
2 59284 59452 5 198 1 665 3 4.645 0.4268
2 59487 59614 5 199 1 390 3 0.62883 0.54732
2 59688 59822 5 200 0 91 1 NA NA
2 60064 60209 5 201 1 324 3 2.5046 0.14003
2 60193 60335 5 202 1 475 3 7.8205 0.81336
2 60264 60364 5 203 0 122 1 NA NA
2 60338 60477 5 204 1 460 3 1.6425 1.1401
2 60517 60639 5 205 1 541 3 0.5114 0.92286
2 60680 60821 5 206 1 476 3 2.3017 4.5086
2 61164 61298 5 207 1 522 3 1.1779 0.44968
2 61314 61472 5 208 0 696 4 NA NA
2 61453 61598 5 209 1 520 3 2.054 7.4951
2 61602 61756 5 210 1 511 3 3.4495 1.0837
2 61772 61912 5 211 1 616 3 4.6015 0.47797
2 61923 62083 5 212 1 539 3 1.5927 5.335
2 62082 62226 5 213 1 485 3 0.67336 3.7968
2 62237 62376 5 214 1 763 3 0.89761 1.3632
2 62399 62542 5 215 1 642 3 3.2431 0.43702
2 62555 62712 5 216 1 589 3 0.52693 11.88
2 62822 62971 5 217 1 509 3 1.6614 2.6925
2 62963 63077 5 218 0 93 1 NA NA
2 63013 63153 5 219 1 418 3 9.0096 2.059
2 63145 63301 5 220 1 752 3 1.3139 0.33681
2 63370 63518 5 221 1 630 3 6.1972 10.376
2 63655 63796 5 222 1 654 3 3.8075 0.59618
2 63804 63920 5 223 0 93 1 NA NA
2 63869 64013 5 224 1 431 3 1.4992 5.8157
2 64004 64158 5 225 1 617 3 0.13144 0.14119
2 64139 64259 5 226 0 299 2 NA NA
2 64192 64300 5 227 0 179 1 NA NA
2 64309 64459 5 228 1 482 3 3.0831 1.3102
2 64488 64618 5 229 1 520 3 0.25709 8.5112
2 64624 64785 5 230 1 423 3 1.3133 1.9858
2 64753 64903 5 231 1 440 3 13.183 0.31114
2 64845 64975 5 232 0 292 2 NA NA
2 64956 65109 5 233 1 476 3 0.48004 1.0253
2 65101 65239 5 234 1 504 3 1.2067 1.0247
2 65179 65299 5 235 0 139 1 NA NA
2 65241 65418 5 236 1 454 3 17.165 0.61035
2 65429 65552 5 237 1 455 3 4.2969 0.008536
2 65510 65635 5 238 0 269 2 NA NA
2 65684 65836 5 239 1 718 3 7.769 1.6134
2 65898 66022 5 240 1 424 3 2.6187 0.8763
2 66051 66163 5 241 1 551 3 0.81016 0.35956
2 66114 66266 5 242 0 180 1 NA NA
2 66187 66335 5 243 0 361 2 NA NA
2 66249 66399 5 244 0 165 1 NA NA
2 66350 66490 5 245 1 634 3 3.0137 1.5859
2 66448 66548 5 246 0 118 1 NA NA
2 66493 66652 5 247 1 516 3 5.1798 15.151
2 66635 66787 5 248 0 237 1 NA NA
2 66676 66876 5 249 1 551 3 4.8155 8.558
2 66879 67008 5 250 1 277 3 4.3264 1.2541
2 67090 67212 5 251 0 244 2 NA NA
2 67109 67275 5 252 0 226 2 NA NA
2 67192 67334 5 253 0 151 1 NA NA
2 67222 67358 5 254 0 221 2 NA NA
2 67316 67466 5 255 0 301 2 NA NA
2 67382 67538 5 256 0 165 1 NA NA
2 67432 67590 5 257 0 206 1 NA NA
2 67511 67649 5 258 0 130 1 NA NA
2 67557 67669 5 259 0 270 2 NA NA
2 67615 67745 5 260 0 182 1 NA NA
2 67717 67837 5 261 1 590 3 1.2834 0.066953
2 67811 67967 5 262 1 482 3 3.592 19.105
2 67897 68023 5 263 0 254 2 NA NA
2 67988 68128 5 264 1 291 3 9.2709 11.19
2 68048 68186 5 265 0 121 1 NA NA
2 68162 68286 5 266 0 172 2 NA NA
2 68343 68506 5 267 1 401 3 11.128 6.0798
2 68465 68642 5 268 1 476 3 0.17648 1.9938
2 68630 68778 5 269 1 380 3 3.3782 3.5479
2 68811 68931 5 270 1 508 3 2.0582 1.1963
2 68936 69091 5 271 1 377 3 7.913 3.1388
2 69085 69245 5 272 1 661 3 0.25113 0.69402
2 69252 69404 5 273 1 895 3 11.655 10.338
2 69407 69569 5 274 0 884 4 NA NA
2 69726 69846 5 275 1 417 3 2.3071 1.957
2 69862 70021 5 276 0 893 4 NA NA
2 70026 70185 5 277 1 670 3 0.8823 0.58497
2 70230 70356 5 278 1 490 3 0.75025 4.1829
2 70300 70420 5 279 0 88 1 NA NA
2 70413 70548 5 280 1 497 3 8.2753 0.59772
2 70586 70722 5 281 1 479 3 0.69284 0.57742
2 70732 70878 5 282 1 579 3 0.82674 2.2168
2 70874 71054 5 283 1 437 3 10.276 0.5946
2 71042 71194 5 284 1 766 3 0.69692 0.60786
2 71271 71417 5 285 1 624 3 1.1473 8.5916
2 71533 71674 5 286 1 858 3 2.3624 7.2824
2 71695 71822 5 287 1 378 3 5.9768 1.0311
2 71865 72012 5 288 1 448 3 0.13506 0.15902
2 72027 72178 5 289 1 669 3 0.25015 5.9931
2 72191 72319 5 290 1 509 3 4.3653 1.7369
2 72349 72495 5 291 1 653 3 9.1984 0.46884
2 72505 72667 5 292 1 471 3 3.5576 0.89294
2 72702 72855 5 293 1 566 3 1.3433 3.3258
2 72823 72983 5 294 1 633 3 2.528 1.1068
2 73015 73144 5 295 1 317 3 9.621 1.4757
2 73164 73305 5 296 1 552 3 0.70094 0.15805
2 73320 73467 5 297 1 517 3 0.22737 4.8009
2 73476 73628 5 298 1 637 3 2.3803 12.261
2 73641 73801 5 299 1 574 3 7.9446 7.3712
2 73794 73950 5 300 1 541 3 2.391 10.744
2 73953 74097 5 301 1 416 3 0.58065 3.4686
2 74134 74287 5 302 1 607 3 7.4031 8.6912
2 74275 74429 5 303 1 550 3 8.8282 0.80632
2 74450 74604 5 304 1 553 3 1.0815 3.1721
2 74625 74780 5 305 1 610 3 2.7926 1.3889
2 74898 75044 5 306 1 959 3 8.4415 0.090748
2 75160 75310 5 307 1 818 3 3.0551 0.99272
2 75324 75485 5 308 1 467 3 0.26802 4.7406
2 75504 75631 5 309 1 531 3 0.35317 0.087987
2 75652 75803 5 310 1 675 3 2.4592 2.209
2 75820 75950 5 311 1 619 3 5.8726 3.7704
2 75961 76127 5 312 1 495 3 7.4131 1.4923
2 76086 76192 5 313 0 109 1 NA NA
2 76129 76262 5 314 1 489 3 1.212 2.8058
2 76292 76427 5 315 1 441 3 0.0024619 0.20671
2 76405 76561 5 316 1 480 3 6.1121 1.1869
2 76483 76593 5 317 0 101 1 NA NA
2 76511 76615 5 318 0 108 1 NA NA
2 76573 76736 5 319 1 534 3 4.0414 5.2159
2 76707 76857 5 320 1 417 3 10.748 2.7732
2 76804 76928 5 321 0 138 1 NA NA
2 76894 77000 5 322 1 465 3 0.55787 0.12561
2 77016 77187 5 323 0 339 2 NA NA
2 77087 77215 5 324 0 153 1 NA NA
2 77141 77241 5 325 0 94 1 NA NA
2 77186 77328 5 326 1 446 3 0.51953 0.90282
2 77362 77516 5 327 1 464 3 8.4917 1.5961
2 77470 77570 5 328 0 110 1 NA NA
2 77513 77663 5 329 0 408 2 NA NA
2 77562 77710 5 330 0 282 2 NA NA
2 77642 77746 5 331 0 119 1 NA NA
2 77699 77834 5 332 1 358 3 1.8986 3.0953
2 77784 77906 5 333 0 105 1 NA NA
2 77820 77974 5 334 1 471 3 2.6245 14.418
2 77969 78099 5 335 1 357 3 5.0037 2.6133
2 78017 78147 5 336 0 125 1 NA NA
2 78147 78253 5 337 0 140 1 NA NA
2 78166 78308 5 338 0 462 2 NA NA
2 78267 78407 5 339 0 223 1 NA NA
2 78304 78428 5 340 0 157 1 NA NA
2 78356 78514 5 341 0 153 1 NA NA
2 78452 78606 5 342 1 373 3 7.1974 1.0607
2 78599 78753 5 343 1 632 3 0.27156 2.5787
2 78727 78839 5 344 0 101 1 NA NA
2 78759 78915 5 345 1 401 3 9.9871 0.80663
2 78872 78984 5 346 0 206 2 NA NA
2 78909 79067 5 347 1 437 3 9.2134 15.159
2 79036 79148 5 348 0 288 2 NA NA
2 79098 79218 5 349 1 573 3 0.42308 0.5844
2 79201 79331 5 350 0 232 2 NA NA
2 79240 79373 5 351 0 346 2 NA NA
2 79374 79534 5 352 1 540 3 17.791 0.040509
2 79589 79743 5 353 1 385 3 0.53772 5.2735
2 79827 79999 5 354 1 375 3 4.9754 9.4475
2 79972 80109 5 355 1 411 3 2.6402 1.1384
2 80156 80286 5 356 1 350 3 2.6992 1.7202
2 80313 80442 5 357 1 493 3 0.91725 0.5855
2 80483 80639 5 358 1 498 3 0.48084 1.3822
2 80648 80810 5 359 1 323 3 9.6131 1.7607
2 80930 81089 5 360 1 363 3 10.799 1.4499
2 81112 81280 5 361 1 477 3 0.41579 0.54001
2 81297 81426 5 362 0 299 2 NA NA
2 81323 81471 5 363 0 176 1 NA NA
2 81412 81571 5 364 0 270 2 NA NA
2 81514 81639 5 365 0 305 2 NA NA
2 81581 81721 5 366 1 504 3 1.3074 0.12502
2 81706 81846 5 367 0 189 1 NA NA
2 81740 81899 5 368 0 367 2 NA NA
2 81884 82052 5 369 1 353 3 10.771 2.6355
2 81983 82107 5 370 0 217 2 NA NA
2 82061 82185 5 371 1 366 3 0.59288 0.056249
2 82139 82281 5 372 0 141 1 NA NA
2 82168 82316 5 373 0 178 1 NA NA
2 82238 82378 5 374 0 403 2 NA NA
2 82305 82449 5 375 0 190 1 NA NA
2 82429 82535 5 376 0 167 1 NA NA
2 82475 82618 5 377 1 719 3 0.19714 0.7437
2 82560 82674 5 378 0 135 1 NA NA
2 82569 82721 5 379 0 126 1 NA NA
2 82652 82798 5 380 0 246 2 NA NA
2 82777 82932 5 381 1 464 3 1.7027 18.434
2 82946 83099 5 382 1 438 3 0.84009 9.4066
2 83110 83249 5 383 1 378 3 3.7882 1.441
2 83211 83369 5 384 1 465 3 18.884 1.5644
2 83381 83523 5 385 1 398 3 0.32309 2.7604
2 83552 83704 5 386 1 568 3 2.9371 1.2371
2 83695 83833 5 387 1 529 3 16.901 1.9698
2 83835 83977 5 388 1 468 3 0.88398 2.1777
2 84000 84152 5 389 1 697 3 2.9966 8.0041
2 84175 84317 5 390 1 839 3 2.9038 1.6062
2 84491 84635 5 391 1 579 3 0.31722 3.2519
2 84673 84795 5 392 1 567 3 1.2448 1.3214
2 84810 84970 5 393 1 545 3 1.5379 0.81827
2 84970 85126 5 394 1 496 3 14.203 2.8512
2 85163 85294 5 395 1 480 3 1.0071 0.10047
2 85277 85426 5 396 1 541 3 3.7948 0.92527
2 85386 85494 5 397 0 123 1 NA NA
2 85427 85582 5 398 1 607 3 1.9037 8.3836
2 85593 85747 5 399 1 578 3 0.79886 3.2113
2 85750 85908 5 400 1 523 3 1.5543 6.5887
2 85921 86071 5 401 1 431 3 9.0202 0.0136
2 86056 86234 5 402 0 551 4 NA NA
2 86203 86349 5 403 1 444 3 0.51659 8.4348
2 86381 86503 5 404 1 495 3 2.4994 1.9113
2 86537 86674 5 405 1 600 3 2.4815 1.1203
2 86723 86859 5 406 1 792 3 8.1995 0.41987
2 86881 87033 5 407 1 591 3 1.5313 7.6735
2 87045 87195 5 408 1 579 3 0.32109 0.4894
2 87193 87350 5 409 1 523 3 3.9791 0.74523
2 87370 87505 5 410 1 574 3 0.088867 2.9301
2 87527 87684 5 411 1 462 3 5.458 0.069771
2 87722 87852 5 412 1 578 3 0.64435 0.30236
2 87995 88178 5 413 1 344 3 5.3526 4.3597
2 88085 88203 5 414 0 110 1 NA NA
2 88165 88286 5 415 0 141 2 NA NA
2 89189 89332 5 416 1 421 3 0.65183 0.28081
2 89335 89482 5 417 1 447 3 8.102 0.54005
2 89928 90064 5 418 1 607 3 11.393 7.7404
2 90078 90234 5 419 1 585 3 2.5846 1.6877
2 90262 90386 5 420 1 357 3 1.4111 4.7398
2 90358 90504 5 421 1 376 3 0.56949 0.24093
2 90648 90772 5 422 1 488 3 0.37648 1.1472
2 90788 90933 5 423 1 621 3 1.416 3.9604
2 90962 91108 5 424 1 619 3 0.43112 0.29621
2 91146 91286 5 425 1 580 3 0.10598 1.7608
2 91303 91433 5 426 1 353 3 13.446 1.802
2 91346 91480 5 427 0 98 1 NA NA
2 91432 91574 5 428 1 501 3 0.43221 1.8969
2 91598 91722 5 429 1 297 3 10.149 4.3042
2 91743 91909 5 430 1 520 3 5.477 1.7487
2 91913 92036 5 431 1 405 3 4.127 0.46138
2 92083 92234 5 432 1 308 3 1.161 1.9979
2 92363 92483 5 433 1 437 3 3.0326 0.45465
2 92508 92650 5 434 1 478 3 4.2751 3.1933
2 92690 92838 5 435 1 387 3 2.2897 2.4674
2 92830 92974 5 436 1 301 3 14.148 1.1645
2 92975 93095 5 437 1 447 3 7.141 0.62747
2 93139 93286 5 438 1 482 3 1.6535 2.5727
2 93286 93439 5 439 1 503 3 0.24309 3.2526
2 93558 93692 5 440 1 496 3 2.5506 0.16298
2 93645 93793 5 441 0 169 1 NA NA
2 93721 93885 5 442 1 579 3 15.611 4.0532
2 93897 94030 5 443 1 523 3 1.0084 0.70946
2 94012 94144 5 444 1 267 3 2.1492 1.3431
2 94104 94226 5 445 0 210 2 NA NA
2 94178 94322 5 446 0 143 1 NA NA
2 94212 94333 5 447 0 340 2 NA NA
2 94279 94395 5 448 0 199 1 NA NA
2 94337 94479 5 449 0 358 2 NA NA
2 94406 94528 5 450 0 154 1 NA NA
2 94445 94545 5 451 0 98 1 NA NA
2 94477 94579 5 452 0 100 1 NA NA
2 94611 94766 5 453 1 479 3 5.6862 12.814
2 94747 94895 5 454 1 554 3 0.066013 0.49216
2 94911 95060 5 455 1 552 3 0.90141 14.678
2 95044 95185 5 456 1 407 3 4.1734 0.89754
2 95203 95333 5 457 1 658 3 0.94287 1.0605
2 95355 95511 5 458 0 621 4 NA NA
2 95539 95679 5 459 1 596 3 13.354 0.049029
2 95697 95845 5 460 1 816 3 13.111 0.31291
2 95862 96007 5 461 1 632 3 15.306 13.339
2 96027 96167 5 462 1 388 3 0.24085 0.61279
2 96309 96484 5 463 1 360 3 8.9475 7.8652
2 96492 96634 5 464 1 275 3 3.1729 2.3813
2 96659 96800 5 465 1 921 3 0.39394 2.4911
2 96774 96900 5 466 0 120 1 NA NA
2 96831 96975 5 467 0 227 2 NA NA
2 96897 97056 5 468 0 251 2 NA NA
2 96983 97117 5 469 0 124 1 NA NA
2 97044 97190 5 470 0 117 1 NA NA
2 97118 97258 5 471 0 290 2 NA NA
2 97166 97324 5 472 0 179 1 NA NA
2 97262 97377 5 473 1 339 3 0.3918 2.452
2 97331 97463 5 474 0 146 1 NA NA
2 97408 97510 5 475 0 129 1 NA NA
2 97405 97555 5 476 0 140 1 NA NA
2 97480 97604 5 477 0 159 1 NA NA
2 97549 97709 5 478 1 502 3 7.7463 0.10415
2 97693 97836 5 479 1 487 3 1.7534 6.7959
2 97784 97894 5 480 0 87 1 NA NA
2 97841 97967 5 481 1 532 3 0.26878 0.28069
2 97977 98083 5 482 1 376 3 0.13249 1.8266
2 98030 98138 5 483 0 213 2 NA NA
2 98136 98277 5 484 1 373 3 3.5909 0.79082
2 98248 98362 5 485 0 89 1 NA NA
2 98307 98451 5 486 1 575 3 0.16012 0.34928
2 98461 98611 5 487 1 357 3 1.7304 17.244
2 98612 98766 5 488 1 609 3 0.41608 0.15992
2 98777 98912 5 489 1 611 3 2.9125 0.69736
2 98922 99067 5 490 1 470 3 6.9106 0.46114
2 99100 99246 5 491 1 539 3 1.8386 1.2029
2 99227 99378 5 492 0 207 2 NA NA
2 99293 99399 5 493 0 98 1 NA NA
2 99397 99562 5 494 1 488 3 15.772 0.21185
2 99575 99705 5 495 1 524 3 0.71812 1.3036
2 99710 99849 5 496 1 520 3 0.96471 1.5922
2 99891 100036 5 497 1 727 3 2.7809 5.3548
2 100062 100197 5 498 1 411 3 0.85818 2.0339
2 100328 100469 5 499 1 303 3 3.5421 4.3361
2 100470 100601 5 500 1 557 3 0.77134 6.5266
2 100628 100758 5 501 1 480 3 1.8179 0.37588
2 100777 100934 5 502 1 384 3 0.2805 2.6576
2 100931 101082 5 503 1 731 3 9.4288 0.45126
2 101101 101235 5 504 1 593 3 0.93291 0.26215
2 101447 101585 5 505 1 338 3 2.3184 3.3794
2 101591 101737 5 506 1 555 3 2.0756 0.13223
2 101835 101993 5 507 1 466 3 0.33211 0.85002
2 102012 102158 5 508 1 443 3 4.0595 5.0675
2 102169 102323 5 509 1 500 3 0.023604 7.9296
2 102331 102485 5 510 1 478 3 1.8139 2.6428
2 102494 102637 5 511 1 658 3 1.5569 6.8273
2 102668 102808 5 512 1 527 3 0.67644 1.131
2 102800 102900 5 513 0 82 1 NA NA
2 102812 102959 5 514 1 480 3 3.9069 0.59682
2 102972 103117 5 515 1 596 3 3.7032 0.57174
2 103144 103258 5 516 0 230 2 NA NA
2 103171 103297 5 517 0 123 1 NA NA
2 103246 103368 5 518 0 72 1 NA NA
2 103306 103466 5 519 0 267 2 NA NA
2 103413 103549 5 520 0 313 2 NA NA
2 103473 103609 5 521 1 540 3 16.161 0.2024
2 103603 103721 5 522 1 354 3 0.38044 0.30712
2 103669 103801 5 523 0 208 2 NA NA
2 103733 103873 5 524 0 144 1 NA NA
2 103773 103915 5 525 0 165 1 NA NA
2 103819 103967 5 526 0 122 1 NA NA
2 103860 103966 5 527 0 127 1 NA NA
2 103889 104038 5 528 1 396 3 7.8818 0.0051957
2 104047 104171 5 529 1 451 3 1.6398 1.6365
2 104208 104354 5 530 1 331 3 0.5504 17.588
2 104320 104428 5 531 0 107 1 NA NA
2 104352 104512 5 532 0 393 2 NA NA
2 104510 104660 5 533 0 106 1 NA NA
2 104715 104841 5 534 1 590 3 0.66672 0.2867
2 104834 105004 5 535 1 533 3 14.631 6.2463
2 104925 105068 5 536 0 255 2 NA NA
2 105050 105187 5 537 1 443 3 0.51482 2.3829
2 105194 105358 5 538 0 312 2 NA NA
2 105255 105415 5 539 0 125 1 NA NA
2 105299 105441 5 540 0 273 2 NA NA
2 105426 105552 5 541 1 439 3 2.1617 5.8346
2 105507 105653 5 542 0 294 2 NA NA
2 105591 105723 5 543 0 119 1 NA NA
2 105642 105800 5 544 0 287 2 NA NA
2 105729 105835 5 545 0 90 1 NA NA
2 105791 105950 5 546 1 562 3 6.5217 0.043089
2 105953 106089 5 547 1 559 3 8.568 3.2133
2 106014 106150 5 548 0 165 1 NA NA
2 106094 106216 5 549 1 358 3 1.5058 1.6989
2 106166 106292 5 550 0 210 2 NA NA
2 106236 106380 5 551 0 133 1 NA NA
2 106287 106439 5 552 0 275 2 NA NA
2 106388 106555 5 553 1 508 3 5.3006 6.389
2 106600 106710 5 554 1 526 3 1.6902 1.3559
2 106702 106812 5 555 0 94 1 NA NA
2 106754 106870 5 556 1 454 3 0.47197 0.69873
2 106882 107022 5 557 1 570 3 0.87392 0.1222
2 107061 107197 5 558 1 464 3 2.7362 1.1385
2 107223 107373 5 559 1 566 3 1.2521 3.7319
2 107379 107525 5 560 1 552 3 0.27035 2.0806
2 107641 107770 5 561 1 457 3 0.72803 0.0020785
2 107867 108027 5 562 1 559 3 0.84422 0.77814
2 108014 108177 5 563 1 746 3 7.2384 0.18937
2 108194 108332 5 564 1 618 3 0.48105 1.6799
2 108362 108499 5 565 1 439 3 0.23155 10.85
2 108513 108649 5 566 1 407 3 4.9776 2.1615
2 108682 108821 5 567 1 513 3 0.58912 2.9131
2 108845 109017 5 568 1 596 3 11.292 0.27444
2 108961 109081 5 569 0 133 1 NA NA
2 109010 109122 5 570 0 247 2 NA NA
2 109059 109188 5 571 1 451 3 0.99533 12.378
2 109111 109253 5 572 0 310 2 NA NA
2 109201 109322 5 573 1 319 3 4.5407 1.4708
2 109270 109390 5 574 1 359 3 3.8816 0.42519
2 109384 109486 5 575 0 212 2 NA NA
2 109442 109563 5 576 1 690 3 2.0523 0.54554
2 109576 109726 5 577 1 604 3 7.6455 3.644
2 109734 109874 5 578 1 516 3 11.877 0.10052
2 109800 109910 5 579 0 82 1 NA NA
2 109939 110063 5 580 1 296 3 0.91852 9.2063
2 110103 110248 5 581 1 568 3 3.2243 3.1735
2 110262 110422 5 582 1 497 3 3.9868 3.1493
2 110441 110591 5 583 1 678 3 1.1701 6.3561
2 110668 110816 5 584 1 583 3 1.5953 0.85302
2 110786 110940 5 585 1 371 3 8.4018 0.4724
2 110949 111106 5 586 1 527 3 2.4904 2.1743
2 111116 111238 5 587 1 613 3 0.89622 2.6762
2 111396 111524 5 588 1 655 3 0.19634 0.73103
2 111546 111695 5 589 1 701 3 0.32929 6.5107
2 111704 111833 5 590 1 609 3 6.6409 4.7116
2 111860 112002 5 591 1 519 3 4.5153 0.69456
2 112017 112169 5 592 1 455 3 2.3192 1.5119
2 112165 112299 5 593 1 495 3 0.43224 1.706
2 112326 112487 5 594 1 448 3 11.798 0.068382
2 112448 112550 5 595 0 83 1 NA NA
2 112507 112624 5 596 1 496 3 0.36769 2.8509
2 112639 112750 5 597 0 230 2 NA NA
2 112660 112804 5 598 0 139 1 NA NA
2 112838 112990 5 599 1 511 3 1.1392 1.4117
2 113005 113145 5 600 1 490 3 2.9293 1.9648
2 113165 113311 5 601 1 645 3 2.3522 2.6288
2 113343 113492 5 602 1 484 3 1.3213 3.3834
2 113622 113776 5 603 1 435 3 8.6481 4.02
2 113788 113937 5 604 1 696 3 1.4394 2.7403
2 113963 114111 5 605 1 428 3 0.57525 3.6579
2 114119 114269 5 606 1 486 3 0.076657 0.10833
2 114274 114404 5 607 1 388 3 3.5457 4.3201
2 114432 114591 5 608 1 366 3 0.54157 12.175
2 114509 114611 5 609 0 75 1 NA NA
2 114604 114738 5 610 1 407 3 0.99981 0.3276
2 114760 114925 5 611 1 490 3 1.6808 2.941
2 114880 115025 5 612 1 333 3 17.397 19.757
2 114954 115082 5 613 0 116 1 NA NA
2 114990 115136 5 614 0 140 1 NA NA
2 115041 115165 5 615 0 104 1 NA NA
2 115096 115280 5 616 1 370 3 6.6176 19.761
2 115234 115412 5 617 1 348 3 14.091 2.5442
2 115457 115585 5 618 1 314 3 1.0061 2.8955
2 115523 115647 5 619 0 114 1 NA NA
2 115622 115756 5 620 1 618 3 0.21538 0.85449
2 115781 115934 5 621 1 556 3 3.7671 0.9143
2 115940 116111 5 622 1 488 3 1.0346 12.583
2 116104 116233 5 623 1 619 3 1.3895 9.0541
2 116253 116377 5 624 1 430 3 1.8648 1.0185
2 116425 116574 5 625 1 715 3 3.0892 4.1339
2 116589 116747 5 626 1 533 3 9.0903 0.12506
2 116766 116894 5 627 1 439 3 7.484 1.1339
2 117067 117227 5 628 1 677 3 0.92497 1.7097
2 117375 117527 5 629 1 400 3 8.4445 1.0856
2 117548 117704 5 630 1 500 3 3.5447 0.22562
2 117698 117818 5 631 0 145 1 NA NA
2 117742 117885 5 632 1 579 3 1.5612 4.938
2 117858 117968 5 633 0 109 1 NA NA
2 117907 118051 5 634 1 494 3 1.0009 2.0772
2 118064 118192 5 635 1 462 3 1.8535 0.60343
2 118225 118369 5 636 1 622 3 17.908 0.075994
2 118382 118524 5 637 1 502 3 2.866 0.42071
2 118537 118718 5 638 1 383 3 1.0839 15.566
2 118681 118781 5 639 0 76 1 NA NA
2 118725 118851 5 640 1 534 3 0.19517 0.054749
2 118798 118914 5 641 0 115 1 NA NA
2 118814 118936 5 642 0 105 1 NA NA
2 118911 119043 5 643 1 598 3 1.3266 0.52693
2 119043 119197 5 644 0 436 4 NA NA
2 119267 119416 5 645 1 315 3 6.5538 0.60354
2 119424 119579 5 646 1 745 3 6.8838 0.43179
2 119520 119652 5 647 0 280 2 NA NA
2 119578 119751 5 648 1 563 3 15.943 9.8302
2 119744 119886 5 649 1 482 3 0.8913 5.7919
2 119809 119933 5 650 0 125 1 NA NA
2 119882 120029 5 651 1 478 3 1.7746 1.7697
2 120059 120169 5 652 0 108 1 NA NA
2 120083 120219 5 653 0 236 2 NA NA
2 120263 120408 5 654 1 577 3 0.38978 7.4609
2 120353 120453 5 655 0 113 1 NA NA
2 120402 120508 5 656 0 114 1 NA NA
2 120450 120570 5 657 1 438 3 1.3176 0.10006
2 120564 120745 5 658 0 569 4 NA NA
2 120728 120911 5 659 0 572 4 NA NA
2 120866 121024 5 660 1 310 3 10.228 1.973
2 120976 121096 5 661 0 123 1 NA NA
2 121064 121194 5 662 1 468 3 4.0076 0.61416
2 121209 121356 5 663 1 464 3 0.68401 0.10003
2 121350 121481 5 664 1 547 3 0.67829 3.273
2 121523 121665 5 665 1 737 3 4.1822 10.03
2 121684 121816 5 666 1 522 3 1.8766 4.5663
2 121830 121932 5 667 0 75 1 NA NA
2 121854 121985 5 668 1 479 3 2.445 0.4481
2 122016 122168 5 669 1 676 3 0.2844 3.0129
2 122302 122451 5 670 1 531 3 6.4193 0.54405
2 122434 122587 5 671 1 528 3 1.0556 2.2913
2 122651 122819 5 672 1 302 3 0.18706 7.2552
[truncated: 62,742 more rows]
