# Supplementary material for: The complex pattern of epigenomic variation between natural yeast strains at single-nucleosome resolution
Source: Epigenetics Chromatin. 2015 Jul 31;8:26. doi: 10.1186/s13072-015-0019-3 (PMC4520285; doi:10.1186/s13072-015-0019-3)
Supplement: Additional file 19: — Tables of nucleosomal positions in each strain. [file 13072_2015_19_MOESM19_ESM.zip › BY_fuzzy.tab]

chr lower_bound upper_bound cur_index
1 31120 31230 1
1 31661 31721 1
1 31874 31889 1
1 32026 32196 1
1 32348 32642 1
1 34070 34123 1
1 34757 34802 1
1 35478 35503 1
1 37362 37529 1
1 37544 37696 1
1 38034 38194 1
1 40291 40296 1
1 40739 40745 1
1 40868 40905 1
1 41844 42017 1
1 44049 44070 1
1 44195 44199 1
1 44357 44387 1
1 45740 45852 1
1 47130 47779 1
1 48481 48651 1
1 49158 49168 1
1 49464 49650 1
1 49955 49970 1
1 50115 50132 1
1 50275 50351 1
1 50581 50950 1
1 51312 51504 1
1 51840 52026 1
1 53262 53588 1
1 53712 53715 1
1 54327 54373 1
1 58742 58791 1
1 58940 59063 1
1 64604 64756 1
1 64909 64928 1
1 65221 65254 1
1 65801 66335 1
1 66487 66785 1
1 66986 67205 1
1 67550 67592 1
1 67967 68104 1
1 68630 68784 1
1 68804 68952 1
1 69810 69912 1
1 72141 72296 1
1 72471 72518 1
1 72770 72880 1
1 73183 73301 1
1 73439 73581 1
1 74658 74676 1
1 75014 75133 1
1 75415 75449 1
1 76073 76233 1
1 77324 77676 1
1 77962 77980 1
1 78118 78568 1
1 78721 78874 1
1 79166 79218 1
1 80478 80647 1
1 81083 81132 1
1 83352 83374 1
1 85307 85367 1
1 87738 87906 1
1 88301 88313 1
1 88917 89064 1
1 89510 89520 1
1 89658 89669 1
1 89990 90123 1
1 90450 90481 1
1 90649 90801 1
1 91404 91427 1
1 93650 93938 1
1 94163 94190 1
1 95260 95428 1
1 95810 95824 1
1 96014 96188 1
1 96346 96510 1
1 96632 96760 1
1 96900 96958 1
1 97115 97155 1
1 97281 97370 1
1 97911 98387 1
1 98417 98698 1
1 102038 102218 1
1 102413 102446 1
1 102582 102600 1
1 102919 102951 1
1 103112 103135 1
1 103597 103628 1
1 104267 104397 1
1 106296 106408 1
1 106457 106490 1
1 106641 106778 1
1 107752 107768 1
1 107893 107906 1
1 108205 108345 1
1 111068 111223 1
1 116672 116699 1
1 116847 116884 1
1 117339 117503 1
1 117807 117809 1
1 117943 118012 1
1 118967 119016 1
1 119161 119167 1
1 119317 119346 1
1 121115 121257 1
1 121410 121575 1
1 121888 122010 1
1 122386 122520 1
1 122670 122988 1
1 123009 123228 1
1 123386 123586 1
1 123714 123789 1
1 124109 124273 1
1 125844 126018 1
1 126157 126168 1
1 126330 126606 1
1 130401 130559 1
1 131520 131564 1
1 133797 133947 1
1 134092 134271 1
1 134599 134730 1
1 137160 137655 1
1 142327 142674 1
1 143006 143030 1
1 143190 143347 1
1 143559 143770 1
1 144348 144382 1
1 145413 145582 1
1 145709 145739 1
1 145855 145901 1
1 146146 146199 1
1 146220 146288 1
1 146457 146969 1
1 147101 147492 1
1 147713 147929 1
1 148327 148398 1
1 148689 149334 1
1 149627 149648 1
1 149944 149960 1
1 151038 151059 1
1 153005 153148 1
1 153332 153346 1
1 153639 153870 1
1 154018 154320 1
1 156712 156755 1
1 157043 157086 1
1 159465 159481 1
1 160029 160238 1
1 166854 166959 2
1 167286 167314 2
1 167466 167497 2
1 167608 167614 2
1 167919 167937 2
1 168893 169045 2
1 169989 170154 2
1 170449 170475 2
1 171091 171264 2
1 172225 172442 2
1 172592 172646 2
1 172911 172949 2
1 173418 173421 2
1 174865 175027 2
1 176506 176705 2
1 177026 177132 2
1 177682 177741 2
1 177999 178144 2
1 178363 178837 2
1 179977 180000 2
1 190591 190684 3
1 190849 191084 3
1 191870 192075 3
1 194902 195023 3
1 195171 195203 3
1 195981 195991 3
1 196157 196669 3
1 196708 196758 3
1 196909 197089 3
1 197100 197243 3
2 9523 9623 4
2 11369 11652 4
2 11963 12098 4
2 12706 12859 4
2 13809 13949 4
2 14287 14571 4
2 14695 14760 4
2 15202 15344 4
2 15510 15637 4
2 15952 16090 4
2 16330 16355 4
2 16734 16866 4
2 18448 18624 4
2 19113 19267 4
2 19458 19774 4
2 19908 20053 4
2 22064 22073 4
2 22215 22256 4
2 24893 24945 4
2 25280 25485 4
2 25617 25910 4
2 26198 26336 4
2 26551 26706 4
2 27303 27463 4
2 27910 27928 4
2 28731 28839 4
2 37630 37642 5
2 37931 37983 5
2 38122 38279 5
2 38581 38775 5
2 38856 38993 5
2 42145 42184 5
2 42344 42463 5
2 44063 44217 5
2 45975 46013 5
2 46320 46470 5
2 47878 47914 5
2 50961 51150 5
2 51688 51729 5
2 52070 52341 5
2 52500 52689 5
2 52825 52837 5
2 52951 52957 5
2 53280 53284 5
2 53442 53967 5
2 54182 54384 5
2 54632 54654 5
2 55001 55043 5
2 55352 55623 5
2 55910 56200 5
2 56346 56410 5
2 56635 56925 5
2 57081 57280 5
2 57546 57997 5
2 58514 58516 5
2 59688 59822 5
2 60336 60337 5
2 61314 61452 5
2 62972 63012 5
2 63804 63868 5
2 64159 64300 5
2 64904 64955 5
2 65553 65635 5
2 66164 66349 5
2 66491 66492 5
2 66653 66675 5
2 67090 67716 5
2 67968 67987 5
2 68129 68286 5
2 69407 69569 5
2 69862 70021 5
2 70357 70412 5
2 76562 76572 5
2 76858 76893 5
2 77016 77185 5
2 77517 77698 5
2 78100 78451 5
2 78754 78758 5
2 79068 79097 5
2 79219 79373 5
2 81297 81580 5
2 81722 81883 5
2 82053 82060 5
2 82186 82474 5
2 82619 82776 5
2 86072 86202 5
2 88179 88286 5
2 93693 93720 5
2 94145 94579 5
2 95355 95511 5
2 96801 97261 5
2 97378 97548 5
2 97837 97840 5
2 98084 98135 5
2 98278 98306 5
2 99247 99396 5
2 102809 102811 5
2 103144 103472 5
2 103722 103888 5
2 104355 104660 5
2 105005 105049 5
2 105194 105425 5
2 105553 105790 5
2 106090 106093 5
2 106217 106387 5
2 106711 106753 5
2 109018 109058 5
2 109189 109200 5
2 109391 109441 5
2 109875 109910 5
2 112488 112506 5
2 112639 112804 5
2 114592 114603 5
2 115026 115095 5
2 115586 115621 5
2 117705 117741 5
2 117886 117906 5
2 118719 118724 5
2 118852 118910 5
2 119044 119197 5
2 120059 120219 5
2 120409 120449 5
2 120571 120865 5
2 121025 121063 5
2 121830 121853 5
2 122820 123158 5
2 123446 123605 5
2 126051 126119 5
2 126171 126277 5
2 126402 126410 5
2 126621 126763 5
2 127273 127428 5
2 127662 127861 5
2 128628 128779 5
2 129481 130108 5
2 130236 130242 5
2 130678 130706 5
2 131013 131124 5
2 131266 131296 5
2 131913 132074 5
2 134191 134325 5
2 137475 137639 5
2 138012 138265 5
2 138485 138494 5
2 138903 139000 5
2 139131 139584 5
2 139754 139927 5
2 140086 140110 5
2 141513 141796 5
2 141944 142045 5
2 142101 142280 5
2 142440 142606 5
2 149097 149284 5
2 149684 149707 5
2 149843 150144 5
2 150305 150449 5
2 151730 151886 5
2 152029 152048 5
2 152196 152210 5
2 152358 152430 5
2 152554 152762 5
2 153587 153758 5
2 154899 154935 5
2 155057 155090 5
2 155357 155486 5
2 155703 155876 5
2 156125 156240 5
2 156413 156435 5
2 156592 156612 5
2 157221 157369 5
2 158951 159109 5
2 162323 162344 5
2 162836 162933 5
2 163071 163076 5
2 164043 164177 5
2 164752 164808 5
2 165990 166096 5
2 166123 166327 5
2 166466 166639 5
2 166825 166843 5
2 168824 168984 5
2 170851 170868 5
2 171023 171114 5
2 171875 172003 5
2 172948 172957 5
2 173408 173413 5
2 173852 173856 5
2 174000 174144 5
2 174149 174305 5
2 174454 174567 5
2 174706 174771 5
2 174988 175036 5
2 175186 175425 5
2 175583 175619 5
2 175902 175909 5
2 176316 176369 5
2 178105 178134 5
2 178443 178493 5
2 178795 178997 5
2 179154 179187 5
2 179334 179905 5
2 180197 180209 5
2 180479 180491 5
2 183525 183570 5
2 184088 184238 5
2 184583 184639 5
2 185277 185328 5
2 185592 185891 5
2 187555 187560 5
2 187971 188011 5
2 188507 188723 5
2 189032 189220 5
2 189625 189662 5
2 189938 190075 5
2 190223 190401 5
2 190686 190709 5
2 191153 191328 5
2 192640 192643 5
2 194372 194395 5
2 194857 194882 5
2 199024 199064 5
2 199178 199660 5
2 199810 199972 5
2 200388 200441 5
2 200752 200891 5
2 201974 202167 5
2 202700 202825 5
2 203376 203451 5
2 204359 204478 5
2 204630 204639 5
2 204761 204808 5
2 205714 205716 5
2 206146 206344 5
2 208259 208500 5
2 208799 208816 5
2 208942 208953 5
2 210043 210070 5
2 211178 211299 5
2 211507 211617 5
2 212224 212291 5
2 212671 212702 5
2 213293 213348 5
2 213512 213617 5
2 214091 214404 5
2 214558 214584 5
2 214892 215052 5
2 215359 215489 5
2 215980 216122 5
2 217647 217653 5
2 217977 218001 5
2 218451 218596 5
2 218730 218759 5
2 219221 219259 5
2 219803 220248 5
2 220375 220659 5
2 220856 220990 5
2 227001 227115 6
2 228153 228316 6
2 228457 228585 6
2 228743 228921 6
2 229518 229531 6
2 229840 229894 6
2 230036 230153 6
2 230428 230690 6
2 230847 231031 6
2 231190 231246 6
2 231500 231778 6
2 231781 231814 6
2 231961 232077 6
2 232532 232643 6
2 232787 233151 6
2 233280 233311 6
2 233465 233490 6
2 233648 233665 6
2 233817 233901 6
2 234053 234114 6
2 234519 234825 6
2 235693 235823 6
2 236619 236640 6
2 236927 237031 6
2 237209 237220 6
2 238204 238340 6
2 239118 239273 6
2 239635 239699 6
2 240011 240022 6
2 240202 240340 6
2 241755 241783 6
2 242121 242277 6
2 244222 244374 6
2 244548 244962 6
2 245227 245396 6
2 245813 245986 6
2 246401 246423 6
2 247027 247325 6
2 247726 247941 6
2 248216 248449 6
2 248607 248709 6
2 248840 249133 6
2 249264 249269 6
2 249556 249718 6
2 250210 250376 6
2 250639 250671 6
2 251042 251128 6
2 251867 252063 6
2 252235 252550 6
2 252844 253066 6
2 253361 253515 6
2 254478 254618 6
2 255739 255941 6
2 256030 256184 6
2 256454 256805 6
2 257388 257417 6
2 257878 257891 6
2 258930 259098 6
2 259216 259283 6
2 265508 265612 7
2 268220 268368 7
2 270790 270844 7
2 270914 271201 7
2 271346 271459 7
2 271909 272025 7
2 272216 272379 7
2 274270 274327 7
2 274592 274690 7
2 274970 274995 7
2 278037 278191 7
2 279198 279798 7
2 280091 280142 7
2 281747 281755 7
2 282740 282753 7
2 283548 283651 7
2 283955 284169 7
2 284308 284613 7
2 284766 284775 7
2 285040 285047 7
2 285206 285510 7
2 286120 286534 8
2 286655 286668 8
2 287144 287306 8
2 288754 288890 8
2 290303 290643 8
2 290790 290861 8
2 290884 291047 8
2 291348 291384 8
2 291633 291709 8
2 291856 292042 8
2 292926 293121 8
2 293803 293951 8
2 296353 296425 8
2 296567 296888 8
2 297018 297060 8
2 297983 298055 8
2 298821 298983 8
2 301634 301660 8
2 302614 302650 8
2 303218 303353 8
2 304130 304310 8
2 304766 304780 8
2 307860 307885 8
2 308023 308210 8
2 308216 308556 8
2 309153 309309 8
2 311888 311898 8
2 312559 312729 8
2 313049 313316 8
2 313460 313631 8
2 313800 313807 8
2 314251 314412 8
2 314829 314856 8
2 315441 315481 8
2 316124 316238 8
2 316385 316706 8
2 318654 319002 8
2 319286 319307 8
2 319593 319793 8
2 320098 320213 8
2 320363 320513 8
2 322265 322571 8
2 322851 322868 8
2 323155 323332 8
2 323806 323950 8
2 324776 324902 8
2 325243 325468 8
2 325595 325834 8
2 327621 327656 8
2 328004 328123 8
2 328267 328284 8
2 328563 328707 8
2 329176 329350 8
2 329535 329805 8
2 331413 331442 8
2 332321 332465 8
2 333382 333516 8
2 333845 334032 8
2 334583 334770 8
2 335045 335191 8
2 335342 335742 8
2 335873 336257 8
2 342153 342317 8
2 342616 342755 8
2 342972 343038 8
2 343223 343266 8
2 343515 343540 8
2 344287 344558 8
2 344744 344758 8
2 345044 345188 8
2 345464 345617 8
2 345766 345782 8
2 346246 346360 8
2 346671 346812 8
2 347553 347617 8
2 350062 350307 8
2 350478 350621 8
2 351002 351221 8
2 351538 351698 8
2 352103 352151 8
2 352622 352782 8
2 354010 354049 8
2 354193 354216 8
2 354498 354630 8
2 355744 355899 8
2 356924 356945 8
2 357404 357579 8
2 357743 357768 8
2 357920 358328 8
2 358762 358803 8
2 361380 361496 8
2 364089 364353 9
2 364497 364935 9
2 365846 366010 9
2 366709 366886 9
2 367370 367679 9
2 368353 368591 9
2 368770 368827 9
2 370260 370425 9
2 370643 370790 9
2 371555 371701 9
2 372164 372205 9
2 372355 372478 9
2 372632 372729 9
2 372975 373089 9
2 373103 373217 9
2 374041 374171 9
2 374325 374387 9
2 374632 374776 9
2 374809 375048 9
2 375373 375515 9
2 376511 376718 9
2 377843 378110 9
2 378254 378319 9
2 379200 379218 9
2 379379 379401 9
2 379542 379890 9
2 381353 381409 9
2 383583 383739 9
2 384643 384656 9
2 384976 384990 9
2 385111 385132 9
2 386240 386396 9
2 387491 387657 9
2 388147 388270 9
2 388427 388538 9
2 388841 389077 9
2 389201 389235 9
2 396819 396848 10
2 397101 397102 10
2 397260 397278 10
2 399141 399208 10
2 399405 399682 10
2 399814 399852 10
2 401625 401832 10
2 402147 402386 10
2 402538 402684 10
2 402958 403168 10
2 403297 403878 10
2 405255 405278 10
2 406235 406375 11
2 406616 406620 11
2 407057 407096 11
2 407671 407847 11
2 408365 408530 11
2 408815 408955 11
2 408984 409245 11
2 409852 410021 11
2 410171 410309 11
2 411462 411594 11
2 411761 411790 11
2 412837 412864 11
2 413648 413689 11
2 414085 414193 11
2 414510 414543 11
2 416941 416986 11
2 417870 418009 11
2 419112 419262 11
2 420078 420266 11
2 420378 420428 11
2 420582 420622 11
2 420769 420875 11
2 421312 421469 11
2 421612 421649 11
2 421928 421949 11
2 422411 422576 11
2 424216 424356 11
2 424695 424884 11
2 425205 425393 11
2 426685 426887 11
2 428287 428312 11
2 428793 428896 11
2 429377 429505 11
2 429975 430004 11
2 430138 430170 11
2 430463 430588 11
2 430772 430797 11
2 433040 433055 11
2 433813 433818 11
2 433970 434018 11
2 434626 434801 11
2 434937 434959 11
2 436194 436450 11
2 438148 438291 11
2 438445 438728 11
2 439043 439790 11
2 439917 440091 11
2 440247 440340 11
2 440520 440525 11
2 440701 440822 11
2 442298 442433 11
2 442440 442678 11
2 442802 442930 11
2 443142 443483 11
2 443629 443822 11
2 445626 446004 11
2 446452 446769 11
2 448651 448678 11
2 448826 448840 11
2 449194 449355 11
2 449643 449661 11
2 450963 450969 11
2 453051 453249 11
2 453292 453448 11
2 453902 453925 11
2 454063 454177 11
2 456220 456552 12
2 456710 456825 12
2 457135 457292 12
2 457637 457967 12
2 459910 460072 12
2 460378 460391 12
2 460933 461112 12
2 462379 462397 12
2 462717 462858 12
2 463135 463180 12
2 463907 463956 12
2 464678 465013 12
2 465461 465475 12
2 466747 466791 12
2 468916 468927 12
2 469054 469105 12
2 469261 469291 12
2 474265 474424 12
2 474692 474725 12
2 475376 475606 12
2 475852 475877 12
2 476527 476551 12
2 479767 479909 12
2 481708 481852 12
2 482275 482326 12
2 482602 482906 12
2 483043 483046 12
2 483201 483233 12
2 483344 483372 12
2 483863 483953 12
2 484100 484120 12
2 484252 484397 12
2 485784 485787 12
2 486610 486779 12
2 487228 487240 12
2 487764 487928 12
2 489254 489370 12
2 489568 489587 12
2 490925 490949 12
2 491174 491360 12
2 491647 491678 12
2 491955 491966 12
2 492100 492113 12
2 492572 492573 12
2 498191 498227 12
2 498668 498681 12
2 498816 499133 12
2 499845 500011 12
2 500657 500804 12
2 502130 502256 12
2 502394 502692 12
2 502821 502840 12
2 503140 503194 12
2 503492 503655 12
2 505933 506092 12
2 506100 506252 12
2 506894 507162 12
2 507671 507869 12
2 508015 508207 12
2 508361 508572 12
2 508792 508878 12
2 509044 509290 12
2 509466 509603 12
2 510052 510081 12
2 510345 510470 12
2 510731 510995 12
2 511457 512271 12
2 513075 513221 12
2 513864 513927 12
2 514170 514188 12
2 514470 514628 12
2 514750 514786 12
2 517278 517366 12
2 517635 517693 12
2 517963 518150 12
2 518577 518611 12
2 518779 519117 12
2 519282 519668 12
2 519811 520024 12
2 520432 520442 12
2 520695 520738 12
2 520897 521022 12
2 521187 521430 12
2 521564 521768 12
2 522301 522333 12
2 522551 522672 12
2 523114 523236 12
2 523771 523852 12
2 524008 524071 12
2 524307 524338 12
2 524479 524607 12
2 525078 525202 12
2 525318 525522 12
2 525543 525738 12
2 528526 528540 12
2 529047 529186 12
2 529326 529376 12
2 529966 529976 12
2 530140 530162 12
2 530567 530850 12
2 531197 531633 12
2 531791 531797 12
2 531813 531929 12
2 532760 532774 12
2 532953 532978 12
2 538806 538995 13
2 539004 539278 13
2 540549 540563 13
2 540704 540739 13
2 541028 541064 13
2 541384 541427 13
2 541661 541710 14
2 541858 541878 14
2 542034 542035 14
2 542501 542520 14
2 543879 543909 14
2 545630 545685 14
2 545835 546026 14
2 547663 547823 14
2 550826 550859 14
2 550983 551003 14
2 551209 551320 14
2 552956 553096 14
2 553894 554094 14
2 554269 554355 14
2 554413 554536 14
2 554543 554677 14
2 554709 554829 14
2 554931 555120 14
2 555457 555599 14
2 556174 556784 14
2 557088 557505 14
2 557678 557722 14
2 557885 557990 14
2 558140 558182 14
2 559102 559257 14
2 559643 559749 14
2 560740 560880 14
2 561466 561528 14
2 561679 561844 14
2 562016 562078 14
2 562209 562213 14
2 562687 562696 14
2 562894 563020 14
2 563100 563159 14
2 563574 563777 14
2 564101 564241 14
2 564719 564721 14
2 567549 567762 14
2 567772 567914 14
2 569653 569698 14
2 573476 573650 14
2 574042 574197 14
2 574201 574263 14
2 574403 574418 14
2 574558 574561 14
2 575031 575043 14
2 576757 576769 14
2 577190 577212 14
2 578951 579073 14
2 579299 579485 14
2 579951 580095 14
2 580684 580689 14
2 583906 584082 14
2 584246 584466 14
2 584648 584992 14
2 587166 587203 14
2 590084 590127 14
2 590423 590435 14
2 590584 590652 14
2 590804 590922 14
2 593805 593948 14
2 595202 595427 14
2 596244 596415 14
2 597069 597201 14
2 598109 598176 14
2 598398 598516 14
2 599689 599841 14
2 600295 600402 14
2 601610 601788 14
2 603400 603566 14
2 604917 605053 14
2 605363 605521 14
2 605688 605691 14
2 606517 606762 14
2 606820 606936 14
2 608388 608419 14
2 608562 608579 14
2 608805 608963 14
2 609861 610009 14
2 610214 610233 14
2 610540 610687 14
2 610834 610961 14
2 612214 612418 14
2 612540 612621 14
2 612893 612908 14
2 613068 613089 14
2 613452 613628 14
2 613788 613958 14
2 614401 614456 14
2 614588 614868 14
2 616339 616483 14
2 616499 616712 14
2 616901 616934 14
2 617209 617237 14
2 619407 619572 14
2 619894 620184 14
2 620464 620476 14
2 621702 622224 14
2 622381 622417 14
2 624201 624233 14
2 624554 624716 14
2 624732 624784 14
2 624903 624991 14
2 626306 626458 14
2 626774 626915 14
2 627083 627092 14
2 627217 627270 14
2 627806 627958 14
2 628925 629027 14
2 629389 629413 14
2 630049 630209 14
2 630380 630721 14
2 631537 631705 14
2 632603 632634 14
2 634275 634764 14
2 636503 636539 14
2 637113 637324 14
2 637621 637639 14
2 637819 638222 14
2 638372 638393 14
2 638549 638583 14
2 638723 638740 14
2 638984 639141 14
2 639288 639454 14
2 639658 639817 14
2 640117 640283 14
2 640438 640890 14
2 641040 641208 14
2 641377 641663 14
2 642522 642524 14
2 646943 647102 15
2 648337 648381 15
2 648827 648968 15
2 649585 649622 15
2 652996 653146 15
2 653919 653963 15
2 654245 654404 15
2 655420 655606 15
2 655748 655927 15
2 656546 656558 15
2 658732 658744 15
2 659290 659324 15
2 659475 659502 15
2 659753 659835 15
2 660033 660235 15
2 660726 660941 15
2 661099 661350 15
2 662308 662539 15
2 663791 663832 15
2 668560 668765 15
2 671742 671878 15
2 672007 672212 15
2 672808 672875 15
2 673134 673309 15
2 673467 673581 15
2 673876 673909 15
2 674062 674069 15
2 674212 674254 15
2 674410 674529 15
2 676257 676326 15
2 676480 676562 15
2 677018 677046 15
2 677218 677222 15
2 677506 677853 15
2 678011 678045 15
2 678183 678318 15
2 679748 679787 15
2 681025 681275 15
2 681406 681505 15
2 681751 681767 15
2 683404 683440 15
2 683768 683806 15
2 683948 683965 15
2 684286 684293 15
2 684917 685061 15
2 687729 688415 15
2 688736 688811 15
2 688957 688975 15
2 689259 689290 15
2 689529 689741 15
2 689934 689955 15
2 690286 690464 15
2 690629 690775 15
2 693005 693026 15
2 694212 694271 15
2 694803 694937 15
2 695145 695264 15
2 696017 696027 15
2 697275 697311 15
2 698086 698107 15
2 698411 698709 15
2 698849 699152 15
2 699307 699478 15
2 703062 703225 16
2 703239 703427 16
2 703570 703629 16
2 705300 705375 16
2 705517 705596 16
2 707448 707628 16
2 708299 708528 16
2 708680 708714 16
2 708831 708858 16
2 708987 709039 16
2 709178 709205 16
2 709351 709522 16
2 709816 709831 16
2 709987 710003 16
2 710428 710470 16
2 712943 713270 16
2 713414 713534 16
2 715489 715494 16
2 717027 717055 16
2 717197 717215 16
2 719404 719565 16
2 719919 720323 16
2 720454 720517 16
2 722113 722282 16
2 726106 726119 16
2 726279 726441 16
2 729857 729882 16
2 731906 731934 16
2 732048 732090 16
2 732331 732390 16
2 732593 732751 16
2 737025 737029 16
2 737162 737294 16
2 737550 737722 16
2 739148 739347 16
2 740593 740838 16
2 743367 743504 16
2 744951 745111 16
2 746168 746373 16
2 746501 746526 16
2 746684 746689 16
2 748097 748267 16
2 750325 750351 16
2 750965 750985 16
2 751482 752020 16
2 752371 752372 16
2 752553 753287 16
2 753435 753493 16
2 753727 753973 16
2 754142 754376 16
2 754524 754596 16
2 754765 754854 16
2 755155 755483 16
2 755618 755640 16
2 757726 758004 16
2 758887 758900 16
2 759171 759218 16
2 759502 759660 16
2 760212 760419 16
2 762602 762650 16
2 765210 765378 16
2 765522 765572 16
2 765871 766028 16
2 766201 766220 16
2 768699 768821 16
2 769153 769344 16
2 769975 769991 16
2 770117 770131 16
2 772616 772638 16
2 774388 774548 16
2 775477 775549 16
2 775692 775733 16
2 776618 776792 16
2 777271 777294 16
2 777599 777733 16
2 777939 778065 16
2 778208 778249 16
2 778584 778714 16
2 780904 780916 16
2 781623 781772 16
2 783477 783660 16
2 784379 784525 16
2 785365 785388 16
2 785900 786036 16
2 786232 786387 16
2 787329 787490 16
2 789548 789586 16
2 789708 789754 16
2 790072 790081 16
2 790225 790394 16
2 790685 790858 16
2 791326 791452 16
2 794293 794336 16
2 794544 794726 16
2 794969 795461 16
2 795859 796062 16
2 796764 796790 16
2 797089 797150 16
2 797292 797321 16
2 797916 797931 16
2 798815 798949 16
2 802057 802109 16
2 802501 802669 16
2 803453 803516 16
2 803658 803761 16
2 803923 804123 16
3 14938 15101 17
3 15259 15684 17
3 15803 16004 17
3 16224 16390 17
3 16533 16548 17
3 17923 18077 17
3 18084 18204 17
3 18377 18388 17
3 18940 18953 17
3 19242 19245 17
3 19377 19378 17
3 19527 19570 17
3 19896 20084 17
3 20247 20344 17
3 20532 20558 17
3 20841 20946 17
3 21100 21202 17
3 22384 22444 17
3 22768 22922 17
3 25675 25697 17
3 26138 26423 17
3 26736 26899 17
3 31092 31097 17
3 32482 32502 18
3 32760 33212 18
3 33386 33691 18
3 33867 34135 18
3 36987 37030 18
3 40266 40477 18
3 42898 43090 18
3 43283 43463 18
3 43965 44002 18
3 45396 45557 18
3 45878 46041 18
3 47527 47633 18
3 47785 47818 18
3 47943 47974 18
3 48756 48769 18
3 48917 48924 18
3 49075 49082 18
3 49226 49378 18
3 50743 50849 18
3 51024 51091 18
3 51248 51297 18
3 51810 51979 18
3 53701 54008 18
3 54148 54180 18
3 54340 54384 18
3 54532 54722 18
3 54867 54929 18
3 55324 55353 18
3 55518 55522 18
3 55665 55781 18
3 55929 55967 18
3 57276 57378 18
3 57674 57689 18
3 57821 57863 18
3 60042 60283 18
3 60429 60636 18
3 61107 61265 18
3 62382 62720 18
3 62987 63141 18
3 66566 66744 18
3 67035 67072 18
3 67488 67514 18
3 68468 68509 18
3 68726 68758 18
3 70888 71021 18
3 71625 71822 19
3 71966 72008 19
3 72171 72332 19
3 72469 72805 19
3 73277 73473 19
3 73764 73791 19
3 73943 74137 19
3 76894 76936 19
3 77589 77636 19
3 77797 77895 19
3 78050 78158 19
3 80345 80605 19
3 80767 81081 19
3 97254 97263 20
3 97409 97716 20
3 98026 98494 20
3 98615 99006 20
3 99152 99179 20
3 99434 99440 20
3 99570 99774 20
3 100058 100222 20
3 100709 100870 20
3 101498 101518 20
3 103883 103911 20
3 104709 104871 20
3 109519 109641 20
3 109788 109975 20
3 110441 110560 20
3 110698 110739 20
3 110869 111445 20
3 112326 112434 20
3 113447 113598 20
3 113770 113799 20
3 114931 115111 20
3 115269 115416 20
3 115600 115752 20
3 116245 116272 20
3 116693 116772 20
3 116973 117143 20
3 117936 118107 20
3 119020 119036 20
3 119431 119546 20
3 121034 121050 20
3 121195 121259 20
3 121553 121643 20
3 122066 122094 20
3 123055 123291 20
3 126572 126778 21
3 126789 126927 21
3 129224 129548 21
3 129706 129735 21
3 129893 129969 21
3 130254 130279 21
3 130430 130456 21
3 132111 132255 21
3 133392 133408 21
3 134522 134532 21
3 134659 134887 21
3 135408 135513 21
3 135641 135699 21
3 136933 136943 21
3 138100 138119 21
3 138263 138794 21
3 140098 140134 21
3 140281 140430 21
3 140919 141065 21
3 141377 141393 21
3 142453 142546 21
3 151798 152047 22
3 152588 152839 22
3 153471 153953 22
3 153994 154144 22
3 155881 156012 22
3 156385 156413 22
3 156708 156728 22
3 157163 157206 22
3 157683 157730 22
3 157876 158063 22
3 158203 158547 22
3 159250 159502 22
3 161098 161268 22
3 161432 161456 22
3 161598 161616 22
3 162326 162448 22
3 163040 163072 22
3 164505 164541 22
3 164695 164718 22
3 166279 166451 22
3 167091 167100 22
3 169582 169770 23
3 169914 169969 23
3 170500 170613 23
3 171068 171263 23
3 171878 171899 23
3 174116 174131 23
3 174458 174801 23
3 176386 176398 23
3 177364 177660 23
3 180141 180293 23
3 180592 180610 23
3 180765 180793 23
3 181249 181455 23
3 181869 181960 23
3 182246 182271 23
3 182553 183169 23
3 183424 183474 23
3 183709 183714 23
3 184007 184092 23
3 184305 184399 23
3 184808 184856 23
3 185000 185122 23
3 187335 187473 23
3 187772 187803 23
3 188117 188869 23
3 189027 189220 23
3 189349 189502 23
3 189654 189872 23
3 190026 190285 23
3 191142 191157 23
3 191636 191947 23
3 192410 192426 23
3 192919 193061 23
3 193722 193870 23
3 193984 194122 23
3 195689 195822 23
3 201205 201508 24
3 201779 201798 24
3 202265 202419 24
3 203223 203238 24
3 203548 203587 24
3 203739 203878 24
3 204014 204045 24
3 204176 204213 24
3 205749 205908 24
3 209390 209400 24
3 211503 211643 24
3 215279 215414 24
3 217530 217688 24
3 219210 219363 24
3 220786 220818 24
3 220946 220995 24
3 221127 221184 24
3 221340 221341 24
3 221619 221775 24
3 224942 225086 24
3 226630 226633 24
3 226841 227007 24
3 227880 227996 24
3 228186 228239 24
3 229200 229215 24
3 229372 229440 24
3 229620 229776 24
3 230049 230078 24
3 230465 230532 24
3 232396 232735 24
3 232877 233020 24
3 233049 233112 24
3 233266 233291 24
3 233433 233710 24
3 233797 234013 25
3 234172 234212 25
3 234361 234530 25
3 234745 235050 25
3 235174 235256 25
3 236788 236954 25
3 237863 238077 25
3 239649 239783 25
3 239939 240112 25
3 240454 240609 25
3 241038 241060 25
3 241220 241273 25
3 243461 243519 26
3 243895 244179 26
3 244331 244338 26
3 244814 244831 26
3 244986 245053 26
3 245378 245390 26
3 250607 250661 26
3 250995 251141 26
3 251416 251433 26
3 252958 253114 26
3 256425 256435 26
3 256609 256729 26
3 256875 256928 26
3 257404 257456 26
3 257714 257810 26
3 260358 260478 26
3 260804 260936 26
3 261569 261587 26
3 262518 262664 26
3 263113 263230 26
3 263764 263820 26
3 266821 266976 26
3 268071 268242 26
3 268563 268626 26
3 268841 268972 26
3 269174 269284 26
3 269636 269752 26
3 269916 269928 26
3 270066 270338 26
3 270614 271116 26
3 271388 271417 26
3 271577 271766 26
3 271910 272064 26
3 272237 272293 26
3 273508 273681 26
3 275857 276469 26
3 276618 276658 26
3 276996 277063 26
3 277213 277542 26
3 277703 277738 26
3 277861 278024 26
3 278163 278333 26
3 278475 278488 26
3 279055 279082 26
3 282190 282255 26
3 282418 282717 26
3 283050 283205 26
3 283682 283727 26
3 283888 284585 26
3 285236 285730 26
3 286205 286368 26
3 286672 286822 26
3 290726 290730 26
3 291655 291800 26
3 291954 292020 26
3 295834 295978 27
3 296294 296536 27
3 296737 296898 27
3 297257 297274 27
3 297433 297445 27
3 297593 297772 27
3 297927 297928 27
3 298398 298438 27
3 299609 299672 27
3 299843 299869 27
3 299892 300151 27
3 300585 300687 27
3 300849 301006 27
3 301255 301623 27
3 301763 301938 27
3 302247 302390 27
3 303839 303949 27
3 304292 304444 27
4 17695 17799 28
4 17829 17939 28
4 18707 18809 28
4 20408 20524 28
4 24879 25106 28
4 25474 25664 28
4 25833 25876 28
4 26043 26191 28
4 26544 26597 28
4 26890 26912 28
4 27056 27067 28
4 27191 27340 28
4 27492 27836 28
4 28097 28106 28
4 28420 28762 28
4 29251 29256 28
4 31417 31581 28
4 33182 33320 28
4 33585 33742 28
4 34370 34573 28
4 34695 34718 28
4 34871 35083 28
4 38933 38950 28
4 39067 39211 28
4 39368 39428 28
4 39644 39702 28
4 40088 40219 28
4 40829 40986 28
4 41284 41289 28
4 43977 44087 28
4 45289 45395 28
4 50673 51115 29
4 62548 62685 30
4 62956 63173 30
4 63519 63645 30
4 64753 64919 30
4 67034 67059 30
4 68614 68655 30
4 70919 70925 30
4 71054 71070 30
4 71230 71542 30
4 71877 72164 30
4 75221 75537 30
4 75705 75775 30
4 75974 76123 30
4 76284 76452 30
4 76799 76819 30
4 79329 79543 30
4 81448 81479 30
4 81615 81769 30
4 82108 82261 30
4 82456 82630 30
4 84060 84246 30
4 84616 84825 30
4 85147 85168 30
4 85704 85733 30
4 89139 89141 30
4 91128 91431 30
4 91569 91755 30
4 92287 92487 30
4 93632 93793 30
4 95074 95459 30
4 95621 95639 30
4 95883 96013 30
4 96072 96596 30
4 102234 102296 30
4 102789 102791 30
4 105619 105755 30
4 106715 106732 30
4 107548 107681 30
4 107990 108003 30
4 108558 108567 30
4 109015 109026 30
4 109491 109510 30
4 109660 109993 30
4 110151 110292 30
4 110464 110510 30
4 111507 111651 30
4 112456 112472 30
4 112801 112830 30
4 113228 113342 30
4 113511 113549 30
4 114658 114704 30
4 115370 115399 30
4 118047 118135 30
4 118527 119275 30
4 119436 119474 30
4 119969 120421 30
4 120716 120728 30
4 121459 121487 30
4 123570 123579 30
4 124183 124274 30
4 129004 129174 31
4 129350 129351 31
4 129543 129599 31
4 130107 130211 31
4 136342 136369 31
4 136820 136881 31
4 137101 137143 31
4 137261 137416 31
4 137593 137739 31
4 139317 139406 32
4 139752 139921 32
4 140416 140791 32
4 140941 141150 32
4 144025 144026 32
4 144186 144267 32
4 146319 146325 32
4 146477 147068 32
4 147075 147130 32
4 147650 147709 32
4 149628 149630 32
4 149990 150177 32
4 150337 150384 32
4 150505 150815 32
4 150986 151647 32
4 151782 152271 32
4 152439 153062 32
4 153074 153219 32
4 153626 153687 32
4 153948 153965 32
4 154081 154103 32
4 155707 155822 32
4 158329 158474 32
4 160918 161021 32
4 161240 161342 32
4 161824 161833 32
4 162140 162143 32
4 164840 164973 32
4 165600 165724 32
4 165867 166349 32
4 166522 166691 32
4 168780 168799 32
4 168962 169135 32
4 169768 169888 32
4 170539 170694 32
4 171161 171307 32
4 174325 174489 32
4 175763 175770 32
4 175915 175919 32
4 176106 176145 32
4 177434 177457 32
4 179886 179984 32
4 180122 180365 32
4 180627 181197 32
4 181613 181820 32
4 184147 184215 32
4 184597 184622 32
4 187071 187522 32
4 187662 188000 32
4 188441 188459 32
4 188726 188890 32
4 189055 189078 32
4 189188 189238 32
4 189370 189535 32
4 191457 191578 32
4 191726 191739 32
4 191911 191925 32
4 193980 194112 32
4 194703 194866 32
4 195191 195200 32
4 195353 195502 32
4 195668 195956 32
4 196259 196319 32
4 196458 196980 32
4 201023 201042 32
4 201675 201880 32
4 202037 202166 32
4 203727 203753 32
4 204391 204921 32
4 205042 205080 32
4 205303 205439 32
4 205609 205768 32
4 205796 205982 32
4 206268 206300 32
4 206946 206962 32
4 207117 207118 32
4 207256 207593 32
4 207759 207762 32
4 207914 207967 32
4 208111 208167 32
4 208324 208399 32
4 208527 208576 32
4 208712 208996 32
4 209308 209413 32
4 209733 209750 32
4 209917 210032 32
4 211940 211976 32
4 212765 212887 32
4 214043 214247 32
4 214358 214372 32
4 214700 214719 32
4 216179 216315 32
4 216680 216919 32
4 218426 218551 32
4 219485 219817 32
4 220009 220137 32
4 220548 220664 32
4 221467 221585 32
4 221636 221825 32
4 222588 222754 32
4 225058 225098 32
4 225246 225392 32
4 225706 225883 32
4 226205 226414 32
4 226582 226604 32
4 227198 227384 32
4 230461 230566 32
4 231477 231498 32
4 232109 232264 32
4 233018 233169 32
4 233636 233682 32
4 235136 235492 32
4 235620 235650 32
4 236423 236756 32
4 237219 237347 32
4 237495 237654 32
4 239006 239050 32
4 239334 239517 32
4 239720 239834 32
4 240285 240286 32
4 240419 240451 32
4 241352 241353 32
4 243658 243811 32
4 243935 244010 32
4 244427 244617 32
4 244742 244808 32
4 244976 245099 32
4 247034 247050 32
4 250067 250077 32
4 250208 250359 32
4 252603 252748 32
4 252936 253020 32
4 253176 253351 32
4 254087 254238 32
4 255614 255674 32
4 256182 256405 32
4 256551 256606 32
4 256742 257056 32
4 257395 257665 32
4 259917 260048 32
4 260834 260971 32
4 261275 261653 32
4 261807 262062 32
4 262220 262974 32
4 263113 263160 32
4 263288 263390 32
4 265523 265564 32
4 266009 266613 32
4 267264 267439 32
4 269172 269201 32
4 270032 270211 32
4 273140 273162 32
4 274902 274961 32
4 275497 275529 32
4 278032 278056 32
4 278289 278389 33
4 278854 279058 33
4 279242 279282 33
4 279409 279580 33
4 279736 279912 33
4 280058 280083 33
4 280234 280279 33
4 280460 280489 33
4 280777 280820 33
4 281616 281782 33
4 284145 284251 33
4 284287 284466 33
4 284500 284713 33
4 285308 285332 33
4 288561 288702 33
4 289149 289375 33
4 289523 289694 33
4 290982 291176 33
4 291323 291479 33
4 293016 293044 33
4 293562 293565 33
4 294059 294068 33
4 296223 296239 33
4 297668 297802 33
4 298074 298260 33
4 298444 298456 33
4 298739 298781 33
4 300151 300243 33
4 303015 303059 33
4 303386 303429 33
4 304086 304094 33
4 306579 306780 33
4 307221 307393 33
4 308498 308814 33
4 309431 309581 33
4 313478 313713 33
4 314309 314565 33
4 316884 316913 33
4 317916 317933 33
4 318253 318496 33
4 318679 318882 33
4 319169 319198 33
4 320881 321050 33
4 322818 322881 33
4 323061 323197 33
4 323979 324031 33
4 324352 324411 33
4 324728 324752 33
4 325013 325132 33
4 326713 326764 33
4 327347 327496 33
4 327659 327812 33
4 328082 328103 33
4 328269 328305 33
4 328458 328586 33
4 328901 329307 33
4 331730 331742 33
4 331881 332046 33
4 332282 332473 33
4 332695 332729 33
4 333008 333153 33
4 333660 334164 33
4 335732 335769 33
4 336377 336384 33
4 337587 337600 33
4 338096 338275 33
4 340113 340278 33
4 340388 340508 33
4 340670 340688 33
4 342171 342215 33
4 343163 343603 33
4 343925 344003 33
4 346534 346549 33
4 347006 347023 33
4 347449 347453 33
4 348229 348366 33
4 348653 348792 33
4 348942 349580 33
4 349741 349871 33
4 350027 350257 33
4 350415 350599 33
4 354456 354498 33
4 354614 354623 33
4 354957 354968 33
4 355126 355369 33
4 355554 355708 33
4 355869 356330 33
4 356471 356746 33
4 357382 357512 33
4 357885 358048 33
4 358702 358718 33
4 358877 358972 33
4 359517 359604 33
4 360236 360409 33
4 364018 364182 33
4 364622 364765 33
4 364986 365120 33
4 365311 365358 33
4 365723 366102 33
4 366298 366446 33
4 366612 366913 33
4 368356 368434 33
4 368538 368696 33
4 370476 370503 33
4 371591 371727 33
4 377437 377543 33
4 377869 377878 33
4 378664 378819 33
4 378988 379062 33
4 379331 379344 33
4 379815 379827 33
4 380037 380084 33
4 381014 381180 33
4 381631 381786 33
4 381801 381971 33
4 382460 382534 33
4 382676 382850 33
4 383160 383317 33
4 385065 385114 34
4 385272 385342 34
4 385460 385491 34
4 385640 385679 34
4 386534 386700 34
4 387807 387944 34
4 388080 388098 34
4 389504 389524 34
4 389689 389694 34
4 389970 390001 34
4 390351 390401 34
4 390636 390657 34
4 390769 390813 34
4 390945 391072 34
4 391877 391882 34
4 392844 393000 34
4 394770 394774 34
4 394941 394952 34
4 395683 395870 34
4 396207 396519 34
4 396757 396768 34
4 396925 397004 34
4 398376 398518 34
4 398675 398818 34
4 400264 400432 34
4 400619 400704 34
4 401032 401574 34
4 401734 401752 34
4 402005 402051 34
4 402191 402249 34
4 404414 404573 34
4 406930 406941 34
4 408987 409124 34
4 409279 409653 34
4 409954 409978 34
4 411152 411220 34
4 412416 412448 34
4 412598 412602 34
4 412906 412926 34
4 413054 413103 34
4 414078 414387 34
4 414521 414619 34
4 416292 416358 35
4 416508 416515 35
4 418015 418322 35
4 418456 418865 35
4 419015 419077 35
4 419258 419433 35
4 419849 419864 35
4 420008 420158 35
4 420327 420483 35
4 422430 422593 35
4 423648 423698 35
4 425733 425878 35
4 427541 427647 35
4 428261 428285 35
4 430182 430312 35
4 430458 430470 35
4 430753 430774 35
4 433620 433639 35
4 433767 433776 35
4 437691 437806 36
4 440818 440886 36
4 440941 441420 36
4 444304 444315 36
4 444446 444574 36
4 445576 445642 36
4 445768 445781 36
4 446109 446187 36
4 446362 446605 36
4 446617 446730 36
4 446874 447060 36
4 447326 447364 36
4 448678 448831 36
4 449108 449272 36
4 450475 450642 36
4 450918 450976 36
4 451122 451161 36
4 451295 451341 36
4 451631 451771 36
4 452103 452123 36
4 452419 452441 36
4 454359 454387 36
4 454530 454549 36
4 454702 454741 36
4 456010 456018 36
4 456166 456455 36
4 456639 456795 36
4 456907 457012 36
4 457158 457278 36
4 458596 458730 36
4 459154 459379 36
4 459797 459975 36
4 462765 462802 36
4 463170 463473 36
4 463621 463640 36
4 464609 464620 36
4 465847 465876 36
4 467303 467318 36
4 467594 467610 36
4 467905 468183 36
4 468610 468815 36
4 468962 469133 36
4 469307 469739 36
4 470177 470348 36
4 470502 470573 36
4 472893 473007 36
4 474793 474806 37
4 474958 474999 37
4 475131 475252 37
4 475388 475413 37
4 475716 475763 37
4 476500 476602 37
4 476866 477023 37
4 478042 478051 37
4 479097 479403 37
4 479987 480161 37
4 480283 480359 37
4 480612 480809 37
4 481111 481373 37
4 481523 481576 37
4 481728 482068 37
4 483039 483066 37
4 484025 484185 37
4 484352 484523 37
4 484662 484693 37
4 486684 486832 37
4 487643 487833 37
4 487961 488098 37
4 488244 488389 37
4 522126 522300 38
4 522613 522776 38
4 523064 523232 38
4 524898 524973 38
4 526234 526432 38
4 526560 526695 38
4 527180 527324 38
4 538509 538622 39
4 541676 541847 39
4 542227 542403 39
4 542592 542747 39
4 542939 543124 39
4 544156 544375 39
4 544561 544666 39
4 547094 547228 40
4 547530 547669 40
4 549074 549171 40
4 549433 549465 40
4 549727 549926 40
4 550393 550400 40
4 550556 550603 40
4 552317 552360 40
4 552539 552553 40
4 552698 552725 40
4 554748 554786 40
4 555386 555549 40
4 555720 556047 40
4 556203 556342 40
4 556988 557163 40
4 561127 561153 40
4 562639 562852 40
4 564711 564729 40
4 564950 565099 40
4 566484 566523 40
4 566988 566993 40
4 567269 567282 40
4 567949 568123 40
4 571342 571355 40
4 571609 571636 40
4 571945 571953 40
4 572556 572568 40
4 573011 573024 40
4 574244 574265 40
4 574710 574746 40
4 575045 575254 40
4 576049 576230 40
4 577025 577027 40
4 577620 577650 40
4 577775 577786 40
4 577918 578042 40
4 580455 580466 40
[truncated: 8,434 more rows]
