# Supplementary material for: The complex pattern of epigenomic variation between natural yeast strains at single-nucleosome resolution
Source: Epigenetics Chromatin. 2015 Jul 31;8:26. doi: 10.1186/s13072-015-0019-3 (PMC4520285; doi:10.1186/s13072-015-0019-3)
Supplement: Additional file 21: — Table of SNEP detection between BY and RM strains. [file 13072_2015_19_MOESM21_ESM.zip › Supplementary_File_11/BY_RM_H4K12ac_wpunr_snep.tab]

chr_BY lower_bound_BY upper_bound_BY index_nuc_BY chr_RM lower_bound_RM upper_bound_RM index_nuc_RM cur_index form BY_Mnase_Seq_1 BY_Mnase_Seq_2 BY_Mnase_Seq_3 RM_Mnase_Seq_4 RM_Mnase_Seq_5 RM_Mnase_Seq_6 BY_H4K12ac_43 BY_H4K12ac_44 RM_H4K12ac_46 RM_H4K12ac_47 manipMnase_Seq strainRM manipMnase_Seq:strainRM pvalsGLM snep_index
1 30057 30208 1 17 189001 189129 979 1 wp 91 130 145 121 105 155 168 232 99 63 -1.1954 -1.2794 1.2837 1.6537e-07 FALSE
1 31270 31409 8 17 187787 187925 972 1 wp 126 176 173 205 157 219 131 184 129 83 -0.47144 -0.541 0.78645 0.0016386 FALSE
1 31519 31649 9 17 187519 187657 971 1 wp 148 141 144 86 161 191 109 192 192 88 -0.49899 -0.093507 0.017594 0.95561 FALSE
1 31722 31873 11 17 187282 187451 969 1 wp 189 212 208 140 180 203 201 266 345 196 -0.67722 0.22569 -0.50913 0.0057734 FALSE
1 31890 32025 13 17 187132 187289 967 1 wp 138 171 144 99 167 189 196 277 331 210 -1.1187 0.22562 -0.28908 0.13542 FALSE
1 32197 32347 16 17 186827 186981 964 1 wp 165 192 190 141 164 237 220 400 502 296 -1.2153 0.40959 -0.49246 0.0046383 FALSE
1 32835 32965 22 17 186197 186343 958 1 wp 180 202 170 114 223 240 201 273 302 167 -0.83837 -0.0079681 -0.011166 0.96561 FALSE
1 33299 33460 24 17 185712 185878 956 1 wp 111 158 154 152 106 145 135 214 152 98 -0.77518 -0.43873 0.32722 0.17904 FALSE
1 33473 33634 25 17 185540 185701 955 1 wp 160 192 227 139 191 232 187 297 262 158 -0.79116 -0.16978 0.062362 0.74109 FALSE
1 33641 33823 26 17 185355 185510 954 1 wp 203 208 181 106 195 245 236 336 348 227 -0.99946 0.046446 -0.25701 0.31185 FALSE
1 34803 34920 35 17 184256 184374 941 1 wp 145 207 197 101 134 161 185 264 352 201 -0.77071 0.32095 -0.85224 8.5874e-06 FALSE
1 34976 35095 36 17 184090 184200 940 1 wp 126 143 141 114 132 178 182 291 251 124 -1.2512 -0.31978 0.30078 0.14233 FALSE
1 35158 35316 37 17 183865 184033 939 1 wp 169 230 222 173 201 231 185 282 353 189 -0.64301 0.23353 -0.32693 0.072472 FALSE
1 35321 35477 38 17 183703 183863 938 1 wp 150 153 172 106 187 185 178 287 379 218 -1.0125 0.39191 -0.45031 0.01689 FALSE
1 35504 35630 40 17 183503 183668 937 1 wp 146 151 183 142 199 223 159 214 357 209 -0.69482 0.62102 -0.45379 0.017516 FALSE
1 35635 35761 41 17 183406 183554 936 1 wp 194 247 226 119 191 198 232 342 356 174 -0.83791 -0.10912 -0.34708 0.054332 FALSE
1 35782 35939 42 17 183238 183396 935 1 wp 121 191 172 120 152 238 182 283 323 175 -0.99766 0.12056 -0.11402 0.55078 FALSE
1 35964 36078 43 17 183102 183250 933 1 wp 155 170 153 92 173 201 138 246 315 166 -0.71366 0.35538 -0.47457 0.048663 FALSE
1 36085 36237 44 17 182921 183091 932 1 wp 163 197 206 127 190 209 139 230 292 147 -0.42818 0.26937 -0.43917 0.024838 FALSE
1 36247 36364 45 17 182768 182941 931 1 wp 86 137 137 141 120 137 139 201 188 124 -0.98063 -0.087285 0.1917 0.39595 FALSE
1 36522 36666 46 17 182522 182679 930 1 wp 197 251 257 195 216 287 174 342 283 167 -0.58195 -0.14746 0.071059 0.69258 FALSE
1 36672 36822 47 17 182354 182510 929 1 wp 185 239 215 162 207 247 162 228 312 188 -0.34542 0.38418 -0.50004 0.0072396 FALSE
1 37145 37259 50 17 181919 182031 924 1 wp 140 178 158 132 134 205 132 194 195 135 -0.50779 0.060433 -0.1431 0.50038 FALSE
1 37705 37851 54 17 181327 181475 920 1 wp 133 209 205 144 176 228 145 226 253 146 -0.49661 0.1336 -0.18948 0.33789 FALSE
1 37888 38012 55 17 181164 181291 919 1 wp 128 178 198 141 165 183 117 160 163 113 -0.20141 0.031259 -0.12638 0.56551 FALSE
1 38224 38370 59 17 180805 180962 916 1 wp 179 206 207 137 199 269 88 127 237 153 0.40856 0.8955 -0.94078 1.2154e-05 FALSE
1 38394 38545 60 17 180638 180794 915 1 wp 165 167 146 115 178 203 77 124 170 107 0.21283 0.50463 -0.53033 0.03922 FALSE
1 38738 38885 62 17 180294 180444 913 1 wp 157 229 187 122 195 220 93 119 120 80 0.36362 -0.056523 -0.10345 0.70285 FALSE
1 39202 39338 64 17 179844 180005 910 1 wp 199 214 215 191 229 270 148 224 224 141 -0.29229 0.0072924 0.063673 0.74055 FALSE
1 39354 39501 65 17 179680 179830 909 1 wp 154 194 211 165 186 229 89 193 164 107 -0.042105 0.0048816 -0.010119 0.96225 FALSE
1 39516 39651 66 17 179517 179663 908 1 wp 122 145 126 176 122 171 76 142 107 87 -0.17356 -0.064791 0.27412 0.46726 FALSE
1 39684 39800 67 17 179344 179494 907 1 wp 137 188 175 173 135 194 108 126 132 78 0.017303 -0.15016 0.10636 0.68132 FALSE
1 40297 40454 72 17 178708 178876 903 1 wp 143 169 163 144 148 150 84 95 109 70 0.33645 0.014727 -0.16737 0.52471 FALSE
1 40446 40591 73 17 178565 178713 902 1 wp 100 150 141 136 128 153 65 98 83 53 0.20291 -0.2251 0.27444 0.37308 FALSE
1 40906 41070 78 17 178131 178271 895 1 wp 140 229 224 140 173 213 66 104 103 79 0.74256 0.15617 -0.38277 0.14952 FALSE
1 41059 41213 79 17 177968 178118 893 1 wp 160 173 187 138 161 210 71 107 121 72 0.49786 0.14539 -0.24455 0.32494 FALSE
1 41237 41369 80 17 177807 177945 892 1 wp 171 184 150 127 184 234 66 97 93 58 0.58669 -0.078478 0.10448 0.72357 FALSE
1 41353 41524 81 17 177656 177800 891 1 wp 180 174 199 110 182 194 87 105 109 54 0.46064 -0.24844 -0.014811 0.96101 FALSE
1 41537 41678 82 17 177499 177645 890 1 wp 158 179 176 121 176 191 51 93 113 65 0.79604 0.34342 -0.48249 0.069594 FALSE
1 41671 41843 83 17 177333 177507 889 1 wp 78 110 115 129 132 153 45 67 74 35 0.37535 -0.036291 0.44177 0.23932 FALSE
1 42149 42264 85 17 176898 177033 887 1 wp 146 131 150 118 157 206 84 128 139 64 -0.032209 -0.056793 0.14911 0.55467 FALSE
1 42475 42644 87 17 176536 176689 885 1 wp 116 204 196 143 161 252 136 221 257 122 -0.5267 0.094184 -0.048958 0.84339 FALSE
1 42647 42759 88 17 176396 176531 884 1 wp 155 153 128 151 119 175 99 168 163 72 -0.31915 -0.18008 0.14201 0.63773 FALSE
1 42864 42980 89 17 176202 176354 883 1 wp 152 232 258 247 162 266 171 264 253 144 -0.50123 -0.10495 0.14004 0.63187 FALSE
1 43187 43343 91 17 175852 176002 880 1 wp 204 225 209 154 202 261 177 243 306 162 -0.45215 0.16562 -0.28609 0.12433 FALSE
1 43402 43554 92 17 175627 175779 878 1 wp 153 221 195 140 186 212 171 275 295 151 -0.69903 0.018722 -0.15848 0.40529 FALSE
1 43740 43888 94 17 175294 175450 875 1 wp 134 211 177 127 145 198 163 257 259 171 -0.74019 0.078349 -0.28989 0.14039 FALSE
1 43898 44048 95 17 175129 175283 874 1 wp 182 199 216 184 203 283 217 302 369 213 -0.85495 0.18461 -0.086124 0.62811 FALSE
1 44071 44194 97 17 174966 175108 872 1 wp 171 222 219 179 197 272 154 233 246 133 -0.39245 -0.010306 0.029118 0.87972 FALSE
1 44200 44356 99 17 174808 174978 870 1 wp 156 175 196 125 186 198 117 197 193 83 -0.29505 -0.17933 0.064836 0.77126 FALSE
1 44388 44527 101 17 174644 174794 869 1 wp 161 205 228 151 223 270 86 128 146 104 0.41627 0.27213 -0.22304 0.35569 FALSE
1 44769 44905 103 17 174274 174424 866 1 wp 197 250 267 205 290 276 57 96 103 75 1.1748 0.27355 -0.21518 0.40627 FALSE
1 44909 45061 104 17 174114 174271 865 1 wp 169 227 215 177 233 311 70 71 83 49 1.0381 -0.090711 0.26006 0.31565 FALSE
1 45101 45259 105 17 173919 174087 864 1 wp 150 176 185 185 153 213 75 105 60 43 0.44867 -0.77086 0.825 0.0024903 FALSE
1 45895 46026 107 17 173150 173282 861 1 wp 185 226 207 152 208 229 111 197 190 121 -0.034531 0.060892 -0.19344 0.3445 FALSE
1 46224 46378 109 17 172772 172937 859 1 wp 112 146 139 120 188 199 93 153 236 134 -0.35677 0.61946 -0.32974 0.13474 FALSE
1 46374 46546 110 17 172621 172784 858 1 wp 167 208 177 96 219 234 98 142 223 152 0.14641 0.69419 -0.78895 0.029948 FALSE
1 46543 46702 111 17 172471 172613 857 1 wp 143 121 159 103 147 171 75 146 177 93 -0.085235 0.32522 -0.40813 0.12009 FALSE
1 46847 46967 113 17 172180 172336 855 1 wp 143 178 187 170 145 230 77 124 146 112 0.28895 0.42437 -0.38448 0.12766 FALSE
1 47854 47993 127 17 171179 171325 843 1 wp 187 200 211 139 228 255 38 67 95 74 1.4747 0.76237 -0.78351 0.01702 FALSE
1 48007 48161 128 17 171014 171170 842 1 wp 163 140 154 107 174 216 39 56 95 70 1.2258 0.85444 -0.83037 0.037257 FALSE
1 48190 48315 129 17 170860 170992 841 1 wp 93 113 120 140 86 106 45 61 55 21 0.55441 -0.51898 0.52352 0.30963 FALSE
1 48663 48840 131 17 170336 170518 839 1 wp 132 165 138 158 187 208 106 193 217 92 -0.49439 0.056898 0.23036 0.30894 FALSE
1 48827 49001 132 17 170166 170323 838 1 wp 122 146 159 144 148 170 122 161 201 102 -0.46963 0.10131 -0.041256 0.85317 FALSE
1 49005 49157 133 17 169993 170168 837 1 wp 158 177 215 156 191 243 114 203 185 99 -0.24499 -0.12725 0.16343 0.43503 FALSE
1 49169 49331 135 17 169846 170007 836 1 wp 191 182 162 160 184 209 113 154 148 82 -0.046213 -0.20088 0.18024 0.42935 FALSE
1 49304 49463 136 17 169691 169831 835 1 wp 144 162 130 142 112 146 75 118 83 59 0.13462 -0.3919 0.21257 0.47455 FALSE
1 49810 49954 140 17 169213 169373 832 1 wp 124 131 171 162 154 211 67 73 66 56 0.52928 -0.16183 0.4087 0.17408 FALSE
1 49971 50114 142 17 169049 169205 831 1 wp 155 181 162 125 178 214 31 69 83 66 1.2889 0.65242 -0.67139 0.021396 FALSE
1 50133 50274 144 17 168898 169042 829 1 wp 144 182 162 166 153 219 51 70 98 55 0.95501 0.35652 -0.277 0.32077 FALSE
1 50446 50580 147 17 168594 168728 826 1 wp 113 130 150 169 143 158 52 55 78 40 0.79528 0.12556 0.094308 0.78728 FALSE
1 50951 51106 154 17 168075 168231 822 1 wp 139 220 217 179 165 209 61 86 98 52 0.90534 0.044679 -0.14815 0.56709 FALSE
1 51514 51660 160 17 167511 167658 816 1 wp 158 232 248 184 209 266 68 119 122 95 0.72027 0.27799 -0.28645 0.2249 FALSE
1 52039 52176 163 17 167000 167149 813 1 wp 120 107 103 103 157 158 73 90 154 102 -0.038681 0.67864 -0.41298 0.16808 FALSE
1 52209 52339 164 17 166839 166972 812 1 wp 158 165 120 90 169 190 78 135 190 101 0.03392 0.47911 -0.55334 0.11439 FALSE
1 52369 52503 165 17 166674 166829 811 1 wp 115 174 163 180 128 176 100 152 222 128 -0.21567 0.50089 -0.44106 0.081257 FALSE
1 52510 52652 166 17 166501 166663 810 1 wp 193 248 200 202 183 258 127 178 292 138 0.015519 0.49541 -0.55135 0.0053376 FALSE
1 52990 53106 168 17 166064 166195 808 1 wp 236 212 200 159 254 290 95 135 351 166 0.45302 1.1556 -1.1295 0.00036124 FALSE
1 53835 53994 178 17 165186 165328 799 1 wp 172 235 238 167 185 239 92 185 201 112 0.18264 0.21817 -0.40277 0.051251 FALSE
1 54021 54177 179 17 165020 165176 798 1 wp 124 192 192 177 146 201 93 141 150 96 0.058903 0.10852 -0.10993 0.63448 FALSE
1 54174 54324 180 17 164849 165005 797 1 wp 180 270 237 223 174 248 177 242 247 113 -0.35666 -0.2338 0.097763 0.68809 FALSE
1 54664 54822 184 17 164354 164525 794 1 wp 153 202 171 202 172 269 157 231 244 122 -0.61539 -0.074129 0.30219 0.12362 FALSE
1 54893 55043 185 17 164131 164287 793 1 wp 108 175 188 187 124 176 73 116 93 64 0.25511 -0.20886 0.23386 0.56727 FALSE
1 55051 55208 186 17 163973 164125 792 1 wp 260 324 327 213 283 353 117 194 242 121 0.50392 0.24235 -0.41064 0.028362 FALSE
1 55227 55369 187 17 163797 163953 791 1 wp 140 149 188 191 162 194 92 158 145 73 -0.10812 -0.17463 0.32495 0.19957 FALSE
1 55415 55543 188 17 163629 163777 790 1 wp 107 135 140 198 119 149 102 105 84 52 -0.22404 -0.62032 0.88935 0.095439 FALSE
1 55740 55876 190 17 163300 163438 788 1 wp 123 180 180 161 168 233 64 125 89 52 0.31309 -0.37824 0.53887 0.038113 FALSE
1 55934 56052 191 17 163126 163288 787 1 wp 137 177 182 148 125 168 82 130 97 59 0.17543 -0.40848 0.18802 0.47055 FALSE
1 56069 56195 192 17 162962 163110 786 1 wp 170 181 204 169 217 287 136 181 186 106 -0.25073 -0.10307 0.30943 0.13108 FALSE
1 56229 56371 193 17 162798 162952 785 1 wp 145 185 188 174 181 217 100 189 168 109 -0.19564 -0.008079 0.096366 0.65313 FALSE
1 56402 56550 194 17 162624 162780 784 1 wp 132 132 149 183 148 179 154 215 181 117 -0.89246 -0.27677 0.53059 0.024178 FALSE
1 56750 56896 196 17 162278 162432 782 1 wp 211 271 273 228 288 337 195 280 273 153 -0.38942 -0.13804 0.25354 0.15492 FALSE
1 56964 57104 197 17 162073 162216 781 1 wp 214 196 201 151 220 264 236 358 372 200 -1.0025 -0.03585 0.015276 0.93094 FALSE
1 57110 57250 198 17 161922 162068 780 1 wp 165 148 188 103 188 216 187 268 346 194 -0.91161 0.26413 -0.32845 0.13746 FALSE
1 57255 57415 199 17 161739 161918 779 1 wp 164 211 199 134 189 209 222 313 357 214 -0.9575 0.11857 -0.29011 0.11018 FALSE
1 57479 57621 200 17 161544 161699 778 1 wp 209 258 258 185 287 318 196 280 348 221 -0.45012 0.29034 -0.23268 0.1912 FALSE
1 57817 57975 202 17 161196 161358 775 1 wp 127 180 180 183 139 183 160 226 159 110 -0.72986 -0.48025 0.49187 0.047338 FALSE
1 57994 58163 203 17 161037 161185 774 1 wp 195 254 256 170 260 281 197 324 359 195 -0.61087 0.11522 -0.16538 0.34597 FALSE
1 58183 58343 204 17 160838 160996 773 1 wp 173 203 205 170 217 276 192 267 333 190 -0.71778 0.20655 -0.083506 0.64742 FALSE
1 58362 58506 205 17 160652 160811 772 1 wp 188 282 235 205 279 315 215 304 284 192 -0.62081 -0.086489 0.20814 0.26204 FALSE
1 58618 58741 206 17 160433 160561 771 1 wp 144 175 182 141 184 227 113 130 110 93 -0.035596 -0.21442 0.2871 0.30029 FALSE
1 58807 58939 208 17 160237 160380 770 1 wp 170 215 166 111 218 270 79 102 156 99 0.53889 0.51832 -0.49143 0.20655 FALSE
1 59330 59498 214 17 159698 159852 764 1 wp 197 223 199 128 262 297 77 109 150 80 0.68118 0.31265 -0.25475 0.52104 FALSE
1 59522 59662 215 17 159509 159657 763 1 wp 112 139 128 82 135 161 44 102 117 63 0.35884 0.35421 -0.43332 0.16516 FALSE
1 59835 59977 217 17 159198 159348 761 1 wp 164 186 184 113 203 181 59 82 103 77 0.86495 0.40594 -0.57487 0.089917 FALSE
1 59988 60147 218 17 159034 159196 760 1 wp 154 179 160 110 171 194 71 117 149 91 0.34829 0.38993 -0.51492 0.033498 FALSE
1 60165 60301 219 17 158877 159023 759 1 wp 107 134 133 94 167 164 73 105 113 58 0.014031 -0.048166 0.16758 0.56456 FALSE
1 60327 60473 220 17 158714 158876 758 1 wp 125 146 153 96 140 184 75 122 119 84 0.060444 0.096279 -0.18467 0.48431 FALSE
1 60454 60608 221 17 158569 158723 757 1 wp 137 139 142 127 190 206 74 151 183 136 -0.12072 0.59887 -0.34958 0.2506 FALSE
1 60631 60769 222 17 158410 158551 756 1 wp 162 218 229 159 195 209 155 193 200 126 -0.26342 -0.074739 -0.091911 0.64769 FALSE
1 60804 60938 223 17 158238 158374 755 1 wp 193 227 213 135 189 259 130 229 194 127 -0.21975 -0.11133 -0.082705 0.6818 FALSE
1 60950 61096 224 17 158072 158228 754 1 wp 158 177 144 145 192 206 142 184 224 124 -0.50335 0.1043 0.011564 0.95555 FALSE
1 61261 61405 225 17 157771 157915 753 1 wp 140 176 178 162 197 243 209 318 316 211 -1.1458 0.043425 0.17958 0.32863 FALSE
1 61411 61569 226 17 157606 157766 752 1 wp 158 133 136 75 158 159 153 245 286 165 -0.92877 0.21338 -0.42537 0.11292 FALSE
1 61578 61720 227 17 157453 157597 751 1 wp 138 177 143 93 173 211 161 294 299 226 -1.0166 0.30646 -0.33448 0.33967 FALSE
1 61728 61889 228 17 157285 157443 750 1 wp 149 136 146 110 220 229 135 224 300 223 -0.76337 0.62772 -0.34361 0.35028 FALSE
1 61887 62023 229 17 157153 157272 749 1 wp 118 161 148 93 151 199 133 230 276 149 -0.80916 0.25716 -0.2761 0.18239 FALSE
1 62305 62457 233 17 156716 156873 745 1 wp 139 185 145 81 191 177 86 159 268 129 -0.091321 0.71657 -0.85527 0.018673 FALSE
1 62470 62597 234 17 156572 156708 744 1 wp 202 168 171 132 204 247 136 187 251 130 -0.30054 0.23774 -0.22344 0.43704 FALSE
1 62899 63056 236 17 156114 156277 742 1 wp 224 253 234 187 241 303 177 291 330 211 -0.43832 0.25362 -0.28357 0.10937 FALSE
1 63071 63208 237 17 155966 156108 741 1 wp 198 248 243 158 232 252 156 214 264 152 -0.1628 0.18777 -0.35266 0.062367 FALSE
1 63390 63542 239 17 155624 155778 739 1 wp 99 123 113 127 105 162 128 153 134 59 -0.82185 -0.56853 0.7419 0.0079287 FALSE
1 63873 63983 242 17 155150 155300 736 1 wp 127 177 208 152 203 228 68 88 89 79 0.63964 0.17177 -0.038509 0.90125 FALSE
1 64037 64159 243 17 155011 155139 735 1 wp 121 143 141 132 169 180 60 81 94 61 0.46351 0.16621 0.022551 0.93851 FALSE
1 64929 65083 251 17 154103 154231 727 1 wp 167 237 200 116 162 161 48 76 68 39 1.2321 -0.18434 -0.33025 0.26268 FALSE
1 65073 65220 253 17 153953 154103 725 1 wp 155 188 169 144 149 186 71 82 87 35 0.67343 -0.34742 0.19129 0.50027 FALSE
1 65427 65580 257 17 153611 153737 722 1 wp 117 163 156 145 103 124 59 90 59 50 0.49219 -0.37766 0.1199 0.74786 FALSE
1 66786 66985 273 17 152233 152392 706 1 wp 223 239 210 118 161 231 118 181 160 104 0.12548 -0.13899 -0.34368 0.14785 FALSE
1 67206 67365 280 17 151808 151964 700 1 wp 150 188 158 108 164 218 91 138 142 94 0.065006 0.083686 -0.17843 0.45816 FALSE
1 67593 67725 284 17 151452 151584 697 1 wp 195 206 210 150 198 227 107 191 166 86 0.00072438 -0.21308 0.057976 0.78496 FALSE
1 67749 67887 285 17 151287 151425 695 1 wp 145 183 212 158 187 204 110 187 177 85 -0.18395 -0.16232 0.13279 0.53795 FALSE
1 68987 69129 289 17 150048 150198 692 1 wp 112 141 119 82 91 85 69 99 103 61 0.091296 -0.010311 -0.56446 0.094357 FALSE
1 70440 70585 297 17 148592 148748 684 1 wp 124 141 114 143 186 216 40 44 65 43 1.1084 0.38127 0.071901 0.83198 FALSE
1 70597 70753 298 17 148431 148591 683 1 wp 177 199 203 108 221 227 29 42 87 47 1.9759 0.93026 -1.0704 0.012637 FALSE
1 70733 70863 299 17 148320 148454 682 1 wp 101 130 121 89 126 133 24 38 60 32 1.4558 0.59028 -0.66753 0.11839 FALSE
1 71757 71903 300 17 147283 147445 681 1 wp 168 183 158 138 162 219 85 146 185 84 0.10276 0.23241 -0.27729 0.21932 FALSE
1 73027 73161 316 17 146049 146192 664 1 wp 133 146 121 85 149 171 69 109 176 116 0.12759 0.76271 -0.82679 0.0038675 FALSE
1 73582 73732 319 17 145456 145604 660 1 wp 118 154 130 174 122 168 101 124 106 66 -0.23812 -0.37444 0.53911 0.10757 FALSE
1 73810 73960 320 17 145229 145385 659 1 wp 149 139 174 191 132 189 101 167 127 73 -0.24901 -0.38648 0.48317 0.13326 FALSE
1 73974 74112 321 17 145058 145218 658 1 wp 191 218 191 182 198 237 119 186 145 65 -0.068955 -0.52903 0.50707 0.018759 FALSE
1 74147 74289 322 17 144902 145052 657 1 wp 130 153 136 142 147 195 92 167 145 71 -0.34081 -0.23663 0.38048 0.1133 FALSE
1 74332 74479 323 17 144713 144881 655 1 wp 198 199 210 177 225 250 127 231 230 135 -0.27095 0.069405 -0.031786 0.87055 FALSE
1 74486 74638 324 17 144581 144703 654 1 wp 133 136 152 159 126 147 107 181 145 78 -0.49007 -0.34024 0.32938 0.18277 FALSE
1 74677 74838 326 17 144355 144515 653 1 wp 146 192 194 189 197 245 136 209 203 110 -0.42827 -0.11897 0.30931 0.12822 FALSE
1 75288 75414 331 17 143755 143917 650 1 wp 141 165 134 135 197 221 96 136 196 99 -0.1288 0.35532 -0.094841 0.67269 FALSE
1 75592 75726 334 17 143433 143600 648 1 wp 169 216 186 161 212 239 110 176 211 119 -0.049835 0.23444 -0.19682 0.33948 FALSE
1 75759 75909 335 17 143279 143435 647 1 wp 180 170 185 118 204 242 155 239 212 137 -0.59944 -0.13098 0.12105 0.63187 FALSE
1 75916 76068 336 17 143125 143273 646 1 wp 197 207 200 127 246 294 140 226 289 183 -0.31393 0.41657 -0.36609 0.2074 FALSE
1 76370 76522 339 17 142660 142818 644 1 wp 168 183 179 161 231 294 162 311 410 252 -0.86054 0.5439 -0.24859 0.23124 FALSE
1 76533 76681 340 17 142502 142654 643 1 wp 220 256 254 193 261 366 195 280 355 221 -0.43449 0.309 -0.21662 0.21257 FALSE
1 76698 76838 341 17 142351 142491 642 1 wp 192 226 213 160 302 327 116 247 337 182 -0.21092 0.57219 -0.33071 0.29413 FALSE
1 76844 77003 342 17 142179 142342 641 1 wp 137 181 153 120 218 232 100 158 224 104 -0.17977 0.34631 -0.14384 0.62634 FALSE
1 77167 77323 344 17 141865 142009 639 1 wp 171 154 184 132 199 227 87 126 157 80 0.21034 0.16341 -0.10819 0.67185 FALSE
1 77677 77801 353 17 141380 141511 636 1 wp 136 179 145 130 215 229 63 103 118 60 0.42546 0.11962 0.13043 0.65671 FALSE
1 77811 77961 354 17 141221 141375 635 1 wp 183 209 183 173 218 267 90 140 118 71 0.27639 -0.2523 0.37775 0.09529 FALSE
1 77981 78117 356 17 141071 141209 634 1 wp 103 144 129 148 138 169 66 94 82 54 0.1722 -0.20016 0.42725 0.15967 FALSE
1 79219 79364 373 17 139818 139970 618 1 wp 184 253 245 158 230 243 62 103 194 82 0.99742 0.74245 -0.91291 0.00017455 FALSE
1 79405 79549 374 17 139640 139783 617 1 wp 101 126 105 129 117 140 52 72 78 47 0.3633 0.035001 0.13204 0.71023 FALSE
1 79672 79806 375 17 139384 139537 616 1 wp 208 277 225 210 235 267 152 193 213 160 -0.027984 0.15654 -0.20809 0.36515 FALSE
1 79826 79970 376 17 139216 139366 615 1 wp 195 206 225 203 191 246 124 205 210 105 -0.11378 -0.043102 0.015377 0.9389 FALSE
1 79999 80148 377 17 139042 139209 614 1 wp 206 213 232 162 253 269 134 191 227 107 -0.050082 0.036861 -0.036588 0.87279 FALSE
1 80162 80302 378 17 138872 139030 613 1 wp 191 248 247 216 223 328 171 220 243 131 -0.25526 -0.05689 0.15333 0.41369 FALSE
1 80332 80466 379 17 138724 138860 612 1 wp 179 233 246 156 162 238 135 179 164 125 0.0011247 -0.075304 -0.23125 0.29011 FALSE
1 82150 82297 393 17 136885 137039 599 1 wp 164 204 174 147 204 239 222 319 325 231 -1.0535 0.090463 -0.036266 0.86772 FALSE
1 82305 82447 394 17 136737 136879 598 1 wp 131 155 157 116 156 159 163 251 388 208 -0.95218 0.54483 -0.64331 0.00092396 FALSE
1 82466 82578 395 17 136607 136759 597 1 wp 248 362 286 228 317 330 263 349 495 267 -0.5178 0.32142 -0.41251 0.017612 FALSE
1 82684 82836 396 17 136352 136512 596 1 wp 153 195 186 147 177 203 171 270 287 172 -0.77309 0.09166 -0.16966 0.37515 FALSE
1 82842 82988 397 17 136196 136346 595 1 wp 205 294 237 195 235 278 193 285 362 211 -0.43354 0.28714 -0.40185 0.022173 FALSE
1 83007 83160 398 17 136028 136188 594 1 wp 145 141 154 127 158 163 125 225 274 139 -0.70261 0.26474 -0.30053 0.14783 FALSE
1 83185 83345 399 17 135852 136015 593 1 wp 94 150 168 169 110 194 118 167 146 113 -0.54415 -0.07194 0.23134 0.53114 FALSE
1 83538 83688 402 17 135509 135677 591 1 wp 155 212 215 171 211 250 140 213 274 151 -0.33371 0.28979 -0.22923 0.23561 FALSE
1 83724 83868 403 17 135322 135472 590 1 wp 139 146 143 87 117 150 112 173 245 135 -0.45861 0.43794 -0.78423 0.0004209 FALSE
1 83877 84015 404 17 135174 135322 589 1 wp 176 227 214 149 213 234 175 231 331 215 -0.45964 0.45698 -0.56906 0.0020518 FALSE
1 84033 84175 405 17 134995 135157 588 1 wp 182 260 217 133 243 289 154 247 414 268 -0.33298 0.81858 -0.88188 0.00046261 FALSE
1 84210 84361 406 17 134828 134991 587 1 wp 142 149 151 136 159 200 171 230 298 196 -0.91699 0.33295 -0.23632 0.2287 FALSE
1 84371 84530 407 17 134660 134819 586 1 wp 121 142 121 122 162 183 86 187 207 133 -0.52458 0.38853 -0.17266 0.49016 FALSE
1 84636 84770 408 17 134418 134557 585 1 wp 120 202 183 227 140 194 89 102 79 63 0.29817 -0.38423 0.52093 0.30474 FALSE
1 84783 84943 409 17 134266 134410 584 1 wp 181 215 210 162 221 224 77 138 145 82 0.45518 0.11335 -0.17022 0.44668 FALSE
1 84977 85117 410 17 134066 134216 583 1 wp 179 231 218 169 250 282 75 119 135 96 0.64484 0.29865 -0.2052 0.35622 FALSE
1 85151 85306 411 17 133896 134042 582 1 wp 178 227 234 166 175 219 75 120 123 70 0.66209 0.013553 -0.26088 0.2622 FALSE
1 85522 85669 415 17 133521 133679 578 1 wp 189 232 257 123 237 231 59 87 145 83 1.1581 0.66628 -0.93215 0.0048521 FALSE
1 85653 85790 416 17 133397 133540 577 1 wp 142 152 146 153 190 192 46 77 96 59 0.7994 0.37212 -0.14954 0.59938 FALSE
1 85836 85972 417 17 133218 133350 576 1 wp 109 105 103 98 118 174 44 82 78 49 0.30861 0.066298 0.14524 0.68615 FALSE
1 85996 86116 418 17 133070 133192 575 1 wp 169 247 201 162 264 297 65 124 124 79 0.67218 0.16456 -0.0043001 0.98888 FALSE
1 86159 86285 419 17 132905 133037 574 1 wp 189 201 180 156 198 204 107 151 142 64 0.093423 -0.32298 0.2294 0.30758 FALSE
1 86301 86454 420 17 132733 132889 573 1 wp 186 241 256 173 214 276 101 163 158 80 0.32095 -0.12967 0.023254 0.91251 FALSE
1 86465 86593 421 17 132588 132726 572 1 wp 110 168 181 177 171 187 76 123 102 81 0.14944 -0.051852 0.23713 0.40828 FALSE
1 86626 86762 422 17 132422 132564 571 1 wp 171 190 221 197 184 221 134 151 196 116 -0.045696 0.13504 -0.13861 0.53821 FALSE
1 86787 86915 423 17 132257 132408 570 1 wp 138 165 160 183 163 180 122 141 172 73 -0.26417 -0.14498 0.28594 0.33763 FALSE
1 87234 87386 425 17 131803 131957 568 1 wp 138 163 182 182 179 254 117 184 188 136 -0.36726 0.15803 0.12834 0.53819 FALSE
1 87397 87536 426 17 131649 131791 567 1 wp 163 216 194 194 170 238 103 163 136 74 0.057283 -0.31657 0.33166 0.13394 FALSE
1 87950 88079 430 17 131114 131238 562 1 wp 136 216 174 149 183 197 80 142 128 78 0.19779 -0.066219 0.023132 0.92147 FALSE
1 88139 88300 431 17 130915 131075 561 1 wp 148 166 178 125 131 166 59 109 92 50 0.5155 -0.2069 -0.076018 0.78864 FALSE
1 88439 88597 435 17 130605 130749 558 1 wp 164 178 195 163 175 230 63 71 86 44 0.93621 -0.044354 0.059905 0.82558 FALSE
1 88579 88758 436 17 130448 130607 557 1 wp 132 190 177 150 137 189 68 77 61 35 0.70392 -0.59138 0.47082 0.11929 FALSE
1 89368 89509 441 17 129685 129850 548 1 wp 144 179 183 162 176 195 48 64 66 27 1.1148 -0.27386 0.29723 0.33564 FALSE
1 89521 89657 443 17 129528 129668 547 1 wp 167 219 196 161 192 193 36 81 85 43 1.2827 0.16679 -0.30988 0.26376 FALSE
1 89670 89845 445 17 129377 129526 546 1 wp 169 189 182 149 141 210 43 71 61 36 1.2022 -0.19993 0.020057 0.94758 FALSE
1 89822 89989 447 17 129216 129377 545 1 wp 124 152 136 139 154 172 55 79 69 32 0.56618 -0.40489 0.52365 0.10729 FALSE
1 90124 90273 452 17 128912 129064 542 1 wp 158 224 199 182 196 287 43 62 93 42 1.4109 0.36992 -0.24041 0.37206 FALSE
1 90296 90449 453 17 128743 128893 541 1 wp 164 252 242 196 246 272 45 70 113 51 1.4588 0.52271 -0.45659 0.067335 FALSE
1 90802 90925 458 17 128268 128414 534 1 wp 99 131 118 155 144 190 51 53 57 43 0.65956 -0.033255 0.47004 0.17838 FALSE
1 90943 91109 459 17 128122 128256 533 1 wp 121 159 156 144 145 193 52 94 93 50 0.53684 0.0025175 0.084384 0.77217 FALSE
1 91249 91403 461 17 127806 127964 530 1 wp 164 215 213 168 198 259 72 99 114 75 0.73213 0.17545 -0.16056 0.49779 FALSE
1 91428 91552 463 17 127636 127794 529 1 wp 146 172 126 132 200 232 54 86 143 59 0.62562 0.51689 -0.25119 0.45293 FALSE
1 91560 91706 464 17 127483 127634 528 1 wp 133 175 171 110 143 194 68 108 136 104 0.39368 0.50662 -0.67498 0.0066807 FALSE
1 91743 91873 465 17 127322 127443 527 1 wp 136 164 162 78 172 215 65 109 146 101 0.36887 0.57343 -0.65888 0.090185 FALSE
1 92039 92191 467 17 127000 127151 524 1 wp 193 248 228 170 241 288 124 178 215 116 0.091545 0.14866 -0.15216 0.44305 FALSE
1 92186 92309 468 17 126858 127000 523 1 wp 167 176 202 164 230 244 90 154 174 96 0.11855 0.17637 -0.012969 0.95218 FALSE
1 92392 92514 469 17 126654 126819 522 1 wp 208 255 281 296 232 303 123 200 224 117 0.15652 0.098866 0.017739 0.94297 FALSE
1 92846 92989 470 17 126198 126357 521 1 wp 161 203 200 178 202 272 131 193 214 111 -0.25492 0.018703 0.12584 0.53352 FALSE
1 92997 93137 471 17 126050 126195 520 1 wp 193 255 249 182 276 261 137 170 232 136 0.11105 0.27268 -0.28311 0.19698 FALSE
1 93156 93311 472 17 125877 126033 519 1 wp 196 213 202 173 240 288 133 218 229 149 -0.24175 0.15104 -0.024033 0.90096 FALSE
1 93313 93484 473 17 125706 125851 518 1 wp 166 250 229 180 260 302 152 194 270 171 -0.17447 0.37328 -0.23244 0.26522 FALSE
1 93491 93621 474 17 125541 125696 517 1 wp 136 161 175 161 212 224 152 178 209 144 -0.56125 0.12161 0.15904 0.50725 FALSE
1 93939 94072 479 17 125121 125250 514 1 wp 127 156 166 99 106 145 128 191 171 89 -0.56116 -0.28025 -0.14157 0.54228 FALSE
1 94022 94162 480 17 125024 125165 513 1 wp 133 159 175 178 170 201 98 172 213 97 -0.25149 0.21335 -0.031746 0.88371 FALSE
1 94191 94347 482 17 124843 124995 510 1 wp 148 210 245 195 207 239 125 173 209 124 -0.048067 0.18284 -0.14319 0.47901 FALSE
1 94368 94520 483 17 124693 124835 509 1 wp 147 190 197 190 133 182 102 167 132 84 -0.058296 -0.27038 0.14997 0.59345 FALSE
1 94581 94737 484 17 124449 124607 508 1 wp 184 203 206 200 202 269 145 249 220 144 -0.4493 -0.065953 0.18073 0.34823 FALSE
1 94759 94871 485 17 124287 124433 507 1 wp 86 107 106 187 79 154 96 176 144 71 -0.8909 -0.31362 0.77518 0.14627 FALSE
1 94924 95098 486 17 124128 124272 505 1 wp 143 208 205 135 166 228 138 226 230 127 -0.43975 -5.9303e-06 -0.13521 0.50247 FALSE
1 95092 95249 487 17 123940 124098 504 1 wp 148 216 217 230 174 227 148 210 149 95 -0.36881 -0.52129 0.60484 0.02559 FALSE
1 95429 95573 489 17 123610 123756 501 1 wp 87 146 143 174 90 142 60 79 62 39 0.34846 -0.43852 0.53806 0.35083 FALSE
1 95669 95809 490 17 123385 123546 500 1 wp 131 179 170 196 176 219 64 101 104 55 0.48842 -0.03162 0.28353 0.26969 FALSE
1 95825 96013 492 17 123217 123370 498 1 wp 163 188 213 136 172 250 62 103 98 50 0.72741 -0.13419 0.044255 0.86273 FALSE
1 96189 96345 497 17 122844 123008 493 1 wp 125 211 209 173 167 204 60 90 82 54 0.79687 -0.10472 0.060833 0.82605 FALSE
1 96511 96631 501 17 122557 122676 489 1 wp 127 124 117 127 127 164 41 63 58 33 0.78426 -0.16663 0.28065 0.44855 FALSE
1 96761 96899 504 17 122290 122426 487 1 wp 103 128 146 158 219 245 32 37 92 56 1.3824 1.1197 -0.45874 0.14948 FALSE
1 96959 97114 507 17 122117 122262 484 1 wp 142 175 198 188 210 275 53 63 80 44 1.0838 0.10619 0.21815 0.42449 FALSE
1 97371 97532 513 17 121654 121815 479 1 wp 154 130 173 144 170 179 54 58 76 38 0.96213 0.013507 0.032194 0.92025 FALSE
1 98699 98833 529 17 120354 120490 468 1 wp 142 147 146 117 156 177 43 50 62 39 1.1629 0.13469 -0.15701 0.64886 FALSE
1 98866 99007 530 17 120192 120348 467 1 wp 119 153 188 166 158 196 44 114 96 59 0.52587 0.047866 0.082302 0.78707 FALSE
1 99013 99167 531 17 120028 120180 466 1 wp 195 196 221 156 227 263 86 146 122 76 0.36016 -0.18924 0.19536 0.38261 FALSE
1 99191 99322 532 17 119872 120033 465 1 wp 73 84 87 102 92 134 89 149 102 77 -1.0044 -0.34059 0.70518 0.026509 FALSE
1 99496 99658 534 17 119534 119692 463 1 wp 130 165 164 134 209 257 73 177 213 129 -0.12972 0.53392 -0.22246 0.45949 FALSE
1 99657 99810 535 17 119376 119530 462 1 wp 208 230 218 163 261 295 150 281 328 135 -0.41394 0.10266 -0.049559 0.87064 FALSE
1 100427 100567 539 17 118631 118761 458 1 wp 143 175 189 131 198 197 80 142 145 117 0.15302 0.32775 -0.33385 0.25182 FALSE
1 100580 100724 540 17 118465 118615 457 1 wp 212 248 226 165 237 305 100 159 238 102 0.36136 0.38663 -0.42162 0.087944 FALSE
1 100736 100888 541 17 118302 118455 456 1 wp 184 201 217 148 207 252 88 235 262 103 -0.080197 0.20937 -0.27391 0.48696 FALSE
1 100900 101045 542 17 118144 118292 455 1 wp 167 178 203 144 232 242 147 227 237 139 -0.49685 0.037149 0.069427 0.72361 FALSE
1 101052 101207 543 17 117974 118139 454 1 wp 155 159 220 204 194 255 168 262 220 101 -0.73638 -0.4146 0.64687 0.0013433 FALSE
1 101357 101510 544 17 117685 117832 453 1 wp 87 112 157 234 96 150 87 92 51 35 -0.12567 -1.052 1.4891 0.083523 FALSE
1 101737 101861 546 17 117329 117478 451 1 wp 128 183 206 163 177 207 66 85 79 52 0.70571 -0.17938 0.21215 0.43254 FALSE
1 101902 102037 547 17 117155 117312 450 1 wp 197 280 253 250 276 345 52 101 91 77 1.2107 0.19848 -0.00061116 0.99788 FALSE
1 102243 102412 550 17 116780 116962 447 1 wp 143 172 183 191 165 211 68 75 56 34 0.72637 -0.6606 0.79768 0.0061187 FALSE
1 102447 102581 552 17 116596 116742 445 1 wp 97 160 148 165 133 188 40 64 40 27 0.90249 -0.59186 0.81389 0.024981 FALSE
1 102601 102759 554 17 116429 116588 442 1 wp 152 203 165 167 203 230 48 81 75 47 0.96572 -0.042188 0.18954 0.49149 FALSE
1 102766 102918 555 17 116266 116420 441 1 wp 133 154 152 160 149 217 45 69 67 37 0.89683 -0.10912 0.30524 0.33278 FALSE
1 102952 103111 557 17 116084 116236 439 1 wp 140 194 181 151 138 194 56 66 71 33 1.0048 -0.23791 0.090274 0.76697 FALSE
1 103136 103292 560 17 115926 116101 438 1 wp 168 215 200 156 230 232 56 79 85 52 1.0546 0.047559 -0.023267 0.92867 FALSE
1 103442 103596 562 17 115592 115750 434 1 wp 187 234 263 214 203 282 55 63 90 70 1.4686 0.47432 -0.50038 0.043676 FALSE
1 103629 103792 564 17 115422 115580 432 1 wp 128 190 185 188 142 174 63 65 41 32 0.87168 -0.79119 0.76689 0.0687 FALSE
1 103780 103929 566 17 115284 115414 430 1 wp 176 222 227 181 159 217 73 82 76 39 0.9401 -0.43037 0.20997 0.4246 FALSE
1 103940 104076 567 17 115116 115256 429 1 wp 160 235 224 186 205 214 65 91 73 47 0.92632 -0.35028 0.27225 0.29024 FALSE
1 104407 104533 571 17 114659 114787 425 1 wp 189 244 244 199 244 253 73 108 117 46 0.84833 -0.15095 0.13791 0.55472 FALSE
1 104567 104697 572 17 114491 114647 424 1 wp 137 196 200 210 189 238 81 74 87 43 0.67837 -0.28702 0.50113 0.10516 FALSE
1 104742 104865 573 17 114326 114482 423 1 wp 164 201 189 168 194 254 65 81 82 49 0.86175 -0.13947 0.22639 0.38602 FALSE
1 104889 105025 574 17 114164 114300 422 1 wp 187 254 258 190 210 269 102 119 110 68 0.58897 -0.29802 0.17672 0.43068 FALSE
1 105210 105346 576 17 113844 113981 420 1 wp 165 183 187 155 199 234 96 110 145 74 0.30989 0.085803 -0.015731 0.94556 FALSE
1 105352 105499 577 17 113690 113846 419 1 wp 172 228 191 188 199 248 73 148 126 64 0.38557 -0.18323 0.22823 0.31725 FALSE
1 105698 105820 579 17 113368 113494 417 1 wp 182 236 253 152 225 256 101 155 160 88 0.33625 -0.022767 -0.1245 0.55827 FALSE
1 105849 106002 580 17 113185 113339 416 1 wp 161 256 235 203 212 273 86 167 174 105 0.32237 0.18706 -0.16219 0.43665 FALSE
1 106096 106243 581 17 112923 113096 415 1 wp 119 171 186 188 117 190 69 97 91 54 0.44886 -0.17309 0.19477 0.62801 FALSE
1 106491 106640 584 17 112559 112706 412 1 wp 182 226 196 116 199 220 92 91 141 76 0.62972 0.22035 -0.47094 0.13725 FALSE
1 106779 106930 587 17 112270 112410 410 1 wp 148 167 205 134 158 193 98 97 138 72 0.32827 0.088652 -0.25072 0.33758 FALSE
1 108050 108204 599 17 110985 111180 391 1 wp 160 204 184 133 210 232 150 254 323 242 -0.59915 0.56921 -0.56975 0.052403 FALSE
1 108530 108672 604 17 110515 110675 387 1 wp 127 154 151 142 197 180 137 264 363 202 -0.92548 0.53556 -0.32568 0.091996 FALSE
1 108886 109018 605 17 110174 110314 386 1 wp 222 253 258 167 213 239 66 92 84 77 1.1604 0.08195 -0.38871 0.10307 FALSE
1 109191 109335 607 17 109856 109998 384 1 wp 132 133 118 87 164 172 47 87 91 93 0.50054 0.60715 -0.55369 0.2662 FALSE
1 109353 109507 608 17 109680 109836 383 1 wp 161 192 217 118 218 278 72 109 157 99 0.60103 0.54057 -0.51963 0.13023 FALSE
1 109531 109679 609 17 109511 109663 382 1 wp 167 165 153 122 144 199 83 129 163 106 0.15267 0.38387 -0.5213 0.02538 FALSE
1 109693 109832 610 17 109359 109501 381 1 wp 211 276 214 134 239 267 146 192 246 179 -0.015435 0.37896 -0.58891 0.060041 FALSE
1 109844 109992 611 17 109197 109348 380 1 wp 106 128 133 129 124 155 131 211 173 90 -0.94504 -0.35761 0.45484 0.04869 FALSE
1 110007 110147 612 17 109038 109206 379 1 wp 166 193 200 169 226 245 163 228 302 121 -0.54399 0.080899 0.052104 0.83741 FALSE
1 110168 110314 613 17 108873 109025 378 1 wp 227 265 237 188 278 304 147 233 264 121 -0.10441 0.023866 -0.013617 0.9473 FALSE
1 110324 110456 614 17 108706 108850 377 1 wp 115 106 139 111 183 176 85 147 243 132 -0.40254 0.72242 -0.40453 0.096059 FALSE
1 110595 110734 615 17 108458 108592 376 1 wp 111 147 163 209 110 158 119 143 96 62 -0.40763 -0.71603 0.88184 0.091501 FALSE
1 110750 110900 616 17 108290 108438 374 1 wp 145 216 217 193 176 230 107 118 151 97 0.27522 0.15242 -0.14778 0.5508 FALSE
1 110906 111067 617 17 108121 108279 373 1 wp 174 176 167 134 187 193 79 119 155 89 0.34026 0.32695 -0.4025 0.084822 FALSE
1 111224 111382 620 17 107810 107976 370 1 wp 157 141 149 104 155 184 54 119 142 78 0.36293 0.39953 -0.49649 0.1019 FALSE
1 111403 111545 621 17 107643 107800 369 1 wp 147 164 169 122 141 209 72 109 116 91 0.35815 0.25014 -0.34879 0.16604 FALSE
1 111557 111687 622 17 107503 107635 368 1 wp 190 211 208 113 187 224 77 86 157 89 0.83081 0.59493 -0.8912 0.00089738 FALSE
1 111700 111856 623 17 107365 107515 367 1 wp 171 218 222 141 232 226 79 121 144 86 0.55826 0.23224 -0.32141 0.18425 FALSE
1 111835 111985 624 17 107204 107362 366 1 wp 228 238 254 161 286 316 78 110 156 115 0.8842 0.5851 -0.58476 0.083538 FALSE
1 112028 112160 625 17 107056 107192 365 1 wp 201 276 252 158 136 205 105 123 104 67 0.60493 -0.39853 -0.20594 0.37165 FALSE
1 112161 112311 626 17 106880 107040 364 1 wp 131 163 129 118 150 164 70 106 117 63 0.2163 0.051796 -0.083563 0.76239 FALSE
1 112329 112475 627 17 106713 106864 363 1 wp 179 184 191 159 201 284 77 142 163 115 0.30852 0.40911 -0.27236 0.2636 FALSE
1 112487 112629 628 17 106558 106704 362 1 wp 149 193 216 127 207 262 103 173 185 128 -0.030914 0.24445 -0.22407 0.41633 FALSE
1 112636 112786 629 17 106401 106554 361 1 wp 182 225 187 133 208 229 106 190 250 150 -0.032833 0.47701 -0.60481 0.0029019 FALSE
1 112803 112937 630 17 106251 106385 360 1 wp 152 148 166 115 189 219 131 221 251 148 -0.63286 0.21848 -0.12756 0.54194 FALSE
1 112944 113081 631 17 106108 106243 359 1 wp 208 216 217 114 193 210 165 268 200 137 -0.4726 -0.30755 -0.078292 0.72847 FALSE
1 113111 113263 632 17 105915 106071 358 1 wp 183 215 231 153 277 293 196 281 355 256 -0.66015 0.41592 -0.28879 0.32087 FALSE
1 113880 114015 636 17 105164 105300 353 1 wp 126 126 133 70 145 150 136 205 278 228 -0.86876 0.66168 -0.82628 0.055298 FALSE
1 114039 114169 637 17 105011 105143 352 1 wp 118 93 95 55 122 110 145 187 259 184 -1.1695 0.45911 -0.6431 0.084843 FALSE
1 114171 114325 638 17 104857 105008 351 1 wp 135 108 130 81 132 122 126 220 277 148 -0.91895 0.32653 -0.55251 0.019841 FALSE
1 114342 114494 639 17 104682 104838 350 1 wp 197 199 190 122 210 244 190 360 400 303 -0.91948 0.46202 -0.57705 0.10577 FALSE
1 114503 114662 640 17 104517 104689 349 1 wp 148 148 181 117 170 168 144 238 267 173 -0.72138 0.25035 -0.38058 0.058144 FALSE
1 114782 114932 641 17 104247 104398 348 1 wp 169 190 198 171 198 246 119 212 220 121 -0.28698 0.076504 0.0022821 0.99098 FALSE
1 114949 115097 642 17 104081 104234 347 1 wp 189 219 196 155 253 261 124 161 281 210 0.018303 0.83808 -0.76295 0.014333 FALSE
1 115100 115246 643 17 103935 104075 346 1 wp 161 167 198 101 213 187 87 184 199 134 -0.05101 0.39081 -0.533 0.15457 FALSE
1 115274 115434 644 17 103746 103884 345 1 wp 209 255 254 158 316 306 106 166 205 123 0.35202 0.30718 -0.26018 0.43445 FALSE
1 115440 115586 645 17 103584 103739 344 1 wp 198 195 188 162 188 269 130 161 158 93 -0.062476 -0.20233 0.21395 0.35406 FALSE
1 115611 115763 646 17 103409 103568 343 1 wp 190 202 184 196 242 276 99 138 130 91 0.23029 -0.064333 0.3078 0.15859 FALSE
1 116078 116241 649 17 102940 103078 340 1 wp 168 148 152 104 163 150 53 104 60 38 0.56662 -0.61657 0.37593 0.32466 FALSE
1 116885 117019 657 17 102154 102292 332 1 wp 157 220 203 148 169 238 37 79 46 41 1.2853 -0.34215 0.21337 0.47207 FALSE
1 118022 118199 668 17 101049 101194 323 1 wp 139 195 228 147 136 165 50 74 35 27 1.118 -0.95826 0.58936 0.074886 FALSE
1 118510 118623 670 17 100559 100696 317 1 wp 118 178 127 215 158 176 46 48 50 46 1.0691 0.08612 0.26896 0.62249 FALSE
1 119018 119160 675 17 100024 100191 312 1 wp 167 215 225 206 184 233 65 92 52 32 0.89254 -0.87754 0.86567 0.001498 FALSE
1 119530 119654 680 17 99517 99651 309 1 wp 126 185 160 237 120 184 40 51 37 21 1.2895 -0.64838 0.83345 0.24366 FALSE
1 119835 119982 681 17 99190 99351 308 1 wp 114 166 157 131 146 203 80 119 119 86 0.076614 0.089985 -0.016269 0.94864 FALSE
1 120001 120150 682 17 99023 99178 307 1 wp 294 396 395 333 290 396 142 197 183 107 0.61711 -0.20408 0.061717 0.7389 FALSE
1 120184 120320 683 17 98829 98999 306 1 wp 109 107 139 119 76 110 78 124 93 52 -0.22988 -0.45082 0.18484 0.56979 FALSE
1 120334 120493 684 17 98687 98853 305 1 wp 124 138 140 94 125 147 76 119 101 57 -0.0017821 -0.27669 0.072879 0.80516 FALSE
1 120483 120625 685 17 98547 98673 304 1 wp 155 152 171 125 160 204 75 115 126 66 0.28633 0.033479 -0.074318 0.7688 FALSE
1 120818 120944 687 17 98205 98361 300 1 wp 165 188 205 140 217 265 62 81 116 79 0.9034 0.48132 -0.40018 0.14433 FALSE
1 120972 121114 688 17 98063 98219 299 1 wp 138 163 179 127 174 211 67 87 82 46 0.57704 -0.25402 0.27947 0.32011 FALSE
1 121258 121402 692 17 97766 97918 295 1 wp 139 162 185 156 111 200 55 81 56 44 0.7823 -0.38913 0.27018 0.42624 FALSE
1 121758 121887 696 17 97261 97417 290 1 wp 141 190 210 176 217 248 48 73 73 52 1.1042 0.088228 0.10137 0.70823 FALSE
1 122248 122385 704 17 96798 96932 286 1 wp 142 165 154 130 179 204 49 53 66 35 1.1056 -0.017401 0.10308 0.74797 FALSE
1 122521 122669 707 17 96482 96652 284 1 wp 121 158 148 167 130 159 62 80 56 33 0.52148 -0.65972 0.71442 0.028977 FALSE
1 123790 123950 725 17 95228 95361 268 1 wp 185 210 225 192 207 228 50 94 99 39 1.0678 -0.048164 0.0098913 0.96894 FALSE
1 123942 124092 727 17 95087 95237 267 1 wp 201 237 249 149 176 234 68 87 96 53 1.0875 -0.043466 -0.32099 0.19513 FALSE
1 124511 124659 730 17 94517 94661 264 1 wp 170 230 233 280 145 233 68 104 95 54 0.82225 -0.18153 0.21555 0.69727 FALSE
1 124769 124921 731 17 94253 94410 263 1 wp 150 149 163 140 140 187 140 219 268 130 -0.68035 0.15948 -0.20925 0.30949 FALSE
1 124932 125065 732 17 94114 94248 262 1 wp 161 175 176 111 181 228 111 174 217 123 -0.20039 0.28168 -0.33649 0.11198 FALSE
1 125096 125224 733 17 93950 94082 261 1 wp 175 248 218 178 217 274 150 216 197 110 -0.25025 -0.23429 0.23428 0.23481 FALSE
1 125267 125407 734 17 93761 93913 260 1 wp 168 242 213 163 225 273 151 187 211 105 -0.19015 -0.10209 0.12378 0.5541 FALSE
1 125417 125563 735 17 93614 93750 259 1 wp 177 166 180 138 188 220 78 141 147 88 0.22389 0.14296 -0.15386 0.50198 FALSE
1 126169 126329 742 17 92834 92990 252 1 wp 161 206 185 143 184 210 73 142 87 60 0.32577 -0.49221 0.3907 0.11347 FALSE
1 126607 126753 749 17 92425 92576 246 1 wp 116 158 157 142 196 188 51 126 103 50 0.26827 -0.16132 0.39849 0.18775 FALSE
1 126949 127104 752 17 92074 92257 242 1 wp 168 237 237 176 261 297 98 208 188 109 0.0426 0.015865 0.11501 0.64583 FALSE
1 127095 127246 753 17 91939 92080 241 1 wp 153 193 193 156 193 224 151 208 184 144 -0.47551 -0.077339 0.10552 0.6332 FALSE
1 127279 127444 754 17 91754 91895 240 1 wp 174 166 152 163 169 208 151 243 238 129 -0.71759 -0.077522 0.14514 0.46953 FALSE
1 127819 127958 757 17 91217 91359 237 1 wp 180 229 218 163 195 228 190 313 363 234 -0.72765 0.29374 -0.45096 0.011798 FALSE
1 127975 128111 758 17 91054 91200 235 1 wp 181 184 186 172 175 242 145 255 315 192 -0.57287 0.38615 -0.3579 0.057915 FALSE
1 128177 128325 759 17 90861 91021 234 1 wp 107 136 153 161 116 158 188 292 248 149 -1.3297 -0.2411 0.32909 0.10454 FALSE
1 128317 128441 760 17 90731 90885 233 1 wp 131 168 172 126 180 183 158 231 339 193 -0.78032 0.47393 -0.47782 0.014056 FALSE
1 128630 128744 762 17 90423 90541 230 1 wp 126 152 168 88 163 168 130 229 271 188 -0.72409 0.42681 -0.58577 0.03167 FALSE
1 128776 128916 763 17 90258 90416 229 1 wp 171 186 195 138 194 239 198 289 341 210 -0.8715 0.20901 -0.23039 0.20939 FALSE
1 128945 129074 764 17 90093 90248 228 1 wp 217 286 261 186 267 346 230 373 393 272 -0.70495 0.20274 -0.21116 0.31098 FALSE
1 129210 129362 765 17 89812 89953 227 1 wp 247 316 321 213 328 359 169 184 250 164 0.23267 0.23919 -0.27903 0.28068 FALSE
1 129380 129534 766 17 89638 89798 226 1 wp 137 136 157 120 183 183 84 157 193 92 -0.194 0.26401 -0.15381 0.53908 FALSE
1 129543 129702 767 17 89466 89622 225 1 wp 173 198 236 171 242 237 103 148 196 135 0.21747 0.44213 -0.40004 0.076827 FALSE
1 129715 129869 768 17 89301 89456 224 1 wp 159 155 178 134 222 222 77 126 144 120 0.24181 0.47344 -0.31517 0.37326 FALSE
1 129873 130023 769 17 89130 89288 223 1 wp 154 170 152 108 224 242 60 94 137 82 0.58754 0.54453 -0.36442 0.36276 FALSE
1 130041 130198 770 17 88972 89133 222 1 wp 194 183 186 122 216 246 54 90 114 63 0.93804 0.328 -0.36677 0.31409 FALSE
1 130212 130368 771 17 88802 88963 221 1 wp 155 139 145 110 162 178 68 93 107 66 0.39956 0.12908 -0.17024 0.54055 FALSE
1 130690 130834 773 17 88332 88490 219 1 wp 114 144 143 137 129 154 86 133 126 70 -0.17861 -0.13591 0.1521 0.56366 FALSE
1 130859 131003 774 17 88170 88325 218 1 wp 187 175 185 129 187 221 99 199 199 137 -0.13524 0.25505 -0.36295 0.1927 FALSE
1 131020 131172 775 17 87999 88157 217 1 wp 131 172 202 123 170 205 104 166 194 136 -0.1493 0.34199 -0.42416 0.058767 FALSE
1 131208 131352 776 17 87821 87968 216 1 wp 224 290 230 154 260 302 126 173 244 152 0.25458 0.43319 -0.56613 0.030221 FALSE
1 131365 131519 777 17 87623 87804 214 1 wp 167 185 203 140 220 245 94 140 272 143 0.19512 0.84231 -0.78657 0.00013724 FALSE
1 131565 131719 780 17 87456 87610 212 1 wp 192 189 175 113 210 223 101 135 275 170 0.18335 0.94005 -1.0522 0.00030607 FALSE
1 131740 131895 781 17 87274 87432 211 1 wp 194 258 227 151 240 265 103 162 261 156 0.30717 0.68675 -0.80228 4.5655e-05 FALSE
1 131922 132039 782 17 87127 87275 210 1 wp 173 221 173 132 213 206 104 163 208 129 0.039679 0.37415 -0.4791 0.041367 FALSE
1 132152 132304 783 17 86867 87023 209 1 wp 135 191 152 138 201 214 151 177 278 179 -0.53663 0.49534 -0.3461 0.1552 FALSE
1 132315 132457 784 17 86715 86859 208 1 wp 109 123 148 90 137 123 89 160 161 130 -0.42343 0.32479 -0.49796 0.14431 FALSE
1 132491 132639 785 17 86532 86686 207 1 wp 119 158 124 122 174 197 99 181 160 95 -0.51864 -0.091368 0.32408 0.1593 FALSE
1 132649 132805 786 17 86360 86523 206 1 wp 111 122 145 70 161 189 82 134 164 72 -0.23467 0.12105 -0.061197 0.87886 FALSE
1 132801 132962 788 17 86206 86346 204 1 wp 182 189 213 150 208 234 95 157 159 69 0.17059 -0.13519 0.08748 0.69183 FALSE
1 132982 133128 789 17 86041 86192 203 1 wp 164 186 198 186 179 201 69 117 98 65 0.5161 -0.14635 0.14188 0.56354 FALSE
1 133312 133450 791 17 85708 85860 201 1 wp 199 206 186 139 217 248 50 78 106 54 1.1678 0.33708 -0.38727 0.21137 FALSE
1 133475 133596 792 17 85530 85693 200 1 wp 173 244 237 214 167 214 70 97 97 48 0.90391 -0.2005 0.026064 0.92999 FALSE
1 133948 134091 797 17 85060 85231 196 1 wp 131 125 144 127 188 183 57 80 81 47 0.49577 -0.077049 0.32713 0.28189 FALSE
1 134779 134935 805 17 84267 84401 186 1 wp 130 229 242 188 196 275 70 141 117 75 0.46841 -0.06861 0.15274 0.61693 FALSE
1 134947 135062 806 17 84089 84255 185 1 wp 169 213 203 165 201 237 87 133 175 92 0.35955 0.29791 -0.3152 0.15056 FALSE
1 135113 135231 807 17 83942 84088 184 1 wp 162 167 207 145 182 233 116 124 155 80 0.078864 -0.04742 0.039954 0.87615 FALSE
1 135245 135399 808 17 83772 83930 183 1 wp 230 305 284 247 312 348 151 210 198 156 0.12078 0.025206 0.064113 0.75085 FALSE
1 135412 135563 809 17 83610 83766 182 1 wp 145 164 175 224 171 249 117 223 209 99 -0.51608 -0.11799 0.47684 0.082012 FALSE
1 135586 135719 810 17 83448 83606 181 1 wp 175 193 187 199 177 235 147 241 203 141 -0.52555 -0.12301 0.2025 0.30468 FALSE
1 135815 135942 811 17 83231 83380 180 1 wp 190 240 206 182 244 261 157 236 292 172 -0.35691 0.26768 -0.2173 0.24253 FALSE
1 135963 136122 812 17 83049 83208 179 1 wp 162 219 205 199 227 259 170 308 315 168 -0.74563 0.047579 0.12232 0.50361 FALSE
1 136123 136276 813 17 82896 83054 178 1 wp 153 189 195 198 163 205 187 272 197 130 -0.82976 -0.4539 0.48023 0.014555 FALSE
1 136291 136433 814 17 82741 82885 177 1 wp 184 222 205 166 184 246 149 247 167 121 -0.41748 -0.40566 0.30426 0.12817 FALSE
1 136464 136622 815 17 82551 82715 176 1 wp 197 215 230 171 229 255 149 234 267 166 -0.30118 0.21399 -0.24948 0.18562 FALSE
1 136632 136774 816 17 82394 82544 175 1 wp 110 137 157 180 102 144 90 146 140 65 -0.27255 -0.20198 0.25515 0.54905 FALSE
1 136834 136994 817 17 82179 82311 174 1 wp 188 274 263 202 177 258 142 240 210 140 -0.12437 -0.077934 -0.16306 0.39485 FALSE
1 137832 137983 825 17 81189 81345 166 1 wp 178 227 203 137 200 265 143 218 290 141 -0.2991 0.26486 -0.35185 0.069141 FALSE
1 137984 138127 826 17 81046 81190 165 1 wp 137 152 164 128 152 209 114 192 213 114 -0.47587 0.12258 -0.081793 0.70412 FALSE
1 138141 138281 827 17 80890 81037 164 1 wp 174 172 174 134 188 236 136 182 317 168 -0.34482 0.61714 -0.59032 0.0027475 FALSE
1 138315 138435 828 17 80734 80866 163 1 wp 169 193 198 173 183 271 150 251 223 119 -0.56039 -0.20289 0.29676 0.13094 FALSE
1 138583 138744 829 17 80426 80606 162 1 wp 107 144 140 170 138 196 134 203 219 128 -0.83976 0.06991 0.24335 0.2538 FALSE
1 138775 138902 830 17 80268 80404 161 1 wp 145 180 184 148 145 176 124 201 217 140 -0.40023 0.17879 -0.35133 0.09244 FALSE
1 138943 139066 831 17 80106 80233 160 1 wp 89 117 132 129 108 161 106 173 106 65 -0.77264 -0.66728 0.84871 0.0016953 FALSE
1 139312 139476 832 17 79700 79852 159 1 wp 56 102 114 170 79 131 49 72 50 36 0.08857 -0.43189 0.91526 0.20622 FALSE
1 139503 139619 833 17 79558 79670 158 1 wp 79 107 88 75 138 126 43 71 100 60 0.22002 0.52895 -0.28455 0.44894 FALSE
1 139644 139779 834 17 79391 79537 157 1 wp 65 79 70 72 132 140 28 44 89 57 0.52525 1.0651 -0.45659 0.28988 FALSE
1 141517 141656 837 17 77527 77679 152 1 wp 183 224 207 221 183 182 88 159 132 88 0.28217 -0.10102 0.0028043 0.99297 FALSE
1 142170 142300 838 17 76877 77035 150 1 wp 100 125 129 128 135 190 92 113 190 91 -0.28078 0.4453 -0.15355 0.53818 FALSE
1 143031 143189 847 17 76000 76159 142 1 wp 134 120 135 104 139 147 77 132 251 111 -0.13424 0.79411 -0.86014 0.0018514 FALSE
1 143894 144023 854 17 75142 75279 135 1 wp 139 138 126 106 156 158 126 184 187 122 -0.66859 0.031615 -0.040077 0.85746 FALSE
1 144383 144542 858 17 74633 74791 132 1 wp 153 209 224 169 176 245 104 144 158 76 0.17792 -0.078968 0.029559 0.89325 FALSE
1 144524 144671 859 17 74489 74641 130 1 wp 194 221 215 148 175 207 97 150 185 88 0.30348 0.15488 -0.46758 0.030792 FALSE
1 144695 144821 860 17 74349 74482 129 1 wp 134 135 147 141 163 173 75 124 129 65 0.024233 -0.016693 0.1547 0.55071 FALSE
1 144822 144982 861 17 74191 74349 127 1 wp 128 132 145 134 115 156 59 89 92 53 0.40547 -0.0037121 -0.05543 0.85792 FALSE
1 144976 145133 862 17 74020 74176 126 1 wp 155 176 171 174 177 207 75 103 96 50 0.44066 -0.27432 0.37012 0.15092 FALSE
1 145584 145708 867 17 73465 73613 121 1 wp 162 228 219 169 188 187 83 97 95 54 0.6857 -0.2644 0.056729 0.81877 FALSE
1 145740 145854 869 17 73319 73438 120 1 wp 163 199 198 142 135 198 82 73 80 59 0.76087 -0.14895 -0.15219 0.59309 FALSE
1 146015 146145 872 17 73033 73161 115 1 wp 110 132 135 118 100 135 48 63 60 21 0.69917 -0.48834 0.34111 0.38201 FALSE
1 146970 147100 886 17 72077 72203 104 1 wp 156 172 170 121 171 222 60 74 107 39 0.83191 0.094437 -0.12732 0.66371 FALSE
1 147930 148078 897 17 71096 71244 93 1 wp 97 121 126 133 128 134 55 71 79 38 0.38097 -0.11446 0.27304 0.44021 FALSE
1 148191 148326 900 17 70847 70981 90 1 wp 145 178 215 159 178 220 66 82 79 47 0.79432 -0.21656 0.20941 0.43756 FALSE
1 148547 148688 903 17 70484 70630 86 1 wp 224 247 242 194 217 241 52 108 101 63 1.1247 0.083179 -0.27151 0.25257 FALSE
1 149472 149626 914 17 69552 69721 77 1 wp 170 245 236 174 244 278 48 88 118 83 1.2114 0.61479 -0.57808 0.014732 FALSE
1 150262 150416 921 17 68777 68925 66 1 wp 218 262 243 158 177 251 82 130 117 70 0.72301 -0.14947 -0.22309 0.32461 FALSE
1 150407 150571 922 17 68649 68771 65 1 wp 108 134 130 156 102 142 87 137 82 70 -0.31621 -0.47325 0.54006 0.14785 FALSE
1 150571 150699 923 17 68472 68630 64 1 wp 152 181 172 185 203 245 120 153 185 100 -0.17519 0.069982 0.19578 0.35852 FALSE
1 150741 150879 924 17 68299 68447 63 1 wp 158 158 172 159 142 179 97 159 167 77 -0.10967 -0.05744 -0.024996 0.91314 FALSE
1 150895 151037 925 17 68126 68278 62 1 wp 159 179 156 195 167 237 120 149 167 82 -0.18632 -0.11764 0.3338 0.15455 FALSE
1 151634 151772 930 17 67403 67540 57 1 wp 80 120 102 112 103 117 137 211 201 127 -1.2587 -0.047263 0.13692 0.55853 FALSE
1 151782 151905 931 17 67269 67409 56 1 wp 106 138 120 115 100 180 133 199 282 109 -0.92153 0.19778 -0.15345 0.6547 FALSE
1 151916 152053 932 17 67119 67259 55 1 wp 129 142 157 200 111 186 156 253 175 91 -0.97551 -0.60119 0.77365 0.023051 FALSE
1 152197 152322 933 17 66844 66976 54 1 wp 200 261 238 186 230 285 128 188 243 106 0.090599 0.14206 -0.20138 0.30244 FALSE
1 152365 152511 934 17 66656 66798 53 1 wp 216 273 303 215 255 308 141 238 208 112 0.016727 -0.21602 0.13146 0.48723 FALSE
1 152516 152657 935 17 66511 66653 52 1 wp 210 242 249 183 193 269 102 176 171 103 0.29297 0.017746 -0.20391 0.32235 FALSE
1 152701 152833 936 17 66330 66464 51 1 wp 164 210 192 162 153 205 117 157 181 103 -0.014182 0.067923 -0.24821 0.24864 FALSE
1 152850 153004 937 17 66155 66313 50 1 wp 110 167 133 132 153 205 91 147 159 88 -0.26622 0.080604 0.11434 0.63125 FALSE
1 153177 153331 940 17 65830 65990 47 1 wp 164 195 155 206 205 201 105 154 160 94 -0.061067 -0.0025409 0.20719 0.39063 FALSE
1 153347 153459 942 17 65676 65821 46 1 wp 180 208 187 159 242 276 67 112 183 101 0.6412 0.69382 -0.5296 0.017844 FALSE
1 153474 153638 943 17 65528 65720 45 1 wp 160 182 199 200 232 284 101 142 202 123 0.099238 0.44637 -0.10452 0.61595 FALSE
1 153871 154017 950 17 65145 65301 41 1 wp 101 126 134 132 108 178 83 114 133 69 -0.18813 0.042876 0.10702 0.69879 FALSE
1 154321 154456 956 17 64709 64869 37 1 wp 140 183 192 173 210 241 144 231 305 147 -0.59231 0.2813 -0.061658 0.74966 FALSE
1 154472 154626 957 17 64538 64695 36 1 wp 161 221 221 197 207 253 176 267 331 174 -0.61037 0.20546 -0.13609 0.45852 FALSE
1 154656 154791 958 17 64372 64512 35 1 wp 133 181 193 171 165 234 172 267 249 118 -0.84603 -0.24922 0.36031 0.066775 FALSE
1 154918 155042 959 17 64123 64247 34 1 wp 152 141 161 157 165 177 144 196 207 116 -0.63664 -0.05921 0.13697 0.51714 FALSE
1 155074 155227 960 17 63937 64090 33 1 wp 173 219 188 167 224 262 171 211 272 176 -0.46558 0.25254 -0.14687 0.45751 FALSE
1 155410 155539 962 17 63617 63755 31 1 wp 132 149 199 174 163 185 136 159 149 73 -0.38101 -0.4326 0.50992 0.078379 FALSE
1 155730 155880 964 17 63284 63436 29 1 wp 165 194 198 208 166 231 114 151 134 83 0.010923 -0.26615 0.33155 0.13975 FALSE
1 155892 156028 965 17 63135 63273 28 1 wp 182 214 201 149 211 219 69 126 120 76 0.57642 0.052492 -0.15938 0.49436 FALSE
1 156057 156206 966 17 62957 63117 27 1 wp 178 191 228 146 205 254 59 136 124 73 0.59667 0.075457 -0.12922 0.62707 FALSE
1 156390 156548 968 17 62611 62753 25 1 wp 165 202 192 200 181 228 69 139 88 52 0.39376 -0.52526 0.59537 0.014671 FALSE
1 156559 156711 969 17 62465 62613 24 1 wp 158 199 178 166 143 213 71 83 77 40 0.72801 -0.3956 0.29963 0.27724 FALSE
1 156756 156874 972 17 62276 62406 23 1 wp 184 206 223 188 181 235 69 104 89 50 0.77518 -0.29183 0.21147 0.39352 FALSE
1 156892 157042 973 17 62122 62265 22 1 wp 137 184 193 175 148 165 82 106 103 50 0.38102 -0.30069 0.18908 0.5022 FALSE
1 157087 157239 975 17 61925 62103 21 1 wp 157 182 149 190 182 211 73 131 91 53 0.22323 -0.46422 0.66533 0.0080698 FALSE
1 157427 157567 977 17 61609 61747 18 1 wp 163 171 169 129 173 203 56 82 117 68 0.81839 0.44789 -0.51327 0.052293 FALSE
1 157564 157736 979 17 61426 61601 17 1 wp 173 232 213 133 225 241 89 131 148 100 0.43333 0.21544 -0.32752 0.20262 FALSE
1 157902 158052 981 17 61118 61263 14 1 wp 200 217 227 154 204 240 97 174 163 115 0.2119 0.092844 -0.26729 0.20257 FALSE
1 158061 158217 982 17 60949 61107 13 1 wp 211 232 254 165 218 260 134 196 228 168 0.026397 0.31527 -0.49912 0.015937 FALSE
1 158228 158387 983 17 60779 60937 12 1 wp 154 174 179 137 203 196 89 171 176 112 -0.069413 0.20033 -0.18065 0.41231 FALSE
1 158396 158552 984 17 60635 60771 11 1 wp 209 271 232 224 212 307 130 199 233 137 0.063013 0.19835 -0.19931 0.29774 FALSE
1 158559 158706 985 17 60458 60608 10 1 wp 142 124 184 151 151 206 96 157 177 94 -0.21084 0.12306 -0.014044 0.95056 FALSE
1 158843 158983 986 17 60180 60326 9 1 wp 194 224 219 213 216 295 91 162 187 110 0.29295 0.26958 -0.14912 0.46918 FALSE
1 159002 159140 987 17 60015 60159 8 1 wp 182 203 200 149 225 265 101 132 174 93 0.27015 0.20636 -0.15115 0.48436 FALSE
1 159155 159307 988 17 59856 60008 7 1 wp 183 249 266 151 232 230 93 143 177 85 0.50837 0.15982 -0.40274 0.083539 FALSE
1 159312 159464 989 17 59701 59849 5 1 wp 95 148 148 119 134 179 104 160 143 85 -0.49157 -0.18103 0.26766 0.2748 FALSE
1 159482 159610 991 17 59550 59696 4 1 wp 241 291 204 134 202 241 102 123 190 96 0.64042 0.32762 -0.76057 0.019037 FALSE
1 159630 159764 992 17 59399 59553 3 1 wp 144 180 162 135 214 193 83 138 155 83 0.092928 0.13279 -0.033427 0.8907 FALSE
1 159776 159927 993 17 59234 59392 2 1 wp 131 149 153 188 123 197 56 90 63 41 0.5253 -0.44241 0.62243 0.10799 FALSE
1 166390 166546 1 17 58564 58702 105 2 wp 149 189 212 232 154 226 73 135 124 56 0.36897 -0.19407 0.31193 0.42006 FALSE
1 166570 166723 2 17 58368 58519 104 2 wp 127 163 193 235 159 207 55 99 67 51 0.61047 -0.2946 0.58486 0.21531 FALSE
1 166960 167110 6 17 58004 58156 98 2 wp 126 144 147 169 208 271 32 41 115 62 1.4576 1.2909 -0.72535 0.013711 FALSE
1 168080 168240 17 17 56873 57013 89 2 wp 190 213 197 122 242 227 81 98 111 69 0.67342 0.019977 -0.11797 0.75629 FALSE
1 168232 168391 18 17 56730 56862 88 2 wp 132 139 183 146 170 182 68 101 105 68 0.37322 0.06934 0.0090438 0.97274 FALSE
1 168400 168548 19 17 56540 56688 87 2 wp 165 180 179 160 173 218 109 136 142 74 0.035074 -0.17811 0.18632 0.41295 FALSE
1 168564 168699 20 17 56388 56528 86 2 wp 135 151 186 135 151 172 124 163 139 71 -0.34595 -0.44663 0.34685 0.13653 FALSE
1 168730 168857 21 17 56228 56366 85 2 wp 154 256 218 193 227 303 150 152 248 161 -0.051998 0.43781 -0.2925 0.29638 FALSE
1 169369 169496 25 17 55577 55726 82 2 wp 131 237 230 203 201 243 176 336 288 162 -0.81747 -0.13744 0.21253 0.374 FALSE
1 169524 169684 26 17 55407 55557 81 2 wp 167 210 192 196 232 301 163 271 223 180 -0.651 -0.021695 0.31207 0.20215 FALSE
1 169703 169843 27 17 55238 55394 80 2 wp 151 199 183 135 194 221 121 205 204 105 -0.33533 -0.053329 0.034812 0.86749 FALSE
1 170304 170448 32 17 54636 54782 76 2 wp 153 197 177 149 155 183 90 140 110 68 0.14611 -0.3361 0.16695 0.49013 FALSE
1 170476 170634 34 17 54470 54610 75 2 wp 163 184 185 149 172 211 92 137 145 82 0.16586 0.01062 -0.074651 0.74444 FALSE
1 170789 170948 37 17 54142 54300 72 2 wp 169 212 218 169 197 203 115 130 155 81 0.21643 -0.056487 -0.069559 0.75199 FALSE
1 170971 171079 38 17 53994 54143 71 2 wp 163 243 208 182 196 219 116 156 188 121 0.11035 0.21256 -0.30303 0.14454 FALSE
1 171276 171432 41 17 53655 53813 69 2 wp 124 183 225 225 199 268 97 139 140 64 0.10304 -0.21648 0.55381 0.053017 FALSE
1 171447 171604 42 17 53488 53638 68 2 wp 177 209 179 184 196 207 98 153 139 77 0.12442 -0.1918 0.19253 0.38772 FALSE
1 171617 171769 43 17 53315 53479 67 2 wp 106 155 141 192 121 176 96 153 141 78 -0.36196 -0.15883 0.40976 0.24598 FALSE
1 172058 172197 44 17 52893 53045 65 2 wp 111 147 130 206 96 146 54 76 74 42 0.51331 -0.1503 0.34399 0.60497 FALSE
1 172950 173104 53 17 52001 52137 53 2 wp 183 187 206 174 184 206 46 82 84 50 1.1327 0.1034 -0.19191 0.47475 FALSE
1 173125 173264 54 17 51826 51963 50 2 wp 135 233 181 168 150 199 61 89 59 47 0.80573 -0.44636 0.31688 0.3301 FALSE
1 173297 173417 57 17 51670 51825 49 2 wp 198 238 221 200 250 265 63 68 130 71 1.2608 0.62379 -0.56031 0.018139 FALSE
1 173593 173747 60 17 51340 51496 47 2 wp 244 347 291 193 271 310 91 125 133 80 0.96975 0.003332 -0.25387 0.22922 FALSE
1 173894 174039 62 17 51052 51196 44 2 wp 208 228 202 122 215 226 68 106 136 53 0.8338 0.097703 -0.3585 0.29745 FALSE
1 174217 174363 64 17 50725 50871 42 2 wp 189 214 229 166 268 260 80 139 169 83 0.49087 0.22199 -0.15102 0.56462 FALSE
1 174390 174537 65 17 50551 50701 41 2 wp 234 336 292 135 246 332 119 180 190 112 0.46962 0.044232 -0.40421 0.19636 FALSE
1 174545 174700 66 17 50390 50547 40 2 wp 183 267 269 169 277 269 123 164 217 169 0.24828 0.48922 -0.55145 0.083897 FALSE
1 174725 174855 67 17 50233 50367 39 2 wp 156 203 192 151 203 239 134 217 183 103 -0.39731 -0.26639 0.30902 0.13367 FALSE
1 175052 175195 69 17 49889 50036 37 2 wp 211 253 259 187 258 290 188 264 308 188 -0.37998 0.16044 -0.20017 0.26338 FALSE
1 175276 175440 70 17 49665 49837 36 2 wp 104 145 130 172 172 226 157 223 275 173 -1.063 0.26853 0.26293 0.19022 FALSE
1 175447 175588 71 17 49500 49640 35 2 wp 180 278 243 189 223 270 214 327 311 202 -0.68291 -0.036613 -0.058955 0.7386 FALSE
1 175603 175759 72 17 49329 49489 34 2 wp 180 263 211 174 169 230 96 235 248 131 -0.022565 0.26037 -0.50684 0.07706 FALSE
1 175775 175912 73 17 49162 49312 33 2 wp 152 205 190 171 165 203 109 138 145 84 0.08031 -0.095437 0.021642 0.92325 FALSE
1 176072 176219 75 17 48881 49023 31 2 wp 107 146 144 201 138 156 57 99 75 50 0.30605 -0.25454 0.55533 0.23573 FALSE
1 176339 176477 76 17 48611 48753 30 2 wp 210 237 250 233 212 252 68 112 113 56 0.90836 -0.070522 0.018493 0.93631 FALSE
1 177342 177468 82 17 47602 47748 24 2 wp 154 173 147 133 196 188 74 102 103 82 0.37578 0.12903 -0.068181 0.81975 FALSE
1 177510 177681 83 17 47407 47559 22 2 wp 231 264 265 211 234 243 72 149 103 76 0.7511 -0.24249 0.045045 0.83877 FALSE
1 177742 177856 87 17 47208 47366 20 2 wp 119 151 144 165 151 198 49 60 79 65 0.85908 0.44977 -0.19166 0.52638 FALSE
1 178838 178981 100 17 46109 46257 8 2 wp 104 171 160 160 142 165 61 113 92 54 0.27558 -0.21007 0.27565 0.32795 FALSE
1 178997 179137 101 17 45941 46087 7 2 wp 90 125 117 104 153 164 67 131 111 54 -0.28748 -0.23227 0.51476 0.084263 FALSE
1 179177 179315 102 17 45781 45917 6 2 wp 113 151 137 125 125 155 94 136 112 64 -0.25572 -0.36484 0.3247 0.22738 FALSE
1 179323 179479 103 17 45614 45772 5 2 wp 206 257 280 188 268 302 138 223 292 191 -0.0077422 0.46473 -0.49842 0.0064466 FALSE
1 179481 179626 104 17 45456 45612 4 2 wp 154 206 198 170 160 198 135 268 171 113 -0.56025 -0.43899 0.3083 0.16969 FALSE
1 179639 179789 105 17 45285 45453 3 2 wp 152 206 195 199 217 277 173 290 315 179 -0.78973 0.12647 0.14019 0.44545 FALSE
1 179820 179976 106 17 45126 45276 2 2 wp 203 243 235 204 204 289 189 305 341 177 -0.58245 0.088681 -0.1194 0.50334 FALSE
1 180001 180136 108 17 44968 45100 1 2 wp 135 219 180 244 253 290 159 257 300 160 -0.69215 0.16828 0.34298 0.064925 FALSE
1 190397 190552 2 17 34159 34309 73 3 wp 128 159 176 129 107 153 56 85 68 47 0.66091 -0.25039 -0.053481 0.86652 FALSE
1 190685 190848 4 17 33840 34001 72 3 wp 140 127 132 87 122 173 84 118 182 94 -0.065344 0.45872 -0.60719 0.016855 FALSE
1 191541 191702 10 17 32985 33145 66 3 wp 110 125 134 79 119 121 103 164 164 120 -0.5796 0.14726 -0.41986 0.091097 FALSE
1 192090 192221 14 17 32469 32632 61 3 wp 97 153 98 86 181 193 62 94 155 127 0.10073 0.94494 -0.62023 0.20246 FALSE
1 192229 192381 15 17 32308 32463 60 3 wp 86 102 111 77 92 105 73 113 81 45 -0.36551 -0.53787 0.35344 0.33692 FALSE
1 192716 192853 17 17 31826 31970 57 3 wp 279 330 307 222 374 403 117 194 281 156 0.51855 0.52109 -0.47049 0.060004 FALSE
1 192879 193029 18 17 31653 31807 56 3 wp 166 168 166 141 199 243 98 165 215 146 -0.11013 0.51046 -0.36445 0.10027 FALSE
1 193520 193654 22 17 31016 31156 52 3 wp 167 138 141 108 163 173 74 110 163 77 0.24222 0.38053 -0.47087 0.1473 FALSE
1 193837 193965 24 17 30710 30848 50 3 wp 136 138 134 84 104 158 71 113 75 45 0.11032 -0.58202 0.25778 0.42298 FALSE
1 194120 194266 26 17 30412 30546 48 3 wp 183 244 220 135 189 210 76 122 91 75 0.65873 -0.19746 -0.14114 0.55347 FALSE
1 194292 194434 27 17 30242 30386 46 3 wp 200 224 238 158 248 227 65 95 88 46 0.99694 -0.24109 0.11642 0.68107 FALSE
1 194438 194588 28 17 30079 30239 45 3 wp 183 223 212 184 208 242 48 78 93 71 1.2471 0.43134 -0.45316 0.07112 FALSE
1 194604 194736 29 17 29956 30090 43 3 wp 126 140 186 152 135 166 49 86 46 39 0.70122 -0.59845 0.55428 0.09016 FALSE
1 195668 195810 39 17 28873 29021 29 3 wp 152 200 161 141 174 192 40 60 82 56 1.3076 0.50561 -0.58157 0.048428 FALSE
1 195992 196156 43 17 28524 28654 23 3 wp 220 219 234 145 171 221 67 97 93 58 0.98967 -0.090198 -0.30729 0.21356 FALSE
1 196759 196908 53 17 27769 27921 16 3 wp 141 199 179 216 173 213 68 81 104 56 0.72269 0.10005 0.076354 0.80824 FALSE
1 197244 197412 58 17 27261 27415 11 3 wp 205 263 280 229 184 242 67 131 82 43 0.88288 -0.62491 0.38918 0.16352 FALSE
1 197620 197758 60 17 26891 27049 9 3 wp 184 202 207 222 221 265 60 113 86 48 0.74148 -0.33246 0.5307 0.03008 FALSE
1 197773 197941 61 17 26732 26872 8 3 wp 154 207 203 239 181 243 95 99 68 30 0.43991 -1.0318 1.2264 0.001172 FALSE
1 197981 198132 62 17 26537 26697 7 3 wp 184 227 205 226 180 246 78 132 94 53 0.51047 -0.48213 0.51216 0.044992 FALSE
1 198136 198288 63 17 26374 26516 6 3 wp 219 247 262 216 223 324 67 101 62 39 1.0658 -0.7045 0.70383 0.0047103 FALSE
1 198906 199031 66 17 25618 25776 1 3 wp 141 127 126 212 170 228 118 176 158 92 -0.61888 -0.20794 0.7771 0.0033486 FALSE
2 9750 9871 2 6 789239 789398 165 4 wp 148 149 160 166 158 173 143 168 175 83 -0.51673 -0.29343 0.36181 0.17568 FALSE
2 9913 10041 3 6 789039 789199 164 4 wp 158 260 244 235 246 302 179 266 345 172 -0.48834 0.2257 -0.033283 0.8526 FALSE
2 10065 10194 4 6 788904 789028 163 4 wp 137 137 140 140 147 224 167 271 220 119 -1.1219 -0.34391 0.57399 0.0051615 FALSE
2 10270 10424 5 6 788706 788832 162 4 wp 97 139 112 127 79 120 156 231 143 91 -1.2101 -0.69138 0.55192 0.029502 FALSE
2 10432 10567 6 6 788528 788676 161 4 wp 173 208 228 172 191 228 181 298 302 178 -0.69939 0.038581 -0.13982 0.44852 FALSE
2 10718 10864 7 6 788239 788390 160 4 wp 124 149 182 165 130 192 134 178 120 74 -0.52232 -0.66527 0.7106 0.0036469 FALSE
2 10854 11001 8 6 788095 788251 159 4 wp 135 177 190 175 179 249 101 172 177 97 -0.16783 0.035103 0.16931 0.43339 FALSE
2 11030 11176 9 6 787924 788075 158 4 wp 135 161 154 135 213 244 95 122 179 89 -0.010916 0.30219 0.021881 0.92866 FALSE
2 11210 11360 10 6 787738 787893 157 4 wp 93 111 146 159 183 199 47 76 128 74 0.45759 0.7468 -0.16916 0.55256 FALSE
2 11816 11962 16 6 787139 787267 151 4 wp 172 182 174 129 159 208 68 107 93 58 0.55053 -0.17774 0.013556 0.95861 FALSE
2 12562 12705 22 6 786396 786542 141 4 wp 167 189 195 113 215 223 71 89 105 63 0.71597 0.08308 -0.16016 0.63863 FALSE
2 12871 13034 25 6 786068 786235 139 4 wp 178 213 225 183 242 279 68 118 139 70 0.68368 0.19155 -0.062148 0.78408 FALSE
2 13051 13179 26 6 785922 786074 138 4 wp 120 140 135 159 144 157 69 130 109 48 -0.04281 -0.32288 0.49617 0.074344 FALSE
2 13191 13350 27 6 785765 785907 137 4 wp 114 165 150 150 124 137 92 139 110 59 -0.1637 -0.43175 0.33238 0.21006 FALSE
2 13344 13486 28 6 785608 785761 136 4 wp 80 133 149 125 143 155 65 113 141 76 -0.028962 0.31559 -0.13312 0.63207 FALSE
2 13493 13668 29 6 785441 785608 135 4 wp 135 167 161 182 166 224 127 195 188 103 -0.52673 -0.12365 0.37138 0.080677 FALSE
2 13674 13800 30 6 785301 785428 134 4 wp 106 154 133 130 128 157 111 161 151 68 -0.52839 -0.31382 0.34074 0.16877 FALSE
2 14572 14694 36 6 784404 784550 128 4 wp 107 140 128 124 128 173 65 83 99 61 0.27416 0.13203 -0.01271 0.96682 FALSE
2 15772 15951 50 6 783177 783331 113 4 wp 180 260 207 129 149 206 50 75 78 55 1.3169 0.13038 -0.61412 0.023682 FALSE
2 16147 16329 54 6 782733 782903 108 4 wp 175 192 181 133 161 218 51 97 85 44 0.85681 -0.16597 -0.0065821 0.98084 FALSE
2 16875 17023 59 6 782102 782229 100 4 wp 163 169 203 135 155 212 72 111 101 54 0.50021 -0.21837 0.056362 0.82637 FALSE
2 17342 17493 62 6 781614 781766 97 4 wp 119 148 141 137 130 166 74 132 106 71 -0.052723 -0.1647 0.19492 0.4699 FALSE
2 17497 17653 63 6 781448 781605 96 4 wp 111 134 125 121 108 144 81 124 141 66 -0.19757 0.018558 -0.063685 0.81971 FALSE
2 17656 17788 64 6 781313 781457 95 4 wp 135 139 118 136 135 175 97 185 147 80 -0.54995 -0.27375 0.39338 0.10159 FALSE
2 18138 18262 66 6 780837 780969 93 4 wp 141 138 128 118 153 147 61 106 129 72 0.25386 0.30061 -0.32524 0.24086 FALSE
2 18279 18418 67 6 780669 780825 92 4 wp 155 182 194 133 189 234 69 109 126 67 0.52827 0.13873 -0.14246 0.5593 FALSE
2 18636 18776 69 6 780327 780499 90 4 wp 95 117 153 138 131 154 45 72 70 47 0.5883 0.047225 0.122 0.72388 FALSE
2 18988 19112 71 6 779997 780140 86 4 wp 151 172 200 158 157 201 47 51 65 48 1.3451 0.23247 -0.30929 0.30761 FALSE
2 19271 19457 74 6 779700 779843 83 4 wp 164 206 196 116 131 169 53 85 66 32 0.98823 -0.4767 -0.030791 0.91952 FALSE
2 20054 20205 84 6 778911 779051 76 4 wp 84 151 142 151 126 170 53 69 72 43 0.54916 -0.067866 0.27647 0.41039 FALSE
2 20376 20527 86 6 778580 778730 74 4 wp 185 199 224 166 175 243 82 114 133 66 0.57892 0.030887 -0.15602 0.50096 FALSE
2 20685 20837 88 6 778269 778416 72 4 wp 163 180 193 198 202 216 136 235 142 90 -0.50835 -0.63322 0.78163 0.00019285 FALSE
2 20872 21006 89 6 778108 778232 71 4 wp 145 181 163 133 180 191 104 180 178 84 -0.25713 -0.098413 0.081386 0.71368 FALSE
2 21008 21156 90 6 777935 778095 70 4 wp 127 175 143 136 151 208 123 191 167 88 -0.54798 -0.28047 0.36963 0.096521 FALSE
2 21175 21329 91 6 777771 777928 69 4 wp 130 180 164 169 143 187 124 195 200 106 -0.4802 -0.039097 0.062864 0.76919 FALSE
2 21428 21595 92 6 777526 777661 68 4 wp 118 162 143 177 119 158 93 127 118 61 -0.12375 -0.29729 0.36555 0.2864 FALSE
2 21627 21757 93 6 777349 777505 67 4 wp 91 159 180 223 104 155 64 101 54 36 0.31257 -0.81688 0.99069 0.1783 FALSE
2 22074 22214 97 6 776896 777030 63 4 wp 106 162 144 100 132 140 58 76 86 48 0.54878 0.010454 -0.20926 0.52512 FALSE
2 22535 22679 102 6 776424 776564 60 4 wp 124 150 154 134 156 160 57 87 63 47 0.52021 -0.33835 0.3594 0.25096 FALSE
2 22874 23000 104 6 776101 776255 57 4 wp 144 161 147 136 207 215 60 107 96 58 0.40056 -0.075879 0.31182 0.23936 FALSE
2 23036 23160 105 6 775943 776095 56 4 wp 183 234 204 168 210 250 80 133 151 85 0.49833 0.17783 -0.22493 0.30966 FALSE
2 23169 23324 106 6 775776 775936 55 4 wp 190 182 180 203 210 253 89 129 146 114 0.29535 0.31275 -0.10785 0.66768 FALSE
2 23343 23479 107 6 775622 775764 54 4 wp 257 281 281 198 269 318 123 167 186 106 0.44298 0.027823 -0.1585 0.41959 FALSE
2 23499 23637 108 6 775460 775604 53 4 wp 116 143 161 159 147 186 81 122 117 72 -0.0054864 -0.071227 0.2478 0.33368 FALSE
2 23962 24113 110 6 774987 775141 50 4 wp 139 166 170 172 149 217 166 276 295 163 -0.94002 0.080692 0.039519 0.83802 FALSE
2 24126 24256 111 6 774830 774975 49 4 wp 142 159 177 117 201 205 183 285 405 218 -1.0181 0.43334 -0.36925 0.047103 FALSE
2 24277 24433 112 6 774670 774830 48 4 wp 145 243 212 147 190 224 203 302 424 198 -0.81472 0.29619 -0.44757 0.033743 FALSE
2 24420 24587 113 6 774516 774678 47 4 wp 169 220 225 147 166 231 157 273 259 161 -0.52923 0.011231 -0.24971 0.1907 FALSE
2 24596 24755 114 6 774349 774507 46 4 wp 128 147 125 149 142 191 134 208 186 108 -0.82002 -0.18934 0.39568 0.069849 FALSE
2 25486 25616 122 6 773474 773618 39 4 wp 140 193 180 169 210 237 63 78 112 65 0.7971 0.34335 -0.1361 0.59106 FALSE
2 25911 26055 128 6 773042 773190 35 4 wp 176 214 241 132 182 226 64 92 114 58 0.9597 0.15435 -0.44577 0.07143 FALSE
2 26337 26486 132 6 772622 772768 31 4 wp 171 240 252 174 199 202 90 136 132 74 0.4953 -0.11 -0.14165 0.52731 FALSE
2 26417 26550 133 6 772527 772662 30 4 wp 146 185 200 152 182 192 75 103 111 51 0.51596 -0.13421 0.068239 0.78812 FALSE
2 26791 26969 137 6 772132 772308 25 4 wp 200 233 211 156 213 233 100 135 167 84 0.39844 0.10208 -0.26424 0.22269 FALSE
2 27749 27909 148 6 771193 771351 13 4 wp 146 185 211 146 219 217 125 177 211 146 -0.21788 0.28469 -0.23845 0.30315 FALSE
2 28125 28281 152 6 770838 770973 11 4 wp 206 235 218 144 206 251 162 225 291 166 -0.2872 0.25844 -0.46244 0.013973 FALSE
2 28498 28661 154 6 770439 770603 8 4 wp 190 228 235 235 230 278 160 216 239 143 -0.26402 0.04397 0.087798 0.64238 FALSE
2 29049 29187 156 6 769913 770063 5 4 wp 153 184 182 177 184 205 69 127 92 63 0.36685 -0.28642 0.35866 0.14865 FALSE
2 29201 29343 157 6 769754 769902 4 4 wp 181 260 261 167 248 348 69 124 131 83 0.81943 0.20496 -0.16157 0.60277 FALSE
2 36690 36842 1 6 768600 768760 1424 5 wp 161 228 232 210 175 261 154 243 219 99 -0.40831 -0.31429 0.31809 0.12495 FALSE
2 36869 37017 2 6 768438 768584 1423 5 wp 133 148 159 183 119 172 133 205 152 99 -0.66726 -0.38447 0.44713 0.12366 FALSE
2 37045 37189 3 6 768258 768406 1422 5 wp 91 134 121 96 146 139 138 182 142 123 -0.96367 -0.19783 0.28497 0.41655 FALSE
2 37203 37333 4 6 768111 768249 1421 5 wp 228 264 237 176 282 269 167 195 295 164 -0.065912 0.33549 -0.40494 0.10569 FALSE
2 37343 37495 5 6 767945 768108 1420 5 wp 152 215 201 120 201 208 176 208 259 143 -0.51962 0.059371 -0.224 0.37288 FALSE
2 37507 37629 6 6 767793 767939 1419 5 wp 152 143 143 93 184 200 111 157 236 177 -0.3385 0.68867 -0.65888 0.075241 FALSE
2 37643 37778 9 6 767634 767809 1418 5 wp 139 175 155 131 187 258 109 154 257 163 -0.22143 0.70796 -0.48664 0.020854 FALSE
2 37987 38121 12 6 767317 767471 1414 5 wp 156 238 237 115 228 223 88 148 234 142 0.36724 0.71808 -0.93587 0.0023756 FALSE
2 38280 38438 17 6 766986 767151 1411 5 wp 169 159 138 111 187 197 69 118 217 110 0.29299 0.82578 -0.82385 0.0087809 FALSE
2 38414 38567 18 6 766880 767033 1410 5 wp 150 183 189 111 175 193 91 131 180 91 0.17787 0.29799 -0.48806 0.032475 FALSE
2 39279 39407 23 6 766035 766171 1403 5 wp 162 210 205 157 220 205 98 146 151 84 0.18722 -0.032288 -0.0084546 0.96948 FALSE
2 39435 39588 24 6 765868 766022 1402 5 wp 161 192 178 157 199 235 88 109 112 49 0.36732 -0.29869 0.38803 0.1118 FALSE
2 39587 39745 25 6 765706 765864 1401 5 wp 135 162 164 173 200 208 114 172 157 67 -0.36297 -0.35144 0.63167 0.0047711 FALSE
2 39970 40113 27 6 765340 765486 1399 5 wp 153 144 149 126 178 187 113 167 142 82 -0.37389 -0.29769 0.36728 0.11149 FALSE
2 40123 40267 28 6 765173 765331 1398 5 wp 164 205 168 169 166 203 127 198 189 102 -0.32316 -0.13721 0.082559 0.69467 FALSE
2 40285 40438 29 6 765010 765167 1397 5 wp 128 174 155 147 137 210 129 200 151 75 -0.5777 -0.52666 0.57635 0.010139 FALSE
2 40445 40574 30 6 764874 765004 1396 5 wp 138 146 136 136 146 162 121 152 189 79 -0.44137 -0.054145 0.07455 0.77143 FALSE
2 40721 40873 31 6 764576 764730 1395 5 wp 160 190 218 174 196 223 119 208 167 76 -0.24549 -0.41079 0.41729 0.049074 FALSE
2 40897 41037 32 6 764410 764558 1394 5 wp 111 149 174 193 108 159 105 165 146 71 -0.37159 -0.31115 0.37402 0.37522 FALSE
2 41074 41211 33 6 764237 764379 1393 5 wp 185 184 188 142 199 232 114 172 162 106 -0.083679 -0.056358 0.024991 0.90689 FALSE
2 41229 41370 34 6 764074 764224 1392 5 wp 152 196 223 239 225 237 85 163 154 84 0.1674 -0.018459 0.27717 0.28607 FALSE
2 41388 41534 35 6 763913 764063 1391 5 wp 158 186 171 157 196 222 89 146 135 63 0.088285 -0.23239 0.3286 0.15644 FALSE
2 41867 42003 38 6 763431 763575 1388 5 wp 157 192 181 162 182 238 64 119 106 45 0.49662 -0.26015 0.33034 0.18924 FALSE
2 42778 42916 46 6 762536 762680 1381 5 wp 216 263 265 209 247 324 86 155 155 84 0.58517 0.019721 -0.017479 0.93318 FALSE
2 42950 43094 47 6 762352 762504 1380 5 wp 132 131 148 171 136 174 74 122 148 69 0.029498 0.15682 0.017482 0.9494 FALSE
2 43237 43361 48 6 762088 762226 1379 5 wp 150 186 150 151 159 227 99 146 154 101 -0.062981 0.094194 -0.018327 0.9351 FALSE
2 43398 43544 49 6 761909 762053 1378 5 wp 151 165 159 118 174 190 88 159 200 128 -0.092051 0.45874 -0.50564 0.021767 FALSE
2 43565 43718 50 6 761735 761873 1377 5 wp 184 196 195 143 224 245 132 201 268 161 -0.25889 0.39665 -0.37691 0.053351 FALSE
2 43867 44024 52 6 761424 761575 1373 5 wp 195 186 195 126 195 237 151 203 249 135 -0.35186 0.12526 -0.25198 0.25797 FALSE
2 44224 44380 54 6 761066 761225 1370 5 wp 190 227 270 178 228 266 125 221 219 141 -0.053034 0.10528 -0.19776 0.30622 FALSE
2 44419 44543 55 6 760910 761060 1369 5 wp 151 200 158 154 205 260 129 145 174 142 -0.19369 0.25298 -0.043527 0.89479 FALSE
2 44578 44716 56 6 760735 760881 1368 5 wp 143 163 167 122 144 165 103 176 179 117 -0.2793 0.13349 -0.32845 0.14081 FALSE
2 44733 44871 57 6 760582 760733 1367 5 wp 159 149 145 145 167 213 141 210 255 156 -0.67674 0.25919 -0.11772 0.56186 FALSE
2 44916 45052 58 6 760404 760541 1366 5 wp 189 224 221 214 206 243 163 284 247 139 -0.53529 -0.17665 0.18715 0.31902 FALSE
2 46014 46169 62 6 759256 759441 1358 5 wp 163 178 180 146 220 270 131 173 269 137 -0.2818 0.41917 -0.20621 0.32645 FALSE
2 46559 46700 65 6 758754 758907 1355 5 wp 203 260 224 181 240 294 162 204 292 173 -0.15647 0.36101 -0.36994 0.046055 FALSE
2 46732 46879 66 6 758579 758736 1354 5 wp 185 226 167 157 203 232 153 243 303 179 -0.49875 0.31629 -0.34734 0.066174 FALSE
2 46893 47029 67 6 758411 758561 1353 5 wp 177 233 221 220 209 296 191 257 246 145 -0.56905 -0.17773 0.31846 0.086854 FALSE
2 47074 47202 68 6 758249 758383 1352 5 wp 228 242 210 216 232 315 196 234 252 168 -0.40781 -0.013049 0.10517 0.65327 FALSE
2 47320 47445 69 6 757996 758144 1351 5 wp 224 225 253 207 221 303 106 152 229 123 0.39401 0.46443 -0.47514 0.016882 FALSE
2 48198 48342 76 6 757110 757268 1346 5 wp 192 229 241 161 226 231 141 199 254 118 -0.095651 0.13018 -0.28876 0.13919 FALSE
2 48354 48501 77 6 756950 757102 1345 5 wp 194 266 250 219 209 306 130 219 248 119 -0.022471 0.089297 -0.10154 0.59461 FALSE
2 48516 48675 78 6 756776 756937 1344 5 wp 162 173 205 177 181 224 137 216 220 111 -0.43369 -0.076229 0.12514 0.53716 FALSE
2 48767 48911 79 6 756536 756686 1343 5 wp 208 328 331 239 295 340 139 199 273 126 0.29178 0.23513 -0.27406 0.19292 FALSE
2 48939 49088 80 6 756357 756517 1342 5 wp 157 195 236 196 171 240 139 184 236 128 -0.20069 0.18272 -0.19105 0.33855 FALSE
2 49123 49282 81 6 756176 756318 1341 5 wp 162 225 201 160 198 254 137 213 269 140 -0.30388 0.24256 -0.24814 0.20299 FALSE
2 49291 49443 82 6 756008 756166 1340 5 wp 197 290 269 265 221 281 187 282 250 130 -0.36913 -0.28856 0.26529 0.17077 FALSE
2 49534 49672 83 6 755772 755918 1339 5 wp 185 211 215 194 210 278 169 275 327 205 -0.58374 0.30239 -0.20832 0.25145 FALSE
2 49679 49836 84 6 755593 755751 1338 5 wp 166 213 174 177 198 233 199 291 290 187 -0.8794 -0.0033011 0.08074 0.66267 FALSE
2 49848 49994 85 6 755458 755581 1337 5 wp 151 190 168 157 197 209 156 228 211 151 -0.64749 -0.039638 0.12701 0.52466 FALSE
2 50153 50311 88 6 755139 755299 1333 5 wp 187 219 193 176 162 260 158 224 282 134 -0.4049 0.12467 -0.19623 0.30803 FALSE
2 50526 50646 90 6 754807 754944 1329 5 wp 134 142 140 97 123 165 84 117 142 84 -0.0035789 0.19158 -0.37844 0.14994 FALSE
2 50657 50790 91 6 754663 754805 1327 5 wp 170 184 204 157 146 207 103 148 143 74 0.099628 -0.1968 0.0039952 0.98598 FALSE
2 50826 50960 92 6 754481 754623 1326 5 wp 102 129 144 159 114 139 60 118 111 54 0.046161 -0.078254 0.18317 0.61474 FALSE
2 51151 51304 95 6 754151 754299 1324 5 wp 100 131 127 156 120 169 60 110 79 56 0.036421 -0.26911 0.5349 0.081527 FALSE
2 51923 52069 103 6 753419 753548 1313 5 wp 168 188 224 136 175 197 41 80 71 30 1.2247 -0.24041 -0.012281 0.96663 FALSE
2 52690 52824 114 6 752628 752772 1305 5 wp 108 155 148 159 116 157 30 38 64 26 1.5239 0.3819 -0.34615 0.38924 FALSE
2 52958 53119 118 6 752330 752499 1302 5 wp 134 168 200 192 158 190 50 60 65 33 1.114 -0.17228 0.24064 0.4952 FALSE
2 53119 53279 120 6 752175 752331 1300 5 wp 137 189 161 180 142 187 43 49 64 30 1.3305 0.019905 -0.00021771 0.99949 FALSE
2 54024 54181 136 6 751273 751432 1287 5 wp 162 205 211 240 184 248 36 76 76 57 1.3404 0.33351 -0.15848 0.65129 FALSE
2 54385 54529 140 6 750914 751066 1283 5 wp 105 199 172 147 129 169 29 48 49 26 1.5656 -0.013034 -0.1181 0.76937 FALSE
2 55624 55782 154 6 749674 749827 1267 5 wp 161 217 203 183 142 225 50 74 62 51 1.1721 -0.079959 -0.054469 0.85383 FALSE
2 56201 56345 161 6 749105 749248 1258 5 wp 166 166 171 138 164 207 50 49 68 44 1.2751 0.1872 -0.24287 0.43011 FALSE
2 56411 56567 164 6 748886 749015 1256 5 wp 192 250 242 136 223 192 48 60 83 52 1.5953 0.34315 -0.70821 0.023857 FALSE
2 56926 57080 172 6 748391 748527 1249 5 wp 212 253 232 156 180 239 58 94 83 58 1.1517 -0.065691 -0.27985 0.26107 FALSE
2 57407 57535 179 6 747895 748049 1243 5 wp 170 181 214 183 211 244 57 77 95 52 1.0206 0.14979 -0.034901 0.89201 FALSE
2 58316 58448 190 6 747006 747160 1229 5 wp 160 214 190 163 198 223 52 106 119 50 0.79976 0.11634 -0.12351 0.62118 FALSE
2 58614 58749 194 6 746703 746855 1225 5 wp 93 121 151 180 143 181 91 117 103 72 -0.26521 -0.21521 0.64411 0.048326 FALSE
2 58791 58911 195 6 746542 746666 1224 5 wp 139 187 185 165 164 238 108 167 125 60 -0.15937 -0.55839 0.64705 0.0048123 FALSE
2 58942 59098 196 6 746360 746516 1223 5 wp 189 280 274 220 185 282 137 194 197 109 0.10377 -0.095693 -0.071327 0.71686 FALSE
2 59111 59269 197 6 746191 746343 1222 5 wp 227 339 306 273 298 344 184 268 266 157 -0.11222 -0.070274 0.088925 0.6139 FALSE
2 59284 59452 198 6 746004 746170 1221 5 wp 170 237 274 209 210 320 120 262 214 136 -0.1866 -0.044106 0.10122 0.71743 FALSE
2 59487 59614 199 6 745821 745975 1220 5 wp 116 149 132 157 152 169 127 205 207 125 -0.78882 0.036144 0.18107 0.4014 FALSE
2 60193 60335 202 6 745132 745266 1216 5 wp 137 180 204 111 170 205 127 181 150 98 -0.3024 -0.27996 0.1142 0.60317 FALSE
2 60338 60477 204 6 744975 745125 1215 5 wp 142 149 181 155 164 223 117 185 203 90 -0.4024 -0.038573 0.17291 0.42243 FALSE
2 60517 60639 205 6 744812 744926 1214 5 wp 148 211 189 155 178 250 128 226 218 85 -0.41068 -0.22896 0.25282 0.31039 FALSE
2 60680 60821 206 6 744611 744763 1213 5 wp 126 181 180 191 156 216 117 184 158 68 -0.36013 -0.41169 0.57334 0.016042 FALSE
2 61453 61598 209 6 743855 744002 1210 5 wp 154 176 207 123 211 253 62 96 138 64 0.71457 0.35497 -0.3054 0.34548 FALSE
2 61772 61912 211 6 743541 743684 1207 5 wp 213 208 200 141 236 215 136 174 160 107 -0.057412 -0.18693 0.045569 0.88305 FALSE
2 61923 62083 212 6 743380 743534 1206 5 wp 156 201 206 170 152 210 121 192 167 70 -0.20341 -0.39765 0.26043 0.22967 FALSE
2 62082 62226 213 6 743235 743393 1205 5 wp 155 177 156 158 162 231 115 153 155 99 -0.19268 -0.051386 0.15803 0.47514 FALSE
2 62399 62542 215 6 742915 743069 1203 5 wp 181 240 223 131 225 200 79 146 175 101 0.48019 0.33866 -0.60764 0.020404 FALSE
2 62555 62712 216 6 742736 742897 1202 5 wp 154 223 220 226 222 291 106 178 134 77 0.02203 -0.39583 0.65046 0.0022967 FALSE
2 63013 63153 219 6 742321 742442 1200 5 wp 160 158 144 100 164 199 29 61 65 40 1.3479 0.28322 -0.37176 0.34164 FALSE
2 63145 63301 220 6 742152 742312 1199 5 wp 205 269 279 198 266 307 56 100 130 54 1.2245 0.25032 -0.27713 0.2274 FALSE
2 63370 63518 221 6 741941 742083 1198 5 wp 146 222 262 213 186 266 59 93 94 59 0.98927 0.049495 -0.015236 0.96227 FALSE
2 63655 63796 222 6 741659 741801 1197 5 wp 191 257 206 189 172 254 127 197 176 97 -0.036897 -0.22318 0.072995 0.72137 FALSE
2 64004 64158 225 6 741291 741447 1194 5 wp 188 205 218 198 207 230 127 204 190 125 -0.16029 -0.028622 0.028406 0.88747 FALSE
2 64309 64459 228 6 740988 741110 1192 5 wp 158 179 157 132 161 199 97 126 101 56 0.088767 -0.49529 0.4206 0.094509 FALSE
2 64488 64618 229 6 740800 740959 1191 5 wp 165 175 201 157 187 230 55 100 121 73 0.76506 0.36434 -0.3446 0.1623 FALSE
2 64956 65109 233 6 740341 740491 1188 5 wp 150 175 160 101 170 171 54 77 81 56 0.83603 0.10373 -0.30647 0.30095 FALSE
2 65684 65836 239 6 739619 739757 1180 5 wp 213 243 269 157 185 237 61 106 90 52 1.0751 -0.20029 -0.18941 0.43763 FALSE
2 65898 66022 240 6 739430 739553 1178 5 wp 157 131 136 107 170 193 42 67 80 41 0.93176 0.16733 -0.11049 0.7774 FALSE
2 66051 66163 241 6 739268 739422 1177 5 wp 154 210 187 171 229 238 37 67 101 51 1.3601 0.57195 -0.41653 0.12135 FALSE
2 66493 66652 247 6 738810 738958 1170 5 wp 185 232 187 142 182 215 45 80 85 52 1.2323 0.17145 -0.40186 0.13494 FALSE
2 66676 66876 249 6 738599 738728 1168 5 wp 205 225 224 115 162 196 52 101 66 39 1.0641 -0.50044 -0.03975 0.88494 FALSE
2 66879 67008 250 6 738437 738561 1167 5 wp 78 101 108 136 81 91 41 53 34 19 0.5336 -0.82412 0.91797 0.13256 FALSE
2 67811 67967 262 6 737509 737650 1155 5 wp 172 213 215 193 176 231 46 71 82 62 1.3073 0.34702 -0.40154 0.12735 FALSE
2 67988 68128 264 6 737349 737519 1154 5 wp 97 131 96 188 152 162 42 48 60 33 0.768 0.03841 0.56206 0.22633 FALSE
2 68343 68506 267 6 737001 737131 1152 5 wp 143 142 161 78 107 104 42 109 59 29 0.56613 -0.71994 0.031288 0.93155 FALSE
2 68630 68778 269 6 736715 736869 1150 5 wp 97 142 144 152 122 155 61 90 79 40 0.28104 -0.33237 0.45773 0.15523 FALSE
2 68811 68931 270 6 736543 736680 1149 5 wp 152 172 181 143 126 168 90 147 117 74 0.047257 -0.27133 0.0055584 0.98186 FALSE
2 68936 69091 271 6 736399 736549 1148 5 wp 130 135 134 138 88 145 88 123 108 56 -0.13368 -0.35733 0.19473 0.52879 FALSE
2 69085 69245 272 6 736227 736397 1147 5 wp 175 250 248 206 259 296 112 178 198 125 0.16115 0.19331 -0.072047 0.7161 FALSE
2 69252 69404 273 6 736069 736221 1146 5 wp 250 325 321 208 316 364 122 173 218 134 0.54421 0.28294 -0.36244 0.066312 FALSE
2 69726 69846 275 6 735625 735777 1144 5 wp 127 140 151 163 140 173 74 125 130 93 0.029166 0.22033 -0.084914 0.73424 FALSE
2 70026 70185 277 6 735289 735445 1141 5 wp 211 235 234 158 244 273 96 144 226 152 0.45375 0.69948 -0.78154 0.00035663 FALSE
2 70230 70356 278 6 735112 735268 1140 5 wp 135 169 184 113 223 246 70 124 219 125 0.29159 0.86765 -0.69015 0.031622 FALSE
2 70413 70548 280 6 734951 735099 1138 5 wp 154 210 162 122 206 208 105 143 173 106 0.022559 0.19414 -0.23268 0.37609 FALSE
2 70586 70722 281 6 734757 734901 1137 5 wp 131 178 172 97 161 185 123 159 195 122 -0.29649 0.19148 -0.3767 0.086878 FALSE
2 70732 70878 282 6 734597 734747 1136 5 wp 156 210 215 143 226 209 166 255 294 185 -0.58923 0.22334 -0.28614 0.12832 FALSE
2 70874 71054 283 6 734439 734593 1135 5 wp 163 169 152 122 175 205 124 198 268 141 -0.45332 0.36559 -0.38547 0.060441 FALSE
2 71042 71194 284 6 734273 734431 1134 5 wp 210 282 278 188 297 313 163 270 382 225 -0.21743 0.52309 -0.53323 0.0022082 FALSE
2 71271 71417 285 6 734051 734201 1133 5 wp 206 205 216 201 183 273 96 140 149 77 0.36207 -0.047617 0.046253 0.83214 FALSE
2 71533 71674 286 6 733794 733946 1132 5 wp 218 316 325 270 243 387 159 280 350 175 -0.076897 0.28039 -0.27196 0.17995 FALSE
2 71695 71822 287 6 733623 733794 1131 5 wp 99 137 146 141 93 130 80 151 126 62 -0.30974 -0.26789 0.16431 0.62206 FALSE
2 71865 72012 288 6 733454 733611 1130 5 wp 130 164 160 112 195 172 94 169 170 111 -0.24894 0.15477 -0.13584 0.61598 FALSE
2 72027 72178 289 6 733292 733442 1129 5 wp 226 212 232 181 244 266 88 148 161 107 0.47014 0.23176 -0.25745 0.25428 FALSE
2 72505 72667 292 6 732809 732970 1126 5 wp 150 170 162 126 209 198 71 128 101 81 0.24598 -0.04185 0.12053 0.70587 FALSE
2 72702 72855 293 6 732621 732769 1125 5 wp 159 225 214 158 225 268 59 97 141 76 0.88717 0.5012 -0.44214 0.059159 FALSE
2 72823 72983 294 6 732497 732613 1123 5 wp 204 205 235 95 156 179 65 127 125 54 0.72268 -0.083847 -0.57748 0.048858 FALSE
2 73164 73305 296 6 732173 732315 1121 5 wp 135 201 228 152 179 214 62 140 113 44 0.45566 -0.3427 0.24365 0.43903 FALSE
2 73320 73467 297 6 732018 732162 1120 5 wp 161 178 188 106 145 167 81 113 71 54 0.3865 -0.59226 0.19036 0.48899 FALSE
2 73476 73628 298 6 731845 732045 1119 5 wp 172 248 244 197 208 267 90 154 126 103 0.39512 -0.028458 -0.0092214 0.96579 FALSE
2 73794 73950 300 6 731553 731704 1116 5 wp 179 218 199 181 194 256 84 166 178 111 0.22021 0.25977 -0.24118 0.25475 FALSE
2 73953 74097 301 6 731377 731533 1115 5 wp 134 150 148 100 143 161 102 194 109 63 -0.48357 -0.73748 0.57288 0.022687 FALSE
2 74275 74429 303 6 731047 731202 1113 5 wp 188 176 186 138 219 249 149 214 241 154 -0.44801 0.15673 -0.096828 0.67677 FALSE
2 74450 74604 304 6 730876 731034 1112 5 wp 161 210 188 166 216 257 158 242 235 150 -0.56869 -0.017751 0.14734 0.4453 FALSE
2 74625 74780 305 6 730694 730838 1111 5 wp 201 236 188 253 235 278 164 290 244 130 -0.57201 -0.24801 0.48643 0.015537 FALSE
2 74898 75044 306 6 730424 730566 1110 5 wp 210 412 337 316 266 355 201 312 339 123 -0.16724 -0.19835 0.13645 0.70913 FALSE
2 75160 75310 307 6 730163 730315 1109 5 wp 227 288 303 206 301 375 136 216 246 111 0.16624 0.022869 0.015197 0.94455 FALSE
2 75324 75485 308 6 729984 730142 1108 5 wp 152 164 160 131 180 189 109 145 165 105 -0.15064 0.11447 -0.10784 0.63081 FALSE
2 75504 75631 309 6 729825 729973 1107 5 wp 145 187 202 166 194 213 145 195 173 119 -0.41258 -0.18619 0.23414 0.25848 FALSE
2 75652 75803 310 6 729669 729822 1106 5 wp 233 225 222 202 202 311 170 247 157 112 -0.34051 -0.58717 0.5802 0.01024 FALSE
2 75820 75950 311 6 729526 729653 1105 5 wp 172 238 210 148 157 233 98 140 137 73 0.32308 -0.16493 -0.10503 0.64161 FALSE
2 75961 76127 312 6 729349 729481 1104 5 wp 159 175 193 87 134 159 81 127 97 43 0.29458 -0.56404 0.019761 0.94245 FALSE
2 76129 76262 314 6 729185 729317 1103 5 wp 153 183 168 86 132 148 62 127 92 50 0.38969 -0.3678 -0.16351 0.56683 FALSE
2 76292 76427 315 6 729027 729183 1102 5 wp 139 146 154 99 140 197 78 85 97 64 0.35494 -0.004917 -0.088953 0.76461 FALSE
2 77186 77328 326 6 728119 728267 1092 5 wp 151 158 156 137 157 188 40 63 64 38 1.1327 0.017203 -0.032417 0.9205 FALSE
2 77362 77516 327 6 727961 728110 1091 5 wp 141 174 157 141 183 184 67 78 70 29 0.63275 -0.56791 0.61751 0.039546 FALSE
2 77969 78099 335 6 727351 727483 1083 5 wp 128 139 141 112 101 145 45 48 44 26 1.0567 -0.41167 0.158 0.69154 FALSE
2 78759 78915 345 6 726560 726694 1076 5 wp 125 184 165 127 122 175 53 68 48 31 0.89869 -0.59326 0.37575 0.27136 FALSE
2 79098 79218 349 6 726258 726384 1071 5 wp 164 201 207 184 193 195 46 60 78 64 1.3725 0.46858 -0.51484 0.059129 FALSE
2 79374 79534 352 6 725920 726076 1069 5 wp 149 204 238 187 170 198 65 78 69 53 0.96714 -0.19333 0.064979 0.83727 FALSE
2 79589 79743 353 6 725730 725888 1068 5 wp 109 141 145 184 107 160 68 106 78 40 0.13011 -0.54721 0.70906 0.12074 FALSE
2 79827 79999 354 6 725477 725652 1067 5 wp 116 174 182 195 145 200 62 119 88 62 0.34445 -0.19394 0.35377 0.31455 FALSE
2 79972 80109 355 6 725393 725511 1066 5 wp 130 152 144 160 103 162 87 117 88 49 0.00076838 -0.56469 0.51146 0.12248 FALSE
2 80156 80286 356 6 725186 725318 1064 5 wp 113 132 113 125 97 108 60 91 49 49 0.1987 -0.53163 0.3743 0.33258 FALSE
2 80483 80639 358 6 724837 724995 1062 5 wp 136 196 164 163 151 164 102 184 199 106 -0.24752 0.12409 -0.22247 0.30641 FALSE
2 80930 81089 360 6 724383 724552 1060 5 wp 104 142 137 204 136 172 72 96 65 33 0.11562 -0.78449 1.179 0.011328 FALSE
2 81112 81280 361 6 724214 724372 1059 5 wp 130 187 187 152 185 197 50 65 98 52 1.0651 0.39349 -0.35964 0.20083 FALSE
2 81581 81721 366 6 723743 723872 1056 5 wp 168 171 167 143 159 182 46 94 79 44 0.83002 -0.14371 0.015442 0.95734 FALSE
2 82061 82185 371 6 723261 723417 1053 5 wp 109 134 121 155 135 192 44 77 87 49 0.54952 0.20334 0.14302 0.6558 FALSE
2 82475 82618 377 6 722857 723002 1050 5 wp 202 258 268 221 259 341 67 103 157 95 1.0456 0.59895 -0.48932 0.023708 FALSE
2 82777 82932 381 6 722544 722700 1046 5 wp 163 156 175 97 171 191 52 85 98 57 0.81404 0.21203 -0.40164 0.21659 FALSE
2 83211 83369 384 6 722127 722265 1041 5 wp 168 199 178 148 205 258 87 118 118 68 0.35453 -0.12157 0.21409 0.36147 FALSE
2 83695 83833 387 6 721662 721781 1038 5 wp 181 182 187 140 183 185 119 184 220 140 -0.18409 0.2868 -0.46411 0.024736 FALSE
2 83835 83977 388 6 721496 721657 1037 5 wp 135 187 156 147 152 224 155 212 251 132 -0.68032 0.070149 -0.0049197 0.98066 FALSE
2 84000 84152 389 6 721323 721477 1036 5 wp 219 241 239 139 262 303 176 249 352 170 -0.33739 0.28728 -0.36291 0.17998 FALSE
2 84175 84317 390 6 721159 721307 1035 5 wp 239 295 303 223 298 344 182 232 289 147 -0.050171 0.075501 -0.090916 0.611 FALSE
2 84491 84635 391 6 720841 720988 1034 5 wp 147 229 203 134 198 201 111 144 190 120 0.11276 0.30618 -0.4796 0.032232 FALSE
2 84673 84795 392 6 720679 720835 1033 5 wp 164 188 217 158 202 244 91 112 140 78 0.42201 0.11289 -0.091111 0.69 FALSE
2 84810 84970 393 6 720513 720663 1032 5 wp 157 208 195 147 176 228 88 129 137 65 0.31199 -0.095188 0.0081021 0.97223 FALSE
2 85163 85294 395 6 720157 720316 1029 5 wp 142 160 180 139 180 203 51 72 95 43 0.91534 0.16738 -0.11505 0.68954 FALSE
2 85427 85582 398 6 719895 720033 1025 5 wp 213 207 220 133 170 207 69 87 85 49 0.98194 -0.20459 -0.19604 0.44852 FALSE
2 85750 85908 400 6 719569 719724 1022 5 wp 170 206 189 131 160 199 56 84 112 47 0.96246 0.18354 -0.4553 0.088074 FALSE
2 86203 86349 403 6 719134 719297 1018 5 wp 136 163 173 131 167 180 48 76 86 64 0.87939 0.32843 -0.36825 0.20362 FALSE
2 86381 86503 404 6 718971 719125 1017 5 wp 162 178 154 163 203 216 52 87 75 45 0.79063 -0.17697 0.3502 0.20695 FALSE
2 86537 86674 405 6 718806 718942 1016 5 wp 166 231 203 182 166 239 79 114 91 63 0.57897 -0.28963 0.20027 0.40696 FALSE
2 86723 86859 406 6 718612 718774 1015 5 wp 222 281 289 236 267 337 111 117 149 106 0.72174 0.1832 -0.15882 0.43844 FALSE
2 86881 87033 407 6 718440 718596 1014 5 wp 188 189 226 190 183 222 95 125 125 72 0.39773 -0.14264 0.0656 0.77317 FALSE
2 87045 87195 408 6 718285 718435 1013 5 wp 157 227 201 176 210 262 97 138 166 104 0.25624 0.23001 -0.14214 0.50881 FALSE
2 87193 87350 409 6 718128 718286 1012 5 wp 158 211 183 159 182 234 110 202 203 124 -0.21565 0.1136 -0.11707 0.57022 FALSE
2 87370 87505 410 6 717969 718106 1011 5 wp 173 194 210 145 197 244 110 200 228 108 -0.14074 0.13681 -0.18342 0.36997 FALSE
2 87527 87684 411 6 717795 717960 1010 5 wp 150 173 155 145 182 181 117 189 213 112 -0.40017 0.10887 -0.078856 0.71127 FALSE
2 87722 87852 412 6 717623 717755 1008 5 wp 166 202 212 181 198 245 106 211 184 102 -0.16117 -0.10627 0.15253 0.46037 FALSE
2 89189 89332 416 6 716147 716311 1003 5 wp 126 143 163 120 142 168 134 194 268 126 -0.65769 0.26545 -0.33295 0.11656 FALSE
2 89335 89482 417 6 715977 716132 1002 5 wp 158 161 156 142 157 199 168 313 268 132 -1.0453 -0.23813 0.23885 0.23961 FALSE
2 89928 90064 418 6 715417 715557 1001 5 wp 154 252 206 207 164 257 122 241 198 111 -0.27898 -0.18063 0.16884 0.53983 FALSE
2 90078 90234 419 6 715273 715403 1000 5 wp 175 215 198 124 193 281 129 197 257 140 -0.19916 0.30424 -0.36486 0.11682 FALSE
2 90262 90386 420 6 715093 715231 999 5 wp 121 115 126 89 138 148 122 186 268 130 -0.8122 0.37739 -0.39664 0.073709 FALSE
2 90358 90504 421 6 714967 715121 998 5 wp 92 154 134 131 153 174 107 201 191 99 -0.73887 -0.054238 0.27265 0.2286 FALSE
2 90648 90772 422 6 714689 714835 997 5 wp 123 178 187 148 197 247 112 176 168 90 -0.29403 -0.13644 0.35332 0.10432 FALSE
2 90788 90933 423 6 714523 714692 996 5 wp 203 210 212 197 205 264 110 175 157 103 0.090209 -0.091796 0.11791 0.5715 FALSE
2 90962 91108 424 6 714371 714523 995 5 wp 200 227 193 178 258 245 130 197 189 146 -0.1224 0.10452 -0.032021 0.9072 FALSE
2 91146 91286 425 6 714195 714331 994 5 wp 206 200 182 116 235 281 115 177 214 111 -0.025608 0.16581 -0.16503 0.65072 FALSE
2 91303 91433 426 6 714047 714179 993 5 wp 112 128 139 121 124 152 98 119 139 81 -0.26491 0.028697 -0.019488 0.94096 FALSE
2 91432 91574 428 6 713904 714048 992 5 wp 153 182 190 122 185 206 104 168 204 88 -0.097932 0.10506 -0.20469 0.36122 FALSE
2 91598 91722 429 6 713751 713869 991 5 wp 108 103 97 64 109 120 73 95 132 62 -0.18054 0.19301 -0.34789 0.29777 FALSE
2 91743 91909 430 6 713574 713737 990 5 wp 143 215 184 152 170 236 147 191 207 117 -0.38689 -0.048707 0.028942 0.88785 FALSE
2 91913 92036 431 6 713417 713575 989 5 wp 133 138 143 131 158 186 109 135 151 80 -0.29992 -0.076664 0.20909 0.38353 FALSE
2 92083 92234 432 6 713251 713401 988 5 wp 71 117 126 128 84 146 87 148 113 51 -0.63479 -0.51057 0.65834 0.056064 FALSE
2 92363 92483 433 6 712974 713120 987 5 wp 158 142 135 130 172 192 117 178 172 88 -0.48034 -0.16686 0.27799 0.21514 FALSE
2 92508 92650 434 6 712825 712977 986 5 wp 140 184 166 169 168 175 119 200 192 93 -0.4255 -0.14455 0.16045 0.45542 FALSE
2 92690 92838 435 6 712640 712792 985 5 wp 127 143 143 121 142 154 115 186 204 97 -0.58771 0.012068 -0.056962 0.80088 FALSE
2 93139 93286 438 6 712196 712348 982 5 wp 134 164 191 131 176 233 91 144 166 95 0.0061883 0.17998 -0.10517 0.64165 FALSE
2 93286 93439 439 6 712039 712195 981 5 wp 143 186 181 168 169 227 94 152 128 82 0.0030517 -0.18864 0.27475 0.22965 FALSE
2 93721 93885 442 6 711602 711763 979 5 wp 187 198 226 179 198 253 84 121 111 63 0.52373 -0.2149 0.19419 0.40326 FALSE
2 93897 94030 443 6 711433 711589 978 5 wp 174 178 174 169 214 234 60 108 119 83 0.61167 0.31837 -0.15382 0.52027 FALSE
2 95203 95333 457 6 710152 710310 964 5 wp 189 249 227 208 236 292 82 128 141 67 0.61195 -0.00027514 0.086634 0.69409 FALSE
2 95539 95679 459 6 709812 709965 961 5 wp 164 229 206 171 202 231 111 175 176 113 0.014732 0.054033 -0.097889 0.63905 FALSE
2 95697 95845 460 6 709639 709793 960 5 wp 237 291 286 252 291 312 145 237 220 114 0.045345 -0.17136 0.18763 0.31361 FALSE
2 95862 96007 461 6 709478 709627 959 5 wp 145 234 253 208 175 267 163 258 201 115 -0.47345 -0.38418 0.3764 0.097701 FALSE
2 96027 96167 462 6 709317 709463 958 5 wp 99 144 149 212 116 175 104 145 108 61 -0.41905 -0.54708 0.88824 0.065226 FALSE
2 96659 96800 465 6 708680 708827 955 5 wp 245 365 314 244 331 371 91 134 191 103 0.98007 0.40512 -0.42917 0.029911 FALSE
2 97262 97377 473 6 708083 708220 950 5 wp 99 116 134 118 98 142 47 54 63 36 0.711 -0.028296 0.010534 0.97836 FALSE
2 97693 97836 479 6 707652 707794 942 5 wp 146 186 197 119 157 168 49 93 93 46 0.85815 -0.0026405 -0.30668 0.28217 FALSE
2 97841 97967 481 6 707522 707646 940 5 wp 128 212 196 114 151 205 49 75 61 41 1.0499 -0.24278 -0.0094111 0.9755 FALSE
2 97977 98083 482 6 707385 707535 939 5 wp 109 126 143 157 151 190 51 62 75 53 0.6741 0.21059 0.13289 0.67751 FALSE
2 98136 98277 484 6 707229 707373 938 5 wp 117 140 123 124 132 184 57 81 69 45 0.40731 -0.24258 0.38471 0.2418 FALSE
2 98612 98766 488 6 706749 706906 934 5 wp 167 211 242 187 205 235 69 114 142 64 0.71058 0.18288 -0.21923 0.34176 FALSE
2 98777 98912 489 6 706575 706714 933 5 wp 184 210 222 151 195 217 72 109 117 75 0.71693 0.11979 -0.31175 0.18678 FALSE
2 99575 99705 495 6 705787 705933 926 5 wp 149 190 188 136 244 237 130 179 228 129 -0.29313 0.22276 -0.059801 0.81298 FALSE
2 99891 100036 497 6 705453 705598 924 5 wp 207 263 261 182 227 285 113 188 262 144 0.23345 0.45956 -0.59849 0.0018437 FALSE
2 100328 100469 499 6 705013 705180 922 5 wp 85 116 110 158 81 134 111 162 179 105 -0.87306 0.08188 0.14945 0.68211 FALSE
2 100470 100601 500 6 704883 705019 921 5 wp 170 201 186 94 157 190 95 163 285 159 0.069099 0.81441 -1.2246 4.2404e-09 TRUE
2 100628 100758 501 6 704728 704861 920 5 wp 153 160 169 116 145 181 91 151 243 142 -0.047266 0.70411 -0.89788 3.7333e-05 FALSE
2 100777 100934 502 6 704571 704712 919 5 wp 113 131 140 77 165 149 67 106 201 108 0.10325 0.85754 -0.90046 0.0033853 FALSE
2 100931 101082 503 6 704405 704557 918 5 wp 194 279 260 171 197 256 118 189 258 158 0.20324 0.47482 -0.76659 6.9957e-05 FALSE
2 101101 101235 504 6 704249 704384 917 5 wp 170 206 219 162 191 220 125 208 205 157 -0.20749 0.18726 -0.29991 0.15972 FALSE
2 101447 101585 505 6 703900 704042 916 5 wp 107 122 116 112 138 142 25 54 86 25 1.1058 0.47202 -0.3455 0.37919 FALSE
2 101591 101737 506 6 703745 703901 915 5 wp 154 201 200 145 186 251 46 57 63 43 1.3651 0.068544 -0.069278 0.81234 FALSE
2 101835 101993 507 6 703494 703652 914 5 wp 124 185 162 164 158 194 101 158 175 122 -0.19107 0.24533 -0.16401 0.45628 FALSE
2 102012 102158 508 6 703319 703475 913 5 wp 127 144 173 112 155 190 79 115 145 66 0.13938 0.12177 -0.14799 0.5633 FALSE
2 102331 102485 510 6 702996 703144 911 5 wp 129 193 156 153 162 170 70 127 95 72 0.2359 -0.175 0.15032 0.55889 FALSE
2 102494 102637 511 6 702847 702987 910 5 wp 195 251 212 164 193 183 76 115 149 83 0.7336 0.3038 -0.63941 0.0048561 FALSE
2 102668 102808 512 6 702656 702816 909 5 wp 167 161 202 168 194 260 59 108 146 66 0.63 0.36107 -0.20105 0.39891 FALSE
2 103473 103609 521 6 701868 702012 902 5 wp 160 205 210 181 213 236 47 67 47 42 1.2776 -0.30856 0.38605 0.17836 FALSE
2 103889 104038 528 6 701450 701608 898 5 wp 118 157 164 161 175 198 29 38 43 34 1.6477 0.24439 -0.010736 0.97634 FALSE
2 104208 104354 530 6 701149 701293 894 5 wp 110 117 113 122 111 143 43 66 55 33 0.59769 -0.27717 0.36246 0.35082 FALSE
2 104715 104841 534 6 700642 700778 891 5 wp 159 209 219 170 188 250 54 59 88 54 1.3056 0.34381 -0.35391 0.18441 FALSE
2 105050 105187 537 6 700298 700460 888 5 wp 128 173 159 189 155 219 37 77 80 47 0.97721 0.20227 0.037876 0.89738 FALSE
2 105426 105552 541 6 699926 700106 885 5 wp 143 154 184 190 222 301 39 55 109 62 1.3024 0.88548 -0.38727 0.14956 FALSE
2 105953 106089 547 6 699405 699563 881 5 wp 180 196 211 123 218 257 74 87 125 73 0.79363 0.30208 -0.35903 0.26941 FALSE
2 106094 106216 549 6 699272 699422 880 5 wp 113 126 122 175 183 217 52 84 105 60 0.3649 0.30866 0.30402 0.28389 FALSE
2 106388 106555 553 6 698954 699111 878 5 wp 175 166 243 156 211 228 84 134 132 82 0.3771 0.012735 -0.049722 0.85376 FALSE
2 106882 107022 557 6 698463 698625 874 5 wp 145 225 227 173 195 220 106 193 206 105 -0.048794 0.084519 -0.15526 0.45253 FALSE
2 107061 107197 558 6 698315 698461 873 5 wp 129 170 176 176 140 167 113 178 142 79 -0.3448 -0.37103 0.35231 0.12324 FALSE
2 107223 107373 559 6 698113 698285 872 5 wp 152 211 211 142 162 212 111 174 196 131 -0.043317 0.242 -0.45546 0.03005 FALSE
2 107379 107525 560 6 697961 698109 871 5 wp 162 189 202 154 169 214 114 153 177 87 -0.0095144 -0.013131 -0.090828 0.67705 FALSE
2 107641 107770 561 6 697695 697849 870 5 wp 102 185 170 186 140 173 79 142 140 90 -0.0014464 0.11987 -0.014409 0.96728 FALSE
2 107867 108027 562 6 697480 697622 869 5 wp 171 196 195 146 191 234 134 222 220 136 -0.38419 0.04005 -0.084617 0.67233 FALSE
2 108014 108177 563 6 697303 697449 868 5 wp 218 285 253 184 266 308 116 165 206 124 0.37149 0.25802 -0.32009 0.10291 FALSE
2 108194 108332 564 6 697147 697291 867 5 wp 193 222 205 186 223 260 126 214 190 95 -0.17341 -0.23229 0.27863 0.16722 FALSE
2 108362 108499 565 6 696975 697113 866 5 wp 141 162 169 150 149 181 91 134 154 77 0.016507 0.048922 -0.081298 0.73242 FALSE
2 108513 108649 566 6 696810 696968 865 5 wp 129 152 149 160 137 146 86 159 139 67 -0.22143 -0.22515 0.22549 0.3924 FALSE
2 108845 109017 568 6 696464 696620 863 5 wp 170 261 235 189 195 263 69 139 113 68 0.63796 -0.15446 0.057091 0.80233 FALSE
2 109059 109188 571 6 696295 696425 862 5 wp 136 202 192 136 202 238 47 85 98 61 0.95757 0.311 -0.25382 0.33664 FALSE
2 109442 109563 576 6 695921 696079 858 5 wp 223 251 216 199 242 337 69 109 134 79 0.91085 0.2891 -0.1918 0.38821 FALSE
2 109576 109726 577 6 695759 695905 857 5 wp 185 230 220 173 179 229 58 114 130 82 0.84726 0.3498 -0.53744 0.02094 FALSE
2 109734 109874 578 6 695592 695752 856 5 wp 137 207 201 216 172 241 108 152 118 91 -0.00064795 -0.25982 0.42437 0.13594 FALSE
2 109939 110063 580 6 695419 695553 854 5 wp 73 109 114 125 89 165 68 111 79 48 -0.3278 -0.45564 0.75687 0.026972 FALSE
2 110103 110248 581 6 695243 695409 853 5 wp 150 210 214 196 192 277 123 200 222 115 -0.22155 0.082456 0.070899 0.72373 FALSE
2 110262 110422 582 6 695067 695218 852 5 wp 166 148 193 150 162 210 149 214 238 122 -0.56816 -0.0017312 -0.023673 0.90739 FALSE
2 110441 110591 583 6 694896 695052 851 5 wp 212 252 230 279 219 290 231 298 275 144 -0.67639 -0.34188 0.47564 0.044425 FALSE
2 110668 110816 584 6 694672 694820 850 5 wp 168 212 211 245 244 239 216 361 398 220 -1.0098 0.12906 0.12691 0.4655 FALSE
2 110949 111106 586 6 694379 694535 848 5 wp 169 189 179 111 198 235 271 399 678 326 -1.3705 0.57687 -0.63973 0.0054743 FALSE
2 111116 111238 587 6 694225 694375 847 5 wp 198 201 219 110 213 265 264 414 492 273 -1.177 0.199 -0.35524 0.065729 FALSE
2 111396 111524 588 6 693961 694115 846 5 wp 176 238 243 195 209 257 148 266 253 144 -0.37586 -0.022336 -0.024209 0.89774 FALSE
2 111546 111695 589 6 693789 693943 845 5 wp 213 249 239 144 226 279 192 288 342 193 -0.5043 0.17971 -0.36403 0.041835 FALSE
2 111704 111833 590 6 693653 693783 844 5 wp 191 201 221 120 214 276 153 239 331 167 -0.39919 0.35559 -0.45075 0.069476 FALSE
2 111860 112002 591 6 693465 693623 843 5 wp 144 193 182 129 192 228 151 225 248 173 -0.59057 0.21076 -0.19599 0.34615 FALSE
2 112017 112169 592 6 693297 693455 842 5 wp 159 155 168 135 203 234 124 178 257 132 -0.37535 0.37565 -0.2016 0.32672 FALSE
2 112165 112299 593 6 693164 693322 841 5 wp 150 184 160 126 158 198 120 154 176 100 -0.21214 0.022797 -0.1252 0.5719 FALSE
2 112326 112487 594 6 693000 693158 840 5 wp 145 169 150 118 221 224 98 170 209 139 -0.24117 0.44029 -0.23715 0.42975 FALSE
2 112507 112624 596 6 692866 692976 839 5 wp 156 165 186 127 204 197 99 140 123 102 0.029606 -0.017368 0.010049 0.97397 FALSE
2 112838 112990 599 6 692493 692651 836 5 wp 130 197 190 134 167 236 150 250 268 163 -0.6798 0.14739 -0.15705 0.4219 FALSE
2 113005 113145 600 6 692322 692483 835 5 wp 133 191 167 132 189 251 156 230 276 173 -0.70983 0.25156 -0.10009 0.60776 FALSE
2 113165 113311 601 6 692171 692325 834 5 wp 184 238 227 186 198 273 149 256 266 142 -0.36301 0.038913 -0.084144 0.65553 FALSE
2 113343 113492 602 6 691996 692142 833 5 wp 123 187 174 170 152 226 141 225 199 110 -0.65001 -0.21795 0.34132 0.10012 FALSE
2 113622 113776 603 6 691716 691870 832 5 wp 113 160 169 143 142 185 143 229 223 123 -0.80345 -0.078276 0.11287 0.59029 FALSE
2 113788 113937 604 6 691547 691697 831 5 wp 193 247 258 185 234 279 199 319 409 231 -0.61901 0.33387 -0.39482 0.022779 FALSE
2 113963 114111 605 6 691379 691524 830 5 wp 150 136 148 112 130 173 131 208 180 98 -0.68319 -0.26174 0.12367 0.57839 FALSE
2 114119 114269 606 6 691214 691364 829 5 wp 159 162 165 166 180 211 143 217 190 134 -0.61339 -0.1057 0.24008 0.2428 FALSE
2 114274 114404 607 6 691059 691211 828 5 wp 101 148 135 143 147 181 95 155 128 91 -0.43127 -0.13815 0.38018 0.12103 FALSE
2 114432 114591 608 6 690877 691037 827 5 wp 134 150 146 130 154 182 74 123 134 63 0.084968 0.013863 0.037981 0.88355 FALSE
2 114604 114738 610 6 690745 690870 826 5 wp 107 171 141 129 139 171 79 94 110 53 0.19771 -0.096587 0.11216 0.69223 FALSE
2 114760 114925 611 6 690569 690711 825 5 wp 154 203 208 195 191 237 72 112 169 95 0.56567 0.54644 -0.45811 0.041716 FALSE
2 115622 115756 620 6 689732 689866 818 5 wp 155 240 231 160 205 277 89 142 191 87 0.38224 0.27368 -0.30046 0.19044 FALSE
2 115781 115934 621 6 689551 689708 817 5 wp 186 196 206 143 192 258 96 162 212 107 0.14825 0.32703 -0.39019 0.063346 FALSE
2 115940 116111 622 6 689403 689545 816 5 wp 147 191 204 156 176 220 111 185 197 89 -0.17497 -0.038437 0.006301 0.97641 FALSE
2 116104 116233 623 6 689253 689392 815 5 wp 170 218 243 183 244 287 120 185 198 125 -0.0047752 0.11867 -0.0017261 0.99309 FALSE
2 116253 116377 624 6 689093 689235 814 5 wp 132 155 146 152 135 196 139 160 147 92 -0.54012 -0.31318 0.40877 0.089437 FALSE
2 116425 116574 625 6 688908 689058 813 5 wp 189 285 251 207 255 314 166 293 273 182 -0.38533 0.040849 -0.0016695 0.99258 FALSE
2 116589 116747 626 6 688739 688899 812 5 wp 121 205 214 200 174 234 134 236 190 130 -0.50456 -0.14347 0.27496 0.29 FALSE
2 117742 117885 632 6 687609 687767 805 5 wp 168 224 220 147 236 244 89 174 270 139 0.18385 0.66986 -0.69681 0.0022618 FALSE
2 117907 118051 634 6 687428 687580 804 5 wp 150 177 176 116 186 214 90 168 185 104 -0.07276 0.2021 -0.23554 0.28479 FALSE
2 118064 118192 635 6 687269 687426 803 5 wp 150 171 155 117 172 244 64 120 195 91 0.34302 0.65368 -0.5778 0.04588 FALSE
2 118225 118369 636 6 687106 687262 802 5 wp 197 228 230 175 207 264 129 182 220 122 0.019494 0.1546 -0.24035 0.22638 FALSE
2 118382 118524 637 6 686943 687104 800 5 wp 134 194 211 152 205 220 75 145 180 99 0.24991 0.38001 -0.33543 0.12977 FALSE
2 118725 118851 640 6 686613 686745 796 5 wp 153 182 199 180 145 189 73 164 132 80 0.15609 -0.091471 -0.010353 0.97114 FALSE
2 118911 119043 643 6 686443 686591 794 5 wp 173 219 210 205 222 257 88 125 150 108 0.44284 0.31873 -0.18985 0.38154 FALSE
2 119424 119579 646 6 685880 686064 790 5 wp 219 273 281 223 234 291 49 102 119 59 1.3181 0.268 -0.37255 0.10767 FALSE
2 119578 119751 648 6 685756 685914 789 5 wp 201 263 275 164 171 250 45 103 104 50 1.2856 0.091626 -0.49211 0.044449 FALSE
2 119744 119886 649 6 685617 685772 788 5 wp 148 185 193 164 177 208 48 61 82 50 1.2077 0.29704 -0.28982 0.30873 FALSE
2 119882 120029 651 6 685455 685609 787 5 wp 131 163 194 196 166 213 55 86 79 53 0.73785 -0.054138 0.24493 0.3843 FALSE
2 120263 120408 654 6 685087 685225 783 5 wp 138 238 228 187 176 257 60 99 97 50 0.86679 -0.091045 0.079249 0.78132 FALSE
2 121209 121356 663 6 684139 684284 770 5 wp 141 151 189 146 121 217 74 120 116 60 0.26449 -0.11932 0.058146 0.82787 FALSE
2 121350 121481 664 6 684003 684143 769 5 wp 156 221 177 163 180 251 104 121 130 61 0.22812 -0.24432 0.28036 0.22478 FALSE
2 121523 121665 665 6 683823 683977 768 5 wp 182 280 273 217 205 266 133 148 187 82 0.29313 -0.1024 -0.038157 0.88676 FALSE
2 121684 121816 666 6 683666 683808 767 5 wp 121 195 205 194 152 232 102 156 164 81 -0.049485 -0.066244 0.17211 0.53157 FALSE
2 122016 122168 669 6 683320 683467 765 5 wp 185 229 268 231 218 274 150 244 247 105 -0.25723 -0.16263 0.19601 0.35394 FALSE
2 122302 122451 670 6 683051 683202 764 5 wp 129 225 196 231 155 232 65 87 75 33 0.77246 -0.5186 0.65979 0.14962 FALSE
2 122651 122819 672 6 682712 682836 761 5 wp 85 105 116 136 74 112 45 92 34 23 0.14012 -1.182 1.2292 0.02426 FALSE
2 123273 123425 679 6 682087 682242 755 5 wp 136 154 127 113 216 200 43 73 101 57 0.81382 0.48111 -0.21343 0.60786 FALSE
2 123900 124053 683 6 681459 681585 748 5 wp 170 232 244 173 196 274 80 112 104 59 0.68938 -0.21622 0.14646 0.53288 FALSE
2 124063 124213 684 6 681283 681429 747 5 wp 111 160 146 177 106 173 60 83 84 54 0.4751 -0.019237 0.11206 0.78964 FALSE
2 124376 124516 686 6 680952 681114 745 5 wp 123 183 166 146 167 232 84 140 122 66 0.025257 -0.22521 0.37004 0.12607 FALSE
2 124563 124687 687 6 680799 680931 744 5 wp 174 218 204 141 197 232 111 158 172 90 0.091701 -0.024828 -0.10556 0.62331 FALSE
2 124708 124856 688 6 680629 680787 743 5 wp 179 191 191 177 213 223 107 208 202 136 -0.19672 0.16152 -0.093277 0.6484 FALSE
2 125031 125162 689 6 680324 680480 742 5 wp 230 291 269 234 247 298 185 312 288 157 -0.37459 -0.13011 0.05268 0.76638 FALSE
2 125182 125323 690 6 680161 680307 741 5 wp 154 271 233 188 195 232 228 326 327 168 -0.81774 -0.15349 0.008573 0.9619 FALSE
2 125330 125489 691 6 680000 680155 740 5 wp 193 249 235 178 234 270 213 313 296 201 -0.69138 -0.040326 -0.010879 0.95131 FALSE
2 125494 125637 692 6 679842 679989 739 5 wp 139 155 174 150 163 240 142 208 210 147 -0.63419 0.072397 0.099289 0.62796 FALSE
2 125659 125783 693 6 679677 679829 738 5 wp 98 106 125 102 112 147 95 137 130 65 -0.55108 -0.24477 0.31379 0.27189 FALSE
2 125824 125980 694 6 679507 679661 737 5 wp 192 197 183 144 234 237 118 152 196 108 0.024343 0.17572 -0.14542 0.57961 FALSE
2 126278 126401 698 6 679087 679246 734 5 wp 159 184 200 213 178 298 69 102 134 78 0.61445 0.33571 -0.058154 0.80966 FALSE
2 126765 126934 702 6 678559 678723 730 5 wp 130 197 193 110 146 201 108 163 196 108 -0.11834 0.18731 -0.43821 0.045739 FALSE
2 126970 127107 703 6 678377 678519 728 5 wp 149 184 213 124 206 202 130 192 230 117 -0.295 0.11813 -0.21574 0.32848 FALSE
2 127115 127257 704 6 678207 678371 727 5 wp 144 208 189 167 206 274 165 249 311 173 -0.66978 0.24758 -0.053221 0.77697 FALSE
2 127457 127593 707 6 677909 678051 724 5 wp 114 156 178 136 144 184 109 168 155 77 -0.36233 -0.2419 0.23779 0.30728 FALSE
2 128163 128313 712 6 677173 677327 716 5 wp 125 183 145 90 198 204 75 112 196 93 0.21811 0.62182 -0.57858 0.13195 FALSE
2 128323 128481 713 6 677013 677172 715 5 wp 160 149 185 137 174 225 72 94 154 108 0.51821 0.69647 -0.65329 0.0083921 FALSE
2 128497 128627 714 6 676865 677013 714 5 wp 159 165 169 117 212 211 68 85 153 89 0.62559 0.67171 -0.61637 0.051545 FALSE
2 128788 128916 717 6 676554 676700 711 5 wp 137 201 185 142 178 246 92 99 170 102 0.37439 0.51815 -0.47003 0.042112 FALSE
2 129039 129181 718 6 676311 676450 709 5 wp 139 207 202 155 196 237 80 119 125 96 0.40249 0.20176 -0.15802 0.49277 FALSE
2 129187 129331 719 6 676156 676303 708 5 wp 197 192 209 186 229 248 74 151 138 72 0.38377 -0.062809 0.14756 0.50796 FALSE
2 130409 130545 732 6 674938 675073 695 5 wp 163 177 154 85 169 168 46 76 83 51 0.98322 0.17854 -0.48792 0.2009 FALSE
2 131125 131265 739 6 674278 674404 689 5 wp 142 169 159 123 211 243 87 133 138 105 0.046344 0.21055 0.0066264 0.98296 FALSE
2 131297 131415 742 6 674076 674212 688 5 wp 182 189 182 146 203 253 113 174 145 102 -0.098241 -0.17173 0.21941 0.3073 FALSE
2 131593 131745 744 6 673778 673926 686 5 wp 141 179 192 153 180 269 127 152 202 91 -0.20131 0.045483 0.11606 0.64353 FALSE
2 132080 132232 747 6 673255 673411 683 5 wp 154 268 290 244 223 292 179 310 279 143 -0.51147 -0.18756 0.24217 0.32616 FALSE
2 132387 132534 748 6 672956 673113 682 5 wp 119 107 123 116 130 175 57 110 114 77 0.040436 0.25773 -0.062534 0.83068 FALSE
2 132563 132709 749 6 672780 672918 681 5 wp 112 118 127 126 122 142 62 102 98 44 0.082478 -0.20062 0.27314 0.39513 FALSE
2 132726 132872 750 6 672609 672761 680 5 wp 132 148 165 160 139 188 82 147 125 80 -0.079608 -0.11141 0.18522 0.44805 FALSE
2 132877 133026 751 6 672448 672607 679 5 wp 183 210 214 146 157 206 82 141 170 91 0.40314 0.25472 -0.57273 0.010137 FALSE
2 133208 133355 753 6 672140 672290 677 5 wp 164 177 168 137 208 231 75 98 153 86 0.50154 0.48133 -0.37427 0.11269 FALSE
2 133355 133506 754 6 671954 672114 676 5 wp 137 157 147 131 150 179 48 80 106 82 0.74286 0.61867 -0.62113 0.027627 FALSE
2 134328 134467 760 6 671002 671170 664 5 wp 131 205 159 118 175 214 52 99 196 104 0.67035 1.0219 -1.0531 3.2859e-05 FALSE
2 134636 134803 762 6 670693 670842 659 5 wp 174 204 223 88 179 186 75 110 141 80 0.64492 0.2781 -0.76047 0.0094597 FALSE
2 134945 135078 764 6 670392 670552 656 5 wp 208 186 184 127 254 269 107 152 244 117 0.11545 0.46686 -0.39447 0.29749 FALSE
2 135087 135253 765 6 670225 670386 655 5 wp 156 214 211 127 191 216 110 173 237 125 -0.014875 0.37518 -0.55935 0.0067952 FALSE
2 135248 135405 766 6 670068 670224 654 5 wp 187 191 211 103 171 198 133 156 202 108 -0.04463 0.092301 -0.49051 0.058801 FALSE
2 135417 135527 767 6 669892 670053 653 5 wp 132 139 140 139 131 211 91 132 179 79 -0.16802 0.20715 -0.052953 0.8255 FALSE
2 136490 136624 770 6 668855 668983 650 5 wp 130 152 135 130 121 150 88 128 123 69 -0.10269 -0.14985 0.036578 0.89036 FALSE
2 136676 136831 771 6 668638 668818 649 5 wp 152 197 164 163 198 252 102 163 236 110 -0.094518 0.39391 -0.20259 0.33394 FALSE
2 136859 137005 772 6 668464 668612 648 5 wp 151 145 181 119 159 207 112 177 224 103 -0.32112 0.18463 -0.23431 0.28694 FALSE
2 137002 137161 773 6 668342 668520 647 5 wp 171 214 247 186 239 274 123 169 272 140 0.052862 0.50502 -0.41865 0.03184 FALSE
2 137284 137443 775 6 668032 668186 645 5 wp 118 184 120 105 145 223 92 163 183 108 -0.3124 0.23705 -0.15425 0.60965 FALSE
2 137855 138011 778 6 667475 667627 641 5 wp 187 212 251 212 194 264 128 220 221 95 -0.14013 -0.13175 0.11818 0.57823 FALSE
2 138575 138722 786 6 666745 666899 634 5 wp 163 185 175 124 177 200 111 141 151 89 -0.0078665 -0.055129 -0.074804 0.7406 FALSE
2 138741 138902 787 6 666573 666729 633 5 wp 101 142 152 109 138 148 91 160 133 90 -0.39107 -0.11539 0.062963 0.80329 FALSE
2 139001 139130 790 6 666322 666484 630 5 wp 108 144 131 109 145 183 86 115 159 86 -0.13291 0.29549 -0.17189 0.50216 FALSE
2 139928 140085 803 6 665383 665528 620 5 wp 129 159 161 112 115 157 114 160 162 75 -0.34619 -0.21046 -0.076906 0.74888 FALSE
2 140268 140395 806 6 665060 665189 617 5 wp 89 120 123 129 110 164 85 123 82 39 -0.3863 -0.77877 1.0034 0.0015373 FALSE
2 140885 141034 807 6 664448 664604 616 5 wp 121 185 158 172 132 232 73 103 153 83 0.33488 0.43702 -0.28716 0.29064 FALSE
2 141192 141323 808 6 664154 664289 615 5 wp 151 200 165 171 146 202 219 320 307 164 -1.1182 -0.1797 0.13164 0.48248 FALSE
2 141350 141498 809 6 663980 664139 614 5 wp 133 172 143 122 158 187 168 265 276 154 -0.99883 0.016131 -0.019897 0.92053 FALSE
2 141797 141943 812 6 663523 663665 611 5 wp 191 213 212 153 181 235 140 261 291 138 -0.41351 0.11974 -0.30189 0.11458 FALSE
2 142310 142439 817 6 663030 663168 606 5 wp 144 200 234 171 189 203 181 273 293 145 -0.70972 -0.041586 -0.044485 0.81419 FALSE
2 142607 142778 819 6 662694 662846 604 5 wp 252 389 377 243 280 363 192 386 369 215 -0.21522 0.073166 -0.32905 0.11563 FALSE
2 142786 142944 820 6 662529 662686 603 5 wp 132 145 162 151 148 214 137 245 288 176 -0.83669 0.32656 -0.16655 0.40275 FALSE
2 143236 143407 822 6 662076 662244 600 5 wp 113 154 155 145 108 182 124 199 198 76 -0.66496 -0.25849 0.24704 0.40786 FALSE
2 143532 143681 824 6 661813 661939 598 5 wp 107 134 132 145 116 171 117 174 139 82 -0.69596 -0.37028 0.52643 0.030155 FALSE
2 143811 143960 825 6 661533 661711 597 5 wp 88 173 148 180 109 175 37 79 60 27 0.7853 -0.3838 0.54647 0.33064 FALSE
2 143974 144112 826 6 661331 661480 596 5 wp 142 195 184 149 183 234 71 95 127 54 0.58738 0.1186 -0.062041 0.80403 FALSE
2 144151 144277 827 6 661171 661322 595 5 wp 162 165 188 147 204 242 56 89 144 76 0.78404 0.62257 -0.49019 0.045457 FALSE
2 144302 144426 828 6 661050 661193 594 5 wp 113 135 127 94 174 162 42 89 96 79 0.50168 0.53311 -0.40391 0.31545 FALSE
2 144582 144736 830 6 660758 660889 591 5 wp 153 185 176 116 172 235 72 109 130 75 0.45526 0.2059 -0.25828 0.29178 FALSE
2 144739 144895 831 6 660575 660737 590 5 wp 168 230 234 148 201 212 94 138 147 75 0.38785 -0.049536 -0.17787 0.4252 FALSE
2 144907 145056 832 6 660419 660569 589 5 wp 190 162 164 121 184 224 60 123 136 74 0.49357 0.24824 -0.30661 0.381 FALSE
2 145056 145198 833 6 660273 660427 588 5 wp 262 245 231 164 309 297 110 169 208 112 0.36948 0.21504 -0.24016 0.51028 FALSE
2 145191 145361 834 6 660118 660281 587 5 wp 152 149 140 81 141 177 105 148 185 106 -0.24696 0.22095 -0.45312 0.083665 FALSE
2 145507 145653 836 6 659817 659959 585 5 wp 162 184 181 153 174 252 162 209 213 115 -0.5559 -0.17076 0.23522 0.24466 FALSE
2 145680 145829 837 6 659644 659791 584 5 wp 158 190 216 177 186 248 156 245 238 90 -0.55814 -0.30831 0.36307 0.12094 FALSE
2 146076 146222 838 6 659253 659411 583 5 wp 130 207 248 193 182 231 181 316 263 139 -0.81481 -0.27578 0.2853 0.21679 FALSE
2 146245 146397 839 6 659086 659242 582 5 wp 201 253 271 173 238 302 203 333 407 231 -0.61146 0.28259 -0.37337 0.030001 FALSE
2 146411 146540 840 6 658946 659080 581 5 wp 134 195 179 139 177 217 192 321 391 210 -1.0615 0.25492 -0.24597 0.18053 FALSE
2 146553 146709 841 6 658779 658935 580 5 wp 199 233 207 117 211 225 209 313 515 248 -0.75786 0.54533 -0.82865 0.00022322 FALSE
2 146685 146829 842 6 658652 658804 579 5 wp 95 138 116 114 102 138 151 225 306 132 -1.1651 0.20457 -0.23673 0.36139 FALSE
2 146844 146976 843 6 658506 658644 578 5 wp 135 162 179 175 163 176 167 221 243 118 -0.76959 -0.10738 0.17144 0.41123 FALSE
2 147099 147231 844 6 658252 658392 577 5 wp 159 288 243 195 205 219 159 229 233 114 -0.24029 -0.1609 -0.031455 0.89607 FALSE
2 147258 147413 845 6 658072 658229 576 5 wp 208 220 261 257 228 294 203 327 340 189 -0.66621 0.02478 0.096445 0.58131 FALSE
2 147443 147591 846 6 657911 658024 575 5 wp 102 116 116 127 126 131 148 197 148 86 -1.1085 -0.54522 0.69598 0.0037678 FALSE
2 147581 147720 847 6 657763 657904 574 5 wp 198 210 220 182 213 270 133 214 249 132 -0.18756 0.15731 -0.14212 0.46342 FALSE
2 147737 147875 848 6 657591 657731 573 5 wp 139 191 182 190 151 216 108 195 164 85 -0.2847 -0.25319 0.32345 0.14122 FALSE
2 148049 148173 850 6 657289 657436 571 5 wp 153 148 143 141 137 143 81 140 142 54 -0.020703 -0.18306 0.051283 0.86863 FALSE
2 148206 148358 851 6 657117 657276 570 5 wp 148 209 185 154 197 215 94 131 141 82 0.20793 0.0083454 -0.0019872 0.99304 FALSE
2 148671 148791 854 6 656666 656824 566 5 wp 122 161 153 184 169 202 70 77 93 53 0.49291 -0.0066352 0.3071 0.26481 FALSE
2 148803 148966 855 6 656526 656660 565 5 wp 139 160 168 136 127 162 48 101 81 38 0.62287 -0.29147 0.099685 0.74493 FALSE
2 148962 149096 856 6 656349 656508 564 5 wp 138 150 168 141 194 218 61 74 82 46 0.69203 -0.067912 0.2797 0.32702 FALSE
2 149436 149588 861 6 655890 656032 560 5 wp 210 259 239 189 257 284 59 77 109 74 1.3227 0.45951 -0.47849 0.043048 FALSE
2 150145 150304 871 6 655204 655393 552 5 wp 118 154 150 144 213 229 76 102 126 75 0.18379 0.19637 0.21517 0.38844 FALSE
2 150458 150614 873 6 654871 655023 550 5 wp 129 206 212 188 175 211 106 151 167 91 0.025002 0.022414 0.0035381 0.98708 FALSE
2 150614 150779 874 6 654725 654867 549 5 wp 142 187 221 177 168 212 95 147 137 76 0.12919 -0.15982 0.1278 0.57341 FALSE
2 150778 150930 875 6 654552 654712 548 5 wp 170 166 194 183 213 244 86 190 206 111 -0.077192 0.24692 -0.038364 0.86201 FALSE
2 150954 151109 876 6 654388 654535 547 5 wp 132 181 163 132 129 174 115 176 152 95 -0.3434 -0.20196 0.014427 0.94948 FALSE
2 151117 151272 877 6 654205 654363 546 5 wp 160 203 242 219 181 242 124 208 168 117 -0.18133 -0.1608 0.20062 0.41293 FALSE
2 151403 151555 878 6 653920 654077 545 5 wp 134 204 203 175 202 232 111 186 210 125 -0.18597 0.21032 -0.091076 0.65839 FALSE
2 151566 151710 879 6 653763 653911 544 5 wp 176 210 221 162 187 262 149 234 244 116 -0.38465 -0.07865 0.02043 0.9167 FALSE
2 151897 152028 882 6 653428 653582 541 5 wp 151 177 173 198 181 239 122 185 160 83 -0.34352 -0.32014 0.56527 0.0086583 FALSE
2 152049 152195 884 6 653267 653431 540 5 wp 172 228 211 175 194 220 116 167 158 96 0.053364 -0.12898 0.021653 0.91891 FALSE
2 152211 152349 886 6 653104 653255 539 5 wp 145 165 169 135 149 199 78 133 121 77 0.1417 -0.048041 -0.0062789 0.97968 FALSE
2 152431 152553 888 6 652925 653075 537 5 wp 150 157 160 168 215 264 91 144 165 101 -0.05333 0.21351 0.18679 0.39806 FALSE
2 152787 152930 892 6 652562 652691 535 5 wp 164 185 170 132 140 175 102 147 116 87 0.0082089 -0.2489 -0.029934 0.89928 FALSE
2 152924 153076 893 6 652425 652581 534 5 wp 184 173 183 140 212 235 105 159 170 96 -0.010603 0.03503 0.010329 0.96383 FALSE
2 153065 153217 894 6 652262 652410 533 5 wp 156 204 195 147 231 234 78 182 191 111 0.08144 0.28558 -0.20605 0.46159 FALSE
2 153266 153394 895 6 652081 652233 532 5 wp 179 217 218 235 199 264 110 142 129 76 0.22249 -0.28106 0.41301 0.058035 FALSE
2 153436 153570 896 6 651903 652055 531 5 wp 148 156 180 135 160 229 73 131 143 89 0.20884 0.23032 -0.18905 0.42519 FALSE
2 153885 154041 898 6 651433 651591 529 5 wp 188 251 264 231 235 262 80 114 145 76 0.79862 0.20332 -0.20042 0.36118 FALSE
2 154058 154212 899 6 651241 651416 528 5 wp 163 240 196 213 195 225 63 82 111 62 0.9818 0.26905 -0.23315 0.36353 FALSE
2 154235 154417 900 6 651092 651264 527 5 wp 148 164 147 149 136 187 52 76 79 48 0.79425 0.017088 -0.040574 0.89294 FALSE
2 154405 154539 901 6 650931 651075 526 5 wp 192 224 217 208 209 286 69 88 121 62 0.953 0.22944 -0.14208 0.54644 FALSE
2 154587 154699 902 6 650779 650893 525 5 wp 120 179 154 162 157 183 42 43 75 42 1.3328 0.46066 -0.35687 0.27324 FALSE
2 154936 155056 908 6 650421 650544 519 5 wp 118 153 139 153 132 194 41 66 56 26 0.89004 -0.37121 0.53763 0.1256 FALSE
2 155091 155247 911 6 650230 650385 517 5 wp 184 187 177 154 164 208 60 52 65 29 1.213 -0.27929 0.15107 0.61876 FALSE
2 155877 156021 920 6 649429 649587 504 5 wp 121 162 146 149 156 191 45 65 78 38 0.90649 0.084381 0.070004 0.82635 FALSE
2 156442 156591 929 6 648922 649044 499 5 wp 195 218 230 126 183 218 58 63 84 42 1.3428 0.056441 -0.4147 0.12661 FALSE
2 156874 157022 933 6 648473 648617 494 5 wp 158 155 136 150 195 220 41 95 96 63 0.7127 0.2946 -0.036944 0.89997 FALSE
2 157072 157220 934 6 648274 648431 493 5 wp 187 240 212 183 162 203 65 87 75 55 1.0131 -0.19031 -0.083155 0.74667 FALSE
2 157370 157524 936 6 647954 648124 491 5 wp 145 191 180 152 216 236 66 102 87 63 0.5668 -0.11863 0.28427 0.26225 FALSE
2 157535 157674 937 6 647819 647947 490 5 wp 159 181 178 160 173 211 65 97 91 66 0.62732 -0.0011266 0.010347 0.96801 FALSE
2 157691 157837 938 6 647645 647810 489 5 wp 137 161 142 143 125 161 60 90 80 41 0.50385 -0.2954 0.20339 0.50855 FALSE
2 157876 157994 939 6 647486 647640 488 5 wp 205 211 190 159 210 273 87 145 126 80 0.34878 -0.12999 0.13464 0.56394 FALSE
2 158018 158167 940 6 647335 647478 487 5 wp 184 213 239 168 223 275 89 131 141 99 0.4782 0.16684 -0.16723 0.44241 FALSE
2 158354 158504 942 6 646977 647125 485 5 wp 123 151 132 151 150 201 97 130 111 70 -0.22097 -0.30225 0.54652 0.030689 FALSE
2 158641 158790 943 6 646688 646859 484 5 wp 144 189 187 167 203 228 118 163 188 126 -0.17247 0.19472 -0.049884 0.81239 FALSE
2 158801 158923 944 6 646554 646704 483 5 wp 171 175 198 146 172 225 105 177 217 119 -0.092307 0.28165 -0.35337 0.092253 FALSE
2 159120 159249 947 6 646224 646356 481 5 wp 179 196 186 91 219 209 123 149 204 141 -0.029645 0.37264 -0.57097 0.14193 FALSE
2 159262 159425 948 6 646073 646221 480 5 wp 175 172 167 101 193 231 128 179 186 104 -0.3067 -0.069344 0.0056145 0.98528 FALSE
2 159427 159581 949 6 645895 646055 479 5 wp 146 137 133 107 159 197 115 171 194 155 -0.50023 0.36583 -0.30032 0.37125 FALSE
2 160083 160219 951 6 645253 645401 476 5 wp 119 128 121 106 111 165 92 165 104 85 -0.51365 -0.36587 0.34634 0.1935 FALSE
2 160240 160390 952 6 645087 645243 475 5 wp 91 120 105 95 122 137 114 123 193 119 -0.66589 0.40282 -0.29915 0.23468 FALSE
2 160570 160709 954 6 644767 644907 473 5 wp 197 206 220 121 252 236 110 157 215 130 0.16961 0.39722 -0.50764 0.11795 FALSE
2 160735 160867 955 6 644613 644751 472 5 wp 132 172 152 113 164 195 90 147 199 111 -0.10268 0.41566 -0.43295 0.055404 FALSE
2 160884 161040 956 6 644441 644587 471 5 wp 127 174 187 120 173 199 94 142 187 115 -0.008405 0.38855 -0.43783 0.04997 FALSE
2 161046 161184 957 6 644292 644444 470 5 wp 137 113 126 116 160 155 83 138 132 69 -0.26468 -0.1129 0.24115 0.36247 FALSE
2 161202 161330 958 6 644147 644277 469 5 wp 170 190 186 137 175 204 95 140 175 97 0.16608 0.23166 -0.37895 0.088169 FALSE
2 161364 161502 959 6 643976 644114 468 5 wp 113 161 137 176 73 123 57 103 42 51 0.32747 -0.60371 0.44988 0.50915 FALSE
2 161653 161785 960 6 643683 643829 467 5 wp 177 261 262 256 194 255 108 141 159 89 0.41378 0.00059345 -0.023833 0.93665 FALSE
2 161811 161965 961 6 643513 643663 466 5 wp 129 142 188 172 164 208 98 145 108 80 -0.13695 -0.32461 0.51513 0.030295 FALSE
2 161979 162136 962 6 643324 643495 465 5 wp 164 158 156 124 183 244 87 127 137 77 0.11454 0.020234 0.097058 0.71927 FALSE
2 162163 162322 963 6 643162 643312 464 5 wp 170 180 161 214 176 267 102 160 146 91 -0.078184 -0.10801 0.40479 0.083493 FALSE
2 162345 162496 965 6 642980 643138 463 5 wp 183 170 189 184 210 240 102 137 177 103 0.12927 0.24755 -0.086376 0.68877 FALSE
2 162500 162658 966 6 642796 642950 462 5 wp 193 237 201 153 235 239 95 157 168 90 0.28077 0.05955 -0.13313 0.53868 FALSE
2 163373 163513 973 6 641967 642125 452 5 wp 238 288 295 164 280 350 148 244 311 177 0.022809 0.34938 -0.47755 0.035194 FALSE
2 163538 163675 974 6 641807 641942 451 5 wp 179 195 183 116 182 197 110 174 194 110 -0.071961 0.12597 -0.36632 0.086842 FALSE
2 163683 163825 975 6 641652 641804 450 5 wp 240 330 283 135 211 257 141 223 232 141 0.17808 0.069704 -0.63847 0.00075184 FALSE
2 164629 164751 979 6 640730 640893 445 5 wp 128 182 154 118 136 184 117 172 252 150 -0.37339 0.50399 -0.65021 0.0022234 FALSE
2 166664 166824 991 6 638674 638830 437 5 wp 168 192 177 135 155 182 138 207 173 77 -0.41093 -0.46152 0.21286 0.32504 FALSE
2 166844 167007 994 6 638498 638644 435 5 wp 189 201 199 129 160 196 173 253 202 127 -0.58274 -0.34136 -0.0070066 0.97202 FALSE
2 167117 167263 995 6 638232 638394 433 5 wp 166 250 227 192 230 264 142 244 312 150 -0.31134 0.27626 -0.23714 0.20374 FALSE
2 167436 167571 997 6 637925 638079 431 5 wp 103 128 98 139 108 182 124 191 162 117 -0.98453 -0.11878 0.43621 0.094531 FALSE
2 167581 167719 998 6 637770 637914 430 5 wp 196 215 219 197 228 309 172 248 246 132 -0.46762 -0.13664 0.28741 0.12628 FALSE
2 167762 167894 999 6 637592 637753 429 5 wp 109 183 181 141 201 213 140 174 194 100 -0.49195 -0.10163 0.28171 0.25925 FALSE
2 168351 168499 1000 6 636984 637133 428 5 wp 102 120 130 161 95 195 102 160 148 93 -0.62236 -0.077556 0.37498 0.25142 FALSE
2 168520 168682 1001 6 636812 636971 427 5 wp 142 185 153 128 137 194 143 234 199 114 -0.69661 -0.23653 0.10632 0.61376 FALSE
2 168704 168823 1002 6 636650 636800 426 5 wp 84 101 107 115 122 188 92 127 167 96 -0.64501 0.28245 0.18867 0.47421 FALSE
2 169532 169664 1006 6 635848 635982 422 5 wp 159 178 167 195 191 263 153 261 292 145 -0.75531 0.09823 0.20222 0.29064 FALSE
2 169673 169820 1007 6 635673 635823 421 5 wp 164 156 171 156 140 207 205 273 329 177 -1.0182 0.089716 -0.12202 0.52019 FALSE
2 169828 169978 1008 6 635525 635653 420 5 wp 142 196 162 180 146 223 189 284 259 152 -0.97379 -0.17537 0.25257 0.18994 FALSE
2 170027 170179 1009 6 635324 635476 419 5 wp 145 166 162 183 153 205 100 163 191 93 -0.1973 0.1264 0.011665 0.95777 FALSE
2 170282 170434 1010 6 635065 635221 418 5 wp 164 197 204 185 220 262 109 179 227 103 -0.073898 0.20598 -0.027574 0.89274 FALSE
2 170549 170685 1011 6 634813 634953 417 5 wp 182 224 249 249 205 275 166 252 224 118 -0.40546 -0.27147 0.37498 0.048017 FALSE
2 170713 170850 1012 6 634655 634782 416 5 wp 138 170 175 148 173 206 147 242 256 128 -0.73356 -0.00022906 0.06632 0.7416 FALSE
2 170869 171022 1014 6 634484 634622 415 5 wp 179 224 199 119 188 207 159 261 349 149 -0.52269 0.23689 -0.5347 0.039502 FALSE
2 171142 171295 1016 6 634200 634360 412 5 wp 185 218 183 187 216 285 164 264 292 152 -0.59034 0.073528 0.089666 0.63087 FALSE
2 171401 171540 1017 6 633945 634100 411 5 wp 136 139 147 163 123 156 136 217 192 109 -0.78538 -0.201 0.21551 0.32131 FALSE
2 171571 171718 1018 6 633782 633932 410 5 wp 184 246 251 171 189 261 172 291 319 175 -0.48947 0.12339 -0.31858 0.080385 FALSE
2 171728 171874 1019 6 633623 633773 409 5 wp 130 174 173 99 167 183 179 302 357 174 -1.0569 0.15855 -0.31063 0.12427 FALSE
2 172004 172145 1022 6 633348 633492 407 5 wp 130 127 169 129 155 191 153 274 258 157 -1.039 0.0049695 0.087039 0.66568 FALSE
2 172163 172305 1023 6 633192 633338 406 5 wp 127 158 178 165 150 188 125 206 212 112 -0.56324 -0.0066951 0.074654 0.72476 FALSE
2 172481 172619 1024 6 632876 633030 405 5 wp 229 268 250 225 232 288 156 216 222 111 -0.050183 -0.153 0.088871 0.64031 FALSE
2 172631 172781 1025 6 632718 632870 404 5 wp 195 278 268 242 215 284 164 269 224 112 -0.27502 -0.34615 0.29567 0.11428 FALSE
2 172958 173096 1028 6 632371 632527 402 5 wp 155 182 203 170 255 245 97 147 185 103 0.09414 0.26228 -0.0092656 0.96537 FALSE
2 173414 173572 1032 6 631932 632065 399 5 wp 164 170 168 128 174 229 97 114 120 59 0.18527 -0.24533 0.24773 0.33099 FALSE
2 174568 174705 1044 6 630802 630959 384 5 wp 101 150 150 193 145 215 44 75 96 43 0.70218 0.23169 0.18958 0.5859 FALSE
2 174796 174987 1046 6 630562 630708 383 5 wp 122 181 142 198 117 192 67 90 75 44 0.43081 -0.38548 0.53755 0.24767 FALSE
2 175426 175582 1054 6 629942 630098 377 5 wp 131 189 153 130 164 180 81 90 99 66 0.39057 -0.034721 -0.018292 0.94531 FALSE
2 176160 176311 1063 6 629186 629339 366 5 wp 153 212 197 145 200 208 66 111 197 93 0.6181 0.72571 -0.80535 0.00038839 FALSE
2 176681 176823 1067 6 628696 628846 362 5 wp 142 189 198 136 189 219 115 171 193 92 -0.16927 0.0023041 -0.023482 0.91302 FALSE
2 176833 176992 1068 6 628537 628698 361 5 wp 146 202 196 188 183 235 115 172 185 86 -0.13366 -0.076394 0.17846 0.40206 FALSE
2 176996 177136 1069 6 628362 628511 360 5 wp 231 237 235 233 244 280 133 196 190 143 0.048314 0.070714 -0.024605 0.90684 FALSE
2 177160 177294 1070 6 628205 628344 359 5 wp 159 256 245 197 214 199 121 191 187 83 0.021813 -0.20992 0.065637 0.80259 FALSE
2 177318 177472 1071 6 628026 628189 358 5 wp 180 243 234 201 253 290 122 216 246 147 -0.084595 0.25833 -0.13738 0.47181 FALSE
2 177481 177628 1072 6 627876 628022 357 5 wp 177 217 235 196 181 236 146 212 208 131 -0.2432 -0.047251 -0.044757 0.82037 FALSE
2 177769 177919 1073 6 627577 627733 356 5 wp 135 189 156 187 152 164 67 91 67 51 0.53698 -0.37239 0.4093 0.25813 FALSE
2 177961 178104 1074 6 627396 627540 355 5 wp 114 156 146 116 141 177 52 88 81 41 0.52465 -0.17601 0.17518 0.58231 FALSE
2 178281 178442 1077 6 627055 627207 351 5 wp 176 251 251 193 225 258 77 116 134 90 0.75551 0.25333 -0.31055 0.16145 FALSE
2 178654 178794 1080 6 626692 626846 348 5 wp 172 235 235 171 239 266 58 91 117 71 1.0537 0.36735 -0.35251 0.13736 FALSE
2 179188 179333 1087 6 626167 626312 342 5 wp 143 165 156 101 132 181 51 81 84 53 0.76888 0.092419 -0.33404 0.27656 FALSE
2 179906 180054 1099 6 625446 625590 333 5 wp 177 187 196 131 189 235 83 111 106 52 0.47398 -0.29044 0.20244 0.41064 FALSE
2 180311 180478 1104 6 625036 625192 329 5 wp 176 201 193 170 248 241 106 138 152 91 0.1651 0.013228 0.13509 0.53368 FALSE
2 180661 180791 1107 6 624715 624865 325 5 wp 141 188 169 105 198 216 91 155 190 96 -0.024925 0.23786 -0.25165 0.37289 FALSE
2 180976 181106 1109 6 624391 624531 323 5 wp 212 210 245 186 225 273 158 242 265 129 -0.30868 -0.011058 -0.019674 0.91684 FALSE
2 181122 181266 1110 6 624230 624376 322 5 wp 194 242 236 198 237 295 204 279 308 229 -0.58719 0.20556 -0.14994 0.4953 FALSE
2 181294 181447 1111 6 624049 624209 321 5 wp 182 195 231 152 216 258 192 345 340 220 -0.85469 0.11849 -0.14587 0.45819 FALSE
2 181567 181687 1112 6 623809 623955 320 5 wp 202 202 207 149 211 270 222 383 433 283 -1.0171 0.30176 -0.3365 0.094855 FALSE
2 181696 181832 1113 6 623683 623801 319 5 wp 160 134 150 70 144 169 175 279 396 221 -1.0672 0.46978 -0.77162 0.00058324 FALSE
2 181859 181990 1114 6 623508 623640 318 5 wp 156 160 205 90 189 214 165 264 418 240 -0.76403 0.64896 -0.80909 0.0004033 FALSE
2 181993 182148 1115 6 623352 623508 317 5 wp 150 190 231 139 234 265 194 329 411 266 -0.91815 0.4299 -0.33736 0.14176 FALSE
2 182284 182432 1116 6 623067 623221 316 5 wp 173 191 195 160 216 249 179 275 327 189 -0.74784 0.2125 -0.11774 0.52362 FALSE
2 182437 182575 1117 6 622920 623062 315 5 wp 189 231 231 152 218 252 159 232 269 131 -0.31927 0.03957 -0.17089 0.37009 FALSE
2 182606 182747 1118 6 622748 622892 314 5 wp 167 213 239 165 225 302 153 203 227 149 -0.26911 0.10873 -0.017741 0.93351 FALSE
2 182773 182915 1119 6 622584 622726 313 5 wp 138 162 161 134 174 226 124 235 227 125 -0.67234 0.01065 0.13226 0.52185 FALSE
2 182925 183092 1120 6 622424 622560 312 5 wp 137 161 179 116 186 202 95 166 150 108 -0.16989 0.048271 -0.036041 0.88647 FALSE
2 183086 183242 1121 6 622246 622405 311 5 wp 138 143 182 111 180 214 91 128 135 110 0.021969 0.23272 -0.18609 0.57806 FALSE
2 183254 183396 1122 6 622097 622249 310 5 wp 145 177 175 164 178 226 88 161 150 89 -0.041339 -0.017326 0.14896 0.50751 FALSE
2 183571 183750 1125 6 621769 621919 305 5 wp 160 177 170 130 126 203 107 133 110 77 0.016179 -0.33235 0.11592 0.63158 FALSE
2 183739 183882 1126 6 621614 621760 304 5 wp 169 243 206 218 169 250 89 139 90 56 0.38528 -0.60758 0.60162 0.025351 FALSE
2 183902 184053 1127 6 621422 621576 303 5 wp 148 167 179 162 141 175 76 122 98 40 0.27345 -0.51676 0.41733 0.11734 FALSE
2 184297 184441 1129 6 621054 621208 301 5 wp 167 211 242 260 213 254 161 227 219 114 -0.38772 -0.21487 0.40628 0.095861 FALSE
2 184667 184788 1132 6 620708 620860 298 5 wp 172 220 225 199 192 213 159 269 251 133 -0.51713 -0.12974 0.050383 0.7919 FALSE
2 184813 184944 1133 6 620543 620695 297 5 wp 179 211 252 204 186 226 159 214 218 113 -0.27914 -0.16521 0.0548 0.78011 FALSE
2 185329 185486 1137 6 619993 620151 293 5 wp 196 187 208 147 184 221 95 151 187 90 0.2231 0.18441 -0.35308 0.10345 FALSE
2 185920 186054 1144 6 619464 619616 286 5 wp 92 129 134 127 118 142 87 140 134 72 -0.40692 -0.11611 0.19455 0.47544 FALSE
2 186238 186359 1146 6 619138 619260 284 5 wp 206 229 259 186 204 258 168 233 242 130 -0.26615 -0.095799 -0.065374 0.73036 FALSE
2 186383 186540 1147 6 618955 619116 283 5 wp 174 216 202 241 198 288 137 235 206 114 -0.37172 -0.18546 0.42478 0.029956 FALSE
2 186692 186850 1148 6 618670 618804 281 5 wp 169 191 218 210 170 233 84 120 155 75 0.4473 0.17877 -0.14669 0.53845 FALSE
2 186862 186998 1149 6 618500 618662 280 5 wp 195 203 203 180 212 219 60 102 154 83 0.85191 0.57559 -0.61104 0.008206 FALSE
2 187029 187168 1150 6 618329 618471 279 5 wp 199 199 213 168 215 249 70 78 139 70 0.98408 0.49695 -0.51681 0.029184 FALSE
2 187205 187337 1151 6 618159 618310 278 5 wp 90 118 158 122 116 120 53 64 69 34 0.56352 -0.19511 0.1312 0.72393 FALSE
2 187394 187554 1152 6 617952 618108 277 5 wp 167 264 248 138 221 225 51 70 97 41 1.4169 0.17342 -0.44484 0.18717 FALSE
2 187561 187683 1154 6 617820 617971 276 5 wp 121 166 145 91 204 191 44 50 102 50 1.1131 0.66322 -0.5654 0.24067 FALSE
2 187742 187856 1155 6 617639 617756 275 5 wp 103 121 116 90 97 139 20 35 51 29 1.5899 0.57629 -0.70914 0.11876 FALSE
2 188037 188171 1158 6 617326 617464 272 5 wp 168 169 174 132 193 181 60 56 103 55 1.0587 0.42659 -0.50502 0.10921 FALSE
2 188186 188332 1159 6 617163 617314 271 5 wp 131 180 172 121 166 179 38 60 77 49 1.2481 0.40087 -0.5099 0.1056 FALSE
2 188875 189031 1167 6 616441 616601 262 5 wp 142 175 139 88 141 154 41 58 79 46 1.1508 0.35886 -0.68322 0.044256 FALSE
2 189221 189373 1172 6 616134 616274 258 5 wp 134 139 154 140 137 177 44 54 78 28 1.0615 0.081938 -0.055678 0.87057 FALSE
2 189375 189533 1173 6 615962 616100 256 5 wp 153 204 193 150 142 189 61 73 58 28 0.96638 -0.64215 0.39392 0.19482 FALSE
2 189663 189793 1176 6 615673 615831 253 5 wp 159 155 170 137 180 255 51 77 83 48 0.8744 0.059579 0.098359 0.72635 FALSE
2 190076 190222 1182 6 615275 615431 248 5 wp 203 234 241 141 220 230 46 85 100 71 1.3325 0.4384 -0.70263 0.0058008 FALSE
2 190979 191125 1192 6 614375 614521 238 5 wp 143 176 219 172 202 230 97 164 192 93 -0.0040645 0.1448 -0.032687 0.87898 FALSE
2 191479 191624 1195 6 613879 614033 235 5 wp 139 207 220 200 155 215 139 249 184 87 -0.49867 -0.49811 0.46867 0.08064 FALSE
2 191925 192077 1197 6 613433 613579 233 5 wp 166 246 182 159 133 221 182 275 364 188 -0.67602 0.28623 -0.55936 0.0026018 FALSE
2 192057 192213 1198 6 613289 613448 232 5 wp 156 171 165 128 147 184 163 247 353 162 -0.78516 0.32994 -0.49559 0.010973 FALSE
2 192333 192497 1199 6 612979 613139 231 5 wp 94 128 111 175 102 156 151 237 165 102 -1.2708 -0.49812 0.84052 0.0083909 FALSE
2 192644 192790 1202 6 612711 612839 229 5 wp 134 207 190 80 147 161 127 195 203 98 -0.33653 -0.09008 -0.42626 0.077888 FALSE
2 193313 193439 1206 6 612068 612199 224 5 wp 187 248 254 99 188 211 63 82 150 94 1.1799 0.77606 -1.3171 6.9959e-06 FALSE
2 193457 193638 1207 6 611888 612073 223 5 wp 76 124 123 121 120 195 41 69 85 41 0.49924 0.21106 0.15993 0.65503 FALSE
2 193861 194025 1208 6 611477 611636 222 5 wp 201 235 247 165 192 191 100 138 153 115 0.46399 0.21572 -0.58607 0.0062801 FALSE
2 194069 194207 1209 6 611279 611429 221 5 wp 139 190 183 153 159 237 116 150 130 77 -0.12207 -0.34546 0.38183 0.092927 FALSE
2 194396 194542 1212 6 610956 611104 219 5 wp 180 269 275 163 215 275 114 217 210 125 0.087735 0.06522 -0.27523 0.18994 FALSE
2 194553 194691 1213 6 610789 610947 218 5 wp 140 184 171 115 158 173 96 171 180 123 -0.15083 0.238 -0.44875 0.042677 FALSE
2 195188 195336 1219 6 610167 610325 211 5 wp 144 148 147 95 177 185 47 79 131 85 0.7661 0.82963 -0.85273 0.010204 FALSE
2 195336 195494 1221 6 609986 610169 210 5 wp 196 202 193 126 209 255 65 117 197 113 0.6709 0.8091 -0.8981 0.0012647 FALSE
2 195847 195971 1224 6 609510 609658 206 5 wp 109 130 131 166 103 137 41 59 55 38 0.83066 -0.058242 0.16231 0.73905 FALSE
2 196284 196408 1226 6 609069 609221 201 5 wp 208 221 249 194 251 277 86 108 134 62 0.74582 0.014101 0.013283 0.95277 FALSE
2 196440 196590 1227 6 608918 609065 200 5 wp 222 268 274 168 263 290 53 99 126 76 1.2898 0.45226 -0.60362 0.012618 FALSE
2 196604 196760 1228 6 608742 608894 199 5 wp 147 205 227 196 192 206 68 112 87 45 0.63291 -0.42356 0.41948 0.09841 FALSE
2 196773 196920 1229 6 608584 608732 198 5 wp 164 191 254 211 183 226 91 144 130 61 0.32191 -0.29189 0.27442 0.33646 FALSE
2 196936 197099 1230 6 608419 608575 197 5 wp 133 138 141 213 114 175 78 111 82 53 0.0721 -0.44829 0.69687 0.18772 FALSE
2 197279 197419 1232 6 608083 608231 195 5 wp 146 175 187 194 138 177 71 126 104 66 0.33005 -0.15775 0.12332 0.70875 FALSE
2 198053 198203 1233 6 607313 607433 193 5 wp 128 179 157 158 98 151 164 213 265 146 -0.77272 0.12788 -0.35948 0.16305 FALSE
2 198231 198359 1234 6 607130 607282 192 5 wp 149 236 231 288 167 301 179 247 223 105 -0.54636 -0.39714 0.65829 0.089749 FALSE
2 198472 198615 1235 6 606896 607046 191 5 wp 150 252 238 254 183 258 77 132 106 68 0.56163 -0.20799 0.29851 0.42622 FALSE
2 199065 199177 1239 6 606346 606507 188 5 wp 128 143 163 166 165 179 69 76 126 47 0.50521 0.21041 -0.025716 0.93145 FALSE
2 200251 200387 1253 6 605130 605287 170 5 wp 134 158 150 125 165 202 65 90 108 61 0.4559 0.14267 -0.057245 0.83476 FALSE
2 201029 201165 1260 6 604353 604494 163 5 wp 176 174 177 137 183 240 87 112 94 49 0.34961 -0.46955 0.47874 0.056742 FALSE
2 201198 201322 1261 6 604194 604346 162 5 wp 146 174 182 141 164 189 87 112 149 80 0.27227 0.21111 -0.29297 0.22024 FALSE
2 201347 201480 1262 6 604039 604192 161 5 wp 180 197 172 143 170 258 91 140 139 86 0.20421 -0.0046876 -0.018043 0.93637 FALSE
2 201514 201644 1263 6 603868 604010 160 5 wp 150 177 174 179 162 203 92 155 218 98 -0.022806 0.36491 -0.3007 0.1668 FALSE
2 201653 201799 1264 6 603708 603860 159 5 wp 190 203 202 143 220 209 104 145 185 116 0.20401 0.30262 -0.42331 0.054489 FALSE
2 202168 202296 1267 6 603218 603363 157 5 wp 121 156 161 131 169 197 89 112 197 100 0.057375 0.5641 -0.44245 0.057874 FALSE
2 202555 202699 1268 6 602818 602961 155 5 wp 143 150 139 84 159 188 106 172 221 148 -0.40095 0.46484 -0.55577 0.049041 FALSE
2 202980 203126 1271 6 602368 602531 152 5 wp 117 164 187 138 165 176 81 123 141 79 0.13981 0.13264 -0.14818 0.54525 FALSE
2 203452 203579 1273 6 601919 602061 150 5 wp 132 98 114 118 148 147 91 144 160 107 -0.48101 0.23415 -0.040769 0.88404 FALSE
2 203585 203729 1274 6 601779 601931 149 5 wp 224 247 212 169 262 282 162 244 302 170 -0.29588 0.2405 -0.24993 0.19674 FALSE
2 203742 203882 1275 6 601598 601769 148 5 wp 209 227 198 132 244 260 114 197 270 165 -0.0018265 0.53417 -0.61223 0.026909 FALSE
2 203909 204055 1276 6 601435 601599 147 5 wp 166 181 159 138 235 227 129 173 244 146 -0.31256 0.38856 -0.21375 0.40075 FALSE
2 204809 204972 1286 6 600528 600684 140 5 wp 185 196 188 137 209 210 56 120 159 86 0.6728 0.52144 -0.62322 0.016594 FALSE
2 204989 205132 1287 6 600364 600522 138 5 wp 147 167 171 130 162 196 63 116 129 94 0.40123 0.37917 -0.43607 0.077221 FALSE
2 205144 205293 1288 6 600218 600364 137 5 wp 138 155 156 118 138 167 51 106 103 71 0.49016 0.21587 -0.36651 0.1938 FALSE
2 205304 205446 1289 6 600067 600215 136 5 wp 133 149 137 124 162 175 57 94 93 65 0.43186 0.11733 -0.043935 0.8788 FALSE
2 205442 205587 1291 6 599942 600100 135 5 wp 204 254 258 125 234 224 84 93 141 83 0.93175 0.33817 -0.70102 0.025657 FALSE
2 205717 205880 1294 6 599652 599800 132 5 wp 180 218 214 199 224 262 88 118 136 79 0.51242 0.08093 0.023108 0.91753 FALSE
2 205849 206003 1295 6 599549 599683 131 5 wp 127 171 147 124 105 155 89 101 70 50 0.14881 -0.64313 0.37334 0.2112 FALSE
2 206010 206145 1296 6 599380 599522 130 5 wp 103 129 128 135 104 154 68 127 129 78 -0.15088 0.13522 -0.062125 0.82456 FALSE
2 206508 206634 1302 6 598893 599047 127 5 wp 221 262 260 204 236 256 94 165 175 90 0.47932 0.059092 -0.20989 0.30817 FALSE
2 206677 206799 1303 6 598708 598876 126 5 wp 168 210 178 197 180 257 126 158 171 91 -0.09473 -0.11091 0.23867 0.26071 FALSE
2 206836 206980 1304 6 598546 598697 125 5 wp 266 323 337 291 281 394 143 232 228 149 0.25678 0.050396 -0.050354 0.78026 FALSE
2 207138 207284 1305 6 598244 598392 124 5 wp 171 186 213 195 169 217 98 183 174 84 -0.014083 -0.097712 0.071083 0.74639 FALSE
2 207295 207452 1306 6 598077 598237 123 5 wp 181 248 219 183 254 264 124 188 186 104 0.00073558 -0.082002 0.13775 0.49404 FALSE
2 207465 207593 1307 6 597914 598068 122 5 wp 179 217 234 187 169 241 101 171 125 79 0.16691 -0.37413 0.23783 0.27834 FALSE
2 207625 207773 1308 6 597755 597906 121 5 wp 206 223 222 170 228 268 92 152 153 93 0.37409 0.047948 -0.084134 0.69363 FALSE
2 207800 207914 1309 6 597580 597732 120 5 wp 173 198 217 129 211 277 65 113 151 82 0.68509 0.41951 -0.4336 0.13547 FALSE
2 208128 208258 1311 6 597250 597400 118 5 wp 145 197 188 206 245 261 72 109 150 76 0.49566 0.33585 0.037735 0.86886 FALSE
2 209152 209294 1323 6 596236 596381 107 5 wp 128 193 203 198 128 197 94 178 130 78 -0.091326 -0.32803 0.293 0.41417 FALSE
2 209535 209685 1325 6 595800 595994 105 5 wp 144 195 186 169 183 258 118 227 242 134 -0.43093 0.16398 -0.010857 0.95669 FALSE
2 209720 209868 1326 6 595662 595812 104 5 wp 226 251 272 182 219 267 201 333 336 217 -0.55436 0.097051 -0.32647 0.061939 FALSE
2 209881 210042 1327 6 595489 595647 103 5 wp 180 192 224 154 211 218 153 266 271 187 -0.52883 0.18999 -0.28312 0.17247 FALSE
2 210225 210350 1330 6 595180 595305 101 5 wp 157 224 221 164 193 217 125 190 158 85 -0.12202 -0.35394 0.2323 0.2737 FALSE
2 210362 210520 1331 6 595005 595166 100 5 wp 178 177 181 131 185 200 104 172 159 90 -0.081004 -0.11765 -0.0061134 0.97789 FALSE
2 210551 210694 1332 6 594830 594982 99 5 wp 179 223 213 142 206 273 80 135 151 101 0.47153 0.276 -0.33581 0.13221 FALSE
2 210713 210846 1333 6 594672 594816 98 5 wp 123 179 188 162 135 161 59 118 100 57 0.43185 -0.12516 -0.008654 0.97639 FALSE
2 211365 211506 1339 6 594028 594172 88 5 wp 175 188 192 183 187 243 65 89 90 63 0.79658 0.025413 0.053936 0.83032 FALSE
2 211705 211885 1344 6 593670 593799 83 5 wp 209 285 278 161 185 202 88 144 90 56 0.68415 -0.63254 0.086261 0.70991 FALSE
2 211904 212065 1345 6 593469 593624 82 5 wp 175 248 248 237 211 278 65 112 94 66 0.87294 -0.099199 0.16361 0.48383 FALSE
2 212292 212439 1348 6 593093 593231 76 5 wp 146 226 208 178 163 191 96 120 116 65 0.35248 -0.24507 0.077761 0.74587 FALSE
2 212866 213022 1353 6 592508 592663 70 5 wp 197 235 201 137 179 235 49 84 109 71 1.2092 0.47917 -0.75248 0.0026401 FALSE
2 213031 213178 1354 6 592393 592544 69 5 wp 131 157 171 117 149 182 43 69 121 56 0.98629 0.66796 -0.7677 0.0094714 FALSE
2 213618 213779 1361 6 591759 591917 59 5 wp 154 163 184 121 190 159 36 73 103 45 1.1758 0.45877 -0.60694 0.077681 FALSE
2 213795 213937 1362 6 591619 591777 58 5 wp 169 182 165 111 180 212 47 71 79 62 1.0847 0.31912 -0.43899 0.18583 FALSE
2 214405 214557 1370 6 590997 591149 50 5 wp 151 213 218 185 226 269 98 102 92 52 0.46001 -0.4736 0.64124 0.0072031 FALSE
2 214745 214891 1373 6 590643 590797 48 5 wp 202 211 199 187 199 261 74 95 100 57 0.80222 -0.09067 0.10225 0.67193 FALSE
2 215053 215203 1378 6 590330 590504 46 5 wp 152 186 179 120 213 207 67 102 124 61 0.56229 0.13922 -0.14306 0.63086 FALSE
2 215218 215358 1379 6 590176 590326 45 5 wp 145 168 159 116 166 189 90 104 124 61 0.21361 -0.076804 0.0053422 0.98335 FALSE
2 215504 215655 1382 6 589896 590052 43 5 wp 201 217 220 154 231 271 114 184 197 91 0.055664 -0.039156 0.006114 0.97724 FALSE
2 215666 215820 1383 6 589710 589916 40 5 wp 134 170 174 114 183 268 75 131 172 105 0.17422 0.47649 -0.32287 0.29569 FALSE
2 215809 215979 1384 6 589568 589727 39 5 wp 166 129 151 83 175 212 99 154 177 109 -0.21048 0.21798 -0.25331 0.51617 FALSE
2 216150 216292 1387 6 589243 589397 37 5 wp 220 260 265 182 289 325 266 347 417 232 -0.7852 0.088822 -0.063148 0.73623 FALSE
2 216281 216439 1388 6 589090 589230 36 5 wp 132 183 157 150 142 211 187 318 293 132 -1.1407 -0.23884 0.26913 0.18368 FALSE
2 216585 216717 1389 6 588803 588955 35 5 wp 134 178 167 127 156 183 230 352 355 217 -1.3336 0.0091054 -0.10839 0.55839 FALSE
2 216729 216883 1390 6 588650 588806 34 5 wp 116 120 144 72 168 162 165 290 494 289 -1.2943 0.8274 -0.82014 0.00027773 FALSE
2 216887 217020 1391 6 588506 588648 33 5 wp 146 177 134 76 178 201 212 374 492 306 -1.3874 0.50383 -0.59881 0.020479 FALSE
2 217034 217177 1392 6 588351 588499 32 5 wp 173 178 198 124 186 211 220 341 443 279 -1.0776 0.40365 -0.54796 0.0020385 FALSE
2 217490 217646 1394 6 587886 588047 30 5 wp 194 295 256 269 221 310 149 254 263 158 -0.16105 0.10497 -0.049954 0.80746 FALSE
2 217654 217813 1396 6 587716 587879 29 5 wp 192 230 209 174 255 247 135 220 297 169 -0.21471 0.42284 -0.38362 0.041745 FALSE
2 217860 217976 1397 6 587555 587697 28 5 wp 149 139 146 155 167 185 97 124 152 74 -0.082046 0.030375 0.13181 0.58307 FALSE
2 218002 218148 1399 6 587385 587530 27 5 wp 188 259 239 206 248 296 105 173 157 86 0.25416 -0.16657 0.23655 0.2523 FALSE
2 218138 218298 1400 6 587233 587390 26 5 wp 125 171 173 175 138 185 70 120 101 48 0.25662 -0.33138 0.37261 0.16087 FALSE
2 218314 218450 1401 6 587066 587218 25 5 wp 152 199 190 200 174 276 88 90 113 56 0.51839 -0.094664 0.29713 0.27489 FALSE
2 218760 218934 1408 6 586599 586751 20 5 wp 164 211 194 203 185 206 65 130 78 32 0.51359 -0.80269 0.82053 0.0029525 FALSE
2 218948 219094 1409 6 586441 586585 19 5 wp 168 206 196 192 215 249 59 88 74 37 0.90343 -0.38878 0.53382 0.042892 FALSE
2 219260 219423 1412 6 586105 586274 14 5 wp 177 215 220 220 192 240 68 106 83 40 0.76444 -0.48353 0.52442 0.03564 FALSE
2 219414 219560 1414 6 585963 586091 13 5 wp 182 245 233 185 191 220 70 107 69 44 0.84489 -0.61529 0.41728 0.098971 FALSE
2 219574 219710 1415 6 585822 586002 12 5 wp 103 141 142 214 177 217 44 63 66 44 0.79006 0.076379 0.54041 0.10877 FALSE
2 219674 219802 1416 6 585728 585858 11 5 wp 87 111 96 99 101 126 30 57 35 29 0.72642 -0.35566 0.44736 0.3239 FALSE
2 220249 220374 1423 6 585137 585308 6 5 wp 107 124 135 181 165 214 87 134 92 54 -0.32226 -0.56938 1.1283 1.8975e-05 FALSE
2 227183 227335 2 6 584127 584277 276 6 wp 151 176 198 242 150 301 104 133 164 74 0.073051 -0.027524 0.3671 0.36182 FALSE
2 227513 227665 3 6 583791 583949 275 6 wp 173 232 218 174 177 236 84 168 161 71 0.27025 -0.096419 -0.047979 0.8266 FALSE
2 227679 227807 4 6 583643 583779 274 6 wp 162 174 179 143 209 165 99 156 163 77 -0.029168 -0.080955 0.035216 0.89701 FALSE
2 227988 228146 6 6 583316 583446 272 6 wp 210 234 224 164 262 309 86 128 142 74 0.59386 0.027141 0.031677 0.90411 FALSE
2 228317 228456 8 6 582997 583142 270 6 wp 186 246 244 191 254 294 66 111 134 70 0.88477 0.22918 -0.16178 0.47347 FALSE
2 228922 229068 13 6 582380 582531 266 6 wp 131 156 157 156 157 170 45 43 51 23 1.252 -0.27497 0.34854 0.32946 FALSE
2 229120 229257 14 6 582208 582354 265 6 wp 114 136 117 157 144 194 43 57 39 23 0.81725 -0.67276 1.0444 0.0055939 FALSE
2 230169 230291 26 6 581111 581265 253 6 wp 122 144 130 127 172 164 51 49 44 31 0.90129 -0.4077 0.57641 0.11273 FALSE
2 230691 230846 32 6 580616 580765 248 6 wp 154 210 223 163 183 228 43 93 68 34 1.0732 -0.3778 0.28948 0.29833 FALSE
2 231032 231189 37 6 580270 580406 243 6 wp 166 242 230 149 182 217 49 58 55 34 1.5052 -0.24889 -0.026595 0.92766 FALSE
2 231815 231960 47 6 579504 579644 235 6 wp 113 166 131 162 126 165 47 38 40 27 1.1568 -0.35784 0.46239 0.27942 FALSE
2 232403 232531 54 6 578922 579082 228 6 wp 109 179 122 142 116 213 25 61 42 35 1.2378 -0.042358 0.17707 0.70191 FALSE
2 233152 233279 65 6 578138 578295 216 6 wp 172 223 214 254 261 334 50 66 86 35 1.3335 0.062095 0.35976 0.16229 FALSE
2 233312 233464 67 6 577995 578147 214 6 wp 202 232 277 194 224 257 51 74 81 42 1.4538 -0.005487 -0.12658 0.62111 FALSE
2 233491 233647 69 6 577799 577939 211 6 wp 151 200 223 199 158 228 40 73 50 35 1.3002 -0.35641 0.33672 0.30313 FALSE
2 233666 233816 71 6 577641 577809 209 6 wp 179 186 181 192 192 253 46 62 61 58 1.2874 0.19577 -0.039609 0.88625 FALSE
2 234115 234255 79 6 577171 577324 202 6 wp 134 177 154 189 177 249 40 66 71 43 1.0857 0.13965 0.20416 0.48849 FALSE
2 234964 235100 91 6 576369 576497 190 6 wp 137 161 157 130 189 172 89 117 166 77 0.083163 0.23392 -0.18064 0.45163 FALSE
2 235071 235229 92 6 576223 576372 189 6 wp 83 121 139 139 116 146 75 110 108 53 -0.17315 -0.19444 0.38086 0.21034 FALSE
2 235868 235982 96 6 575477 575589 186 6 wp 144 197 155 157 171 205 115 169 155 76 -0.25014 -0.2881 0.33428 0.13471 FALSE
2 236299 236437 97 6 575009 575165 185 6 wp 87 131 109 183 78 125 79 111 81 76 -0.28744 -0.16976 0.40344 0.54228 FALSE
2 236467 236618 98 6 574843 574997 184 6 wp 198 214 227 170 218 254 177 250 300 160 -0.47278 0.11998 -0.1787 0.33534 FALSE
2 236781 236926 101 6 574530 574680 182 6 wp 141 180 202 167 186 230 171 264 326 167 -0.78728 0.19561 -0.096612 0.60895 FALSE
2 237054 237208 103 6 574245 574407 179 6 wp 102 136 120 139 101 153 145 217 205 102 -1.07 -0.22762 0.30872 0.16855 FALSE
2 237221 237365 105 6 574103 574246 178 6 wp 222 272 237 205 227 261 163 275 359 155 -0.30055 0.23083 -0.36624 0.079472 FALSE
2 237387 237543 106 6 573919 574071 177 6 wp 182 276 260 212 243 300 150 275 294 146 -0.28678 0.075949 -0.058846 0.74706 FALSE
2 237668 237810 107 6 573647 573801 175 6 wp 227 215 183 185 213 244 96 138 178 73 0.37643 0.077078 -0.11225 0.7109 FALSE
2 237896 238020 108 6 573435 573567 174 6 wp 180 277 238 222 212 310 123 222 251 134 -0.034354 0.18944 -0.14889 0.4336 FALSE
2 238029 238180 109 6 573300 573431 173 6 wp 97 117 112 150 133 179 97 124 203 115 -0.50272 0.53685 -0.090546 0.70637 FALSE
2 238477 238597 112 6 572861 573017 170 6 wp 158 194 195 205 178 237 162 224 294 175 -0.55617 0.30382 -0.17772 0.35022 FALSE
2 238607 238763 113 6 572702 572840 169 6 wp 194 265 269 237 171 262 198 269 219 158 -0.43051 -0.26197 0.096441 0.71445 FALSE
2 238788 238916 114 6 572543 572693 168 6 wp 84 129 137 150 108 143 101 156 89 48 -0.61441 -0.88661 1.0497 0.00068196 FALSE
2 238963 239117 115 6 572343 572505 166 6 wp 150 162 170 181 151 201 105 141 134 70 -0.086876 -0.26128 0.35032 0.13329 FALSE
2 239700 239848 122 6 571629 571760 158 6 wp 187 255 232 179 221 299 99 136 169 86 0.45991 0.12747 -0.14159 0.50409 FALSE
2 240023 240155 126 6 571305 571437 153 6 wp 149 197 197 160 140 178 90 108 140 67 0.38489 0.058118 -0.29164 0.22688 FALSE
2 240341 240494 128 6 570970 571143 151 6 wp 188 209 222 196 222 240 93 138 185 100 0.37145 0.32226 -0.29074 0.17089 FALSE
2 240824 240971 131 6 570494 570646 146 6 wp 159 209 232 188 167 277 127 212 235 127 -0.22473 0.12177 -0.10965 0.57911 FALSE
2 240990 241144 132 6 570316 570486 145 6 wp 194 173 213 140 188 210 101 149 198 120 0.16821 0.37663 -0.55459 0.0092264 FALSE
2 241149 241300 133 6 570159 570309 144 6 wp 264 335 335 207 270 340 137 230 262 123 0.3018 0.083782 -0.34262 0.06108 FALSE
2 241587 241754 135 6 569698 569855 142 6 wp 162 210 183 188 185 215 108 201 216 103 -0.19211 0.069197 -0.038692 0.85151 FALSE
2 241802 241948 137 6 569518 569679 141 6 wp 154 180 158 144 185 239 139 166 250 140 -0.37647 0.3604 -0.22363 0.27436 FALSE
2 241963 242120 138 6 569348 569496 140 6 wp 150 216 187 136 170 238 136 201 258 164 -0.34225 0.35966 -0.45008 0.023271 FALSE
2 242298 242426 141 6 569031 569167 138 6 wp 183 199 205 131 216 247 150 231 392 207 -0.42382 0.67033 -0.72525 9.0671e-05 FALSE
2 242471 242601 142 6 568856 568996 137 6 wp 146 239 198 162 190 262 201 307 345 181 -0.85871 0.066901 -0.053138 0.77019 FALSE
2 242758 242908 143 6 568549 568707 136 6 wp 274 344 312 290 277 360 217 306 323 199 -0.22683 0.024658 -0.086805 0.6069 FALSE
2 242917 243077 144 6 568383 568543 135 6 wp 157 221 225 164 219 246 158 242 235 124 -0.46341 -0.13745 0.14088 0.46725 FALSE
2 243091 243233 145 6 568220 568372 134 6 wp 268 281 245 199 283 315 178 289 274 144 -0.27132 -0.13773 0.070106 0.72252 FALSE
2 243255 243401 146 6 568062 568207 133 6 wp 196 250 206 158 262 265 153 220 227 129 -0.24986 -0.047698 0.052258 0.81598 FALSE
2 243567 243726 148 6 567729 567877 130 6 wp 165 185 214 132 178 211 94 152 135 74 0.15058 -0.2087 0.028522 0.90067 FALSE
2 243737 243881 149 6 567578 567722 129 6 wp 188 237 223 184 169 213 91 120 134 81 0.55814 0.048269 -0.29726 0.18742 FALSE
2 243896 244042 150 6 567397 567559 128 6 wp 200 187 207 167 220 236 79 117 130 87 0.55468 0.18418 -0.18286 0.42111 FALSE
2 244046 244201 151 6 567258 567394 127 6 wp 152 150 157 128 185 184 73 116 89 53 0.2394 -0.38025 0.42861 0.11094 FALSE
2 244375 244547 154 6 566897 567067 123 6 wp 174 267 224 176 223 261 112 143 133 88 0.31436 -0.18099 0.11293 0.59937 FALSE
2 244963 245087 161 6 566395 566519 119 6 wp 167 152 142 168 154 225 99 144 138 84 -0.11904 -0.10208 0.27502 0.26097 FALSE
2 245069 245226 162 6 566210 566386 118 6 wp 155 217 199 186 178 238 138 182 187 101 -0.23002 -0.14226 0.16308 0.43068 FALSE
2 245397 245553 165 6 565904 566065 115 6 wp 179 188 190 156 213 275 135 218 257 130 -0.38436 0.15071 -0.015532 0.93689 FALSE
2 245559 245707 166 6 565748 565896 113 6 wp 149 198 199 199 151 220 119 189 191 105 -0.22504 -0.032091 0.043239 0.8366 FALSE
2 245987 246127 168 6 565330 565474 108 6 wp 167 158 139 137 156 192 142 199 272 146 -0.60387 0.30634 -0.31307 0.12593 FALSE
2 246128 246288 169 6 565181 565339 107 6 wp 140 153 148 90 174 203 145 240 320 188 -0.84373 0.43725 -0.43435 0.047312 FALSE
2 246266 246400 170 6 565041 565198 106 6 wp 144 181 139 76 131 191 125 204 305 185 -0.54605 0.61558 -0.92357 9.6546e-05 FALSE
2 246424 246574 172 6 564876 565034 105 6 wp 157 181 179 114 188 202 147 201 321 159 -0.48707 0.46446 -0.56958 0.0052932 FALSE
2 246840 247001 174 6 564459 564618 103 6 wp 210 295 252 213 186 263 97 209 158 103 0.28392 -0.1561 -0.091104 0.71295 FALSE
2 249270 249438 206 6 562012 562170 74 6 wp 187 208 186 158 192 213 73 113 123 63 0.59826 0.018142 -0.12701 0.59469 FALSE
2 249394 249550 207 6 561911 562072 73 6 wp 135 180 191 174 170 210 57 111 135 68 0.55037 0.30267 -0.22298 0.36618 FALSE
2 249738 249884 209 6 561589 561733 69 6 wp 166 221 200 173 176 223 70 109 106 63 0.66195 -0.052872 -0.041042 0.86579 FALSE
2 249883 250042 210 6 561416 561576 68 6 wp 194 290 273 189 190 254 77 142 118 78 0.74331 -0.11199 -0.20029 0.36517 FALSE
2 250055 250209 211 6 561281 561410 67 6 wp 178 191 179 143 177 228 79 119 124 71 0.42245 0.0031465 -0.075501 0.75096 FALSE
2 250521 250638 215 6 560793 560939 64 6 wp 175 213 247 212 191 272 95 154 173 84 0.30122 0.061834 -0.030903 0.88427 FALSE
2 250672 250829 217 6 560611 560784 62 6 wp 191 274 207 224 220 287 144 194 258 137 -0.070263 0.23463 -0.17004 0.37238 FALSE
2 250873 250999 218 6 560462 560598 61 6 wp 198 286 254 197 216 253 100 171 232 100 0.39747 0.30093 -0.50221 0.012127 FALSE
2 251129 251274 221 6 560163 560330 59 6 wp 162 248 222 202 200 265 68 106 163 88 0.80489 0.55083 -0.52643 0.018725 FALSE
2 251505 251663 222 6 559801 559976 57 6 wp 107 139 134 191 190 237 84 134 213 123 -0.24789 0.65419 -0.0077196 0.97236 FALSE
2 252551 252712 233 6 558764 558929 48 6 wp 146 159 154 127 147 157 57 126 138 86 0.30551 0.35185 -0.50193 0.049728 FALSE
2 253516 253658 246 6 557800 557967 40 6 wp 185 204 209 118 260 299 68 129 228 147 0.58101 1.0018 -0.91763 0.020635 FALSE
2 253681 253818 247 6 557642 557803 39 6 wp 136 195 201 160 213 204 73 124 208 116 0.38298 0.74777 -0.67955 0.002035 FALSE
2 253829 253967 248 6 557493 557636 38 6 wp 128 159 160 111 149 179 67 96 166 101 0.39942 0.74079 -0.83199 0.00095898 FALSE
2 253969 254135 249 6 557360 557495 37 6 wp 216 284 254 170 255 309 111 164 234 136 0.40103 0.45367 -0.5614 0.0039529 FALSE
2 254150 254307 250 6 557165 557316 35 6 wp 165 258 253 190 186 274 128 238 189 114 -0.15824 -0.22513 0.11216 0.58951 FALSE
2 254308 254460 251 6 557000 557152 34 6 wp 272 380 384 241 303 359 169 263 290 145 0.20714 0.024649 -0.28066 0.10787 FALSE
2 254629 254780 253 6 556682 556828 32 6 wp 127 155 166 186 134 193 125 200 368 149 -0.58411 0.64357 -0.49228 0.16683 FALSE
2 254799 254947 254 6 556511 556657 31 6 wp 135 176 170 146 145 188 135 233 295 167 -0.65687 0.36269 -0.42598 0.03286 FALSE
2 255091 255235 255 6 556220 556366 30 6 wp 84 92 78 141 115 171 91 113 132 90 -0.74753 0.15075 0.53563 0.06068 FALSE
2 255253 255399 256 6 556063 556203 29 6 wp 100 147 138 104 134 179 118 204 243 101 -0.78672 0.092299 -0.042315 0.8745 FALSE
2 256978 257116 263 6 554315 554477 24 6 wp 103 109 117 129 96 116 101 189 182 104 -0.84723 0.024343 -0.01994 0.93785 FALSE
2 257418 257575 267 6 553880 554032 21 6 wp 189 229 202 139 204 252 161 255 286 169 -0.47069 0.16176 -0.29221 0.12018 FALSE
2 257585 257728 268 6 553730 553872 20 6 wp 194 214 203 145 190 249 179 286 359 183 -0.64968 0.23812 -0.37539 0.04024 FALSE
2 257733 257877 269 6 553582 553726 19 6 wp 207 214 187 156 237 238 168 305 295 177 -0.66175 0.047739 -0.06501 0.77134 FALSE
2 257892 258039 271 6 553414 553564 18 6 wp 189 225 224 192 191 258 167 295 286 141 -0.5729 -0.09065 0.03594 0.84655 FALSE
2 258370 258514 273 6 552945 553089 15 6 wp 144 188 186 140 134 198 85 129 105 58 0.22144 -0.37015 0.17438 0.48942 FALSE
2 258537 258689 274 6 552774 552926 14 6 wp 116 179 173 167 148 172 86 133 135 82 0.038164 0.019316 -0.0029461 0.99025 FALSE
2 258746 258889 275 6 552577 552719 13 6 wp 79 115 117 147 111 145 39 70 57 52 0.46818 0.10126 0.23865 0.55232 FALSE
2 259099 259215 278 6 552301 552423 9 6 wp 141 173 180 147 126 170 78 146 109 74 0.10419 -0.23508 0.024193 0.92289 FALSE
2 265634 265749 2 6 551637 551754 151 7 wp 86 103 118 109 75 109 100 140 121 85 -0.7063 -0.17769 0.063585 0.82974 FALSE
2 265786 265896 3 6 551460 551612 150 7 wp 136 154 144 192 216 246 83 144 295 162 -0.10535 1.039 -0.50709 0.01491 FALSE
2 265936 266086 4 6 551277 551427 149 7 wp 148 221 223 196 157 174 124 186 211 98 -0.12918 -0.008817 -0.18636 0.50633 FALSE
2 266139 266282 5 6 551099 551251 148 7 wp 80 138 149 195 79 143 81 143 79 37 -0.33918 -0.9365 1.1223 0.096357 FALSE
2 266509 266635 6 6 550749 550885 146 7 wp 182 191 185 149 209 208 116 149 147 75 0.016333 -0.25142 0.20816 0.34768 FALSE
2 266660 266796 7 6 550575 550731 145 7 wp 173 185 212 143 161 210 125 168 206 91 -0.098242 0.012468 -0.22736 0.28464 FALSE
2 266820 266938 8 6 550451 550591 144 7 wp 193 218 193 121 232 239 126 187 324 203 -0.099932 0.78941 -0.89674 0.0005183 FALSE
2 266955 267099 9 6 550285 550439 143 7 wp 157 201 154 122 159 203 142 210 261 129 -0.51122 0.15637 -0.30625 0.13302 FALSE
2 267107 267254 10 6 550134 550282 142 7 wp 155 203 165 130 179 222 139 222 266 153 -0.51244 0.24515 -0.29106 0.14295 FALSE
2 267258 267386 11 6 549998 550132 141 7 wp 120 155 167 185 125 239 138 184 167 106 -0.61379 -0.21269 0.46607 0.11191 FALSE
2 267572 267705 12 6 549696 549822 140 7 wp 126 170 161 151 130 194 81 128 84 50 0.077387 -0.60944 0.6081 0.02449 FALSE
2 267742 267877 13 6 549504 549664 138 7 wp 239 241 228 220 206 230 72 129 154 93 0.78769 0.34206 -0.50798 0.044857 FALSE
2 267925 268065 14 6 549321 549500 136 7 wp 180 192 186 183 179 250 90 110 194 95 0.42068 0.52912 -0.4627 0.035809 FALSE
2 268508 268656 20 6 548729 548873 130 7 wp 133 169 154 94 159 188 101 140 147 101 -0.13926 0.079522 -0.20079 0.41971 FALSE
2 268674 268810 21 6 548582 548732 129 7 wp 161 193 175 164 163 184 139 197 195 108 -0.4003 -0.13204 0.027878 0.89419 FALSE
2 268986 269132 24 6 548263 548430 127 7 wp 209 273 198 173 255 267 180 245 306 144 -0.38324 0.068428 -0.10274 0.67375 FALSE
2 269138 269283 25 6 548095 548252 126 7 wp 153 223 204 129 187 209 132 225 254 151 -0.34704 0.2205 -0.42411 0.032103 FALSE
2 269900 270044 29 6 547343 547488 122 7 wp 150 149 144 116 137 193 162 304 295 170 -1.1004 0.041356 -0.10565 0.59304 FALSE
2 270168 270324 30 6 547059 547223 121 7 wp 150 173 181 139 197 231 134 212 205 121 -0.50466 -0.054039 0.1568 0.4461 FALSE
2 270343 270481 31 6 546903 547047 120 7 wp 158 161 215 151 222 226 115 169 246 146 -0.14157 0.49242 -0.3887 0.059527 FALSE
2 270506 270662 32 6 546725 546875 119 7 wp 197 232 217 175 254 290 150 278 302 176 -0.44036 0.20238 -0.11562 0.52731 FALSE
2 270669 270789 33 6 546593 546714 118 7 wp 70 101 111 147 85 142 61 95 119 53 -0.20481 0.13198 0.24288 0.57525 FALSE
2 271460 271617 43 6 545773 545929 108 7 wp 161 186 192 129 177 198 78 111 130 66 0.45759 0.06358 -0.22497 0.3568 FALSE
2 271623 271742 44 6 545626 545766 106 7 wp 141 169 204 132 181 210 61 89 137 75 0.72057 0.51843 -0.55597 0.02698 FALSE
2 272066 272215 47 6 545215 545369 102 7 wp 144 193 170 147 130 167 70 107 84 41 0.46557 -0.48844 0.24601 0.38101 FALSE
2 272512 272665 52 6 544731 544905 99 7 wp 187 209 174 158 260 285 50 86 112 79 1.0358 0.55664 -0.33479 0.33014 FALSE
2 272821 272975 54 6 544416 544575 96 7 wp 192 211 257 168 234 311 85 123 120 78 0.61106 -0.03658 0.072442 0.77304 FALSE
2 272992 273125 55 6 544270 544419 95 7 wp 125 157 144 168 139 158 68 113 92 43 0.19075 -0.40777 0.49181 0.084669 FALSE
2 273133 273292 56 6 544104 544263 94 7 wp 143 199 194 212 188 260 124 147 164 103 -0.089397 -0.0052473 0.25218 0.24057 FALSE
2 273311 273441 57 6 543949 544091 93 7 wp 183 226 250 228 184 280 95 148 158 64 0.38735 -0.13878 0.15418 0.55042 FALSE
2 273458 273608 58 6 543780 543936 92 7 wp 171 194 192 155 184 209 104 160 138 86 0.029217 -0.20326 0.11847 0.59431 FALSE
2 273640 273762 59 6 543628 543752 91 7 wp 173 196 163 173 194 201 95 170 164 81 -0.029349 -0.088732 0.12594 0.56729 FALSE
2 273926 274086 60 6 543301 543462 90 7 wp 119 168 157 205 146 205 68 86 61 35 0.4506 -0.67548 0.96267 0.011958 FALSE
2 274449 274591 64 6 542791 542942 87 7 wp 169 190 177 193 190 231 79 117 84 41 0.40239 -0.63524 0.77272 0.0021683 FALSE
2 274821 274969 68 6 542430 542573 83 7 wp 136 158 163 190 164 229 98 126 79 54 -0.034209 -0.72646 1.0203 5.3562e-05 FALSE
2 274996 275158 70 6 542240 542397 81 7 wp 209 246 280 230 258 332 130 214 146 80 0.048834 -0.57798 0.67374 0.00075445 FALSE
2 275178 275314 71 6 542054 542215 80 7 wp 177 238 237 229 213 293 148 218 152 64 -0.22405 -0.75924 0.87636 1.7653e-05 FALSE
2 275510 275665 73 6 541726 541885 78 7 wp 166 252 233 234 167 267 108 178 96 67 0.1349 -0.75202 0.7448 0.016753 FALSE
2 275780 275931 74 6 541460 541612 77 7 wp 150 222 206 202 170 245 42 86 56 29 1.1349 -0.55335 0.59746 0.042222 FALSE
2 275971 276100 75 6 541292 541422 76 7 wp 159 238 195 172 207 235 51 104 52 43 0.89457 -0.64226 0.64048 0.017756 FALSE
2 276134 276270 76 6 541121 541262 75 7 wp 149 152 169 117 167 197 53 109 57 42 0.51335 -0.64243 0.60202 0.044443 FALSE
2 276449 276588 78 6 540797 540939 73 7 wp 130 191 213 187 176 237 131 196 112 58 -0.3526 -0.92654 1.0437 3.021e-06 FALSE
2 276742 276878 79 6 540511 540651 72 7 wp 135 170 181 186 151 176 85 144 133 71 0.040614 -0.13915 0.17634 0.48921 FALSE
2 276892 277050 80 6 540339 540496 71 7 wp 184 256 243 192 214 275 131 188 158 90 0.039025 -0.34218 0.27913 0.17226 FALSE
2 277397 277540 83 6 539844 539996 68 7 wp 181 223 165 170 236 261 143 189 175 103 -0.28232 -0.23971 0.40157 0.069404 FALSE
2 277551 277692 84 6 539698 539835 67 7 wp 181 185 174 126 186 195 97 150 113 78 0.085827 -0.32801 0.16719 0.47957 FALSE
2 277700 277852 85 6 539531 539669 66 7 wp 172 172 185 197 187 219 86 118 106 69 0.32247 -0.19232 0.32422 0.17236 FALSE
2 277874 278021 86 6 539367 539513 65 7 wp 161 232 225 249 214 241 60 134 105 52 0.65021 -0.25919 0.41566 0.20642 FALSE
2 278405 278540 90 6 538861 538991 62 7 wp 125 164 168 180 123 186 64 70 50 23 0.67922 -0.90765 0.96351 0.018185 FALSE
2 278719 278863 91 6 538528 538680 61 7 wp 256 402 405 346 328 399 83 119 92 44 1.3265 -0.56683 0.54237 0.05382 FALSE
2 278878 279021 92 6 538369 538511 60 7 wp 76 153 125 190 110 159 47 63 42 19 0.59582 -0.87549 1.2441 0.057715 FALSE
2 279046 279197 93 6 538188 538321 59 7 wp 148 165 150 169 150 210 52 69 53 38 0.88082 -0.37777 0.50714 0.10413 FALSE
2 279809 279925 103 6 537431 537580 52 7 wp 159 195 188 170 199 238 59 89 108 63 0.82139 0.23528 -0.13299 0.59622 FALSE
2 279946 280090 104 6 537300 537446 49 7 wp 167 257 228 157 225 242 70 117 145 63 0.74993 0.16033 -0.27944 0.2642 FALSE
2 280281 280438 107 6 536950 537113 46 7 wp 192 286 267 169 259 316 77 126 143 86 0.82276 0.21135 -0.28021 0.27961 FALSE
2 280455 280593 108 6 536795 536943 45 7 wp 174 247 246 149 236 299 69 144 135 86 0.61859 0.12398 -0.1603 0.5947 FALSE
2 280796 280952 110 6 536432 536593 43 7 wp 195 215 235 235 178 308 83 162 148 95 0.37229 0.053812 0.041007 0.8858 FALSE
2 281256 281415 111 6 535974 536135 42 7 wp 137 151 191 174 166 216 118 220 152 66 -0.53101 -0.6141 0.77265 0.00096142 FALSE
2 281432 281560 112 6 535812 535964 41 7 wp 121 202 165 170 160 232 159 230 190 105 -0.73524 -0.38077 0.52906 0.01032 FALSE
2 281597 281746 113 6 535617 535780 40 7 wp 165 240 228 193 196 257 156 234 188 91 -0.35877 -0.47264 0.44691 0.02482 FALSE
2 282117 282251 117 6 535138 535274 37 7 wp 194 210 187 138 262 280 73 147 175 125 0.41575 0.54343 -0.42792 0.25414 FALSE
2 282252 282386 118 6 534989 535139 36 7 wp 171 220 225 152 264 298 101 160 227 107 0.1884 0.35869 -0.21837 0.43733 FALSE
2 282397 282555 119 6 534831 534969 33 7 wp 214 235 214 162 210 224 129 191 137 84 0.0027158 -0.50503 0.2874 0.17326 FALSE
2 282564 282681 120 6 534662 534837 32 7 wp 95 148 127 178 160 192 81 119 169 89 -0.17177 0.38237 0.091607 0.70727 FALSE
2 282754 282894 123 6 534494 534640 29 7 wp 141 199 165 134 178 247 100 145 214 109 -0.013263 0.40986 -0.33357 0.12304 FALSE
2 282916 283072 124 6 534344 534486 28 7 wp 160 174 162 118 147 196 92 117 207 125 0.18868 0.68768 -0.86599 0.00011838 FALSE
2 283053 283192 125 6 534194 534315 27 7 wp 107 118 126 96 110 151 99 157 165 89 -0.59021 0.011579 -0.056314 0.82665 FALSE
2 283211 283377 126 6 534018 534184 26 7 wp 173 235 272 165 218 247 143 211 297 160 -0.11734 0.3858 -0.55261 0.0034331 FALSE
2 283403 283547 127 6 533841 533981 25 7 wp 122 208 200 212 138 180 150 233 192 98 -0.59579 -0.39055 0.37344 0.27611 FALSE
2 283652 283794 129 6 533614 533748 23 7 wp 132 178 178 151 160 223 139 201 164 101 -0.53728 -0.33123 0.39974 0.061861 FALSE
2 284170 284307 136 6 533092 533242 17 7 wp 129 148 146 185 144 221 123 170 144 84 -0.52718 -0.34205 0.66154 0.0034194 FALSE
2 284626 284765 142 6 532625 532773 11 7 wp 152 199 197 152 195 224 72 101 117 67 0.60477 0.10977 -0.11018 0.65146 FALSE
2 284776 284916 144 6 532497 532643 9 7 wp 134 171 188 139 164 214 48 89 111 52 0.80512 0.27136 -0.26554 0.33148 FALSE
2 285048 285205 147 6 532208 532344 5 7 wp 152 193 191 143 125 196 59 73 64 45 0.95467 -0.24838 -0.021896 0.94104 FALSE
2 286669 286814 9 6 530600 530748 552 8 wp 182 234 219 176 218 252 63 114 110 67 0.8007 0.040154 -0.075599 0.74768 FALSE
2 286825 286959 10 6 530456 530598 551 8 wp 181 273 268 198 237 280 89 115 137 66 0.75543 -0.0035075 -0.064374 0.77039 FALSE
2 286994 287143 11 6 530290 530446 550 8 wp 175 198 249 152 184 259 74 124 143 85 0.60484 0.23843 -0.37163 0.10019 FALSE
2 287307 287442 15 6 529968 530118 547 8 wp 165 229 260 151 216 249 97 157 181 90 0.31087 0.11036 -0.25627 0.24907 FALSE
2 287462 287582 16 6 529829 529959 546 8 wp 157 206 203 182 174 239 89 128 162 98 0.326 0.28816 -0.27381 0.21611 FALSE
2 287606 287756 17 6 529652 529808 545 8 wp 125 145 142 146 175 171 86 187 208 105 -0.42572 0.23841 -0.035402 0.88482 FALSE
2 287780 287937 18 6 529470 529612 544 8 wp 135 191 179 157 205 227 129 172 228 128 -0.31817 0.25639 -0.091525 0.65705 FALSE
2 287954 288110 19 6 529325 529461 543 8 wp 190 222 229 184 177 251 149 210 222 99 -0.22 -0.16373 0.034184 0.86325 FALSE
2 288238 288375 20 6 529037 529193 542 8 wp 125 147 178 163 153 187 198 235 260 163 -1.0255 -0.022249 0.13262 0.58464 FALSE
2 288417 288566 21 6 528847 529020 541 8 wp 164 202 207 159 169 220 171 250 248 138 -0.61068 -0.1055 -0.019442 0.92031 FALSE
2 288600 288753 22 6 528658 528811 540 8 wp 118 218 249 183 165 268 170 227 216 117 -0.52965 -0.25218 0.27887 0.35755 FALSE
2 288904 289053 24 6 528358 528514 537 8 wp 137 166 152 138 182 176 156 264 291 146 -0.92603 0.07779 -0.009825 0.96049 FALSE
2 289075 289203 25 6 528188 528337 536 8 wp 183 240 218 220 231 272 150 234 235 155 -0.31131 0.064283 0.054502 0.77302 FALSE
2 289311 289450 26 6 527940 528103 535 8 wp 144 183 200 183 194 218 115 176 217 110 -0.19668 0.18288 -0.059299 0.77595 FALSE
2 289651 289790 28 6 527614 527760 533 8 wp 220 304 274 118 156 201 149 255 191 132 -0.063039 -0.27029 -0.54255 0.0055992 FALSE
2 289808 289946 29 6 527462 527600 532 8 wp 142 169 197 136 162 203 152 221 252 146 -0.6108 0.11715 -0.19903 0.32185 FALSE
2 289976 290110 30 6 527299 527431 531 8 wp 156 164 176 155 163 171 167 232 257 143 -0.74149 0.019044 -0.094625 0.63584 FALSE
2 290124 290264 31 6 527143 527285 530 8 wp 166 135 175 128 186 217 115 198 260 148 -0.42596 0.4183 -0.33818 0.13193 FALSE
2 290652 290789 36 6 526619 526775 526 8 wp 177 268 256 144 194 281 164 240 372 205 -0.26544 0.53296 -0.7801 1.7115e-05 FALSE
2 291048 291159 41 6 526233 526377 521 8 wp 136 140 167 135 174 229 136 173 307 135 -0.54726 0.48564 -0.28024 0.29011 FALSE
2 291194 291347 42 6 526058 526225 520 8 wp 152 170 165 169 188 200 187 315 300 158 -1.0837 -0.10659 0.24367 0.19821 FALSE
2 291710 291855 47 6 525554 525714 515 8 wp 153 205 183 152 211 271 215 293 419 215 -0.97135 0.32351 -0.16258 0.36414 FALSE
2 292467 292594 51 6 524811 524957 511 8 wp 185 231 218 216 223 270 157 245 248 130 -0.39214 -0.069445 0.17406 0.35804 FALSE
2 292624 292753 52 6 524640 524784 510 8 wp 140 143 180 160 179 196 125 220 170 85 -0.61327 -0.41062 0.56219 0.0093309 FALSE
2 292805 292925 53 6 524481 524607 509 8 wp 143 182 167 150 172 200 115 152 155 75 -0.18039 -0.21454 0.24158 0.28604 FALSE
2 293122 293289 58 6 524148 524306 506 8 wp 168 187 193 142 191 214 113 211 206 112 -0.27553 0.0091134 -0.076487 0.71227 FALSE
2 293293 293438 59 6 523968 524122 504 8 wp 173 198 176 193 181 240 125 197 210 100 -0.2806 -0.043197 0.14874 0.46926 FALSE
2 293475 293618 60 6 523812 523954 503 8 wp 135 195 233 221 180 206 143 231 219 116 -0.46578 -0.13714 0.21768 0.42797 FALSE
2 293631 293771 61 6 523639 523795 502 8 wp 151 217 183 188 207 226 168 233 238 114 -0.60331 -0.18649 0.30764 0.11667 FALSE
2 293952 294115 63 6 523300 523461 500 8 wp 165 200 215 193 182 222 145 253 246 135 -0.49829 -0.030621 0.019235 0.92109 FALSE
2 294206 294328 64 6 523061 523205 499 8 wp 78 106 116 155 92 136 60 87 54 32 -0.035917 -0.74873 1.0744 0.025332 FALSE
2 294363 294512 65 6 522880 523049 498 8 wp 197 237 279 229 217 298 96 138 118 100 0.54882 -0.040277 0.044846 0.85306 FALSE
2 294548 294670 66 6 522742 522860 497 8 wp 102 161 124 167 116 156 90 94 100 54 -0.032312 -0.28492 0.4363 0.29307 FALSE
2 294686 294812 67 6 522590 522722 496 8 wp 140 167 167 131 184 172 76 134 120 65 0.13463 -0.15123 0.13458 0.59096 FALSE
2 294845 294989 68 6 522419 522580 495 8 wp 116 168 136 120 160 178 66 134 122 74 0.037521 0.024024 0.042052 0.87218 FALSE
2 295480 295614 72 6 521804 521958 490 8 wp 139 187 164 186 185 212 134 181 227 110 -0.42428 0.098097 0.10127 0.62531 FALSE
2 295780 295936 74 6 521468 521630 488 8 wp 135 196 173 195 212 213 137 230 207 125 -0.58972 -0.10596 0.35865 0.075153 FALSE
2 295957 296087 75 6 521323 521453 487 8 wp 191 294 284 219 245 284 116 195 205 80 0.25442 -0.13119 0.043269 0.85015 FALSE
2 296426 296566 78 6 520869 521006 485 8 wp 109 158 181 189 128 160 92 150 141 81 -0.16633 -0.089696 0.15951 0.66204 FALSE
2 297061 297203 87 6 520207 520356 479 8 wp 174 210 223 178 202 240 128 242 221 134 -0.32151 -0.011978 -0.016169 0.93425 FALSE
2 297204 297342 88 6 520071 520209 478 8 wp 141 155 115 136 153 182 119 204 175 94 -0.68711 -0.23458 0.36503 0.10206 FALSE
2 297358 297509 89 6 519929 520056 477 8 wp 158 201 194 154 182 232 173 239 230 146 -0.63555 -0.10353 0.079105 0.68542 FALSE
2 297508 297646 90 6 519764 519904 476 8 wp 127 174 156 127 192 223 163 294 318 180 -1.0394 0.16263 0.018335 0.9237 FALSE
2 297678 297827 91 6 519576 519730 475 8 wp 149 187 186 157 205 307 188 294 309 155 -0.93495 -0.040533 0.32406 0.081235 FALSE
2 298196 298337 94 6 519068 519216 473 8 wp 98 148 139 160 119 192 108 192 145 88 -0.68386 -0.31872 0.55802 0.024675 FALSE
2 298378 298506 95 6 518907 519031 472 8 wp 136 138 152 136 151 185 137 189 205 117 -0.66909 -0.00010059 0.083853 0.69756 FALSE
2 298676 298820 97 6 518588 518736 470 8 wp 143 192 197 128 221 274 121 185 249 126 -0.25778 0.30289 -0.15062 0.56008 FALSE
2 298984 299136 99 6 518265 518403 468 8 wp 132 125 123 119 120 155 93 150 150 72 -0.39208 -0.11764 0.10149 0.694 FALSE
2 299149 299323 100 6 518107 518249 467 8 wp 119 116 134 84 111 141 69 115 138 68 -0.033236 0.17936 -0.38985 0.18822 FALSE
2 299294 299450 101 6 517949 518112 466 8 wp 117 149 129 106 121 191 72 103 163 89 0.11919 0.54227 -0.53609 0.041727 FALSE
2 299442 299600 102 6 517791 517938 465 8 wp 242 214 235 140 200 285 101 181 290 182 0.27258 0.80104 -1.0425 0.00017047 FALSE
2 299613 299761 103 6 517630 517786 464 8 wp 165 162 167 127 207 212 82 144 266 151 0.094396 0.91914 -0.84666 0.00018904 FALSE
2 299782 299942 104 6 517455 517593 463 8 wp 192 286 284 232 287 293 127 213 246 127 0.11322 0.15665 -0.1133 0.54704 FALSE
2 301481 301633 106 6 515780 515922 461 8 wp 190 249 231 144 143 152 105 138 144 87 0.40023 -0.05281 -0.60563 0.0069181 FALSE
2 301746 301917 108 6 515485 515639 460 8 wp 192 193 208 172 200 209 97 123 119 53 0.37272 -0.35951 0.27054 0.24661 FALSE
2 301949 302099 109 6 515305 515474 459 8 wp 181 238 239 165 217 185 71 112 120 84 0.79433 0.20382 -0.46314 0.058048 FALSE
2 302120 302251 110 6 515150 515284 458 8 wp 181 284 226 204 201 236 92 115 119 63 0.66723 -0.18077 0.026394 0.91338 FALSE
2 302455 302613 112 6 514812 514953 456 8 wp 139 189 162 129 167 178 85 125 122 77 0.16701 -0.045362 -0.05956 0.8086 FALSE
2 302906 303060 116 6 514343 514495 451 8 wp 170 207 193 152 156 200 91 116 121 82 0.39928 0.00023202 -0.22676 0.33494 FALSE
2 303354 303506 120 6 513895 514051 446 8 wp 113 154 122 131 141 189 78 89 122 73 0.1459 0.23213 -0.050314 0.85461 FALSE
2 303518 303670 121 6 513750 513898 445 8 wp 141 188 143 144 149 200 82 112 147 85 0.22478 0.27755 -0.27746 0.25244 FALSE
2 303693 303815 122 6 513587 513724 444 8 wp 97 130 121 124 107 148 71 109 122 59 -0.10212 0.015771 0.054387 0.85711 FALSE
2 303819 303979 123 6 513438 513589 443 8 wp 139 181 183 196 167 205 86 162 191 91 -0.017248 0.20844 -0.079058 0.73697 FALSE
2 303983 304129 124 6 513272 513417 442 8 wp 159 207 165 205 194 264 104 170 237 130 -0.091085 0.44812 -0.18778 0.35781 FALSE
2 304377 304523 127 6 512881 513031 439 8 wp 120 176 161 159 148 187 114 227 229 124 -0.61265 0.090712 -0.029273 0.88903 FALSE
2 304603 304765 128 6 512642 512824 438 8 wp 115 184 191 166 160 194 105 142 170 94 -0.080346 0.11019 -0.069743 0.75613 FALSE
2 304781 304934 130 6 512490 512624 436 8 wp 120 192 170 143 133 186 110 159 155 92 -0.22088 -0.097801 -0.0162 0.94344 FALSE
2 304944 305096 131 6 512337 512461 434 8 wp 128 168 171 109 141 190 86 155 156 89 -0.087169 0.061868 -0.21505 0.36485 FALSE
2 305265 305413 133 6 512008 512142 430 8 wp 106 153 153 78 119 129 87 139 150 82 -0.18707 0.062772 -0.45937 0.084606 FALSE
2 305424 305530 134 6 511872 512006 429 8 wp 167 191 161 104 191 260 100 144 237 122 0.037792 0.56041 -0.56185 0.079963 FALSE
2 305568 305701 135 6 511697 511839 428 8 wp 171 201 215 134 179 224 131 173 233 143 -0.11215 0.32956 -0.52518 0.0096248 FALSE
2 305718 305877 136 6 511529 511685 427 8 wp 143 180 164 134 201 209 150 217 234 133 -0.64709 0.021128 0.076151 0.70703 FALSE
2 306231 306363 138 6 511031 511172 425 8 wp 140 162 145 128 158 207 167 251 296 178 -0.95292 0.21189 -0.13954 0.47776 FALSE
2 306379 306539 139 6 510862 511039 424 8 wp 175 224 226 163 266 221 172 238 415 249 -0.45445 0.71947 -0.7149 0.00064524 FALSE
2 306548 306692 140 6 510712 510856 423 8 wp 174 231 234 170 195 264 176 260 250 149 -0.50521 -0.10046 0.014774 0.93748 FALSE
2 306701 306856 141 6 510547 510703 422 8 wp 213 308 268 232 255 339 186 269 348 196 -0.26492 0.27796 -0.27186 0.11906 FALSE
2 306872 307005 142 6 510399 510537 421 8 wp 201 210 194 170 207 246 167 229 257 135 -0.44203 -0.0054965 -0.020069 0.9167 FALSE
2 307110 307250 143 6 510153 510299 420 8 wp 117 151 126 114 131 168 205 310 359 179 -1.438 0.072604 -0.067848 0.72794 FALSE
2 307545 307682 145 6 509710 509858 418 8 wp 203 244 250 238 188 316 150 248 289 148 -0.23611 0.1554 -0.1281 0.51022 FALSE
2 307699 307839 146 6 509537 509700 417 8 wp 157 200 206 130 233 244 135 218 369 209 -0.37507 0.74102 -0.69894 0.00049486 FALSE
2 307886 308022 148 6 509383 509517 416 8 wp 162 202 183 141 185 217 150 230 270 140 -0.52468 0.12591 -0.20051 0.30783 FALSE
2 308557 308737 157 6 508686 508842 410 8 wp 168 246 222 177 188 255 111 179 155 98 0.081094 -0.15851 0.063003 0.76442 FALSE
2 308846 309004 158 6 508401 508556 409 8 wp 86 131 121 120 107 137 60 87 72 42 0.13703 -0.3435 0.40681 0.25246 FALSE
2 308995 309143 159 6 508261 508395 408 8 wp 126 157 158 132 121 152 90 141 113 78 -0.11708 -0.22792 0.052322 0.83868 FALSE
2 309310 309455 161 6 507979 508118 406 8 wp 147 141 168 101 138 168 87 132 197 121 0.011931 0.57167 -0.80746 0.0005083 FALSE
2 309464 309619 162 6 507818 507968 405 8 wp 161 181 151 108 158 185 116 160 184 126 -0.21684 0.20568 -0.40712 0.077247 FALSE
2 309595 309759 163 6 507644 507808 404 8 wp 159 196 179 134 186 250 124 195 217 132 -0.30478 0.16416 -0.14282 0.48544 FALSE
2 309772 309918 164 6 507511 507635 403 8 wp 114 156 131 132 131 172 148 233 231 134 -0.97603 -0.031757 0.091069 0.66655 FALSE
2 309915 310073 165 6 507333 507494 402 8 wp 175 176 151 131 187 203 117 199 271 186 -0.36163 0.59646 -0.61755 0.014358 FALSE
2 310067 310231 166 6 507173 507316 401 8 wp 175 226 192 157 203 271 158 238 294 161 -0.46933 0.22084 -0.2007 0.28808 FALSE
2 310247 310393 167 6 507004 507158 400 8 wp 315 364 350 262 347 430 195 294 393 194 0.023816 0.27298 -0.32889 0.046728 FALSE
2 310544 310689 168 6 506712 506864 399 8 wp 75 118 96 85 81 121 99 171 118 88 -0.94673 -0.31933 0.25086 0.39316 FALSE
2 310720 310862 169 6 506537 506683 398 8 wp 143 172 210 124 188 204 114 217 222 133 -0.36967 0.15144 -0.23861 0.28593 FALSE
2 310875 311015 170 6 506385 506535 397 8 wp 153 191 164 165 167 227 182 301 198 106 -0.97023 -0.64103 0.71627 0.0003196 FALSE
2 311041 311175 171 6 506225 506365 396 8 wp 241 315 237 215 255 348 223 293 352 207 -0.44307 0.13147 -0.15665 0.38488 FALSE
2 311212 311338 172 6 506062 506216 395 8 wp 183 205 201 138 230 257 133 196 256 145 -0.21052 0.3079 -0.29467 0.14404 FALSE
2 311349 311499 173 6 505893 506054 394 8 wp 162 211 242 195 221 288 174 229 239 145 -0.45698 -0.049557 0.18472 0.32962 FALSE
2 311735 311887 174 6 505516 505672 393 8 wp 150 167 164 170 159 192 90 148 139 65 -0.027218 -0.20798 0.26743 0.25804 FALSE
2 311899 312059 176 6 505353 505503 391 8 wp 195 180 178 124 210 245 118 159 162 108 -0.053736 -0.0022177 -0.023031 0.94135 FALSE
2 312254 312414 179 6 504988 505171 388 8 wp 167 235 215 156 245 284 124 190 227 141 -0.07993 0.26418 -0.17946 0.38111 FALSE
2 312409 312558 181 6 504824 504991 387 8 wp 159 206 197 145 197 232 139 185 181 109 -0.26841 -0.13971 0.10657 0.6081 FALSE
2 312730 312884 184 6 504489 504648 384 8 wp 154 237 194 160 183 208 109 166 161 98 0.032769 -0.055101 -0.083733 0.69784 FALSE
2 313643 313799 194 6 503597 503757 375 8 wp 165 215 222 174 189 270 84 112 138 63 0.55672 0.036644 -0.02868 0.90067 FALSE
2 313808 313948 196 6 503454 503602 373 8 wp 90 103 100 143 118 130 55 83 70 35 0.037203 -0.384 0.75985 0.040161 FALSE
2 314530 314672 205 6 502738 502896 364 8 wp 144 166 169 176 166 223 82 98 117 57 0.34606 -0.052657 0.23108 0.35758 FALSE
2 314704 314828 206 6 502576 502724 362 8 wp 189 208 211 211 235 268 78 97 129 82 0.73763 0.29287 -0.12061 0.59635 FALSE
2 314857 315013 208 6 502385 502548 360 8 wp 107 153 179 209 143 188 62 94 76 54 0.42866 -0.20499 0.48132 0.28121 FALSE
2 315022 315166 209 6 502244 502378 359 8 wp 136 170 172 198 190 225 76 104 128 75 0.35009 0.19469 0.11323 0.63757 FALSE
2 315197 315353 210 6 502060 502206 358 8 wp 79 113 118 194 81 143 66 105 86 40 -0.19745 -0.44402 0.86614 0.20597 FALSE
2 315482 315638 212 6 501765 501924 357 8 wp 122 186 185 181 135 188 96 207 199 98 -0.31998 0.014373 -0.018529 0.95439 FALSE
2 315829 315942 214 6 501440 501576 355 8 wp 205 233 240 165 215 284 139 228 252 133 -0.1584 0.092626 -0.19375 0.31054 FALSE
2 315989 316123 215 6 501285 501410 354 8 wp 124 158 164 126 117 159 123 199 168 91 -0.57834 -0.28855 0.082126 0.71795 FALSE
2 316775 316917 224 6 500482 500642 349 8 wp 137 166 220 213 122 206 67 118 83 38 0.45901 -0.60156 0.61658 0.21575 FALSE
2 316961 317105 225 6 500299 500451 348 8 wp 95 154 129 169 100 152 65 107 55 31 0.083011 -0.96664 1.0971 0.02086 FALSE
2 317109 317259 226 6 500146 500294 347 8 wp 157 195 227 180 160 220 121 161 94 47 -0.026877 -0.9934 0.89123 0.00014073 FALSE
2 317272 317427 227 6 499982 500132 346 8 wp 216 182 216 161 170 204 114 162 122 55 0.10873 -0.64555 0.37713 0.15958 FALSE
2 317438 317575 228 6 499834 499965 345 8 wp 98 116 177 169 127 149 72 115 59 37 0.0092183 -0.9178 1.0809 0.01679 FALSE
2 317582 317736 229 6 499669 499825 344 8 wp 223 288 270 192 240 311 73 95 77 58 1.1563 -0.28181 0.14332 0.54551 FALSE
2 317742 317898 230 6 499505 499665 343 8 wp 153 223 230 192 208 262 48 92 59 34 1.0681 -0.55177 0.62586 0.020961 FALSE
2 317927 318060 231 6 499344 499478 342 8 wp 70 132 158 196 83 172 55 75 32 29 0.37496 -1.0032 1.3221 0.096956 FALSE
2 318200 318328 232 6 499064 499218 341 8 wp 180 297 262 277 219 348 200 271 268 144 -0.42606 -0.18921 0.33245 0.16916 FALSE
2 318349 318503 233 6 498900 499056 340 8 wp 151 262 239 234 217 272 135 246 172 112 -0.27094 -0.36369 0.47335 0.053475 FALSE
2 318515 318651 234 6 498749 498885 339 8 wp 161 241 223 192 196 226 156 257 227 145 -0.45276 -0.10791 0.033427 0.86164 FALSE
2 319003 319118 239 6 498236 498414 336 8 wp 139 173 166 144 213 234 97 118 167 99 0.08642 0.32146 -0.079963 0.723 FALSE
2 319131 319285 240 6 498081 498271 335 8 wp 129 154 146 127 162 198 84 129 141 81 -0.039048 0.086611 0.029735 0.9038 FALSE
2 319442 319592 244 6 497807 497947 333 8 wp 147 187 173 126 148 121 96 119 100 65 0.16958 -0.36118 -0.041371 0.87354 FALSE
2 319801 319946 250 6 497461 497605 329 8 wp 136 197 204 155 188 239 60 136 92 50 0.42197 -0.41726 0.47441 0.058703 FALSE
2 319961 320097 251 6 497323 497443 328 8 wp 157 212 213 151 193 213 90 92 99 52 0.59599 -0.27593 0.15648 0.5279 FALSE
2 320675 320830 257 6 496576 496728 319 8 wp 174 191 182 155 137 169 89 160 161 110 0.10002 0.17677 -0.48002 0.031433 FALSE
2 320859 321004 258 6 496398 496565 318 8 wp 189 256 247 168 259 254 120 213 305 124 0.01651 0.35734 -0.4371 0.12821 FALSE
2 321020 321146 259 6 496239 496402 317 8 wp 125 152 152 127 167 139 113 181 232 127 -0.50228 0.31325 -0.34885 0.10909 FALSE
2 321175 321327 260 6 496075 496230 316 8 wp 218 240 294 214 247 287 106 196 245 146 0.27781 0.41523 -0.48191 0.011682 FALSE
2 321352 321496 261 6 495907 496055 315 8 wp 179 191 196 206 206 242 126 211 188 109 -0.29225 -0.14821 0.29886 0.14099 FALSE
2 321524 321680 262 6 495723 495883 314 8 wp 189 289 263 257 243 309 171 269 296 147 -0.30279 0.024194 0.052835 0.7692 FALSE
2 321953 322067 264 6 495337 495451 312 8 wp 200 223 208 140 231 225 110 164 256 125 0.15524 0.47993 -0.63014 0.0074799 FALSE
2 322104 322256 265 6 495131 495299 310 8 wp 167 199 224 140 183 242 107 165 212 113 0.065684 0.27679 -0.40748 0.051301 FALSE
2 322572 322724 269 6 494706 494836 305 8 wp 174 257 214 105 151 209 75 124 138 83 0.64641 0.1872 -0.72984 0.0021166 FALSE
2 322684 322850 270 6 494568 494714 304 8 wp 190 245 233 146 221 218 85 154 179 109 0.44137 0.31169 -0.56204 0.0080393 FALSE
2 323031 323154 273 6 494259 494409 301 8 wp 105 131 149 120 159 144 67 105 134 71 0.11034 0.27312 -0.18504 0.50609 FALSE
2 323490 323628 277 6 493777 493933 297 8 wp 200 227 261 165 226 296 97 188 230 109 0.24028 0.27461 -0.34984 0.12419 FALSE
2 323640 323770 278 6 493605 493763 296 8 wp 188 248 216 210 244 268 156 234 235 154 -0.31175 0.034522 0.056994 0.76228 FALSE
2 323976 324102 280 6 493279 493425 294 8 wp 161 204 202 210 169 276 129 198 168 105 -0.25777 -0.22623 0.3735 0.069873 FALSE
2 324263 324417 281 6 493004 493150 293 8 wp 100 128 141 135 107 179 106 149 120 64 -0.52859 -0.45893 0.58955 0.025039 FALSE
2 324431 324565 282 6 492825 492969 292 8 wp 197 229 241 171 249 298 154 233 272 129 -0.26567 0.058534 -0.021197 0.91025 FALSE
2 324581 324746 283 6 492657 492820 291 8 wp 185 197 191 172 228 239 132 232 244 133 -0.38123 0.082466 0.011371 0.95361 FALSE
2 324903 325081 287 6 492301 492449 288 8 wp 180 205 191 129 152 192 157 223 208 103 -0.45374 -0.28241 -0.068332 0.73962 FALSE
2 325469 325594 294 6 491777 491939 282 8 wp 165 199 195 185 225 236 113 212 244 115 -0.25337 0.1657 -0.013327 0.94689 FALSE
2 325835 325979 299 6 491423 491573 280 8 wp 165 213 208 188 226 257 135 208 218 138 -0.27923 0.090345 0.047372 0.80965 FALSE
2 326004 326150 300 6 491243 491397 279 8 wp 208 263 237 219 216 307 131 239 260 133 -0.10174 0.11518 -0.11074 0.55567 FALSE
2 326269 326434 301 6 490966 491116 278 8 wp 111 133 121 122 114 149 139 226 271 111 -1.0424 0.053309 -0.034635 0.89674 FALSE
2 326449 326565 302 6 490832 490954 277 8 wp 175 161 186 140 192 188 159 213 323 149 -0.56725 0.3257 -0.39635 0.10598 FALSE
2 326573 326729 303 6 490673 490828 276 8 wp 174 171 199 171 179 201 141 197 221 108 -0.3667 -0.034705 -0.005393 0.97901 FALSE
2 326930 327084 304 6 490309 490473 274 8 wp 121 169 162 221 146 193 114 164 109 60 -0.36351 -0.70482 0.98651 0.0089598 FALSE
2 327109 327243 305 6 490159 490291 273 8 wp 78 101 91 128 82 115 70 85 69 34 -0.27676 -0.60691 0.83727 0.039231 FALSE
2 327471 327620 307 6 489774 489932 271 8 wp 141 236 234 261 123 202 98 165 90 53 0.16101 -0.834 0.76841 0.19056 FALSE
2 327657 327788 309 6 489589 489747 270 8 wp 132 201 227 199 157 215 101 168 118 65 0.0033435 -0.5252 0.51644 0.080136 FALSE
2 328124 328266 314 6 489134 489278 263 8 wp 123 163 166 131 145 212 85 140 148 85 -0.042238 0.082355 -0.037784 0.8745 FALSE
2 328285 328426 316 6 488993 489141 261 8 wp 159 215 202 162 193 274 76 137 207 98 0.39167 0.53637 -0.47705 0.027397 FALSE
2 328422 328562 317 6 488839 488977 260 8 wp 119 166 167 137 158 210 87 138 176 79 -0.046396 0.18646 -0.087629 0.70852 FALSE
2 328708 328843 322 6 488554 488674 257 8 wp 132 200 173 139 116 151 113 164 158 95 -0.19384 -0.10391 -0.25836 0.25854 FALSE
2 328894 329021 323 6 488386 488536 256 8 wp 131 136 147 157 148 236 108 147 210 110 -0.35646 0.33648 -0.021402 0.92285 FALSE
2 329017 329150 324 6 488237 488387 255 8 wp 132 176 190 140 200 200 78 162 193 108 0.019118 0.37177 -0.3098 0.16837 FALSE
2 329351 329506 329 6 487898 488046 253 8 wp 123 164 141 122 123 161 80 142 169 96 -0.093737 0.29207 -0.42694 0.080937 FALSE
2 329819 329951 333 6 487451 487584 250 8 wp 156 160 155 145 165 194 62 92 127 61 0.56707 0.296 -0.26417 0.31508 FALSE
2 329976 330104 334 6 487297 487421 249 8 wp 150 178 152 125 186 194 52 78 127 57 0.8361 0.50378 -0.49686 0.067788 FALSE
2 330134 330267 335 6 487130 487266 248 8 wp 105 120 129 150 112 173 42 59 69 37 0.75294 0.082317 0.15948 0.65977 FALSE
2 330426 330572 336 6 486822 486976 247 8 wp 162 274 249 212 191 255 116 149 115 42 0.28694 -0.79498 0.69579 0.020276 FALSE
2 330598 330738 337 6 486660 486804 246 8 wp 122 172 132 162 133 167 102 110 100 36 -0.08725 -0.71158 0.78614 0.035273 FALSE
2 330752 330893 338 6 486507 486651 245 8 wp 194 242 208 132 247 254 96 126 124 64 0.47059 -0.24399 0.14389 0.66329 FALSE
2 330911 331085 339 6 486335 486483 244 8 wp 148 181 152 147 160 191 92 124 132 61 0.097229 -0.16382 0.15361 0.53063 FALSE
2 331097 331245 340 6 486156 486308 243 8 wp 171 221 202 159 209 254 102 160 131 82 0.13102 -0.26368 0.26508 0.22745 FALSE
2 331272 331412 341 6 485970 486126 242 8 wp 140 215 191 158 164 234 94 125 137 81 0.25154 0.012873 -0.045906 0.84167 FALSE
2 331443 331569 343 6 485802 485958 241 8 wp 196 226 250 211 209 259 116 143 125 93 0.31032 -0.21633 0.17489 0.41303 FALSE
2 331730 331869 344 6 485529 485700 240 8 wp 154 176 160 191 131 237 88 155 100 72 -0.018699 -0.42644 0.55114 0.093366 FALSE
2 331890 332020 345 6 485372 485512 239 8 wp 180 223 209 157 204 218 104 172 190 89 0.10375 0.029583 -0.16886 0.42478 FALSE
2 332016 332164 347 6 485239 485368 238 8 wp 110 164 145 118 108 182 121 210 172 101 -0.70496 -0.2387 0.13672 0.54564 FALSE
2 332168 332304 348 6 485095 485235 237 8 wp 186 229 230 195 213 250 121 212 241 125 -0.087922 0.16277 -0.19086 0.32891 FALSE
2 332771 332913 350 6 484475 484631 235 8 wp 171 198 179 222 176 253 169 251 247 132 -0.66672 -0.13104 0.32173 0.094352 FALSE
2 332959 333071 351 6 484317 484451 234 8 wp 148 176 132 123 146 189 101 173 179 92 -0.30283 0.0085345 -0.07188 0.75142 FALSE
2 333098 333232 352 6 484156 484298 233 8 wp 183 208 185 179 233 262 102 172 138 96 0.031749 -0.17844 0.33956 0.11278 FALSE
2 333237 333381 353 6 483992 484142 232 8 wp 138 161 161 113 130 172 84 141 118 85 -0.010501 -0.092441 -0.12286 0.62562 FALSE
2 334307 334462 357 6 482928 483084 228 8 wp 112 172 161 140 112 152 93 151 140 76 -0.18616 -0.14998 -0.034788 0.88871 FALSE
2 334771 334930 362 6 482484 482622 224 8 wp 130 142 143 78 137 124 99 140 173 100 -0.25754 0.21298 -0.56921 0.021993 FALSE
2 336430 336578 383 6 480811 480943 203 8 wp 136 137 145 136 158 230 128 211 187 112 -0.73788 -0.14449 0.39564 0.065764 FALSE
2 336756 336902 385 6 480481 480633 200 8 wp 179 226 208 196 217 258 134 223 241 133 -0.26478 0.096044 -0.024014 0.90142 FALSE
2 337177 337327 386 6 480067 480221 199 8 wp 218 319 274 220 276 365 163 280 290 174 -0.17369 0.10684 -0.08499 0.63095 FALSE
2 337338 337494 387 6 479893 480043 198 8 wp 179 169 159 135 199 217 89 202 190 118 -0.19227 0.16469 -0.12499 0.69142 FALSE
2 337532 337664 388 6 479720 479854 197 8 wp 162 221 198 139 196 219 220 320 263 177 -0.95191 -0.25658 0.12659 0.49506 FALSE
2 337664 337806 389 6 479572 479718 196 8 wp 170 205 227 152 194 219 186 297 253 132 -0.73076 -0.30633 0.15509 0.41431 FALSE
2 337840 337996 390 6 479414 479556 195 8 wp 117 150 155 148 168 126 115 221 144 80 -0.69972 -0.53695 0.57463 0.054797 FALSE
2 338173 338326 392 6 479061 479220 191 8 wp 110 126 98 131 118 167 90 159 156 86 -0.60973 -0.0068056 0.2589 0.31067 FALSE
2 338334 338481 393 6 478893 479049 189 8 wp 113 138 147 154 127 187 133 184 135 86 -0.73218 -0.49305 0.67008 0.0038512 FALSE
2 338607 338766 394 6 478616 478775 188 8 wp 122 131 145 159 143 190 83 130 127 99 -0.14464 0.14479 0.10283 0.67657 FALSE
2 338781 338934 395 6 478448 478606 187 8 wp 184 241 210 150 202 245 118 175 256 142 0.062336 0.46288 -0.61742 0.0018842 FALSE
2 338944 339091 396 6 478289 478439 186 8 wp 201 226 166 146 226 250 115 190 222 135 -0.074361 0.27009 -0.2794 0.28582 FALSE
2 339114 339268 397 6 478112 478270 185 8 wp 149 199 185 146 185 204 145 218 211 132 -0.50006 -0.048007 -0.0042912 0.98313 FALSE
2 339295 339439 398 6 477944 478088 184 8 wp 188 257 248 269 172 252 135 253 165 127 -0.19341 -0.30723 0.27448 0.45715 FALSE
2 339562 339718 399 6 477662 477823 183 8 wp 140 145 126 120 140 182 124 186 164 131 -0.63688 -0.0011014 0.030865 0.91038 FALSE
2 339705 339854 400 6 477531 477679 182 8 wp 178 218 191 125 210 226 108 203 297 152 -0.11429 0.55984 -0.69602 0.0024722 FALSE
2 339870 340021 401 6 477364 477512 181 8 wp 182 247 211 108 160 212 110 182 255 123 0.085284 0.38688 -0.87278 2.1405e-05 FALSE
2 340024 340179 402 6 477203 477364 180 8 wp 173 197 190 158 216 260 156 236 268 140 -0.53471 0.073895 0.03642 0.84995 FALSE
2 340201 340323 403 6 477068 477188 178 8 wp 107 152 153 138 151 179 156 216 210 127 -0.91636 -0.11898 0.24916 0.23918 FALSE
2 340336 340488 404 6 476893 477049 177 8 wp 122 166 188 170 127 171 174 249 205 116 -0.89215 -0.37921 0.31055 0.14977 FALSE
2 340503 340658 405 6 476725 476887 176 8 wp 200 223 216 161 218 279 134 228 238 117 -0.2198 -0.0082868 -0.021818 0.91072 FALSE
2 340670 340814 406 6 476566 476713 175 8 wp 100 152 119 175 105 143 149 219 158 130 -1.051 -0.26931 0.43533 0.2855 FALSE
2 340944 341090 407 6 476310 476467 174 8 wp 175 231 207 195 177 275 194 296 338 177 -0.72915 0.088284 -0.073414 0.68555 FALSE
2 341443 341575 409 6 475808 475970 171 8 wp 115 156 143 156 119 179 121 186 164 91 -0.62137 -0.2441 0.32367 0.15568 FALSE
2 341978 342126 411 6 475257 475405 170 8 wp 194 245 244 162 228 334 168 253 296 115 -0.35677 -0.068657 0.069056 0.8156 FALSE
2 342457 342615 413 6 474766 474922 168 8 wp 163 189 208 203 151 267 96 169 115 67 0.042145 -0.50037 0.58589 0.032654 FALSE
2 342817 342971 416 6 474409 474567 166 8 wp 125 190 168 198 116 224 90 126 84 41 0.090055 -0.79562 0.90566 0.031477 FALSE
2 343367 343514 421 6 473887 474039 161 8 wp 156 214 212 165 213 240 155 224 205 106 -0.44025 -0.2728 0.30176 0.13065 FALSE
2 343541 343701 423 6 473677 473833 159 8 wp 115 122 155 114 154 199 126 229 171 98 -0.8929 -0.35955 0.54233 0.014559 FALSE
2 343844 344049 425 6 473380 473536 157 8 wp 218 228 244 178 188 190 200 330 288 149 -0.65987 -0.25578 -0.11005 0.54854 FALSE
2 344016 344172 426 6 473203 473358 156 8 wp 200 253 253 195 248 331 186 265 366 213 -0.41125 0.38315 -0.31827 0.070461 FALSE
2 344559 344743 430 6 472657 472831 152 8 wp 160 215 225 177 160 230 117 198 161 85 -0.11771 -0.32982 0.19199 0.36609 FALSE
2 344864 345043 433 6 472397 472559 148 8 wp 162 186 198 140 158 204 92 128 117 66 0.25484 -0.24749 0.061899 0.7964 FALSE
2 345783 345922 443 6 471470 471606 133 8 wp 128 153 160 98 120 154 49 86 100 61 0.66741 0.29809 -0.61041 0.048459 FALSE
2 345898 346050 444 6 471340 471490 132 8 wp 153 237 205 117 197 248 74 131 136 91 0.49235 0.2098 -0.36524 0.24059 FALSE
2 346361 346509 447 6 470905 471059 127 8 wp 123 140 168 106 162 186 93 124 167 101 -0.071529 0.32658 -0.31881 0.18192 FALSE
2 346516 346670 448 6 470723 470874 126 8 wp 148 173 147 146 164 180 107 178 174 102 -0.32555 -0.011456 0.018945 0.9318 FALSE
2 346843 347003 452 6 470419 470548 124 8 wp 148 192 184 146 164 211 137 198 184 124 -0.41141 -0.08348 0.013928 0.94686 FALSE
2 347012 347166 453 6 470219 470373 123 8 wp 207 243 232 191 232 274 147 269 277 148 -0.32223 0.063932 -0.0958 0.60541 FALSE
2 347195 347326 454 6 470061 470215 122 8 wp 197 249 201 222 312 344 128 170 310 171 0.059942 0.70396 -0.32845 0.079236 FALSE
2 347407 347552 455 6 469830 469980 121 8 wp 105 142 122 139 114 144 65 127 128 74 -0.090041 0.12067 -0.061876 0.8254 FALSE
2 347773 347933 457 6 469483 469636 120 8 wp 129 131 127 184 156 208 94 153 181 103 -0.39268 0.23156 0.21081 0.35395 FALSE
2 347949 348077 458 6 469310 469438 119 8 wp 266 318 282 215 291 334 114 212 204 119 0.37415 0.027498 -0.138 0.46674 FALSE
2 348102 348253 459 6 469132 469284 118 8 wp 232 324 285 217 298 326 153 270 211 143 -0.051474 -0.2041 0.14495 0.43014 FALSE
2 348269 348435 460 6 468973 469124 117 8 wp 152 185 214 143 165 212 131 180 158 101 -0.23625 -0.23609 0.09111 0.67155 FALSE
2 348449 348591 461 6 468793 468945 116 8 wp 132 204 191 156 174 221 104 177 177 96 -0.14257 -0.012695 0.021594 0.92054 FALSE
2 348633 348754 462 6 468631 468786 115 8 wp 144 184 167 150 169 235 101 159 217 115 -0.12022 0.37326 -0.27735 0.19575 FALSE
2 349064 349223 465 6 468163 468321 109 8 wp 211 241 252 155 229 252 103 163 170 113 0.35705 0.13122 -0.34393 0.09556 FALSE
2 349235 349367 466 6 468013 468157 108 8 wp 157 165 149 141 137 151 101 136 109 52 -0.063286 -0.55732 0.36594 0.15465 FALSE
2 349407 349549 467 6 467836 467982 107 8 wp 125 192 179 144 100 140 110 184 104 53 -0.29577 -0.88141 0.47427 0.089938 FALSE
2 349574 349732 468 6 467662 467810 106 8 wp 118 133 200 185 125 210 136 224 114 68 -0.72266 -0.94259 1.1003 0.0015024 FALSE
2 349757 349913 469 6 467476 467627 105 8 wp 176 220 222 199 172 244 145 258 184 92 -0.4231 -0.51932 0.45556 0.022867 FALSE
2 350622 350760 476 6 466625 466771 98 8 wp 93 150 160 185 113 167 131 204 153 91 -0.7963 -0.42257 0.60529 0.083475 FALSE
2 351341 351525 480 6 465859 466046 92 8 wp 187 237 211 166 248 246 175 272 324 174 -0.54293 0.17665 -0.18124 0.3214 FALSE
2 351931 352102 484 6 465309 465480 87 8 wp 141 182 181 214 161 217 114 188 168 83 -0.30715 -0.25012 0.43812 0.086809 FALSE
2 352305 352463 488 6 464966 465118 83 8 wp 156 164 173 125 162 218 94 143 166 91 0.0095695 0.13868 -0.17829 0.43411 FALSE
2 352464 352604 489 6 464807 464928 82 8 wp 158 185 178 145 160 251 94 139 179 94 0.10963 0.24451 -0.22497 0.31104 FALSE
2 352793 352909 491 6 464482 464594 80 8 wp 144 206 189 163 173 199 120 151 155 77 -0.077541 -0.22452 0.1626 0.46428 FALSE
2 352935 353085 492 6 464305 464465 79 8 wp 144 181 211 143 137 186 107 165 180 97 -0.075064 0.047409 -0.30555 0.16597 FALSE
2 353088 353240 493 6 464146 464305 78 8 wp 142 158 160 129 146 216 112 174 234 121 -0.36157 0.32872 -0.30683 0.15242 FALSE
2 353272 353413 494 6 463970 464114 77 8 wp 188 218 190 207 241 277 153 153 226 142 -0.12813 0.26206 -0.042334 0.86739 FALSE
2 353877 354009 496 6 463379 463536 74 8 wp 185 241 244 195 251 297 80 142 180 127 0.54889 0.52211 -0.4342 0.035862 FALSE
2 354050 354185 498 6 463220 463372 73 8 wp 153 224 238 130 204 189 78 138 153 82 0.46219 0.15293 -0.43605 0.1021 FALSE
2 354339 354497 501 6 462905 463055 68 8 wp 201 218 231 138 180 224 93 125 127 75 0.52007 -0.08985 -0.24208 0.28776 FALSE
2 354631 354819 506 6 462603 462756 66 8 wp 198 236 251 157 207 213 107 127 117 70 0.48142 -0.31121 0.0062863 0.9777 FALSE
2 354959 355107 509 6 462286 462457 64 8 wp 118 170 168 160 154 186 63 119 120 80 0.28286 0.19122 -0.10598 0.67622 FALSE
2 355095 355265 510 6 462127 462280 63 8 wp 144 160 159 126 153 181 70 152 120 70 0.038763 -0.17083 0.09642 0.70127 FALSE
2 355276 355412 511 6 461974 462122 62 8 wp 163 209 190 156 178 227 99 132 141 92 0.22208 0.040813 -0.10603 0.63652 FALSE
2 355432 355568 512 6 461819 461977 61 8 wp 182 235 228 170 236 310 105 177 207 118 0.14764 0.23706 -0.15653 0.43606 FALSE
2 355595 355736 513 6 461646 461794 60 8 wp 221 323 324 219 316 388 169 239 273 123 0.021651 -0.055674 0.079815 0.72921 FALSE
2 355934 356068 515 6 461311 461466 58 8 wp 217 268 290 223 245 330 168 242 304 149 -0.13861 0.1501 -0.17064 0.34455 FALSE
2 356184 356308 516 6 461077 461233 57 8 wp 120 154 164 165 151 200 105 157 138 88 -0.31387 -0.1789 0.36151 0.11888 FALSE
2 356348 356472 517 6 460909 461043 56 8 wp 168 232 213 233 177 257 177 279 284 157 -0.62443 -0.023109 0.093948 0.61391 FALSE
2 356483 356617 518 6 460760 460902 55 8 wp 180 184 214 163 176 203 187 299 345 193 -0.79401 0.17415 -0.32667 0.076143 FALSE
2 356768 356923 519 6 460461 460626 54 8 wp 117 148 158 148 121 145 84 119 145 61 -0.00076928 0.0093879 -0.083251 0.75882 FALSE
2 356946 357101 521 6 460296 460447 53 8 wp 140 167 164 95 145 211 65 119 201 116 0.31784 0.8239 -0.96717 5.5782e-05 FALSE
2 357095 357243 522 6 460144 460286 52 8 wp 110 129 143 96 140 145 47 99 158 69 0.3601 0.65544 -0.72043 0.013993 FALSE
2 357266 357403 523 6 459982 460135 51 8 wp 166 222 211 140 179 220 70 101 179 98 0.75191 0.7147 -0.92965 4.5693e-05 FALSE
2 357769 357905 532 6 459460 459600 45 8 wp 124 157 171 111 157 178 61 78 128 61 0.6348 0.4386 -0.52026 0.06359 FALSE
2 358339 358491 538 6 458867 459015 40 8 wp 158 163 141 91 161 149 48 86 93 38 0.76239 -0.03209 -0.24759 0.51921 FALSE
2 359246 359379 545 6 458034 458163 29 8 wp 75 111 102 123 86 103 54 61 74 45 0.23615 0.053401 0.036059 0.92849 FALSE
2 359414 359543 546 6 457847 458004 28 8 wp 156 162 164 140 155 192 89 133 139 65 0.071369 -0.11517 0.06408 0.79156 FALSE
2 359706 359856 548 6 457529 457684 25 8 wp 124 156 155 151 164 212 97 164 189 115 -0.30773 0.2597 -0.043819 0.843 FALSE
2 359867 359997 549 6 457388 457526 24 8 wp 132 142 132 78 136 137 80 147 161 79 -0.19134 0.10505 -0.38647 0.13881 FALSE
2 360020 360182 550 6 457208 457367 23 8 wp 188 198 177 168 190 206 129 193 220 131 -0.2401 0.153 -0.21183 0.29663 FALSE
2 360203 360335 551 6 457043 457187 22 8 wp 181 249 253 216 221 256 142 201 192 100 -0.06725 -0.21991 0.191 0.33473 FALSE
2 360594 360740 552 6 456644 456796 21 8 wp 139 234 233 201 175 255 115 151 166 87 0.10935 -0.070724 0.083137 0.74705 FALSE
2 360764 360908 553 6 456475 456625 20 8 wp 183 183 200 189 196 228 147 214 198 99 -0.40092 -0.27125 0.32623 0.10746 FALSE
2 360937 361074 554 6 456305 456451 19 8 wp 179 187 176 119 209 206 87 150 194 81 0.16465 0.20904 -0.3069 0.34456 FALSE
2 361083 361213 555 6 456170 456304 18 8 wp 169 221 241 146 195 255 80 155 201 129 0.38493 0.54202 -0.69031 0.0010015 FALSE
2 361515 361665 560 6 455735 455871 14 8 wp 107 127 133 100 96 126 75 116 124 59 -0.10759 -0.055494 -0.19098 0.53243 FALSE
2 361681 361820 561 6 455569 455708 13 8 wp 172 230 232 146 184 266 74 142 135 77 0.51323 0.012951 -0.17192 0.44564 FALSE
2 361828 361982 562 6 455404 455559 12 8 wp 82 157 142 120 112 158 59 97 101 62 0.22791 0.10365 -0.11497 0.71023 FALSE
2 361984 362143 563 6 455246 455407 11 8 wp 197 207 232 198 216 241 113 175 181 105 0.096158 0.018185 -0.033673 0.86986 FALSE
2 362164 362311 564 6 455077 455239 10 8 wp 193 242 234 171 261 298 104 198 230 114 0.11372 0.21598 -0.15845 0.47061 FALSE
2 362325 362475 565 6 454910 455069 9 8 wp 176 187 188 157 183 197 97 168 191 93 0.018371 0.11991 -0.21717 0.31551 FALSE
2 362490 362638 566 6 454746 454900 8 8 wp 97 168 137 224 86 178 108 150 97 65 -0.43997 -0.62993 0.89864 0.15973 FALSE
2 362801 362957 567 6 454425 454581 7 8 wp 165 226 289 175 221 238 130 247 275 127 -0.18638 0.11197 -0.2601 0.34688 FALSE
2 362982 363128 568 6 454254 454399 6 8 wp 168 217 216 176 188 280 149 197 265 120 -0.26738 0.14598 -0.11281 0.56788 FALSE
2 363169 363280 569 6 454071 454221 5 8 wp 145 131 146 195 185 268 113 172 245 127 -0.4777 0.40014 0.14882 0.47533 FALSE
2 363446 363582 571 6 453769 453918 2 8 wp 102 135 136 130 143 161 107 168 140 95 -0.6118 -0.18113 0.34689 0.15215 FALSE
2 363605 363745 572 6 453613 453765 1 8 wp 101 131 129 139 108 156 97 121 135 93 -0.34222 0.094457 0.012481 0.96197 FALSE
2 364354 364496 7 6 452852 452988 203 9 wp 142 172 183 152 169 188 74 125 111 62 0.27572 -0.17096 0.15125 0.54675 FALSE
2 364936 365093 15 6 452226 452402 195 9 wp 186 197 238 147 207 229 96 164 215 128 0.21416 0.43718 -0.59321 0.0040958 FALSE
2 365107 365263 16 6 452054 452209 194 9 wp 182 210 236 189 177 217 157 249 256 107 -0.41845 -0.16545 0.0050191 0.98099 FALSE
2 365269 365434 17 6 451906 452050 193 9 wp 169 176 183 182 193 226 132 258 244 156 -0.59091 0.093101 0.033216 0.86479 FALSE
2 365446 365583 18 6 451733 451873 192 9 wp 176 207 218 170 174 240 158 216 276 141 -0.37496 0.16302 -0.26747 0.16617 FALSE
2 365621 365759 19 6 451558 451707 191 9 wp 153 211 191 198 168 244 171 263 230 133 -0.69823 -0.23007 0.31064 0.10862 FALSE
2 366022 366144 21 6 451153 451293 189 9 wp 151 202 235 198 236 243 178 289 353 158 -0.7187 0.13006 0.026298 0.90331 FALSE
2 366179 366322 22 6 450987 451139 188 9 wp 169 176 187 140 174 216 173 301 317 205 -0.87004 0.19012 -0.26343 0.15891 FALSE
2 366338 366484 23 6 450828 450980 187 9 wp 232 301 314 240 311 367 219 346 430 234 -0.4669 0.25624 -0.20114 0.22285 FALSE
2 366500 366646 24 6 450676 450816 186 9 wp 73 134 147 217 83 131 132 246 160 88 -1.1409 -0.56025 0.86382 0.16043 FALSE
2 366896 367047 26 6 450271 450421 184 9 wp 147 186 214 201 132 195 73 110 92 58 0.52176 -0.24892 0.16136 0.66182 FALSE
2 367053 367209 27 6 450112 450264 183 9 wp 198 202 207 147 213 240 77 120 138 67 0.57988 0.071742 -0.15995 0.48683 FALSE
2 367215 367357 28 6 449959 450101 182 9 wp 99 175 165 135 134 192 77 87 89 38 0.32796 -0.3986 0.41866 0.18587 FALSE
2 368131 368261 36 6 449038 449188 174 9 wp 130 182 183 197 141 188 58 65 69 35 0.91887 -0.26188 0.31711 0.4241 FALSE
2 368592 368732 40 6 448579 448731 171 9 wp 120 94 156 136 125 168 57 92 82 56 0.27427 -0.058874 0.20777 0.53522 FALSE
2 368828 368963 42 6 448336 448494 169 9 wp 128 130 152 120 181 210 55 88 153 68 0.47573 0.63143 -0.38695 0.15044 FALSE
2 369118 369252 44 6 448064 448212 167 9 wp 124 141 165 104 146 177 76 88 138 62 0.31837 0.26681 -0.34539 0.20825 FALSE
2 369269 369423 45 6 447892 448048 166 9 wp 165 193 192 159 208 226 102 156 137 77 0.042568 -0.24516 0.29236 0.1898 FALSE
2 369451 369585 46 6 447712 447864 165 9 wp 153 204 204 175 160 201 85 99 115 78 0.53674 0.091916 -0.20801 0.38628 FALSE
2 369611 369749 47 6 447564 447709 164 9 wp 106 186 173 151 117 169 92 114 110 73 0.087195 -0.14715 0.020145 0.94985 FALSE
2 369926 370090 48 6 447226 447390 163 9 wp 161 152 150 171 177 217 82 128 155 81 0.10003 0.18773 0.033328 0.88644 FALSE
2 370116 370259 49 6 447055 447221 162 9 wp 173 186 168 144 218 247 130 187 227 137 -0.31678 0.22663 -0.090013 0.65645 FALSE
2 370426 370558 53 6 446750 446892 159 9 wp 86 105 98 101 103 132 63 100 153 65 -0.22035 0.41151 -0.25396 0.43103 FALSE
2 370501 370642 54 6 446671 446812 158 9 wp 138 170 172 145 141 187 93 128 209 96 0.060268 0.46185 -0.54146 0.017206 FALSE
2 370843 370993 56 6 446314 446471 156 9 wp 85 86 84 115 142 113 69 116 185 101 -0.57351 0.65687 -0.16813 0.55588 FALSE
2 371313 371456 57 6 445860 446012 155 9 wp 94 124 131 146 159 148 88 124 269 123 -0.34201 0.8775 -0.54233 0.033255 FALSE
2 371868 371996 59 6 445320 445448 152 9 wp 112 110 91 139 114 144 72 101 142 54 -0.19081 0.14177 0.14163 0.69832 FALSE
2 372206 372334 62 6 444969 445134 149 9 wp 104 139 122 84 178 199 95 118 232 138 -0.29831 0.80703 -0.55088 0.088985 FALSE
2 373566 373689 71 6 443609 443770 140 9 wp 87 92 105 110 125 111 63 83 81 56 -0.10234 -0.056422 0.29665 0.41066 FALSE
2 373720 373878 72 6 443446 443604 139 9 wp 168 190 179 164 247 256 65 103 137 88 0.6312 0.46013 -0.21359 0.36486 FALSE
2 373891 374040 73 6 443304 443440 138 9 wp 123 122 124 124 118 168 66 95 149 59 0.1486 0.35093 -0.26868 0.3522 FALSE
2 374489 374631 80 6 442705 442844 132 9 wp 142 144 152 100 189 168 65 84 137 91 0.49557 0.64561 -0.65566 0.060298 FALSE
2 375092 375226 86 6 442107 442247 126 9 wp 136 176 157 127 171 215 78 117 177 87 0.21352 0.44725 -0.38582 0.1022 FALSE
2 376720 376848 95 6 440482 440669 113 9 wp 119 153 127 161 170 218 70 91 148 95 0.24879 0.62164 -0.22239 0.37473 FALSE
2 377056 377184 98 6 440177 440311 110 9 wp 94 97 114 109 138 136 71 113 149 74 -0.3151 0.29027 -0.018342 0.95017 FALSE
2 377159 377292 99 6 440018 440174 109 9 wp 90 106 105 158 165 224 96 100 169 103 -0.45903 0.47789 0.31971 0.19784 FALSE
2 377280 377450 100 6 439848 440034 108 9 wp 196 234 222 176 236 298 105 171 254 144 0.19476 0.55753 -0.50425 0.010226 FALSE
2 377550 377700 103 6 439630 439800 107 9 wp 167 209 181 120 182 217 79 128 163 117 0.38262 0.4918 -0.66533 0.0056916 FALSE
2 377710 377842 104 6 439475 439619 106 9 wp 93 104 99 135 193 233 70 97 188 88 -0.22872 0.72255 0.12728 0.62063 FALSE
2 378463 378600 113 6 438746 438894 99 9 wp 116 121 127 119 114 160 99 122 138 95 -0.34448 0.10501 -0.06033 0.81693 FALSE
2 379052 379199 114 6 438139 438294 96 9 wp 117 186 143 138 128 158 68 146 80 48 0.032334 -0.68033 0.5619 0.060791 FALSE
2 380169 380312 125 6 437020 437164 87 9 wp 129 196 169 182 132 181 71 135 115 67 0.22522 -0.12839 0.094367 0.76633 FALSE
2 380519 380664 127 6 436669 436823 84 9 wp 183 189 195 110 240 232 84 113 197 114 0.46731 0.67244 -0.71875 0.051142 FALSE
2 380702 380824 128 6 436489 436635 83 9 wp 231 294 239 166 257 262 92 148 216 159 0.62654 0.71309 -0.93636 0.00059612 FALSE
2 380854 381005 129 6 436324 436474 82 9 wp 171 155 200 183 191 210 89 158 206 122 0.05513 0.44869 -0.35593 0.094772 FALSE
2 381015 381168 130 6 436162 436319 80 9 wp 178 279 234 189 186 226 95 174 159 102 0.31602 0.0045008 -0.25479 0.22533 FALSE
2 381204 381352 131 6 435982 436165 79 9 wp 104 148 140 154 147 158 89 95 120 71 0.0071496 0.055098 0.1309 0.62697 FALSE
2 381413 381553 133 6 435758 435918 77 9 wp 169 239 201 159 174 201 109 147 221 151 0.18847 0.57581 -0.81966 7.3143e-05 FALSE
2 381611 381741 134 6 435606 435736 76 9 wp 202 220 215 180 178 234 122 173 201 113 0.058491 0.10924 -0.27831 0.17364 FALSE
2 381779 381925 135 6 435418 435568 75 9 wp 211 299 263 240 241 306 140 213 213 129 0.076187 -0.014699 -0.014018 0.94097 FALSE
2 381957 382112 136 6 435236 435378 74 9 wp 145 239 235 173 190 217 112 166 115 83 0.091216 -0.4462 0.30666 0.17924 FALSE
2 382118 382279 137 6 435066 435230 73 9 wp 256 349 324 199 277 317 166 235 263 188 0.15132 0.21544 -0.50573 0.0087096 FALSE
2 382293 382428 138 6 434906 435060 72 9 wp 168 189 206 135 199 205 97 179 262 119 -0.0053483 0.47922 -0.60524 0.0091058 FALSE
2 382461 382619 139 6 434737 434893 71 9 wp 199 228 202 174 302 289 137 192 318 168 -0.12017 0.56808 -0.35555 0.16952 FALSE
2 382810 382956 141 6 434383 434543 69 9 wp 152 248 220 209 162 198 95 148 109 69 0.29077 -0.4078 0.25582 0.41917 FALSE
2 383096 383246 142 6 434105 434263 68 9 wp 164 148 188 142 171 219 91 145 136 86 0.041542 -0.050303 0.068115 0.76783 FALSE
2 383273 383411 143 6 433929 434075 67 9 wp 239 281 237 212 251 285 113 151 140 119 0.46149 0.033575 -0.11396 0.64308 FALSE
2 383426 383582 144 6 433764 433912 66 9 wp 195 239 254 210 262 273 108 174 137 88 0.23815 -0.28729 0.34718 0.095367 FALSE
2 383757 383887 148 6 433429 433587 64 9 wp 133 150 129 151 142 178 88 144 132 60 -0.21207 -0.2623 0.39602 0.11789 FALSE
2 383929 384073 149 6 433261 433419 63 9 wp 194 225 231 235 245 320 120 144 169 110 0.23433 0.10111 0.13636 0.50295 FALSE
2 384991 385110 158 6 432228 432362 51 9 wp 129 152 150 141 133 142 48 80 80 40 0.70901 -0.073193 -0.023437 0.94226 FALSE
2 385133 385289 161 6 432058 432215 49 9 wp 148 173 198 135 182 198 49 84 99 62 0.91948 0.31661 -0.38819 0.15122 FALSE
2 385635 385781 165 6 431585 431741 42 9 wp 153 199 148 183 221 263 62 117 143 76 0.44508 0.32303 0.029154 0.90075 FALSE
2 385791 385931 166 6 431412 431562 40 9 wp 123 190 152 169 142 212 73 106 126 77 0.31785 0.21036 -0.094733 0.70493 FALSE
2 385951 386128 167 6 431220 431372 39 9 wp 114 158 157 161 91 146 78 109 79 47 0.12977 -0.54853 0.40856 0.31626 FALSE
2 386406 386553 169 6 430792 430939 37 9 wp 191 234 229 206 206 257 138 193 243 136 -0.074822 0.213 -0.23738 0.22101 FALSE
2 386561 386731 170 6 430615 430761 36 9 wp 157 203 214 177 184 189 109 186 167 108 -0.085422 -0.055919 -0.052309 0.80541 FALSE
2 386726 386858 171 6 430482 430620 35 9 wp 252 280 233 170 250 261 141 168 219 115 0.23924 0.10142 -0.34032 0.18393 FALSE
2 386888 387049 172 6 430289 430455 34 9 wp 180 209 230 168 195 235 129 161 166 104 0.028374 -0.083619 -0.027097 0.89707 FALSE
2 387200 387338 174 6 430008 430146 32 9 wp 182 221 230 176 152 255 105 129 108 61 0.36918 -0.45952 0.27488 0.2325 FALSE
2 387351 387490 175 6 429848 429996 31 9 wp 118 130 162 130 160 209 54 62 81 54 0.75014 0.23978 -0.024922 0.93564 FALSE
2 387990 388146 180 6 429200 429358 26 9 wp 203 282 249 199 221 285 58 79 94 55 1.3623 0.14303 -0.26102 0.28358 FALSE
2 389078 389200 194 6 428065 428267 10 9 wp 110 164 119 166 130 180 33 50 43 28 1.1883 -0.18809 0.41903 0.2812 FALSE
2 389321 389478 196 6 427887 428033 9 9 wp 98 115 112 167 155 175 37 63 62 33 0.65991 -0.046526 0.6124 0.090511 FALSE
2 390066 390188 200 6 427128 427282 4 9 wp 165 256 246 239 204 293 83 102 73 58 0.76947 -0.45865 0.55419 0.059984 FALSE
2 390225 390373 201 6 426968 427122 3 9 wp 137 184 177 183 188 212 92 122 81 40 0.15427 -0.81672 0.99477 9.8814e-05 FALSE
2 390421 390543 202 6 426797 426947 2 9 wp 131 191 211 204 146 228 83 144 98 43 0.18358 -0.67863 0.75467 0.029793 FALSE
2 397103 397259 5 6 420057 420197 72 10 wp 140 191 203 108 148 180 76 118 80 60 0.40561 -0.42091 0.066214 0.80397 FALSE
2 397713 397860 11 6 419418 419566 67 10 wp 165 190 176 146 183 228 96 169 174 104 -0.035444 0.10919 -0.10833 0.61755 FALSE
2 398011 398162 13 6 419114 419261 64 10 wp 137 141 169 100 172 216 128 217 255 149 -0.66522 0.26607 -0.21892 0.33362 FALSE
2 398183 398314 14 6 418958 419102 63 10 wp 190 240 207 177 201 256 183 300 340 198 -0.64526 0.18956 -0.2597 0.14999 FALSE
2 398464 398652 15 6 418628 418811 62 10 wp 153 193 194 170 167 198 60 84 67 45 0.84885 -0.33082 0.26612 0.33953 FALSE
2 398634 398809 16 6 418478 418638 61 10 wp 177 226 265 176 194 236 64 88 66 60 1.0746 -0.22055 0.025156 0.92076 FALSE
2 398822 398947 17 6 418329 418460 60 10 wp 156 183 186 161 174 174 70 107 77 48 0.51878 -0.46954 0.37578 0.16055 FALSE
2 399853 399977 31 6 417300 417423 46 10 wp 125 166 174 119 120 165 66 69 115 46 0.70012 0.21656 -0.47749 0.10877 FALSE
2 400146 400286 33 6 416989 417135 43 10 wp 193 195 220 129 181 204 77 101 126 63 0.71672 0.092198 -0.4037 0.094361 FALSE
2 400305 400441 34 6 416835 416991 42 10 wp 117 156 163 109 149 178 86 132 129 60 -0.054627 -0.19882 0.13621 0.60014 FALSE
2 400468 400600 35 6 416675 416828 41 10 wp 149 237 208 153 185 213 88 158 150 91 0.22462 0.012427 -0.1738 0.43142 FALSE
2 400622 400781 36 6 416500 416645 40 10 wp 139 188 167 156 134 224 85 152 123 77 0.018076 -0.19971 0.19275 0.41622 FALSE
2 401303 401442 39 6 415837 415992 37 10 wp 230 273 266 212 236 325 88 139 168 97 0.71266 0.25208 -0.3122 0.13077 FALSE
2 402685 402827 58 6 414464 414588 20 10 wp 166 199 177 178 133 220 42 67 63 39 1.2689 -0.06034 -0.031325 0.92089 FALSE
2 402831 402957 59 6 414315 414447 19 10 wp 132 149 179 139 148 169 49 53 40 35 1.0961 -0.40873 0.34312 0.325 FALSE
2 403169 403296 63 6 413977 414127 17 10 wp 147 151 159 136 193 201 39 51 66 41 1.2902 0.27335 -0.12688 0.69325 FALSE
2 404137 404287 74 6 412990 413154 9 10 wp 174 213 199 155 235 246 64 73 78 51 1.0291 -0.068626 0.12206 0.64946 FALSE
2 404449 404608 77 6 412669 412831 6 10 wp 251 302 292 228 308 348 60 73 101 49 1.608 0.18023 -0.17951 0.44641 FALSE
2 404627 404772 78 6 412503 412647 5 10 wp 175 230 220 143 188 213 67 122 94 55 0.68339 -0.30459 0.044188 0.8572 FALSE
2 404786 404915 79 6 412360 412516 4 10 wp 156 199 210 266 186 219 88 127 108 52 0.33163 -0.43282 0.65775 0.12164 FALSE
2 404948 405087 80 6 412192 412352 3 10 wp 180 208 220 183 194 266 79 126 121 58 0.52115 -0.17977 0.19539 0.39831 FALSE
2 405103 405254 81 6 412022 412177 2 10 wp 133 190 196 175 129 196 79 154 96 50 0.12052 -0.63439 0.53573 0.077923 FALSE
2 405279 405408 83 6 411868 411996 1 10 wp 176 223 233 145 137 164 85 136 64 33 0.46599 -1.1648 0.61172 0.021314 FALSE
2 406621 406763 4 6 404548 404691 359 11 wp 216 247 210 141 196 242 176 269 322 173 -0.44988 0.17309 -0.46185 0.012109 FALSE
2 406762 406904 5 6 404410 404546 357 11 wp 163 187 242 130 203 232 155 241 304 152 -0.4717 0.21474 -0.34868 0.10245 FALSE
2 406906 407056 6 6 404248 404404 356 11 wp 169 163 165 123 186 188 156 207 264 150 -0.60189 0.20392 -0.27217 0.17651 FALSE
2 407097 407244 8 6 404058 404199 355 11 wp 170 263 215 215 165 267 203 254 209 122 -0.57804 -0.45986 0.40561 0.12003 FALSE
2 407516 407668 9 6 403644 403799 353 11 wp 149 145 138 175 157 217 160 177 178 76 -0.72089 -0.46347 0.74041 0.024482 FALSE
2 407848 407979 13 6 403346 403499 350 11 wp 142 162 198 136 128 199 93 149 175 85 0.0041323 0.11761 -0.29895 0.19272 FALSE
2 408051 408187 14 6 403105 403262 349 11 wp 143 148 156 154 134 155 121 205 266 121 -0.58105 0.25477 -0.31986 0.17826 FALSE
2 409246 409384 22 6 401917 402067 346 11 wp 126 114 135 105 151 159 76 103 143 72 0.014615 0.26709 -0.19109 0.48818 FALSE
2 409364 409537 23 6 401773 401927 345 11 wp 169 177 208 120 185 209 95 155 150 92 0.10419 -0.009994 -0.16786 0.45328 FALSE
2 410025 410170 30 6 401140 401284 337 11 wp 148 157 127 96 169 154 65 85 146 105 0.47046 0.78898 -0.90685 0.01203 FALSE
2 410640 410779 37 6 400531 400677 333 11 wp 166 285 252 207 154 232 88 129 109 62 0.62588 -0.3227 0.039929 0.90415 FALSE
2 410961 411115 38 6 400194 400350 332 11 wp 170 202 226 172 167 209 112 179 160 73 -0.0094968 -0.30976 0.12865 0.55338 FALSE
2 411145 411288 39 6 400018 400166 331 11 wp 158 179 188 140 187 246 127 183 200 111 -0.29379 0.02346 0.03131 0.8809 FALSE
2 411303 411451 40 6 399852 400017 330 11 wp 205 235 251 176 220 330 133 185 234 122 0.063094 0.17367 -0.17805 0.3591 FALSE
2 412063 412203 47 6 399081 399214 325 11 wp 125 161 188 121 96 118 86 119 71 39 0.14373 -0.88488 0.34403 0.25872 FALSE
2 412865 412984 53 6 398338 398467 315 11 wp 116 161 176 114 130 179 68 93 88 43 0.42555 -0.29487 0.13477 0.65199 FALSE
2 413335 413476 56 6 397823 397977 309 11 wp 181 238 227 139 217 252 65 112 124 75 0.82167 0.20631 -0.36119 0.12017 FALSE
2 413478 413626 57 6 397652 397828 308 11 wp 200 213 215 167 227 302 75 117 147 83 0.66459 0.28672 -0.2151 0.33393 FALSE
2 413690 413845 59 6 397483 397642 307 11 wp 180 242 222 175 198 296 78 119 150 75 0.65569 0.20689 -0.22114 0.32148 FALSE
2 414382 414509 63 6 396802 396960 303 11 wp 67 99 78 71 92 141 42 58 81 42 0.22146 0.30187 -0.063807 0.88144 FALSE
2 414544 414689 65 6 396640 396778 302 11 wp 107 131 96 92 112 142 55 107 120 56 0.019685 0.14318 -0.16364 0.61587 FALSE
2 414872 415013 67 6 396292 396444 299 11 wp 144 186 196 181 147 227 126 172 160 99 -0.24244 -0.17778 0.19836 0.35757 FALSE
2 415034 415175 68 6 396127 396271 298 11 wp 187 194 194 168 187 240 126 265 237 100 -0.45096 -0.19465 0.17299 0.53945 FALSE
2 415175 415338 69 6 395977 396115 297 11 wp 93 132 120 171 132 181 149 201 149 79 -1.0867 -0.61106 1.052 9.277e-06 FALSE
2 415821 415988 70 6 395300 395463 296 11 wp 154 201 194 167 191 229 99 160 115 56 0.03506 -0.58056 0.61896 0.0073297 FALSE
2 415998 416155 71 6 395155 395311 295 11 wp 160 225 232 139 225 221 100 151 136 69 0.23918 -0.2788 0.14563 0.56023 FALSE
2 416166 416319 72 6 394948 395139 294 11 wp 159 210 234 180 203 248 107 171 166 68 0.064942 -0.24561 0.25497 0.23547 FALSE
2 416476 416628 74 6 394678 394832 292 11 wp 182 239 218 177 196 242 115 185 181 87 0.042304 -0.14776 0.033483 0.87209 FALSE
2 416615 416782 75 6 394526 394671 291 11 wp 185 182 181 126 196 214 99 166 154 96 0.013185 -0.041408 -0.06558 0.78211 FALSE
2 416790 416940 76 6 394364 394518 290 11 wp 207 273 281 170 236 296 108 181 160 84 0.34883 -0.21871 0.036336 0.85924 FALSE
2 417135 417260 79 6 394029 394177 286 11 wp 126 135 158 155 182 231 95 150 144 59 -0.27261 -0.27054 0.64361 0.0068431 FALSE
2 417296 417444 80 6 393866 394014 285 11 wp 209 236 196 242 211 264 111 176 125 70 0.11777 -0.53038 0.63589 0.0076353 FALSE
2 417462 417604 81 6 393696 393854 284 11 wp 136 175 184 236 171 250 110 139 102 47 -0.085559 -0.76279 1.1277 0.00085373 FALSE
2 417687 417830 82 6 393475 393621 283 11 wp 212 221 234 256 234 293 59 110 82 28 0.94832 -0.61184 0.7859 0.0032165 FALSE
2 418010 418170 85 6 393140 393276 281 11 wp 160 194 192 179 131 199 65 96 69 39 0.7088 -0.55345 0.39875 0.15805 FALSE
2 418307 418448 86 6 392872 393006 280 11 wp 172 223 177 149 205 224 114 134 121 50 0.13149 -0.56565 0.51673 0.054076 FALSE
2 418477 418596 87 6 392705 392835 279 11 wp 128 127 125 104 87 132 68 110 69 47 0.058188 -0.56746 0.26374 0.4344 FALSE
2 418804 418941 89 6 392368 392516 276 11 wp 136 183 163 125 157 211 109 159 171 125 -0.20922 0.19098 -0.22546 0.3051 FALSE
2 418953 419111 90 6 392204 392364 275 11 wp 148 195 166 123 191 229 98 170 193 104 -0.11699 0.17757 -0.15414 0.47686 FALSE
2 419589 419701 94 6 391593 391747 272 11 wp 129 174 134 106 83 130 84 148 162 100 -0.12601 0.22154 -0.73462 0.0036923 FALSE
2 420267 420377 98 6 390875 391069 269 11 wp 140 167 150 165 233 241 31 71 121 64 1.1339 0.89689 -0.47598 0.078733 FALSE
2 421172 421311 108 6 389996 390167 257 11 wp 136 167 158 119 170 181 49 79 80 58 0.80201 0.16095 -0.19613 0.50871 FALSE
2 421470 421611 112 6 389724 389858 255 11 wp 206 224 209 187 223 254 103 109 107 59 0.52246 -0.35313 0.3443 0.13413 FALSE
2 421771 421927 116 6 389376 389533 251 11 wp 180 232 194 160 194 256 76 131 119 74 0.50691 -0.060977 0.0026012 0.99097 FALSE
2 421950 422076 118 6 389227 389372 249 11 wp 118 146 181 164 136 188 55 95 94 50 0.52219 -0.030617 0.11467 0.68865 FALSE
2 422263 422410 120 6 388911 389048 246 11 wp 156 198 196 167 135 171 97 169 106 80 0.0061489 -0.45448 0.18956 0.4357 FALSE
2 422712 422859 125 6 388445 388591 243 11 wp 123 159 172 134 155 181 116 183 135 81 -0.44898 -0.43634 0.4302 0.062444 FALSE
2 422854 423000 126 6 388315 388455 242 11 wp 125 161 140 143 160 190 105 113 124 63 -0.11188 -0.23329 0.38531 0.1262 FALSE
2 423035 423187 127 6 388136 388292 241 11 wp 193 172 226 206 195 235 133 182 194 91 -0.14617 -0.15115 0.19792 0.41071 FALSE
2 423213 423356 128 6 387945 388093 240 11 wp 105 128 154 204 130 175 113 183 139 77 -0.66152 -0.4258 0.79269 0.034071 FALSE
2 423508 423658 129 6 387638 387811 239 11 wp 155 205 197 197 184 221 102 131 161 84 0.19252 0.078885 -0.016803 0.93941 FALSE
2 423711 423871 130 6 387430 387597 238 11 wp 175 230 253 246 234 280 131 240 213 106 -0.21478 -0.19065 0.34966 0.070355 FALSE
2 423893 424029 131 6 387270 387420 237 11 wp 151 191 157 152 150 196 109 212 209 121 -0.39515 0.08529 -0.14842 0.48156 FALSE
2 424064 424180 132 6 387108 387246 236 11 wp 147 187 185 166 168 225 148 227 177 116 -0.58314 -0.31697 0.36437 0.076832 FALSE
2 424394 424512 135 6 386765 386905 234 11 wp 194 240 210 185 197 269 125 173 178 97 0.055086 -0.1011 0.051407 0.80265 FALSE
2 424542 424694 136 6 386588 386755 233 11 wp 173 208 185 173 166 238 126 172 171 95 -0.13181 -0.14883 0.11216 0.59731 FALSE
2 425053 425204 141 6 386094 386248 226 11 wp 184 269 256 182 263 267 102 166 192 112 0.35126 0.21376 -0.26232 0.19401 FALSE
2 425394 425533 144 6 385750 385902 223 11 wp 183 262 237 191 205 263 85 134 111 80 0.58565 -0.152 0.045646 0.83806 FALSE
2 425565 425717 145 6 385579 385738 222 11 wp 172 255 227 211 211 228 90 125 157 81 0.54308 0.1583 -0.21164 0.33299 FALSE
2 425753 425875 146 6 385425 385551 221 11 wp 171 213 242 150 223 260 72 116 141 46 0.6855 -0.039758 -0.011307 0.97067 FALSE
2 426047 426178 147 6 385121 385281 220 11 wp 97 111 127 139 102 125 63 86 103 62 0.10768 0.16945 -0.081155 0.80334 FALSE
2 426181 426323 148 6 384965 385121 219 11 wp 160 200 174 121 208 240 91 138 247 133 0.17113 0.74899 -0.73193 0.0018031 FALSE
2 426333 426491 149 6 384811 384950 218 11 wp 123 132 135 119 159 198 91 149 204 105 -0.34193 0.38471 -0.16815 0.46686 FALSE
2 426538 426684 150 6 384610 384799 217 11 wp 207 211 213 175 231 294 173 262 425 225 -0.50967 0.59592 -0.51928 0.0034758 FALSE
2 427112 427235 153 6 384067 384213 212 11 wp 180 188 191 149 195 227 149 258 270 157 -0.57884 0.10693 -0.1439 0.45474 FALSE
2 427236 427369 154 6 383928 384064 211 11 wp 145 146 109 121 175 176 107 170 296 121 -0.50033 0.56651 -0.4036 0.25345 FALSE
2 427382 427543 155 6 383768 383924 210 11 wp 149 158 155 118 161 173 122 211 259 151 -0.56475 0.3379 -0.43467 0.036283 FALSE
2 428458 428607 161 6 382701 382859 203 11 wp 111 122 126 90 150 171 67 105 137 64 0.016009 0.23064 -0.11086 0.70161 FALSE
2 428588 428714 162 6 382570 382736 201 11 wp 108 104 122 92 123 134 52 97 105 48 0.13868 0.056259 -0.061116 0.85784 FALSE
2 428939 429089 164 6 382216 382370 199 11 wp 137 173 182 129 189 203 69 122 137 79 0.32168 0.21391 -0.19264 0.4271 FALSE
2 429091 429223 165 6 382072 382227 198 11 wp 115 182 170 213 109 130 104 128 80 53 -0.085547 -0.78135 0.74265 0.22016 FALSE
2 430005 430137 168 6 381128 381275 195 11 wp 135 136 162 101 153 176 104 180 244 125 -0.42999 0.4013 -0.48144 0.027482 FALSE
2 430798 430938 175 6 380364 380514 188 11 wp 124 120 139 79 125 141 114 137 202 94 -0.45877 0.21373 -0.43995 0.11463 FALSE
2 430942 431090 176 6 380216 380370 187 11 wp 128 120 143 140 129 180 146 247 169 100 -1.0444 -0.50892 0.64369 0.0033114 FALSE
2 431345 431487 178 6 379842 379984 184 11 wp 139 147 158 110 134 153 113 208 151 84 -0.56403 -0.41104 0.18612 0.42285 FALSE
2 431515 431663 179 6 379635 379791 183 11 wp 85 113 121 110 134 158 85 171 139 73 -0.71332 -0.23082 0.50677 0.059185 FALSE
2 431683 431829 180 6 379476 379624 181 11 wp 192 252 247 227 245 293 172 199 233 126 -0.177 -0.047663 0.13891 0.46312 FALSE
2 431946 432088 181 6 379218 379368 180 11 wp 118 179 141 158 143 182 78 148 133 79 -0.084559 -0.04667 0.13817 0.5728 FALSE
2 432114 432253 182 6 379050 379194 179 11 wp 124 144 128 167 152 195 104 174 153 101 -0.53067 -0.083333 0.40203 0.078558 FALSE
2 432447 432593 184 6 378717 378885 177 11 wp 180 213 222 192 245 275 149 192 213 113 -0.21258 -0.05839 0.20868 0.28914 FALSE
2 432584 432733 185 6 378561 378718 176 11 wp 107 149 156 163 123 183 97 142 98 69 -0.27463 -0.47503 0.61385 0.02059 FALSE
2 432735 432883 186 6 378400 378560 174 11 wp 196 198 227 183 238 271 89 153 120 95 0.32136 -0.108 0.19731 0.38035 FALSE
2 432880 433039 187 6 378249 378407 173 11 wp 159 177 182 171 146 194 100 137 138 53 0.071237 -0.3279 0.25214 0.30729 FALSE
2 433068 433218 189 6 378064 378218 171 11 wp 175 263 240 186 179 246 98 133 124 64 0.48862 -0.28653 0.082105 0.71446 FALSE
2 433200 433363 190 6 377926 378073 169 11 wp 162 182 156 174 144 199 75 87 107 56 0.56022 0.0058052 -0.017005 0.95092 FALSE
2 433384 433506 192 6 377797 377933 167 11 wp 103 130 153 125 183 202 45 72 91 53 0.67002 0.33079 0.0095892 0.97524 FALSE
2 433518 433652 193 6 377649 377797 166 11 wp 171 248 206 139 221 273 58 95 117 75 0.98051 0.37312 -0.42767 0.14765 FALSE
2 433819 433969 196 6 377309 377484 162 11 wp 145 173 166 202 191 235 66 108 116 65 0.43052 0.085472 0.23565 0.33634 FALSE
2 434019 434157 198 6 377144 377292 161 11 wp 159 190 212 180 179 212 82 101 92 55 0.55 -0.30102 0.27398 0.27134 FALSE
2 434239 434399 199 6 376901 377041 159 11 wp 148 192 190 220 127 196 70 101 82 37 0.57035 -0.538 0.54175 0.24719 FALSE
2 434437 434590 200 6 376704 376865 158 11 wp 206 232 221 188 215 284 77 112 119 76 0.75177 0.076638 -0.085399 0.70674 FALSE
2 434802 434936 204 6 376383 376517 156 11 wp 194 212 239 199 224 307 64 147 162 81 0.586 0.24179 -0.13162 0.54366 FALSE
2 434960 435086 206 6 376218 376376 154 11 wp 161 184 196 137 167 175 92 115 149 64 0.32228 0.028826 -0.26143 0.27341 FALSE
2 435108 435251 207 6 376054 376202 153 11 wp 130 167 177 145 163 168 99 148 142 73 -0.11498 -0.18531 0.14207 0.54886 FALSE
2 435261 435415 208 6 375891 376047 152 11 wp 174 224 222 171 238 269 120 229 259 152 -0.20779 0.28055 -0.21379 0.26534 FALSE
2 435446 435587 209 6 375718 375864 151 11 wp 235 314 305 229 281 370 164 281 260 152 -0.10457 -0.074176 0.052697 0.76726 FALSE
2 435606 435758 210 6 375538 375689 150 11 wp 168 192 231 262 213 302 153 258 268 124 -0.51787 -0.059318 0.40169 0.088376 FALSE
2 435898 436051 211 6 375248 375405 149 11 wp 132 236 238 158 201 252 189 289 307 167 -0.72024 0.0085285 -0.050973 0.78843 FALSE
2 436069 436193 212 6 375085 375238 148 11 wp 110 141 146 140 162 215 141 231 352 175 -0.95355 0.51801 -0.20018 0.31404 FALSE
2 436451 436604 216 6 374723 374845 142 11 wp 181 150 221 150 173 225 160 215 256 128 -0.49848 0.030161 -0.11371 0.63053 FALSE
2 436625 436779 217 6 374525 374681 141 11 wp 138 183 154 139 153 181 104 176 171 110 -0.28134 0.050446 -0.11416 0.60697 FALSE
2 437040 437198 219 6 374105 374263 139 11 wp 166 223 217 185 193 242 113 197 193 94 -0.077304 -0.089825 0.066791 0.74613 FALSE
2 437206 437362 220 6 373941 374099 138 11 wp 109 145 157 145 125 184 82 105 114 68 0.066695 -0.022765 0.11149 0.6794 FALSE
2 437385 437533 221 6 373776 373921 137 11 wp 147 227 225 212 220 265 81 153 141 65 0.31096 -0.16061 0.3305 0.1354 FALSE
2 437524 437673 222 6 373629 373775 136 11 wp 205 233 244 206 169 243 85 136 122 73 0.57945 -0.14832 -0.051685 0.81746 FALSE
2 437706 437842 223 6 373451 373599 135 11 wp 169 202 201 192 194 251 65 95 98 43 0.7852 -0.17658 0.27208 0.27922 FALSE
2 437989 438147 225 6 373154 373315 133 11 wp 197 213 176 150 147 192 56 84 106 52 1.0217 0.18712 -0.51468 0.050943 FALSE
2 438292 438444 228 6 372844 373010 131 11 wp 124 168 121 133 145 163 54 64 69 39 0.73735 -0.12295 0.16278 0.62505 FALSE
2 439791 439916 247 6 371399 371525 111 11 wp 129 170 162 143 157 188 53 61 63 28 0.94167 -0.33924 0.36585 0.2614 FALSE
2 440526 440700 260 6 370607 370777 102 11 wp 142 183 191 170 164 209 71 82 99 44 0.68167 -0.1091 0.12942 0.62718 FALSE
2 440852 440988 263 6 370323 370453 99 11 wp 147 235 231 225 193 280 77 132 102 75 0.50015 -0.17611 0.31698 0.25225 FALSE
2 441022 441178 264 6 370125 370286 98 11 wp 194 209 223 217 218 233 105 155 155 87 0.21759 -0.081381 0.12264 0.56443 FALSE
2 441480 441602 266 6 369685 369829 96 11 wp 156 151 210 140 168 185 90 132 156 90 0.16821 0.17219 -0.30078 0.19203 FALSE
2 441629 441771 267 6 369522 369673 95 11 wp 239 293 347 273 292 383 136 198 225 142 0.33881 0.16786 -0.11803 0.52207 FALSE
2 441796 441958 268 6 369339 369512 94 11 wp 146 178 210 166 174 197 121 202 162 106 -0.32143 -0.22419 0.18054 0.39637 FALSE
2 441956 442113 269 6 369197 369344 93 11 wp 138 205 196 163 193 224 119 170 167 86 -0.16246 -0.18001 0.23179 0.28297 FALSE
2 442119 442297 270 6 369039 369187 92 11 wp 229 234 253 185 191 246 154 265 208 97 -0.26374 -0.44009 0.17236 0.37346 FALSE
2 442972 443141 277 6 368186 368338 82 11 wp 125 196 202 182 129 175 88 107 89 41 0.33235 -0.61315 0.48 0.2117 FALSE
2 443966 444126 289 6 367177 367336 73 11 wp 128 180 219 177 168 221 88 135 152 83 0.18258 0.097867 -0.044865 0.84357 FALSE
2 444143 444275 290 6 367040 367166 71 11 wp 123 114 127 115 119 159 92 141 124 66 -0.39884 -0.2754 0.31578 0.24689 FALSE
2 444298 444440 291 6 366866 367024 70 11 wp 153 215 179 149 183 219 100 164 220 128 0.002686 0.43132 -0.48103 0.022098 FALSE
2 444456 444599 292 6 366706 366852 69 11 wp 148 154 184 127 151 190 107 174 192 93 -0.25354 0.035292 -0.15577 0.48207 FALSE
2 444608 444764 293 6 366541 366700 68 11 wp 149 179 192 201 148 217 137 216 168 103 -0.49015 -0.34556 0.4164 0.061038 FALSE
2 444931 445077 294 6 366228 366379 67 11 wp 179 251 281 247 217 250 83 146 104 59 0.58793 -0.45187 0.42376 0.14086 FALSE
2 445108 445269 295 6 366060 366208 66 11 wp 186 229 226 216 199 225 69 95 84 67 0.90955 -0.075296 0.025403 0.91728 FALSE
2 445272 445426 296 6 365894 366024 65 11 wp 206 250 230 213 238 259 65 121 97 47 0.84457 -0.34237 0.33662 0.15349 FALSE
2 445442 445625 298 6 365708 365883 64 11 wp 172 222 235 182 223 239 62 87 105 53 1.0193 0.097325 -0.11705 0.63347 FALSE
2 446306 446451 308 6 364885 365033 56 11 wp 211 250 243 163 220 253 66 101 94 78 1.0264 0.096099 -0.30814 0.18978 FALSE
2 446770 446924 312 6 364389 364548 53 11 wp 164 201 235 161 208 241 99 188 173 85 0.025515 -0.12539 0.089166 0.67428 FALSE
2 446931 447069 313 6 364235 364379 52 11 wp 203 221 213 167 244 245 126 142 161 84 0.17484 -0.14258 0.11922 0.63956 FALSE
2 447252 447402 315 6 363902 364059 49 11 wp 197 201 231 202 245 300 126 207 181 118 -0.12453 -0.11246 0.29351 0.13859 FALSE
2 447533 447667 316 6 363642 363780 48 11 wp 134 156 152 179 245 233 78 109 179 104 0.18645 0.62012 -0.10481 0.64452 FALSE
2 447681 447833 317 6 363469 363633 47 11 wp 207 278 277 267 249 296 140 232 259 135 -0.01387 0.10601 -0.062682 0.73486 FALSE
2 447864 448002 318 6 363300 363446 46 11 wp 139 220 234 198 187 226 135 200 200 84 -0.24222 -0.25197 0.25564 0.31369 FALSE
2 448010 448164 319 6 363138 363294 45 11 wp 168 234 226 170 210 250 125 187 209 105 -0.047198 0.021949 -0.075865 0.70787 FALSE
2 448178 448332 320 6 362974 363132 44 11 wp 125 181 188 166 165 243 94 145 175 90 -0.0087437 0.16595 -0.0087273 0.96877 FALSE
2 448679 448825 324 6 362481 362649 39 11 wp 165 187 192 150 188 218 89 131 122 102 0.25472 0.08355 -0.1158 0.61154 FALSE
2 448857 449001 326 6 362305 362453 38 11 wp 182 177 185 162 203 249 96 135 140 77 0.18631 -0.073023 0.17589 0.43481 FALSE
2 449015 449173 327 6 362136 362294 37 11 wp 164 222 246 182 256 271 110 157 143 95 0.1825 -0.13218 0.2418 0.25202 FALSE
2 449524 449642 329 6 361641 361783 35 11 wp 135 131 153 127 123 160 75 119 105 57 0.06914 -0.23598 0.14101 0.61611 FALSE
2 449662 449820 331 6 361481 361627 34 11 wp 189 218 219 161 206 266 114 224 171 102 -0.14174 -0.26009 0.20675 0.31115 FALSE
2 449831 449981 332 6 361298 361470 33 11 wp 197 232 236 178 243 322 153 227 236 132 -0.24507 -0.024566 0.11243 0.55326 FALSE
2 450023 450152 333 6 361153 361283 32 11 wp 167 216 195 149 212 231 139 171 197 110 -0.16893 -0.0063612 -0.021411 0.91725 FALSE
2 450493 450617 336 6 360671 360815 28 11 wp 162 194 189 143 176 202 85 123 155 85 0.33612 0.22517 -0.35162 0.12678 FALSE
2 450657 450784 337 6 360506 360648 27 11 wp 101 123 151 144 114 171 69 118 84 44 -0.041043 -0.51933 0.66117 0.030252 FALSE
2 450800 450962 338 6 360344 360486 26 11 wp 165 222 193 209 188 206 137 158 166 76 -0.10829 -0.31796 0.33431 0.23654 FALSE
2 450970 451089 340 6 360217 360335 25 11 wp 147 156 179 138 175 217 81 143 151 67 0.067206 -0.025008 0.093818 0.69135 FALSE
2 451155 451280 341 6 360029 360183 23 11 wp 178 231 193 175 233 300 109 136 223 139 0.23356 0.58519 -0.42073 0.03838 FALSE
2 451286 451453 342 6 359855 360021 22 11 wp 219 269 210 184 218 272 120 167 211 114 0.22814 0.19393 -0.31094 0.11965 FALSE
2 451659 451800 344 6 359495 359649 20 11 wp 133 191 201 153 195 216 109 188 166 96 -0.22607 -0.14493 0.19417 0.36756 FALSE
2 451804 451961 345 6 359323 359474 19 11 wp 172 196 179 76 228 197 98 143 141 98 0.13111 0.04267 -0.25666 0.59125 FALSE
2 452014 452168 346 6 359138 359293 18 11 wp 137 186 168 229 149 221 72 113 110 63 0.35669 -0.067131 0.31664 0.41183 FALSE
2 452572 452733 347 6 358572 358736 17 11 wp 147 159 184 154 176 203 163 247 286 137 -0.79312 0.052096 0.0095056 0.96145 FALSE
2 453573 453733 353 6 357568 357725 11 11 wp 134 198 169 151 161 176 192 246 271 152 -0.87583 -0.04116 -0.04703 0.81031 FALSE
2 453926 454062 356 6 357238 357378 7 11 wp 154 166 165 115 177 184 163 276 335 164 -0.89528 0.20223 -0.29552 0.12694 FALSE
2 454462 454600 362 6 356705 356843 4 11 wp 171 255 218 188 246 262 166 272 262 133 -0.49362 -0.12896 0.18623 0.31891 FALSE
2 454912 455068 364 6 356233 356389 2 11 wp 216 238 256 221 240 326 154 267 225 149 -0.28512 -0.12095 0.20285 0.27318 FALSE
2 455081 455225 365 6 356082 356222 1 11 wp 177 164 187 171 225 258 146 241 221 145 -0.59025 -0.03468 0.27412 0.16106 FALSE
2 455576 455735 2 6 355585 355743 617 12 wp 173 173 189 123 259 231 92 148 187 158 0.12084 0.62818 -0.51026 0.2567 FALSE
2 457293 457464 20 6 353879 354035 598 12 wp 192 238 231 153 236 274 79 111 150 103 0.74213 0.45189 -0.51711 0.025138 FALSE
2 457471 457622 21 6 353713 353865 597 12 wp 175 203 213 202 182 228 119 142 159 100 0.11179 0.0060942 -0.0096102 0.96417 FALSE
2 457968 458114 24 6 353231 353357 594 12 wp 175 243 210 142 199 211 132 209 217 133 -0.16967 0.073169 -0.31799 0.1116 FALSE
2 458137 458287 25 6 353060 353202 593 12 wp 176 209 213 150 206 245 150 253 291 151 -0.47351 0.15696 -0.21583 0.25592 FALSE
2 458301 458429 26 6 352884 353040 592 12 wp 121 195 225 246 140 248 177 248 219 140 -0.73199 -0.20943 0.41029 0.27909 FALSE
2 458543 458681 27 6 352652 352796 591 12 wp 187 272 259 269 236 325 138 200 341 194 0.027395 0.68459 -0.52714 0.0037099 FALSE
2 459089 459259 30 6 352076 352222 588 12 wp 114 128 141 134 102 140 124 200 159 78 -0.80383 -0.43514 0.35602 0.13755 FALSE
2 459278 459409 31 6 351902 352062 587 12 wp 182 209 195 190 160 246 129 188 195 93 -0.16517 -0.13196 0.092675 0.65442 FALSE
2 459431 459590 32 6 351740 351900 586 12 wp 123 195 209 140 174 209 107 150 165 83 -0.030461 -0.043047 -0.021743 0.92249 FALSE
2 459599 459743 33 6 351591 351733 585 12 wp 152 146 169 198 142 202 99 120 128 71 0.023976 -0.14173 0.30302 0.36349 FALSE
2 460073 460230 36 6 351105 351265 582 12 wp 187 264 291 215 299 323 70 139 167 98 0.78799 0.39036 -0.2711 0.25401 FALSE
2 460245 460377 37 6 350943 351087 581 12 wp 124 154 123 158 171 222 55 107 130 81 0.27477 0.4315 -0.037779 0.88367 FALSE
2 460392 460520 39 6 350774 350930 580 12 wp 133 198 182 166 157 179 111 156 148 92 -0.12042 -0.12646 0.049907 0.82406 FALSE
2 460580 460734 40 6 350583 350723 579 12 wp 150 241 252 205 165 253 139 192 202 105 -0.11603 -0.10498 0.013684 0.95707 FALSE
2 460784 460932 41 6 350391 350539 578 12 wp 145 224 186 194 182 214 175 255 259 136 -0.69158 -0.10882 0.14965 0.43695 FALSE
2 461149 461296 44 6 350012 350192 576 12 wp 179 233 223 150 244 268 169 246 377 195 -0.44263 0.47405 -0.47959 0.0082735 FALSE
2 461303 461459 45 6 349853 350011 575 12 wp 187 194 198 152 194 240 154 250 302 163 -0.52237 0.22758 -0.28 0.13994 FALSE
2 461479 461604 46 6 349714 349840 574 12 wp 199 249 235 164 211 257 157 239 261 156 -0.26502 0.10489 -0.28145 0.13477 FALSE
2 461633 461793 47 6 349528 349672 573 12 wp 176 272 277 208 190 285 139 263 275 160 -0.19029 0.16158 -0.30142 0.15118 FALSE
2 461820 461964 48 6 349356 349504 572 12 wp 131 153 140 151 142 184 108 242 155 105 -0.72757 -0.33481 0.446 0.14515 FALSE
2 462083 462230 49 6 349113 349245 571 12 wp 148 186 171 197 160 254 111 209 192 108 -0.37657 -0.052527 0.26638 0.21282 FALSE
2 462249 462378 50 6 348902 349070 570 12 wp 127 160 141 169 174 223 120 192 283 133 -0.59103 0.42374 -0.080508 0.696 FALSE
2 463008 463134 58 6 348186 348311 561 12 wp 165 174 198 95 200 185 54 87 185 89 0.88781 0.9637 -1.2007 0.0009485 FALSE
2 463296 463428 62 6 347892 348021 558 12 wp 171 201 208 114 217 255 82 112 160 93 0.51843 0.40039 -0.46883 0.13534 FALSE
2 463750 463906 65 6 347435 347567 553 12 wp 166 222 207 120 203 241 86 129 132 91 0.41314 0.099024 -0.24932 0.3499 FALSE
2 464379 464557 69 6 346819 346975 548 12 wp 141 176 183 127 210 227 107 119 116 79 0.059324 -0.19746 0.30282 0.32091 FALSE
2 464569 464677 70 6 346647 346786 547 12 wp 127 153 129 110 122 146 71 112 94 69 0.11526 -0.11152 -0.064186 0.82581 FALSE
2 465014 465167 76 6 346185 346344 543 12 wp 167 166 185 119 195 173 119 171 164 86 -0.21369 -0.20308 0.050298 0.8388 FALSE
2 465295 465451 78 6 345878 346040 539 12 wp 222 244 218 173 215 252 151 227 224 147 -0.19149 0.011398 -0.17427 0.36234 FALSE
2 465476 465634 80 6 345696 345870 538 12 wp 182 159 162 136 178 212 128 171 232 140 -0.29994 0.33656 -0.34854 0.1153 FALSE
2 465834 465972 82 6 345353 345499 536 12 wp 189 192 221 152 147 225 123 195 190 93 -0.12351 -0.15333 -0.11659 0.57857 FALSE
2 466792 466944 85 6 344383 344544 533 12 wp 189 275 263 169 255 283 40 47 79 56 1.9904 0.66539 -0.76634 0.011129 FALSE
2 467145 467292 86 6 344036 344185 532 12 wp 228 260 201 229 298 279 133 193 172 112 0.031311 -0.16155 0.32942 0.19214 FALSE
2 467314 467457 87 6 343872 344018 531 12 wp 159 173 195 160 201 238 91 136 175 102 0.16461 0.31365 -0.19361 0.37848 FALSE
2 467665 467799 89 6 343509 343667 528 12 wp 196 239 246 185 219 280 124 181 210 110 0.10418 0.084189 -0.14182 0.47612 FALSE
2 467810 467956 90 6 343368 343505 527 12 wp 191 191 208 121 189 199 95 172 139 80 0.11192 -0.24631 -0.037255 0.87254 FALSE
2 467991 468136 91 6 343193 343335 526 12 wp 193 250 211 198 255 278 81 148 152 109 0.47404 0.24519 -0.1445 0.49406 FALSE
2 468452 468606 94 6 342691 342877 522 12 wp 196 190 202 164 204 274 75 81 121 47 0.84373 0.064609 -0.019069 0.94822 FALSE
2 468643 468795 96 6 342530 342680 520 12 wp 163 151 166 183 177 231 69 92 72 50 0.52477 -0.36921 0.60303 0.024966 FALSE
2 474892 475050 111 6 336245 336415 464 12 wp 169 215 203 126 219 248 201 266 305 172 -0.73619 0.040787 -0.09746 0.64162 FALSE
2 475607 475751 119 6 335609 335756 458 12 wp 167 203 194 132 183 239 122 247 197 118 -0.41289 -0.17153 0.072849 0.74637 FALSE
2 475697 475851 120 6 335462 335608 457 12 wp 150 212 191 120 146 207 137 270 155 84 -0.58864 -0.72326 0.43058 0.063578 FALSE
2 476040 476173 124 6 335148 335295 454 12 wp 236 219 216 151 245 268 122 172 162 111 0.14475 -0.06331 -0.037324 0.90157 FALSE
2 476209 476366 125 6 334966 335136 453 12 wp 168 211 189 146 221 259 96 137 147 84 0.23059 0.0089613 0.06192 0.77994 FALSE
2 476391 476526 126 6 334809 334945 452 12 wp 147 151 136 147 132 168 77 114 81 40 0.13932 -0.64747 0.62859 0.02971 FALSE
2 476835 476943 129 6 334392 334533 450 12 wp 108 176 135 129 110 180 51 66 67 37 0.76797 -0.16079 0.10312 0.76332 FALSE
2 476945 477081 130 6 334246 334390 449 12 wp 70 101 91 134 96 127 44 56 55 37 0.31535 -0.092109 0.50381 0.22978 FALSE
2 479275 479390 131 6 331942 332066 447 12 wp 145 166 156 170 127 200 104 157 170 100 -0.20965 0.076829 -0.04693 0.83447 FALSE
2 479463 479583 132 6 331732 331896 446 12 wp 165 198 187 184 191 268 128 212 238 134 -0.34997 0.16028 -0.00033433 0.99865 FALSE
2 479613 479766 133 6 331570 331742 445 12 wp 166 197 216 186 211 274 139 241 231 134 -0.43437 -0.021017 0.17064 0.37936 FALSE
2 480548 480703 140 6 330664 330790 434 12 wp 143 173 186 147 124 176 153 214 170 125 -0.60747 -0.27144 0.047789 0.82318 FALSE
2 480726 480844 141 6 330494 330614 433 12 wp 211 213 210 195 253 236 133 230 214 119 -0.22982 -0.091342 0.14182 0.48228 FALSE
2 480875 481023 142 6 330340 330475 432 12 wp 237 242 251 192 237 285 155 238 290 123 -0.15088 0.064548 -0.16624 0.4201 FALSE
2 481164 481304 143 6 330032 330180 431 12 wp 88 153 166 243 88 178 97 159 117 68 -0.39356 -0.42901 0.75436 0.27973 FALSE
2 481349 481491 144 6 329851 329999 430 12 wp 230 323 299 200 285 351 115 145 191 99 0.64325 0.16049 -0.25404 0.22854 FALSE
2 481516 481664 145 6 329694 329838 429 12 wp 144 197 190 157 216 260 63 100 114 66 0.65168 0.17234 0.017205 0.94389 FALSE
2 481853 482003 147 6 329341 329515 427 12 wp 153 188 155 125 178 213 58 93 118 82 0.6705 0.45308 -0.46697 0.067855 FALSE
2 482121 482274 149 6 329072 329224 425 12 wp 138 171 180 122 181 191 82 142 158 83 0.082701 0.13242 -0.17916 0.444 FALSE
2 482327 482467 152 6 328873 329014 422 12 wp 186 202 200 129 198 240 90 164 188 89 0.17888 0.14517 -0.27452 0.24788 FALSE
2 482430 482601 153 6 328765 328906 421 12 wp 208 225 228 123 204 260 119 196 202 106 0.029848 -0.0093887 -0.24492 0.2982 FALSE
2 482907 483042 158 6 328317 328452 417 12 wp 125 158 176 111 191 212 119 187 252 118 -0.46679 0.27678 -0.18201 0.46995 FALSE
2 483047 483200 160 6 328117 328294 416 12 wp 153 179 167 145 177 224 130 199 275 112 -0.44727 0.2182 -0.15698 0.51205 FALSE
2 483234 483343 163 6 327997 328107 415 12 wp 175 216 226 159 204 276 178 231 289 154 -0.47191 0.12107 -0.13903 0.4592 FALSE
2 483671 483813 166 6 327524 327664 413 12 wp 122 93 116 121 117 121 137 244 172 116 -1.223 -0.33841 0.39637 0.15136 FALSE
2 484121 484251 171 6 327090 327247 410 12 wp 180 185 193 94 220 238 146 232 329 185 -0.47734 0.47178 -0.57876 0.047346 FALSE
2 484419 484560 173 6 326782 326914 408 12 wp 163 217 194 163 232 251 205 283 284 173 -0.82678 -0.070501 0.17981 0.32977 FALSE
2 484721 484851 174 6 326492 326622 407 12 wp 193 228 177 151 178 210 107 130 144 97 0.27181 0.048951 -0.26449 0.26161 FALSE
2 484852 485002 175 6 326323 326484 406 12 wp 184 177 207 126 204 228 66 117 168 101 0.60182 0.59986 -0.70301 0.0079826 FALSE
2 485032 485152 176 6 326153 326311 405 12 wp 220 241 285 185 257 274 80 147 167 101 0.67734 0.28113 -0.40248 0.053547 FALSE
2 485201 485339 177 6 325998 326145 404 12 wp 134 148 182 136 134 183 64 98 105 59 0.46732 0.042272 -0.1379 0.61764 FALSE
2 485358 485474 178 6 325862 325984 403 12 wp 146 197 152 133 146 212 69 84 115 61 0.62782 0.20606 -0.28694 0.27943 FALSE
2 485495 485643 179 6 325702 325850 402 12 wp 117 131 137 111 113 164 59 127 108 62 0.029675 -0.074587 0.017128 0.95363 FALSE
2 485658 485783 180 6 325553 325702 401 12 wp 198 229 201 158 228 264 88 129 182 105 0.48338 0.42776 -0.44837 0.03611 FALSE
2 485963 486118 184 6 325222 325380 397 12 wp 185 218 221 152 241 251 111 156 166 107 0.16862 0.06341 -0.083354 0.69853 FALSE
2 486131 486264 185 6 325072 325212 396 12 wp 175 221 204 146 166 219 96 188 182 71 0.048707 -0.15782 -0.083424 0.72563 FALSE
2 486301 486440 186 6 324909 325047 395 12 wp 159 195 212 162 193 221 144 193 199 106 -0.31455 -0.13458 0.10204 0.619 FALSE
2 486895 487058 189 6 324291 324441 392 12 wp 115 175 178 226 122 169 73 94 44 46 0.39901 -0.78838 0.9255 0.14039 FALSE
2 487077 487227 190 6 324098 324252 391 12 wp 145 222 215 195 173 211 79 134 89 61 0.39885 -0.45798 0.40857 0.10383 FALSE
2 487241 487414 192 6 323926 324084 390 12 wp 158 165 188 160 167 213 94 143 136 80 0.06034 -0.10573 0.12249 0.5948 FALSE
2 487434 487578 193 6 323746 323894 389 12 wp 185 287 240 198 222 283 115 180 164 70 0.21613 -0.32845 0.25342 0.2207 FALSE
2 487595 487747 194 6 323580 323736 388 12 wp 139 173 164 138 145 190 112 195 171 100 -0.4082 -0.14169 0.071305 0.74631 FALSE
2 487934 488064 196 6 323234 323403 386 12 wp 158 168 128 138 162 195 84 145 158 125 -0.039338 0.39261 -0.34134 0.26564 FALSE
2 488104 488252 197 6 323072 323224 385 12 wp 135 181 161 136 145 173 89 160 146 107 -0.10292 0.085396 -0.21242 0.3577 FALSE
[truncated: 37,962 more rows]
