# Supplementary material for: The complex pattern of epigenomic variation between natural yeast strains at single-nucleosome resolution
Source: Epigenetics Chromatin. 2015 Jul 31;8:26. doi: 10.1186/s13072-015-0019-3 (PMC4520285; doi:10.1186/s13072-015-0019-3)
Supplement: Additional file 21: — Table of SNEP detection between BY and RM strains. [file 13072_2015_19_MOESM21_ESM.zip › Supplementary_File_11/BY_RM_H3K14ac_wpunr_snep.tab]

chr_BY lower_bound_BY upper_bound_BY index_nuc_BY chr_RM lower_bound_RM upper_bound_RM index_nuc_RM cur_index form BY_Mnase_Seq_1 BY_Mnase_Seq_2 BY_Mnase_Seq_3 RM_Mnase_Seq_4 RM_Mnase_Seq_5 RM_Mnase_Seq_6 BY_H3K14ac_36 BY_H3K14ac_37 BY_H3K14ac_53 RM_H3K14ac_38 RM_H3K14ac_39 manipMnase_Seq strainRM manipMnase_Seq:strainRM pvalsGLM snep_index
1 30057 30208 1 17 189001 189129 979 1 wp 91 130 145 121 105 155 210 116 560 75 64 -0.56498 -1.2594 1.2672 9.1155e-07 TRUE
1 31270 31409 8 17 187787 187925 972 1 wp 126 176 173 205 157 219 228 96 549 70 58 -0.14478 -1.337 1.586 4.0381e-09 TRUE
1 31519 31649 9 17 187519 187657 971 1 wp 148 141 144 86 161 191 233 138 599 252 193 -0.46224 0.25721 -0.32485 0.18396 FALSE
1 31722 31873 11 17 187282 187451 969 1 wp 189 212 208 140 180 203 481 255 1038 499 405 -0.87886 0.38142 -0.66157 8.7557e-05 FALSE
1 31890 32025 13 17 187132 187289 967 1 wp 138 171 144 99 167 189 417 259 979 579 444 -1.2173 0.64606 -0.70746 0.00027465 FALSE
1 32197 32347 16 17 186827 186981 964 1 wp 165 192 190 141 164 237 548 312 1242 711 611 -1.2806 0.68764 -0.76808 2.9869e-06 TRUE
1 32835 32965 22 17 186197 186343 958 1 wp 180 202 170 114 223 240 347 176 914 415 330 -0.63975 0.47805 -0.49137 0.026994 FALSE
1 33299 33460 24 17 185712 185878 956 1 wp 111 158 154 152 106 145 190 112 524 81 52 -0.25601 -1.2345 1.1284 5.2338e-05 FALSE
1 33473 33634 25 17 185540 185701 955 1 wp 160 192 227 139 191 232 388 216 950 543 382 -0.73608 0.62763 -0.73159 1.4982e-05 FALSE
1 33641 33823 26 17 185355 185510 954 1 wp 203 208 181 106 195 245 459 235 1267 916 765 -0.97467 1.2177 -1.4161 4.4409e-16 TRUE
1 34803 34920 35 17 184256 184374 941 1 wp 145 207 197 101 134 161 463 230 938 337 245 -0.92015 -0.14337 -0.38448 0.030598 FALSE
1 34976 35095 36 17 184090 184200 940 1 wp 126 143 141 114 132 178 333 144 751 201 148 -0.86953 -0.41469 0.39832 0.046549 FALSE
1 35158 35316 37 17 183865 184033 939 1 wp 169 230 222 173 201 231 453 220 1054 369 304 -0.7783 0.034868 -0.12478 0.4621 FALSE
1 35321 35477 38 17 183703 183863 938 1 wp 150 153 172 106 187 185 453 249 1182 524 430 -1.2724 0.4241 -0.47864 0.0054536 FALSE
1 35504 35630 40 17 183503 183668 937 1 wp 146 151 183 142 199 223 355 188 1065 640 505 -0.98315 0.96078 -0.79 3.2314e-06 TRUE
1 35635 35761 41 17 183406 183554 936 1 wp 194 247 226 119 191 198 573 299 1219 600 429 -0.99098 0.32116 -0.77372 4.5389e-06 TRUE
1 35782 35939 42 17 183238 183396 935 1 wp 121 191 172 120 152 238 432 214 974 454 346 -1.0615 0.35964 -0.34995 0.04313 FALSE
1 35964 36078 43 17 183102 183250 933 1 wp 155 170 153 92 173 201 343 171 679 537 380 -0.67137 0.94659 -1.0632 6.9682e-06 TRUE
1 36085 36237 44 17 182921 183091 932 1 wp 163 197 206 127 190 209 281 190 761 460 373 -0.43862 0.81261 -0.9786 1.2345e-08 TRUE
1 36247 36364 45 17 182768 182941 931 1 wp 86 137 137 141 120 137 208 96 547 100 82 -0.50429 -0.78558 0.89676 0.00030485 FALSE
1 36522 36666 46 17 182522 182679 930 1 wp 197 251 257 195 216 287 428 222 1169 368 267 -0.63267 -0.093457 0.020033 0.90478 FALSE
1 36672 36822 47 17 182354 182510 929 1 wp 185 239 215 162 207 247 387 201 950 336 267 -0.56379 0.045432 -0.15796 0.35482 FALSE
1 37145 37259 50 17 181919 182031 924 1 wp 140 178 158 132 134 205 273 143 661 127 101 -0.47947 -0.84889 0.76858 0.00023009 FALSE
1 37705 37851 54 17 181327 181475 920 1 wp 133 209 205 144 176 228 398 192 971 366 301 -0.80489 0.18241 -0.235 0.17303 FALSE
1 37888 38012 55 17 181164 181291 919 1 wp 128 178 198 141 165 183 293 129 711 210 172 -0.44713 -0.14768 0.055664 0.77107 FALSE
1 38224 38370 59 17 180805 180962 916 1 wp 179 206 207 137 199 269 210 119 532 532 409 0.15922 1.5166 -1.5568 0 TRUE
1 38394 38545 60 17 180638 180794 915 1 wp 165 167 146 115 178 203 171 88 394 330 314 0.24747 1.3697 -1.3924 2.6611e-09 TRUE
1 38738 38885 62 17 180294 180444 913 1 wp 157 229 187 122 195 220 153 93 404 214 184 0.51131 0.68536 -0.84057 8.8277e-05 FALSE
1 39202 39338 64 17 179844 180005 910 1 wp 199 214 215 191 229 270 393 159 788 455 345 -0.40164 0.63344 -0.55926 0.00086863 FALSE
1 39354 39501 65 17 179680 179830 909 1 wp 154 194 211 165 186 229 287 148 573 287 214 -0.20334 0.3306 -0.33275 0.064273 FALSE
1 39516 39651 66 17 179517 179663 908 1 wp 122 145 126 176 122 171 201 116 514 138 111 -0.38131 -0.35024 0.55882 0.030098 FALSE
1 39684 39800 67 17 179344 179494 907 1 wp 137 188 175 173 135 194 212 104 510 114 85 -0.020096 -0.65553 0.61271 0.0049355 FALSE
1 40297 40454 72 17 178708 178876 903 1 wp 143 169 163 144 148 150 130 63 300 77 67 0.64611 -0.38183 0.2333 0.3795 FALSE
1 40446 40591 73 17 178565 178713 902 1 wp 100 150 141 136 128 153 93 37 200 48 42 0.94676 -0.46785 0.52216 0.13208 FALSE
1 40906 41070 78 17 178131 178271 895 1 wp 140 229 224 140 173 213 148 70 271 150 109 0.91326 0.41777 -0.64132 0.0037447 FALSE
1 41059 41213 79 17 177968 178118 893 1 wp 160 173 187 138 161 210 94 59 263 208 164 1.0316 1.2374 -1.3334 5.545e-10 TRUE
1 41237 41369 80 17 177807 177945 892 1 wp 171 184 150 127 184 234 96 51 215 146 118 1.1659 0.91349 -0.88416 0.00090368 FALSE
1 41353 41524 81 17 177656 177800 891 1 wp 180 174 199 110 182 194 119 71 240 141 96 0.98997 0.44351 -0.70311 0.01494 FALSE
1 41537 41678 82 17 177499 177645 890 1 wp 158 179 176 121 176 191 65 38 176 131 107 1.5906 1.1729 -1.3086 2.3962e-07 TRUE
1 41671 41843 83 17 177333 177507 889 1 wp 78 110 115 129 132 153 41 28 138 67 46 1.286 0.55593 -0.14619 0.71342 FALSE
1 42149 42264 85 17 176898 177033 887 1 wp 146 131 150 118 157 206 179 89 414 138 122 0.027571 -0.00013325 0.096129 0.66716 FALSE
1 42475 42644 87 17 176536 176689 885 1 wp 116 204 196 143 161 252 335 196 816 314 255 -0.71644 0.1287 -0.080269 0.66741 FALSE
1 42647 42759 88 17 176396 176531 884 1 wp 155 153 128 151 119 175 241 127 624 105 91 -0.45629 -0.92545 0.8904 0.00023453 FALSE
1 42864 42980 89 17 176202 176354 883 1 wp 152 232 258 247 162 266 367 169 839 227 156 -0.40339 -0.45197 0.48872 0.084891 FALSE
1 43187 43343 91 17 175852 176002 880 1 wp 204 225 209 154 202 261 433 283 1136 523 424 -0.85586 0.40266 -0.52049 0.002119 FALSE
1 43402 43554 92 17 175627 175779 878 1 wp 153 221 195 140 186 212 554 297 1237 609 476 -1.2113 0.41478 -0.55099 0.00092439 FALSE
1 43740 43888 94 17 175294 175450 875 1 wp 134 211 177 127 145 198 394 195 1138 364 300 -0.96687 0.0805 -0.2889 0.1288 FALSE
1 43898 44048 95 17 175129 175283 874 1 wp 182 199 216 184 203 283 535 350 1417 588 502 -1.267 0.29529 -0.19477 0.25508 FALSE
1 44071 44194 97 17 174966 175108 872 1 wp 171 222 219 179 197 272 462 173 979 450 326 -0.67994 0.35169 -0.33064 0.097984 FALSE
1 44200 44356 99 17 174808 174978 870 1 wp 156 175 196 125 186 198 289 175 770 429 339 -0.52685 0.70761 -0.81768 2.5594e-06 TRUE
1 44388 44527 101 17 174644 174794 869 1 wp 161 205 228 151 223 270 279 181 628 468 340 -0.24959 0.88481 -0.83219 0.00010238 FALSE
1 44769 44905 103 17 174274 174424 866 1 wp 197 250 267 205 290 276 180 91 393 338 267 0.78209 1.2377 -1.1766 1.3349e-11 TRUE
1 44909 45061 104 17 174114 174271 865 1 wp 169 227 215 177 233 311 153 66 335 181 150 0.83791 0.65038 -0.47692 0.01491 FALSE
1 45101 45259 105 17 173919 174087 864 1 wp 150 176 185 185 153 213 114 62 300 63 59 0.81664 -0.55276 0.60936 0.016578 FALSE
1 45895 46026 107 17 173150 173282 861 1 wp 185 226 207 152 208 229 259 132 665 285 233 -0.053846 0.38406 -0.51292 0.0037411 FALSE
1 46224 46378 109 17 172772 172937 859 1 wp 112 146 139 120 188 199 239 127 617 385 380 -0.59425 1.0588 -0.76566 0.0006569 FALSE
1 46374 46546 110 17 172621 172784 858 1 wp 167 208 177 96 219 234 290 161 638 626 468 -0.32577 1.3468 -1.4327 4.3288e-09 TRUE
1 46543 46702 111 17 172471 172613 857 1 wp 143 121 159 103 147 171 237 99 468 254 214 -0.2397 0.59306 -0.67074 0.0017624 FALSE
1 46847 46967 113 17 172180 172336 855 1 wp 143 178 187 170 145 230 162 83 353 120 72 0.43767 -0.28104 0.32326 0.15338 FALSE
1 47854 47993 127 17 171179 171325 843 1 wp 187 200 211 139 228 255 70 39 133 186 167 1.9447 1.8779 -1.894 1.8019e-12 TRUE
1 48007 48161 128 17 171014 171170 842 1 wp 163 140 154 107 174 216 79 37 171 177 140 1.3728 1.5209 -1.4913 3.3265e-06 TRUE
1 48190 48315 129 17 170860 170992 841 1 wp 93 113 120 140 86 106 58 34 142 17 18 1.1537 -1.3607 1.3667 0.010947 FALSE
1 48663 48840 131 17 170336 170518 839 1 wp 132 165 138 158 187 208 281 152 708 295 236 -0.68603 0.29306 -0.0025431 0.98892 FALSE
1 48827 49001 132 17 170166 170323 838 1 wp 122 146 159 144 148 170 246 144 609 179 177 -0.54202 -0.10215 0.16519 0.41123 FALSE
1 49005 49157 133 17 169993 170168 837 1 wp 158 177 215 156 191 243 286 147 594 187 130 -0.24177 -0.34868 0.38814 0.041584 FALSE
1 49169 49331 135 17 169846 170007 836 1 wp 191 182 162 160 184 209 220 141 459 200 169 0.0027136 0.14817 -0.16804 0.503 FALSE
1 49304 49463 136 17 169691 169831 835 1 wp 144 162 130 142 112 146 158 83 301 44 47 0.31715 -1.2486 1.0716 0.00062917 FALSE
1 49810 49954 140 17 169213 169373 832 1 wp 124 131 171 162 154 211 86 37 210 74 55 1.0842 0.050065 0.19935 0.49208 FALSE
1 49971 50114 142 17 169049 169205 831 1 wp 155 181 162 125 178 214 91 37 207 162 140 1.2884 1.2594 -1.274 4.5368e-08 TRUE
1 50133 50274 144 17 168898 169042 829 1 wp 144 182 162 166 153 219 86 40 176 91 79 1.3682 0.54227 -0.46035 0.080402 FALSE
1 50446 50580 147 17 168594 168728 826 1 wp 113 130 150 169 143 158 47 32 155 72 58 1.4833 0.58072 -0.35818 0.27485 FALSE
1 50951 51106 154 17 168075 168231 822 1 wp 139 220 217 179 165 209 72 32 191 57 41 1.6917 -0.16281 0.064193 0.8176 FALSE
1 51514 51660 160 17 167511 167658 816 1 wp 158 232 248 184 209 266 110 45 251 117 103 1.3564 0.52446 -0.52972 0.014396 FALSE
1 52039 52176 163 17 167000 167149 813 1 wp 120 107 103 103 157 158 112 75 289 262 266 0.15314 1.5231 -1.2554 3.6117e-05 FALSE
1 52209 52339 164 17 166839 166972 812 1 wp 158 165 120 90 169 190 131 134 403 253 235 0.015398 0.84063 -0.91393 0.03041 FALSE
1 52369 52503 165 17 166674 166829 811 1 wp 115 174 163 180 128 176 181 102 526 149 146 -0.10534 -0.0094469 0.074211 0.78648 FALSE
1 52510 52652 166 17 166501 166663 810 1 wp 193 248 200 202 183 258 293 160 731 287 212 -0.18456 0.14237 -0.19573 0.26141 FALSE
1 52990 53106 168 17 166064 166195 808 1 wp 236 212 200 159 254 290 214 138 446 525 423 0.31747 1.542 -1.5101 2.2722e-09 TRUE
1 53835 53994 178 17 165186 165328 799 1 wp 172 235 238 167 185 239 298 152 616 315 228 -0.068396 0.37555 -0.55709 0.0014515 FALSE
1 54021 54177 179 17 165020 165176 798 1 wp 124 192 192 177 146 201 241 131 559 129 90 -0.20177 -0.7194 0.72014 0.00056273 FALSE
1 54174 54324 180 17 164849 165005 797 1 wp 180 270 237 223 174 248 488 239 1165 316 246 -0.75979 -0.35292 0.21541 0.20401 FALSE
1 54664 54822 184 17 164354 164525 794 1 wp 153 202 171 202 172 269 389 211 874 252 226 -0.81701 -0.25713 0.48762 0.0054309 FALSE
1 54893 55043 185 17 164131 164287 793 1 wp 108 175 188 187 124 176 212 86 522 65 60 -0.052619 -1.2507 1.2771 0.00091981 FALSE
1 55051 55208 186 17 163973 164125 792 1 wp 260 324 327 213 283 353 357 155 818 505 327 0.17001 0.72076 -0.88693 3.651e-06 TRUE
1 55227 55369 187 17 163797 163953 791 1 wp 140 149 188 191 162 194 177 118 480 109 88 -0.01548 -0.5992 0.75282 0.0030168 FALSE
1 55415 55543 188 17 163629 163777 790 1 wp 107 135 140 198 119 149 130 56 330 33 24 0.32573 -1.7281 1.9979 0.00017316 FALSE
1 55740 55876 190 17 163300 163438 788 1 wp 123 180 180 161 168 233 136 55 284 94 109 0.71435 0.17714 -0.013528 0.95402 FALSE
1 55934 56052 191 17 163126 163288 787 1 wp 137 177 182 148 125 168 169 84 394 85 94 0.3104 -0.45298 0.23503 0.32324 FALSE
1 56069 56195 192 17 162962 163110 786 1 wp 170 181 204 169 217 287 295 148 628 374 288 -0.27497 0.6678 -0.45772 0.0080216 FALSE
1 56229 56371 193 17 162798 162952 785 1 wp 145 185 188 174 181 217 344 177 779 276 255 -0.64664 0.089837 0.001102 0.99503 FALSE
1 56402 56550 194 17 162624 162780 784 1 wp 132 132 149 183 148 179 290 170 738 166 158 -0.84053 -0.49524 0.75113 0.00042242 FALSE
1 56750 56896 196 17 162278 162432 782 1 wp 211 271 273 228 288 337 615 247 1093 522 382 -0.72376 0.22555 -0.10663 0.61134 FALSE
1 56964 57104 197 17 162073 162216 781 1 wp 214 196 201 151 220 264 511 299 1315 624 394 -1.0924 0.30714 -0.33336 0.18484 FALSE
1 57110 57250 198 17 161922 162068 780 1 wp 165 148 188 103 188 216 448 260 1290 702 548 -1.2551 0.74799 -0.80709 2.1976e-05 FALSE
1 57255 57415 199 17 161739 161918 779 1 wp 164 211 199 134 189 209 515 356 1256 629 520 -1.2647 0.43225 -0.60104 0.009744 FALSE
1 57479 57621 200 17 161544 161699 778 1 wp 209 258 258 185 287 318 555 282 1220 719 553 -0.83063 0.67121 -0.60964 9.5149e-05 FALSE
1 57817 57975 202 17 161196 161358 775 1 wp 127 180 180 183 139 183 292 116 687 79 76 -0.42838 -1.3726 1.3893 1.2535e-06 TRUE
1 57994 58163 203 17 161037 161185 774 1 wp 195 254 256 170 260 281 541 325 1433 851 594 -1.0114 0.71059 -0.75741 8.4673e-05 FALSE
1 58183 58343 204 17 160838 160996 773 1 wp 173 203 205 170 217 276 395 264 994 631 460 -0.85189 0.74275 -0.61805 0.0012264 FALSE
1 58362 58506 205 17 160652 160811 772 1 wp 188 282 235 205 279 315 393 187 768 383 327 -0.28552 0.42497 -0.29964 0.072155 FALSE
1 58618 58741 206 17 160433 160561 771 1 wp 144 175 182 141 184 227 147 63 324 149 107 0.60989 0.33046 -0.25328 0.25046 FALSE
1 58807 58939 208 17 160237 160380 770 1 wp 170 215 166 111 218 270 140 89 313 247 190 0.6517 1.0032 -0.97123 0.00435 FALSE
1 59330 59498 214 17 159698 159852 764 1 wp 197 223 199 128 262 297 127 77 303 395 308 0.95592 1.8234 -1.7591 1.108e-08 TRUE
1 59522 59662 215 17 159509 159657 763 1 wp 112 139 128 82 135 161 81 68 246 167 144 0.61737 1.0278 -1.102 2.85e-05 FALSE
1 59835 59977 217 17 159198 159348 761 1 wp 164 186 184 113 203 181 114 65 286 283 227 0.89698 1.5199 -1.6832 2.1072e-12 TRUE
1 59988 60147 218 17 159034 159196 760 1 wp 154 179 160 110 171 194 144 98 391 271 277 0.32353 1.1788 -1.3028 4.0843e-07 TRUE
1 60165 60301 219 17 158877 159023 759 1 wp 107 134 133 94 167 164 152 90 428 263 242 -0.12268 1.0115 -0.88717 0.00010369 FALSE
1 60327 60473 220 17 158714 158876 758 1 wp 125 146 153 96 140 184 195 129 436 195 172 -0.21232 0.27602 -0.36065 0.1147 FALSE
1 60454 60608 221 17 158569 158723 757 1 wp 137 139 142 127 190 206 263 200 653 398 372 -0.80111 0.77438 -0.52162 0.071237 FALSE
1 60631 60769 222 17 158410 158551 756 1 wp 162 218 229 159 195 209 441 223 965 437 342 -0.74869 0.30188 -0.46523 0.0060679 FALSE
1 60804 60938 223 17 158238 158374 755 1 wp 193 227 213 135 189 259 433 183 1153 440 362 -0.70509 0.3277 -0.52186 0.011947 FALSE
1 60950 61096 224 17 158072 158228 754 1 wp 158 177 144 145 192 206 348 206 874 395 311 -0.88451 0.36206 -0.24233 0.16416 FALSE
1 61261 61405 225 17 157771 157915 753 1 wp 140 176 178 162 197 243 428 222 1054 568 418 -1.0822 0.60407 -0.37784 0.025641 FALSE
1 61411 61569 226 17 157606 157766 752 1 wp 158 133 136 75 158 159 297 155 954 474 428 -0.89913 0.86184 -1.0733 0.00028207 FALSE
1 61578 61720 227 17 157453 157597 751 1 wp 138 177 143 93 173 211 398 277 1087 728 565 -1.2731 0.91304 -0.93154 4.0338e-05 FALSE
1 61728 61889 228 17 157285 157443 750 1 wp 149 136 146 110 220 229 388 236 896 778 594 -1.1617 1.1878 -0.89183 4.8138e-05 FALSE
1 61887 62023 229 17 157153 157272 749 1 wp 118 161 148 93 151 199 313 173 767 385 292 -0.86292 0.49424 -0.50891 0.0049575 FALSE
1 62305 62457 233 17 156716 156873 745 1 wp 139 185 145 81 191 177 204 129 472 454 322 -0.14311 1.267 -1.3993 4.5071e-06 TRUE
1 62470 62597 234 17 156572 156708 744 1 wp 202 168 171 132 204 247 214 128 590 324 279 -0.054116 0.78087 -0.76196 0.0025762 FALSE
1 62899 63056 236 17 156114 156277 742 1 wp 224 253 234 187 241 303 505 252 1100 454 379 -0.70599 0.21341 -0.24055 0.14165 FALSE
1 63071 63208 237 17 155966 156108 741 1 wp 198 248 243 158 232 252 412 243 952 556 398 -0.56205 0.5947 -0.75594 7.5271e-06 TRUE
1 63390 63542 239 17 155624 155778 739 1 wp 99 123 113 127 105 162 281 131 645 144 124 -0.95376 -0.58041 0.75618 0.00061776 FALSE
1 63873 63983 242 17 155150 155300 736 1 wp 127 177 208 152 203 228 134 63 337 181 148 0.65297 0.7156 -0.58009 0.0054499 FALSE
1 64037 64159 243 17 155011 155139 735 1 wp 121 143 141 132 169 180 129 55 221 83 81 0.64003 0.035123 0.15727 0.56684 FALSE
1 64929 65083 251 17 154103 154231 727 1 wp 167 237 200 116 162 161 69 36 201 77 71 1.7175 0.39021 -0.90065 0.00082526 FALSE
1 65073 65220 253 17 153953 154103 725 1 wp 155 188 169 144 149 186 66 30 140 82 56 1.8059 0.59884 -0.75212 0.010196 FALSE
1 65427 65580 257 17 153611 153737 722 1 wp 117 163 156 145 103 124 86 31 195 28 25 1.2198 -1.1181 0.86327 0.029705 FALSE
1 66786 66985 273 17 152233 152392 706 1 wp 223 239 210 118 161 231 298 153 753 336 247 -0.12024 0.3564 -0.83241 5.8188e-06 TRUE
1 67206 67365 280 17 151808 151964 700 1 wp 150 188 158 108 164 218 334 163 669 340 260 -0.57484 0.38896 -0.47764 0.0092595 FALSE
1 67593 67725 284 17 151452 151584 697 1 wp 195 206 210 150 198 227 323 164 644 288 238 -0.23336 0.24026 -0.39147 0.025977 FALSE
1 67749 67887 285 17 151287 151425 695 1 wp 145 183 212 158 187 204 325 155 669 213 152 -0.42375 -0.2971 0.2707 0.1468 FALSE
1 68987 69129 289 17 150048 150198 692 1 wp 112 141 119 82 91 85 222 126 438 273 154 -0.47133 0.39656 -0.96675 0.0034585 FALSE
1 70440 70585 297 17 148592 148748 684 1 wp 124 141 114 143 186 216 60 28 128 84 46 1.5023 0.62878 -0.17262 0.58676 FALSE
1 70597 70753 298 17 148431 148591 683 1 wp 177 199 203 108 221 227 49 22 105 160 79 2.4122 1.7942 -1.93 1.4711e-05 FALSE
1 70733 70863 299 17 148320 148454 682 1 wp 101 130 121 89 126 133 29 19 90 51 36 2.0775 0.74874 -0.82201 0.066017 FALSE
1 71757 71903 300 17 147283 147445 681 1 wp 168 183 158 138 162 219 158 116 376 258 181 0.27981 0.74429 -0.78911 0.00086001 FALSE
1 73027 73161 316 17 146049 146192 664 1 wp 133 146 121 85 149 171 131 74 281 260 200 0.37915 1.2638 -1.3226 6.2878e-08 TRUE
1 73582 73732 319 17 145456 145604 660 1 wp 118 154 130 174 122 168 169 82 434 94 78 -0.036707 -0.5673 0.73252 0.010386 FALSE
1 73810 73960 320 17 145229 145385 659 1 wp 149 139 174 191 132 189 214 116 481 102 74 -0.13893 -0.85115 0.94917 0.0017231 FALSE
1 73974 74112 321 17 145058 145218 658 1 wp 191 218 191 182 198 237 321 173 669 258 192 -0.29877 -0.027954 0.0091835 0.9587 FALSE
1 74147 74289 322 17 144902 145052 657 1 wp 130 153 136 142 147 195 212 126 572 157 146 -0.40963 -0.18116 0.32809 0.11489 FALSE
1 74332 74479 323 17 144713 144881 655 1 wp 198 199 210 177 225 250 364 176 813 393 271 -0.4617 0.34796 -0.3069 0.07159 FALSE
1 74486 74638 324 17 144581 144703 654 1 wp 133 136 152 159 126 147 258 127 580 167 159 -0.50473 -0.17768 0.16838 0.42684 FALSE
1 74677 74838 326 17 144355 144515 653 1 wp 146 192 194 189 197 245 253 120 637 336 220 -0.20413 0.54584 -0.35256 0.047539 FALSE
1 75288 75414 331 17 143755 143917 650 1 wp 141 165 134 135 197 221 171 122 411 255 220 -0.039623 0.76228 -0.50017 0.032454 FALSE
1 75592 75726 334 17 143433 143600 648 1 wp 169 216 186 161 212 239 310 182 690 422 326 -0.39402 0.68602 -0.64476 0.00016713 FALSE
1 75759 75909 335 17 143279 143435 647 1 wp 180 170 185 118 204 242 360 216 887 400 310 -0.76886 0.32129 -0.32509 0.11822 FALSE
1 75916 76068 336 17 143125 143273 646 1 wp 197 207 200 127 246 294 427 286 1034 889 742 -0.889 1.2318 -1.1737 9.3081e-08 TRUE
1 76370 76522 339 17 142660 142818 644 1 wp 168 183 179 161 231 294 379 274 1001 580 487 -0.98975 0.70982 -0.41364 0.067143 FALSE
1 76533 76681 340 17 142502 142654 643 1 wp 220 256 254 193 261 366 468 269 984 713 522 -0.60496 0.83848 -0.74637 6.3481e-05 FALSE
1 76698 76838 341 17 142351 142491 642 1 wp 192 226 213 160 302 327 359 211 919 811 531 -0.5466 1.2173 -0.97103 0.00082808 FALSE
1 76844 77003 342 17 142179 142342 641 1 wp 137 181 153 120 218 232 217 151 509 294 247 -0.28044 0.61531 -0.40842 0.14389 FALSE
1 77167 77323 344 17 141865 142009 639 1 wp 171 154 184 132 199 227 139 94 391 251 220 0.40971 0.98588 -0.92738 6.2928e-05 FALSE
1 77677 77801 353 17 141380 141511 636 1 wp 136 179 145 130 215 229 89 57 260 182 159 0.89601 1.1609 -0.90668 0.00067341 FALSE
1 77811 77961 354 17 141221 141375 635 1 wp 183 209 183 173 218 267 126 58 331 119 98 0.89585 0.1793 -0.051049 0.81204 FALSE
1 77981 78117 356 17 141071 141209 634 1 wp 103 144 129 148 138 169 83 40 194 58 61 0.94456 -0.0069541 0.23804 0.46381 FALSE
1 79219 79364 373 17 139818 139970 618 1 wp 184 253 245 158 230 243 103 69 341 240 181 1.1404 1.1386 -1.3053 9.7896e-12 TRUE
1 79405 79549 374 17 139640 139783 617 1 wp 101 126 105 129 117 140 101 46 193 64 60 0.62161 -0.10179 0.27167 0.43532 FALSE
1 79672 79806 375 17 139384 139537 616 1 wp 208 277 225 210 235 267 362 189 974 320 310 -0.3735 0.15579 -0.20494 0.2228 FALSE
1 79826 79970 376 17 139216 139366 615 1 wp 195 206 225 203 191 246 367 153 822 248 203 -0.38319 -0.16588 0.14085 0.42092 FALSE
1 79999 80148 377 17 139042 139209 614 1 wp 206 213 232 162 253 269 320 203 793 458 351 -0.34473 0.65388 -0.64895 0.00059749 FALSE
1 80162 80302 378 17 138872 139030 613 1 wp 191 248 247 216 223 328 378 171 721 250 171 -0.23426 -0.2498 0.34896 0.044244 FALSE
1 80332 80466 379 17 138724 138860 612 1 wp 179 233 246 156 162 238 270 125 545 169 123 0.1516 -0.32775 0.024291 0.89933 FALSE
1 82150 82297 393 17 136885 137039 599 1 wp 164 204 174 147 204 239 397 200 1041 474 335 -0.86527 0.39761 -0.33822 0.046686 FALSE
1 82305 82447 394 17 136737 136879 598 1 wp 131 155 157 116 156 159 448 253 1052 412 364 -1.3098 0.19602 -0.29091 0.098777 FALSE
1 82466 82578 395 17 136607 136759 597 1 wp 248 362 286 228 317 330 621 284 1332 681 565 -0.63609 0.53721 -0.6246 3.5288e-05 FALSE
1 82684 82836 396 17 136352 136512 596 1 wp 153 195 186 147 177 203 485 248 1166 376 341 -1.1303 -0.005627 -0.069032 0.6879 FALSE
1 82842 82988 397 17 136196 136346 595 1 wp 205 294 237 195 235 278 576 280 1290 586 470 -0.85779 0.35828 -0.4696 0.003246 FALSE
1 83007 83160 398 17 136028 136188 594 1 wp 145 141 154 127 158 163 287 178 872 265 237 -0.86304 0.019131 -0.051657 0.79231 FALSE
1 83185 83345 399 17 135852 136015 593 1 wp 94 150 168 169 110 194 206 93 555 93 88 -0.29672 -0.76689 0.92731 0.0072671 FALSE
1 83538 83688 402 17 135509 135677 591 1 wp 155 212 215 171 211 250 281 142 699 403 394 -0.23966 0.92047 -0.85649 5.1027e-07 TRUE
1 83724 83868 403 17 135322 135472 590 1 wp 139 146 143 87 117 150 188 115 575 235 197 -0.29524 0.40786 -0.75127 0.00029326 FALSE
1 83877 84015 404 17 135174 135322 589 1 wp 176 227 214 149 213 234 365 155 877 425 308 -0.44964 0.48779 -0.59624 0.00045277 FALSE
1 84033 84175 405 17 134995 135157 588 1 wp 182 260 217 133 243 289 454 241 1090 782 577 -0.74822 0.98661 -1.0432 2.1282e-08 TRUE
1 84210 84361 406 17 134828 134991 587 1 wp 142 149 151 136 159 200 299 160 833 335 260 -0.80941 0.30668 -0.20698 0.25197 FALSE
1 84371 84530 407 17 134660 134819 586 1 wp 121 142 121 122 162 183 239 142 731 302 268 -0.78968 0.47492 -0.25403 0.17948 FALSE
1 84636 84770 408 17 134418 134557 585 1 wp 120 202 183 227 140 194 96 51 244 44 26 1.0661 -1.0923 1.2303 0.017426 FALSE
1 84783 84943 409 17 134266 134410 584 1 wp 181 215 210 162 221 224 133 71 324 190 142 0.89722 0.71791 -0.77101 0.00013042 FALSE
1 84977 85117 410 17 134066 134216 583 1 wp 179 231 218 169 250 282 144 75 323 227 190 0.89377 0.99888 -0.90154 2.0057e-06 TRUE
1 85151 85306 411 17 133896 134042 582 1 wp 178 227 234 166 175 219 113 62 268 166 145 1.2145 0.87412 -1.1184 7.5732e-08 TRUE
1 85522 85669 415 17 133521 133679 578 1 wp 189 232 257 123 237 231 139 86 316 306 264 0.96787 1.4172 -1.6776 3.0345e-10 TRUE
1 85653 85790 416 17 133397 133540 577 1 wp 142 152 146 153 190 192 102 57 204 145 123 0.92896 0.90331 -0.67715 0.0044484 FALSE
1 85836 85972 417 17 133218 133350 576 1 wp 109 105 103 98 118 174 84 80 269 82 66 0.21135 -0.20637 0.41983 0.22177 FALSE
1 85996 86116 418 17 133070 133192 575 1 wp 169 247 201 162 264 297 147 62 375 194 132 0.83011 0.59782 -0.43325 0.13131 FALSE
1 86159 86285 419 17 132905 133037 574 1 wp 189 201 180 156 198 204 205 107 490 159 125 0.20948 -0.11001 0.019901 0.92086 FALSE
1 86301 86454 420 17 132733 132889 573 1 wp 186 241 256 173 214 276 233 125 514 194 155 0.31543 0.042666 -0.14571 0.42833 FALSE
1 86465 86593 421 17 132588 132726 572 1 wp 110 168 181 177 171 187 197 88 488 148 117 -0.031889 -0.12372 0.30733 0.14703 FALSE
1 86626 86762 422 17 132422 132564 571 1 wp 171 190 221 197 184 221 348 150 851 307 241 -0.47956 0.12484 -0.12684 0.4657 FALSE
1 86787 86915 423 17 132257 132408 570 1 wp 138 165 160 183 163 180 291 163 721 121 115 -0.64984 -0.92442 1.0634 1.4491e-07 TRUE
1 87234 87386 425 17 131803 131957 568 1 wp 138 163 182 182 179 254 371 206 889 401 345 -0.91781 0.40619 -0.11693 0.49691 FALSE
1 87397 87536 426 17 131649 131791 567 1 wp 163 216 194 194 170 238 252 85 560 94 77 0.1018 -0.94736 0.96594 0.00013174 FALSE
1 87950 88079 430 17 131114 131238 562 1 wp 136 216 174 149 183 197 169 73 393 210 131 0.43862 0.50141 -0.53999 0.015257 FALSE
1 88139 88300 431 17 130915 131075 561 1 wp 148 166 178 125 131 166 115 64 274 98 68 0.80544 -0.07684 -0.20322 0.44127 FALSE
1 88439 88597 435 17 130605 130749 558 1 wp 164 178 195 163 175 230 91 32 213 80 52 1.4154 0.074186 -0.056135 0.83015 FALSE
1 88579 88758 436 17 130448 130607 557 1 wp 132 190 177 150 137 189 65 44 203 52 40 1.3944 -0.34717 0.22982 0.4537 FALSE
1 89368 89509 441 17 129685 129850 548 1 wp 144 179 183 162 176 195 69 34 163 81 63 1.6267 0.50676 -0.48001 0.081822 FALSE
1 89521 89657 443 17 129528 129668 547 1 wp 167 219 196 161 192 193 76 36 165 88 66 1.7572 0.53088 -0.67003 0.008953 FALSE
1 89670 89845 445 17 129377 129526 546 1 wp 169 189 182 149 141 210 80 38 198 54 46 1.4944 -0.24837 0.070509 0.80663 FALSE
1 89822 89989 447 17 129216 129377 545 1 wp 124 152 136 139 154 172 90 41 172 48 52 1.1022 -0.23822 0.36035 0.26443 FALSE
1 90124 90273 452 17 128912 129064 542 1 wp 158 224 199 182 196 287 103 41 179 165 144 1.5066 1.2957 -1.1631 4.959e-08 TRUE
1 90296 90449 453 17 128743 128893 541 1 wp 164 252 242 196 246 272 92 56 205 149 130 1.5571 1.0231 -0.9533 4.5417e-06 TRUE
1 90802 90925 458 17 128268 128414 534 1 wp 99 131 118 155 144 190 68 36 151 70 68 1.1207 0.48941 -0.049924 0.8785 FALSE
1 90943 91109 459 17 128122 128256 533 1 wp 121 159 156 144 145 193 107 58 208 69 59 0.85601 -0.21402 0.30387 0.28933 FALSE
1 91249 91403 461 17 127806 127964 530 1 wp 164 215 213 168 198 259 151 79 392 222 148 0.6408 0.65057 -0.63241 0.0012124 FALSE
1 91428 91552 463 17 127636 127794 529 1 wp 146 172 126 132 200 232 180 108 421 210 195 -0.0079691 0.55312 -0.28118 0.25079 FALSE
1 91560 91706 464 17 127483 127634 528 1 wp 133 175 171 110 143 194 198 99 496 236 249 -0.014174 0.71284 -0.87784 3.4957e-05 FALSE
1 91743 91873 465 17 127322 127443 527 1 wp 136 164 162 78 172 215 249 123 657 371 276 -0.41449 0.75854 -0.83432 0.001342 FALSE
1 92039 92191 467 17 127000 127151 524 1 wp 193 248 228 170 241 288 415 179 975 332 288 -0.50735 0.079966 -0.079784 0.63644 FALSE
1 92186 92309 468 17 126858 127000 523 1 wp 167 176 202 164 230 244 270 160 680 317 234 -0.33543 0.36704 -0.19964 0.25617 FALSE
1 92392 92514 469 17 126654 126819 522 1 wp 208 255 281 296 232 303 325 147 706 143 129 0.028083 -0.72315 0.84169 0.00027176 FALSE
1 92846 92989 470 17 126198 126357 521 1 wp 161 203 200 178 202 272 256 131 651 238 208 -0.16611 0.19263 -0.044971 0.80279 FALSE
1 92997 93137 471 17 126050 126195 520 1 wp 193 255 249 182 276 261 289 170 739 394 325 -0.09029 0.65111 -0.65806 9.098e-05 FALSE
1 93156 93311 472 17 125877 126033 519 1 wp 196 213 202 173 240 288 371 182 995 459 332 -0.59719 0.45838 -0.32791 0.050318 FALSE
1 93313 93484 473 17 125706 125851 518 1 wp 166 250 229 180 260 302 426 220 908 622 504 -0.61084 0.89181 -0.74708 4.517e-06 TRUE
1 93491 93621 474 17 125541 125696 517 1 wp 136 161 175 161 212 224 321 184 776 433 349 -0.75869 0.66301 -0.37908 0.028487 FALSE
1 93939 94072 479 17 125121 125250 514 1 wp 127 156 166 99 106 145 221 125 616 176 122 -0.37543 -0.27853 -0.14035 0.51532 FALSE
1 94022 94162 480 17 125024 125165 513 1 wp 133 159 175 178 170 201 201 96 489 193 155 -0.038567 0.23088 -0.046178 0.81873 FALSE
1 94191 94347 482 17 124843 124995 510 1 wp 148 210 245 195 207 239 271 130 607 207 161 -0.056954 -0.070566 0.11349 0.53645 FALSE
1 94368 94520 483 17 124693 124835 509 1 wp 147 190 197 190 133 182 224 102 531 78 67 0.033952 -1.1479 1.0294 0.00016631 FALSE
1 94581 94737 484 17 124449 124607 508 1 wp 184 203 206 200 202 269 414 233 924 305 226 -0.74234 -0.21518 0.33276 0.052998 FALSE
1 94759 94871 485 17 124287 124433 507 1 wp 86 107 106 187 79 154 218 96 583 64 65 -0.80548 -1.3103 1.7713 0.00094856 FALSE
1 94924 95098 486 17 124128 124272 505 1 wp 143 208 205 135 166 228 347 199 920 356 257 -0.69568 0.13825 -0.27009 0.12058 FALSE
1 95092 95249 487 17 123940 124098 504 1 wp 148 216 217 230 174 227 255 141 638 152 157 -0.14233 -0.33962 0.4251 0.088196 FALSE
1 95429 95573 489 17 123610 123756 501 1 wp 87 146 143 174 90 142 107 39 251 28 30 0.67494 -1.2966 1.397 0.019209 FALSE
1 95669 95809 490 17 123385 123546 500 1 wp 131 179 170 196 176 219 104 50 234 81 94 0.99593 0.24994 0.0053067 0.98272 FALSE
1 95825 96013 492 17 123217 123370 498 1 wp 163 188 213 136 172 250 102 57 281 117 91 1.0772 0.3301 -0.41718 0.068911 FALSE
1 96189 96345 497 17 122844 123008 493 1 wp 125 211 209 173 167 204 85 43 212 71 65 1.3775 0.085085 -0.12542 0.63326 FALSE
1 96511 96631 501 17 122557 122676 489 1 wp 127 124 117 127 127 164 58 35 145 63 58 1.324 0.406 -0.28985 0.4117 FALSE
1 96761 96899 504 17 122290 122426 487 1 wp 103 128 146 158 219 245 50 28 116 133 84 1.6379 1.5265 -0.86167 0.0018173 FALSE
1 96959 97114 507 17 122117 122262 484 1 wp 142 175 198 188 210 275 60 37 120 89 72 1.8907 0.9091 -0.58172 0.022872 FALSE
1 97371 97532 513 17 121654 121815 479 1 wp 154 130 173 144 170 179 59 45 166 79 66 1.4471 0.47497 -0.426 0.14306 FALSE
1 98699 98833 529 17 120354 120490 468 1 wp 142 147 146 117 156 177 106 59 260 75 88 0.73256 0.017443 -0.035455 0.89702 FALSE
1 98866 99007 530 17 120192 120348 467 1 wp 119 153 188 166 158 196 153 68 377 110 87 0.34337 -0.18224 0.31322 0.18139 FALSE
1 99013 99167 531 17 120028 120180 466 1 wp 195 196 221 156 227 263 249 120 505 211 169 0.15602 0.15659 -0.14641 0.43072 FALSE
1 99191 99322 532 17 119872 120033 465 1 wp 73 84 87 102 92 134 194 80 403 89 77 -0.7736 -0.63457 1.0014 0.0014579 FALSE
1 99496 99658 534 17 119534 119692 463 1 wp 130 165 164 134 209 257 305 145 819 452 392 -0.72472 0.85206 -0.53223 0.0028138 FALSE
1 99657 99810 535 17 119376 119530 462 1 wp 208 230 218 163 261 295 455 263 1112 708 574 -0.79433 0.86157 -0.79779 6.2171e-07 TRUE
1 100427 100567 539 17 118631 118761 458 1 wp 143 175 189 131 198 197 225 113 438 284 214 0.034112 0.69957 -0.7018 0.00021858 FALSE
1 100580 100724 540 17 118465 118615 457 1 wp 212 248 226 165 237 305 291 148 624 326 254 0.041739 0.48834 -0.51555 0.0026146 FALSE
1 100736 100888 541 17 118302 118455 456 1 wp 184 201 217 148 207 252 288 149 725 339 241 -0.23559 0.39573 -0.45 0.0096638 FALSE
1 100900 101045 542 17 118144 118292 455 1 wp 167 178 203 144 232 242 284 156 772 296 278 -0.41744 0.34769 -0.23852 0.23974 FALSE
1 101052 101207 543 17 117974 118139 454 1 wp 155 159 220 204 194 255 310 169 748 217 232 -0.5105 -0.05429 0.28954 0.15722 FALSE
1 101357 101510 544 17 117685 117832 453 1 wp 87 112 157 234 96 150 100 27 195 14 8 0.90272 -2.4264 2.8632 0.0041644 FALSE
1 101737 101861 546 17 117329 117478 451 1 wp 128 183 206 163 177 207 66 36 187 77 67 1.5581 0.41856 -0.38139 0.157 FALSE
1 101902 102037 547 17 117155 117312 450 1 wp 197 280 253 250 276 345 77 44 211 150 99 1.8435 0.9825 -0.78139 0.00012995 FALSE
1 102243 102412 550 17 116780 116962 447 1 wp 143 172 183 191 165 211 57 22 117 57 56 2.0413 0.60215 -0.46167 0.11986 FALSE
1 102447 102581 552 17 116596 116742 445 1 wp 97 160 148 165 133 188 37 29 110 43 26 1.8756 0.017961 0.20765 0.57907 FALSE
1 102601 102759 554 17 116429 116588 442 1 wp 152 203 165 167 203 230 82 26 179 87 57 1.5849 0.41887 -0.26804 0.30538 FALSE
1 102766 102918 555 17 116266 116420 441 1 wp 133 154 152 160 149 217 46 31 117 52 43 1.8551 0.33821 -0.14017 0.67013 FALSE
1 102952 103111 557 17 116084 116236 439 1 wp 140 194 181 151 138 194 43 39 120 38 38 1.9938 -0.062234 -0.082346 0.80337 FALSE
1 103136 103292 560 17 115926 116101 438 1 wp 168 215 200 156 230 232 73 41 172 107 102 1.7124 0.93233 -0.90401 0.00011129 FALSE
1 103442 103596 562 17 115592 115750 434 1 wp 187 234 263 214 203 282 93 34 187 131 100 1.8169 0.94516 -0.96845 7.495e-06 TRUE
1 103629 103792 564 17 115422 115580 432 1 wp 128 190 185 188 142 174 67 26 150 28 31 1.7653 -0.61234 0.58969 0.13912 FALSE
1 103780 103929 566 17 115284 115414 430 1 wp 176 222 227 181 159 217 99 53 159 71 74 1.615 0.21013 -0.42773 0.082679 FALSE
1 103940 104076 567 17 115116 115256 429 1 wp 160 235 224 186 205 214 98 67 209 104 92 1.3578 0.40123 -0.47565 0.034695 FALSE
1 104407 104533 571 17 114659 114787 425 1 wp 189 244 244 199 244 253 95 54 185 105 87 1.6652 0.54344 -0.55257 0.012135 FALSE
1 104567 104697 572 17 114491 114647 424 1 wp 137 196 200 210 189 238 93 40 192 78 62 1.3941 0.16474 0.049858 0.84205 FALSE
1 104742 104865 573 17 114326 114482 423 1 wp 164 201 189 168 194 254 88 42 246 96 50 1.3005 0.055809 0.033862 0.89018 FALSE
1 104889 105025 574 17 114164 114300 422 1 wp 187 254 258 190 210 269 157 65 336 134 100 1.0198 0.13593 -0.25405 0.21265 FALSE
1 105210 105346 576 17 113844 113981 420 1 wp 165 183 187 155 199 234 193 117 447 232 198 0.16664 0.54419 -0.4704 0.013395 FALSE
1 105352 105499 577 17 113690 113846 419 1 wp 172 228 191 188 199 248 221 111 448 115 143 0.25853 -0.22881 0.27679 0.16322 FALSE
1 105698 105820 579 17 113368 113494 417 1 wp 182 236 253 152 225 256 241 108 582 242 174 0.24432 0.24634 -0.38973 0.031062 FALSE
1 105849 106002 580 17 113185 113339 416 1 wp 161 256 235 203 212 273 245 129 585 290 203 0.12985 0.4211 -0.3934 0.025163 FALSE
1 106096 106243 581 17 112923 113096 415 1 wp 119 171 186 188 117 190 115 35 260 57 48 0.9865 -0.4881 0.51186 0.24145 FALSE
1 106491 106640 584 17 112559 112706 412 1 wp 182 226 196 116 199 220 122 58 307 203 171 1.0349 1.0368 -1.2808 3.9852e-08 TRUE
1 106779 106930 587 17 112270 112410 410 1 wp 148 167 205 134 158 193 126 57 252 150 98 0.92939 0.54664 -0.7054 0.0024505 FALSE
1 108050 108204 599 17 110985 111180 391 1 wp 160 204 184 133 210 232 346 222 864 610 487 -0.71696 0.97687 -0.96989 8.7874e-09 TRUE
1 108530 108672 604 17 110515 110675 387 1 wp 127 154 151 142 197 180 222 165 736 373 291 -0.65444 0.65615 -0.44046 0.056959 FALSE
1 108886 109018 605 17 110174 110314 386 1 wp 222 253 258 167 213 239 65 25 167 104 91 2.2459 1.029 -1.3325 5.8535e-09 TRUE
1 109191 109335 607 17 109856 109998 384 1 wp 132 133 118 87 164 172 72 53 202 200 155 0.91488 1.4837 -1.4216 1.1069e-05 TRUE
1 109353 109507 608 17 109680 109836 383 1 wp 161 192 217 118 218 278 142 80 383 353 302 0.62978 1.5285 -1.5013 1.109e-08 TRUE
1 109531 109679 609 17 109511 109663 382 1 wp 167 165 153 122 144 199 191 87 474 246 201 0.10014 0.66775 -0.80158 5.7157e-05 FALSE
1 109693 109832 610 17 109359 109501 381 1 wp 211 276 214 134 239 267 328 184 734 538 448 -0.16923 1.0163 -1.218 5.2709e-10 TRUE
1 109844 109992 611 17 109197 109348 380 1 wp 106 128 133 129 124 155 260 117 636 178 145 -0.73804 -0.22844 0.32853 0.1225 FALSE
1 110007 110147 612 17 109038 109206 379 1 wp 166 193 200 169 226 245 358 213 959 488 357 -0.74743 0.53581 -0.39847 0.018315 FALSE
1 110168 110314 613 17 108873 109025 378 1 wp 227 265 237 188 278 304 363 172 727 276 233 -0.12686 0.04663 -0.03196 0.85584 FALSE
1 110324 110456 614 17 108706 108850 377 1 wp 115 106 139 111 183 176 263 159 639 414 329 -0.88225 0.85107 -0.52812 0.0069196 FALSE
1 110595 110734 615 17 108458 108592 376 1 wp 111 147 163 209 110 158 124 80 296 55 60 0.38012 -0.77359 0.94021 0.082554 FALSE
1 110750 110900 616 17 108290 108438 374 1 wp 145 216 217 193 176 230 167 67 318 156 90 0.73334 0.18838 -0.18073 0.44204 FALSE
1 110906 111067 617 17 108121 108279 373 1 wp 174 176 167 134 187 193 150 84 328 178 165 0.55141 0.65079 -0.72275 0.00052765 FALSE
1 111224 111382 620 17 107810 107976 370 1 wp 157 141 149 104 155 184 132 62 263 241 186 0.645 1.2588 -1.3483 3.6733e-09 TRUE
1 111403 111545 621 17 107643 107800 369 1 wp 147 164 169 122 141 209 98 53 219 166 169 1.0547 1.2368 -1.3329 7.1144e-09 TRUE
1 111557 111687 622 17 107503 107635 368 1 wp 190 211 208 113 187 224 130 56 284 222 187 1.0774 1.1941 -1.4847 8.1992e-12 TRUE
1 111700 111856 623 17 107365 107515 367 1 wp 171 218 222 141 232 226 141 64 334 186 143 0.89304 0.69298 -0.77781 0.00081568 FALSE
1 111835 111985 624 17 107204 107362 366 1 wp 228 238 254 161 286 316 140 92 368 320 235 0.94521 1.2501 -1.2444 6.9363e-06 TRUE
1 112028 112160 625 17 107056 107192 365 1 wp 201 276 252 158 136 205 172 73 388 103 100 0.90983 -0.23233 -0.36958 0.081801 FALSE
1 112161 112311 626 17 106880 107040 364 1 wp 131 163 129 118 150 164 115 67 302 139 123 0.51127 0.51443 -0.54266 0.027288 FALSE
1 112329 112475 627 17 106713 106864 363 1 wp 179 184 191 159 201 284 232 115 592 353 258 -0.036862 0.78807 -0.64414 0.00025474 FALSE
1 112487 112629 628 17 106558 106704 362 1 wp 149 193 216 127 207 262 302 164 722 489 319 -0.40976 0.80892 -0.78456 0.0016461 FALSE
1 112636 112786 629 17 106401 106554 361 1 wp 182 225 187 133 208 229 384 232 958 872 638 -0.72559 1.3051 -1.4295 1.5543e-15 TRUE
1 112803 112937 630 17 106251 106385 360 1 wp 152 148 166 115 189 219 444 272 1038 524 380 -1.2575 0.3781 -0.28676 0.18573 FALSE
1 112944 113081 631 17 106108 106243 359 1 wp 208 216 217 114 193 210 525 299 1186 424 328 -0.98548 -0.069933 -0.30974 0.080382 FALSE
1 113111 113263 632 17 105915 106071 358 1 wp 183 215 231 153 277 293 569 312 1388 944 684 -1.1605 0.8974 -0.76284 3.4203e-05 FALSE
1 113880 114015 636 17 105164 105300 353 1 wp 126 126 133 70 145 150 324 229 891 841 613 -1.2324 1.3634 -1.5167 1.546e-09 TRUE
1 114039 114169 637 17 105011 105143 352 1 wp 118 93 95 55 122 110 289 191 819 497 436 -1.3718 0.91794 -1.0898 1.645e-05 FALSE
1 114171 114325 638 17 104857 105008 351 1 wp 135 108 130 81 132 122 313 171 983 625 513 -1.1895 1.1019 -1.3241 7.0524e-10 TRUE
1 114342 114494 639 17 104682 104838 350 1 wp 197 199 190 122 210 244 568 333 1503 1354 965 -1.325 1.3346 -1.4394 1.3712e-11 TRUE
1 114503 114662 640 17 104517 104689 349 1 wp 148 148 181 117 170 168 342 235 962 496 388 -0.99983 0.57753 -0.70448 0.00061451 FALSE
1 114782 114932 641 17 104247 104398 348 1 wp 169 190 198 171 198 246 368 190 757 224 178 -0.58307 -0.36288 0.44494 0.012933 FALSE
1 114949 115097 642 17 104081 104234 347 1 wp 189 219 196 155 253 261 506 283 1102 833 617 -0.99403 0.95344 -0.87066 1.2313e-06 TRUE
1 115100 115246 643 17 103935 104075 346 1 wp 161 167 198 101 213 187 338 233 1002 569 465 -0.87517 0.78987 -0.92479 0.00016678 FALSE
1 115274 115434 644 17 103746 103884 345 1 wp 209 255 254 158 316 306 422 204 1057 705 478 -0.4987 0.9028 -0.84995 0.0012359 FALSE
1 115440 115586 645 17 103584 103739 344 1 wp 198 195 188 162 188 269 294 135 730 274 242 -0.26311 0.2552 -0.23739 0.17747 FALSE
1 115611 115763 646 17 103409 103568 343 1 wp 190 202 184 196 242 276 194 86 535 273 242 0.2558 0.7857 -0.53861 0.0026344 FALSE
1 116078 116241 649 17 102940 103078 340 1 wp 168 148 152 104 163 150 93 59 261 76 75 0.90228 -0.043372 -0.19298 0.57818 FALSE
1 116885 117019 657 17 102154 102292 332 1 wp 157 220 203 148 169 238 94 27 144 52 53 1.7903 0.029279 -0.15525 0.57491 FALSE
1 118022 118199 668 17 101049 101194 323 1 wp 139 195 228 147 136 165 87 40 188 36 36 1.5143 -0.74159 0.37616 0.22673 FALSE
1 118510 118623 670 17 100559 100696 317 1 wp 118 178 127 215 158 176 160 54 359 69 51 0.32593 -0.79946 1.1555 0.010869 FALSE
1 119018 119160 675 17 100024 100191 312 1 wp 167 215 225 206 184 233 189 100 445 121 122 0.41296 -0.20434 0.19431 0.33604 FALSE
1 119530 119654 680 17 99517 99651 309 1 wp 126 185 160 237 120 184 75 30 167 21 12 1.5166 -1.6352 1.8202 0.010106 FALSE
1 119835 119982 681 17 99190 99351 308 1 wp 114 166 157 131 146 203 197 126 606 156 161 -0.36269 -0.11794 0.19482 0.34408 FALSE
1 120001 120150 682 17 99023 99178 307 1 wp 294 396 395 333 290 396 310 118 605 179 121 0.7563 -0.40784 0.26951 0.17432 FALSE
1 120184 120320 683 17 98829 98999 306 1 wp 109 107 139 119 76 110 168 105 478 81 67 -0.3643 -0.93638 0.6721 0.028745 FALSE
1 120334 120493 684 17 98687 98853 305 1 wp 124 138 140 94 125 147 203 87 410 145 94 -0.11635 -0.18569 -0.01384 0.95468 FALSE
1 120483 120625 685 17 98547 98673 304 1 wp 155 152 171 125 160 204 179 101 387 172 150 0.18236 0.30305 -0.33972 0.10569 FALSE
1 120818 120944 687 17 98205 98361 300 1 wp 165 188 205 140 217 265 146 60 326 183 122 0.78467 0.5957 -0.51114 0.038859 FALSE
1 120972 121114 688 17 98063 98219 299 1 wp 138 163 179 127 174 211 98 68 235 90 79 0.91017 0.10091 -0.071981 0.77788 FALSE
1 121258 121402 692 17 97766 97918 295 1 wp 139 162 185 156 111 200 101 45 199 41 35 1.1618 -0.81939 0.70191 0.029365 FALSE
1 121758 121887 696 17 97261 97417 290 1 wp 141 190 210 176 217 248 97 34 172 94 64 1.5074 0.42507 -0.2317 0.34722 FALSE
1 122248 122385 704 17 96798 96932 286 1 wp 142 165 154 130 179 204 60 28 159 79 65 1.6369 0.64858 -0.55951 0.057147 FALSE
1 122521 122669 707 17 96482 96652 284 1 wp 121 158 148 167 130 159 51 34 116 34 28 1.7274 -0.36067 0.41963 0.25868 FALSE
1 123790 123950 725 17 95228 95361 268 1 wp 185 210 225 192 207 228 85 54 187 79 55 1.5842 0.0617 -0.096538 0.69099 FALSE
1 123942 124092 727 17 95087 95237 267 1 wp 201 237 249 149 176 234 75 48 150 95 71 1.9716 0.61277 -0.97465 4.972e-05 FALSE
1 124511 124659 730 17 94517 94661 264 1 wp 170 230 233 280 145 233 193 91 380 41 20 0.57292 -2.1279 2.1619 7.3073e-05 FALSE
1 124769 124921 731 17 94253 94410 263 1 wp 150 149 163 140 140 187 298 193 737 288 251 -0.74018 0.174 -0.22077 0.2272 FALSE
1 124932 125065 732 17 94114 94248 262 1 wp 161 175 176 111 181 228 303 144 645 305 196 -0.41124 0.23287 -0.28924 0.22199 FALSE
1 125096 125224 733 17 93950 94082 261 1 wp 175 248 218 178 217 274 331 177 732 370 271 -0.28559 0.40616 -0.40284 0.018061 FALSE
1 125267 125407 734 17 93761 93913 260 1 wp 168 242 213 163 225 273 265 150 642 230 190 -0.080633 0.04834 -0.022787 0.8985 FALSE
1 125417 125563 735 17 93614 93750 259 1 wp 177 166 180 138 188 220 195 109 464 233 196 0.13737 0.53878 -0.54568 0.0046465 FALSE
1 126169 126329 742 17 92834 92990 252 1 wp 161 206 185 143 184 210 121 65 287 90 79 0.9124 -0.099123 0.0010083 0.9966 FALSE
1 126607 126753 749 17 92425 92576 246 1 wp 116 158 157 142 196 188 124 56 242 106 78 0.69174 0.15753 0.082961 0.74477 FALSE
1 126949 127104 752 17 92074 92257 242 1 wp 168 237 237 176 261 297 264 129 564 280 230 0.096013 0.46259 -0.32741 0.060479 FALSE
1 127095 127246 753 17 91939 92080 241 1 wp 153 193 193 156 193 224 311 174 733 293 235 -0.49788 0.16634 -0.13475 0.44668 FALSE
1 127279 127444 754 17 91754 91895 240 1 wp 174 166 152 163 169 208 373 208 970 328 276 -0.94011 0.042228 0.028543 0.87047 FALSE
1 127819 127958 757 17 91217 91359 237 1 wp 180 229 218 163 195 228 548 323 1452 766 568 -1.1878 0.5904 -0.74431 3.4682e-06 TRUE
1 127975 128111 758 17 91054 91200 235 1 wp 181 184 186 172 175 242 498 269 1038 490 447 -1.0603 0.39966 -0.36874 0.028232 FALSE
1 128177 128325 759 17 90861 91021 234 1 wp 107 136 153 161 116 158 361 153 878 152 96 -1.0702 -1.0604 1.1573 2.7837e-05 FALSE
1 128317 128441 760 17 90731 90885 233 1 wp 131 168 172 126 180 183 386 215 1027 492 389 -1.0762 0.52097 -0.52113 0.0026207 FALSE
1 128630 128744 762 17 90423 90541 230 1 wp 126 152 168 88 163 168 412 213 1022 525 426 -1.1778 0.60893 -0.76045 1.4338e-05 FALSE
1 128776 128916 763 17 90258 90416 229 1 wp 171 186 195 138 194 239 452 216 1102 367 320 -0.96081 0.048815 -0.067102 0.69509 FALSE
1 128945 129074 764 17 90093 90248 228 1 wp 217 286 261 186 267 346 475 251 1154 727 524 -0.60283 0.7967 -0.79925 3.4707e-07 TRUE
1 129210 129362 765 17 89812 89953 227 1 wp 247 316 321 213 328 359 495 219 1112 837 586 -0.3397 1.0335 -1.0686 2.6349e-08 TRUE
1 129380 129534 766 17 89638 89798 226 1 wp 137 136 157 120 183 183 233 162 703 457 383 -0.63907 1.0176 -0.90259 4.2458e-06 TRUE
1 129543 129702 767 17 89466 89622 225 1 wp 173 198 236 171 242 237 287 189 645 558 507 -0.26299 1.2493 -1.2029 1.3193e-08 TRUE
1 129715 129869 768 17 89301 89456 224 1 wp 159 155 178 134 222 222 196 120 447 393 342 0.024246 1.2943 -1.1284 2.0333e-07 TRUE
1 129873 130023 769 17 89130 89288 223 1 wp 154 170 152 108 224 242 189 109 479 411 321 -0.0076427 1.297 -1.1084 3.344e-05 FALSE
1 130041 130198 770 17 88972 89133 222 1 wp 194 183 186 122 216 246 169 86 445 345 281 0.42742 1.262 -1.2926 1.923e-07 TRUE
1 130212 130368 771 17 88802 88963 221 1 wp 155 139 145 110 162 178 132 95 449 294 222 0.12769 1.0377 -1.0758 1.0111e-05 TRUE
1 130690 130834 773 17 88332 88490 219 1 wp 114 144 143 137 129 154 163 109 565 112 98 -0.30526 -0.54106 0.55972 0.016867 FALSE
1 130859 131003 774 17 88170 88325 218 1 wp 187 175 185 129 187 221 288 156 634 351 261 -0.30456 0.53851 -0.63664 0.00047093 FALSE
1 131020 131172 775 17 87999 88157 217 1 wp 131 172 202 123 170 205 291 186 676 578 458 -0.54338 1.1896 -1.2679 2.1116e-13 TRUE
1 131208 131352 776 17 87821 87968 216 1 wp 224 290 230 154 260 302 357 229 857 671 538 -0.30462 1.0868 -1.2137 7.3043e-10 TRUE
1 131365 131519 777 17 87623 87804 214 1 wp 167 185 203 140 220 245 306 175 795 606 507 -0.49667 1.2006 -1.1407 1.3003e-11 TRUE
1 131565 131719 780 17 87456 87610 212 1 wp 192 189 175 113 210 223 264 143 626 794 525 -0.19783 1.7142 -1.8238 1.5732e-09 TRUE
1 131740 131895 781 17 87274 87432 211 1 wp 194 258 227 151 240 265 298 158 669 616 480 -0.053676 1.3293 -1.4409 0 TRUE
1 131922 132039 782 17 87127 87275 210 1 wp 173 221 173 132 213 206 199 142 584 338 259 -0.011201 0.75061 -0.85177 0.00033711 FALSE
1 132152 132304 783 17 86867 87023 209 1 wp 135 191 152 138 201 214 435 263 1154 653 542 -1.2578 0.7603 -0.60697 0.00031782 FALSE
1 132315 132457 784 17 86715 86859 208 1 wp 109 123 148 90 137 123 308 214 701 378 359 -1.0877 0.57198 -0.74081 0.013355 FALSE
1 132491 132639 785 17 86532 86686 207 1 wp 119 158 124 122 174 197 282 223 831 508 411 -1.0738 0.81513 -0.58024 0.02242 FALSE
1 132649 132805 786 17 86360 86523 206 1 wp 111 122 145 70 161 189 222 176 587 389 351 -0.76526 0.90315 -0.83736 0.014218 FALSE
1 132801 132962 788 17 86206 86346 204 1 wp 182 189 213 150 208 234 266 166 529 277 269 -0.12106 0.4808 -0.52703 0.028668 FALSE
1 132982 133128 789 17 86041 86192 203 1 wp 164 186 198 186 179 201 161 65 393 130 130 0.5599 0.18386 -0.18557 0.37849 FALSE
1 133312 133450 791 17 85708 85860 201 1 wp 199 206 186 139 217 248 107 61 286 228 180 1.101 1.2486 -1.2935 9.9264e-08 TRUE
1 133475 133596 792 17 85530 85693 200 1 wp 173 244 237 214 167 214 121 54 299 89 80 1.1876 -0.06101 -0.11154 0.67515 FALSE
1 133948 134091 797 17 85060 85231 196 1 wp 131 125 144 127 188 183 81 47 197 120 74 0.99069 0.6198 -0.36604 0.20137 FALSE
1 134779 134935 805 17 84267 84401 186 1 wp 130 229 242 188 196 275 194 75 453 148 120 0.46134 0.0065518 0.080196 0.76095 FALSE
1 134947 135062 806 17 84089 84255 185 1 wp 169 213 203 165 201 237 249 109 593 184 161 0.019237 -0.045851 0.031932 0.86582 FALSE
1 135113 135231 807 17 83942 84088 184 1 wp 162 167 207 145 182 233 280 117 511 185 171 -0.1015 0.004776 -0.0077397 0.96986 FALSE
1 135245 135399 808 17 83772 83930 183 1 wp 230 305 284 247 312 348 554 225 1140 493 346 -0.53397 0.18842 -0.095511 0.5852 FALSE
1 135412 135563 809 17 83610 83766 182 1 wp 145 164 175 224 171 249 406 207 945 264 270 -0.99389 -0.14846 0.50821 0.0111 FALSE
1 135586 135719 810 17 83448 83606 181 1 wp 175 193 187 199 177 235 390 205 886 230 224 -0.73346 -0.32591 0.40796 0.020442 FALSE
1 135815 135942 811 17 83231 83380 180 1 wp 190 240 206 182 244 261 519 261 1256 582 470 -0.97164 0.44657 -0.39258 0.015709 FALSE
1 135963 136122 812 17 83049 83208 179 1 wp 162 219 205 199 227 259 559 285 1525 568 430 -1.2759 0.18423 -0.010956 0.94644 FALSE
1 136123 136276 813 17 82896 83054 178 1 wp 153 189 195 198 163 205 505 234 1129 184 164 -1.1023 -1.0305 1.0592 3.7585e-09 TRUE
1 136291 136433 814 17 82741 82885 177 1 wp 184 222 205 166 184 246 443 176 978 168 137 -0.66465 -0.97495 0.87631 3.157e-06 TRUE
1 136464 136622 815 17 82551 82715 176 1 wp 197 215 230 171 229 255 400 219 959 503 390 -0.60773 0.55669 -0.58871 0.00040439 FALSE
1 136632 136774 816 17 82394 82544 175 1 wp 110 137 157 180 102 144 192 94 537 62 67 -0.26289 -1.1964 1.2505 0.003005 FALSE
1 136834 136994 817 17 82179 82311 174 1 wp 188 274 263 202 177 258 400 202 890 203 150 -0.36645 -0.70925 0.47091 0.0076277 FALSE
1 137832 137983 825 17 81189 81345 166 1 wp 178 227 203 137 200 265 263 157 626 376 316 -0.1104 0.77131 -0.85471 7.1704e-07 TRUE
1 137984 138127 826 17 81046 81190 165 1 wp 137 152 164 128 152 209 233 115 588 288 194 -0.32657 0.44619 -0.40222 0.036757 FALSE
1 138141 138281 827 17 80890 81037 164 1 wp 174 172 174 134 188 236 302 156 684 429 300 -0.44641 0.71985 -0.69064 0.00016106 FALSE
1 138315 138435 828 17 80734 80866 163 1 wp 169 193 198 173 183 271 242 143 606 217 146 -0.13438 -0.075309 0.17168 0.35715 FALSE
1 138583 138744 829 17 80426 80606 162 1 wp 107 144 140 170 138 196 258 142 598 111 106 -0.67794 -0.82577 1.142 1.1158e-07 TRUE
1 138775 138902 830 17 80268 80404 161 1 wp 145 180 184 148 145 176 294 135 629 123 108 -0.37097 -0.81371 0.64441 0.001817 FALSE
1 138943 139066 831 17 80106 80233 160 1 wp 89 117 132 129 108 161 179 91 401 66 52 -0.31444 -1.1353 1.3198 5.7042e-06 TRUE
1 139312 139476 832 17 79700 79852 159 1 wp 56 102 114 170 79 131 69 22 128 9 4 1.0044 -2.6883 3.1728 0.00048637 FALSE
1 139503 139619 833 17 79558 79670 158 1 wp 79 107 88 75 138 126 74 34 228 201 140 0.49093 1.4919 -1.2425 8.8044e-05 FALSE
1 139644 139779 834 17 79391 79537 157 1 wp 65 79 70 72 132 140 63 23 130 177 124 0.69886 1.873 -1.2594 0.00060565 FALSE
1 141517 141656 837 17 77527 77679 152 1 wp 183 224 207 221 183 182 238 126 503 107 104 0.15366 -0.68671 0.59004 0.036083 FALSE
1 142170 142300 838 17 76877 77035 150 1 wp 100 125 129 128 135 190 187 87 341 100 92 -0.16044 -0.34321 0.63746 0.012383 FALSE
1 143031 143189 847 17 76000 76159 142 1 wp 134 120 135 104 139 147 174 110 471 254 200 -0.25166 0.655 -0.71533 0.00063393 FALSE
1 143894 144023 854 17 75142 75279 135 1 wp 139 138 126 106 156 158 342 196 960 329 230 -1.1589 -0.0093447 0.0040809 0.9841 FALSE
1 144383 144542 858 17 74633 74791 132 1 wp 153 209 224 169 176 245 288 131 648 191 165 -0.1685 -0.18703 0.14051 0.44976 FALSE
1 144524 144671 859 17 74489 74641 130 1 wp 194 221 215 148 175 207 223 118 526 174 132 0.23199 -0.12178 -0.18771 0.33594 FALSE
1 144695 144821 860 17 74349 74482 129 1 wp 134 135 147 141 163 173 169 66 365 131 100 0.18909 0.025659 0.11564 0.62531 FALSE
1 144822 144982 861 17 74191 74349 127 1 wp 128 132 145 134 115 156 132 61 359 67 57 0.31343 -0.70445 0.64756 0.026367 FALSE
1 144976 145133 862 17 74020 74176 126 1 wp 155 176 171 174 177 207 122 67 368 120 102 0.59825 0.11311 -0.014414 0.94869 FALSE
1 145584 145708 867 17 73465 73613 121 1 wp 162 228 219 169 188 187 122 54 298 95 58 1.0785 -0.22454 0.021207 0.92831 FALSE
1 145740 145854 869 17 73319 73438 120 1 wp 163 199 198 142 135 198 116 35 229 99 64 1.2754 0.18007 -0.47864 0.061757 FALSE
1 146015 146145 872 17 73033 73161 115 1 wp 110 132 135 118 100 135 82 40 182 38 33 0.99616 -0.71679 0.57204 0.14369 FALSE
1 146970 147100 886 17 72077 72203 104 1 wp 156 172 170 121 171 222 94 49 194 107 82 1.2295 0.51844 -0.54727 0.032064 FALSE
1 147930 148078 897 17 71096 71244 93 1 wp 97 121 126 133 128 134 75 40 162 53 37 0.97146 -0.27405 0.43697 0.24777 FALSE
1 148191 148326 900 17 70847 70981 90 1 wp 145 178 215 159 178 220 94 39 186 92 69 1.4319 0.38583 -0.38962 0.12513 FALSE
1 148547 148688 903 17 70484 70630 86 1 wp 224 247 242 194 217 241 87 51 202 100 115 1.7512 0.72216 -0.90731 2.822e-05 FALSE
1 149472 149626 914 17 69552 69721 77 1 wp 170 245 236 174 244 278 105 64 273 228 152 1.2474 1.1613 -1.1207 4.8519e-08 TRUE
1 150262 150416 921 17 68777 68925 66 1 wp 218 262 243 158 177 251 159 80 361 114 100 0.95941 -0.1029 -0.26701 0.19792 FALSE
1 150407 150571 922 17 68649 68771 65 1 wp 108 134 130 156 102 142 161 59 334 48 27 0.14618 -1.4854 1.5542 7.7231e-05 FALSE
1 150571 150699 923 17 68472 68630 64 1 wp 152 181 172 185 203 245 234 89 536 192 153 -0.035984 0.10557 0.16329 0.39998 FALSE
1 150741 150879 924 17 68299 68447 63 1 wp 158 158 172 159 142 179 207 104 551 165 130 -0.084844 -0.12427 0.044408 0.82987 FALSE
1 150895 151037 925 17 68126 68278 62 1 wp 159 179 156 195 167 237 230 111 473 87 63 -0.04832 -1.0824 1.3009 3.7045e-09 TRUE
1 151634 151772 930 17 67403 67540 57 1 wp 80 120 102 112 103 117 203 128 565 63 54 -0.87068 -1.5384 1.635 1.0149e-08 TRUE
1 151782 151905 931 17 67269 67409 56 1 wp 106 138 120 115 100 180 253 176 664 167 137 -0.92858 -0.4943 0.54265 0.03639 FALSE
1 151916 152053 932 17 67119 67259 55 1 wp 129 142 157 200 111 186 231 97 526 67 49 -0.26454 -1.4632 1.6373 6.2435e-05 FALSE
1 152197 152322 933 17 66844 66976 54 1 wp 200 261 238 186 230 285 291 130 609 258 179 0.12401 0.13452 -0.19053 0.27787 FALSE
1 152365 152511 934 17 66656 66798 53 1 wp 216 273 303 215 255 308 316 175 747 204 174 0.034635 -0.33422 0.253 0.14581 FALSE
1 152516 152657 935 17 66511 66653 52 1 wp 210 242 249 183 193 269 346 152 703 213 165 -0.096612 -0.29747 0.11432 0.51937 FALSE
1 152701 152833 936 17 66330 66464 51 1 wp 164 210 192 162 153 205 249 135 620 151 126 -0.1271 -0.46321 0.28567 0.14859 FALSE
1 152850 153004 937 17 66155 66313 50 1 wp 110 167 133 132 153 205 200 108 527 154 114 -0.31362 -0.23309 0.43121 0.046073 FALSE
1 153177 153331 940 17 65830 65990 47 1 wp 164 195 155 206 205 201 162 111 417 256 203 0.24413 0.76777 -0.55937 0.015718 FALSE
1 153347 153459 942 17 65676 65821 46 1 wp 180 208 187 159 242 276 154 74 342 247 198 0.70571 1.0252 -0.85738 1.2016e-05 TRUE
1 153474 153638 943 17 65528 65720 45 1 wp 160 182 199 200 232 284 175 85 356 243 217 0.4821 0.94476 -0.59974 0.0013786 FALSE
1 153871 154017 950 17 65145 65301 41 1 wp 101 126 134 132 108 178 134 79 260 46 39 0.21337 -1.176 1.3278 4.2096e-05 FALSE
1 154321 154456 956 17 64709 64869 37 1 wp 140 183 192 173 210 241 344 218 823 348 271 -0.77089 0.18866 0.034379 0.8427 FALSE
1 154472 154626 957 17 64538 64695 36 1 wp 161 221 221 197 207 253 368 199 854 317 226 -0.56016 -0.019872 0.092515 0.59114 FALSE
1 154656 154791 958 17 64372 64512 35 1 wp 133 181 193 171 165 234 287 191 750 134 122 -0.60718 -0.89093 1.0051 6.9812e-07 TRUE
1 154918 155042 959 17 64123 64247 34 1 wp 152 141 161 157 165 177 273 184 801 248 176 -0.75649 -0.17704 0.25793 0.25113 FALSE
1 155074 155227 960 17 63937 64090 33 1 wp 173 219 188 167 224 262 428 244 1037 519 372 -0.87623 0.42927 -0.31977 0.055836 FALSE
1 155410 155539 962 17 63617 63755 31 1 wp 132 149 199 174 163 185 327 146 708 172 136 -0.60722 -0.55295 0.62851 0.0012792 FALSE
1 155730 155880 964 17 63284 63436 29 1 wp 165 194 198 208 166 231 233 93 517 94 100 0.12305 -0.69597 0.76454 0.0011972 FALSE
1 155892 156028 965 17 63135 63273 28 1 wp 182 214 201 149 211 219 171 74 385 152 102 0.63105 0.082502 -0.18565 0.37078 FALSE
1 156057 156206 966 17 62957 63117 27 1 wp 178 191 228 146 205 254 136 66 353 273 225 0.82889 1.2598 -1.3075 6.141e-12 TRUE
1 156390 156548 968 17 62611 62753 25 1 wp 165 202 192 200 181 228 128 56 236 73 41 1.0717 -0.53881 0.61207 0.013897 FALSE
1 156559 156711 969 17 62465 62613 24 1 wp 158 199 178 166 143 213 99 49 167 47 40 1.3842 -0.54219 0.44844 0.11993 FALSE
1 156756 156874 972 17 62276 62406 23 1 wp 184 206 223 188 181 235 95 49 263 82 47 1.3223 -0.24411 0.16651 0.4917 FALSE
1 156892 157042 973 17 62122 62265 22 1 wp 137 184 193 175 148 165 100 44 209 68 59 1.2235 -0.092768 -0.015856 0.95403 FALSE
1 157087 157239 975 17 61925 62103 21 1 wp 157 182 149 190 182 211 114 59 267 75 73 0.84663 -0.18072 0.38481 0.11885 FALSE
1 157427 157567 977 17 61609 61747 18 1 wp 163 171 169 129 173 203 140 75 279 187 144 0.68105 0.76275 -0.82394 0.00012542 FALSE
1 157564 157736 979 17 61426 61601 17 1 wp 173 232 213 133 225 241 169 95 352 181 159 0.64354 0.48135 -0.58922 0.013361 FALSE
1 157902 158052 981 17 61118 61263 14 1 wp 200 217 227 154 204 240 220 79 528 259 175 0.39799 0.50889 -0.68129 0.0013217 FALSE
1 158061 158217 982 17 60949 61107 13 1 wp 211 232 254 165 218 260 343 172 731 384 309 -0.16575 0.51678 -0.69644 3.8358e-05 FALSE
1 158228 158387 983 17 60779 60937 12 1 wp 154 174 179 137 203 196 256 155 630 217 187 -0.35822 0.0080501 0.015596 0.934 FALSE
1 158396 158552 984 17 60635 60771 11 1 wp 209 271 232 224 212 307 325 170 789 293 271 -0.15134 0.21161 -0.20997 0.21593 FALSE
1 158559 158706 985 17 60458 60608 10 1 wp 142 124 184 151 151 206 174 132 564 139 118 -0.2347 -0.35365 0.46303 0.099863 FALSE
1 158843 158983 986 17 60180 60326 9 1 wp 194 224 219 213 216 295 315 165 787 276 215 -0.28298 0.031016 0.09236 0.59284 FALSE
1 159002 159140 987 17 60015 60159 8 1 wp 182 203 200 149 225 265 271 156 619 318 240 -0.16807 0.45086 -0.39118 0.025497 FALSE
1 159155 159307 988 17 59856 60008 7 1 wp 183 249 266 151 232 230 223 159 680 284 263 0.093169 0.44871 -0.68679 0.0031356 FALSE
1 159312 159464 989 17 59701 59849 5 1 wp 95 148 148 119 134 179 204 116 561 147 122 -0.45945 -0.29708 0.38682 0.07977 FALSE
1 159482 159610 991 17 59550 59696 4 1 wp 241 291 204 134 202 241 240 157 623 313 233 0.20626 0.45545 -0.88337 0.00067102 FALSE
1 159630 159764 992 17 59399 59553 3 1 wp 144 180 162 135 214 193 229 92 466 233 164 -0.00019196 0.39279 -0.28883 0.24213 FALSE
1 159776 159927 993 17 59234 59392 2 1 wp 131 149 153 188 123 197 156 58 321 36 37 0.41266 -1.4559 1.637 1.9766e-05 FALSE
1 166390 166546 1 17 58564 58702 105 2 wp 149 189 212 232 154 226 125 46 236 94 72 1.1176 0.084334 0.034934 0.92655 FALSE
1 166570 166723 2 17 58368 58519 104 2 wp 127 163 193 235 159 207 74 31 182 28 24 1.4944 -1.0181 1.3101 0.0098715 FALSE
1 166960 167110 6 17 58004 58156 98 2 wp 126 144 147 169 208 271 74 34 117 181 133 1.5274 1.8051 -1.2361 2.1958e-07 TRUE
1 168080 168240 17 17 56873 57013 89 2 wp 190 213 197 122 242 227 174 90 405 217 151 0.53704 0.50941 -0.60161 0.0545 FALSE
1 168232 168391 18 17 56730 56862 88 2 wp 132 139 183 146 170 182 123 90 338 138 137 0.39584 0.37423 -0.29242 0.21074 FALSE
1 168400 168548 19 17 56540 56688 87 2 wp 165 180 179 160 173 218 217 109 567 174 154 -0.040306 -0.023227 0.034513 0.86094 FALSE
1 168564 168699 20 17 56388 56528 86 2 wp 135 151 186 135 151 172 219 119 530 130 107 -0.1875 -0.48705 0.39053 0.069435 FALSE
1 168730 168857 21 17 56228 56366 85 2 wp 154 256 218 193 227 303 347 183 795 415 293 -0.40332 0.46395 -0.31643 0.060662 FALSE
1 169369 169496 25 17 55577 55726 82 2 wp 131 237 230 203 201 243 363 194 942 246 219 -0.62233 -0.2761 0.34946 0.0513 FALSE
1 169524 169684 26 17 55407 55557 81 2 wp 167 210 192 196 232 301 395 216 927 376 316 -0.75333 0.22389 0.07134 0.67326 FALSE
1 169703 169843 27 17 55238 55394 80 2 wp 151 199 183 135 194 221 270 166 732 243 185 -0.43135 -0.055731 0.041019 0.82289 FALSE
1 170304 170448 32 17 54636 54782 76 2 wp 153 197 177 149 155 183 115 68 351 76 65 0.72017 -0.48647 0.32087 0.1991 FALSE
1 170476 170634 34 17 54470 54610 75 2 wp 163 184 185 149 172 211 170 85 361 129 108 0.46336 -0.011369 -0.049703 0.81818 FALSE
1 170789 170948 37 17 54142 54300 72 2 wp 169 212 218 169 197 203 184 105 504 220 218 0.31004 0.56179 -0.68463 0.00025503 FALSE
1 170971 171079 38 17 53994 54143 71 2 wp 163 243 208 182 196 219 238 122 611 191 179 0.051166 0.024029 -0.11129 0.54878 FALSE
1 171276 171432 41 17 53655 53813 69 2 wp 124 183 225 225 199 268 252 82 531 123 121 0.034025 -0.3729 0.71462 0.022338 FALSE
1 171447 171604 42 17 53488 53638 68 2 wp 177 209 179 184 196 207 222 122 491 181 158 0.10699 0.062917 -0.059153 0.75894 FALSE
1 171617 171769 43 17 53315 53479 67 2 wp 106 155 141 192 121 176 178 104 439 130 120 -0.1708 -0.14878 0.40078 0.22034 FALSE
1 172058 172197 44 17 52893 53045 65 2 wp 111 147 130 206 96 146 91 39 227 24 23 0.87734 -1.4637 1.6573 0.019052 FALSE
1 172950 173104 53 17 52001 52137 53 2 wp 183 187 206 174 184 206 82 38 167 91 74 1.6873 0.57152 -0.65696 0.0084926 FALSE
1 173125 173264 54 17 51826 51963 50 2 wp 135 233 181 168 150 199 63 49 168 68 40 1.6124 -0.040955 -0.085126 0.79538 FALSE
1 173297 173417 57 17 51670 51825 49 2 wp 198 238 221 200 250 265 96 53 212 220 155 1.5416 1.4185 -1.3515 1.1078e-11 TRUE
1 173593 173747 60 17 51340 51496 47 2 wp 244 347 291 193 271 310 161 69 368 151 126 1.2675 0.29437 -0.54137 0.0062361 FALSE
1 173894 174039 62 17 51052 51196 44 2 wp 208 228 202 122 215 226 126 75 299 200 179 1.027 0.96639 -1.2214 7.206e-06 TRUE
1 174217 174363 64 17 50725 50871 42 2 wp 189 214 229 166 268 260 196 114 505 311 257 0.3323 0.87083 -0.79502 7.7491e-05 FALSE
1 174390 174537 65 17 50551 50701 41 2 wp 234 336 292 135 246 332 367 164 826 394 264 0.049506 0.34647 -0.70155 0.008781 FALSE
1 174545 174700 66 17 50390 50547 40 2 wp 183 267 269 169 277 269 464 245 1012 723 473 -0.60967 0.81224 -0.87 0.00047826 FALSE
1 174725 174855 67 17 50233 50367 39 2 wp 156 203 192 151 203 239 406 195 1058 362 337 -0.85597 0.1886 -0.14227 0.40516 FALSE
1 175052 175195 69 17 49889 50036 37 2 wp 211 253 259 187 258 290 545 301 1289 649 472 -0.88192 0.43801 -0.47419 0.0027841 FALSE
1 175276 175440 70 17 49665 49837 36 2 wp 104 145 130 172 172 226 327 185 723 263 187 -1.0484 -0.11045 0.64486 0.00056031 FALSE
1 175447 175588 71 17 49500 49640 35 2 wp 180 278 243 189 223 270 650 321 1412 437 389 -1.0957 -0.15498 0.062933 0.69869 FALSE
1 175603 175759 72 17 49329 49489 34 2 wp 180 263 211 174 169 230 373 202 825 274 185 -0.43498 -0.25682 0.011657 0.94693 FALSE
1 175775 175912 73 17 49162 49312 33 2 wp 152 205 190 171 165 203 237 98 647 113 118 -0.073646 -0.61157 0.54153 0.014411 FALSE
1 176072 176219 75 17 48881 49023 31 2 wp 107 146 144 201 138 156 134 57 257 17 20 0.48455 -2.2255 2.5284 7.6281e-07 TRUE
1 176339 176477 76 17 48611 48753 30 2 wp 210 237 250 233 212 252 223 83 463 127 99 0.56684 -0.36791 0.31872 0.11412 FALSE
1 177342 177468 82 17 47602 47748 24 2 wp 154 173 147 133 196 188 116 67 250 182 125 0.78827 0.8403 -0.77503 0.0020049 FALSE
1 177510 177681 83 17 47407 47559 22 2 wp 231 264 265 211 234 243 142 66 339 131 114 1.1861 0.24617 -0.44022 0.027233 FALSE
1 177742 177856 87 17 47208 47366 20 2 wp 119 151 144 165 151 198 68 31 158 98 76 1.3937 0.83539 -0.5744 0.047716 FALSE
1 178838 178981 100 17 46109 46257 8 2 wp 104 171 160 160 142 165 110 62 287 35 43 0.61796 -1.1447 1.2155 7.3696e-05 FALSE
1 178997 179137 101 17 45941 46087 7 2 wp 90 125 117 104 153 164 99 67 334 101 110 0.15257 0.20983 0.07672 0.78477 FALSE
1 179177 179315 102 17 45781 45917 6 2 wp 113 151 137 125 125 155 194 111 494 86 84 -0.29979 -0.83603 0.79866 0.0011346 FALSE
1 179323 179479 103 17 45614 45772 5 2 wp 206 257 280 188 268 302 376 208 828 467 391 -0.26764 0.63711 -0.66715 4.9822e-05 FALSE
1 179481 179626 104 17 45456 45612 4 2 wp 154 206 198 170 160 198 340 174 845 132 95 -0.5766 -1.1819 1.0528 7.0315e-08 TRUE
1 179639 179789 105 17 45285 45453 3 2 wp 152 206 195 199 217 277 438 244 1004 404 347 -0.94108 0.19917 0.070638 0.67558 FALSE
1 179820 179976 106 17 45126 45276 2 2 wp 203 243 235 204 204 289 493 232 1110 394 299 -0.73262 -0.018351 -0.0098081 0.9531 FALSE
1 180001 180136 108 17 44968 45100 1 2 wp 135 219 180 244 253 290 340 144 841 203 161 -0.57715 -0.43107 0.94671 3.6984e-07 TRUE
1 190397 190552 2 17 34159 34309 73 3 wp 128 159 176 129 107 153 85 57 233 97 96 0.99124 0.43384 -0.73555 0.0082287 FALSE
1 190685 190848 4 17 33840 34001 72 3 wp 140 127 132 87 122 173 118 83 392 357 250 0.17681 1.454 -1.6045 1.4765e-09 TRUE
1 191541 191702 10 17 32985 33145 66 3 wp 110 125 134 79 119 121 276 188 812 523 449 -1.0832 1.0096 -1.2779 5.9841e-12 TRUE
1 192090 192221 14 17 32469 32632 61 3 wp 97 153 98 86 181 193 171 95 482 419 336 -0.37212 1.4413 -1.1083 4.5623e-05 FALSE
1 192229 192381 15 17 32308 32463 60 3 wp 86 102 111 77 92 105 141 63 382 56 40 -0.20143 -1.1522 0.97122 0.0093058 FALSE
1 192716 192853 17 17 31826 31970 57 3 wp 279 330 307 222 374 403 418 187 954 704 517 -0.052167 1.0465 -0.99071 7.9556e-07 TRUE
1 192879 193029 18 17 31653 31807 56 3 wp 166 168 166 141 199 243 314 155 733 561 421 -0.56175 1.0955 -0.94369 3.565e-08 TRUE
1 193520 193654 22 17 31016 31156 52 3 wp 167 138 141 108 163 173 132 103 302 157 143 0.32839 0.43556 -0.52443 0.1425 FALSE
1 193837 193965 24 17 30710 30848 50 3 wp 136 138 134 84 104 158 82 49 269 73 75 0.80165 0.033339 -0.35649 0.26603 FALSE
1 194120 194266 26 17 30412 30546 48 3 wp 183 244 220 135 189 210 113 48 181 129 98 1.5555 0.73719 -1.0722 2.1805e-06 TRUE
1 194292 194434 27 17 30242 30386 46 3 wp 200 224 238 158 248 227 102 43 185 143 119 1.664 1.0185 -1.1388 1.9172e-05 FALSE
1 194438 194588 28 17 30079 30239 45 3 wp 183 223 212 184 208 242 69 48 129 84 74 1.9498 0.67723 -0.69577 0.0043286 FALSE
1 194604 194736 29 17 29956 30090 43 3 wp 126 140 186 152 135 166 35 32 85 43 35 2.1823 0.34309 -0.38331 0.29363 FALSE
1 195668 195810 39 17 28873 29021 29 3 wp 152 200 161 141 174 192 50 34 142 113 87 1.8828 1.2143 -1.2868 1.5746e-06 TRUE
1 195992 196156 43 17 28524 28654 23 3 wp 220 219 234 145 171 221 66 43 160 77 53 2.0042 0.31298 -0.70875 0.0055028 FALSE
1 196759 196908 53 17 27769 27921 16 3 wp 141 199 179 216 173 213 76 32 163 136 107 1.6309 1.2325 -1.0545 0.00013052 FALSE
1 197244 197412 58 17 27261 27415 11 3 wp 205 263 280 229 184 242 134 60 252 103 85 1.4011 0.10629 -0.34065 0.14922 FALSE
1 197620 197758 60 17 26891 27049 9 3 wp 184 202 207 222 221 265 87 42 220 148 129 1.4824 1.0769 -0.87579 3.619e-05 FALSE
1 197773 197941 61 17 26732 26872 8 3 wp 154 207 203 239 181 243 111 48 245 63 55 1.1816 -0.37464 0.56992 0.066867 FALSE
1 197981 198132 62 17 26537 26697 7 3 wp 184 227 205 226 180 246 107 49 220 83 70 1.3915 0.075425 -0.043016 0.8622 FALSE
1 198136 198288 63 17 26374 26516 6 3 wp 219 247 262 216 223 324 84 49 194 73 56 1.8351 0.02862 -0.026934 0.90679 FALSE
1 198906 199031 66 17 25618 25776 1 3 wp 141 127 126 212 170 228 175 125 467 88 92 -0.29072 -0.73009 1.2998 6.4428e-05 FALSE
2 9750 9871 2 6 789239 789398 165 4 wp 148 149 160 166 158 173 196 96 460 122 82 -0.012128 -0.49452 0.56477 0.011673 FALSE
2 9913 10041 3 6 789039 789199 164 4 wp 158 260 244 235 246 302 245 130 566 307 221 0.16835 0.53894 -0.34283 0.047474 FALSE
2 10065 10194 4 6 788904 789028 163 4 wp 137 137 140 140 147 224 198 129 589 177 173 -0.42171 0.031203 0.19946 0.34571 FALSE
2 10270 10424 5 6 788706 788832 162 4 wp 97 139 112 127 79 120 176 128 472 45 30 -0.51258 -2.038 1.9073 1.7911e-06 TRUE
2 10432 10567 6 6 788528 788676 161 4 wp 173 208 228 172 191 228 244 141 610 209 146 -0.018511 -0.10842 0.010511 0.955 FALSE
2 10718 10864 7 6 788239 788390 160 4 wp 124 149 182 165 130 192 173 82 431 93 80 0.12702 -0.56978 0.61752 0.0092819 FALSE
2 10854 11001 8 6 788095 788251 159 4 wp 135 177 190 175 179 249 171 80 441 191 158 0.26272 0.43591 -0.2286 0.25385 FALSE
2 11030 11176 9 6 787924 788075 158 4 wp 135 161 154 135 213 244 147 94 427 244 184 0.14545 0.76149 -0.43326 0.042883 FALSE
2 11210 11360 10 6 787738 787893 157 4 wp 93 111 146 159 183 199 76 29 161 116 96 1.0983 1.0736 -0.49164 0.084989 FALSE
2 11816 11962 16 6 787139 787267 151 4 wp 172 182 174 129 159 208 90 58 205 100 96 1.2423 0.50569 -0.66758 0.0071805 FALSE
2 12562 12705 22 6 786396 786542 141 4 wp 167 189 195 113 215 223 98 59 238 170 149 1.1555 1.0616 -1.1337 0.00016902 FALSE
2 12871 13034 25 6 786068 786235 139 4 wp 178 213 225 183 242 279 175 82 436 253 206 0.54872 0.81805 -0.68496 0.00018533 FALSE
2 13051 13179 26 6 785922 786074 138 4 wp 120 140 135 159 144 157 144 55 329 99 75 0.31514 -0.17938 0.35586 0.17969 FALSE
2 13191 13350 27 6 785765 785907 137 4 wp 114 165 150 150 124 137 182 97 390 90 84 0.014125 -0.58436 0.48789 0.049322 FALSE
2 13344 13486 28 6 785608 785761 136 4 wp 80 133 149 125 143 155 197 120 486 199 177 -0.48244 0.27996 -0.097102 0.64955 FALSE
2 13493 13668 29 6 785441 785608 135 4 wp 135 167 161 182 166 224 284 141 684 150 113 -0.55424 -0.67931 0.92972 3.0909e-06 TRUE
2 13674 13800 30 6 785301 785428 134 4 wp 106 154 133 130 128 157 173 91 470 137 133 -0.17535 -0.012008 0.04205 0.85549 FALSE
2 14572 14694 36 6 784404 784550 128 4 wp 107 140 128 124 128 173 87 50 249 125 109 0.68503 0.7028 -0.58068 0.037331 FALSE
2 15772 15951 50 6 783177 783331 113 4 wp 180 260 207 129 149 206 82 38 165 96 81 1.8537 0.68172 -1.1626 3.1053e-06 TRUE
2 16147 16329 54 6 782733 782903 108 4 wp 175 192 181 133 161 218 96 28 238 101 70 1.3705 0.37221 -0.54238 0.032699 FALSE
2 16875 17023 59 6 782102 782229 100 4 wp 163 169 203 135 155 212 160 68 360 148 103 0.57558 0.16845 -0.32719 0.13555 FALSE
2 17342 17493 62 6 781614 781766 97 4 wp 119 148 141 137 130 166 190 107 525 143 138 -0.28778 -0.12531 0.15781 0.47251 FALSE
2 17497 17653 63 6 781448 781605 96 4 wp 111 134 125 121 108 144 187 116 407 141 153 -0.30398 0.069514 -0.11233 0.63604 FALSE
2 17656 17788 64 6 781313 781457 95 4 wp 135 139 118 136 135 175 167 107 504 122 116 -0.2556 -0.28436 0.4064 0.076145 FALSE
2 18138 18262 66 6 780837 780969 93 4 wp 141 138 128 118 153 147 124 58 327 131 115 0.42634 0.38653 -0.4076 0.10702 FALSE
2 18279 18418 67 6 780669 780825 92 4 wp 155 182 194 133 189 234 121 66 338 196 168 0.74197 0.89265 -0.89253 1.5094e-05 FALSE
2 18636 18776 69 6 780327 780499 90 4 wp 95 117 153 138 131 154 67 32 167 85 69 1.171 0.62553 -0.45277 0.17361 FALSE
2 18988 19112 71 6 779997 780140 86 4 wp 151 172 200 158 157 201 63 23 164 85 78 1.8153 0.83165 -0.90561 0.00093982 FALSE
2 19271 19457 74 6 779700 779843 83 4 wp 164 206 196 116 131 169 96 49 218 60 58 1.3263 -0.23599 -0.26853 0.34131 FALSE
2 20054 20205 84 6 778911 779051 76 4 wp 84 151 142 151 126 170 83 49 253 34 38 0.6986 -0.97008 1.1825 0.00064438 FALSE
2 20376 20527 86 6 778580 778730 74 4 wp 185 199 224 166 175 243 183 100 423 164 124 0.46734 0.077598 -0.19982 0.31753 FALSE
2 20685 20837 88 6 778269 778416 72 4 wp 163 180 193 198 202 216 320 157 734 173 164 -0.47963 -0.45206 0.60337 0.0011096 FALSE
2 20872 21006 89 6 778108 778232 71 4 wp 145 181 163 133 180 191 328 211 971 285 237 -0.90724 -0.11913 0.10579 0.55625 FALSE
2 21008 21156 90 6 777935 778095 70 4 wp 127 175 143 136 151 208 380 159 926 213 182 -0.98144 -0.45673 0.54924 0.0034784 FALSE
2 21175 21329 91 6 777771 777928 69 4 wp 130 180 164 169 143 187 356 169 790 183 178 -0.78439 -0.47419 0.50014 0.0081311 FALSE
2 21428 21595 92 6 777526 777661 68 4 wp 118 162 143 177 119 158 211 108 534 66 61 -0.29645 -1.3305 1.3992 4.9367e-06 TRUE
2 21627 21757 93 6 777349 777505 67 4 wp 91 159 180 223 104 155 112 38 212 11 9 0.93765 -2.772 2.9463 0.00049648 FALSE
2 22074 22214 97 6 776896 777030 63 4 wp 106 162 144 100 132 140 70 41 206 67 68 1.1042 0.20615 -0.40049 0.22821 FALSE
2 22535 22679 102 6 776424 776564 60 4 wp 124 150 154 134 156 160 92 47 245 60 51 0.88513 -0.36664 0.39159 0.20019 FALSE
2 22874 23000 104 6 776101 776255 57 4 wp 144 161 147 136 207 215 127 65 340 104 78 0.49699 -0.1296 0.36944 0.12279 FALSE
2 23036 23160 105 6 775943 776095 56 4 wp 183 234 204 168 210 250 198 91 569 248 207 0.29174 0.53728 -0.58086 0.0014434 FALSE
2 23169 23324 106 6 775776 775936 55 4 wp 190 182 180 203 210 253 260 101 585 259 243 -0.0421 0.51199 -0.30358 0.12618 FALSE
2 23343 23479 107 6 775622 775764 54 4 wp 257 281 281 198 269 318 394 165 669 409 359 0.052694 0.65287 -0.78174 4.2279e-05 FALSE
2 23499 23637 108 6 775460 775604 53 4 wp 116 143 161 159 147 186 214 125 470 124 99 -0.29643 -0.51477 0.69355 0.0016253 FALSE
2 23962 24113 110 6 774987 775141 50 4 wp 139 166 170 172 149 217 324 224 871 220 169 -0.91022 -0.50816 0.63102 0.0050583 FALSE
2 24126 24256 111 6 774830 774975 49 4 wp 142 159 177 117 201 205 483 301 1254 610 466 -1.4085 0.45074 -0.38351 0.037307 FALSE
2 24277 24433 112 6 774670 774830 48 4 wp 145 243 212 147 190 224 592 346 1353 550 404 -1.2881 0.077477 -0.22573 0.2069 FALSE
2 24420 24587 113 6 774516 774678 47 4 wp 169 220 225 147 166 231 439 252 1049 385 354 -0.82902 0.1403 -0.37574 0.027113 FALSE
2 24596 24755 114 6 774349 774507 46 4 wp 128 147 125 149 142 191 228 140 616 190 184 -0.59372 0.0063101 0.20269 0.31332 FALSE
2 25486 25616 122 6 773474 773618 39 4 wp 140 193 180 169 210 237 86 52 204 186 132 1.2593 1.2605 -1.0497 1.5713e-06 TRUE
2 25911 26055 128 6 773042 773190 35 4 wp 176 214 241 132 182 226 141 58 183 183 124 1.3019 0.94954 -1.2385 3.4567e-07 TRUE
2 26337 26486 132 6 772622 772768 31 4 wp 171 240 252 174 199 202 116 39 227 119 97 1.4892 0.57102 -0.818 0.0002259 FALSE
2 26417 26550 133 6 772527 772662 30 4 wp 146 185 200 152 182 192 104 41 207 106 97 1.2787 0.59245 -0.65437 0.007284 FALSE
2 26791 26969 137 6 772132 772308 25 4 wp 200 233 211 156 213 233 174 90 390 161 127 0.66247 0.19058 -0.34928 0.07942 FALSE
2 27749 27909 148 6 771193 771351 13 4 wp 146 185 211 146 219 217 363 170 858 421 321 -0.65233 0.49408 -0.44456 0.0095471 FALSE
2 28125 28281 152 6 770838 770973 11 4 wp 206 235 218 144 206 251 393 199 884 511 325 -0.47795 0.53941 -0.74377 0.00062909 FALSE
2 28498 28661 154 6 770439 770603 8 4 wp 190 228 235 235 230 278 336 186 769 254 189 -0.31061 -0.1805 0.31524 0.069124 FALSE
2 29049 29187 156 6 769913 770063 5 4 wp 153 184 182 177 184 205 312 130 671 169 162 -0.39792 -0.34767 0.42221 0.026548 FALSE
2 29201 29343 157 6 769754 769902 4 4 wp 181 260 261 167 248 348 271 117 589 295 264 0.21788 0.59572 -0.54738 0.018119 FALSE
2 36690 36842 1 6 768600 768760 1424 5 wp 161 228 232 210 175 261 314 122 599 141 109 -0.062861 -0.67764 0.68518 0.0030615 FALSE
2 36869 37017 2 6 768438 768584 1423 5 wp 133 148 159 183 119 172 262 108 617 90 82 -0.42073 -1.0796 1.1448 0.00030275 FALSE
2 37045 37189 3 6 768258 768406 1422 5 wp 91 134 121 96 146 139 257 160 904 258 217 -1.1486 0.010247 0.080786 0.78006 FALSE
2 37203 37333 4 6 768111 768249 1421 5 wp 228 264 237 176 282 269 508 227 947 689 538 -0.55578 0.88211 -0.9465 5.535e-07 TRUE
2 37343 37495 5 6 767945 768108 1420 5 wp 152 215 201 120 201 208 400 233 1063 466 311 -0.87735 0.26135 -0.42148 0.048772 FALSE
2 37507 37629 6 6 767793 767939 1419 5 wp 152 143 143 93 184 200 270 153 657 451 373 -0.60829 0.98793 -0.94444 1.013e-05 TRUE
2 37643 37778 9 6 767634 767809 1418 5 wp 139 175 155 131 187 258 221 140 583 369 296 -0.31862 0.87746 -0.65183 0.00027691 FALSE
2 37987 38121 12 6 767317 767471 1414 5 wp 156 238 237 115 228 223 180 104 394 311 255 0.52895 1.0767 -1.2892 3.4204e-06 TRUE
2 38280 38438 17 6 766986 767151 1411 5 wp 169 159 138 111 187 197 143 95 368 331 286 0.304 1.3908 -1.3835 1.5694e-07 TRUE
2 38414 38567 18 6 766880 767033 1410 5 wp 150 183 189 111 175 193 165 83 352 202 164 0.47161 0.65337 -0.83966 4.9936e-05 FALSE
2 39279 39407 23 6 766035 766171 1403 5 wp 162 210 205 157 220 205 210 110 507 221 193 0.17646 0.39571 -0.43272 0.021375 FALSE
2 39435 39588 24 6 765868 766022 1402 5 wp 161 192 178 157 199 235 212 121 550 134 135 -0.029117 -0.31092 0.40396 0.043451 FALSE
2 39587 39745 25 6 765706 765864 1401 5 wp 135 162 164 173 200 208 244 128 712 177 167 -0.48389 -0.2072 0.4906 0.011076 FALSE
2 39970 40113 27 6 765340 765486 1399 5 wp 153 144 149 126 178 187 238 154 667 243 209 -0.53795 0.16914 -0.095897 0.63345 FALSE
2 40123 40267 28 6 765173 765331 1398 5 wp 164 205 168 169 166 203 275 156 591 142 130 -0.27557 -0.56117 0.50942 0.0097464 FALSE
2 40285 40438 29 6 765010 765167 1397 5 wp 128 174 155 147 137 210 201 105 482 71 54 -0.092189 -1.2686 1.3206 4.7861e-08 TRUE
2 40445 40574 30 6 764874 765004 1396 5 wp 138 146 136 136 146 162 176 99 537 90 84 -0.19246 -0.77192 0.7954 0.00083657 FALSE
2 40721 40873 31 6 764576 764730 1395 5 wp 160 190 218 174 196 223 219 110 554 143 116 0.078548 -0.35969 0.36957 0.064038 FALSE
2 40897 41037 32 6 764410 764558 1394 5 wp 111 149 174 193 108 159 207 101 509 91 99 -0.19976 -0.67208 0.73568 0.067807 FALSE
2 41074 41211 33 6 764237 764379 1393 5 wp 185 184 188 142 199 232 251 112 571 381 250 -0.0281 0.82478 -0.8555 0.00010443 FALSE
2 41229 41370 34 6 764074 764224 1392 5 wp 152 196 223 239 225 237 211 90 537 141 124 0.19205 -0.21357 0.47517 0.04585 FALSE
2 41388 41534 35 6 763913 764063 1391 5 wp 158 186 171 157 196 222 196 96 407 194 174 0.23146 0.44176 -0.34206 0.084078 FALSE
2 41867 42003 38 6 763431 763575 1388 5 wp 157 192 181 162 182 238 162 68 326 133 107 0.61518 0.16452 -0.091205 0.67294 FALSE
2 42778 42916 46 6 762536 762680 1381 5 wp 216 263 265 209 247 324 171 63 364 165 155 1.0247 0.50627 -0.50098 0.0076632 FALSE
2 42950 43094 47 6 762352 762504 1380 5 wp 132 131 148 171 136 174 116 88 313 73 61 0.32736 -0.60201 0.77919 0.01227 FALSE
2 43237 43361 48 6 762088 762226 1379 5 wp 150 186 150 151 159 227 184 139 577 132 125 -0.18433 -0.4062 0.48299 0.046498 FALSE
2 43398 43544 49 6 761909 762053 1378 5 wp 151 165 159 118 174 190 281 144 665 448 320 -0.49905 0.87751 -0.91987 2.1563e-07 TRUE
2 43565 43718 50 6 761735 761873 1377 5 wp 184 196 195 143 224 245 280 158 797 505 336 -0.36017 0.86303 -0.84344 0.00029917 FALSE
2 43867 44024 52 6 761424 761575 1373 5 wp 195 186 195 126 195 237 259 137 548 320 275 -0.04649 0.68788 -0.81051 4.6147e-05 FALSE
2 44224 44380 54 6 761066 761225 1370 5 wp 190 227 270 178 228 266 290 124 750 315 221 -0.011931 0.31865 -0.40768 0.029347 FALSE
2 44419 44543 55 6 760910 761060 1369 5 wp 151 200 158 154 205 260 307 152 787 352 307 -0.5681 0.50095 -0.28337 0.10275 FALSE
2 44578 44716 56 6 760735 760881 1368 5 wp 143 163 167 122 144 165 281 152 612 263 233 -0.47844 0.28571 -0.47735 0.011836 FALSE
2 44733 44871 57 6 760582 760733 1367 5 wp 159 149 145 145 167 213 306 181 881 331 275 -0.86037 0.24588 -0.10092 0.57056 FALSE
2 44916 45052 58 6 760404 760541 1366 5 wp 189 224 221 214 206 243 327 175 753 227 185 -0.30349 -0.23285 0.24634 0.16247 FALSE
2 46014 46169 62 6 759256 759441 1358 5 wp 163 178 180 146 220 270 258 135 569 488 327 -0.21148 1.1112 -0.89776 6.8256e-05 FALSE
2 46559 46700 65 6 758754 758907 1355 5 wp 203 260 224 181 240 294 319 181 656 407 305 -0.11073 0.62992 -0.6356 0.00016337 FALSE
2 46732 46879 66 6 758579 758736 1354 5 wp 185 226 167 157 203 232 354 234 796 532 387 -0.63976 0.70995 -0.74009 0.0015169 FALSE
2 46893 47029 67 6 758411 758561 1353 5 wp 177 233 221 220 209 296 402 175 849 261 189 -0.48734 -0.28445 0.4279 0.013464 FALSE
2 47074 47202 68 6 758249 758383 1352 5 wp 228 242 210 216 232 315 449 187 1032 318 275 -0.56322 -0.071681 0.16925 0.32835 FALSE
2 47320 47445 69 6 757996 758144 1351 5 wp 224 225 253 207 221 303 219 103 549 315 230 0.41511 0.7337 -0.74157 1.902e-05 FALSE
2 48198 48342 76 6 757110 757268 1346 5 wp 192 229 241 161 226 231 306 181 810 401 289 -0.2683 0.47924 -0.63406 0.00018928 FALSE
2 48354 48501 77 6 756950 757102 1345 5 wp 194 266 250 219 209 306 394 235 785 299 275 -0.3941 0.003139 -0.012692 0.95095 FALSE
2 48516 48675 78 6 756776 756937 1344 5 wp 162 173 205 177 181 224 332 162 790 266 241 -0.54271 0.062867 -0.011045 0.95023 FALSE
2 48767 48911 79 6 756536 756686 1343 5 wp 208 328 331 239 295 340 367 191 866 327 263 -0.033148 0.11381 -0.15034 0.36438 FALSE
2 48939 49088 80 6 756357 756517 1342 5 wp 157 195 236 196 171 240 350 180 736 333 223 -0.45141 0.1556 -0.16063 0.40246 FALSE
2 49123 49282 81 6 756176 756318 1341 5 wp 162 225 201 160 198 254 309 189 627 214 200 -0.33126 -0.13376 0.13075 0.54197 FALSE
2 49291 49443 82 6 756008 756166 1340 5 wp 197 290 269 265 221 281 348 183 724 215 196 -0.087029 -0.26126 0.24209 0.21682 FALSE
2 49534 49672 83 6 755772 755918 1339 5 wp 185 211 215 194 210 278 455 275 1018 479 383 -0.86961 0.31765 -0.22079 0.1841 FALSE
2 49679 49836 84 6 755593 755751 1338 5 wp 166 213 174 177 198 233 437 268 1148 354 268 -1.0519 -0.19303 0.27365 0.11037 FALSE
2 49848 49994 85 6 755458 755581 1337 5 wp 151 190 168 157 197 209 366 208 1009 273 222 -0.91483 -0.26214 0.35295 0.045586 FALSE
2 50153 50311 88 6 755139 755299 1333 5 wp 187 219 193 176 162 260 385 165 990 343 249 -0.60197 0.064805 -0.13585 0.49463 FALSE
2 50526 50646 90 6 754807 754944 1329 5 wp 134 142 140 97 123 165 173 104 448 156 116 -0.10326 -0.031862 -0.15123 0.51219 FALSE
2 50657 50790 91 6 754663 754805 1327 5 wp 170 184 204 157 146 207 162 93 476 168 155 0.34637 0.25363 -0.44387 0.028546 FALSE
2 50826 50960 92 6 754481 754623 1326 5 wp 102 129 144 159 114 139 105 63 242 33 30 0.51955 -1.3522 1.4596 0.00014412 FALSE
2 51151 51304 95 6 754151 754299 1324 5 wp 100 131 127 156 120 169 86 44 236 58 44 0.70445 -0.41363 0.68273 0.041516 FALSE
2 51923 52069 103 6 753419 753548 1313 5 wp 168 188 224 136 175 197 79 45 151 54 49 1.7107 -0.086127 -0.16307 0.56187 FALSE
2 52690 52824 114 6 752628 752772 1305 5 wp 108 155 148 159 116 157 49 25 91 31 33 1.9446 -0.02812 0.066145 0.86663 FALSE
2 52958 53119 118 6 752330 752499 1302 5 wp 134 168 200 192 158 190 53 33 162 58 58 1.7432 0.33674 -0.26604 0.41212 FALSE
2 53119 53279 120 6 752175 752331 1300 5 wp 137 189 161 180 142 187 65 30 108 68 46 1.891 0.48548 -0.46378 0.13087 FALSE
2 54024 54181 136 6 751273 751432 1287 5 wp 162 205 211 240 184 248 58 29 133 52 48 2.0827 0.25236 -0.075746 0.81673 FALSE
2 54385 54529 140 6 750914 751066 1283 5 wp 105 199 172 147 129 169 55 22 103 49 25 2.056 0.064453 -0.19222 0.6245 FALSE
2 55624 55782 154 6 749674 749827 1267 5 wp 161 217 203 183 142 225 58 32 145 53 40 2.0015 0.052749 -0.18512 0.52127 FALSE
2 56201 56345 161 6 749105 749248 1258 5 wp 166 166 171 138 164 207 64 40 174 82 72 1.5646 0.54507 -0.59796 0.029673 FALSE
2 56411 56567 164 6 748886 749015 1256 5 wp 192 250 242 136 223 192 87 52 239 141 130 1.5635 0.93002 -1.2904 1.2214e-06 TRUE
2 56926 57080 172 6 748391 748527 1249 5 wp 212 253 232 156 180 239 107 50 209 89 85 1.5989 0.29291 -0.63574 0.005299 FALSE
2 57407 57535 179 6 747895 748049 1243 5 wp 170 181 214 183 211 244 90 47 176 109 92 1.5106 0.71205 -0.59395 0.010424 FALSE
2 58316 58448 190 6 747006 747160 1229 5 wp 160 214 190 163 198 223 154 74 361 87 95 0.63826 -0.28907 0.28533 0.19764 FALSE
2 58614 58749 194 6 746703 746855 1225 5 wp 93 121 151 180 143 181 154 84 401 54 40 -0.10173 -1.3617 1.7917 3.0086e-09 TRUE
2 58791 58911 195 6 746542 746666 1224 5 wp 139 187 185 165 164 238 252 113 612 151 103 -0.21433 -0.53224 0.62369 0.0020221 FALSE
2 58942 59098 196 6 746360 746516 1223 5 wp 189 280 274 220 185 282 366 178 847 140 148 -0.21291 -0.87132 0.70692 0.00010981 FALSE
2 59111 59269 197 6 746191 746343 1222 5 wp 227 339 306 273 298 344 568 259 1232 523 372 -0.55438 0.17553 -0.1533 0.32837 FALSE
2 59284 59452 198 6 746004 746170 1221 5 wp 170 237 274 209 210 320 402 225 747 317 231 -0.43221 -0.049559 0.10929 0.64974 FALSE
2 59487 59614 199 6 745821 745975 1220 5 wp 116 149 132 157 152 169 199 117 537 114 104 -0.39485 -0.56195 0.78321 0.00046556 FALSE
2 60193 60335 202 6 745132 745266 1216 5 wp 137 180 204 111 170 205 253 122 683 191 143 -0.28229 -0.22912 0.066766 0.7466 FALSE
2 60338 60477 204 6 744975 745125 1215 5 wp 142 149 181 155 164 223 294 147 688 200 188 -0.55983 -0.14495 0.28237 0.13584 FALSE
2 60517 60639 205 6 744812 744926 1214 5 wp 148 211 189 155 178 250 258 152 588 170 188 -0.21052 -0.11387 0.1414 0.4871 FALSE
2 60680 60821 206 6 744611 744763 1213 5 wp 126 181 180 191 156 216 187 111 449 66 51 0.051537 -1.308 1.4718 4.5013e-10 TRUE
2 61453 61598 209 6 743855 744002 1210 5 wp 154 176 207 123 211 253 101 54 303 176 159 0.98716 1.0063 -0.9523 0.00094442 FALSE
2 61772 61912 211 6 743541 743684 1207 5 wp 213 208 200 141 236 215 213 93 436 208 162 0.43697 0.36822 -0.50486 0.072258 FALSE
2 61923 62083 212 6 743380 743534 1206 5 wp 156 201 206 170 152 210 233 137 471 122 115 0.048363 -0.49908 0.3646 0.07501 FALSE
2 62082 62226 213 6 743235 743393 1205 5 wp 155 177 156 158 162 231 240 104 480 150 148 -0.074891 -0.089572 0.19881 0.32679 FALSE
2 62399 62542 215 6 742915 743069 1203 5 wp 181 240 223 131 225 200 233 112 510 297 278 0.2728 0.81292 -1.0773 1.1491e-06 TRUE
2 62555 62712 216 6 742736 742897 1202 5 wp 154 223 220 226 222 291 183 92 405 114 86 0.48861 -0.39213 0.64996 0.0015248 FALSE
2 63013 63153 219 6 742321 742442 1200 5 wp 160 158 144 100 164 199 132 61 224 155 119 0.77593 0.69982 -0.7827 0.0095986 FALSE
2 63145 63301 220 6 742152 742312 1199 5 wp 205 269 279 198 266 307 170 81 376 180 132 0.95075 0.37277 -0.39592 0.034706 FALSE
2 63370 63518 221 6 741941 742083 1198 5 wp 146 222 262 213 186 266 166 89 311 81 69 0.7522 -0.60871 0.64544 0.030843 FALSE
2 63655 63796 222 6 741659 741801 1197 5 wp 191 257 206 189 172 254 263 127 605 170 127 0.09171 -0.35629 0.20865 0.2678 FALSE
2 64004 64158 225 6 741291 741447 1194 5 wp 188 205 218 198 207 230 301 153 651 279 190 -0.17936 0.12249 -0.1197 0.49817 FALSE
2 64309 64459 228 6 740988 741110 1192 5 wp 158 179 157 132 161 199 174 91 441 155 111 0.19999 -0.0091465 -0.06201 0.77278 FALSE
2 64488 64618 229 6 740800 740959 1191 5 wp 165 175 201 157 187 230 150 71 381 158 114 0.572 0.26624 -0.24319 0.24741 FALSE
2 64956 65109 233 6 740341 740491 1188 5 wp 150 175 160 101 170 171 104 45 243 113 110 1.0271 0.60406 -0.8026 0.0021075 FALSE
2 65684 65836 239 6 739619 739757 1180 5 wp 213 243 269 157 185 237 95 66 235 103 91 1.5408 0.33415 -0.72086 0.0010535 FALSE
2 65898 66022 240 6 739430 739553 1178 5 wp 157 131 136 107 170 193 60 37 150 112 107 1.4764 1.2062 -1.1458 0.0015073 FALSE
2 66051 66163 241 6 739268 739422 1177 5 wp 154 210 187 171 229 238 66 43 150 173 93 1.7406 1.3669 -1.207 4.3854e-06 TRUE
2 66493 66652 247 6 738810 738958 1170 5 wp 185 232 187 142 182 215 74 42 176 123 110 1.737 1.0574 -1.2845 4.1562e-08 TRUE
2 66676 66876 249 6 738599 738728 1168 5 wp 205 225 224 115 162 196 75 49 206 62 59 1.6887 -0.052218 -0.48523 0.064138 FALSE
2 66879 67008 250 6 738437 738561 1167 5 wp 78 101 108 136 81 91 27 25 117 12 10 1.5191 -1.4869 1.583 0.022876 FALSE
2 67811 67967 262 6 737509 737650 1155 5 wp 172 213 215 193 176 231 73 31 141 90 93 1.9685 0.95806 -1.0097 3.5279e-05 FALSE
2 67988 68128 264 6 737349 737519 1154 5 wp 97 131 96 188 152 162 47 21 152 45 57 1.3754 0.42385 0.17914 0.69629 FALSE
2 68343 68506 267 6 737001 737131 1152 5 wp 143 142 161 78 107 104 104 61 235 51 41 0.81825 -0.77354 0.088687 0.79876 FALSE
2 68630 68778 269 6 736715 736869 1150 5 wp 97 142 144 152 122 155 143 70 405 66 73 0.058945 -0.69092 0.81755 0.003121 FALSE
2 68811 68931 270 6 736543 736680 1149 5 wp 152 172 181 143 126 168 225 122 619 163 131 -0.20603 -0.29519 0.031773 0.877 FALSE
2 68936 69091 271 6 736399 736549 1148 5 wp 130 135 134 138 88 145 260 146 658 119 95 -0.71107 -0.92286 0.76129 0.0010198 FALSE
2 69085 69245 272 6 736227 736397 1147 5 wp 175 250 248 206 259 296 442 208 959 433 360 -0.57731 0.35908 -0.23429 0.15673 FALSE
2 69252 69404 273 6 736069 736221 1146 5 wp 250 325 321 208 316 364 529 246 1031 808 554 -0.36346 0.92583 -1.0027 1.6503e-06 TRUE
2 69726 69846 275 6 735625 735777 1144 5 wp 127 140 151 163 140 173 102 89 406 155 144 0.23394 0.44815 -0.30865 0.26132 FALSE
2 70026 70185 277 6 735289 735445 1141 5 wp 211 235 234 158 244 273 266 135 603 518 356 0.1262 1.168 -1.2468 4.4008e-10 TRUE
2 70230 70356 278 6 735112 735268 1140 5 wp 135 169 184 113 223 246 173 94 509 386 300 0.081592 1.2664 -1.0832 3.5226e-05 FALSE
2 70413 70548 280 6 734951 735099 1138 5 wp 154 210 162 122 206 208 225 139 629 413 304 -0.20733 0.92746 -0.96129 9.3132e-06 TRUE
2 70586 70722 281 6 734757 734901 1137 5 wp 131 178 172 97 161 185 284 146 770 320 250 -0.58899 0.35036 -0.53116 0.0038047 FALSE
2 70732 70878 282 6 734597 734747 1136 5 wp 156 210 215 143 226 209 451 208 1281 732 579 -0.96536 0.90457 -0.96199 8.1836e-07 TRUE
2 70874 71054 283 6 734439 734593 1135 5 wp 163 169 152 122 175 205 371 215 911 450 323 -0.93931 0.41731 -0.43292 0.012773 FALSE
2 71042 71194 284 6 734273 734431 1134 5 wp 210 282 278 188 297 313 485 269 1146 748 535 -0.62852 0.79736 -0.80366 3.4143e-06 TRUE
2 71271 71417 285 6 734051 734201 1133 5 wp 206 205 216 201 183 273 194 147 638 202 184 0.081671 0.072816 -0.074222 0.75146 FALSE
2 71533 71674 286 6 733794 733946 1132 5 wp 218 316 325 270 243 387 347 165 874 393 255 0.032479 0.31492 -0.30397 0.13363 FALSE
2 71695 71822 287 6 733623 733794 1131 5 wp 99 137 146 141 93 130 156 78 432 45 52 -0.055959 -1.3189 1.2174 0.0003188 FALSE
2 71865 72012 288 6 733454 733611 1130 5 wp 130 164 160 112 195 172 223 124 711 267 247 -0.44327 0.43799 -0.41422 0.11486 FALSE
2 72027 72178 289 6 733292 733442 1129 5 wp 226 212 232 181 244 266 218 114 671 233 174 0.20011 0.16007 -0.18333 0.40266 FALSE
2 72505 72667 292 6 732809 732970 1126 5 wp 150 170 162 126 209 198 151 75 328 276 208 0.48095 1.1728 -1.0883 9.5556e-07 TRUE
2 72702 72855 293 6 732621 732769 1125 5 wp 159 225 214 158 225 268 146 82 305 369 273 0.82085 1.6164 -1.5534 0 TRUE
2 72823 72983 294 6 732497 732613 1123 5 wp 204 205 235 95 156 179 141 78 386 162 136 0.8169 0.39454 -1.0488 1.6541e-06 TRUE
2 73164 73305 296 6 732173 732315 1121 5 wp 135 201 228 152 179 214 120 58 286 128 98 0.97718 0.35844 -0.45623 0.042568 FALSE
2 73320 73467 297 6 732018 732162 1120 5 wp 161 178 188 106 145 167 130 64 297 95 83 0.7978 -0.07503 -0.32348 0.1981 FALSE
2 73476 73628 298 6 731845 732045 1119 5 wp 172 248 244 197 208 267 211 70 408 169 147 0.64232 0.27268 -0.30724 0.10975 FALSE
2 73794 73950 300 6 731553 731704 1116 5 wp 179 218 199 181 194 256 301 145 682 356 242 -0.22537 0.46357 -0.44182 0.010807 FALSE
2 73953 74097 301 6 731377 731533 1115 5 wp 134 150 148 100 143 161 249 156 834 172 162 -0.74782 -0.42176 0.25944 0.30881 FALSE
2 74275 74429 303 6 731047 731202 1113 5 wp 188 176 186 138 219 249 408 230 1270 651 502 -1.0158 0.73189 -0.66859 0.0014914 FALSE
2 74450 74604 304 6 730876 731034 1112 5 wp 161 210 188 166 216 257 423 228 1123 403 337 -0.94601 0.1542 -0.021138 0.90066 FALSE
2 74625 74780 305 6 730694 730838 1111 5 wp 201 236 188 253 235 278 461 243 1120 386 279 -0.84268 -0.069667 0.31046 0.063485 FALSE
2 74898 75044 306 6 730424 730566 1110 5 wp 210 412 337 316 266 355 476 207 768 282 197 -0.021309 -0.31859 0.25869 0.43299 FALSE
2 75160 75310 307 6 730163 730315 1109 5 wp 227 288 303 206 301 375 415 186 928 664 446 -0.20009 0.92457 -0.88339 2.5562e-05 FALSE
2 75324 75485 308 6 729984 730142 1108 5 wp 152 164 160 131 180 189 265 166 762 283 261 -0.6066 0.28128 -0.27058 0.13675 FALSE
2 75504 75631 309 6 729825 729973 1107 5 wp 145 187 202 166 194 213 301 122 672 231 177 -0.3231 -0.017422 0.068703 0.71041 FALSE
2 75652 75803 310 6 729669 729822 1106 5 wp 233 225 222 202 202 311 340 188 824 249 167 -0.29396 -0.32728 0.32434 0.085215 FALSE
2 75820 75950 311 6 729526 729653 1105 5 wp 172 238 210 148 157 233 240 93 434 116 96 0.35726 -0.49418 0.22698 0.27649 FALSE
2 75961 76127 312 6 729349 729481 1104 5 wp 159 175 193 87 134 159 190 85 458 179 127 0.24725 0.14872 -0.68784 0.0014416 FALSE
2 76129 76262 314 6 729185 729317 1103 5 wp 153 183 168 86 132 148 165 83 459 103 85 0.25817 -0.47275 -0.054106 0.82363 FALSE
2 76292 76427 315 6 729027 729183 1102 5 wp 139 146 154 99 140 197 145 69 367 152 130 0.32484 0.37727 -0.46487 0.045369 FALSE
2 77186 77328 326 6 728119 728267 1092 5 wp 151 158 156 137 157 188 81 38 190 83 63 1.3028 0.31502 -0.32719 0.25314 FALSE
2 77362 77516 327 6 727961 728110 1091 5 wp 141 174 157 141 183 184 70 31 190 80 59 1.4458 0.37038 -0.31686 0.26964 FALSE
2 77969 78099 335 6 727351 727483 1083 5 wp 128 139 141 112 101 145 47 23 136 37 30 1.7508 -0.16802 -0.083782 0.83904 FALSE
2 78759 78915 345 6 726560 726694 1076 5 wp 125 184 165 127 122 175 44 20 132 47 26 2.0366 0.024537 -0.2391 0.51497 FALSE
2 79098 79218 349 6 726258 726384 1071 5 wp 164 201 207 184 193 195 47 31 121 74 61 2.2076 0.81929 -0.86103 0.0015533 FALSE
2 79374 79534 352 6 725920 726076 1069 5 wp 149 204 238 187 170 198 59 34 139 56 43 2.0202 0.14262 -0.26861 0.37101 FALSE
2 79589 79743 353 6 725730 725888 1068 5 wp 109 141 145 184 107 160 65 40 138 27 31 1.3114 -0.7419 0.90559 0.086546 FALSE
2 79827 79999 354 6 725477 725652 1067 5 wp 116 174 182 195 145 200 112 48 311 41 35 0.77257 -1.1558 1.3181 0.00028152 FALSE
2 79972 80109 355 6 725393 725511 1066 5 wp 130 152 144 160 103 162 134 54 282 46 42 0.56622 -1.0143 0.96282 0.0060954 FALSE
2 80156 80286 356 6 725186 725318 1064 5 wp 113 132 113 125 97 108 123 43 254 29 37 0.49874 -1.236 1.0809 0.0048233 FALSE
2 80483 80639 358 6 724837 724995 1062 5 wp 136 196 164 163 151 164 200 98 372 130 121 0.20177 -0.078864 -0.015006 0.94551 FALSE
2 80930 81089 360 6 724383 724552 1060 5 wp 104 142 137 204 136 172 63 23 146 18 18 1.4733 -1.2306 1.6276 0.0031217 FALSE
2 81112 81280 361 6 724214 724372 1059 5 wp 130 187 187 152 185 197 65 40 218 86 68 1.3862 0.37493 -0.33682 0.2058 FALSE
2 81581 81721 366 6 723743 723872 1056 5 wp 168 171 167 143 159 182 70 38 161 72 47 1.6016 0.19013 -0.31577 0.28264 FALSE
2 82061 82185 371 6 723261 723417 1053 5 wp 109 134 121 155 135 192 54 36 167 79 54 1.2272 0.45889 -0.11026 0.73698 FALSE
2 82475 82618 377 6 722857 723002 1050 5 wp 202 258 268 221 259 341 132 61 265 161 110 1.3407 0.60506 -0.49235 0.012227 FALSE
2 82777 82932 381 6 722544 722700 1046 5 wp 163 156 175 97 171 191 83 54 298 190 139 0.9678 1.0592 -1.2453 3.1188e-05 FALSE
2 83211 83369 384 6 722127 722265 1041 5 wp 168 199 178 148 205 258 150 73 358 168 159 0.61495 0.57487 -0.47884 0.018321 FALSE
2 83695 83833 387 6 721662 721781 1038 5 wp 181 182 187 140 183 185 254 172 748 313 263 -0.3805 0.37482 -0.54875 0.0037096 FALSE
2 83835 83977 388 6 721496 721657 1037 5 wp 135 187 156 147 152 224 320 139 721 235 181 -0.59651 -0.10407 0.17211 0.35884 FALSE
2 84000 84152 389 6 721323 721477 1036 5 wp 219 241 239 139 262 303 333 138 893 492 395 -0.17463 0.85617 -0.92735 0.00021079 FALSE
2 84175 84317 390 6 721159 721307 1035 5 wp 239 295 303 223 298 344 318 157 730 379 285 0.16674 0.52338 -0.53536 0.001248 FALSE
2 84491 84635 391 6 720841 720988 1034 5 wp 147 229 203 134 198 201 181 83 426 306 233 0.44961 1.0431 -1.213 9.6065e-11 TRUE
2 84673 84795 392 6 720679 720835 1033 5 wp 164 188 217 158 202 244 108 64 230 199 123 1.1574 1.0187 -0.99366 2.3677e-06 TRUE
2 84810 84970 393 6 720513 720663 1032 5 wp 157 208 195 147 176 228 103 56 170 110 87 1.3759 0.56332 -0.6476 0.0068636 FALSE
2 85163 85294 395 6 720157 720316 1029 5 wp 142 160 180 139 180 203 57 30 128 68 84 1.8474 0.89158 -0.8359 0.0037316 FALSE
2 85427 85582 398 6 719895 720033 1025 5 wp 213 207 220 133 170 207 74 42 157 107 70 1.9009 0.72366 -1.122 5.7061e-06 TRUE
2 85750 85908 400 6 719569 719724 1022 5 wp 170 206 189 131 160 199 73 46 175 82 79 1.6159 0.50247 -0.77148 0.0032282 FALSE
2 86203 86349 403 6 719134 719297 1018 5 wp 136 163 173 131 167 180 63 32 143 66 53 1.6745 0.38005 -0.41601 0.17954 FALSE
2 86381 86503 404 6 718971 719125 1017 5 wp 162 178 154 163 203 216 68 28 144 63 42 1.746 0.19159 -0.0154 0.95768 FALSE
2 86537 86674 405 6 718806 718942 1016 5 wp 166 231 203 182 166 239 94 36 187 50 44 1.6087 -0.36684 0.28038 0.29558 FALSE
2 86723 86859 406 6 718612 718774 1015 5 wp 222 281 289 236 267 337 145 65 305 165 108 1.3057 0.45738 -0.42986 0.024652 FALSE
2 86881 87033 407 6 718440 718596 1014 5 wp 188 189 226 190 183 222 94 64 299 71 62 1.1292 -0.36045 0.28636 0.22864 FALSE
2 87045 87195 408 6 718285 718435 1013 5 wp 157 227 201 176 210 262 132 77 340 141 106 0.78528 0.23635 -0.14511 0.48676 FALSE
2 87193 87350 409 6 718128 718286 1012 5 wp 158 211 183 159 182 234 169 94 428 181 152 0.37544 0.34217 -0.34264 0.086359 FALSE
2 87370 87505 410 6 717969 718106 1011 5 wp 173 194 210 145 197 244 196 111 509 198 159 0.20582 0.20454 -0.24802 0.19747 FALSE
2 87527 87684 411 6 717795 717960 1010 5 wp 150 173 155 145 182 181 226 123 543 292 240 -0.20664 0.63858 -0.60508 0.0012657 FALSE
2 87722 87852 412 6 717623 717755 1008 5 wp 166 202 212 181 198 245 205 131 614 250 154 0.00941 0.17088 -0.12153 0.51004 FALSE
2 89189 89332 416 6 716147 716311 1003 5 wp 126 143 163 120 142 168 212 136 488 163 167 -0.30412 0.01008 -0.074379 0.72223 FALSE
2 89335 89482 417 6 715977 716132 1002 5 wp 158 161 156 142 157 199 213 134 519 122 120 -0.19208 -0.47144 0.47452 0.0243 FALSE
2 89928 90064 418 6 715417 715557 1001 5 wp 154 252 206 207 164 257 331 174 839 210 160 -0.43087 -0.45867 0.44648 0.021052 FALSE
2 90078 90234 419 6 715273 715403 1000 5 wp 175 215 198 124 193 281 409 253 1090 666 549 -0.87994 0.86048 -0.91299 7.7954e-08 TRUE
2 90262 90386 420 6 715093 715231 999 5 wp 121 115 126 89 138 148 309 199 826 319 251 -1.1886 0.15222 -0.16771 0.4 FALSE
2 90358 90504 421 6 714967 715121 998 5 wp 92 154 134 131 153 174 241 166 623 198 132 -0.79073 -0.30123 0.52555 0.032951 FALSE
2 90648 90772 422 6 714689 714835 997 5 wp 123 178 187 148 197 247 254 110 724 310 219 -0.37789 0.43171 -0.21135 0.35758 FALSE
2 90788 90933 423 6 714523 714692 996 5 wp 203 210 212 197 205 264 274 156 752 242 227 -0.19537 0.084431 -0.05524 0.75251 FALSE
2 90962 91108 424 6 714371 714523 995 5 wp 200 227 193 178 258 245 395 147 902 467 398 -0.465 0.70531 -0.62841 0.0044809 FALSE
2 91146 91286 425 6 714195 714331 994 5 wp 206 200 182 116 235 281 304 146 799 481 344 -0.32413 0.83489 -0.82729 0.0040146 FALSE
2 91303 91433 426 6 714047 714179 993 5 wp 112 128 139 121 124 152 192 102 462 139 111 -0.30131 -0.20977 0.22186 0.34608 FALSE
2 91432 91574 428 6 713904 714048 992 5 wp 153 182 190 122 185 206 246 126 504 223 192 -0.080803 0.27577 -0.37117 0.052997 FALSE
2 91598 91722 429 6 713751 713869 991 5 wp 108 103 97 64 109 120 138 91 375 124 117 -0.27379 0.06184 -0.21141 0.46324 FALSE
2 91743 91909 430 6 713574 713737 990 5 wp 143 215 184 152 170 236 279 128 585 200 196 -0.19602 0.056906 -0.073606 0.69494 FALSE
2 91913 92036 431 6 713417 713575 989 5 wp 133 138 143 131 158 186 139 99 540 126 154 -0.11366 0.031616 0.10148 0.74586 FALSE
2 92083 92234 432 6 713251 713401 988 5 wp 71 117 126 128 84 146 115 78 483 50 47 -0.28695 -1.2639 1.4169 0.0022702 FALSE
2 92363 92483 433 6 712974 713120 987 5 wp 158 142 135 130 172 192 246 154 779 245 218 -0.67634 0.098143 0.0131 0.95589 FALSE
2 92508 92650 434 6 712825 712977 986 5 wp 140 184 166 169 168 175 289 137 696 160 139 -0.48267 -0.49834 0.51729 0.0086499 FALSE
2 92690 92838 435 6 712640 712792 985 5 wp 127 143 143 121 142 154 286 195 831 345 284 -0.96354 0.33534 -0.37707 0.039845 FALSE
2 93139 93286 438 6 712196 712348 982 5 wp 134 164 191 131 176 233 186 109 547 245 158 -0.052143 0.35381 -0.2766 0.20808 FALSE
2 93286 93439 439 6 712039 712195 981 5 wp 143 186 181 168 169 227 149 89 402 103 96 0.37612 -0.28159 0.37061 0.093939 FALSE
2 93721 93885 442 6 711602 711763 979 5 wp 187 198 226 179 198 253 119 44 229 95 61 1.3315 0.045263 -0.063417 0.78536 FALSE
2 93897 94030 443 6 711433 711589 978 5 wp 174 178 174 169 214 234 100 45 218 109 86 1.2359 0.48936 -0.32196 0.1704 FALSE
2 95203 95333 457 6 710152 710310 964 5 wp 189 249 227 208 236 292 205 120 378 182 147 0.53499 0.21431 -0.12478 0.50444 FALSE
2 95539 95679 459 6 709812 709965 961 5 wp 164 229 206 171 202 231 307 177 711 203 227 -0.33314 -0.10022 0.060047 0.75528 FALSE
2 95697 95845 460 6 709639 709793 960 5 wp 237 291 286 252 291 312 355 194 776 279 205 -0.041272 -0.10204 0.12184 0.47163 FALSE
2 95862 96007 461 6 709478 709627 959 5 wp 145 234 253 208 175 267 443 162 992 247 228 -0.60004 -0.29589 0.29336 0.29847 FALSE
2 96027 96167 462 6 709317 709463 958 5 wp 99 144 149 212 116 175 196 119 492 55 52 -0.38017 -1.5415 1.8831 5.2919e-05 FALSE
2 96659 96800 465 6 708680 708827 955 5 wp 245 365 314 244 331 371 146 70 314 185 159 1.4795 0.75522 -0.77528 4.935e-05 FALSE
2 97262 97377 473 6 708083 708220 950 5 wp 99 116 134 118 98 142 45 16 118 38 29 1.7422 0.053187 -0.068322 0.87899 FALSE
2 97693 97836 479 6 707652 707794 942 5 wp 146 186 197 119 157 168 77 34 161 91 63 1.6428 0.55265 -0.85795 0.0025408 FALSE
2 97841 97967 481 6 707522 707646 940 5 wp 128 212 196 114 151 205 67 35 138 60 40 1.8076 0.084222 -0.33307 0.28038 FALSE
2 97977 98083 482 6 707385 707535 939 5 wp 109 126 143 157 151 190 64 32 111 57 54 1.4905 0.42265 -0.076004 0.82203 FALSE
2 98136 98277 484 6 707229 707373 938 5 wp 117 140 123 124 132 184 56 21 145 45 32 1.5442 -0.074437 0.21807 0.56766 FALSE
2 98612 98766 488 6 706749 706906 934 5 wp 167 211 242 187 205 235 120 60 254 137 119 1.1862 0.60957 -0.64242 0.0024113 FALSE
2 98777 98912 489 6 706575 706714 933 5 wp 184 210 222 151 195 217 107 83 271 121 81 1.0714 0.14828 -0.33682 0.12883 FALSE
2 99575 99705 495 6 705787 705933 926 5 wp 149 190 188 136 244 237 277 148 657 356 280 -0.35131 0.61308 -0.4451 0.030483 FALSE
2 99891 100036 497 6 705453 705598 924 5 wp 207 263 261 182 227 285 335 177 770 499 354 -0.1296 0.78091 -0.91655 3.4652e-08 TRUE
2 100328 100469 499 6 705013 705180 922 5 wp 85 116 110 158 81 134 178 78 391 81 76 -0.35562 -0.63558 0.86969 0.038528 FALSE
2 100470 100601 500 6 704883 705019 921 5 wp 170 201 186 94 157 190 220 127 440 458 338 0.13122 1.3318 -1.7403 0 TRUE
2 100628 100758 501 6 704728 704861 920 5 wp 153 160 169 116 145 181 205 101 393 333 245 0.11745 1.064 -1.2544 9.3515e-11 TRUE
2 100777 100934 502 6 704571 704712 919 5 wp 113 131 140 77 165 149 159 123 302 325 302 -0.098595 1.3101 -1.3494 0.00025166 FALSE
2 100931 101082 503 6 704405 704557 918 5 wp 194 279 260 171 197 256 209 102 367 252 162 0.73738 0.60181 -0.89035 2.9295e-06 TRUE
2 101101 101235 504 6 704249 704384 917 5 wp 170 206 219 162 191 220 233 134 472 176 136 0.13961 -0.099357 -0.010057 0.95863 FALSE
2 101447 101585 505 6 703900 704042 916 5 wp 107 122 116 112 138 142 58 23 173 42 38 1.2497 -0.16537 0.29553 0.46128 FALSE
2 101591 101737 506 6 703745 703901 915 5 wp 154 201 200 145 186 251 85 42 141 107 79 1.6768 0.79226 -0.78965 0.0014219 FALSE
2 101835 101993 507 6 703494 703652 914 5 wp 124 185 162 164 158 194 253 148 604 365 285 -0.42113 0.7393 -0.6559 0.00027714 FALSE
2 102012 102158 508 6 703319 703475 913 5 wp 127 144 173 112 155 190 157 106 419 146 112 0.061081 -0.030466 0.0080654 0.97129 FALSE
2 102331 102485 510 6 702996 703144 911 5 wp 129 193 156 153 162 170 176 103 389 88 90 0.16731 -0.55239 0.53079 0.022025 FALSE
2 102494 102637 511 6 702847 702987 910 5 wp 195 251 212 164 193 183 192 95 405 154 171 0.59789 0.28699 -0.61782 0.0045188 FALSE
2 102668 102808 512 6 702656 702816 909 5 wp 167 161 202 168 194 260 143 89 332 150 137 0.5782 0.38666 -0.22355 0.28002 FALSE
2 103473 103609 521 6 701868 702012 902 5 wp 160 205 210 181 213 236 56 31 133 44 40 2.0721 -0.004132 0.085501 0.76383 FALSE
2 103889 104038 528 6 701450 701608 898 5 wp 118 157 164 161 175 198 36 15 84 33 36 2.4112 0.44995 -0.21235 0.55939 FALSE
2 104208 104354 530 6 701149 701293 894 5 wp 110 117 113 122 111 143 40 22 94 40 31 1.8138 0.23723 -0.14979 0.73533 FALSE
2 104715 104841 534 6 700642 700778 891 5 wp 159 209 219 170 188 250 76 30 127 91 56 1.9858 0.67684 -0.68391 0.0077701 FALSE
2 105050 105187 537 6 700298 700460 888 5 wp 128 173 159 189 155 219 67 23 116 76 65 1.8298 0.82212 -0.5791 0.046708 FALSE
2 105426 105552 541 6 699926 700106 885 5 wp 143 154 184 190 222 301 76 36 155 107 91 1.5268 0.93987 -0.43895 0.067633 FALSE
2 105953 106089 547 6 699405 699563 881 5 wp 180 196 211 123 218 257 101 80 259 196 157 1.0452 0.99989 -1.0529 0.00049664 FALSE
2 106094 106216 549 6 699272 699422 880 5 wp 113 126 122 175 183 217 118 56 215 137 120 0.53978 0.74256 -0.12691 0.60315 FALSE
2 106388 106555 553 6 698954 699111 878 5 wp 175 166 243 156 211 228 211 115 492 181 162 0.1959 0.12352 -0.1566 0.49155 FALSE
2 106882 107022 557 6 698463 698625 874 5 wp 145 225 227 173 195 220 299 195 811 244 174 -0.44769 -0.26575 0.19925 0.30137 FALSE
2 107061 107197 558 6 698315 698461 873 5 wp 129 170 176 176 140 167 317 159 757 175 139 -0.67712 -0.57878 0.56146 0.0040213 FALSE
2 107223 107373 559 6 698113 698285 872 5 wp 152 211 211 142 162 212 273 153 823 197 178 -0.37758 -0.28996 0.079655 0.66743 FALSE
2 107379 107525 560 6 697961 698109 871 5 wp 162 189 202 154 169 214 290 166 663 197 154 -0.34983 -0.31406 0.21323 0.25662 FALSE
2 107641 107770 561 6 697695 697849 870 5 wp 102 185 170 186 140 173 169 92 459 83 62 0.056585 -0.89349 1.001 0.0029842 FALSE
2 107867 108027 562 6 697480 697622 869 5 wp 171 196 195 146 191 234 401 210 944 316 250 -0.77631 -0.075773 0.034826 0.84088 FALSE
2 108014 108177 563 6 697303 697449 868 5 wp 218 285 253 184 266 308 426 202 993 436 312 -0.39613 0.27643 -0.33482 0.04224 FALSE
2 108194 108332 564 6 697147 697291 867 5 wp 193 222 205 186 223 260 393 190 986 219 195 -0.6136 -0.50222 0.55193 0.0015869 FALSE
2 108362 108499 565 6 696975 697113 866 5 wp 141 162 169 150 149 181 236 109 639 127 133 -0.30883 -0.46765 0.43803 0.035262 FALSE
2 108513 108649 566 6 696810 696968 865 5 wp 129 152 149 160 137 146 171 77 396 90 103 0.13084 -0.31894 0.32268 0.21158 FALSE
2 108845 109017 568 6 696464 696620 863 5 wp 170 261 235 189 195 263 167 82 374 98 107 0.77801 -0.21245 0.11813 0.56896 FALSE
2 109059 109188 571 6 696295 696425 862 5 wp 136 202 192 136 202 238 118 66 258 128 114 0.92137 0.49375 -0.43265 0.053621 FALSE
2 109442 109563 576 6 695921 696079 858 5 wp 223 251 216 199 242 337 145 60 379 268 195 0.99281 1.0995 -1.0007 5.2747e-07 TRUE
2 109576 109726 577 6 695759 695905 857 5 wp 185 230 220 173 179 229 148 88 445 205 110 0.63276 0.29864 -0.48335 0.018062 FALSE
2 109734 109874 578 6 695592 695752 856 5 wp 137 207 201 216 172 241 167 83 440 113 110 0.38318 -0.1969 0.3622 0.13064 FALSE
2 109939 110063 580 6 695419 695553 854 5 wp 73 109 114 125 89 165 133 80 331 63 48 -0.20988 -0.92501 1.228 0.00021471 FALSE
2 110103 110248 581 6 695243 695409 853 5 wp 150 210 214 196 192 277 325 167 806 196 145 -0.47343 -0.53004 0.68616 0.00015262 FALSE
2 110262 110422 582 6 695067 695218 852 5 wp 166 148 193 150 162 210 307 170 775 241 213 -0.59805 -0.066128 0.043816 0.81025 FALSE
2 110441 110591 583 6 694896 695052 851 5 wp 212 252 230 279 219 290 403 216 909 199 166 -0.46496 -0.7 0.83458 1.2897e-05 TRUE
2 110668 110816 584 6 694672 694820 850 5 wp 168 212 211 245 244 239 476 231 1167 273 220 -0.94939 -0.51678 0.77691 5.9013e-06 TRUE
2 110949 111106 586 6 694379 694535 848 5 wp 169 189 179 111 198 235 646 368 1314 914 708 -1.4965 0.78409 -0.84191 3.5339e-05 FALSE
2 111116 111238 587 6 694225 694375 847 5 wp 198 201 219 110 213 265 550 307 1474 608 443 -1.1902 0.25646 -0.41206 0.041286 FALSE
2 111396 111524 588 6 693961 694115 846 5 wp 176 238 243 195 209 257 300 169 856 268 208 -0.28397 -0.053638 0.010291 0.9527 FALSE
2 111546 111695 589 6 693789 693943 845 5 wp 213 249 239 144 226 279 432 226 970 516 379 -0.53759 0.50101 -0.68229 3.6708e-05 FALSE
2 111704 111833 590 6 693653 693783 844 5 wp 191 201 221 120 214 276 399 258 991 577 464 -0.76631 0.68585 -0.77598 0.00029031 FALSE
2 111860 112002 591 6 693465 693623 843 5 wp 144 193 182 129 192 228 372 220 826 592 489 -0.80186 0.95311 -0.93397 3.8864e-08 TRUE
2 112017 112169 592 6 693297 693455 842 5 wp 159 155 168 135 203 234 231 139 674 395 319 -0.38441 0.87008 -0.69178 8.7479e-05 FALSE
2 112165 112299 593 6 693164 693322 841 5 wp 150 184 160 126 158 198 261 125 608 239 187 -0.30488 0.17162 -0.2705 0.15908 FALSE
2 112326 112487 594 6 693000 693158 840 5 wp 145 169 150 118 221 224 209 124 552 438 355 -0.22739 1.2353 -1.0249 2.1514e-06 TRUE
2 112507 112624 596 6 692866 692976 839 5 wp 156 165 186 127 204 197 194 79 381 256 201 0.31711 0.85554 -0.85743 9.9491e-05 FALSE
2 112838 112990 599 6 692493 692651 836 5 wp 130 197 190 134 167 236 327 178 679 319 282 -0.5523 0.36808 -0.37445 0.034216 FALSE
2 113005 113145 600 6 692322 692483 835 5 wp 133 191 167 132 189 251 353 199 1018 449 334 -0.94292 0.42251 -0.26798 0.13574 FALSE
2 113165 113311 601 6 692171 692325 834 5 wp 184 238 227 186 198 273 377 199 826 321 231 -0.44442 0.011457 -0.053786 0.7536 FALSE
2 113343 113492 602 6 691996 692142 833 5 wp 123 187 174 170 152 226 324 136 625 217 175 -0.49878 -0.10412 0.23011 0.2233 FALSE
2 113622 113776 603 6 691716 691870 832 5 wp 113 160 169 143 142 185 224 157 666 178 154 -0.54656 -0.25795 0.29598 0.14847 FALSE
2 113788 113937 604 6 691547 691697 831 5 wp 193 247 258 185 234 279 489 262 1005 596 476 -0.68936 0.62443 -0.682 2.5417e-05 FALSE
2 113963 114111 605 6 691379 691524 830 5 wp 150 136 148 112 130 173 285 143 613 210 154 -0.58179 -0.15466 0.019723 0.92209 FALSE
2 114119 114269 606 6 691214 691364 829 5 wp 159 162 165 166 180 211 309 105 648 156 151 -0.38386 -0.35193 0.48804 0.057198 FALSE
2 114274 114404 607 6 691059 691211 828 5 wp 101 148 135 143 147 181 180 76 415 135 115 -0.091319 -0.010173 0.25563 0.27355 FALSE
2 114432 114591 608 6 690877 691037 827 5 wp 134 150 146 130 154 182 151 64 338 144 114 0.34978 0.30151 -0.24646 0.29468 FALSE
2 114604 114738 610 6 690745 690870 826 5 wp 107 171 141 129 139 171 102 57 275 71 62 0.65868 -0.29256 0.31213 0.28657 FALSE
2 114760 114925 611 6 690569 690711 825 5 wp 154 203 208 195 191 237 127 65 271 167 130 0.95755 0.72473 -0.63318 0.0024314 FALSE
2 115622 115756 620 6 689732 689866 818 5 wp 155 240 231 160 205 277 167 80 385 194 152 0.67714 0.52139 -0.54457 0.0051224 FALSE
2 115781 115934 621 6 689551 689708 817 5 wp 186 196 206 143 192 258 194 105 503 230 178 0.26702 0.42693 -0.48689 0.0098335 FALSE
2 115940 116111 622 6 689403 689545 816 5 wp 147 191 204 156 176 220 259 139 599 234 218 -0.20021 0.24006 -0.26908 0.14455 FALSE
2 116104 116233 623 6 689253 689392 815 5 wp 170 218 243 183 244 287 320 132 741 275 220 -0.19932 0.1465 -0.02597 0.88093 FALSE
2 116253 116377 624 6 689093 689235 814 5 wp 132 155 146 152 135 196 277 136 706 157 132 -0.64366 -0.53416 0.63246 0.0018479 FALSE
2 116425 116574 625 6 688908 689058 813 5 wp 189 285 251 207 255 314 508 248 1134 523 407 -0.7008 0.35496 -0.31232 0.053099 FALSE
2 116589 116747 626 6 688739 688899 812 5 wp 121 205 214 200 174 234 366 168 858 236 227 -0.66408 -0.17184 0.30336 0.14176 FALSE
2 117742 117885 632 6 687609 687767 805 5 wp 168 224 220 147 236 244 442 292 984 768 637 -0.88121 1.0159 -1.0386 6.2789e-07 TRUE
2 117907 118051 634 6 687428 687580 804 5 wp 150 177 176 116 186 214 387 204 958 490 424 -0.91812 0.63928 -0.66779 0.00010045 FALSE
2 118064 118192 635 6 687269 687426 803 5 wp 150 171 155 117 172 244 286 155 754 356 324 -0.60765 0.60268 -0.51619 0.0057923 FALSE
2 118225 118369 636 6 687106 687262 802 5 wp 197 228 230 175 207 264 329 193 784 355 252 -0.32048 0.25543 -0.33792 0.047848 FALSE
2 118382 118524 637 6 686943 687104 800 5 wp 134 194 211 152 205 220 207 119 620 242 190 -0.078796 0.30047 -0.2524 0.17672 FALSE
2 118725 118851 640 6 686613 686745 796 5 wp 153 182 199 180 145 189 138 92 390 164 110 0.48312 0.20658 -0.30801 0.17062 FALSE
2 118911 119043 643 6 686443 686591 794 5 wp 173 219 210 205 222 257 143 75 344 229 210 0.7951 1.0389 -0.90688 1.652e-06 TRUE
2 119424 119579 646 6 685880 686064 790 5 wp 219 273 281 223 234 291 113 49 208 183 140 1.7284 1.1621 -1.2636 1.3188e-10 TRUE
2 119578 119751 648 6 685756 685914 789 5 wp 201 263 275 164 171 250 74 46 178 126 104 1.9862 0.99986 -1.3976 2.382e-10 TRUE
2 119744 119886 649 6 685617 685772 788 5 wp 148 185 193 164 177 208 71 35 149 91 80 1.7184 0.79557 -0.785 0.0027175 FALSE
2 119882 120029 651 6 685455 685609 787 5 wp 131 163 194 196 166 213 79 35 198 66 52 1.3681 0.016655 0.17728 0.52064 FALSE
2 120263 120408 654 6 685087 685225 783 5 wp 138 238 228 187 176 257 97 35 223 62 54 1.4897 -0.17993 0.17161 0.5613 FALSE
2 121209 121356 663 6 684139 684284 770 5 wp 141 151 189 146 121 217 178 78 374 89 75 0.29983 -0.5587 0.49937 0.046708 FALSE
2 121350 121481 664 6 684003 684143 769 5 wp 156 221 177 163 180 251 193 96 453 148 116 0.27443 -0.10068 0.1397 0.49298 FALSE
2 121523 121665 665 6 683823 683977 768 5 wp 182 280 273 217 205 266 307 112 664 261 172 0.16228 0.091067 -0.22937 0.31821 FALSE
2 121684 121816 666 6 683666 683808 767 5 wp 121 195 205 194 152 232 229 134 647 109 101 -0.24222 -0.84153 0.94936 0.00019736 FALSE
2 122016 122168 669 6 683320 683467 765 5 wp 185 229 268 231 218 274 327 166 605 243 216 -0.063139 0.066215 -0.030584 0.86817 FALSE
2 122302 122451 670 6 683051 683202 764 5 wp 129 225 196 231 155 232 94 39 207 22 25 1.394 -1.4313 1.5742 0.0011013 FALSE
2 122651 122819 672 6 682712 682836 761 5 wp 85 105 116 136 74 112 56 23 153 18 7 1.1859 -1.7565 1.8049 0.0030127 FALSE
2 123273 123425 679 6 682087 682242 755 5 wp 136 154 127 113 216 200 81 43 199 146 125 1.0772 1.1435 -0.87061 0.019846 FALSE
2 123900 124053 683 6 681459 681585 748 5 wp 170 232 244 173 196 274 186 50 397 129 121 0.78614 0.12288 -0.1902 0.45241 FALSE
2 124063 124213 684 6 681283 681429 747 5 wp 111 160 146 177 106 173 127 74 358 62 42 0.297 -1.0152 1.1087 0.0043187 FALSE
2 124376 124516 686 6 680952 681114 745 5 wp 123 183 166 146 167 232 200 96 458 150 147 0.016127 0.053775 0.094235 0.64912 FALSE
2 124563 124687 687 6 680799 680931 744 5 wp 174 218 204 141 197 232 251 121 622 182 211 -0.016967 0.093072 -0.22095 0.30847 FALSE
2 124708 124856 688 6 680629 680787 743 5 wp 179 191 191 177 213 223 281 149 843 370 274 -0.42309 0.46088 -0.38924 0.024159 FALSE
2 125031 125162 689 6 680324 680480 742 5 wp 230 291 269 234 247 298 352 200 888 269 200 -0.17088 -0.23321 0.15896 0.35021 FALSE
2 125182 125323 690 6 680161 680307 741 5 wp 154 271 233 188 195 232 436 172 887 207 167 -0.4969 -0.60588 0.46964 0.044498 FALSE
2 125330 125489 691 6 680000 680155 740 5 wp 193 249 235 178 234 270 603 294 1225 588 444 -0.99178 0.30701 -0.35476 0.027912 FALSE
2 125494 125637 692 6 679842 679989 739 5 wp 139 155 174 150 163 240 316 138 634 277 200 -0.53989 0.17492 -0.00028187 0.99878 FALSE
2 125659 125783 693 6 679677 679829 738 5 wp 98 106 125 102 112 147 184 98 524 127 133 -0.54768 -0.18401 0.25638 0.29517 FALSE
2 125824 125980 694 6 679507 679661 737 5 wp 192 197 183 144 234 237 219 132 569 325 257 0.015266 0.72349 -0.68783 0.0012751 FALSE
2 126278 126401 698 6 679087 679246 734 5 wp 159 184 200 213 178 298 146 94 363 149 112 0.52087 0.1538 0.12567 0.56544 FALSE
2 126765 126934 702 6 678559 678723 730 5 wp 130 197 193 110 146 201 302 142 660 248 178 -0.40485 0.0021719 -0.24947 0.18804 FALSE
2 126970 127107 703 6 678377 678519 728 5 wp 149 184 213 124 206 202 320 159 808 327 302 -0.51895 0.38815 -0.4815 0.012789 FALSE
2 127115 127257 704 6 678207 678371 727 5 wp 144 208 189 167 206 274 444 209 1019 405 310 -0.92992 0.1668 0.030794 0.85633 FALSE
2 127457 127593 707 6 677909 678051 724 5 wp 114 156 178 136 144 184 189 119 508 83 59 -0.17673 -1.1387 1.1381 1.8994e-06 TRUE
2 128163 128313 712 6 677173 677327 716 5 wp 125 183 145 90 198 204 142 77 289 304 225 0.46333 1.3787 -1.3295 4.4852e-05 FALSE
2 128323 128481 713 6 677013 677172 715 5 wp 160 149 185 137 174 225 139 68 290 209 231 0.66596 1.2024 -1.1593 1.7413e-05 FALSE
2 128497 128627 714 6 676865 677013 714 5 wp 159 165 169 117 212 211 121 93 261 217 178 0.62968 0.99598 -0.93699 0.0035295 FALSE
2 128788 128916 717 6 676554 676700 711 5 wp 137 201 185 142 178 246 121 59 186 148 113 1.1183 0.81198 -0.76094 0.00079219 FALSE
2 129039 129181 718 6 676311 676450 709 5 wp 139 207 202 155 196 237 72 47 176 84 80 1.5589 0.5248 -0.47708 0.056896 FALSE
2 129187 129331 719 6 676156 676303 708 5 wp 197 192 209 186 229 248 84 47 158 120 104 1.7014 0.97316 -0.88545 8.2902e-05 FALSE
2 130409 130545 732 6 674938 675073 695 5 wp 163 177 154 85 169 168 103 39 184 161 132 1.2745 1.2054 -1.5097 6.4013e-06 TRUE
2 131125 131265 739 6 674278 674404 689 5 wp 142 169 159 123 211 243 224 81 450 191 126 0.030725 0.14152 0.079446 0.79174 FALSE
2 131297 131415 742 6 674076 674212 688 5 wp 182 189 182 146 203 253 263 128 623 240 194 -0.16496 0.17286 -0.1212 0.50789 FALSE
2 131593 131745 744 6 673778 673926 686 5 wp 141 179 192 153 180 269 287 148 693 255 181 -0.44168 0.016633 0.15046 0.41011 FALSE
2 132080 132232 747 6 673255 673411 683 5 wp 154 268 290 244 223 292 388 179 830 195 133 -0.30508 -0.72168 0.77935 0.0011882 FALSE
2 132387 132534 748 6 672956 673113 682 5 wp 119 107 123 116 130 175 138 87 483 142 118 -0.24128 0.019705 0.17971 0.45824 FALSE
2 132563 132709 749 6 672780 672918 681 5 wp 112 118 127 126 122 142 140 104 351 63 68 -0.097671 -0.84444 0.91955 0.001376 FALSE
2 132726 132872 750 6 672609 672761 680 5 wp 132 148 165 160 139 188 158 102 423 106 120 0.073005 -0.19973 0.27608 0.22114 FALSE
2 132877 133026 751 6 672448 672607 679 5 wp 183 210 214 146 157 206 203 94 372 194 172 0.50913 0.47446 -0.78952 6.4181e-05 FALSE
2 133208 133355 753 6 672140 672290 677 5 wp 164 177 168 137 208 231 124 67 298 189 181 0.75547 0.99084 -0.88096 5.9672e-05 FALSE
2 133355 133506 754 6 671954 672114 676 5 wp 137 157 147 131 150 179 108 37 240 139 129 0.92996 0.90729 -0.90662 0.00028404 FALSE
2 134328 134467 760 6 671002 671170 664 5 wp 131 205 159 118 175 214 103 62 321 242 199 0.76007 1.2928 -1.3201 1.9871e-09 TRUE
2 134636 134803 762 6 670693 670842 659 5 wp 174 204 223 88 179 186 181 98 403 272 209 0.48475 0.85379 -1.3303 1.6024e-08 TRUE
2 134945 135078 764 6 670392 670552 656 5 wp 208 186 184 127 254 269 234 132 534 428 346 0.037876 1.1353 -1.0555 0.00020999 FALSE
2 135087 135253 765 6 670225 670386 655 5 wp 156 214 211 127 191 216 281 134 573 313 242 -0.10174 0.52698 -0.70728 7.854e-05 FALSE
2 135248 135405 766 6 670068 670224 654 5 wp 187 191 211 103 171 198 292 157 638 379 284 -0.21379 0.64212 -1.0313 7.5498e-09 TRUE
2 135417 135527 767 6 669892 670053 653 5 wp 132 139 140 139 131 211 230 135 484 157 114 -0.40348 -0.31979 0.47687 0.025281 FALSE
2 136490 136624 770 6 668855 668983 650 5 wp 130 152 135 130 121 150 158 75 346 85 56 0.21692 -0.66561 0.55527 0.043585 FALSE
2 136676 136831 771 6 668638 668818 649 5 wp 152 197 164 163 198 252 290 126 647 248 239 -0.34554 0.27985 -0.085085 0.63785 FALSE
2 136859 137005 772 6 668464 668612 648 5 wp 151 145 181 119 159 207 266 155 633 255 233 -0.46452 0.26292 -0.30824 0.099575 FALSE
2 137002 137161 773 6 668342 668520 647 5 wp 171 214 247 186 239 274 310 139 727 329 288 -0.18496 0.48025 -0.39036 0.022325 FALSE
2 137284 137443 775 6 668032 668186 645 5 wp 118 184 120 105 145 223 265 158 652 392 285 -0.67735 0.69448 -0.60621 0.010174 FALSE
2 137855 138011 778 6 667475 667627 641 5 wp 187 212 251 212 194 264 380 177 805 232 175 -0.38697 -0.37158 0.3603 0.039962 FALSE
2 138575 138722 786 6 666745 666899 634 5 wp 163 185 175 124 177 200 171 97 399 166 118 0.32896 0.13288 -0.25949 0.21823 FALSE
2 138741 138902 787 6 666573 666729 633 5 wp 101 142 152 109 138 148 136 72 385 159 125 0.14697 0.36915 -0.41742 0.086274 FALSE
2 139001 139130 790 6 666322 666484 630 5 wp 108 144 131 109 145 183 116 64 376 165 141 0.2273 0.60105 -0.47423 0.047765 FALSE
2 139928 140085 803 6 665383 665528 620 5 wp 129 159 161 112 115 157 245 150 564 197 167 -0.4398 -0.046771 -0.23758 0.24566 FALSE
2 140268 140395 806 6 665060 665189 617 5 wp 89 120 123 129 110 164 128 68 380 59 47 -0.040038 -0.98979 1.217 0.0001263 FALSE
2 140885 141034 807 6 664448 664604 616 5 wp 121 185 158 172 132 232 198 89 344 95 76 0.17408 -0.56625 0.71829 0.012196 FALSE
2 141192 141323 808 6 664154 664289 615 5 wp 151 200 165 171 146 202 371 182 902 147 125 -0.78438 -1.013 0.96779 4.0514e-07 TRUE
2 141350 141498 809 6 663980 664139 614 5 wp 133 172 143 122 158 187 291 176 844 281 217 -0.82437 0.019034 -0.019421 0.91637 FALSE
2 141797 141943 812 6 663523 663665 611 5 wp 191 213 212 153 181 235 323 175 734 345 291 -0.32217 0.41614 -0.59519 0.00056267 FALSE
2 142310 142439 817 6 663030 663168 606 5 wp 144 200 234 171 189 203 348 150 834 338 264 -0.48366 0.27277 -0.35535 0.04073 FALSE
2 142607 142778 819 6 662694 662846 604 5 wp 252 389 377 243 280 363 577 202 1083 429 292 -0.18271 0.013157 -0.26509 0.30251 FALSE
2 142786 142944 820 6 662529 662686 603 5 wp 132 145 162 151 148 214 282 144 588 194 174 -0.54524 -0.10385 0.26624 0.17445 FALSE
2 143236 143407 822 6 662076 662244 600 5 wp 113 154 155 145 108 182 224 133 571 86 58 -0.4511 -1.3103 1.2997 4.2106e-08 TRUE
2 143532 143681 824 6 661813 661939 598 5 wp 107 134 132 145 116 171 217 87 534 52 59 -0.41794 -1.4623 1.6213 9.8251e-10 TRUE
2 143811 143960 825 6 661533 661711 597 5 wp 88 173 148 180 109 175 60 29 155 19 13 1.4622 -1.5057 1.6697 0.0051355 FALSE
2 143974 144112 826 6 661331 661480 596 5 wp 142 195 184 149 183 234 90 54 225 106 88 1.1814 0.45407 -0.39434 0.10191 FALSE
2 144151 144277 827 6 661171 661322 595 5 wp 162 165 188 147 204 242 90 57 257 163 124 1.0645 0.90729 -0.77166 0.00044859 FALSE
2 144302 144426 828 6 661050 661193 594 5 wp 113 135 127 94 174 162 76 42 201 150 130 0.94894 1.2223 -1.0871 0.00030308 FALSE
2 144582 144736 830 6 660758 660889 591 5 wp 153 185 176 116 172 235 154 97 377 185 115 0.37768 0.27986 -0.33196 0.18725 FALSE
2 144739 144895 831 6 660575 660737 590 5 wp 168 230 234 148 201 212 216 97 449 198 181 0.40808 0.37288 -0.59664 0.0017484 FALSE
2 144907 145056 832 6 660419 660569 589 5 wp 190 162 164 121 184 224 175 111 410 231 177 0.23012 0.5632 -0.61594 0.028561 FALSE
2 145056 145198 833 6 660273 660427 588 5 wp 262 245 231 164 309 297 247 162 668 469 337 0.15168 0.94727 -0.96674 0.001445 FALSE
2 145191 145361 834 6 660118 660281 587 5 wp 152 149 140 81 141 177 224 140 601 279 239 -0.42584 0.49278 -0.72029 0.0015863 FALSE
2 145507 145653 836 6 659817 659959 585 5 wp 162 184 181 153 174 252 277 171 667 275 209 -0.41059 0.15483 -0.087231 0.62837 FALSE
2 145680 145829 837 6 659644 659791 584 5 wp 158 190 216 177 186 248 259 148 595 181 140 -0.16128 -0.28124 0.33899 0.073374 FALSE
2 146076 146222 838 6 659253 659411 583 5 wp 130 207 248 193 182 231 401 155 855 177 151 -0.56407 -0.68711 0.70266 0.0093255 FALSE
2 146245 146397 839 6 659086 659242 582 5 wp 201 253 271 173 238 302 523 190 1032 569 409 -0.56258 0.55777 -0.64791 0.0047754 FALSE
2 146411 146540 840 6 658946 659080 581 5 wp 134 195 179 139 177 217 401 260 998 428 308 -1.0538 0.17272 -0.16031 0.42048 FALSE
2 146553 146709 841 6 658779 658935 580 5 wp 199 233 207 117 211 225 490 258 1140 733 511 -0.87572 0.76535 -1.0439 1.6735e-07 TRUE
2 146685 146829 842 6 658652 658804 579 5 wp 95 138 116 114 102 138 283 164 688 190 188 -1.0239 -0.20388 0.17276 0.40643 FALSE
2 146844 146976 843 6 658506 658644 578 5 wp 135 162 179 175 163 176 258 108 647 87 70 -0.34213 -1.2481 1.3172 1.9697e-08 TRUE
2 147099 147231 844 6 658252 658392 577 5 wp 159 288 243 195 205 219 378 168 731 147 118 -0.24419 -0.91748 0.73008 0.0034008 FALSE
2 147258 147413 845 6 658072 658229 576 5 wp 208 220 261 257 228 294 423 260 1205 434 390 -0.73539 0.21923 -0.095059 0.57388 FALSE
2 147443 147591 846 6 657911 658024 575 5 wp 102 116 116 127 126 131 280 138 699 102 97 -1.0205 -1.0707 1.2246 1.0214e-07 TRUE
2 147581 147720 847 6 657763 657904 574 5 wp 198 210 220 182 213 270 335 160 824 316 250 -0.34873 0.18963 -0.17131 0.31827 FALSE
2 147737 147875 848 6 657591 657731 573 5 wp 139 191 182 190 151 216 226 136 580 113 85 -0.19263 -0.86884 0.94154 6.9878e-06 TRUE
2 148049 148173 850 6 657289 657436 571 5 wp 153 148 143 141 137 143 151 73 386 75 85 0.27999 -0.49696 0.3675 0.16106 FALSE
2 148206 148358 851 6 657117 657276 570 5 wp 148 209 185 154 197 215 153 95 358 188 146 0.5005 0.49698 -0.48699 0.016494 FALSE
2 148671 148791 854 6 656666 656824 566 5 wp 122 161 153 184 169 202 98 37 219 66 53 1.0206 -0.15732 0.46168 0.10239 FALSE
2 148803 148966 855 6 656526 656660 565 5 wp 139 160 168 136 127 162 83 41 202 56 53 1.2292 -0.17238 -0.016503 0.95784 FALSE
2 148962 149096 856 6 656349 656508 564 5 wp 138 150 168 141 194 218 85 38 210 80 88 1.1793 0.4413 -0.22607 0.3922 FALSE
2 149436 149588 861 6 655890 656032 560 5 wp 210 259 239 189 257 284 102 50 206 168 111 1.6561 0.99781 -1.0132 7.6323e-07 TRUE
2 150145 150304 871 6 655204 655393 552 5 wp 118 154 150 144 213 229 85 55 258 118 94 0.80423 0.50584 -0.090449 0.71264 FALSE
2 150458 150614 873 6 654871 655023 550 5 wp 129 206 212 188 175 211 238 119 514 220 200 -0.0040571 0.32168 -0.29329 0.11868 FALSE
2 150614 150779 874 6 654725 654867 549 5 wp 142 187 221 177 168 212 257 107 484 148 130 0.036928 -0.24585 0.21674 0.28453 FALSE
2 150778 150930 875 6 654552 654712 548 5 wp 170 166 194 183 213 244 309 139 661 200 159 -0.37149 -0.24564 0.45784 0.013269 FALSE
2 150954 151109 876 6 654388 654535 547 5 wp 132 181 163 132 129 174 213 120 601 150 108 -0.24617 -0.43827 0.25362 0.23268 FALSE
2 151117 151272 877 6 654205 654363 546 5 wp 160 203 242 219 181 242 294 156 703 163 139 -0.24168 -0.545 0.58417 0.0016214 FALSE
2 151403 151555 878 6 653920 654077 545 5 wp 134 204 203 175 202 232 207 111 685 200 166 -0.11408 0.02443 0.099617 0.63182 FALSE
2 151566 151710 879 6 653763 653911 544 5 wp 176 210 221 162 187 262 289 156 683 327 224 -0.20732 0.33906 -0.39419 0.024032 FALSE
2 151897 152028 882 6 653428 653582 541 5 wp 151 177 173 198 181 239 245 121 580 161 137 -0.21387 -0.26977 0.51754 0.0082073 FALSE
2 152049 152195 884 6 653267 653431 540 5 wp 172 228 211 175 194 220 273 124 569 219 151 0.018157 -0.016624 -0.087587 0.63728 FALSE
2 152211 152349 886 6 653104 653255 539 5 wp 145 165 169 135 149 199 177 97 454 174 134 0.10435 0.15655 -0.20762 0.32395 FALSE
2 152431 152553 888 6 652925 653075 537 5 wp 150 157 160 168 215 264 201 110 517 341 280 -0.1152 0.98565 -0.58132 0.0013042 FALSE
2 152787 152930 892 6 652562 652691 535 5 wp 164 185 170 132 140 175 242 127 683 159 113 -0.27425 -0.5217 0.24596 0.2283 FALSE
2 152924 153076 893 6 652425 652581 534 5 wp 184 173 183 140 212 235 307 150 666 270 230 -0.36909 0.20745 -0.15699 0.39691 FALSE
2 153065 153217 894 6 652262 652410 533 5 wp 156 204 195 147 231 234 327 146 681 425 364 -0.37475 0.83045 -0.74631 1.3142e-05 FALSE
2 153266 153394 895 6 652081 652233 532 5 wp 179 217 218 235 199 264 252 119 562 180 140 0.089058 -0.1593 0.29355 0.1145 FALSE
2 153436 153570 896 6 651903 652055 531 5 wp 148 156 180 135 160 229 206 103 542 242 186 -0.084712 0.42637 -0.3812 0.050242 FALSE
2 153885 154041 898 6 651433 651591 529 5 wp 188 251 264 231 235 262 116 60 263 94 95 1.3611 0.17025 -0.16357 0.4411 FALSE
2 154058 154212 899 6 651241 651416 528 5 wp 163 240 196 213 195 225 76 56 176 89 62 1.5904 0.29475 -0.25405 0.34426 FALSE
2 154235 154417 900 6 651092 651264 527 5 wp 148 164 147 149 136 187 47 33 123 64 64 1.8584 0.71118 -0.73278 0.02046 FALSE
2 154405 154539 901 6 650931 651075 526 5 wp 192 224 217 208 209 286 77 38 166 91 88 1.8571 0.73155 -0.64176 0.0052445 FALSE
2 154587 154699 902 6 650779 650893 525 5 wp 120 179 154 162 157 183 70 30 126 41 35 1.6507 -0.22341 0.33131 0.32372 FALSE
2 154936 155056 908 6 650421 650544 519 5 wp 118 153 139 153 132 194 43 37 107 43 34 1.753 0.033713 0.135 0.70889 FALSE
2 155091 155247 911 6 650230 650385 517 5 wp 184 187 177 154 164 208 55 19 114 51 39 2.262 0.33742 -0.46368 0.13444 FALSE
2 155877 156021 920 6 649429 649587 504 5 wp 121 162 146 149 156 191 47 26 115 68 47 1.8813 0.67113 -0.51334 0.12031 FALSE
2 156442 156591 929 6 648922 649044 499 5 wp 195 218 230 126 183 218 91 48 176 150 97 1.6851 0.98708 -1.3416 3.3277e-09 TRUE
2 156874 157022 933 6 648473 648617 494 5 wp 158 155 136 150 195 220 75 36 188 101 89 1.3147 0.75905 -0.49755 0.056469 FALSE
2 157072 157220 934 6 648274 648431 493 5 wp 187 240 212 183 162 203 69 49 198 69 68 1.7118 0.18939 -0.45965 0.065705 FALSE
2 157370 157524 936 6 647954 648124 491 5 wp 145 191 180 152 216 236 99 53 247 170 110 1.071 0.8754 -0.70592 0.0013609 FALSE
2 157535 157674 937 6 647819 647947 490 5 wp 159 181 178 160 173 211 132 71 286 130 83 0.75353 0.15335 -0.14113 0.5364 FALSE
2 157691 157837 938 6 647645 647810 489 5 wp 137 161 142 143 125 161 115 60 239 39 33 0.74675 -1.1743 1.0849 0.00076437 FALSE
2 157876 157994 939 6 647486 647640 488 5 wp 205 211 190 159 210 273 182 118 462 233 178 0.35186 0.47334 -0.46608 0.024675 FALSE
2 158018 158167 940 6 647335 647478 487 5 wp 184 213 239 168 223 275 318 123 616 278 204 -0.047943 0.24086 -0.23805 0.20567 FALSE
2 158354 158504 942 6 646977 647125 485 5 wp 123 151 132 151 150 201 152 87 447 110 92 -0.017977 -0.33235 0.57931 0.013917 FALSE
2 158641 158790 943 6 646688 646859 484 5 wp 144 189 187 167 203 228 177 97 556 188 169 0.080817 0.23808 -0.089692 0.64568 FALSE
2 158801 158923 944 6 646554 646704 483 5 wp 171 175 198 146 172 225 212 105 445 286 231 0.18878 0.8046 -0.87316 2.9843e-06 TRUE
2 159120 159249 947 6 646224 646356 481 5 wp 179 196 186 91 219 209 257 166 606 506 382 -0.23253 1.1118 -1.3021 3.3424e-06 TRUE
2 159262 159425 948 6 646073 646221 480 5 wp 175 172 167 101 193 231 259 140 607 368 283 -0.27764 0.74301 -0.79911 0.00075893 FALSE
2 159427 159581 949 6 645895 646055 479 5 wp 146 137 133 107 159 197 213 157 703 382 232 -0.62995 0.59117 -0.52334 0.12424 FALSE
2 160083 160219 951 6 645253 645401 476 5 wp 119 128 121 106 111 165 192 113 417 169 149 -0.32068 0.16063 -0.17651 0.43848 FALSE
2 160240 160390 952 6 645087 645243 475 5 wp 91 120 105 95 122 137 206 130 671 319 253 -0.92395 0.62503 -0.51787 0.011094 FALSE
2 160570 160709 954 6 644767 644907 473 5 wp 197 206 220 121 252 236 291 167 693 589 446 -0.20783 1.2075 -1.3107 1.6647e-08 TRUE
2 160735 160867 955 6 644613 644751 472 5 wp 132 172 152 113 164 195 240 147 575 405 254 -0.41921 0.79016 -0.80606 0.0017815 FALSE
2 160884 161040 956 6 644441 644587 471 5 wp 127 174 187 120 173 199 173 104 434 186 193 0.13596 0.48159 -0.52717 0.015105 FALSE
2 161046 161184 957 6 644292 644444 470 5 wp 137 113 126 116 160 155 102 70 285 102 113 0.42163 0.30828 -0.17921 0.57639 FALSE
2 161202 161330 958 6 644147 644277 469 5 wp 170 190 186 137 175 204 178 59 440 213 167 0.45228 0.61788 -0.76192 0.00014845 FALSE
2 161364 161502 959 6 643976 644114 468 5 wp 113 161 137 176 73 123 99 37 231 10 3 0.92374 -3.3906 3.2363 3.5489e-05 FALSE
2 161653 161785 960 6 643683 643829 467 5 wp 177 261 262 256 194 255 263 133 557 138 116 0.20756 -0.551 0.52858 0.038889 FALSE
2 161811 161965 961 6 643513 643663 466 5 wp 129 142 188 172 164 208 168 85 500 129 110 0.042505 -0.20265 0.39604 0.067079 FALSE
2 161979 162136 962 6 643324 643495 465 5 wp 164 158 156 124 183 244 260 109 683 312 221 -0.35568 0.4754 -0.35663 0.16373 FALSE
2 162163 162322 963 6 643162 643312 464 5 wp 170 180 161 214 176 267 201 87 474 138 117 0.15299 -0.16219 0.46072 0.038306 FALSE
2 162345 162496 965 6 642980 643138 463 5 wp 183 170 189 184 210 240 195 88 434 201 202 0.30216 0.56935 -0.40505 0.03406 FALSE
2 162500 162658 966 6 642796 642950 462 5 wp 193 237 201 153 235 239 194 109 517 216 145 0.3382 0.21435 -0.28467 0.1914 FALSE
2 163373 163513 973 6 641967 642125 452 5 wp 238 288 295 164 280 350 464 193 900 478 411 -0.25002 0.56178 -0.68659 0.0015087 FALSE
2 163538 163675 974 6 641807 641942 451 5 wp 179 195 183 116 182 197 295 167 695 328 291 -0.37262 0.47274 -0.70854 6.1201e-05 FALSE
2 163683 163825 975 6 641652 641804 450 5 wp 240 330 283 135 211 257 385 191 747 381 291 0.0061089 0.3545 -0.92078 4.5802e-07 TRUE
2 164629 164751 979 6 640730 640893 445 5 wp 128 182 154 118 136 184 201 100 446 213 140 -0.0065685 0.28628 -0.42963 0.040104 FALSE
2 166664 166824 991 6 638674 638830 437 5 wp 168 192 177 135 155 182 296 183 688 273 201 -0.45971 0.04636 -0.29168 0.11136 FALSE
2 166844 167007 994 6 638498 638644 435 5 wp 189 201 199 129 160 196 368 199 891 402 286 -0.6106 0.2961 -0.64099 0.00021242 FALSE
2 167117 167263 995 6 638232 638394 433 5 wp 166 250 227 192 230 264 300 150 659 267 205 -0.11226 0.13831 -0.0956 0.5846 FALSE
2 167436 167571 997 6 637925 638079 431 5 wp 103 128 98 139 108 182 246 124 504 60 53 -0.75223 -1.6012 1.9206 2.508e-13 TRUE
2 167581 167719 998 6 637770 637914 430 5 wp 196 215 219 197 228 309 357 175 828 317 248 -0.40952 0.12192 0.031701 0.85256 FALSE
2 167762 167894 999 6 637592 637753 429 5 wp 109 183 181 141 201 213 226 140 645 196 156 -0.39119 -0.11422 0.2976 0.16591 FALSE
2 168351 168499 1000 6 636984 637133 428 5 wp 102 120 130 161 95 195 159 76 309 56 43 0.015559 -1.1238 1.422 0.00026119 FALSE
2 168520 168682 1001 6 636812 636971 427 5 wp 142 185 153 128 137 194 253 105 600 149 111 -0.26683 -0.46147 0.3337 0.11159 FALSE
2 168704 168823 1002 6 636650 636800 426 5 wp 84 101 107 115 122 188 158 81 369 149 142 -0.36682 0.32972 0.14373 0.56811 FALSE
2 169532 169664 1006 6 635848 635982 422 5 wp 159 178 167 195 191 263 363 174 832 233 206 -0.74037 -0.24604 0.54917 0.0020333 FALSE
2 169673 169820 1007 6 635673 635823 421 5 wp 164 156 171 156 140 207 362 186 793 237 179 -0.77041 -0.32536 0.29525 0.10873 FALSE
2 169828 169978 1008 6 635525 635653 420 5 wp 142 196 162 180 146 223 388 173 792 232 142 -0.7619 -0.49928 0.5796 0.009476 FALSE
2 170027 170179 1009 6 635324 635476 419 5 wp 145 166 162 183 153 205 263 125 542 136 98 -0.30314 -0.63146 0.77203 0.00019871 FALSE
2 170282 170434 1010 6 635065 635221 418 5 wp 164 197 204 185 220 262 231 140 590 223 169 -0.077673 0.085711 0.095998 0.60083 FALSE
2 170549 170685 1011 6 634813 634953 417 5 wp 182 224 249 249 205 275 397 153 885 175 133 -0.39935 -0.79518 0.90432 0.00013891 FALSE
2 170713 170850 1012 6 634655 634782 416 5 wp 138 170 175 148 173 206 318 163 685 210 188 -0.60318 -0.18429 0.25365 0.17617 FALSE
2 170869 171022 1014 6 634484 634622 415 5 wp 179 224 199 119 188 207 374 209 963 395 303 -0.65553 0.24785 -0.53864 0.0017114 FALSE
2 171142 171295 1016 6 634200 634360 412 5 wp 185 218 183 187 216 285 365 177 888 327 212 -0.57067 -0.011024 0.1771 0.30361 FALSE
2 171401 171540 1017 6 633945 634100 411 5 wp 136 139 147 163 123 156 217 118 560 130 103 -0.3693 -0.53901 0.55669 0.012911 FALSE
2 171571 171718 1018 6 633782 633932 410 5 wp 184 246 251 171 189 261 499 199 1092 396 318 -0.68117 0.083351 -0.27557 0.1004 FALSE
2 171728 171874 1019 6 633623 633773 409 5 wp 130 174 173 99 167 183 397 261 1051 436 404 -1.1709 0.3505 -0.49981 0.025523 FALSE
2 172004 172145 1022 6 633348 633492 407 5 wp 130 127 169 129 155 191 306 150 759 212 207 -0.79305 -0.11815 0.21321 0.2658 FALSE
2 172163 172305 1023 6 633192 633338 406 5 wp 127 158 178 165 150 188 247 120 671 151 139 -0.42428 -0.39868 0.46974 0.020418 FALSE
2 172481 172619 1024 6 632876 633030 405 5 wp 229 268 250 225 232 288 327 159 763 285 217 -0.038732 0.076007 -0.13724 0.42154 FALSE
2 172631 172781 1025 6 632718 632870 404 5 wp 195 278 268 242 215 284 375 164 715 229 195 -0.10218 -0.20738 0.15991 0.35852 FALSE
2 172958 173096 1028 6 632371 632527 402 5 wp 155 182 203 170 255 245 261 140 598 359 264 -0.20869 0.6866 -0.42952 0.018191 FALSE
2 173414 173572 1032 6 631932 632065 399 5 wp 164 170 168 128 174 229 192 83 461 170 146 0.17754 0.19955 -0.19192 0.34985 FALSE
2 174568 174705 1044 6 630802 630959 384 5 wp 101 150 150 193 145 215 70 30 148 61 61 1.3773 0.37189 0.051354 0.87702 FALSE
2 174796 174987 1046 6 630562 630708 383 5 wp 122 181 142 198 117 192 107 63 249 41 37 0.73692 -1.0715 1.2244 0.0079087 FALSE
2 175426 175582 1054 6 629942 630098 377 5 wp 131 189 153 130 164 180 98 66 301 160 153 0.74038 0.84836 -0.89793 7.5157e-05 FALSE
2 176160 176311 1063 6 629186 629339 366 5 wp 153 212 197 145 200 208 147 81 283 231 183 0.77391 1.0287 -1.1045 3.3558e-08 TRUE
2 176681 176823 1067 6 628696 628846 362 5 wp 142 189 198 136 189 219 229 109 594 219 180 -0.089613 0.20095 -0.21847 0.2531 FALSE
2 176833 176992 1068 6 628537 628698 361 5 wp 146 202 196 188 183 235 240 140 565 191 152 -0.1275 -0.096566 0.20143 0.28927 FALSE
2 176996 177136 1069 6 628362 628511 360 5 wp 231 237 235 233 244 280 404 227 822 352 318 -0.4092 0.2135 -0.16437 0.34656 FALSE
2 177160 177294 1070 6 628205 628344 359 5 wp 159 256 245 197 214 199 304 161 744 228 187 -0.18296 -0.14937 0.002774 0.98827 FALSE
2 177318 177472 1071 6 628026 628189 358 5 wp 180 243 234 201 253 290 358 173 694 468 380 -0.25139 0.81301 -0.68854 3.7018e-05 FALSE
2 177481 177628 1072 6 627876 628022 357 5 wp 177 217 235 196 181 236 300 124 675 189 137 -0.091591 -0.34898 0.25983 0.16042 FALSE
2 177769 177919 1073 6 627577 627733 356 5 wp 135 189 156 187 152 164 75 47 235 24 17 1.1669 -1.69 1.7301 1.7364e-05 FALSE
2 177961 178104 1074 6 627396 627540 355 5 wp 114 156 146 116 141 177 88 44 166 65 62 1.1156 0.10793 -0.10549 0.73972 FALSE
2 178281 178442 1077 6 627055 627207 351 5 wp 176 251 251 193 225 258 123 61 288 162 137 1.2142 0.73377 -0.78738 8.7761e-05 FALSE
2 178654 178794 1080 6 626692 626846 348 5 wp 172 235 235 171 239 266 99 66 224 140 129 1.3744 0.82174 -0.80308 0.00012241 FALSE
2 179188 179333 1087 6 626167 626312 342 5 wp 143 165 156 101 132 181 69 34 190 82 56 1.4078 0.3406 -0.58045 0.062353 FALSE
2 179906 180054 1099 6 625446 625590 333 5 wp 177 187 196 131 189 235 103 51 261 155 108 1.1519 0.7442 -0.82913 0.00018947 FALSE
2 180311 180478 1104 6 625036 625192 329 5 wp 176 201 193 170 248 241 176 81 434 215 180 0.44461 0.60736 -0.45511 0.01696 FALSE
2 180661 180791 1107 6 624715 624865 325 5 wp 141 188 169 105 198 216 238 106 573 370 257 -0.15325 0.86487 -0.87401 0.00051361 FALSE
2 180976 181106 1109 6 624391 624531 323 5 wp 212 210 245 186 225 273 408 240 885 460 367 -0.55281 0.44523 -0.47286 0.0044876 FALSE
2 181122 181266 1110 6 624230 624376 322 5 wp 194 242 236 198 237 295 446 249 1137 528 387 -0.74571 0.38809 -0.3285 0.044628 FALSE
2 181294 181447 1111 6 624049 624209 321 5 wp 182 195 231 152 216 258 354 204 872 544 365 -0.54875 0.71145 -0.73645 0.00028096 FALSE
2 181567 181687 1112 6 623809 623955 320 5 wp 202 202 207 149 211 270 506 319 1340 839 596 -1.1328 0.77569 -0.80887 6.8806e-05 FALSE
2 181696 181832 1113 6 623683 623801 319 5 wp 160 134 150 70 144 169 429 298 1210 664 554 -1.4307 0.70568 -1.0097 4.0023e-05 FALSE
2 181859 181990 1114 6 623508 623640 318 5 wp 156 160 205 90 189 214 541 297 1205 997 655 -1.3146 1.0261 -1.1871 4.789e-05 FALSE
2 181993 182148 1115 6 623352 623508 317 5 wp 150 190 231 139 234 265 537 284 1162 716 550 -1.1396 0.70328 -0.60516 0.00032147 FALSE
2 182284 182432 1116 6 623067 623221 316 5 wp 173 191 195 160 216 249 398 287 1106 593 417 -1.0117 0.5215 -0.42634 0.08052 FALSE
2 182437 182575 1117 6 622920 623062 315 5 wp 189 231 231 152 218 252 333 206 911 401 301 -0.4524 0.34616 -0.47387 0.0051258 FALSE
2 182606 182747 1118 6 622748 622892 314 5 wp 167 213 239 165 225 302 464 245 1133 446 314 -0.87708 0.10848 -0.012857 0.93862 FALSE
2 182773 182915 1119 6 622584 622726 313 5 wp 138 162 161 134 174 226 309 201 731 354 293 -0.77641 0.4058 -0.25927 0.14951 FALSE
2 182925 183092 1120 6 622424 622560 312 5 wp 137 161 179 116 186 202 256 145 651 274 227 -0.44291 0.32262 -0.30488 0.10149 FALSE
2 183086 183242 1121 6 622246 622405 311 5 wp 138 143 182 111 180 214 227 138 553 159 173 -0.3195 -0.092083 0.1441 0.59528 FALSE
2 183254 183396 1122 6 622097 622249 310 5 wp 145 177 175 164 178 226 176 77 413 134 116 0.29375 -0.0018674 0.13649 0.52213 FALSE
2 183571 183750 1125 6 621769 621919 305 5 wp 160 177 170 130 126 203 181 105 436 123 99 0.17401 -0.32856 0.11447 0.60484 FALSE
2 183739 183882 1126 6 621614 621760 304 5 wp 169 243 206 218 169 250 141 73 350 87 69 0.83477 -0.45459 0.45054 0.068382 FALSE
2 183902 184053 1127 6 621422 621576 303 5 wp 148 167 179 162 141 175 126 77 327 97 90 0.59201 -0.11296 0.016077 0.94669 FALSE
2 184297 184441 1129 6 621054 621208 301 5 wp 167 211 242 260 213 254 389 206 868 206 195 -0.57358 -0.49746 0.69001 0.00096905 FALSE
2 184667 184788 1132 6 620708 620860 298 5 wp 172 220 225 199 192 213 355 218 954 275 225 -0.61018 -0.21788 0.14156 0.41445 FALSE
2 184813 184944 1133 6 620543 620695 297 5 wp 179 211 252 204 186 226 311 156 770 281 218 -0.23629 0.093278 -0.20097 0.24917 FALSE
2 185329 185486 1137 6 619993 620151 293 5 wp 196 187 208 147 184 221 187 97 460 159 133 0.37881 0.04891 -0.21462 0.28527 FALSE
2 185920 186054 1144 6 619464 619616 286 5 wp 92 129 134 127 118 142 177 94 416 108 94 -0.27134 -0.38283 0.46438 0.07155 FALSE
2 186238 186359 1146 6 619138 619260 284 5 wp 206 229 259 186 204 258 374 175 840 209 157 -0.30363 -0.53735 0.37918 0.031877 FALSE
2 186383 186540 1147 6 618955 619116 283 5 wp 174 216 202 241 198 288 289 141 721 169 154 -0.24115 -0.41799 0.65968 0.00029119 FALSE
2 186692 186850 1148 6 618670 618804 281 5 wp 169 191 218 210 170 233 180 103 336 96 87 0.50633 -0.45577 0.49104 0.051534 FALSE
2 186862 186998 1149 6 618500 618662 280 5 wp 195 203 203 180 212 219 101 60 245 122 106 1.2552 0.54653 -0.57863 0.0082235 FALSE
2 187029 187168 1150 6 618329 618471 279 5 wp 199 199 213 168 215 249 88 52 251 178 155 1.3672 1.1815 -1.1981 6.8106e-09 TRUE
2 187205 187337 1151 6 618159 618310 278 5 wp 90 118 158 122 116 120 49 24 106 47 37 1.6996 0.27859 -0.33663 0.4226 FALSE
2 187394 187554 1152 6 617952 618108 277 5 wp 167 264 248 138 221 225 82 43 149 166 137 1.9232 1.4644 -1.7314 1.0095e-09 TRUE
2 187561 187683 1154 6 617820 617971 276 5 wp 121 166 145 91 204 191 58 23 126 94 83 1.7755 1.19 -1.0865 0.021214 FALSE
2 187742 187856 1155 6 617639 617756 275 5 wp 103 121 116 90 97 139 38 15 94 55 44 1.9603 0.86982 -1.0006 0.026507 FALSE
2 188037 188171 1158 6 617326 617464 272 5 wp 168 169 174 132 193 181 72 36 156 138 125 1.6408 1.3732 -1.4471 1.3185e-08 TRUE
2 188186 188332 1159 6 617163 617314 271 5 wp 131 180 172 121 166 179 55 37 137 97 84 1.7429 1.0274 -1.1325 7.8625e-05 FALSE
2 188875 189031 1167 6 616441 616601 262 5 wp 142 175 139 88 141 154 50 36 119 84 85 1.8022 1.0699 -1.3907 1.5304e-05 FALSE
2 189221 189373 1172 6 616134 616274 258 5 wp 134 139 154 140 137 177 38 43 138 38 42 1.6347 -0.082486 0.11114 0.75293 FALSE
2 189375 189533 1173 6 615962 616100 256 5 wp 153 204 193 150 142 189 57 34 189 68 48 1.7239 0.17021 -0.41547 0.15068 FALSE
2 189663 189793 1176 6 615673 615831 253 5 wp 159 155 170 137 180 255 68 38 150 93 58 1.5948 0.58889 -0.43065 0.13374 FALSE
2 190076 190222 1182 6 615275 615431 248 5 wp 203 234 241 141 220 230 106 46 218 147 119 1.5612 0.90297 -1.163 5.0619e-08 TRUE
2 190979 191125 1192 6 614375 614521 238 5 wp 143 176 219 172 202 230 234 133 602 231 199 -0.15119 0.22493 -0.10963 0.55268 FALSE
2 191479 191624 1195 6 613879 614033 235 5 wp 139 207 220 200 155 215 350 151 836 147 142 -0.5148 -0.77326 0.74534 0.001993 FALSE
2 191925 192077 1197 6 613433 613579 233 5 wp 166 246 182 159 133 221 332 209 754 269 200 -0.49575 -0.14493 -0.12661 0.59372 FALSE
2 192057 192213 1198 6 613289 613448 232 5 wp 156 171 165 128 147 184 273 173 650 249 190 -0.49256 0.029964 -0.19282 0.30801 FALSE
2 192333 192497 1199 6 612979 613139 231 5 wp 94 128 111 175 102 156 236 136 583 92 70 -0.8408 -1.188 1.5327 7.6555e-06 TRUE
2 192644 192790 1202 6 612711 612839 229 5 wp 134 207 190 80 147 161 288 140 831 226 188 -0.48075 -0.1367 -0.37592 0.12648 FALSE
2 193313 193439 1206 6 612068 612199 224 5 wp 187 248 254 99 188 211 139 65 280 339 251 1.1724 1.6409 -2.1765 0 TRUE
2 193457 193638 1207 6 611888 612073 223 5 wp 76 124 123 121 120 195 49 28 131 56 30 1.3327 0.1124 0.26145 0.51582 FALSE
2 193861 194025 1208 6 611477 611636 222 5 wp 201 235 247 165 192 191 266 136 708 205 173 0.027631 -0.13161 -0.23562 0.19559 FALSE
2 194069 194207 1209 6 611279 611429 221 5 wp 139 190 183 153 159 237 243 101 478 116 88 -0.0079302 -0.64086 0.67995 0.0014253 FALSE
2 194396 194542 1212 6 610956 611104 219 5 wp 180 269 275 163 215 275 340 173 735 370 335 -0.12103 0.54643 -0.75283 7.9278e-06 TRUE
2 194553 194691 1213 6 610789 610947 218 5 wp 140 184 171 115 158 173 208 105 533 279 221 -0.056116 0.65209 -0.8592 9.2012e-06 TRUE
2 195188 195336 1219 6 610167 610325 211 5 wp 144 148 147 95 177 185 115 57 242 319 311 0.75991 1.9776 -1.9962 7.4827e-12 TRUE
2 195336 195494 1221 6 609986 610169 210 5 wp 196 202 193 126 209 255 139 79 332 413 329 0.79359 1.8061 -1.8882 0 TRUE
2 195847 195971 1224 6 609510 609658 206 5 wp 109 130 131 166 103 137 64 26 204 35 23 1.1733 -0.81777 0.92341 0.069918 FALSE
2 196284 196408 1226 6 609069 609221 201 5 wp 208 221 249 194 251 277 195 88 455 209 165 0.58959 0.42075 -0.38974 0.03414 FALSE
2 196440 196590 1227 6 608918 609065 200 5 wp 222 268 274 168 263 290 199 111 560 368 309 0.53827 1.0589 -1.2052 1.3327e-12 TRUE
2 196604 196760 1228 6 608742 608894 199 5 wp 147 205 227 196 192 206 194 85 430 115 84 0.40307 -0.44124 0.43969 0.039901 FALSE
2 196773 196920 1229 6 608584 608732 198 5 wp 164 191 254 211 183 226 257 115 489 142 143 0.14912 -0.23783 0.22287 0.39007 FALSE
2 196936 197099 1230 6 608419 608575 197 5 wp 133 138 141 213 114 175 199 68 462 55 33 -0.030677 -1.5904 1.8391 0.00068887 FALSE
2 197279 197419 1232 6 608083 608231 195 5 wp 146 175 187 194 138 177 179 80 384 81 60 0.35096 -0.80816 0.77508 0.010729 FALSE
2 198053 198203 1233 6 607313 607433 193 5 wp 128 179 157 158 98 151 357 154 700 114 91 -0.71843 -1.2007 0.97268 0.00066579 FALSE
2 198231 198359 1234 6 607130 607282 192 5 wp 149 236 231 288 167 301 295 109 604 118 84 -0.0032766 -0.91293 1.1754 0.0055655 FALSE
2 198472 198615 1235 6 606896 607046 191 5 wp 150 252 238 254 183 258 207 77 455 90 64 0.51691 -0.83663 0.92902 0.010242 FALSE
2 199065 199177 1239 6 606346 606507 188 5 wp 128 143 163 166 165 179 82 40 180 134 117 1.2095 1.1151 -0.92806 0.00027303 FALSE
2 200251 200387 1253 6 605130 605287 170 5 wp 134 158 150 125 165 202 81 44 197 120 89 1.1535 0.7601 -0.67187 0.011747 FALSE
2 201029 201165 1260 6 604353 604494 163 5 wp 176 174 177 137 183 240 140 61 375 110 79 0.63152 -0.16734 0.1783 0.45336 FALSE
2 201198 201322 1261 6 604194 604346 162 5 wp 146 174 182 141 164 189 158 75 478 188 148 0.26577 0.37862 -0.45722 0.027454 FALSE
2 201347 201480 1262 6 604039 604192 161 5 wp 180 197 172 143 170 258 227 95 506 153 156 0.12811 -0.0041368 -0.019586 0.93281 FALSE
2 201514 201644 1263 6 603868 604010 160 5 wp 150 177 174 179 162 203 259 134 474 228 170 -0.16383 0.19277 -0.12598 0.51218 FALSE
2 201653 201799 1264 6 603708 603860 159 5 wp 190 203 202 143 220 209 210 181 627 278 218 -0.12832 0.29302 -0.41137 0.17749 FALSE
2 202168 202296 1267 6 603218 603363 157 5 wp 121 156 161 131 169 197 162 94 370 217 154 0.15017 0.60051 -0.47534 0.023658 FALSE
2 202555 202699 1268 6 602818 602961 155 5 wp 143 150 139 84 159 188 228 154 589 606 412 -0.50215 1.4069 -1.496 2.1109e-07 TRUE
2 202980 203126 1271 6 602368 602531 152 5 wp 117 164 187 138 165 176 192 81 460 127 131 0.073983 -0.075705 0.063589 0.77076 FALSE
2 203452 203579 1273 6 601919 602061 150 5 wp 132 98 114 118 148 147 198 109 484 211 201 -0.49333 0.45231 -0.25488 0.2918 FALSE
2 203585 203729 1274 6 601779 601931 149 5 wp 224 247 212 169 262 282 367 190 856 693 487 -0.35296 1.1129 -1.1205 2.0437e-08 TRUE
2 203742 203882 1275 6 601598 601769 148 5 wp 209 227 198 132 244 260 327 219 933 794 524 -0.51887 1.2064 -1.2818 1.5739e-05 FALSE
2 203909 204055 1276 6 601435 601599 147 5 wp 166 181 159 138 235 227 282 155 773 492 437 -0.52377 1.045 -0.86465 2.0605e-05 FALSE
2 204809 204972 1286 6 600528 600684 140 5 wp 185 196 188 137 209 210 156 73 356 252 205 0.66465 1.0363 -1.1326 5.7683e-09 TRUE
2 204989 205132 1287 6 600364 600522 138 5 wp 147 167 171 130 162 196 122 65 285 132 110 0.72844 0.41761 -0.47155 0.044313 FALSE
2 205144 205293 1288 6 600218 600364 137 5 wp 138 155 156 118 138 167 102 64 258 88 98 0.76566 0.19759 -0.34526 0.19835 FALSE
2 205304 205446 1289 6 600067 600215 136 5 wp 133 149 137 124 162 175 93 56 179 144 123 0.98067 1.0214 -0.9444 0.00023091 FALSE
2 205442 205587 1291 6 599942 600100 135 5 wp 204 254 258 125 234 224 141 67 237 195 143 1.2916 0.89763 -1.2555 1.4339e-05 FALSE
2 205717 205880 1294 6 599652 599800 132 5 wp 180 218 214 199 224 262 144 63 283 203 132 0.99595 0.81087 -0.70362 0.00040746 FALSE
2 205849 206003 1295 6 599549 599683 131 5 wp 127 171 147 124 105 155 125 61 268 47 40 0.64475 -1.0134 0.74614 0.018733 FALSE
2 206010 206145 1296 6 599380 599522 130 5 wp 103 129 128 135 104 154 128 52 298 59 61 0.32196 -0.55855 0.63477 0.046104 FALSE
2 206508 206634 1302 6 598893 599047 127 5 wp 221 262 260 204 236 256 254 153 678 294 219 0.15621 0.31045 -0.458 0.0077833 FALSE
2 206677 206799 1303 6 598708 598876 126 5 wp 168 210 178 197 180 257 270 122 567 151 143 -0.10159 -0.32338 0.4537 0.018247 FALSE
2 206836 206980 1304 6 598546 598697 125 5 wp 266 323 337 291 281 394 415 182 967 372 302 -0.038965 0.19674 -0.19407 0.2307 FALSE
2 207138 207284 1305 6 598244 598392 124 5 wp 171 186 213 195 169 217 220 143 634 198 179 -0.096016 0.0035988 -0.02802 0.88113 FALSE
2 207295 207452 1306 6 598077 598237 123 5 wp 181 248 219 183 254 264 259 173 648 338 286 -0.075478 0.56771 -0.50808 0.0041455 FALSE
2 207465 207593 1307 6 597914 598068 122 5 wp 179 217 234 187 169 241 270 131 631 202 158 -0.012143 -0.12649 -0.0072835 0.96848 FALSE
2 207625 207773 1308 6 597755 597906 121 5 wp 206 223 222 170 228 268 248 125 643 345 255 0.083501 0.65083 -0.68309 7.5498e-05 FALSE
2 207800 207914 1309 6 597580 597732 120 5 wp 173 198 217 129 211 277 196 88 442 237 212 0.40191 0.71051 -0.71952 0.0024341 FALSE
2 208128 208258 1311 6 597250 597400 118 5 wp 145 197 188 206 245 261 132 92 330 174 142 0.59838 0.5489 -0.17177 0.39147 FALSE
2 209152 209294 1323 6 596236 596381 107 5 wp 128 193 203 198 128 197 181 76 420 81 57 0.35105 -0.87588 0.84255 0.019238 FALSE
2 209535 209685 1325 6 595800 595994 105 5 wp 144 195 186 169 183 258 265 151 738 246 181 -0.41629 -0.022324 0.17842 0.32712 FALSE
2 209720 209868 1326 6 595662 595812 104 5 wp 226 251 272 182 219 267 580 278 1375 550 426 -0.86478 0.20605 -0.43243 0.007141 FALSE
2 209881 210042 1327 6 595489 595647 103 5 wp 180 192 224 154 211 218 491 328 1261 635 478 -1.1423 0.44488 -0.53442 0.0086667 FALSE
2 210225 210350 1330 6 595180 595305 101 5 wp 157 224 221 164 193 217 298 137 609 153 125 -0.12618 -0.54215 0.42388 0.027395 FALSE
2 210362 210520 1331 6 595005 595166 100 5 wp 178 177 181 131 185 200 236 112 596 235 185 -0.085502 0.2482 -0.36808 0.052863 FALSE
2 210551 210694 1332 6 594830 594982 99 5 wp 179 223 213 142 206 273 189 120 465 212 201 0.33678 0.46313 -0.52052 0.0115 FALSE
2 210713 210846 1333 6 594672 594816 98 5 wp 123 179 188 162 135 161 159 85 300 82 43 0.45732 -0.82781 0.69811 0.018866 FALSE
2 211365 211506 1339 6 594028 594172 88 5 wp 175 188 192 183 187 243 85 51 280 143 114 1.1668 0.74438 -0.66231 0.0024742 FALSE
2 211705 211885 1344 6 593670 593799 83 5 wp 209 285 278 161 185 202 120 67 284 86 59 1.3938 -0.32565 -0.21676 0.33732 FALSE
2 211904 212065 1345 6 593469 593624 82 5 wp 175 248 248 237 211 278 119 56 269 87 75 1.2862 -0.063407 0.13091 0.54972 FALSE
2 212292 212439 1348 6 593093 593231 76 5 wp 146 226 208 178 163 191 221 85 430 122 93 0.33544 -0.39727 0.23447 0.31002 FALSE
2 212866 213022 1353 6 592508 592663 70 5 wp 197 235 201 137 179 235 80 49 206 182 132 1.6144 1.2883 -1.5584 4.9283e-13 TRUE
2 213031 213178 1354 6 592393 592544 69 5 wp 131 157 171 117 149 182 97 39 168 161 149 1.2498 1.3841 -1.4802 2.369e-09 TRUE
2 213618 213779 1361 6 591759 591917 59 5 wp 154 163 184 121 190 159 97 32 159 132 106 1.4658 1.0804 -1.224 6.762e-05 FALSE
2 213795 213937 1362 6 591619 591777 58 5 wp 169 182 165 111 180 212 78 60 192 175 174 1.2827 1.4152 -1.5314 2.2107e-07 TRUE
2 214405 214557 1370 6 590997 591149 50 5 wp 151 213 218 185 226 269 117 46 228 118 101 1.2527 0.54358 -0.37231 0.089364 FALSE
2 214745 214891 1373 6 590643 590797 48 5 wp 202 211 199 187 199 261 121 37 277 150 124 1.2385 0.76627 -0.75202 0.00034015 FALSE
2 215053 215203 1378 6 590330 590504 46 5 wp 152 186 179 120 213 207 134 73 365 194 155 0.58 0.705 -0.70393 0.0049299 FALSE
2 215218 215358 1379 6 590176 590326 45 5 wp 145 168 159 116 166 189 169 83 404 141 111 0.23271 0.016827 -0.084395 0.70544 FALSE
2 215504 215655 1382 6 589896 590052 43 5 wp 201 217 220 154 231 271 308 147 663 240 195 -0.12391 0.013103 -0.041215 0.81574 FALSE
2 215666 215820 1383 6 589710 589916 40 5 wp 134 170 174 114 183 268 280 136 625 434 325 -0.43697 0.92067 -0.75876 0.000337 FALSE
2 215809 215979 1384 6 589568 589727 39 5 wp 166 129 151 83 175 212 279 158 886 609 426 -0.77016 1.1075 -1.1357 0.00025637 FALSE
2 216150 216292 1387 6 589243 589397 37 5 wp 220 260 265 182 289 325 538 280 1436 576 398 -0.86319 0.20648 -0.17761 0.34003 FALSE
2 216281 216439 1388 6 589090 589230 36 5 wp 132 183 157 150 142 211 406 204 1130 229 182 -1.1363 -0.64147 0.67457 0.00020159 FALSE
2 216585 216717 1389 6 588803 588955 35 5 wp 134 178 167 127 156 183 412 237 1016 281 229 -1.1135 -0.32771 0.2318 0.19535 FALSE
2 216729 216883 1390 6 588650 588806 34 5 wp 116 120 144 72 168 162 441 302 1123 991 738 -1.6472 1.2228 -1.2137 1.0059e-06 TRUE
2 216887 217020 1391 6 588506 588648 33 5 wp 146 177 134 76 178 201 496 274 1091 874 597 -1.3715 0.99075 -1.0835 6.9006e-05 FALSE
2 217034 217177 1392 6 588351 588499 32 5 wp 173 178 198 124 186 211 451 286 1122 548 435 -1.0897 0.43889 -0.58071 0.00092178 FALSE
2 217490 217646 1394 6 587886 588047 30 5 wp 194 295 256 269 221 310 395 182 882 305 218 -0.27805 -0.094982 0.15198 0.40229 FALSE
2 217654 217813 1396 6 587716 587879 29 5 wp 192 230 209 174 255 247 441 213 1194 670 484 -0.79662 0.75839 -0.71533 0.00010893 FALSE
2 217860 217976 1397 6 587555 587697 28 5 wp 149 139 146 155 167 185 224 121 538 122 101 -0.32562 -0.60055 0.76585 0.00037672 FALSE
2 218002 218148 1399 6 587385 587530 27 5 wp 188 259 239 206 248 296 282 121 623 245 172 0.12017 0.092745 -0.01943 0.91204 FALSE
2 218138 218298 1400 6 587233 587390 26 5 wp 125 171 173 175 138 185 157 68 380 80 63 0.35572 -0.66082 0.70465 0.0046651 FALSE
2 218314 218450 1401 6 587066 587218 25 5 wp 152 199 190 200 174 276 113 76 293 93 93 0.84354 0.0052913 0.19961 0.3715 FALSE
2 218760 218934 1408 6 586599 586751 20 5 wp 164 211 194 203 185 206 84 44 243 76 57 1.3533 -0.051874 0.072017 0.77243 FALSE
2 218948 219094 1409 6 586441 586585 19 5 wp 168 206 196 192 215 249 79 45 181 77 73 1.5804 0.35201 -0.20369 0.40175 FALSE
2 219260 219423 1412 6 586105 586274 14 5 wp 177 215 220 220 192 240 100 49 257 61 63 1.3106 -0.2926 0.33656 0.15913 FALSE
2 219414 219560 1414 6 585963 586091 13 5 wp 182 245 233 185 191 220 117 57 221 76 57 1.3909 -0.22573 0.031227 0.89509 FALSE
2 219574 219710 1415 6 585822 586002 12 5 wp 103 141 142 214 177 217 80 33 155 51 34 1.1971 -0.29398 0.91353 0.0053776 FALSE
2 219674 219802 1416 6 585728 585858 11 5 wp 87 111 96 99 101 126 54 30 171 27 23 0.97892 -0.88243 0.97703 0.043144 FALSE
2 220249 220374 1423 6 585137 585308 6 5 wp 107 124 135 181 165 214 156 59 432 83 64 -0.037232 -0.66198 1.2236 1.3955e-06 TRUE
2 227183 227335 2 6 584127 584277 276 6 wp 151 176 198 242 150 301 221 125 515 122 93 -0.048946 -0.64671 0.98686 0.0038861 FALSE
2 227513 227665 3 6 583791 583949 275 6 wp 173 232 218 174 177 236 235 128 565 147 118 0.11276 -0.42502 0.28349 0.14627 FALSE
2 227679 227807 4 6 583643 583779 274 6 wp 162 174 179 143 209 165 192 130 573 198 178 -0.082006 0.15781 -0.1988 0.44705 FALSE
2 227988 228146 6 6 583316 583446 272 6 wp 210 234 224 164 262 309 249 117 539 235 174 0.25156 0.22768 -0.16415 0.45221 FALSE
2 228317 228456 8 6 582997 583142 270 6 wp 186 246 244 191 254 294 167 86 347 265 171 0.83608 0.89015 -0.81911 7.9728e-06 TRUE
2 228922 229068 13 6 582380 582531 266 6 wp 131 156 157 156 157 170 67 36 142 34 31 1.5187 -0.55741 0.63434 0.067199 FALSE
2 229120 229257 14 6 582208 582354 265 6 wp 114 136 117 157 144 194 40 37 137 30 28 1.4721 -0.49577 0.86964 0.022787 FALSE
2 230169 230291 26 6 581111 581265 253 6 wp 122 144 130 127 172 164 64 31 145 67 80 1.419 0.69651 -0.52382 0.10022 FALSE
2 230691 230846 32 6 580616 580765 248 6 wp 154 210 223 163 183 228 57 37 164 61 64 1.8881 0.36389 -0.44874 0.091211 FALSE
2 231032 231189 37 6 580270 580406 243 6 wp 166 242 230 149 182 217 76 43 107 86 44 2.077 0.46839 -0.74028 0.0048786 FALSE
2 231815 231960 47 6 579504 579644 235 6 wp 113 166 131 162 126 165 56 33 86 40 29 1.7876 -0.089761 0.19557 0.60355 FALSE
2 232403 232531 54 6 578922 579082 228 6 wp 109 179 122 142 116 213 49 19 92 49 38 2.0263 0.48846 -0.35203 0.39831 FALSE
2 233152 233279 65 6 578138 578295 216 6 wp 172 223 214 254 261 334 84 26 142 106 78 1.9517 0.91711 -0.49227 0.029067 FALSE
2 233312 233464 67 6 577995 578147 214 6 wp 202 232 277 194 224 257 85 30 146 86 73 2.118 0.65287 -0.78152 0.00080392 FALSE
2 233491 233647 69 6 577799 577939 211 6 wp 151 200 223 199 158 228 77 35 168 48 60 1.7221 0.026586 -0.044096 0.8819 FALSE
2 233666 233816 71 6 577641 577809 209 6 wp 179 186 181 192 192 253 66 51 151 79 83 1.6738 0.61583 -0.45725 0.064082 FALSE
2 234115 234255 79 6 577171 577324 202 6 wp 134 177 154 189 177 249 62 28 184 83 78 1.5183 0.68787 -0.34152 0.19687 FALSE
2 234964 235100 91 6 576369 576497 190 6 wp 137 161 157 130 189 172 140 109 345 125 120 0.22972 0.036514 0.021785 0.94074 FALSE
2 235071 235229 92 6 576223 576372 189 6 wp 83 121 139 139 116 146 148 72 361 42 29 -0.054879 -1.6288 1.8195 4.5118e-08 TRUE
2 235868 235982 96 6 575477 575589 186 6 wp 144 197 155 157 171 205 193 96 476 97 61 0.085904 -0.87789 0.92737 4.4243e-05 FALSE
2 236299 236437 97 6 575009 575165 185 6 wp 87 131 109 183 78 125 121 52 318 8 7 0.18558 -3.5568 3.7905 2.0165e-06 TRUE
2 236467 236618 98 6 574843 574997 184 6 wp 198 214 227 170 218 254 422 243 915 458 372 -0.65608 0.41151 -0.46698 0.0052467 FALSE
2 236781 236926 101 6 574530 574680 182 6 wp 141 180 202 167 186 230 442 204 996 315 263 -0.95366 -0.11181 0.21401 0.21751 FALSE
2 237054 237208 103 6 574245 574407 179 6 wp 102 136 120 139 101 153 215 129 487 93 57 -0.56731 -1.1374 1.2224 2.9896e-06 TRUE
2 237221 237365 105 6 574103 574246 178 6 wp 222 272 237 205 227 261 405 193 917 407 275 -0.35397 0.22874 -0.36122 0.030833 FALSE
2 237387 237543 106 6 573919 574071 177 6 wp 182 276 260 212 243 300 328 171 777 269 189 -0.14306 -0.097673 0.11824 0.49191 FALSE
2 237668 237810 107 6 573647 573801 175 6 wp 227 215 183 185 213 244 209 135 536 142 115 0.19283 -0.41221 0.38078 0.13894 FALSE
2 237896 238020 108 6 573435 573567 174 6 wp 180 277 238 222 212 310 380 163 803 167 134 -0.26612 -0.77466 0.81799 4.7979e-06 TRUE
2 238029 238180 109 6 573300 573431 173 6 wp 97 117 112 150 133 179 174 99 442 143 104 -0.43492 -0.14738 0.59649 0.01244 FALSE
2 238477 238597 112 6 572861 573017 170 6 wp 158 194 195 205 178 237 398 224 936 264 202 -0.83437 -0.37425 0.503 0.004108 FALSE
2 238607 238763 113 6 572702 572840 169 6 wp 194 265 269 237 171 262 403 175 797 189 139 -0.25197 -0.70826 0.54383 0.019886 FALSE
2 238788 238916 114 6 572543 572693 168 6 wp 84 129 137 150 108 143 148 78 355 29 28 -0.048159 -1.9571 2.1243 1.057e-09 TRUE
2 238963 239117 115 6 572343 572505 166 6 wp 150 162 170 181 151 201 141 81 390 122 114 0.37719 0.042026 0.049558 0.82284 FALSE
2 239700 239848 122 6 571629 571760 158 6 wp 187 255 232 179 221 299 152 74 376 188 117 0.87256 0.41507 -0.42615 0.028695 FALSE
2 240023 240155 126 6 571305 571437 153 6 wp 149 197 197 160 140 178 154 66 243 96 76 0.8477 -0.11507 -0.11484 0.63572 FALSE
2 240341 240494 128 6 570970 571143 151 6 wp 188 209 222 196 222 240 167 96 380 194 153 0.61799 0.47299 -0.43815 0.022954 FALSE
2 240824 240971 131 6 570494 570646 146 6 wp 159 209 232 188 167 277 340 190 863 355 315 -0.51875 0.34193 -0.32728 0.054982 FALSE
2 240990 241144 132 6 570316 570486 145 6 wp 194 173 213 140 188 210 333 155 700 366 265 -0.34854 0.45322 -0.62778 0.00061192 FALSE
2 241149 241300 133 6 570159 570309 144 6 wp 264 335 335 207 270 340 503 238 1038 505 375 -0.26193 0.3425 -0.59809 0.00016789 FALSE
2 241587 241754 135 6 569698 569855 142 6 wp 162 210 183 188 185 215 188 106 493 132 135 0.20345 -0.15034 0.18418 0.36169 FALSE
2 241802 241948 137 6 569518 569679 141 6 wp 154 180 158 144 185 239 204 129 568 232 202 -0.16533 0.34703 -0.20726 0.27483 FALSE
2 241963 242120 138 6 569348 569496 140 6 wp 150 216 187 136 170 238 246 143 706 336 216 -0.25916 0.42329 -0.51217 0.01675 FALSE
2 242298 242426 141 6 569031 569167 138 6 wp 183 199 205 131 216 247 290 161 730 477 329 -0.30572 0.83138 -0.88611 1.8386e-05 FALSE
2 242471 242601 142 6 568856 568996 137 6 wp 146 239 198 162 190 262 341 199 920 235 212 -0.62101 -0.2999 0.31684 0.071601 FALSE
2 242758 242908 143 6 568549 568707 136 6 wp 274 344 312 290 277 360 541 249 1334 445 362 -0.46252 0.025823 -0.085105 0.58801 FALSE
2 242917 243077 144 6 568383 568543 135 6 wp 157 221 225 164 219 246 347 176 937 283 232 -0.54542 -0.074419 0.081472 0.63811 FALSE
2 243091 243233 145 6 568220 568372 134 6 wp 268 281 245 199 283 315 490 242 1038 363 352 -0.48056 0.062023 -0.1273 0.51579 FALSE
2 243255 243401 146 6 568062 568207 133 6 wp 196 250 206 158 262 265 371 196 903 262 209 -0.47329 -0.25126 0.26053 0.17331 FALSE
2 243567 243726 148 6 567729 567877 130 6 wp 165 185 214 132 178 211 217 114 459 179 159 0.17706 0.13484 -0.31138 0.11515 FALSE
2 243737 243881 149 6 567578 567722 129 6 wp 188 237 223 184 169 213 188 84 393 161 94 0.64676 -0.016275 -0.22989 0.25949 FALSE
2 243896 244042 150 6 567397 567559 128 6 wp 200 187 207 167 220 236 129 68 379 223 167 0.79497 0.86945 -0.86497 1.7891e-05 FALSE
2 244046 244201 151 6 567258 567394 127 6 wp 152 150 157 128 185 184 91 49 285 123 94 0.87588 0.47814 -0.4262 0.086826 FALSE
2 244375 244547 154 6 566897 567067 123 6 wp 174 267 224 176 223 261 136 65 395 124 112 0.90307 0.11127 -0.17563 0.39073 FALSE
2 244963 245087 161 6 566395 566519 119 6 wp 167 152 142 168 154 225 179 112 518 173 133 -0.080745 0.005817 0.16865 0.46137 FALSE
2 245069 245226 162 6 566210 566386 118 6 wp 155 217 199 186 178 238 264 127 611 162 129 -0.11501 -0.39135 0.41505 0.031094 FALSE
2 245397 245553 165 6 565904 566065 115 6 wp 179 188 190 156 213 275 290 148 620 233 155 -0.25249 -0.093529 0.23133 0.21548 FALSE
2 245559 245707 166 6 565748 565896 113 6 wp 149 198 199 199 151 220 326 162 663 102 100 -0.42451 -1.1557 1.1704 9.6572e-08 TRUE
2 245987 246127 168 6 565330 565474 108 6 wp 167 158 139 137 156 192 334 173 835 341 292 -0.81371 0.32107 -0.32425 0.068757 FALSE
2 246128 246288 169 6 565181 565339 107 6 wp 140 153 148 90 174 203 404 220 1104 474 375 -1.2379 0.39526 -0.38643 0.036614 FALSE
2 246266 246400 170 6 565041 565198 106 6 wp 144 181 139 76 131 191 344 235 708 496 387 -0.90358 0.71127 -1.0248 0.00085957 FALSE
2 246424 246574 172 6 564876 565034 105 6 wp 157 181 179 114 188 202 385 239 853 552 392 -0.88621 0.66471 -0.76838 0.00080481 FALSE
2 246840 247001 174 6 564459 564618 103 6 wp 210 295 252 213 186 263 290 115 631 125 85 0.25795 -0.9012 0.6556 0.0013993 FALSE
2 249270 249438 206 6 562012 562170 74 6 wp 187 208 186 158 192 213 128 74 354 251 203 0.78355 1.1159 -1.2213 3.7555e-10 TRUE
2 249394 249550 207 6 561911 562072 73 6 wp 135 180 191 174 170 210 142 68 291 179 124 0.68154 0.63279 -0.5503 0.01028 FALSE
2 249738 249884 209 6 561589 561733 69 6 wp 166 221 200 173 176 223 132 65 346 115 114 0.8355 0.17972 -0.27067 0.20951 FALSE
2 249883 250042 210 6 561416 561576 68 6 wp 194 290 273 189 190 254 173 67 383 134 120 0.98879 0.11669 -0.42595 0.031895 FALSE
2 250055 250209 211 6 561281 561410 67 6 wp 178 191 179 143 177 228 187 75 424 203 146 0.39947 0.4314 -0.50022 0.01263 FALSE
2 250521 250638 215 6 560793 560939 64 6 wp 175 213 247 212 191 272 272 119 607 248 185 0.049257 0.18909 -0.15568 0.38268 FALSE
2 250672 250829 217 6 560611 560784 62 6 wp 191 274 207 224 220 287 300 158 849 432 309 -0.22072 0.60914 -0.54166 0.0012733 FALSE
2 250873 250999 218 6 560462 560598 61 6 wp 198 286 254 197 216 253 283 161 621 303 244 0.1251 0.3902 -0.58837 0.00061692 FALSE
2 251129 251274 221 6 560163 560330 59 6 wp 162 248 222 202 200 265 138 53 308 165 133 1.0496 0.6646 -0.63709 0.0016477 FALSE
2 251505 251663 222 6 559801 559976 57 6 wp 107 139 134 191 190 237 184 113 496 186 150 -0.36201 0.15505 0.49444 0.015444 FALSE
2 252551 252712 233 6 558764 558929 48 6 wp 146 159 154 127 147 157 147 80 412 145 138 0.25815 0.25587 -0.40268 0.073589 FALSE
2 253516 253658 246 6 557800 557967 40 6 wp 185 204 209 118 260 299 168 103 385 500 397 0.51426 1.7863 -1.6948 8.654e-09 TRUE
2 253681 253818 247 6 557642 557803 39 6 wp 136 195 201 160 213 204 177 95 376 243 160 0.36771 0.65702 -0.58326 0.0069272 FALSE
2 253829 253967 248 6 557493 557636 38 6 wp 128 159 160 111 149 179 134 79 431 223 227 0.22536 0.94029 -1.0278 1.6183e-06 TRUE
2 253969 254135 249 6 557360 557495 37 6 wp 216 284 254 170 255 309 268 126 614 467 323 0.28123 1.0341 -1.1396 2.4745e-09 TRUE
2 254150 254307 250 6 557165 557316 35 6 wp 165 258 253 190 186 274 301 123 587 203 148 0.088535 -0.15911 0.04922 0.80788 FALSE
2 254308 254460 251 6 557000 557152 34 6 wp 272 380 384 241 303 359 428 205 640 333 259 0.25166 0.14212 -0.3938 0.090721 FALSE
2 254629 254780 253 6 556682 556828 32 6 wp 127 155 166 186 134 193 244 131 612 205 198 -0.43649 0.11374 0.035091 0.87049 FALSE
2 254799 254947 254 6 556511 556657 31 6 wp 135 176 170 146 145 188 260 165 495 211 157 -0.36286 -0.058246 -0.00097298 0.99687 FALSE
2 255091 255235 255 6 556220 556366 30 6 wp 84 92 78 141 115 171 119 57 352 64 61 -0.26927 -0.5993 1.2866 0.00011276 FALSE
2 255253 255399 256 6 556063 556203 29 6 wp 100 147 138 104 134 179 281 130 597 184 156 -0.71096 -0.19032 0.24466 0.24011 FALSE
2 256978 257116 263 6 554315 554477 24 6 wp 103 109 117 129 96 116 185 97 403 138 106 -0.38771 -0.13208 0.13978 0.58895 FALSE
2 257418 257575 267 6 553880 554032 21 6 wp 189 229 202 139 204 252 364 166 827 443 337 -0.42461 0.59481 -0.72188 2.0619e-05 FALSE
2 257585 257728 268 6 553730 553872 20 6 wp 194 214 203 145 190 249 356 164 821 538 415 -0.424 0.90393 -1.0384 7.1439e-10 TRUE
2 257733 257877 269 6 553582 553726 19 6 wp 207 214 187 156 237 238 366 185 830 463 430 -0.48978 0.75695 -0.76967 6.7495e-05 FALSE
2 257892 258039 271 6 553414 553564 18 6 wp 189 225 224 192 191 258 307 202 863 337 287 -0.40459 0.25821 -0.31014 0.069066 FALSE
2 258370 258514 273 6 552945 553089 15 6 wp 144 188 186 140 134 198 200 80 469 98 69 0.1966 -0.74516 0.55202 0.0167 FALSE
2 258537 258689 274 6 552774 552926 14 6 wp 116 179 173 167 148 172 272 118 675 121 98 -0.45475 -0.84941 0.86907 8.8036e-05 FALSE
2 258746 258889 275 6 552577 552719 13 6 wp 79 115 117 147 111 145 148 68 371 43 36 -0.18859 -1.4634 1.8033 7.5665e-08 TRUE
2 259099 259215 278 6 552301 552423 9 6 wp 141 173 180 147 126 170 269 87 529 71 62 -0.11714 -1.3127 1.106 0.00024305 FALSE
2 265634 265749 2 6 551637 551754 151 7 wp 86 103 118 109 75 109 214 108 639 48 54 -0.8698 -1.7518 1.6411 3.0141e-07 TRUE
2 265786 265896 3 6 551460 551612 150 7 wp 136 154 144 192 216 246 250 129 550 275 258 -0.41939 0.57411 -0.039019 0.83113 FALSE
2 265936 266086 4 6 551277 551427 149 7 wp 148 221 223 196 157 174 344 157 622 137 105 -0.30475 -0.89519 0.70392 0.013732 FALSE
2 266139 266282 5 6 551099 551251 148 7 wp 80 138 149 195 79 143 181 89 343 24 19 -0.13902 -2.5198 2.7051 9.8959e-05 FALSE
2 266509 266635 6 6 550749 550885 146 7 wp 182 191 185 149 209 208 214 129 501 166 119 0.073837 -0.21281 0.17311 0.39703 FALSE
2 266660 266796 7 6 550575 550731 145 7 wp 173 185 212 143 161 210 313 123 669 157 126 -0.24336 -0.5628 0.35094 0.072142 FALSE
2 266820 266938 8 6 550451 550591 144 7 wp 193 218 193 121 232 239 318 177 743 574 389 -0.35789 0.9902 -1.0939 1.9084e-05 FALSE
2 266955 267099 9 6 550285 550439 143 7 wp 157 201 154 122 159 203 311 166 829 288 240 -0.62696 0.11021 -0.25648 0.15479 FALSE
2 267107 267254 10 6 550134 550282 142 7 wp 155 203 165 130 179 222 265 150 746 342 258 -0.42366 0.46412 -0.50646 0.0043749 FALSE
2 267258 267386 11 6 549998 550132 141 7 wp 120 155 167 185 125 239 217 130 568 96 76 -0.35981 -1.0252 1.2798 7.1229e-06 TRUE
2 267572 267705 12 6 549696 549822 140 7 wp 126 170 161 151 130 194 110 51 268 53 28 0.80785 -1.0038 1.0053 0.00097754 FALSE
2 267742 267877 13 6 549504 549664 138 7 wp 239 241 228 220 206 230 112 73 290 116 96 1.265 0.20894 -0.37209 0.14231 FALSE
2 267925 268065 14 6 549321 549500 136 7 wp 180 192 186 183 179 250 142 52 353 182 129 0.77942 0.61872 -0.55003 0.007508 FALSE
2 268508 268656 20 6 548729 548873 130 7 wp 133 169 154 94 159 188 189 129 489 217 178 -0.15849 0.32828 -0.44611 0.052388 FALSE
2 268674 268810 21 6 548582 548732 129 7 wp 161 193 175 164 163 184 220 119 572 202 207 -0.070266 0.25993 -0.36107 0.059682 FALSE
2 268986 269132 24 6 548263 548430 127 7 wp 209 273 198 173 255 267 432 228 1019 535 399 -0.61298 0.53171 -0.56062 0.00071776 FALSE
2 269138 269283 25 6 548095 548252 126 7 wp 153 223 204 129 187 209 337 163 818 301 229 -0.47624 0.08865 -0.28853 0.10212 FALSE
2 269900 270044 29 6 547343 547488 122 7 wp 150 149 144 116 137 193 434 205 974 346 266 -1.1636 -0.012703 -0.048214 0.78729 FALSE
2 270168 270324 30 6 547059 547223 121 7 wp 150 173 181 139 197 231 297 178 847 509 365 -0.66949 0.81074 -0.70398 4.1619e-05 FALSE
2 270343 270481 31 6 546903 547047 120 7 wp 158 161 215 151 222 226 300 150 585 511 316 -0.32005 0.98428 -0.87771 0.0030758 FALSE
2 270506 270662 32 6 546725 546875 119 7 wp 197 232 217 175 254 290 427 214 905 414 358 -0.58972 0.36179 -0.27162 0.1036 FALSE
2 270669 270789 33 6 546593 546714 118 7 wp 70 101 111 147 85 142 140 42 317 53 54 -0.041421 -0.72249 1.0998 0.024897 FALSE
2 271460 271617 43 6 545773 545929 108 7 wp 161 186 192 129 177 198 121 78 399 153 115 0.59523 0.27615 -0.43393 0.044787 FALSE
2 271623 271742 44 6 545626 545766 106 7 wp 141 169 204 132 181 210 115 45 272 208 153 0.974 1.1558 -1.1897 3.3325e-08 TRUE
2 272066 272215 47 6 545215 545369 102 7 wp 144 193 170 147 130 167 122 54 278 64 65 0.86551 -0.40622 0.16679 0.53842 FALSE
2 272512 272665 52 6 544731 544905 99 7 wp 187 209 174 158 260 285 121 66 314 284 160 0.90807 1.2086 -0.98342 0.0044151 FALSE
2 272821 272975 54 6 544416 544575 96 7 wp 192 211 257 168 234 311 168 78 362 144 92 0.80472 0.0034901 0.034966 0.88596 FALSE
2 272992 273125 55 6 544270 544419 95 7 wp 125 157 144 168 139 158 183 87 394 70 76 0.04158 -0.80048 0.88622 0.00039578 FALSE
2 273133 273292 56 6 544104 544263 94 7 wp 143 199 194 212 188 260 271 136 681 176 146 -0.30988 -0.34702 0.5963 0.0014653 FALSE
2 273311 273441 57 6 543949 544091 93 7 wp 183 226 250 228 184 280 284 108 523 158 110 0.19759 -0.41157 0.42912 0.076443 FALSE
2 273458 273608 58 6 543780 543936 92 7 wp 171 194 192 155 184 209 242 106 556 181 135 0.015531 -0.11462 0.033125 0.86587 FALSE
2 273640 273762 59 6 543628 543752 91 7 wp 173 196 163 173 194 201 218 133 712 180 171 -0.23035 -0.13567 0.17648 0.43744 FALSE
2 273926 274086 60 6 543301 543462 90 7 wp 119 168 157 205 146 205 82 32 255 31 32 1.0923 -1.0157 1.3053 0.0015253 FALSE
2 274449 274591 64 6 542791 542942 87 7 wp 169 190 177 193 190 231 126 60 285 146 140 0.88545 0.67509 -0.53482 0.011602 FALSE
2 274821 274969 68 6 542430 542573 83 7 wp 136 158 163 190 164 229 192 87 446 122 119 0.04448 -0.17972 0.47589 0.025707 FALSE
2 274996 275158 70 6 542240 542397 81 7 wp 209 246 280 230 258 332 279 129 684 214 181 0.14839 -0.051644 0.1505 0.38814 FALSE
2 275178 275314 71 6 542054 542215 80 7 wp 177 238 237 229 213 293 320 131 618 178 151 -0.040625 -0.32919 0.44897 0.012963 FALSE
2 275510 275665 73 6 541726 541885 78 7 wp 166 252 233 234 167 267 264 94 452 89 77 0.33889 -0.9264 0.92165 0.005895 FALSE
2 275780 275931 74 6 541460 541612 77 7 wp 150 222 206 202 170 245 135 48 317 46 35 0.94646 -1.19 1.2367 5.4564e-06 TRUE
2 275971 276100 75 6 541292 541422 76 7 wp 159 238 195 172 207 235 181 71 438 121 127 0.51108 -0.037228 0.038567 0.85164 FALSE
2 276134 276270 76 6 541121 541262 75 7 wp 149 152 169 117 167 197 198 94 387 107 84 0.13021 -0.48144 0.44629 0.052683 FALSE
2 276449 276588 78 6 540797 540939 73 7 wp 130 191 213 187 176 237 316 146 724 152 117 -0.45465 -0.74499 0.86463 6.911e-06 TRUE
2 276742 276878 79 6 540511 540651 72 7 wp 135 170 181 186 151 176 247 101 554 134 157 -0.17038 -0.19428 0.23746 0.39793 FALSE
2 276892 277050 80 6 540339 540496 71 7 wp 184 256 243 192 214 275 316 164 617 254 199 -0.045544 0.057741 -0.11768 0.50078 FALSE
2 277397 277540 83 6 539844 539996 68 7 wp 181 223 165 170 236 261 282 133 611 231 195 -0.1617 0.11196 0.054228 0.76979 FALSE
2 277551 277692 84 6 539698 539835 67 7 wp 181 185 174 126 186 195 193 78 455 184 161 0.3132 0.35533 -0.51332 0.020723 FALSE
2 277700 277852 85 6 539531 539669 66 7 wp 172 172 185 197 187 219 176 83 401 152 72 0.38762 -0.1891 0.32406 0.20129 FALSE
2 277874 278021 86 6 539367 539513 65 7 wp 161 232 225 249 214 241 130 59 341 92 81 0.96097 -0.17182 0.32933 0.23224 FALSE
2 278405 278540 90 6 538861 538991 62 7 wp 125 164 168 180 123 186 67 26 148 11 13 1.6403 -1.905 1.9623 1.2826e-05 TRUE
2 278719 278863 91 6 538528 538680 61 7 wp 256 402 405 346 328 399 127 52 233 96 62 2.0168 -0.036243 0.014929 0.95563 FALSE
2 278878 279021 92 6 538369 538511 60 7 wp 76 153 125 190 110 159 69 26 119 8 5 1.3582 -2.7015 3.0715 5.6281e-05 FALSE
2 279046 279197 93 6 538188 538321 59 7 wp 148 165 150 169 150 210 76 39 143 29 29 1.4882 -0.816 0.94728 0.0045977 FALSE
2 279809 279925 103 6 537431 537580 52 7 wp 159 195 188 170 199 238 74 49 180 100 82 1.5099 0.62892 -0.52347 0.031119 FALSE
2 279946 280090 104 6 537300 537446 49 7 wp 167 257 228 157 225 242 116 62 246 144 115 1.2803 0.64815 -0.76351 0.0004387 FALSE
2 280281 280438 107 6 536950 537113 46 7 wp 192 286 267 169 259 316 210 112 415 241 194 0.64267 0.56689 -0.63165 0.0046644 FALSE
2 280455 280593 108 6 536795 536943 45 7 wp 174 247 246 149 236 299 213 121 474 171 130 0.37135 -0.079667 0.048195 0.84312 FALSE
2 280796 280952 110 6 536432 536593 43 7 wp 195 215 235 235 178 308 223 102 380 126 97 0.48896 -0.35551 0.45176 0.096904 FALSE
2 281256 281415 111 6 535974 536135 42 7 wp 137 151 191 174 166 216 208 109 378 82 94 0.078447 -0.65983 0.82136 0.00059601 FALSE
2 281432 281560 112 6 535812 535964 41 7 wp 121 202 165 170 160 232 342 156 639 87 76 -0.58491 -1.4624 1.6148 9.8936e-12 TRUE
2 281597 281746 113 6 535617 535780 40 7 wp 165 240 228 193 196 257 338 179 664 201 145 -0.26654 -0.44378 0.42098 0.019693 FALSE
2 282117 282251 117 6 535138 535274 37 7 wp 194 210 187 138 262 280 219 125 457 278 234 0.19673 0.67631 -0.5545 0.057749 FALSE
2 282252 282386 118 6 534989 535139 36 7 wp 171 220 225 152 264 298 251 139 622 357 285 -0.02434 0.73032 -0.58413 0.0051041 FALSE
2 282397 282555 119 6 534831 534969 33 7 wp 214 235 214 162 210 224 242 119 556 172 140 0.23163 -0.16758 -0.046581 0.80526 FALSE
2 282564 282681 120 6 534662 534837 32 7 wp 95 148 127 178 160 192 155 67 372 158 111 0.035458 0.26886 0.20871 0.36626 FALSE
2 282754 282894 123 6 534494 534640 29 7 wp 141 199 165 134 178 247 205 97 527 333 252 0.010015 0.91441 -0.8344 5.9057e-06 TRUE
2 282916 283072 124 6 534344 534486 28 7 wp 160 174 162 118 147 196 201 116 547 304 235 -0.082577 0.72378 -0.89832 2.2932e-06 TRUE
2 283053 283192 125 6 534194 534315 27 7 wp 107 118 126 96 110 151 168 103 484 183 183 -0.38315 0.37818 -0.4195 0.06459 FALSE
2 283211 283377 126 6 534018 534184 26 7 wp 173 235 272 165 218 247 371 180 794 393 331 -0.31321 0.47816 -0.6413 0.00014513 FALSE
2 283403 283547 127 6 533841 533981 25 7 wp 122 208 200 212 138 180 318 158 722 120 80 -0.50402 -1.2118 1.1962 0.00028437 FALSE
2 283652 283794 129 6 533614 533748 23 7 wp 132 178 178 151 160 223 352 168 650 211 139 -0.62956 -0.42084 0.49226 0.013282 FALSE
2 284170 284307 136 6 533092 533242 17 7 wp 129 148 146 185 144 221 204 124 514 140 109 -0.30749 -0.38219 0.70384 0.00087736 FALSE
2 284626 284765 142 6 532625 532773 11 7 wp 152 199 197 152 195 224 143 66 306 103 98 0.77296 0.027392 -0.024252 0.91387 FALSE
2 284776 284916 144 6 532497 532643 9 7 wp 134 171 188 139 164 214 120 45 216 62 75 1.0388 -0.097669 0.10657 0.68932 FALSE
2 285048 285205 147 6 532208 532344 5 7 wp 152 193 191 143 125 196 92 44 222 33 34 1.2918 -1.0069 0.73868 0.01769 FALSE
2 286669 286814 9 6 530600 530748 552 8 wp 182 234 219 176 218 252 122 81 310 141 114 0.98387 0.36182 -0.39384 0.056326 FALSE
2 286825 286959 10 6 530456 530598 551 8 wp 181 273 268 198 237 280 181 71 382 139 115 0.88238 0.076627 -0.14099 0.47189 FALSE
2 286994 287143 11 6 530290 530446 550 8 wp 175 198 249 152 184 259 141 92 455 187 125 0.59382 0.28428 -0.41606 0.069882 FALSE
2 287307 287442 15 6 529968 530118 547 8 wp 165 229 260 151 216 249 261 141 562 258 230 0.094341 0.37621 -0.51834 0.0055577 FALSE
2 287462 287582 16 6 529829 529959 546 8 wp 157 206 203 182 174 239 238 114 564 219 162 0.0094411 0.13038 -0.11336 0.54706 FALSE
2 287606 287756 17 6 529652 529808 545 8 wp 125 145 142 146 175 171 281 167 795 335 305 -0.87166 0.46112 -0.25607 0.15736 FALSE
2 287780 287937 18 6 529470 529612 544 8 wp 135 191 179 157 205 227 271 155 687 375 311 -0.44749 0.69239 -0.52409 0.0027265 FALSE
2 287954 288110 19 6 529325 529461 543 8 wp 190 222 229 184 177 251 260 169 775 214 181 -0.19017 -0.19455 0.067714 0.70512 FALSE
2 288238 288375 20 6 529037 529193 542 8 wp 125 147 178 163 153 187 426 178 1042 208 173 -1.126 -0.66977 0.78205 0.00020105 FALSE
2 288417 288566 21 6 528847 529020 541 8 wp 164 202 207 159 169 220 391 187 917 294 226 -0.67922 -0.12748 0.0055431 0.97474 FALSE
2 288600 288753 22 6 528658 528811 540 8 wp 118 218 249 183 165 268 363 156 797 225 201 -0.48116 -0.21905 0.24787 0.35851 FALSE
2 288904 289053 24 6 528358 528514 537 8 wp 137 166 152 138 182 176 384 192 1018 356 309 -1.0744 0.16853 -0.097026 0.58141 FALSE
2 289075 289203 25 6 528188 528337 536 8 wp 183 240 218 220 231 272 434 198 935 430 346 -0.60206 0.3677 -0.24576 0.14065 FALSE
2 289311 289450 26 6 527940 528103 535 8 wp 144 183 200 183 194 218 301 130 666 190 160 -0.35598 -0.24901 0.3757 0.045505 FALSE
2 289651 289790 28 6 527614 527760 533 8 wp 220 304 274 118 156 201 582 247 952 418 296 -0.5536 -0.025392 -0.78711 0.0034339 FALSE
2 289808 289946 29 6 527462 527600 532 8 wp 142 169 197 136 162 203 373 192 802 232 226 -0.76247 -0.20947 0.13088 0.46982 FALSE
2 289976 290110 30 6 527299 527431 531 8 wp 156 164 176 155 163 171 320 165 785 232 196 -0.64814 -0.16936 0.096929 0.60102 FALSE
2 290124 290264 31 6 527143 527285 530 8 wp 166 135 175 128 186 217 228 130 603 317 254 -0.29508 0.6501 -0.56593 0.0046031 FALSE
2 290652 290789 36 6 526619 526775 526 8 wp 177 268 256 144 194 281 356 163 763 411 267 -0.19313 0.44769 -0.69462 0.0021977 FALSE
2 291048 291159 41 6 526233 526377 521 8 wp 136 140 167 135 174 229 263 157 726 249 200 -0.65648 0.053368 0.15937 0.39512 FALSE
2 291194 291347 42 6 526058 526225 520 8 wp 152 170 165 169 188 200 336 191 868 268 252 -0.81318 -0.021627 0.16199 0.36215 FALSE
2 291710 291855 47 6 525554 525714 515 8 wp 153 205 183 152 211 271 309 217 817 388 258 -0.65881 0.28032 -0.11972 0.63368 FALSE
2 292467 292594 51 6 524811 524957 511 8 wp 185 231 218 216 223 270 291 161 800 189 150 -0.25745 -0.46802 0.5757 0.0013205 FALSE
2 292624 292753 52 6 524640 524784 510 8 wp 140 143 180 160 179 196 194 96 506 107 78 -0.051678 -0.68754 0.8426 0.00015363 FALSE
2 292805 292925 53 6 524481 524607 509 8 wp 143 182 167 150 172 200 195 85 440 163 118 0.15751 0.038684 -0.0083383 0.96838 FALSE
2 293122 293289 58 6 524148 524306 506 8 wp 168 187 193 142 191 214 271 127 644 292 222 -0.21419 0.3815 -0.4452 0.013893 FALSE
2 293293 293438 59 6 523968 524122 504 8 wp 173 198 176 193 181 240 255 149 622 163 128 -0.22199 -0.44402 0.55218 0.0040147 FALSE
2 293475 293618 60 6 523812 523954 503 8 wp 135 195 233 221 180 206 293 144 717 167 144 -0.33038 -0.47921 0.56188 0.027566 FALSE
2 293631 293771 61 6 523639 523795 502 8 wp 151 217 183 188 207 226 335 222 713 328 314 -0.61619 0.31204 -0.18389 0.46445 FALSE
2 293952 294115 63 6 523300 523461 500 8 wp 165 200 215 193 182 222 356 158 881 282 210 -0.53518 -0.08191 0.073334 0.67569 FALSE
2 294206 294328 64 6 523061 523205 499 8 wp 78 106 116 155 92 136 90 24 251 14 16 0.58995 -2.016 2.3447 0.00013607 FALSE
2 294363 294512 65 6 522880 523049 498 8 wp 197 237 279 229 217 298 193 66 442 144 102 0.76397 -0.080375 0.087397 0.67775 FALSE
2 294548 294670 66 6 522742 522860 497 8 wp 102 161 124 167 116 156 125 65 300 106 88 0.34956 0.054752 0.095874 0.76725 FALSE
2 294686 294812 67 6 522590 522722 496 8 wp 140 167 167 131 184 172 155 77 272 138 116 0.53797 0.33194 -0.34458 0.1317 FALSE
2 294845 294989 68 6 522419 522580 495 8 wp 116 168 136 120 160 178 106 52 283 130 77 0.6603 0.32298 -0.25306 0.33741 FALSE
2 295480 295614 72 6 521804 521958 490 8 wp 139 187 164 186 185 212 312 186 802 240 175 -0.71693 -0.26613 0.46818 0.010136 FALSE
2 295780 295936 74 6 521468 521630 488 8 wp 135 196 173 195 212 213 343 162 737 247 196 -0.6225 -0.11251 0.3683 0.04051 FALSE
2 295957 296087 75 6 521323 521453 487 8 wp 191 294 284 219 245 284 311 146 648 181 159 0.14497 -0.32872 0.24205 0.17202 FALSE
2 296426 296566 78 6 520869 521006 485 8 wp 109 158 181 189 128 160 152 73 342 83 71 0.34112 -0.49152 0.56422 0.13739 FALSE
2 297061 297203 87 6 520207 520356 479 8 wp 174 210 223 178 202 240 239 152 673 273 222 -0.10385 0.29595 -0.32089 0.069856 FALSE
2 297204 297342 88 6 520071 520209 478 8 wp 141 155 115 136 153 182 202 93 509 95 102 -0.22889 -0.59459 0.72725 0.0016279 FALSE
2 297358 297509 89 6 519929 520056 477 8 wp 158 201 194 154 182 232 306 177 902 309 252 -0.58866 0.12655 -0.14775 0.39805 FALSE
2 297508 297646 90 6 519764 519904 476 8 wp 127 174 156 127 192 223 273 184 752 382 272 -0.72146 0.48422 -0.30093 0.16378 FALSE
2 297678 297827 91 6 519576 519730 475 8 wp 149 187 186 157 205 307 267 146 741 369 257 -0.41367 0.53459 -0.25118 0.21512 FALSE
2 298196 298337 94 6 519068 519216 473 8 wp 98 148 139 160 119 192 252 119 565 102 83 -0.59331 -0.95121 1.1921 1.6308e-07 TRUE
2 298378 298506 95 6 518907 519031 472 8 wp 136 138 152 136 151 185 282 156 748 225 221 -0.75848 0.0053067 0.081669 0.66829 FALSE
2 298676 298820 97 6 518588 518736 470 8 wp 143 192 197 128 221 274 326 166 720 376 296 -0.5164 0.51624 -0.35791 0.071328 FALSE
2 298984 299136 99 6 518265 518403 468 8 wp 132 125 123 119 120 155 184 85 461 156 112 -0.2033 -0.028503 0.01505 0.94917 FALSE
2 299149 299323 100 6 518107 518249 467 8 wp 119 116 134 84 111 141 159 91 392 132 99 -0.10593 -0.098098 -0.10853 0.67946 FALSE
2 299294 299450 101 6 517949 518112 466 8 wp 117 149 129 106 121 191 117 77 327 142 164 0.29808 0.6412 -0.63475 0.021665 FALSE
2 299442 299600 102 6 517791 517938 465 8 wp 242 214 235 140 200 285 246 125 507 458 302 0.31952 1.1215 -1.3616 1.1585e-06 TRUE
2 299613 299761 103 6 517630 517786 464 8 wp 165 162 167 127 207 212 189 127 403 257 228 0.067044 0.72935 -0.65637 0.014866 FALSE
2 299782 299942 104 6 517455 517593 463 8 wp 192 286 284 232 287 293 255 148 556 210 195 0.31281 0.10733 -0.059067 0.74898 FALSE
2 301481 301633 106 6 515780 515922 461 8 wp 190 249 231 144 143 152 140 75 282 87 50 1.0787 -0.52586 -0.12787 0.59608 FALSE
2 301746 301917 108 6 515485 515639 460 8 wp 192 193 208 172 200 209 116 67 386 87 59 0.82695 -0.51303 0.42737 0.063056 FALSE
2 301949 302099 109 6 515305 515474 459 8 wp 181 238 239 165 217 185 149 92 329 188 173 0.85066 0.68704 -0.94178 1.6528e-05 FALSE
2 302120 302251 110 6 515150 515284 458 8 wp 181 284 226 204 201 236 134 70 311 164 115 1.1073 0.49284 -0.6451 0.0016013 FALSE
2 302455 302613 112 6 514812 514953 456 8 wp 139 189 162 129 167 178 128 67 367 125 109 0.54193 0.17358 -0.27473 0.2355 FALSE
2 302906 303060 116 6 514343 514495 451 8 wp 170 207 193 152 156 200 131 54 305 115 106 0.939 0.26897 -0.49265 0.029721 FALSE
2 303354 303506 120 6 513895 514051 446 8 wp 113 154 122 131 141 189 113 66 285 79 75 0.43555 -0.20094 0.38541 0.16916 FALSE
2 303518 303670 121 6 513750 513898 445 8 wp 141 188 143 144 149 200 154 57 344 95 88 0.49398 -0.17556 0.17822 0.46308 FALSE
2 303693 303815 122 6 513587 513724 444 8 wp 97 130 121 124 107 148 135 71 319 106 73 0.094318 -0.17615 0.24896 0.39162 FALSE
2 303819 303979 123 6 513438 513589 443 8 wp 139 181 183 196 167 205 170 98 492 199 167 0.13118 0.3696 -0.23892 0.22773 FALSE
2 303983 304129 124 6 513272 513417 442 8 wp 159 207 165 205 194 264 230 133 644 199 182 -0.20148 0.016877 0.24614 0.18354 FALSE
2 304377 304523 127 6 512881 513031 439 8 wp 120 176 161 159 148 187 255 101 690 193 156 -0.41668 -0.10689 0.17364 0.4534 FALSE
2 304603 304765 128 6 512642 512824 438 8 wp 115 184 191 166 160 194 179 83 409 137 133 0.23837 0.088425 -0.044149 0.83645 FALSE
2 304781 304934 130 6 512490 512624 436 8 wp 120 192 170 143 133 186 187 94 434 80 60 0.11643 -0.96808 0.8578 0.00041991 FALSE
2 304944 305096 131 6 512337 512461 434 8 wp 128 168 171 109 141 190 162 83 431 171 153 0.1897 0.36271 -0.51265 0.017817 FALSE
2 305265 305413 133 6 512008 512142 430 8 wp 106 153 153 78 119 129 179 110 513 209 150 -0.24886 0.24588 -0.63865 0.0040467 FALSE
2 305424 305530 134 6 511872 512006 429 8 wp 167 191 161 104 191 260 235 157 679 465 342 -0.33737 0.97971 -0.97536 0.00024138 FALSE
2 305568 305701 135 6 511697 511839 428 8 wp 171 201 215 134 179 224 292 177 853 336 289 -0.44561 0.34082 -0.53275 0.0021579 FALSE
2 305718 305877 136 6 511529 511685 427 8 wp 143 180 164 134 201 209 344 172 755 303 192 -0.70675 -0.0021357 0.10295 0.60914 FALSE
2 306231 306363 138 6 511031 511172 425 8 wp 140 162 145 128 158 207 297 174 832 330 255 -0.8208 0.25571 -0.18019 0.31837 FALSE
2 306379 306539 139 6 510862 511039 424 8 wp 175 224 226 163 266 221 370 194 924 680 511 -0.54578 1.0752 -1.0666 1.8683e-09 TRUE
2 306548 306692 140 6 510712 510856 423 8 wp 174 231 234 170 195 264 358 193 814 334 296 -0.42282 0.25718 -0.33979 0.046442 FALSE
2 306701 306856 141 6 510547 510703 422 8 wp 213 308 268 232 255 339 450 225 1034 601 500 -0.42771 0.75164 -0.74246 2.8452e-06 TRUE
2 306872 307005 142 6 510399 510537 421 8 wp 201 210 194 170 207 246 322 174 708 256 240 -0.32031 0.086365 -0.10877 0.53464 FALSE
2 307110 307250 143 6 510153 510299 420 8 wp 117 151 126 114 131 168 316 178 952 322 234 -1.1264 0.058414 -0.050645 0.78595 FALSE
2 307545 307682 145 6 509710 509858 418 8 wp 203 244 250 238 188 316 359 168 678 188 169 -0.14705 -0.41431 0.44319 0.034909 FALSE
2 307699 307839 146 6 509537 509700 417 8 wp 157 200 206 130 233 244 359 196 809 430 349 -0.61002 0.55378 -0.50746 0.005193 FALSE
2 307886 308022 148 6 509383 509517 416 8 wp 162 202 183 141 185 217 298 175 699 229 178 -0.42963 -0.16504 0.093842 0.60907 FALSE
2 308557 308737 157 6 508686 508842 410 8 wp 168 246 222 177 188 255 242 119 644 169 159 0.067994 -0.18375 0.091229 0.62491 FALSE
2 308846 309004 158 6 508401 508556 409 8 wp 86 131 121 120 107 137 95 40 262 41 21 0.54009 -1.2208 1.2881 0.0011513 FALSE
2 308995 309143 159 6 508261 508395 408 8 wp 126 157 158 132 121 152 137 61 316 94 72 0.48954 -0.22795 0.056042 0.83599 FALSE
2 309310 309455 161 6 507979 508118 406 8 wp 147 141 168 101 138 168 199 135 492 199 162 -0.196 0.15475 -0.38783 0.073865 FALSE
2 309464 309619 162 6 507818 507968 405 8 wp 161 181 151 108 158 185 262 162 650 424 322 -0.44172 0.84123 -1.0368 6.0685e-09 TRUE
2 309595 309759 163 6 507644 507808 404 8 wp 159 196 179 134 186 250 299 171 758 497 401 -0.50463 0.93751 -0.91213 9.8035e-08 TRUE
2 309772 309918 164 6 507511 507635 403 8 wp 114 156 131 132 131 172 345 200 819 297 221 -1.0938 -0.033712 0.095822 0.60707 FALSE
2 309915 310073 165 6 507333 507494 402 8 wp 175 176 151 131 187 203 355 214 903 555 463 -0.85767 0.84929 -0.86236 4.7104e-07 TRUE
2 310067 310231 166 6 507173 507316 401 8 wp 175 226 192 157 203 271 358 219 905 417 352 -0.63941 0.43056 -0.40726 0.016128 FALSE
2 310247 310393 167 6 507004 507158 400 8 wp 315 364 350 262 347 430 523 261 959 571 450 -0.13509 0.54244 -0.59597 0.00019538 FALSE
2 310544 310689 168 6 506712 506864 399 8 wp 75 118 96 85 81 121 193 65 516 172 132 -0.6111 0.15913 -0.22458 0.48318 FALSE
2 310720 310862 169 6 506537 506683 398 8 wp 143 172 210 124 188 204 277 137 653 312 261 -0.3254 0.49804 -0.58102 0.0012573 FALSE
2 310875 311015 170 6 506385 506535 397 8 wp 153 191 164 165 167 227 334 150 875 193 172 -0.67206 -0.45319 0.53123 0.0040863 FALSE
2 311041 311175 171 6 506225 506365 396 8 wp 241 315 237 215 255 348 541 242 1041 590 423 -0.5438 0.4933 -0.51713 0.006501 FALSE
2 311212 311338 172 6 506062 506216 395 8 wp 183 205 201 138 230 257 406 206 970 530 387 -0.72228 0.60122 -0.58338 0.00051614 FALSE
2 311349 311499 173 6 505893 506054 394 8 wp 162 211 242 195 221 288 394 223 877 340 274 -0.62569 0.069101 0.069235 0.68364 FALSE
2 311735 311887 174 6 505516 505672 393 8 wp 150 167 164 170 159 192 156 88 418 91 103 0.25606 -0.35264 0.41497 0.067236 FALSE
2 311899 312059 176 6 505353 505503 391 8 wp 195 180 178 124 210 245 272 148 688 243 214 -0.28478 0.12471 -0.14282 0.55393 FALSE
2 312254 312414 179 6 504988 505171 388 8 wp 167 235 215 156 245 284 387 195 800 441 338 -0.50743 0.52284 -0.4339 0.010815 FALSE
2 312409 312558 181 6 504824 504991 387 8 wp 159 206 197 145 197 232 313 167 714 279 258 -0.40982 0.22504 -0.25447 0.149 FALSE
2 312730 312884 184 6 504489 504648 384 8 wp 154 237 194 160 183 208 220 105 603 230 200 0.073178 0.33034 -0.46602 0.012428 FALSE
2 313643 313799 194 6 503597 503757 375 8 wp 165 215 222 174 189 270 117 51 349 133 117 0.98148 0.41296 -0.40222 0.056317 FALSE
2 313808 313948 196 6 503454 503602 373 8 wp 90 103 100 143 118 130 74 46 176 30 30 0.64529 -0.94483 1.3243 0.0015916 FALSE
2 314530 314672 205 6 502738 502896 364 8 wp 144 166 169 176 166 223 126 48 295 90 56 0.76485 -0.26627 0.44729 0.07463 FALSE
2 314704 314828 206 6 502576 502724 362 8 wp 189 208 211 211 235 268 151 81 397 168 106 0.66863 0.19997 -0.02456 0.90159 FALSE
2 314857 315013 208 6 502385 502548 360 8 wp 107 153 179 209 143 188 139 43 348 50 39 0.53669 -1.0622 1.3409 0.0047943 FALSE
2 315022 315166 209 6 502244 502378 359 8 wp 136 170 172 198 190 225 195 98 509 162 140 -0.023677 0.0107 0.29974 0.13647 FALSE
2 315197 315353 210 6 502060 502206 358 8 wp 79 113 118 194 81 143 159 59 353 30 14 -0.13989 -2.2824 2.704 0.00018372 FALSE
2 315482 315638 212 6 501765 501924 357 8 wp 122 186 185 181 135 188 258 127 685 166 120 -0.38664 -0.47559 0.46915 0.044419 FALSE
2 315829 315942 214 6 501440 501576 355 8 wp 205 233 240 165 215 284 378 217 1022 359 299 -0.53814 0.11135 -0.20929 0.21411 FALSE
2 315989 316123 215 6 501285 501410 354 8 wp 124 158 164 126 117 159 273 141 736 101 98 -0.63582 -1.0988 0.8952 3.9473e-05 FALSE
2 316775 316917 224 6 500482 500642 349 8 wp 137 166 220 213 122 206 200 81 409 39 35 0.29209 -1.8238 1.8391 8.9531e-05 FALSE
2 316961 317105 225 6 500299 500451 348 8 wp 95 154 129 169 100 152 219 97 521 48 60 -0.42534 -1.5075 1.6375 3.2513e-05 FALSE
2 317109 317259 226 6 500146 500294 347 8 wp 157 195 227 180 160 220 359 147 840 112 112 -0.48582 -1.1512 1.0522 1.5527e-06 TRUE
2 317272 317427 227 6 499982 500132 346 8 wp 216 182 216 161 170 204 381 185 1031 234 219 -0.61474 -0.36552 0.10049 0.6404 FALSE
2 317438 317575 228 6 499834 499965 345 8 wp 98 116 177 169 127 149 260 110 510 74 60 -0.50531 -1.3483 1.5119 6.0441e-05 FALSE
2 317582 317736 229 6 499669 499825 344 8 wp 223 288 270 192 240 311 273 149 687 340 261 0.19497 0.50895 -0.64376 0.00014016 FALSE
2 317742 317898 230 6 499505 499665 343 8 wp 153 223 230 192 208 262 155 52 339 87 97 0.87036 -0.13909 0.21611 0.31864 FALSE
2 317927 318060 231 6 499344 499478 342 8 wp 70 132 158 196 83 172 70 26 188 5 8 1.1328 -2.9093 3.2281 0.00043551 FALSE
2 318200 318328 232 6 499064 499218 341 8 wp 180 297 262 277 219 348 487 207 990 235 196 -0.51464 -0.58651 0.7319 0.0015244 FALSE
2 318349 318503 233 6 498900 499056 340 8 wp 151 262 239 234 217 272 318 168 654 85 75 -0.17533 -1.493 1.6052 1.2701e-11 TRUE
2 318515 318651 234 6 498749 498885 339 8 wp 161 241 223 192 196 226 438 199 980 264 230 -0.67641 -0.3139 0.24257 0.16079 FALSE
2 319003 319118 239 6 498236 498414 336 8 wp 139 173 166 144 213 234 173 103 493 213 177 0.033988 0.43498 -0.18961 0.33446 FALSE
2 319131 319285 240 6 498081 498271 335 8 wp 129 154 146 127 162 198 166 94 461 221 180 -0.026082 0.5687 -0.44856 0.029306 FALSE
2 319442 319592 244 6 497807 497947 333 8 wp 147 187 173 126 148 121 158 93 386 117 98 0.3513 -0.19139 -0.20755 0.37493 FALSE
2 319801 319946 250 6 497461 497605 329 8 wp 136 197 204 155 188 239 117 59 335 99 84 0.80793 -0.043307 0.10389 0.65176 FALSE
2 319961 320097 251 6 497323 497443 328 8 wp 157 212 213 151 193 213 95 44 239 87 65 1.3401 0.09812 -0.21357 0.38501 FALSE
2 320675 320830 257 6 496576 496728 319 8 wp 174 191 182 155 137 169 181 103 445 132 96 0.27923 -0.29845 -0.001989 0.99267 FALSE
2 320859 321004 258 6 496398 496565 318 8 wp 189 256 247 168 259 254 330 167 804 453 332 -0.20801 0.66524 -0.74177 9.4405e-06 TRUE
2 321020 321146 259 6 496239 496402 317 8 wp 125 152 152 127 167 139 263 162 734 322 319 -0.72418 0.56002 -0.58909 0.0097581 FALSE
2 321175 321327 260 6 496075 496230 316 8 wp 218 240 294 214 247 287 385 165 824 353 285 -0.17249 0.28324 -0.34664 0.038531 FALSE
2 321352 321496 261 6 495907 496055 315 8 wp 179 191 196 206 206 242 307 178 772 321 195 -0.45681 0.084471 0.069231 0.72391 FALSE
2 321524 321680 262 6 495723 495883 314 8 wp 189 289 263 257 243 309 481 246 1151 309 259 -0.64872 -0.33112 0.41147 0.013547 FALSE
2 321953 322067 264 6 495337 495451 312 8 wp 200 223 208 140 231 225 218 125 438 368 276 0.32181 1.0346 -1.1809 9.3379e-08 TRUE
2 322104 322256 265 6 495131 495299 310 8 wp 167 199 224 140 183 242 167 105 399 272 211 0.48191 0.88568 -1.0131 7.5854e-08 TRUE
2 322572 322724 269 6 494706 494836 305 8 wp 174 257 214 105 151 209 206 91 393 195 137 0.55752 0.29089 -0.83146 0.0002741 FALSE
2 322684 322850 270 6 494568 494714 304 8 wp 190 245 233 146 221 218 184 102 408 251 203 0.61315 0.75048 -0.99687 7.2373e-08 TRUE
2 323031 323154 273 6 494259 494409 301 8 wp 105 131 149 120 159 144 185 105 531 144 136 -0.36279 -0.11984 0.2104 0.34687 FALSE
2 323490 323628 277 6 493777 493933 297 8 wp 200 227 261 165 226 296 345 203 866 342 319 -0.35163 0.29038 -0.35991 0.032771 FALSE
2 323640 323770 278 6 493605 493763 296 8 wp 188 248 216 210 244 268 445 258 1270 546 357 -0.86682 0.28449 -0.18859 0.34097 FALSE
2 323976 324102 280 6 493279 493425 294 8 wp 161 204 202 210 169 276 277 134 721 165 138 -0.26781 -0.47621 0.62571 0.00083451 FALSE
2 324263 324417 281 6 493004 493150 293 8 wp 100 128 141 135 107 179 175 87 485 72 59 -0.27203 -1.0688 1.2016 8.4282e-06 TRUE
2 324431 324565 282 6 492825 492969 292 8 wp 197 229 241 171 249 298 296 164 751 328 297 -0.15796 0.44589 -0.40507 0.017046 FALSE
2 324581 324746 283 6 492657 492820 291 8 wp 185 197 191 172 228 239 326 186 715 249 204 -0.43827 -0.088292 0.18571 0.29347 FALSE
2 324903 325081 287 6 492301 492449 288 8 wp 180 205 191 129 152 192 310 148 741 192 128 -0.34397 -0.50906 0.16138 0.39961 FALSE
2 325469 325594 294 6 491777 491939 282 8 wp 165 199 195 185 225 236 335 174 796 290 223 -0.52815 0.038485 0.11727 0.50191 FALSE
2 325835 325979 299 6 491423 491573 280 8 wp 165 213 208 188 226 257 276 172 721 148 112 -0.30903 -0.78864 0.9298 7.9218e-07 TRUE
2 326004 326150 300 6 491243 491397 279 8 wp 208 263 237 219 216 307 315 163 756 313 233 -0.1034 0.2111 -0.204 0.23101 FALSE
2 326269 326434 301 6 490966 491116 278 8 wp 111 133 121 122 114 149 312 179 639 196 177 -0.99715 -0.26957 0.29054 0.15438 FALSE
2 326449 326565 302 6 490832 490954 277 8 wp 175 161 186 140 192 188 365 211 856 358 290 -0.77856 0.22008 -0.28551 0.1016 FALSE
2 326573 326729 303 6 490673 490828 276 8 wp 174 171 199 171 179 201 329 189 895 212 143 -0.65712 -0.59087 0.55377 0.002504 FALSE
2 326930 327084 304 6 490309 490473 274 8 wp 121 169 162 221 146 193 318 140 763 74 73 -0.70273 -1.6145 1.8968 2.1191e-08 TRUE
2 327109 327243 305 6 490159 490291 273 8 wp 78 101 91 128 82 115 202 95 476 43 37 -0.80566 -1.8645 2.094 3.8814e-10 TRUE
2 327471 327620 307 6 489774 489932 271 8 wp 141 236 234 261 123 202 310 143 686 93 54 -0.21814 -1.5832 1.5165 0.0020764 FALSE
2 327657 327788 309 6 489589 489747 270 8 wp 132 201 227 199 157 215 272 153 773 146 124 -0.37231 -0.71771 0.70976 0.0038712 FALSE
2 328124 328266 314 6 489134 489278 263 8 wp 123 163 166 131 145 212 227 114 422 179 160 -0.12353 0.16182 -0.11404 0.5801 FALSE
2 328285 328426 316 6 488993 489141 261 8 wp 159 215 202 162 193 274 267 124 535 285 211 -0.01969 0.4565 -0.3937 0.028457 FALSE
2 328422 328562 317 6 488839 488977 260 8 wp 119 166 167 137 158 210 225 81 473 193 161 -0.074861 0.27153 -0.16952 0.40851 FALSE
2 328708 328843 322 6 488554 488674 257 8 wp 132 200 173 139 116 151 196 101 468 75 114 0.091106 -0.59843 0.24301 0.37923 FALSE
2 328894 329021 323 6 488386 488536 256 8 wp 131 136 147 157 148 236 205 99 504 211 165 -0.24608 0.30293 0.014409 0.94331 FALSE
2 329017 329150 324 6 488237 488387 255 8 wp 132 176 190 140 200 200 205 97 509 212 222 0.015267 0.52806 -0.46134 0.03843 FALSE
2 329351 329506 329 6 487898 488046 253 8 wp 123 164 141 122 123 161 196 104 464 207 147 -0.14683 0.26779 -0.39984 0.061408 FALSE
2 329819 329951 333 6 487451 487584 250 8 wp 156 160 155 145 165 194 102 41 280 141 134 0.92117 0.83774 -0.80288 0.0006165 FALSE
2 329976 330104 334 6 487297 487421 249 8 wp 150 178 152 125 186 194 88 50 190 143 129 1.2156 1.0904 -1.0796 7.2184e-06 TRUE
2 330134 330267 335 6 487130 487266 248 8 wp 105 120 129 150 112 173 58 33 123 51 38 1.3748 0.071138 0.17257 0.64846 FALSE
2 330426 330572 336 6 486822 486976 247 8 wp 162 274 249 212 191 255 203 84 361 63 46 0.71523 -1.2336 1.1366 5.9104e-05 FALSE
2 330598 330738 337 6 486660 486804 246 8 wp 122 172 132 162 133 167 155 75 320 83 72 0.29726 -0.46403 0.53743 0.038046 FALSE
2 330752 330893 338 6 486507 486651 245 8 wp 194 242 208 132 247 254 165 83 400 213 157 0.70033 0.58635 -0.68122 0.016101 FALSE
2 330911 331085 339 6 486335 486483 244 8 wp 148 181 152 147 160 191 184 94 467 203 172 0.085225 0.41897 -0.42609 0.03545 FALSE
2 331097 331245 340 6 486156 486308 243 8 wp 171 221 202 159 209 254 261 135 547 209 169 -0.0052073 0.036678 -0.03162 0.86421 FALSE
2 331272 331412 341 6 485970 486126 242 8 wp 140 215 191 158 164 234 203 90 500 190 145 0.1822 0.17446 -0.2046 0.30239 FALSE
2 331443 331569 343 6 485802 485958 241 8 wp 196 226 250 211 209 259 225 135 525 171 123 0.27022 -0.23343 0.19482 0.29859 FALSE
2 331730 331869 344 6 485529 485700 240 8 wp 154 176 160 191 131 237 236 99 506 100 69 -0.069665 -0.92456 1.0506 0.00032608 FALSE
2 331890 332020 345 6 485372 485512 239 8 wp 180 223 209 157 204 218 329 135 680 236 223 -0.20866 0.0757 -0.21145 0.23548 FALSE
2 332016 332164 347 6 485239 485368 238 8 wp 110 164 145 118 108 182 364 170 769 194 165 -0.96232 -0.48568 0.38652 0.050172 FALSE
2 332168 332304 348 6 485095 485235 237 8 wp 186 229 230 195 213 250 458 212 947 485 325 -0.65238 0.36045 -0.38542 0.021035 FALSE
2 332771 332913 350 6 484475 484631 235 8 wp 171 198 179 222 176 253 227 111 529 159 121 0.040166 -0.24064 0.43373 0.02673 FALSE
2 332959 333071 351 6 484317 484451 234 8 wp 148 176 132 123 146 189 152 96 318 119 100 0.32047 -0.048389 -0.013216 0.95536 FALSE
2 333098 333232 352 6 484156 484298 233 8 wp 183 208 185 179 233 262 193 94 369 191 140 0.46847 0.35453 -0.19005 0.32905 FALSE
2 333237 333381 353 6 483992 484142 232 8 wp 138 161 161 113 130 172 161 92 430 161 119 0.14178 0.11352 -0.32567 0.14679 FALSE
2 334307 334462 357 6 482928 483084 228 8 wp 112 172 161 140 112 152 138 69 327 42 38 0.42881 -1.3416 1.1628 0.00014694 FALSE
2 334771 334930 362 6 482484 482622 224 8 wp 130 142 143 78 137 124 166 102 419 214 190 -0.040904 0.61432 -0.96619 1.0718e-05 TRUE
2 336430 336578 383 6 480811 480943 203 8 wp 136 137 145 136 158 230 200 115 466 170 134 -0.22412 0.0032966 0.24975 0.2337 FALSE
2 336756 336902 385 6 480481 480633 200 8 wp 179 226 208 196 217 258 252 91 530 192 121 0.20351 -0.081819 0.15709 0.4072 FALSE
2 337177 337327 386 6 480067 480221 199 8 wp 218 319 274 220 276 365 373 208 824 360 218 -0.14427 0.049891 -0.025809 0.90101 FALSE
2 337338 337494 387 6 479893 480043 198 8 wp 179 169 159 135 199 217 206 137 598 289 259 -0.17429 0.62448 -0.57791 0.011729 FALSE
2 337532 337664 388 6 479720 479854 197 8 wp 162 221 198 139 196 219 313 179 902 365 286 -0.53235 0.32559 -0.45196 0.0088198 FALSE
2 337664 337806 389 6 479572 479718 196 8 wp 170 205 227 152 194 219 350 198 873 354 280 -0.5473 0.22077 -0.36853 0.032212 FALSE
2 337840 337996 390 6 479414 479556 195 8 wp 117 150 155 148 168 126 214 131 516 64 64 -0.37127 -1.3876 1.4295 1.8393e-06 TRUE
2 338173 338326 392 6 479061 479220 191 8 wp 110 126 98 131 118 167 191 118 524 122 84 -0.60877 -0.62464 0.87906 0.00029508 FALSE
2 338334 338481 393 6 478893 479049 189 8 wp 113 138 147 154 127 187 197 112 517 76 69 -0.34763 -1.1063 1.2861 1.2003e-07 TRUE
2 338607 338766 394 6 478616 478775 188 8 wp 122 131 145 159 143 190 177 93 468 98 85 -0.16543 -0.59342 0.84363 0.00037756 FALSE
2 338781 338934 395 6 478448 478606 187 8 wp 184 241 210 150 202 245 269 160 665 394 256 -0.10554 0.61024 -0.76221 0.00010564 FALSE
2 338944 339091 396 6 478289 478439 186 8 wp 201 226 166 146 226 250 339 178 592 351 298 -0.30869 0.50697 -0.51368 0.053552 FALSE
2 339114 339268 397 6 478112 478270 185 8 wp 149 199 185 146 185 204 318 145 758 204 152 -0.48087 -0.37104 0.32226 0.085706 FALSE
2 339295 339439 398 6 477944 478088 184 8 wp 188 257 248 269 172 252 339 146 643 108 111 -0.050388 -1.0005 0.96832 0.0038143 FALSE
2 339562 339718 399 6 477662 477823 183 8 wp 140 145 126 120 140 182 218 126 490 154 131 -0.35342 -0.19387 0.22971 0.28631 FALSE
2 339705 339854 400 6 477531 477679 182 8 wp 178 218 191 125 210 226 226 138 492 454 293 0.083414 1.1071 -1.2415 6.5359e-06 TRUE
2 339870 340021 401 6 477364 477512 181 8 wp 182 247 211 108 160 212 258 99 552 337 269 0.20374 0.81903 -1.3019 3.6703e-12 TRUE
2 340024 340179 402 6 477203 477364 180 8 wp 173 197 190 158 216 260 282 141 603 251 238 -0.19816 0.30369 -0.19005 0.28704 FALSE
2 340201 340323 403 6 477068 477188 178 8 wp 107 152 153 138 151 179 235 124 592 149 127 -0.5034 -0.38126 0.51523 0.014795 FALSE
2 340336 340488 404 6 476893 477049 177 8 wp 122 166 188 170 127 171 282 126 671 115 105 -0.46291 -0.87161 0.80859 0.00081078 FALSE
2 340503 340658 405 6 476725 476887 176 8 wp 200 223 216 161 218 279 299 151 782 262 233 -0.21836 0.10709 -0.1338 0.4416 FALSE
2 340670 340814 406 6 476566 476713 175 8 wp 100 152 119 175 105 143 197 111 513 79 56 -0.44551 -1.2117 1.3781 0.00032338 FALSE
2 340944 341090 407 6 476310 476467 174 8 wp 175 231 207 195 177 275 372 200 752 289 205 -0.47022 -0.092782 0.11006 0.5286 FALSE
2 341443 341575 409 6 475808 475970 171 8 wp 115 156 143 156 119 179 231 107 434 85 56 -0.25537 -1.1199 1.2027 1.2725e-06 TRUE
2 341978 342126 411 6 475257 475405 170 8 wp 194 245 244 162 228 334 333 209 835 284 195 -0.34539 -0.1715 0.1777 0.43053 FALSE
2 342457 342615 413 6 474766 474922 168 8 wp 163 189 208 203 151 267 236 97 482 97 72 0.1507 -0.8883 0.97533 0.00023834 FALSE
2 342817 342971 416 6 474409 474567 166 8 wp 125 190 168 198 116 224 182 73 440 34 28 0.22524 -2.0336 2.1444 8.483e-07 TRUE
2 343367 343514 421 6 473887 474039 161 8 wp 156 214 212 165 213 240 411 196 806 333 250 -0.62901 0.066898 -0.034455 0.84157 FALSE
2 343541 343701 423 6 473677 473833 159 8 wp 115 122 155 114 154 199 372 168 751 217 191 -1.0473 -0.29343 0.48022 0.01255 FALSE
2 343844 344049 425 6 473380 473536 157 8 wp 218 228 244 178 188 190 576 244 961 325 265 -0.74527 -0.28392 -0.075443 0.77389 FALSE
2 344016 344172 426 6 473203 473358 156 8 wp 200 253 253 195 248 331 614 284 1007 611 403 -0.84649 0.35712 -0.29286 0.29002 FALSE
2 344559 344743 430 6 472657 472831 152 8 wp 160 215 225 177 160 230 251 157 523 141 121 -0.019806 -0.51508 0.38041 0.075965 FALSE
2 344864 345043 433 6 472397 472559 148 8 wp 162 186 198 140 158 204 144 67 292 159 103 0.79161 0.41576 -0.59845 0.006728 FALSE
2 345783 345922 443 6 471470 471606 133 8 wp 128 153 160 98 120 154 148 57 311 119 78 0.48141 0.003092 -0.31195 0.24527 FALSE
2 345898 346050 444 6 471340 471490 132 8 wp 153 237 205 117 197 248 175 81 413 245 192 0.53626 0.79025 -0.94047 0.00013304 FALSE
2 346361 346509 447 6 470905 471059 127 8 wp 123 140 168 106 162 186 191 112 537 163 143 -0.24292 -0.03994 0.051649 0.80771 FALSE
2 346516 346670 448 6 470723 470874 126 8 wp 148 173 147 146 164 180 241 159 535 221 217 -0.37467 0.22873 -0.21787 0.35438 FALSE
2 346843 347003 452 6 470419 470548 124 8 wp 148 192 184 146 164 211 269 147 768 251 186 -0.44057 -0.011469 -0.05494 0.76601 FALSE
2 347012 347166 453 6 470219 470373 123 8 wp 207 243 232 191 232 274 288 166 713 258 233 -0.084775 0.13713 -0.16579 0.33776 FALSE
2 347195 347326 454 6 470061 470215 122 8 wp 197 249 201 222 312 344 337 152 759 521 364 -0.24158 0.89304 -0.51472 0.0060946 FALSE
2 347407 347552 455 6 469830 469980 121 8 wp 105 142 122 139 114 144 138 89 378 64 53 -0.020774 -0.98212 1.0444 0.0003641 FALSE
2 347773 347933 457 6 469483 469636 120 8 wp 129 131 127 184 156 208 208 128 494 116 128 -0.43388 -0.40005 0.84446 0.00051347 FALSE
2 347949 348077 458 6 469310 469438 119 8 wp 266 318 282 215 291 334 320 168 703 376 269 0.21415 0.47387 -0.58102 0.00047176 FALSE
2 348102 348253 459 6 469132 469284 118 8 wp 232 324 285 217 298 326 445 217 1004 408 284 -0.29879 0.10895 -0.16433 0.31459 FALSE
2 348269 348435 460 6 468973 469124 117 8 wp 152 185 214 143 165 212 332 167 845 223 207 -0.56902 -0.22579 0.084061 0.64254 FALSE
2 348449 348591 461 6 468793 468945 116 8 wp 132 204 191 156 174 221 294 118 740 240 178 -0.38163 -0.019559 0.031904 0.87122 FALSE
2 348633 348754 462 6 468631 468786 115 8 wp 144 184 167 150 169 235 265 135 549 253 204 -0.27803 0.30008 -0.20097 0.28284 FALSE
2 349064 349223 465 6 468163 468321 109 8 wp 211 241 252 155 229 252 187 98 440 252 204 0.65062 0.71577 -0.92471 3.4404e-07 TRUE
2 349235 349367 466 6 468013 468157 108 8 wp 157 165 149 141 137 151 147 78 436 97 98 0.27037 -0.30794 0.11944 0.61761 FALSE
2 349407 349549 467 6 467836 467982 107 8 wp 125 192 179 144 100 140 226 92 493 69 44 -0.0027976 -1.4434 1.0407 0.00060401 FALSE
2 349574 349732 468 6 467662 467810 106 8 wp 118 133 200 185 125 210 299 113 561 42 60 -0.4317 -1.8477 2.0078 1.7451e-06 TRUE
2 349757 349913 469 6 467476 467627 105 8 wp 176 220 222 199 172 244 385 196 1042 160 112 -0.65759 -1.1518 1.0905 2.5372e-09 TRUE
2 350622 350760 476 6 466625 466771 98 8 wp 93 150 160 185 113 167 226 108 464 81 53 -0.33944 -1.2309 1.4169 0.00026913 FALSE
2 351341 351525 480 6 465859 466046 92 8 wp 187 237 211 166 248 246 486 268 1216 500 410 -0.93483 0.27787 -0.27855 0.091066 FALSE
2 351931 352102 484 6 465309 465480 87 8 wp 141 182 181 214 161 217 224 136 571 76 74 -0.20453 -1.2505 1.441 2.4387e-08 TRUE
2 352305 352463 488 6 464966 465118 83 8 wp 156 164 173 125 162 218 200 107 550 234 178 -0.065276 0.36228 -0.39821 0.042203 FALSE
2 352464 352604 489 6 464807 464928 82 8 wp 158 185 178 145 160 251 236 141 595 214 217 -0.21088 0.21675 -0.19406 0.30794 FALSE
2 352793 352909 491 6 464482 464594 80 8 wp 144 206 189 163 173 199 303 141 613 166 130 -0.30749 -0.47603 0.417 0.032125 FALSE
2 352935 353085 492 6 464305 464465 79 8 wp 144 181 211 143 137 186 265 131 718 181 128 -0.31923 -0.42224 0.16684 0.39788 FALSE
2 353088 353240 493 6 464146 464305 78 8 wp 142 158 160 129 146 216 305 183 655 315 279 -0.66994 0.39391 -0.36819 0.041981 FALSE
2 353272 353413 494 6 463970 464114 77 8 wp 188 218 190 207 241 277 354 141 782 218 158 -0.3797 -0.35861 0.58251 0.0010385 FALSE
2 353877 354009 496 6 463379 463536 74 8 wp 185 241 244 195 251 297 167 76 435 213 169 0.71234 0.59679 -0.50538 0.0063189 FALSE
2 354050 354185 498 6 463220 463372 73 8 wp 153 224 238 130 204 189 159 78 386 173 134 0.68283 0.38054 -0.65916 0.0063905 FALSE
2 354339 354497 501 6 462905 463055 68 8 wp 201 218 231 138 180 224 179 67 320 104 86 0.87292 -0.21108 -0.11805 0.58838 FALSE
2 354631 354819 506 6 462603 462756 66 8 wp 198 236 251 157 207 213 213 83 456 119 82 0.57339 -0.50678 0.20558 0.3192 FALSE
2 354959 355107 509 6 462286 462457 64 8 wp 118 170 168 160 154 186 167 71 393 124 93 0.24759 -0.12755 0.21582 0.34902 FALSE
2 355095 355265 510 6 462127 462280 63 8 wp 144 160 159 126 153 181 176 103 489 140 106 -0.0093888 -0.23434 0.16339 0.45733 FALSE
2 355276 355412 511 6 461974 462122 62 8 wp 163 209 190 156 178 227 250 131 695 265 191 -0.2022 0.18503 -0.24693 0.17579 FALSE
2 355432 355568 512 6 461819 461977 61 8 wp 182 235 228 170 236 310 350 161 774 377 242 -0.30083 0.32237 -0.24018 0.23379 FALSE
2 355595 355736 513 6 461646 461794 60 8 wp 221 323 324 219 316 388 534 228 953 468 348 -0.35145 0.2559 -0.22794 0.29845 FALSE
2 355934 356068 515 6 461311 461466 58 8 wp 217 268 290 223 245 330 514 259 1074 507 369 -0.59398 0.27227 -0.28987 0.072048 FALSE
2 356184 356308 516 6 461077 461233 57 8 wp 120 154 164 165 151 200 171 97 497 68 49 -0.071083 -1.2824 1.4684 2.8574e-09 TRUE
2 356348 356472 517 6 460909 461043 56 8 wp 168 232 213 233 177 257 394 196 732 203 131 -0.49441 -0.68505 0.76208 0.0026404 FALSE
2 356483 356617 518 6 460760 460902 55 8 wp 180 184 214 163 176 203 416 215 911 298 245 -0.7412 -0.14071 -0.0087203 0.96008 FALSE
2 356768 356923 519 6 460461 460626 54 8 wp 117 148 158 148 121 145 129 48 231 84 72 0.71857 -0.022031 -0.047413 0.86953 FALSE
2 356946 357101 521 6 460296 460447 53 8 wp 140 167 164 95 145 211 139 74 238 304 176 0.64323 1.3406 -1.49 2.16e-05 FALSE
2 357095 357243 522 6 460144 460286 52 8 wp 110 129 143 96 140 145 93 66 245 205 168 0.59033 1.2501 -1.3111 1.0835e-07 TRUE
2 357266 357403 523 6 459982 460135 51 8 wp 166 222 211 140 179 220 131 68 261 276 213 1.0369 1.4377 -1.6492 0 TRUE
2 357769 357905 532 6 459460 459600 45 8 wp 124 157 171 111 157 178 106 52 213 135 112 0.94364 0.76924 -0.84714 0.00088368 FALSE
2 358339 358491 538 6 458867 459015 40 8 wp 158 163 141 91 161 149 66 50 234 77 78 1.1543 0.27119 -0.54657 0.144 FALSE
2 359246 359379 545 6 458034 458163 29 8 wp 75 111 102 123 86 103 87 43 195 28 27 0.50307 -1.1772 1.2712 0.0054533 FALSE
2 359414 359543 546 6 457847 458004 28 8 wp 156 162 164 140 155 192 157 88 413 113 100 0.26621 -0.22123 0.17296 0.44584 FALSE
2 359706 359856 548 6 457529 457684 25 8 wp 124 156 155 151 164 212 186 141 557 231 199 -0.33257 0.34768 -0.12874 0.50989 FALSE
2 359867 359997 549 6 457388 457526 24 8 wp 132 142 132 78 136 137 173 106 529 149 150 -0.24589 0.010432 -0.28918 0.27127 FALSE
2 360020 360182 550 6 457208 457367 23 8 wp 188 198 177 168 190 206 291 128 619 342 249 -0.18552 0.56661 -0.6222 0.0004333 FALSE
2 360203 360335 551 6 457043 457187 22 8 wp 181 249 253 216 221 256 278 128 611 171 142 0.11385 -0.31329 0.2876 0.11593 FALSE
2 360594 360740 552 6 456644 456796 21 8 wp 139 234 233 201 175 255 213 98 471 72 63 0.3139 -1.1433 1.1582 5.0144e-06 TRUE
2 360764 360908 553 6 456475 456625 20 8 wp 183 183 200 189 196 228 189 107 510 154 117 0.20981 -0.1672 0.22509 0.25902 FALSE
2 360937 361074 554 6 456305 456451 19 8 wp 179 187 176 119 209 206 181 109 472 207 185 0.20978 0.43243 -0.52415 0.038565 FALSE
2 361083 361213 555 6 456170 456304 18 8 wp 169 221 241 146 195 255 226 116 483 273 240 0.2799 0.68177 -0.82648 4.4357e-06 TRUE
2 361515 361665 560 6 455735 455871 14 8 wp 107 127 133 100 96 126 124 65 288 54 53 0.30698 -0.77011 0.52659 0.12178 FALSE
2 361681 361820 561 6 455569 455708 13 8 wp 172 230 232 146 184 266 188 89 427 179 118 0.5422 0.13744 -0.29322 0.13883 FALSE
2 361828 361982 562 6 455404 455559 12 8 wp 82 157 142 120 112 158 120 70 365 70 52 0.18838 -0.74831 0.74038 0.014579 FALSE
2 361984 362143 563 6 455246 455407 11 8 wp 197 207 232 198 216 241 296 162 740 228 186 -0.21061 -0.13961 0.12721 0.47235 FALSE
2 362164 362311 564 6 455077 455239 10 8 wp 193 242 234 171 261 298 333 172 760 356 277 -0.23537 0.37674 -0.31415 0.063438 FALSE
2 362325 362475 565 6 454910 455069 9 8 wp 176 187 188 157 183 197 315 203 782 287 259 -0.56683 0.1139 -0.20786 0.23826 FALSE
2 362490 362638 566 6 454746 454900 8 8 wp 97 168 137 224 86 178 204 93 509 26 27 -0.2719 -2.473 2.7409 4.1778e-05 FALSE
2 362801 362957 567 6 454425 454581 7 8 wp 165 226 289 175 221 238 394 200 974 368 253 -0.50268 0.05987 -0.20643 0.29503 FALSE
2 362982 363128 568 6 454254 454399 6 8 wp 168 217 216 176 188 280 381 223 997 321 235 -0.71496 -0.13658 0.1728 0.31401 FALSE
2 363169 363280 569 6 454071 454221 5 8 wp 145 131 146 195 185 268 312 155 729 260 214 -0.79859 0.055963 0.49593 0.006399 FALSE
2 363446 363582 571 6 453769 453918 2 8 wp 102 135 136 130 143 161 231 119 551 138 124 -0.57816 -0.38764 0.55657 0.011788 FALSE
2 363605 363745 572 6 453613 453765 1 8 wp 101 131 129 139 108 156 191 87 476 104 83 -0.33279 -0.58698 0.69652 0.0061175 FALSE
2 364354 364496 7 6 452852 452988 203 9 wp 142 172 183 152 169 188 139 72 379 147 134 0.48089 0.35709 -0.37367 0.085595 FALSE
2 364936 365093 15 6 452226 452402 195 9 wp 186 197 238 147 207 229 234 131 658 270 207 0.008615 0.31726 -0.46954 0.0088072 FALSE
2 365107 365263 16 6 452054 452209 194 9 wp 182 210 236 189 177 217 357 178 958 271 252 -0.51294 -0.077593 -0.080929 0.64037 FALSE
2 365269 365434 17 6 451906 452050 193 9 wp 169 176 183 182 193 226 374 242 985 337 254 -0.91395 -0.065534 0.19489 0.26011 FALSE
2 365446 365583 18 6 451733 451873 192 9 wp 176 207 218 170 174 240 389 271 946 409 356 -0.78911 0.25595 -0.35859 0.10341 FALSE
2 365621 365759 19 6 451558 451707 191 9 wp 153 211 191 198 168 244 365 207 978 240 203 -0.77078 -0.39837 0.48144 0.0062775 FALSE
2 366022 366144 21 6 451153 451293 189 9 wp 151 202 235 198 236 243 433 217 941 296 254 -0.76665 -0.1622 0.31979 0.062253 FALSE
2 366179 366322 22 6 450987 451139 188 9 wp 169 176 187 140 174 216 422 239 1141 413 345 -1.0393 0.1623 -0.23255 0.17523 FALSE
2 366338 366484 23 6 450828 450980 187 9 wp 232 301 314 240 311 367 655 300 1321 776 510 -0.76445 0.52156 -0.46313 0.024391 FALSE
2 366500 366646 24 6 450676 450816 186 9 wp 73 134 147 217 83 131 278 114 706 58 30 -0.87646 -2.1946 2.4986 0.00025406 FALSE
2 366896 367047 26 6 450271 450421 184 9 wp 147 186 214 201 132 195 141 42 322 36 37 0.90081 -1.295 1.2101 0.0050248 FALSE
2 367053 367209 27 6 450112 450264 183 9 wp 198 202 207 147 213 240 136 81 302 126 93 0.89046 0.10282 -0.18849 0.39776 FALSE
2 367215 367357 28 6 449959 450101 182 9 wp 99 175 165 135 134 192 90 52 221 47 44 0.94474 -0.61259 0.63577 0.043695 FALSE
2 368131 368261 36 6 449038 449188 174 9 wp 130 182 183 197 141 188 65 33 162 52 41 1.634 -0.07897 0.13571 0.71484 FALSE
2 368592 368732 40 6 448579 448731 171 9 wp 120 94 156 136 125 168 104 62 213 87 88 0.59539 0.2108 -0.05983 0.8536 FALSE
2 368828 368963 42 6 448336 448494 169 9 wp 128 130 152 120 181 210 124 66 310 153 122 0.42164 0.53405 -0.28548 0.22202 FALSE
2 369118 369252 44 6 448064 448212 167 9 wp 124 141 165 104 146 177 118 61 310 141 113 0.53613 0.46956 -0.54459 0.028552 FALSE
2 369269 369423 45 6 447892 448048 166 9 wp 165 193 192 159 208 226 168 99 418 173 141 0.37221 0.25562 -0.20486 0.30694 FALSE
2 369451 369585 46 6 447712 447864 165 9 wp 153 204 204 175 160 201 141 95 399 86 68 0.51594 -0.6531 0.54013 0.018204 FALSE
2 369611 369749 47 6 447564 447709 164 9 wp 106 186 173 151 117 169 193 87 481 76 55 0.012641 -1.1121 0.98624 0.00060363 FALSE
2 369926 370090 48 6 447226 447390 163 9 wp 161 152 150 171 177 217 182 84 396 157 127 0.18308 0.16201 0.061785 0.76956 FALSE
2 370116 370259 49 6 447055 447221 162 9 wp 173 186 168 144 218 247 249 115 525 300 225 -0.067398 0.61088 -0.47142 0.013213 FALSE
2 370426 370558 53 6 446750 446892 159 9 wp 86 105 98 101 103 132 152 72 285 122 125 -0.17541 0.30225 -0.14188 0.62773 FALSE
2 370501 370642 54 6 446671 446812 158 9 wp 138 170 172 145 141 187 212 132 411 191 179 -0.048305 0.27659 -0.35333 0.092861 FALSE
2 370843 370993 56 6 446314 446471 156 9 wp 85 86 84 115 142 113 191 84 392 172 127 -0.69977 0.212 0.28044 0.27951 FALSE
2 371313 371456 57 6 445860 446012 155 9 wp 94 124 131 146 159 148 195 104 410 234 137 -0.37735 0.39055 -0.049147 0.85541 FALSE
2 371868 371996 59 6 445320 445448 152 9 wp 112 110 91 139 114 144 161 103 372 86 67 -0.37102 -0.72496 1.0106 0.00076168 FALSE
2 372206 372334 62 6 444969 445134 149 9 wp 104 139 122 84 178 199 238 131 500 805 559 -0.61572 1.9704 -1.7091 2.6648e-09 TRUE
2 373566 373689 71 6 443609 443770 140 9 wp 87 92 105 110 125 111 125 55 230 78 63 0.12054 -0.20028 0.44454 0.20787 FALSE
2 373720 373878 72 6 443446 443604 139 9 wp 168 190 179 164 247 256 190 98 347 272 192 0.38332 0.85422 -0.60471 0.0075214 FALSE
2 373891 374040 73 6 443304 443440 138 9 wp 123 122 124 124 118 168 133 74 287 129 125 0.24296 0.39788 -0.31301 0.22432 FALSE
2 374489 374631 80 6 442705 442844 132 9 wp 142 144 152 100 189 168 129 69 280 184 188 0.54037 1.004 -1.0092 0.0018957 FALSE
2 375092 375226 86 6 442107 442247 126 9 wp 136 176 157 127 171 215 178 84 426 230 193 0.15691 0.70327 -0.63809 0.001511 FALSE
2 376720 376848 95 6 440482 440669 113 9 wp 119 153 127 161 170 218 172 97 370 161 145 -0.022712 0.29138 0.11087 0.60629 FALSE
2 377056 377184 98 6 440177 440311 110 9 wp 94 97 114 109 138 136 143 94 442 144 144 -0.42414 0.19322 0.082184 0.74215 FALSE
2 377159 377292 99 6 440018 440174 109 9 wp 90 106 105 158 165 224 195 97 424 184 133 -0.57164 0.19049 0.61004 0.0058596 FALSE
2 377280 377450 100 6 439848 440034 108 9 wp 196 234 222 176 236 298 314 162 649 355 277 -0.12755 0.51761 -0.46088 0.0068395 FALSE
2 377550 377700 103 6 439630 439800 107 9 wp 167 209 181 120 182 217 290 161 634 322 277 -0.29996 0.49994 -0.66755 0.00016711 FALSE
2 377710 377842 104 6 439475 439619 106 9 wp 93 104 99 135 193 233 188 115 439 237 184 -0.66008 0.5367 0.31802 0.12792 FALSE
2 378463 378600 113 6 438746 438894 99 9 wp 116 121 127 119 114 160 221 95 415 64 70 -0.34255 -1.0856 1.1323 2.637e-05 FALSE
2 379052 379199 114 6 438139 438294 96 9 wp 117 186 143 138 128 158 268 137 605 117 90 -0.50218 -0.91276 0.79394 0.00027611 FALSE
2 380169 380312 125 6 437020 437164 87 9 wp 129 196 169 182 132 181 135 87 357 84 71 0.44603 -0.52381 0.49154 0.09953 FALSE
2 380519 380664 127 6 436669 436823 84 9 wp 183 189 195 110 240 232 240 138 595 614 421 -0.087237 1.4549 -1.4947 3.3521e-07 TRUE
2 380702 380824 128 6 436489 436635 83 9 wp 231 294 239 166 257 262 358 185 640 654 474 -0.027659 1.2184 -1.4371 4.2845e-11 TRUE
2 380854 381005 129 6 436324 436474 82 9 wp 171 155 200 183 191 210 261 141 607 249 208 -0.25172 0.23445 -0.1387 0.44884 FALSE
2 381015 381168 130 6 436162 436319 80 9 wp 178 279 234 189 186 226 293 128 538 201 131 0.16856 -0.19807 -0.047077 0.82761 FALSE
2 381204 381352 131 6 435982 436165 79 9 wp 104 148 140 154 147 158 137 86 306 104 75 0.20528 -0.2319 0.42173 0.10402 FALSE
2 381413 381553 133 6 435758 435918 77 9 wp 169 239 201 159 174 201 346 169 694 363 262 -0.33375 0.3941 -0.63504 0.00025788 FALSE
2 381611 381741 134 6 435606 435736 76 9 wp 202 220 215 180 178 234 309 195 730 283 226 -0.292 0.072951 -0.23913 0.17066 FALSE
2 381779 381925 135 6 435418 435568 75 9 wp 211 299 263 240 241 306 446 190 913 281 192 -0.32076 -0.33963 0.31398 0.064362 FALSE
2 381957 382112 136 6 435236 435378 74 9 wp 145 239 235 173 190 217 366 161 738 164 150 -0.36594 -0.6367 0.50034 0.011439 FALSE
2 382118 382279 137 6 435066 435230 73 9 wp 256 349 324 199 277 317 697 311 1277 860 591 -0.66501 0.66445 -0.95146 1.3762e-05 FALSE
2 382293 382428 138 6 434906 435060 72 9 wp 168 189 206 135 199 205 388 188 897 444 394 -0.6877 0.58283 -0.70433 3.6761e-05 FALSE
2 382461 382619 139 6 434737 434893 71 9 wp 199 228 202 174 302 289 449 214 942 547 456 -0.67549 0.68793 -0.46951 0.015799 FALSE
2 382810 382956 141 6 434383 434543 69 9 wp 152 248 220 209 162 198 223 96 513 120 88 0.28667 -0.58922 0.43909 0.12666 FALSE
2 383096 383246 142 6 434105 434263 68 9 wp 164 148 188 142 171 219 217 142 592 208 181 -0.22875 0.099222 -0.077617 0.6872 FALSE
2 383273 383411 143 6 433929 434075 67 9 wp 239 281 237 212 251 285 320 176 716 399 278 -0.0070529 0.51403 -0.59041 0.00042749 FALSE
2 383426 383582 144 6 433764 433912 66 9 wp 195 239 254 210 262 273 350 146 759 363 269 -0.1642 0.40363 -0.3403 0.043861 FALSE
2 383757 383887 148 6 433429 433587 64 9 wp 133 150 129 151 142 178 169 93 522 134 127 -0.1665 -0.13043 0.26681 0.2286 FALSE
2 383929 384073 149 6 433261 433419 63 9 wp 194 225 231 235 245 320 257 114 586 261 192 0.15007 0.3173 -0.076909 0.66057 FALSE
2 384991 385110 158 6 432228 432362 51 9 wp 129 152 150 141 133 142 88 30 155 69 44 1.3378 0.088047 -0.18085 0.58449 FALSE
2 385133 385289 161 6 432058 432215 49 9 wp 148 173 198 135 182 198 89 38 195 138 85 1.3883 0.85273 -0.9206 0.00019254 FALSE
2 385635 385781 165 6 431585 431741 42 9 wp 153 199 148 183 221 263 131 80 280 155 163 0.67373 0.72337 -0.36817 0.08964 FALSE
2 385791 385931 166 6 431412 431562 40 9 wp 123 190 152 169 142 212 137 68 299 119 82 0.55831 0.040978 0.077396 0.74571 FALSE
2 385951 386128 167 6 431220 431372 39 9 wp 114 158 157 161 91 146 157 75 359 30 20 0.23101 -2.1771 2.038 1.1446e-06 TRUE
2 386406 386553 169 6 430792 430939 37 9 wp 191 234 229 206 206 257 443 227 873 297 213 -0.59687 -0.26763 0.24614 0.15142 FALSE
2 386561 386731 170 6 430615 430761 36 9 wp 157 203 214 177 184 189 380 171 754 167 125 -0.52001 -0.80173 0.69619 0.00020564 FALSE
2 386726 386858 171 6 430482 430620 35 9 wp 252 280 233 170 250 261 412 201 789 357 333 -0.23031 0.31412 -0.54865 0.010897 FALSE
2 386888 387049 172 6 430289 430455 34 9 wp 180 209 230 168 195 235 272 133 637 175 147 -0.050918 -0.29927 0.19178 0.3055 FALSE
2 387200 387338 174 6 430008 430146 32 9 wp 182 221 230 176 152 255 210 97 454 100 62 0.42163 -0.85782 0.67536 0.0016481 FALSE
2 387351 387490 175 6 429848 429996 31 9 wp 118 130 162 130 160 209 136 83 312 101 92 0.28435 -0.10469 0.32344 0.19142 FALSE
2 387990 388146 180 6 429200 429358 26 9 wp 203 282 249 199 221 285 100 31 222 118 123 1.7794 0.8777 -0.9926 2.3005e-06 TRUE
2 389078 389200 194 6 428065 428267 10 9 wp 110 164 119 166 130 180 58 38 114 39 29 1.5035 -0.33366 0.56686 0.12844 FALSE
2 389321 389478 196 6 427887 428033 9 9 wp 98 115 112 167 155 175 129 47 246 64 60 0.31507 -0.37798 0.94612 0.0019575 FALSE
2 390066 390188 200 6 427128 427282 4 9 wp 165 256 246 239 204 293 207 53 445 86 64 0.69948 -0.75275 0.85211 0.0098411 FALSE
2 390225 390373 201 6 426968 427122 3 9 wp 137 184 177 183 188 212 203 89 536 134 110 0.011133 -0.3216 0.50212 0.015523 FALSE
2 390421 390543 202 6 426797 426947 2 9 wp 131 191 211 204 146 228 310 102 606 89 70 -0.21828 -1.2603 1.339 0.00027524 FALSE
2 397103 397259 5 6 420057 420197 72 10 wp 140 191 203 108 148 180 135 62 241 84 74 0.91995 -0.13485 -0.21637 0.40142 FALSE
2 397713 397860 11 6 419418 419566 67 10 wp 165 190 176 146 183 228 163 95 473 154 151 0.27 0.16774 -0.16391 0.41999 FALSE
2 398011 398162 13 6 419114 419261 64 10 wp 137 141 169 100 172 216 258 179 655 324 258 -0.63912 0.42999 -0.38352 0.13631 FALSE
2 398183 398314 14 6 418958 419102 63 10 wp 190 240 207 177 201 256 345 207 784 305 243 -0.41249 0.062106 -0.12929 0.45287 FALSE
2 398464 398652 15 6 418628 418811 62 10 wp 153 193 194 170 167 198 67 60 195 57 40 1.4033 -0.3827 0.32154 0.24945 FALSE
2 398634 398809 16 6 418478 418638 61 10 wp 177 226 265 176 194 236 90 57 216 76 51 1.5479 -0.15386 -0.038038 0.8744 FALSE
2 398822 398947 17 6 418329 418460 60 10 wp 156 183 186 161 174 174 69 37 210 82 65 1.4808 0.33546 -0.42487 0.11399 FALSE
2 399853 399977 31 6 417300 417423 46 10 wp 125 166 174 119 120 165 127 68 333 128 80 0.52883 0.055158 -0.31336 0.21639 FALSE
2 400146 400286 33 6 416989 417135 43 10 wp 193 195 220 129 181 204 158 94 378 144 87 0.62913 -0.08928 -0.21887 0.31317 FALSE
2 400305 400441 34 6 416835 416991 42 10 wp 117 156 163 109 149 178 201 120 496 165 158 -0.22858 0.042468 -0.10122 0.63167 FALSE
2 400468 400600 35 6 416675 416828 41 10 wp 149 237 208 153 185 213 273 134 675 216 189 -0.15762 -0.0069588 -0.15137 0.4104 FALSE
2 400622 400781 36 6 416500 416645 40 10 wp 139 188 167 156 134 224 243 125 644 140 125 -0.3099 -0.50978 0.50535 0.012964 FALSE
2 401303 401442 39 6 415837 415992 37 10 wp 230 273 266 212 236 325 161 97 336 197 126 1.0209 0.45308 -0.51038 0.006234 FALSE
2 402685 402827 58 6 414464 414588 20 10 wp 166 199 177 178 133 220 72 16 143 44 30 1.9823 -0.20632 0.11603 0.73766 FALSE
2 402831 402957 59 6 414315 414447 19 10 wp 132 149 179 139 148 169 48 19 117 48 46 2.0556 0.46494 -0.52702 0.12799 FALSE
2 403169 403296 63 6 413977 414127 17 10 wp 147 151 159 136 193 201 57 33 84 76 86 1.9857 1.1901 -1.04 0.00040035 FALSE
2 404137 404287 74 6 412990 413154 9 10 wp 174 213 199 155 235 246 99 53 216 121 108 1.3463 0.68669 -0.62904 0.0046692 FALSE
2 404449 404608 77 6 412669 412831 6 10 wp 251 302 292 228 308 348 125 88 317 182 132 1.3455 0.6058 -0.60139 0.0011361 FALSE
2 404627 404772 78 6 412503 412647 5 10 wp 175 230 220 143 188 213 162 81 438 118 76 0.60663 -0.3928 0.13597 0.5271 FALSE
2 404786 404915 79 6 412360 412516 4 10 wp 156 199 210 266 186 219 176 65 434 93 65 0.52259 -0.62723 0.8539 0.04026 FALSE
2 404948 405087 80 6 412192 412352 3 10 wp 180 208 220 183 194 266 237 139 437 205 175 0.19278 0.20918 -0.19037 0.30516 FALSE
2 405103 405254 81 6 412022 412177 2 10 wp 133 190 196 175 129 196 219 145 528 73 62 -0.14792 -1.3877 1.291 7.3308e-06 TRUE
2 405279 405408 83 6 411868 411996 1 10 wp 176 223 233 145 137 164 236 95 527 74 46 0.27399 -1.4335 0.88277 0.0001291 FALSE
2 406621 406763 4 6 404548 404691 359 11 wp 216 247 210 141 196 242 387 224 880 483 356 -0.48209 0.51983 -0.80556 1.6307e-06 TRUE
2 406762 406904 5 6 404410 404546 357 11 wp 163 187 242 130 203 232 359 177 921 415 279 -0.57107 0.34321 -0.47404 0.030999 FALSE
2 406906 407056 6 6 404248 404404 356 11 wp 169 163 165 123 186 188 293 172 623 366 285 -0.48619 0.58571 -0.65172 0.0013254 FALSE
2 407097 407244 8 6 404058 404199 355 11 wp 170 263 215 215 165 267 302 184 677 104 72 -0.21646 -1.4031 1.3509 5.4525e-07 TRUE
2 407516 407668 9 6 403644 403799 353 11 wp 149 145 138 175 157 217 265 126 732 135 105 -0.61484 -0.77966 1.0617 7.994e-07 TRUE
2 407848 407979 13 6 403346 403499 350 11 wp 142 162 198 136 128 199 272 123 585 125 86 -0.27644 -0.83785 0.65911 0.0019513 FALSE
2 408051 408187 14 6 403105 403262 349 11 wp 143 148 156 154 134 155 277 116 657 219 163 -0.49864 -0.040145 -0.023315 0.90755 FALSE
2 409246 409384 22 6 401917 402067 346 11 wp 126 114 135 105 151 159 156 59 386 234 171 0.080263 0.87109 -0.79101 0.00082894 FALSE
2 409364 409537 23 6 401773 401927 345 11 wp 169 177 208 120 185 209 233 123 582 312 247 -0.052136 0.65061 -0.82397 5.9885e-06 TRUE
2 410025 410170 30 6 401140 401284 337 11 wp 148 157 127 96 169 154 118 52 302 200 177 0.62985 1.1205 -1.2329 3.3545e-05 FALSE
2 410640 410779 37 6 400531 400677 333 11 wp 166 285 252 207 154 232 133 59 338 79 69 1.1401 -0.39619 0.11575 0.72651 FALSE
2 410961 411115 38 6 400194 400350 332 11 wp 170 202 226 172 167 209 282 153 775 147 135 -0.28978 -0.67568 0.49726 0.0089848 FALSE
2 411145 411288 39 6 400018 400166 331 11 wp 158 179 188 140 187 246 364 198 771 284 259 -0.68958 0.056114 0.0026996 0.98775 FALSE
2 411303 411451 40 6 399852 400017 330 11 wp 205 235 251 176 220 330 486 236 1020 390 304 -0.66359 0.033034 -0.034383 0.83637 FALSE
2 412063 412203 47 6 399081 399214 325 11 wp 125 161 188 121 96 118 134 67 365 67 61 0.4802 -0.70538 0.16746 0.56043 FALSE
2 412865 412984 53 6 398338 398467 315 11 wp 116 161 176 114 130 179 87 49 250 91 95 0.95576 0.38307 -0.54007 0.051567 FALSE
2 413335 413476 56 6 397823 397977 309 11 wp 181 238 227 139 217 252 126 61 292 226 128 1.1284 0.93716 -1.0904 4.9106e-05 FALSE
2 413478 413626 57 6 397652 397828 308 11 wp 200 213 215 167 227 302 107 99 341 275 191 0.86675 1.1141 -1.0445 5.2575e-05 FALSE
2 413690 413845 59 6 397483 397642 307 11 wp 180 242 222 175 198 296 128 65 366 175 137 0.94042 0.58917 -0.60064 0.0024859 FALSE
2 414382 414509 63 6 396802 396960 303 11 wp 67 99 78 71 92 141 103 41 182 207 133 0.23299 1.3951 -1.1521 0.0003988 FALSE
2 414544 414689 65 6 396640 396778 302 11 wp 107 131 96 92 112 142 130 93 331 178 151 -0.071457 0.59784 -0.61347 0.014996 FALSE
2 414872 415013 67 6 396292 396444 299 11 wp 144 186 196 181 147 227 221 98 487 105 90 0.080371 -0.65321 0.67634 0.0015877 FALSE
2 415034 415175 68 6 396127 396271 298 11 wp 187 194 194 168 187 240 234 136 672 183 163 -0.125 -0.16632 0.15089 0.42101 FALSE
2 415175 415338 69 6 395977 396115 297 11 wp 93 132 120 171 132 181 165 127 455 66 66 -0.47375 -1.1515 1.5999 2.5326e-06 TRUE
2 415821 415988 70 6 395300 395463 296 11 wp 154 201 194 167 191 229 162 93 327 101 81 0.55267 -0.34519 0.38692 0.080332 FALSE
2 415998 416155 71 6 395155 395311 295 11 wp 160 225 232 139 225 221 191 92 409 141 136 0.50486 0.057824 -0.18629 0.44383 FALSE
2 416166 416319 72 6 394948 395139 294 11 wp 159 210 234 180 203 248 226 116 439 169 129 0.26773 -0.053516 0.066129 0.73349 FALSE
2 416476 416628 74 6 394678 394832 292 11 wp 182 239 218 177 196 242 247 106 480 168 127 0.2876 -0.13535 0.024222 0.89992 FALSE
2 416615 416782 75 6 394526 394671 291 11 wp 185 182 181 126 196 214 216 101 525 231 161 0.10939 0.30266 -0.40676 0.068928 FALSE
2 416790 416940 76 6 394364 394518 290 11 wp 207 273 281 170 236 296 214 109 511 214 200 0.56337 0.38739 -0.56617 0.0014728 FALSE
2 417135 417260 79 6 394029 394177 286 11 wp 126 135 158 155 182 231 209 100 447 207 189 -0.16977 0.4456 -0.069034 0.73036 FALSE
2 417296 417444 80 6 393866 394014 285 11 wp 209 236 196 242 211 264 279 137 587 193 171 0.029564 -0.095782 0.2035 0.30026 FALSE
2 417462 417604 81 6 393696 393854 284 11 wp 136 175 184 236 171 250 238 126 520 118 111 -0.17757 -0.58606 0.95109 0.00026037 FALSE
2 417687 417830 82 6 393475 393621 283 11 wp 212 221 234 256 234 293 160 74 273 96 89 1.0361 -0.12173 0.29815 0.16139 FALSE
2 418010 418170 85 6 393140 393276 281 11 wp 160 194 192 179 131 199 113 54 257 40 39 1.0612 -1.0303 0.87771 0.0018117 FALSE
2 418307 418448 86 6 392872 393006 280 11 wp 172 223 177 149 205 224 205 92 462 146 113 0.29563 -0.15689 0.11243 0.5808 FALSE
2 418477 418596 87 6 392705 392835 279 11 wp 128 127 125 104 87 132 137 66 227 59 47 0.42944 -0.73034 0.4281 0.20698 FALSE
2 418804 418941 89 6 392368 392516 276 11 wp 136 183 163 125 157 211 235 143 556 234 213 -0.28943 0.30182 -0.33283 0.082452 FALSE
2 418953 419111 90 6 392204 392364 275 11 wp 148 195 166 123 191 229 240 120 592 242 179 -0.19314 0.22287 -0.19549 0.3035 FALSE
2 419589 419701 94 6 391593 391747 272 11 wp 129 174 134 106 83 130 286 120 598 135 106 -0.5057 -0.67231 0.16146 0.47245 FALSE
2 420267 420377 98 6 390875 391069 269 11 wp 140 167 150 165 233 241 86 31 199 185 129 1.2597 1.4027 -0.97783 1.5507e-05 FALSE
2 421172 421311 108 6 389996 390167 257 11 wp 136 167 158 119 170 181 60 37 179 114 97 1.465 1.0322 -1.0636 0.00010563 FALSE
2 421470 421611 112 6 389724 389858 255 11 wp 206 224 209 187 223 254 139 35 255 97 82 1.2952 0.14796 -0.15414 0.50626 FALSE
2 421771 421927 116 6 389376 389533 251 11 wp 180 232 194 160 194 256 116 92 279 140 115 0.94887 0.39315 -0.44893 0.038697 FALSE
2 421950 422076 118 6 389227 389372 249 11 wp 118 146 181 164 136 188 106 42 268 53 33 0.84502 -0.83607 0.92355 0.0024424 FALSE
2 422263 422410 120 6 388911 389048 246 11 wp 156 198 196 167 135 171 212 89 380 88 78 0.34227 -0.68827 0.42611 0.068511 FALSE
2 422712 422859 125 6 388445 388591 243 11 wp 123 159 172 134 155 181 227 118 529 117 95 -0.25932 -0.66133 0.65863 0.0026535 FALSE
2 422854 423000 126 6 388315 388455 242 11 wp 125 161 140 143 160 190 203 98 464 114 96 -0.14864 -0.47448 0.62965 0.0053113 FALSE
2 423035 423187 127 6 388136 388292 241 11 wp 193 172 226 206 195 235 266 109 547 175 132 0.059942 -0.20284 0.25218 0.26192 FALSE
2 423213 423356 128 6 387945 388093 240 11 wp 105 128 154 204 130 175 170 81 398 66 68 -0.041408 -0.86074 1.23 0.0025102 FALSE
2 423508 423658 129 6 387638 387811 239 11 wp 155 205 197 197 184 221 209 101 453 127 122 0.22569 -0.23432 0.29942 0.14128 FALSE
2 423711 423871 130 6 387430 387597 238 11 wp 175 230 253 246 234 280 329 165 682 176 117 -0.17881 -0.65514 0.8172 6.333e-06 TRUE
2 423893 424029 131 6 387270 387420 237 11 wp 151 191 157 152 150 196 344 171 837 234 211 -0.72788 -0.19664 0.13636 0.4558 FALSE
2 424064 424180 132 6 387108 387246 236 11 wp 147 187 185 166 168 225 368 159 846 178 155 -0.6887 -0.63171 0.68198 0.00024555 FALSE
2 424394 424512 135 6 386765 386905 234 11 wp 194 240 210 185 197 269 282 131 687 235 185 -0.052551 0.021574 -0.068253 0.70137 FALSE
2 424542 424694 136 6 386588 386755 233 11 wp 173 208 185 173 166 238 263 101 547 131 113 0.019834 -0.50083 0.46665 0.020379 FALSE
2 425053 425204 141 6 386094 386248 226 11 wp 184 269 256 182 263 267 252 111 608 303 220 0.26529 0.5204 -0.56439 0.0027308 FALSE
2 425394 425533 144 6 385750 385902 223 11 wp 183 262 237 191 205 263 210 88 477 126 98 0.52447 -0.38542 0.28214 0.15647 FALSE
2 425565 425717 145 6 385579 385738 222 11 wp 172 255 227 211 211 228 203 102 407 201 174 0.53121 0.4298 -0.48028 0.010308 FALSE
2 425753 425875 146 6 385425 385551 221 11 wp 171 213 242 150 223 260 160 72 367 199 153 0.76582 0.62932 -0.67474 0.0006032 FALSE
2 426047 426178 147 6 385121 385281 220 11 wp 97 111 127 139 102 125 124 50 265 61 54 0.31857 -0.52688 0.6187 0.069339 FALSE
2 426181 426323 148 6 384965 385121 219 11 wp 160 200 174 121 208 240 205 91 468 329 256 0.19366 1.015 -0.99399 2.4981e-06 TRUE
2 426333 426491 149 6 384811 384950 218 11 wp 123 132 135 119 159 198 208 95 468 234 171 -0.2797 0.45981 -0.23977 0.24677 FALSE
2 426538 426684 150 6 384610 384799 217 11 wp 207 211 213 175 231 294 298 167 713 414 315 -0.2111 0.68151 -0.60231 0.00037306 FALSE
2 427112 427235 153 6 384067 384213 212 11 wp 180 188 191 149 195 227 368 189 884 356 253 -0.66204 0.14425 -0.17781 0.30446 FALSE
2 427236 427369 154 6 383928 384064 211 11 wp 145 146 109 121 175 176 285 159 731 498 401 -0.84265 1.0102 -0.83575 2.5943e-06 TRUE
2 427382 427543 155 6 383768 383924 210 11 wp 149 158 155 118 161 173 291 137 843 348 283 -0.6871 0.45141 -0.54482 0.0040529 FALSE
2 428458 428607 161 6 382701 382859 203 11 wp 111 122 126 90 150 171 193 111 417 330 242 -0.35016 1.0076 -0.88035 1.8515e-05 FALSE
2 428588 428714 162 6 382570 382736 201 11 wp 108 104 122 92 123 134 118 79 338 200 130 0.027937 0.68669 -0.68667 0.0075214 FALSE
2 428939 429089 164 6 382216 382370 199 11 wp 137 173 182 129 189 203 230 124 482 333 245 -0.10969 0.81332 -0.78806 2.1312e-05 FALSE
2 429091 429223 165 6 382072 382227 198 11 wp 115 182 170 213 109 130 179 89 398 40 31 0.1546 -1.8593 1.8208 0.0020109 FALSE
2 430005 430137 168 6 381128 381275 195 11 wp 135 136 162 101 153 176 235 134 617 361 260 -0.47793 0.72674 -0.80268 2.0149e-05 FALSE
2 430798 430938 175 6 380364 380514 188 11 wp 124 120 139 79 125 141 263 117 635 244 205 -0.67662 0.24278 -0.46135 0.025014 FALSE
2 430942 431090 176 6 380216 380370 187 11 wp 128 120 143 140 129 180 290 135 658 166 148 -0.76423 -0.38903 0.52627 0.010554 FALSE
2 431345 431487 178 6 379842 379984 184 11 wp 139 147 158 110 134 153 262 157 772 157 136 -0.68891 -0.59616 0.37471 0.068196 FALSE
2 431515 431663 179 6 379635 379791 183 11 wp 85 113 121 110 134 158 245 142 770 195 171 -1.1055 -0.20733 0.48616 0.02036 FALSE
2 431683 431829 180 6 379476 379624 181 11 wp 192 252 247 227 245 293 411 204 968 406 287 -0.49824 0.19494 -0.10048 0.54642 FALSE
2 431946 432088 181 6 379218 379368 180 11 wp 118 179 141 158 143 182 184 108 509 113 98 -0.15917 -0.51295 0.60711 0.0067041 FALSE
2 432114 432253 182 6 379050 379194 179 11 wp 124 144 128 167 152 195 258 140 706 156 171 -0.74929 -0.32311 0.64439 0.0013129 FALSE
2 432447 432593 184 6 378717 378885 177 11 wp 180 213 222 192 245 275 363 193 969 350 248 -0.58582 0.06066 0.093138 0.58366 FALSE
2 432584 432733 185 6 378561 378718 176 11 wp 107 149 156 163 123 183 203 82 470 89 78 -0.14886 -0.74945 0.89105 0.00054614 FALSE
2 432735 432883 186 6 378400 378560 174 11 wp 196 198 227 183 238 271 232 119 534 213 173 0.18173 0.18491 -0.091545 0.61594 FALSE
2 432880 433039 187 6 378249 378407 173 11 wp 159 177 182 171 146 194 162 86 396 121 99 0.38744 -0.15719 0.083713 0.70423 FALSE
2 433068 433218 189 6 378064 378218 171 11 wp 175 263 240 186 179 246 163 88 402 112 75 0.74631 -0.41782 0.21639 0.30406 FALSE
2 433200 433363 190 6 377926 378073 169 11 wp 162 182 156 174 144 199 112 40 237 52 44 1.0851 -0.60766 0.59857 0.034446 FALSE
2 433384 433506 192 6 377797 377933 167 11 wp 103 130 153 125 183 202 56 40 168 73 70 1.2469 0.51959 -0.17516 0.57063 FALSE
2 433518 433652 193 6 377649 377797 166 11 wp 171 248 206 139 221 273 84 53 244 113 106 1.4261 0.61848 -0.66949 0.021133 FALSE
2 433819 433969 196 6 377309 377484 162 11 wp 145 173 166 202 191 235 93 47 222 72 88 1.1201 0.22887 0.095409 0.69893 FALSE
2 434019 434157 198 6 377144 377292 161 11 wp 159 190 212 180 179 212 93 48 214 66 66 1.3476 -0.038767 0.015418 0.95149 FALSE
2 434239 434399 199 6 376901 377041 159 11 wp 148 192 190 220 127 196 108 39 280 42 20 1.111 -1.313 1.3178 0.0089652 FALSE
2 434437 434590 200 6 376704 376865 158 11 wp 206 232 221 188 215 284 125 55 366 175 129 1.0333 0.60318 -0.60906 0.0021417 FALSE
2 434802 434936 204 6 376383 376517 156 11 wp 194 212 239 199 224 307 159 99 395 237 164 0.66448 0.66396 -0.55068 0.002959 FALSE
2 434960 435086 206 6 376218 376376 154 11 wp 161 184 196 137 167 175 149 98 344 156 129 0.52436 0.29253 -0.52167 0.014566 FALSE
2 435108 435251 207 6 376054 376202 153 11 wp 130 167 177 145 163 168 210 117 449 98 89 -0.06107 -0.70302 0.6634 0.0031457 FALSE
2 435261 435415 208 6 375891 376047 152 11 wp 174 224 222 171 238 269 360 148 816 341 307 -0.37755 0.38611 -0.31569 0.063443 FALSE
2 435446 435587 209 6 375718 375864 151 11 wp 235 314 305 229 281 370 397 210 952 430 290 -0.17759 0.26356 -0.28198 0.083419 FALSE
2 435606 435758 210 6 375538 375689 150 11 wp 168 192 231 262 213 302 350 194 887 341 304 -0.57523 0.24943 0.093539 0.58048 FALSE
2 435898 436051 211 6 375248 375405 149 11 wp 132 236 238 158 201 252 425 214 1027 229 167 -0.76596 -0.67842 0.63988 0.00055053 FALSE
2 436069 436193 212 6 375085 375238 148 11 wp 110 141 146 140 162 215 346 200 779 331 257 -1.0813 0.17853 0.14249 0.43121 FALSE
2 436451 436604 216 6 374723 374845 142 11 wp 181 150 221 150 173 225 387 183 850 295 212 -0.66812 -0.11037 0.031403 0.87084 FALSE
2 436625 436779 217 6 374525 374681 141 11 wp 138 183 154 139 153 181 292 121 761 177 159 -0.54763 -0.34916 0.2886 0.14992 FALSE
2 437040 437198 219 6 374105 374263 139 11 wp 166 223 217 185 193 242 291 142 746 210 147 -0.23759 -0.31024 0.29014 0.1116 FALSE
2 437206 437362 220 6 373941 374099 138 11 wp 109 145 157 145 125 184 210 88 417 91 88 -0.12367 -0.61874 0.70975 0.0033187 FALSE
2 437385 437533 221 6 373776 373921 137 11 wp 147 227 225 212 220 265 236 129 557 151 155 0.055209 -0.20455 0.37717 0.044679 FALSE
2 437524 437673 222 6 373629 373775 136 11 wp 205 233 244 206 169 243 212 87 471 163 124 0.53695 -0.02243 -0.17528 0.36559 FALSE
2 437706 437842 223 6 373451 373599 135 11 wp 169 202 201 192 194 251 150 51 325 104 79 0.84558 -0.10804 0.20637 0.35093 FALSE
2 437989 438147 225 6 373154 373315 133 11 wp 197 213 176 150 147 192 110 61 249 109 68 1.1633 0.11176 -0.43695 0.071349 FALSE
2 438292 438444 228 6 372844 373010 131 11 wp 124 168 121 133 145 163 72 43 154 56 60 1.2627 0.1342 -0.090999 0.78028 FALSE
2 439791 439916 247 6 371399 371525 111 11 wp 129 170 162 143 157 188 70 34 154 63 39 1.5202 0.030329 -0.00034808 0.99912 FALSE
2 440526 440700 260 6 370607 370777 102 11 wp 142 183 191 170 164 209 108 49 277 105 72 0.9775 0.12429 -0.10097 0.67823 FALSE
2 440852 440988 263 6 370323 370453 99 11 wp 147 235 231 225 193 280 129 70 304 65 67 0.95955 -0.54348 0.68629 0.0074365 FALSE
2 441022 441178 264 6 370125 370286 98 11 wp 194 209 223 217 218 233 164 92 332 131 87 0.74005 -0.098171 0.14279 0.48941 FALSE
2 441480 441602 266 6 369685 369829 96 11 wp 156 151 210 140 168 185 250 111 580 170 138 -0.14888 -0.20507 0.079829 0.69063 FALSE
2 441629 441771 267 6 369522 369673 95 11 wp 239 293 347 273 292 383 384 199 956 475 364 -0.10286 0.52349 -0.4706 0.0032953 FALSE
2 441796 441958 268 6 369339 369512 94 11 wp 146 178 210 166 174 197 326 182 818 242 206 -0.61737 -0.173 0.13196 0.46392 FALSE
2 441956 442113 269 6 369197 369344 93 11 wp 138 205 196 163 193 224 350 181 846 281 182 -0.65846 -0.18822 0.24291 0.17181 FALSE
2 442119 442297 270 6 369039 369187 92 11 wp 229 234 253 185 191 246 415 226 861 228 155 -0.41846 -0.63925 0.37436 0.03288 FALSE
2 442972 443141 277 6 368186 368338 82 11 wp 125 196 202 182 129 175 124 64 259 57 32 0.86592 -0.9979 0.86651 0.020494 FALSE
2 443966 444126 289 6 367177 367336 73 11 wp 128 180 219 177 168 221 190 119 498 127 110 0.066394 -0.38275 0.43914 0.039398 FALSE
2 444143 444275 290 6 367040 367166 71 11 wp 123 114 127 115 119 159 208 107 523 110 99 -0.48212 -0.59319 0.63686 0.0081925 FALSE
2 444298 444440 291 6 366866 367024 70 11 wp 153 215 179 149 183 219 287 142 667 332 304 -0.30834 0.61028 -0.65663 0.00018774 FALSE
2 444456 444599 292 6 366706 366852 69 11 wp 148 154 184 127 151 190 268 141 569 166 149 -0.34569 -0.27643 0.15918 0.4282 FALSE
2 444608 444764 293 6 366541 366700 68 11 wp 149 179 192 201 148 217 324 163 662 140 129 -0.49136 -0.74294 0.81645 0.00019912 FALSE
2 444931 445077 294 6 366228 366379 67 11 wp 179 251 281 247 217 250 158 59 294 58 38 1.1469 -1.0468 1.0228 0.0011537 FALSE
2 445108 445269 295 6 366060 366208 66 11 wp 186 229 226 216 199 225 125 73 235 93 83 1.1947 0.026399 -0.073326 0.74007 FALSE
2 445272 445426 296 6 365894 366024 65 11 wp 206 250 230 213 238 259 100 55 227 118 67 1.5262 0.31702 -0.31936 0.14234 FALSE
2 445442 445625 298 6 365708 365883 64 11 wp 172 222 235 182 223 239 101 65 234 95 73 1.3125 0.10289 -0.11882 0.59951 FALSE
2 446306 446451 308 6 364885 365033 56 11 wp 211 250 243 163 220 253 163 73 404 170 151 0.86212 0.42441 -0.6328 0.0010568 FALSE
2 446770 446924 312 6 364389 364548 53 11 wp 164 201 235 161 208 241 314 188 667 248 246 -0.33764 0.088804 -0.12145 0.56285 FALSE
2 446931 447069 313 6 364235 364379 52 11 wp 203 221 213 167 244 245 338 131 799 267 195 -0.23696 -0.018666 -0.00073203 0.99743 FALSE
2 447252 447402 315 6 363902 364059 49 11 wp 197 201 231 202 245 300 340 211 968 404 303 -0.55403 0.30041 -0.11607 0.48916 FALSE
2 447533 447667 316 6 363642 363780 48 11 wp 134 156 152 179 245 233 176 124 378 211 204 -0.02293 0.58694 -0.067016 0.80199 FALSE
2 447681 447833 317 6 363469 363633 47 11 wp 207 278 277 267 249 296 441 167 834 339 222 -0.2406 0.0030854 0.047165 0.83725 FALSE
2 447864 448002 318 6 363300 363446 46 11 wp 139 220 234 198 187 226 338 134 717 132 143 -0.30362 -0.69195 0.69962 0.0058539 FALSE
2 448010 448164 319 6 363138 363294 45 11 wp 168 234 226 170 210 250 277 153 667 247 213 -0.12051 0.13013 -0.18067 0.30742 FALSE
2 448178 448332 320 6 362974 363132 44 11 wp 125 181 188 166 165 243 193 103 497 204 185 0.022449 0.38173 -0.22172 0.25721 FALSE
2 448679 448825 324 6 362481 362649 39 11 wp 165 187 192 150 188 218 161 85 348 197 171 0.54544 0.67564 -0.70452 0.000461 FALSE
2 448857 449001 326 6 362305 362453 38 11 wp 182 177 185 162 203 249 169 92 426 219 174 0.37299 0.58923 -0.48296 0.012732 FALSE
2 449015 449173 327 6 362136 362294 37 11 wp 164 222 246 182 256 271 193 104 476 233 190 0.40314 0.52246 -0.40902 0.024769 FALSE
2 449524 449642 329 6 361641 361783 35 11 wp 135 131 153 127 123 160 134 91 388 72 78 0.15892 -0.62541 0.533 0.044504 FALSE
2 449662 449820 331 6 361481 361627 34 11 wp 189 218 219 161 206 266 295 200 794 377 332 -0.35912 0.51613 -0.56584 0.00087395 FALSE
2 449831 449981 332 6 361298 361470 33 11 wp 197 232 236 178 243 322 325 179 800 374 305 -0.27645 0.44634 -0.35526 0.03487 FALSE
2 450023 450152 333 6 361153 361283 32 11 wp 167 216 195 149 212 231 285 171 697 303 268 -0.31902 0.36121 -0.38517 0.027667 FALSE
2 450493 450617 336 6 360671 360815 28 11 wp 162 194 189 143 176 202 194 98 472 235 161 0.21848 0.44303 -0.56606 0.0038416 FALSE
2 450657 450784 337 6 360506 360648 27 11 wp 101 123 151 144 114 171 107 53 283 48 40 0.49052 -0.90227 1.047 0.0014759 FALSE
2 450800 450962 338 6 360344 360486 26 11 wp 165 222 193 209 188 206 223 88 440 141 87 0.31335 -0.35052 0.36863 0.13938 FALSE
2 450970 451089 340 6 360217 360335 25 11 wp 147 156 179 138 175 217 150 76 419 146 117 0.32168 0.13795 -0.066005 0.76109 FALSE
2 451155 451280 341 6 360029 360183 23 11 wp 178 231 193 175 233 300 218 140 539 407 312 0.09688 1.0433 -0.87527 3.469e-07 TRUE
2 451286 451453 342 6 359855 360021 22 11 wp 219 269 210 184 218 272 348 153 794 315 246 -0.17816 0.19499 -0.30875 0.070412 FALSE
2 451659 451800 344 6 359495 359649 20 11 wp 133 191 201 153 195 216 241 158 630 307 248 -0.29544 0.48344 -0.43103 0.016316 FALSE
2 451804 451961 345 6 359323 359474 19 11 wp 172 196 179 76 228 197 283 123 639 345 242 -0.20942 0.56982 -0.77582 0.033265 FALSE
2 452014 452168 346 6 359138 359293 18 11 wp 137 186 168 229 149 221 171 78 296 70 51 0.46044 -0.86913 1.1201 0.0042876 FALSE
2 452572 452733 347 6 358572 358736 17 11 wp 147 159 184 154 176 203 297 157 748 304 228 -0.58544 0.2216 -0.15678 0.38477 FALSE
2 453573 453733 353 6 357568 357725 11 11 wp 134 198 169 151 161 176 319 126 722 185 141 -0.49854 -0.42342 0.33945 0.085645 FALSE
2 453926 454062 356 6 357238 357378 7 11 wp 154 166 165 115 177 184 316 187 793 314 273 -0.72771 0.24053 -0.33011 0.065524 FALSE
2 454462 454600 362 6 356705 356843 4 11 wp 171 255 218 188 246 262 375 183 954 301 244 -0.51078 -0.053828 0.11488 0.50091 FALSE
2 454912 455068 364 6 356233 356389 2 11 wp 216 238 256 221 240 326 475 220 977 394 305 -0.56111 0.10511 -0.020484 0.90155 FALSE
2 455081 455225 365 6 356082 356222 1 11 wp 177 164 187 171 225 258 419 235 938 545 470 -0.92389 0.70903 -0.46603 0.0054347 FALSE
2 455576 455735 2 6 355585 355743 617 12 wp 173 173 189 123 259 231 237 140 589 906 604 -0.16698 2.0008 -1.8762 1.1435e-08 TRUE
2 457293 457464 20 6 353879 354035 598 12 wp 192 238 231 153 236 274 143 91 394 240 214 0.77489 0.93072 -0.99169 2.5659e-07 TRUE
2 457471 457622 21 6 353713 353865 597 12 wp 175 203 213 202 182 228 215 86 363 149 131 0.48047 0.098091 -0.098726 0.62308 FALSE
2 457968 458114 24 6 353231 353357 594 12 wp 175 243 210 142 199 211 347 176 728 264 199 -0.33288 -0.079996 -0.16113 0.36285 FALSE
2 458137 458287 25 6 353060 353202 593 12 wp 176 209 213 150 206 245 378 204 883 406 342 -0.60977 0.40781 -0.4632 0.006393 FALSE
2 458301 458429 26 6 352884 353040 592 12 wp 121 195 225 246 140 248 366 168 815 117 108 -0.63479 -1.1823 1.384 0.00017376 FALSE
2 458543 458681 27 6 352652 352796 591 12 wp 187 272 259 269 236 325 282 147 635 347 233 0.10656 0.48876 -0.32806 0.058406 FALSE
2 459089 459259 30 6 352076 352222 588 12 wp 114 128 141 134 102 140 231 134 578 109 68 -0.61028 -1.0406 0.96423 5.4091e-05 FALSE
2 459278 459409 31 6 351902 352062 587 12 wp 182 209 195 190 160 246 256 119 610 152 91 -0.033252 -0.62262 0.58553 0.0030642 FALSE
2 459431 459590 32 6 351740 351900 586 12 wp 123 195 209 140 174 209 192 107 533 185 154 0.056248 0.12353 -0.18482 0.35395 FALSE
2 459599 459743 33 6 351591 351733 585 12 wp 152 146 169 198 142 202 149 68 397 106 86 0.37034 -0.22718 0.38984 0.20511 FALSE
2 460073 460230 36 6 351105 351265 582 12 wp 187 264 291 215 299 323 174 95 399 262 218 0.82336 0.89663 -0.77396 4.0229e-05 FALSE
2 460245 460377 37 6 350943 351087 581 12 wp 124 154 123 158 171 222 128 74 314 144 110 0.32534 0.35485 0.041792 0.85691 FALSE
2 460392 460520 39 6 350774 350930 580 12 wp 133 198 182 166 157 179 267 109 723 156 126 -0.32378 -0.48719 0.4172 0.08485 FALSE
2 460580 460734 40 6 350583 350723 579 12 wp 150 241 252 205 165 253 285 136 682 128 127 -0.077325 -0.69677 0.60755 0.010421 FALSE
2 460784 460932 41 6 350391 350539 578 12 wp 145 224 186 194 182 214 418 187 952 222 146 -0.78456 -0.68696 0.73152 8.3351e-05 FALSE
2 461149 461296 44 6 350012 350192 576 12 wp 179 233 223 150 244 268 371 197 994 512 411 -0.57466 0.65925 -0.66106 7.0215e-05 FALSE
2 461303 461459 45 6 349853 350011 575 12 wp 187 194 198 152 194 240 351 202 840 348 264 -0.58389 0.18149 -0.23072 0.1813 FALSE
2 461479 461604 46 6 349714 349840 574 12 wp 199 249 235 164 211 257 442 204 1003 479 353 -0.56979 0.40343 -0.57668 0.00053327 FALSE
2 461633 461793 47 6 349528 349672 573 12 wp 176 272 277 208 190 285 465 258 1077 389 313 -0.64682 0.0077545 -0.14588 0.3803 FALSE
2 461820 461964 48 6 349356 349504 572 12 wp 131 153 140 151 142 184 271 152 710 109 101 -0.7066 -1.0251 1.1387 7.9209e-08 TRUE
2 462083 462230 49 6 349113 349245 571 12 wp 148 186 171 197 160 254 268 135 660 151 159 -0.36429 -0.36543 0.58156 0.0024653 FALSE
2 462249 462378 50 6 348902 349070 570 12 wp 127 160 141 169 174 223 270 165 674 225 181 -0.69358 -0.077209 0.42337 0.02552 FALSE
2 463008 463134 58 6 348186 348311 561 12 wp 165 174 198 95 200 185 161 94 309 422 333 0.53713 1.7161 -1.9462 1.9906e-13 TRUE
2 463296 463428 62 6 347892 348021 558 12 wp 171 201 208 114 217 255 174 71 304 282 195 0.7245 1.1246 -1.1892 9.0341e-05 FALSE
2 463750 463906 65 6 347435 347567 553 12 wp 166 222 207 120 203 241 142 84 321 309 249 0.78143 1.3842 -1.529 2.2538e-13 TRUE
2 464379 464557 69 6 346819 346975 548 12 wp 141 176 183 127 210 227 157 84 360 275 176 0.41051 0.94344 -0.83337 0.0011427 FALSE
2 464569 464677 70 6 346647 346786 547 12 wp 127 153 129 110 122 146 143 65 296 101 85 0.38018 -0.065275 -0.10743 0.69683 FALSE
2 465014 465167 76 6 346185 346344 543 12 wp 167 166 185 119 195 173 275 144 636 437 329 -0.33553 0.91321 -1.0611 8.0357e-09 TRUE
2 465295 465451 78 6 345878 346040 539 12 wp 222 244 218 173 215 252 404 216 938 474 367 -0.50026 0.48349 -0.64314 0.00011292 FALSE
2 465476 465634 80 6 345696 345870 538 12 wp 182 159 162 136 178 212 327 172 663 456 353 -0.55048 0.81506 -0.8222 6.3849e-06 TRUE
2 465834 465972 82 6 345353 345499 536 12 wp 189 192 221 152 147 225 242 162 536 147 124 -0.02346 -0.48512 0.21483 0.37411 FALSE
2 466792 466944 85 6 344383 344544 533 12 wp 189 275 263 169 255 283 71 38 127 84 62 2.2444 0.62554 -0.72231 0.0095614 FALSE
2 467145 467292 86 6 344036 344185 532 12 wp 228 260 201 229 298 279 276 140 623 319 241 0.098055 0.48065 -0.30894 0.13861 FALSE
2 467314 467457 87 6 343872 344018 531 12 wp 159 173 195 160 201 238 255 148 571 229 183 -0.22408 0.1117 0.011933 0.94874 FALSE
2 467665 467799 89 6 343509 343667 528 12 wp 196 239 246 185 219 280 308 106 590 312 237 0.13705 0.51699 -0.57163 0.0015478 FALSE
2 467810 467956 90 6 343368 343505 527 12 wp 191 191 208 121 189 199 201 107 462 224 157 0.30359 0.35338 -0.63307 0.0020356 FALSE
2 467991 468136 91 6 343193 343335 526 12 wp 193 250 211 198 255 278 186 94 449 160 151 0.54613 0.17228 -0.068019 0.71927 FALSE
2 468452 468606 94 6 342691 342877 522 12 wp 196 190 202 164 204 274 116 58 257 126 125 1.1407 0.6056 -0.55304 0.0097497 FALSE
2 468643 468795 96 6 342530 342680 520 12 wp 163 151 166 183 177 231 73 47 186 68 53 1.341 0.035117 0.20048 0.46076 FALSE
2 474892 475050 111 6 336245 336415 464 12 wp 169 215 203 126 219 248 519 258 1187 695 550 -1.0521 0.7251 -0.77597 2.1586e-06 TRUE
2 475607 475751 119 6 335609 335756 458 12 wp 167 203 194 132 183 239 378 207 843 278 250 -0.67334 -0.071277 -0.021661 0.90159 FALSE
2 475697 475851 120 6 335462 335608 457 12 wp 150 212 191 120 146 207 356 197 875 222 195 -0.67928 -0.3867 0.098543 0.58842 FALSE
2 476040 476173 124 6 335148 335295 454 12 wp 236 219 216 151 245 268 313 143 728 348 267 -0.092119 0.45867 -0.55276 0.015228 FALSE
2 476209 476366 125 6 334966 335136 453 12 wp 168 211 189 146 221 259 277 164 669 321 259 -0.2891 0.43369 -0.3583 0.040201 FALSE
2 476391 476526 126 6 334809 334945 452 12 wp 147 151 136 147 132 168 153 76 360 102 92 0.26723 -0.20558 0.18921 0.44229 FALSE
2 476835 476943 129 6 334392 334533 450 12 wp 108 176 135 129 110 180 104 55 282 75 59 0.64744 -0.29734 0.24179 0.41631 FALSE
2 476945 477081 130 6 334246 334390 449 12 wp 70 101 91 134 96 127 81 42 221 32 21 0.3413 -1.2732 1.6881 0.00018758 FALSE
2 479275 479390 131 6 331942 332066 447 12 wp 145 166 156 170 127 200 198 105 416 79 65 0.037334 -0.9695 1.0014 2.3936e-05 FALSE
2 479463 479583 132 6 331732 331896 446 12 wp 165 198 187 184 191 268 317 163 674 272 186 -0.40224 0.018842 0.14398 0.41885 FALSE
2 479613 479766 133 6 331570 331742 445 12 wp 166 197 216 186 211 274 322 201 844 321 278 -0.55087 0.19499 -0.042244 0.80556 FALSE
2 480548 480703 140 6 330664 330790 434 12 wp 143 173 186 147 124 176 295 124 848 105 102 -0.53035 -1.105 0.88558 0.0022733 FALSE
2 480726 480844 141 6 330494 330614 433 12 wp 211 213 210 195 253 236 298 167 806 254 207 -0.27842 -0.05154 0.10568 0.55633 FALSE
2 480875 481023 142 6 330340 330475 432 12 wp 237 242 251 192 237 285 299 174 782 272 241 -0.074338 0.10811 -0.20542 0.22973 FALSE
2 481164 481304 143 6 330032 330180 431 12 wp 88 153 166 243 88 178 153 53 331 29 16 0.33679 -2.1478 2.473 0.0037079 FALSE
2 481349 481491 144 6 329851 329999 430 12 wp 230 323 299 200 285 351 188 115 413 243 193 0.89504 0.62531 -0.71524 0.00016312 FALSE
2 481516 481664 145 6 329694 329838 429 12 wp 144 197 190 157 216 260 121 60 233 147 131 1.0113 0.77828 -0.58511 0.0065951 FALSE
2 481853 482003 147 6 329341 329515 427 12 wp 153 188 155 125 178 213 106 55 270 124 103 0.91712 0.48089 -0.49167 0.038432 FALSE
2 482121 482274 149 6 329072 329224 425 12 wp 138 171 180 122 181 191 137 86 416 140 136 0.34071 0.21757 -0.26045 0.23083 FALSE
2 482327 482467 152 6 328873 329014 422 12 wp 186 202 200 129 198 240 243 115 552 303 251 0.070859 0.67528 -0.7979 8.6739e-06 TRUE
2 482430 482601 153 6 328765 328906 421 12 wp 208 225 228 123 204 260 283 167 629 267 264 -0.059707 0.3237 -0.57687 0.017304 FALSE
2 482907 483042 158 6 328317 328452 417 12 wp 125 158 176 111 191 212 288 226 793 409 330 -0.879 0.50499 -0.4073 0.16405 FALSE
2 483047 483200 160 6 328117 328294 416 12 wp 153 179 167 145 177 224 307 175 811 240 190 -0.66336 -0.18779 0.25415 0.16416 FALSE
2 483234 483343 163 6 327997 328107 415 12 wp 175 216 226 159 204 276 359 195 817 275 236 -0.47896 -0.054023 0.039193 0.82099 FALSE
2 483671 483813 166 6 327524 327664 413 12 wp 122 93 116 121 117 121 276 158 820 176 166 -1.1587 -0.42498 0.48565 0.060919 FALSE
2 484121 484251 171 6 327090 327247 410 12 wp 180 185 193 94 220 238 359 223 971 551 372 -0.77437 0.62474 -0.72788 0.012315 FALSE
2 484419 484560 173 6 326782 326914 408 12 wp 163 217 194 163 232 251 329 184 921 400 301 -0.59396 0.38544 -0.27242 0.1096 FALSE
2 484721 484851 174 6 326492 326622 407 12 wp 193 228 177 151 178 210 118 70 369 139 100 0.84914 0.20977 -0.42198 0.050009 FALSE
2 484852 485002 175 6 326323 326484 406 12 wp 184 177 207 126 204 228 110 54 353 245 215 0.93112 1.3169 -1.4171 2.6977e-08 TRUE
2 485032 485152 176 6 326153 326311 405 12 wp 220 241 285 185 257 274 118 41 323 242 212 1.4029 1.3823 -1.5003 5.59e-13 TRUE
2 485201 485339 177 6 325998 326145 404 12 wp 134 148 182 136 134 183 89 49 219 88 69 1.073 0.20154 -0.29456 0.29411 FALSE
2 485358 485474 178 6 325862 325984 403 12 wp 146 197 152 133 146 212 93 45 186 181 147 1.2789 1.3784 -1.4564 3.6178e-10 TRUE
2 485495 485643 179 6 325702 325850 402 12 wp 117 131 137 111 113 164 89 53 239 90 89 0.7229 0.31774 -0.37338 0.21733 FALSE
2 485658 485783 180 6 325553 325702 401 12 wp 198 229 201 158 228 264 152 82 364 303 244 0.76648 1.2565 -1.2733 3.1911e-12 TRUE
2 485963 486118 184 6 325222 325380 397 12 wp 185 218 221 152 241 251 225 114 554 243 209 0.19113 0.42083 -0.43643 0.015588 FALSE
2 486131 486264 185 6 325072 325212 396 12 wp 175 221 204 146 166 219 258 141 613 189 159 -0.068137 -0.15916 -0.078236 0.67925 FALSE
2 486301 486440 186 6 324909 325047 395 12 wp 159 195 212 162 193 221 334 188 773 234 188 -0.52292 -0.25207 0.22279 0.21395 FALSE
2 486895 487058 189 6 324291 324441 392 12 wp 115 175 178 226 122 169 87 40 285 13 15 1.0127 -2.3279 2.4658 0.00030651 FALSE
2 487077 487227 190 6 324098 324252 391 12 wp 145 222 215 195 173 211 104 50 274 76 59 1.1635 -0.24411 0.19795 0.417 FALSE
2 487241 487414 192 6 323926 324084 390 12 wp 158 165 188 160 167 213 160 87 392 142 109 0.37653 0.038832 -0.019289 0.92838 FALSE
2 487434 487578 193 6 323746 323894 389 12 wp 185 287 240 198 222 283 232 105 537 171 114 0.4062 -0.222 0.15018 0.42243 FALSE
2 487595 487747 194 6 323580 323736 388 12 wp 139 173 164 138 145 190 254 133 577 205 145 -0.33739 -0.093147 0.025724 0.89728 FALSE
2 487934 488064 196 6 323234 323403 386 12 wp 158 168 128 138 162 195 257 164 683 237 202 -0.58525 0.053509 0.0049904 0.97984 FALSE
2 488104 488252 197 6 323072 323224 385 12 wp 135 181 161 136 145 173 288 130 709 234 190 -0.51468 0.010263 -0.13454 0.48317 FALSE
[truncated: 37,962 more rows]
