# Supplementary material for: The complex pattern of epigenomic variation between natural yeast strains at single-nucleosome resolution
Source: Epigenetics Chromatin. 2015 Jul 31;8:26. doi: 10.1186/s13072-015-0019-3 (PMC4520285; doi:10.1186/s13072-015-0019-3)
Supplement: Additional file 21: — Table of SNEP detection between BY and RM strains. [file 13072_2015_19_MOESM21_ESM.zip › Supplementary_File_11/BY_RM_H3K9ac_wpunr_snep.tab]

chr_BY lower_bound_BY upper_bound_BY index_nuc_BY chr_RM lower_bound_RM upper_bound_RM index_nuc_RM cur_index form BY_Mnase_Seq_1 BY_Mnase_Seq_2 BY_Mnase_Seq_3 RM_Mnase_Seq_4 RM_Mnase_Seq_5 RM_Mnase_Seq_6 BY_H3K9ac_27 BY_H3K9ac_28 BY_H3K9ac_29 RM_H3K9ac_30 RM_H3K9ac_31 RM_H3K9ac_32 manipMnase_Seq strainRM manipMnase_Seq:strainRM pvalsGLM snep_index
1 30057 30208 1 17 189001 189129 979 1 wp 91 130 145 121 105 155 168 247 224 116 95 154 -1.0789 -1.0896 1.0997 1.2695e-06 FALSE
1 31270 31409 8 17 187787 187925 972 1 wp 126 176 173 205 157 219 155 261 180 181 112 174 -0.59662 -0.62794 0.8821 0.0024582 FALSE
1 31519 31649 9 17 187519 187657 971 1 wp 148 141 144 86 161 191 150 179 210 163 168 205 -0.58012 -0.29132 0.22353 0.35882 FALSE
1 31722 31873 11 17 187282 187451 969 1 wp 189 212 208 140 180 203 279 284 253 287 331 400 -0.70947 0.018025 -0.29877 0.22031 FALSE
1 31890 32025 13 17 187132 187289 967 1 wp 138 171 144 99 167 189 201 230 176 223 316 336 -0.70694 0.23416 -0.30108 0.35179 FALSE
1 32197 32347 16 17 186827 186981 964 1 wp 165 192 190 141 164 237 243 245 214 386 394 435 -0.64799 0.4955 -0.57748 0.0049393 FALSE
1 32835 32965 22 17 186197 186343 958 1 wp 180 202 170 114 223 240 282 276 259 304 380 428 -0.85232 0.14229 -0.16068 0.60553 FALSE
1 33299 33460 24 17 185712 185878 956 1 wp 111 158 154 152 106 145 106 186 130 148 87 158 -0.26419 -0.38048 0.28187 0.39018 FALSE
1 33473 33634 25 17 185540 185701 955 1 wp 160 192 227 139 191 232 211 215 193 254 283 322 -0.3879 0.17678 -0.28085 0.19275 FALSE
1 33641 33823 26 17 185355 185510 954 1 wp 203 208 181 106 195 245 280 250 235 325 505 477 -0.65971 0.46752 -0.68265 0.10762 FALSE
1 34803 34920 35 17 184256 184374 941 1 wp 145 207 197 101 134 161 303 392 356 376 397 473 -1.2173 -0.037798 -0.48877 0.01758 FALSE
1 34976 35095 36 17 184090 184200 940 1 wp 126 143 141 114 132 178 206 274 282 272 253 298 -1.1625 -0.1673 0.15129 0.47056 FALSE
1 35158 35316 37 17 183865 184033 939 1 wp 169 230 222 173 201 231 215 271 271 314 307 463 -0.56417 0.22818 -0.31516 0.12115 FALSE
1 35321 35477 38 17 183703 183863 938 1 wp 150 153 172 106 187 185 246 216 231 286 324 383 -0.83745 0.21163 -0.2715 0.35754 FALSE
1 35504 35630 40 17 183503 183668 937 1 wp 146 151 183 142 199 223 198 192 234 333 429 445 -0.66207 0.66034 -0.49162 0.063633 FALSE
1 35635 35761 41 17 183406 183554 936 1 wp 194 247 226 119 191 198 275 256 285 318 406 370 -0.58459 0.12948 -0.58371 0.035624 FALSE
1 35782 35939 42 17 183238 183396 935 1 wp 121 191 172 120 152 238 147 216 191 273 246 271 -0.47128 0.23792 -0.22895 0.271 FALSE
1 35964 36078 43 17 183102 183250 933 1 wp 155 170 153 92 173 201 139 141 170 197 324 253 -0.18969 0.50225 -0.62626 0.1235 FALSE
1 36085 36237 44 17 182921 183091 932 1 wp 163 197 206 127 190 209 182 133 177 220 267 204 -0.10404 0.1902 -0.35832 0.29156 FALSE
1 36247 36364 45 17 182768 182941 931 1 wp 86 137 137 141 120 137 98 182 203 169 111 147 -0.6862 -0.43628 0.55905 0.10998 FALSE
1 36522 36666 46 17 182522 182679 930 1 wp 197 251 257 195 216 287 139 237 284 241 243 218 -0.16205 -0.16525 0.093004 0.70565 FALSE
1 36672 36822 47 17 182354 182510 929 1 wp 185 239 215 162 207 247 83 134 158 198 197 162 0.5063 0.30979 -0.42177 0.049159 FALSE
1 37145 37259 50 17 181919 182031 924 1 wp 140 178 158 132 134 205 119 156 152 182 126 169 -0.11574 -0.12201 0.042608 0.84672 FALSE
1 37705 37851 54 17 181327 181475 920 1 wp 133 209 205 144 176 228 158 208 223 236 196 261 -0.38703 -0.046471 -0.0038991 0.98494 FALSE
1 37888 38012 55 17 181164 181291 919 1 wp 128 178 198 141 165 183 136 151 210 185 172 191 -0.26119 -0.13953 0.050921 0.81081 FALSE
1 38224 38370 59 17 180805 180962 916 1 wp 179 206 207 137 199 269 188 181 163 221 380 328 -0.14046 0.50818 -0.5581 0.15679 FALSE
1 38394 38545 60 17 180638 180794 915 1 wp 165 167 146 115 178 203 142 188 147 192 296 253 -0.26025 0.36063 -0.38779 0.24228 FALSE
1 38738 38885 62 17 180294 180444 913 1 wp 157 229 187 122 195 220 126 144 137 164 187 186 0.2104 0.11674 -0.27135 0.20278 FALSE
1 39202 39338 64 17 179844 180005 910 1 wp 199 214 215 191 229 270 195 226 256 300 280 375 -0.37982 0.20848 -0.13411 0.50979 FALSE
1 39354 39501 65 17 179680 179830 909 1 wp 154 194 211 165 186 229 111 158 113 149 152 157 0.27341 -0.015742 0.015855 0.94148 FALSE
1 39516 39651 66 17 179517 179663 908 1 wp 122 145 126 176 122 171 69 103 115 109 103 116 0.19299 -0.077987 0.29107 0.31028 FALSE
1 39684 39800 67 17 179344 179494 907 1 wp 137 188 175 173 135 194 71 118 97 114 94 108 0.53721 -0.12742 0.089208 0.71452 FALSE
1 40297 40454 72 17 178708 178876 903 1 wp 143 169 163 144 148 150 81 125 121 133 109 117 0.27465 -0.13594 -0.010818 0.96416 FALSE
1 40446 40591 73 17 178565 178713 902 1 wp 100 150 141 136 128 153 73 102 99 105 71 92 0.2356 -0.30986 0.36489 0.18914 FALSE
1 40906 41070 78 17 178131 178271 895 1 wp 140 229 224 140 173 213 148 208 164 160 226 199 -0.095245 -0.10287 -0.11812 0.62285 FALSE
1 41059 41213 79 17 177968 178118 893 1 wp 160 173 187 138 161 210 134 141 129 180 190 195 0.083543 0.1957 -0.29045 0.17585 FALSE
1 41237 41369 80 17 177807 177945 892 1 wp 171 184 150 127 184 234 107 119 150 165 176 192 0.15834 0.2214 -0.1889 0.39987 FALSE
1 41353 41524 81 17 177656 177800 891 1 wp 180 174 199 110 182 194 135 205 184 145 182 124 -0.17964 -0.47551 0.21649 0.42043 FALSE
1 41537 41678 82 17 177499 177645 890 1 wp 158 179 176 121 176 191 88 134 123 161 173 173 0.30819 0.28423 -0.41859 0.059046 FALSE
1 41671 41843 83 17 177333 177507 889 1 wp 78 110 115 129 132 153 65 107 96 108 91 119 -0.092816 -0.026068 0.43546 0.12774 FALSE
1 42149 42264 85 17 176898 177033 887 1 wp 146 131 150 118 157 206 99 139 104 161 126 164 0.056834 0.11713 -0.021574 0.92585 FALSE
1 42475 42644 87 17 176536 176689 885 1 wp 116 204 196 143 161 252 165 187 164 226 206 250 -0.29433 0.11261 -0.062332 0.76471 FALSE
1 42647 42759 88 17 176396 176531 884 1 wp 155 153 128 151 119 175 102 128 118 174 136 150 0.062084 0.12185 -0.15458 0.52965 FALSE
1 42864 42980 89 17 176202 176354 883 1 wp 152 232 258 247 162 266 197 295 307 306 251 270 -0.59171 -0.21752 0.25789 0.32511 FALSE
1 43187 43343 91 17 175852 176002 880 1 wp 204 225 209 154 202 261 224 208 220 288 346 419 -0.31803 0.38855 -0.51063 0.043373 FALSE
1 43402 43554 92 17 175627 175779 878 1 wp 153 221 195 140 186 212 246 214 217 295 330 358 -0.55574 0.23295 -0.36733 0.15891 FALSE
1 43740 43888 94 17 175294 175450 875 1 wp 134 211 177 127 145 198 163 226 182 242 218 276 -0.40911 0.08427 -0.2909 0.16247 FALSE
1 43898 44048 95 17 175129 175283 874 1 wp 182 199 216 184 203 283 221 290 240 299 360 424 -0.60374 0.24405 -0.14332 0.47998 FALSE
1 44071 44194 97 17 174966 175108 872 1 wp 171 222 219 179 197 272 190 232 217 215 246 276 -0.34197 -0.078263 0.10116 0.62128 FALSE
1 44200 44356 99 17 174808 174978 870 1 wp 156 175 196 125 186 198 137 176 151 199 226 217 -0.090764 0.19017 -0.30026 0.15409 FALSE
1 44388 44527 101 17 174644 174794 869 1 wp 161 205 228 151 223 270 128 143 142 176 190 188 0.24081 0.14047 -0.086558 0.6802 FALSE
1 44769 44905 103 17 174274 174424 866 1 wp 197 250 267 205 290 276 78 91 81 98 159 149 1.2313 0.41744 -0.35335 0.16393 FALSE
1 44909 45061 104 17 174114 174271 865 1 wp 169 227 215 177 233 311 43 88 67 73 85 100 1.3613 0.11282 0.060575 0.80112 FALSE
1 45101 45259 105 17 173919 174087 864 1 wp 150 176 185 185 153 213 65 90 60 77 44 89 0.97484 -0.32413 0.38411 0.14888 FALSE
1 45895 46026 107 17 173150 173282 861 1 wp 185 226 207 152 208 229 94 107 110 192 169 187 0.71451 0.53403 -0.66252 0.0020649 FALSE
1 46224 46378 109 17 172772 172937 859 1 wp 112 146 139 120 188 199 112 111 64 198 246 211 0.16488 0.89144 -0.59875 0.079351 FALSE
1 46374 46546 110 17 172621 172784 858 1 wp 167 208 177 96 219 234 144 140 152 212 291 266 0.052369 0.52783 -0.61856 0.076358 FALSE
1 46543 46702 111 17 172471 172613 857 1 wp 143 121 159 103 147 171 123 122 105 141 167 177 -0.0067044 0.17469 -0.25536 0.34509 FALSE
1 46847 46967 113 17 172180 172336 855 1 wp 143 178 187 170 145 230 110 152 140 172 143 191 0.064673 0.050906 -0.0060126 0.97779 FALSE
1 47854 47993 127 17 171179 171325 843 1 wp 187 200 211 139 228 255 100 102 114 155 199 174 0.64226 0.45757 -0.4733 0.064693 FALSE
1 48007 48161 128 17 171014 171170 842 1 wp 163 140 154 107 174 216 113 118 98 149 223 187 0.1998 0.47576 -0.44788 0.21322 FALSE
1 48190 48315 129 17 170860 170992 841 1 wp 93 113 120 140 86 106 45 81 76 51 47 62 0.43309 -0.60282 0.61115 0.13625 FALSE
1 48663 48840 131 17 170336 170518 839 1 wp 132 165 138 158 187 208 104 161 151 199 202 236 -0.19986 0.34113 -0.048973 0.81894 FALSE
1 48827 49001 132 17 170166 170323 838 1 wp 122 146 159 144 148 170 109 114 119 176 125 177 0.037464 0.19062 -0.12417 0.59043 FALSE
1 49005 49157 133 17 169993 170168 837 1 wp 158 177 215 156 191 243 82 147 115 167 153 194 0.4138 0.30751 -0.26736 0.21611 FALSE
1 49169 49331 135 17 169846 170007 836 1 wp 191 182 162 160 184 209 110 133 122 162 156 173 0.28703 0.14477 -0.16172 0.45624 FALSE
1 49304 49463 136 17 169691 169831 835 1 wp 144 162 130 142 112 146 92 112 103 122 71 92 0.23671 -0.39228 0.21831 0.44296 FALSE
1 49810 49954 140 17 169213 169373 832 1 wp 124 131 171 162 154 211 84 146 123 107 83 120 0.0094064 -0.46057 0.71249 0.0030893 FALSE
1 49971 50114 142 17 169049 169205 831 1 wp 155 181 162 125 178 214 104 103 105 160 173 145 0.39419 0.33167 -0.3455 0.12499 FALSE
1 50133 50274 144 17 168898 169042 829 1 wp 144 182 162 166 153 219 93 179 137 118 124 141 -0.0037678 -0.3607 0.44514 0.046173 FALSE
1 50446 50580 147 17 168594 168728 826 1 wp 113 130 150 169 143 158 83 124 141 129 78 121 -0.088502 -0.3609 0.58579 0.040743 FALSE
1 50951 51106 154 17 168075 168231 822 1 wp 139 220 217 179 165 209 84 176 179 143 107 148 0.13214 -0.39973 0.30608 0.28303 FALSE
1 51514 51660 160 17 167511 167658 816 1 wp 158 232 248 184 209 266 148 228 213 214 184 227 -0.15889 -0.18804 0.18508 0.36699 FALSE
1 52039 52176 163 17 167000 167149 813 1 wp 120 107 103 103 157 158 107 130 142 158 181 189 -0.46212 0.19887 0.073303 0.75535 FALSE
1 52209 52339 164 17 166839 166972 812 1 wp 158 165 120 90 169 190 94 160 122 195 202 205 -0.011024 0.41362 -0.48204 0.097345 FALSE
1 52369 52503 165 17 166674 166829 811 1 wp 115 174 163 180 128 176 118 165 162 228 149 254 -0.25503 0.2184 -0.14875 0.60468 FALSE
1 52510 52652 166 17 166501 166663 810 1 wp 193 248 200 202 183 258 214 249 240 408 321 483 -0.41123 0.49221 -0.5433 0.0073049 FALSE
1 52990 53106 168 17 166064 166195 808 1 wp 236 212 200 159 254 290 164 231 216 518 551 769 -0.16561 1.3054 -1.2755 1.7277e-05 FALSE
1 53835 53994 178 17 165186 165328 799 1 wp 172 235 238 167 185 239 163 245 237 311 285 319 -0.2709 0.23272 -0.41194 0.044017 FALSE
1 54021 54177 179 17 165020 165176 798 1 wp 124 192 192 177 146 201 110 176 192 208 150 222 -0.18308 0.0059664 0.0017531 0.99435 FALSE
1 54174 54324 180 17 164849 165005 797 1 wp 180 270 237 223 174 248 179 280 296 353 290 399 -0.40458 0.19156 -0.32278 0.12274 FALSE
1 54664 54822 184 17 164354 164525 794 1 wp 153 202 171 202 172 269 203 258 261 287 256 306 -0.73115 -0.047646 0.28037 0.1716 FALSE
1 54893 55043 185 17 164131 164287 793 1 wp 108 175 188 187 124 176 139 195 239 181 101 209 -0.562 -0.50785 0.53886 0.15677 FALSE
1 55051 55208 186 17 163973 164125 792 1 wp 260 324 327 213 283 353 236 272 287 348 363 366 -0.083346 0.15611 -0.32121 0.099393 FALSE
1 55227 55369 187 17 163797 163953 791 1 wp 140 149 188 191 162 194 132 223 202 149 116 184 -0.48314 -0.58557 0.74223 0.0020648 FALSE
1 55415 55543 188 17 163629 163777 790 1 wp 107 135 140 198 119 149 100 185 173 147 105 157 -0.51629 -0.42855 0.70078 0.070978 FALSE
1 55740 55876 190 17 163300 163438 788 1 wp 123 180 180 161 168 233 109 175 177 158 165 182 -0.20284 -0.13795 0.30367 0.15567 FALSE
1 55934 56052 191 17 163126 163288 787 1 wp 137 177 182 148 125 168 109 139 164 131 109 160 -0.0062959 -0.32564 0.11067 0.62565 FALSE
1 56069 56195 192 17 162962 163110 786 1 wp 170 181 204 169 217 287 185 223 215 220 264 292 -0.441 0.032824 0.17588 0.39114 FALSE
1 56229 56371 193 17 162798 162952 785 1 wp 145 185 188 174 181 217 165 253 208 172 207 231 -0.54264 -0.31155 0.40579 0.050075 FALSE
1 56402 56550 194 17 162624 162780 784 1 wp 132 132 149 183 148 179 139 196 187 149 125 170 -0.60233 -0.51321 0.77235 0.00039603 FALSE
1 56750 56896 196 17 162278 162432 782 1 wp 211 271 273 228 288 337 161 231 239 262 294 305 -0.010863 0.1767 -0.056389 0.78008 FALSE
1 56964 57104 197 17 162073 162216 781 1 wp 214 196 201 151 220 264 222 262 244 372 354 380 -0.52032 0.31903 -0.34094 0.093475 FALSE
1 57110 57250 198 17 161922 162068 780 1 wp 165 148 188 103 188 216 198 162 210 266 321 310 -0.47412 0.35422 -0.42238 0.18737 FALSE
1 57255 57415 199 17 161739 161918 779 1 wp 164 211 199 134 189 209 249 279 293 405 464 438 -0.798 0.38894 -0.55639 0.0062723 FALSE
1 57479 57621 200 17 161544 161699 778 1 wp 209 258 258 185 287 318 388 406 395 499 607 666 -1.003 0.28077 -0.22096 0.34288 FALSE
1 57817 57975 202 17 161196 161358 775 1 wp 127 180 180 183 139 183 188 206 181 168 98 203 -0.53444 -0.60263 0.62455 0.044067 FALSE
1 57994 58163 203 17 161037 161185 774 1 wp 195 254 256 170 260 281 323 324 314 390 443 479 -0.74071 0.15308 -0.19946 0.35958 FALSE
1 58183 58343 204 17 160838 160996 773 1 wp 173 203 205 170 217 276 240 277 249 312 346 368 -0.67914 0.13488 -0.0093434 0.96335 FALSE
1 58362 58506 205 17 160652 160811 772 1 wp 188 282 235 205 279 315 289 289 304 322 316 362 -0.61627 -0.11322 0.24004 0.22673 FALSE
1 58618 58741 206 17 160433 160561 771 1 wp 144 175 182 141 184 227 170 201 183 152 146 160 -0.42488 -0.55943 0.63776 0.0026365 FALSE
1 58807 58939 208 17 160237 160380 770 1 wp 170 215 166 111 218 270 189 195 161 177 230 258 -0.27404 -0.014019 0.04553 0.89411 FALSE
1 59330 59498 214 17 159698 159852 764 1 wp 197 223 199 128 262 297 173 182 184 205 298 241 -0.080739 0.18149 -0.11896 0.7345 FALSE
1 59522 59662 215 17 159509 159657 763 1 wp 112 139 128 82 135 161 92 116 115 137 151 156 -0.042993 0.18016 -0.25346 0.31038 FALSE
1 59835 59977 217 17 159198 159348 761 1 wp 164 186 184 113 203 181 86 99 121 152 211 202 0.53163 0.6068 -0.77093 0.0081842 FALSE
1 59988 60147 218 17 159034 159196 760 1 wp 154 179 160 110 171 194 94 108 128 150 203 203 0.30752 0.47276 -0.59527 0.01359 FALSE
1 60165 60301 219 17 158877 159023 759 1 wp 107 134 133 94 167 164 65 71 84 125 134 133 0.48681 0.55227 -0.4283 0.11315 FALSE
1 60327 60473 220 17 158714 158876 758 1 wp 125 146 153 96 140 184 82 80 89 120 123 170 0.47353 0.42285 -0.50802 0.046464 FALSE
1 60454 60608 221 17 158569 158723 757 1 wp 137 139 142 127 190 206 95 126 106 161 221 213 0.087286 0.58635 -0.33128 0.18348 FALSE
1 60631 60769 222 17 158410 158551 756 1 wp 162 218 229 159 195 209 106 105 120 159 183 203 0.59256 0.43075 -0.59079 0.0059549 FALSE
1 60804 60938 223 17 158238 158374 755 1 wp 193 227 213 135 189 259 81 112 129 139 186 166 0.70978 0.33919 -0.53324 0.021409 FALSE
1 60950 61096 224 17 158072 158228 754 1 wp 158 177 144 145 192 206 137 152 190 172 237 220 -0.26922 0.1142 0.0038472 0.98781 FALSE
1 61261 61405 225 17 157771 157915 753 1 wp 140 176 178 162 197 243 225 253 236 294 356 421 -0.81516 0.29399 -0.066733 0.74553 FALSE
1 61411 61569 226 17 157606 157766 752 1 wp 158 133 136 75 158 159 108 127 132 156 275 253 -0.039098 0.61859 -0.83622 0.056963 FALSE
1 61578 61720 227 17 157453 157597 751 1 wp 138 177 143 93 173 211 134 157 133 191 326 302 -0.17045 0.66485 -0.69037 0.09029 FALSE
1 61728 61889 228 17 157285 157443 750 1 wp 149 136 146 110 220 229 152 148 145 215 315 314 -0.32557 0.62632 -0.33865 0.36382 FALSE
1 61887 62023 229 17 157153 157272 749 1 wp 118 161 148 93 151 199 106 141 147 198 231 223 -0.15797 0.45262 -0.46973 0.031877 FALSE
1 62305 62457 233 17 156716 156873 745 1 wp 139 185 145 81 191 177 168 147 124 229 304 305 -0.21009 0.62315 -0.75838 0.053625 FALSE
1 62470 62597 234 17 156572 156708 744 1 wp 202 168 171 132 204 247 174 174 165 250 302 293 -0.19446 0.42676 -0.40983 0.15191 FALSE
1 62899 63056 236 17 156114 156277 742 1 wp 224 253 234 187 241 303 159 173 165 270 286 300 0.23904 0.49729 -0.52569 0.01026 FALSE
1 63071 63208 237 17 155966 156108 741 1 wp 198 248 243 158 232 252 138 148 116 180 233 265 0.48935 0.45933 -0.62071 0.0080414 FALSE
1 63390 63542 239 17 155624 155778 739 1 wp 99 123 113 127 105 162 72 95 91 117 95 129 0.10478 0.11934 0.058971 0.83407 FALSE
1 63873 63983 242 17 155150 155300 736 1 wp 127 177 208 152 203 228 100 105 114 129 138 131 0.39393 0.035749 0.10176 0.65201 FALSE
1 64037 64159 243 17 155011 155139 735 1 wp 121 143 141 132 169 180 39 80 68 78 87 98 0.85923 0.2279 -0.03425 0.90542 FALSE
1 64929 65083 251 17 154103 154231 727 1 wp 167 237 200 116 162 161 130 125 115 80 105 133 0.41267 -0.51958 0.010336 0.96797 FALSE
1 65073 65220 253 17 153953 154103 725 1 wp 155 188 169 144 149 186 76 116 118 102 95 123 0.46011 -0.22947 0.078235 0.74554 FALSE
1 65427 65580 257 17 153611 153737 722 1 wp 117 163 156 145 103 124 86 171 139 104 57 88 -0.11827 -0.93221 0.68092 0.048668 FALSE
1 66786 66985 273 17 152233 152392 706 1 wp 223 239 210 118 161 231 127 120 168 150 161 168 0.42145 -0.080875 -0.40133 0.11034 FALSE
1 67206 67365 280 17 151808 151964 700 1 wp 150 188 158 108 164 218 138 143 125 159 157 151 0.003698 -0.087602 -0.0055473 0.98171 FALSE
1 67593 67725 284 17 151452 151584 697 1 wp 195 206 210 150 198 227 174 156 204 226 256 267 -0.08681 0.19653 -0.34843 0.096246 FALSE
1 67749 67887 285 17 151287 151425 695 1 wp 145 183 212 158 187 204 240 244 244 322 298 347 -0.722 0.11563 -0.13885 0.49957 FALSE
1 68987 69129 289 17 150048 150198 692 1 wp 112 141 119 82 91 85 174 151 164 177 306 244 -0.69331 0.27568 -0.84159 0.067563 FALSE
1 70440 70585 297 17 148592 148748 684 1 wp 124 141 114 143 186 216 41 60 47 89 104 129 1.0926 0.84089 -0.38305 0.17637 FALSE
1 70597 70753 298 17 148431 148591 683 1 wp 177 199 203 108 221 227 60 57 39 79 105 111 1.5989 0.61661 -0.75207 0.04451 FALSE
1 70733 70863 299 17 148320 148454 682 1 wp 101 130 121 89 126 133 29 38 34 42 43 44 1.5261 0.074812 -0.14725 0.71246 FALSE
1 71757 71903 300 17 147283 147445 681 1 wp 168 183 158 138 162 219 124 142 119 283 309 279 0.12893 0.89637 -0.93822 8.518e-06 FALSE
1 73027 73161 316 17 146049 146192 664 1 wp 133 146 121 85 149 171 120 125 123 126 177 157 -0.15709 0.035249 -0.098172 0.74523 FALSE
1 73582 73732 319 17 145456 145604 660 1 wp 118 154 130 174 122 168 121 216 188 191 137 150 -0.6414 -0.39593 0.56577 0.05595 FALSE
1 73810 73960 320 17 145229 145385 659 1 wp 149 139 174 191 132 189 128 192 192 178 117 213 -0.40425 -0.29388 0.39594 0.19208 FALSE
1 73974 74112 321 17 145058 145218 658 1 wp 191 218 191 182 198 237 121 217 189 213 205 220 -0.067587 0.0108 -0.028374 0.89064 FALSE
1 74147 74289 322 17 144902 145052 657 1 wp 130 153 136 142 147 195 92 152 136 151 146 168 -0.11968 0.020481 0.12775 0.5745 FALSE
1 74332 74479 323 17 144713 144881 655 1 wp 198 199 210 177 225 250 180 239 217 316 267 349 -0.33345 0.26813 -0.22732 0.26607 FALSE
1 74486 74638 324 17 144581 144703 654 1 wp 133 136 152 159 126 147 134 152 185 205 199 220 -0.4334 0.12398 -0.12957 0.54924 FALSE
1 74677 74838 326 17 144355 144515 653 1 wp 146 192 194 189 197 245 182 241 213 286 304 361 -0.53467 0.29835 -0.10195 0.61963 FALSE
1 75288 75414 331 17 143755 143917 650 1 wp 141 165 134 135 197 221 105 143 106 214 183 196 0.044139 0.46517 -0.20147 0.35551 FALSE
1 75592 75726 334 17 143433 143600 648 1 wp 169 216 186 161 212 239 101 111 105 148 228 189 0.56737 0.55284 -0.51155 0.050632 FALSE
1 75759 75909 335 17 143279 143435 647 1 wp 180 170 185 118 204 242 101 150 141 137 213 158 0.19472 0.11405 -0.12535 0.70806 FALSE
1 75916 76068 336 17 143125 143273 646 1 wp 197 207 200 127 246 294 127 113 169 197 352 202 0.28349 0.60406 -0.55493 0.28114 FALSE
1 76370 76522 339 17 142660 142818 644 1 wp 168 183 179 161 231 294 251 298 330 376 608 466 -0.99968 0.45167 -0.15945 0.69455 FALSE
1 76533 76681 340 17 142502 142654 643 1 wp 220 256 254 193 261 366 163 203 214 220 351 202 0.060165 0.15491 -0.067476 0.85318 FALSE
1 76698 76838 341 17 142351 142491 642 1 wp 192 226 213 160 302 327 106 115 128 229 273 245 0.5764 0.81704 -0.571 0.054797 FALSE
1 76844 77003 342 17 142179 142342 641 1 wp 137 181 153 120 218 232 76 87 70 132 153 121 0.73153 0.5211 -0.31496 0.32049 FALSE
1 77167 77323 344 17 141865 142009 639 1 wp 171 154 184 132 199 227 80 76 88 101 121 119 0.78641 0.19472 -0.13686 0.6003 FALSE
1 77677 77801 353 17 141380 141511 636 1 wp 136 179 145 130 215 229 65 80 65 109 141 139 0.85386 0.6078 -0.35344 0.19776 FALSE
1 77811 77961 354 17 141221 141375 635 1 wp 183 209 183 173 218 267 80 110 89 107 116 131 0.77548 0.063662 0.064929 0.77358 FALSE
1 77981 78117 356 17 141071 141209 634 1 wp 103 144 129 148 138 169 59 91 93 94 86 95 0.3609 -0.092318 0.32508 0.24582 FALSE
1 79219 79364 373 17 139818 139970 618 1 wp 184 253 245 158 230 243 140 155 161 213 236 228 0.2965 0.28762 -0.45311 0.028131 FALSE
1 79405 79549 374 17 139640 139783 617 1 wp 101 126 105 129 117 140 78 126 126 112 114 131 -0.25184 -0.15627 0.32737 0.2174 FALSE
1 79672 79806 375 17 139384 139537 616 1 wp 208 277 225 210 235 267 167 195 180 262 248 272 0.10989 0.2438 -0.29044 0.15559 FALSE
1 79826 79970 376 17 139216 139366 615 1 wp 195 206 225 203 191 246 149 157 150 215 170 216 0.17781 0.10628 -0.12894 0.53448 FALSE
1 79999 80148 377 17 139042 139209 614 1 wp 206 213 232 162 253 269 153 167 169 238 263 296 0.13701 0.4168 -0.41197 0.044948 FALSE
1 80162 80302 378 17 138872 139030 613 1 wp 191 248 247 216 223 328 169 230 197 265 259 358 -0.072657 0.2803 -0.17994 0.37621 FALSE
1 80332 80466 379 17 138724 138860 612 1 wp 179 233 246 156 162 238 136 193 201 237 222 245 0.04027 0.13591 -0.43785 0.033514 FALSE
1 82150 82297 393 17 136885 137039 599 1 wp 164 204 174 147 204 239 250 224 200 365 363 515 -0.61438 0.56603 -0.50984 0.094 FALSE
1 82305 82447 394 17 136737 136879 598 1 wp 131 155 157 116 156 159 267 195 214 368 287 440 -0.92302 0.36553 -0.45849 0.23272 FALSE
1 82466 82578 395 17 136607 136759 597 1 wp 248 362 286 228 317 330 339 338 348 586 540 765 -0.48806 0.57976 -0.66521 0.0027825 FALSE
1 82684 82836 396 17 136352 136512 596 1 wp 153 195 186 147 177 203 219 306 286 367 339 406 -0.87381 0.17757 -0.25034 0.22269 FALSE
1 82842 82988 397 17 136196 136346 595 1 wp 205 294 237 195 235 278 186 205 241 318 342 346 -0.061949 0.38856 -0.498 0.013927 FALSE
1 83007 83160 398 17 136028 136188 594 1 wp 145 141 154 127 158 163 140 182 209 262 242 290 -0.53492 0.30205 -0.33347 0.11372 FALSE
1 83185 83345 399 17 135852 136015 593 1 wp 94 150 168 169 110 194 103 156 167 206 166 222 -0.32512 0.20591 -0.043312 0.87604 FALSE
1 83538 83688 402 17 135509 135677 591 1 wp 155 212 215 171 211 250 187 257 251 374 431 434 -0.53115 0.56043 -0.49432 0.015158 FALSE
1 83724 83868 403 17 135322 135472 590 1 wp 139 146 143 87 117 150 128 178 156 206 215 251 -0.37591 0.26149 -0.60525 0.0057187 FALSE
1 83877 84015 404 17 135174 135322 589 1 wp 176 227 214 149 213 234 185 196 178 300 382 341 -0.14632 0.58494 -0.69343 0.00485 FALSE
1 84033 84175 405 17 134995 135157 588 1 wp 182 260 217 133 243 289 137 208 189 293 464 448 0.034551 0.90745 -0.96945 0.0094003 FALSE
1 84210 84361 406 17 134828 134991 587 1 wp 142 149 151 136 159 200 109 158 134 198 217 265 -0.12438 0.48276 -0.38337 0.074559 FALSE
1 84371 84530 407 17 134660 134819 586 1 wp 121 142 121 122 162 183 156 173 151 228 260 289 -0.60096 0.40562 -0.18468 0.38699 FALSE
1 84636 84770 408 17 134418 134557 585 1 wp 120 202 183 227 140 194 88 184 130 142 84 117 0.065962 -0.48712 0.62853 0.14623 FALSE
1 84783 84943 409 17 134266 134410 584 1 wp 181 215 210 162 221 224 147 197 191 178 254 261 -0.090542 0.096481 -0.14841 0.4737 FALSE
1 84977 85117 410 17 134066 134216 583 1 wp 179 231 218 169 250 282 168 240 231 207 329 302 -0.29434 0.12244 -0.026216 0.92322 FALSE
1 85151 85306 411 17 133896 134042 582 1 wp 178 227 234 166 175 219 139 153 193 173 185 195 0.11858 -0.09252 -0.14938 0.4741 FALSE
1 85522 85669 415 17 133521 133679 578 1 wp 189 232 257 123 237 231 187 177 188 207 300 283 0.00039401 0.22237 -0.48381 0.12852 FALSE
1 85653 85790 416 17 133397 133540 577 1 wp 142 152 146 153 190 192 126 134 141 156 173 200 -0.1417 0.11101 0.11649 0.59323 FALSE
1 85836 85972 417 17 133218 133350 576 1 wp 109 105 103 98 118 174 70 97 108 105 98 107 -0.052486 -0.10067 0.31839 0.26765 FALSE
1 85996 86116 418 17 133070 133192 575 1 wp 169 247 201 162 264 297 113 124 135 145 186 137 0.44436 0.05545 0.10939 0.70016 FALSE
1 86159 86285 419 17 132905 133037 574 1 wp 189 201 180 156 198 204 147 165 170 163 137 164 -0.029771 -0.34153 0.25224 0.23406 FALSE
1 86301 86454 420 17 132733 132889 573 1 wp 186 241 256 173 214 276 123 179 158 176 167 181 0.29712 -0.086805 -0.015281 0.94137 FALSE
1 86465 86593 421 17 132588 132726 572 1 wp 110 168 181 177 171 187 82 122 123 136 108 119 0.21235 -0.12163 0.3106 0.185 FALSE
1 86626 86762 422 17 132422 132564 571 1 wp 171 190 221 197 184 221 138 152 150 187 190 211 0.1236 0.13143 -0.12945 0.53642 FALSE
1 86787 86915 423 17 132257 132408 570 1 wp 138 165 160 183 163 180 108 203 126 175 110 154 -0.17338 -0.26195 0.40914 0.17795 FALSE
1 87234 87386 425 17 131803 131957 568 1 wp 138 163 182 182 179 254 167 223 221 237 204 275 -0.61154 -0.053372 0.34442 0.095319 FALSE
1 87397 87536 426 17 131649 131791 567 1 wp 163 216 194 194 170 238 84 152 112 124 73 117 0.45522 -0.42227 0.44316 0.049359 FALSE
1 87950 88079 430 17 131114 131238 562 1 wp 136 216 174 149 183 197 161 251 235 280 264 279 -0.56996 0.078069 -0.11526 0.5763 FALSE
1 88139 88300 431 17 130915 131075 561 1 wp 148 166 178 125 131 166 113 174 156 146 145 160 -0.11324 -0.2467 -0.031199 0.88854 FALSE
1 88439 88597 435 17 130605 130749 558 1 wp 164 178 195 163 175 230 95 141 157 126 123 153 0.18753 -0.24179 0.26214 0.23185 FALSE
1 88579 88758 436 17 130448 130607 557 1 wp 132 190 177 150 137 189 135 189 171 116 91 158 -0.2643 -0.7252 0.60909 0.0059482 FALSE
1 89368 89509 441 17 129685 129850 548 1 wp 144 179 183 162 176 195 114 172 147 172 132 163 -0.044637 -0.16671 0.19449 0.36875 FALSE
1 89521 89657 443 17 129528 129668 547 1 wp 167 219 196 161 192 193 118 168 153 148 160 165 0.13576 -0.16703 0.028932 0.89204 FALSE
1 89670 89845 445 17 129377 129526 546 1 wp 169 189 182 149 141 210 110 175 158 120 83 140 0.024823 -0.64758 0.47302 0.03382 FALSE
1 89822 89989 447 17 129216 129377 545 1 wp 124 152 136 139 154 172 88 154 161 129 85 134 -0.2256 -0.48288 0.60622 0.01068 FALSE
1 90124 90273 452 17 128912 129064 542 1 wp 158 224 199 182 196 287 114 153 156 151 180 168 0.18276 -0.035228 0.16942 0.42153 FALSE
1 90296 90449 453 17 128743 128893 541 1 wp 164 252 242 196 246 272 113 111 161 174 154 172 0.48568 0.092335 -0.020172 0.92354 FALSE
1 90802 90925 458 17 128268 128414 534 1 wp 99 131 118 155 144 190 72 94 96 107 103 137 0.13573 0.12259 0.31875 0.22636 FALSE
1 90943 91109 459 17 128122 128256 533 1 wp 121 159 156 144 145 193 71 112 125 98 84 121 0.23548 -0.29823 0.39017 0.1209 FALSE
1 91249 91403 461 17 127806 127964 530 1 wp 164 215 213 168 198 259 105 132 146 158 168 200 0.35264 0.17686 -0.15739 0.45783 FALSE
1 91428 91552 463 17 127636 127794 529 1 wp 146 172 126 132 200 232 80 93 93 124 196 159 0.46854 0.57222 -0.30313 0.3569 FALSE
1 91560 91706 464 17 127483 127634 528 1 wp 133 175 171 110 143 194 76 129 113 132 167 142 0.32481 0.208 -0.37243 0.11161 FALSE
1 91743 91873 465 17 127322 127443 527 1 wp 136 164 162 78 172 215 91 105 106 137 178 172 0.33449 0.40731 -0.48719 0.13657 FALSE
1 92039 92191 467 17 127000 127151 524 1 wp 193 248 228 170 241 288 117 149 163 208 184 169 0.36793 0.11335 -0.1136 0.58439 FALSE
1 92186 92309 468 17 126858 127000 523 1 wp 167 176 202 164 230 244 122 140 124 165 191 188 0.22082 0.2114 -0.043866 0.8362 FALSE
1 92392 92514 469 17 126654 126819 522 1 wp 208 255 281 296 232 303 257 302 298 331 270 325 -0.48523 -0.17463 0.29555 0.13693 FALSE
1 92846 92989 470 17 126198 126357 521 1 wp 161 203 200 178 202 272 156 159 129 157 113 207 0.053213 -0.20517 0.35304 0.15392 FALSE
1 92997 93137 471 17 126050 126195 520 1 wp 193 255 249 182 276 261 114 112 116 133 180 201 0.73736 0.29405 -0.29887 0.22199 FALSE
1 93156 93311 472 17 125877 126033 519 1 wp 196 213 202 173 240 288 133 161 132 156 195 219 0.24724 0.13408 -0.0052496 0.9799 FALSE
1 93313 93484 473 17 125706 125851 518 1 wp 166 250 229 180 260 302 204 221 238 257 328 316 -0.32895 0.15822 -0.012539 0.95337 FALSE
1 93491 93621 474 17 125541 125696 517 1 wp 136 161 175 161 212 224 158 210 176 232 276 306 -0.47961 0.30043 -0.014843 0.94287 FALSE
1 93939 94072 479 17 125121 125250 514 1 wp 127 156 166 99 106 145 175 222 225 231 190 229 -0.74543 -0.21768 -0.19942 0.35155 FALSE
1 94022 94162 480 17 125024 125165 513 1 wp 133 159 175 178 170 201 189 222 231 261 230 270 -0.73761 -0.039151 0.22718 0.27269 FALSE
1 94191 94347 482 17 124843 124995 510 1 wp 148 210 245 195 207 239 209 284 266 338 285 325 -0.61234 0.043271 0.0044227 0.98267 FALSE
1 94368 94520 483 17 124693 124835 509 1 wp 147 190 197 190 133 182 166 219 236 192 160 226 -0.49155 -0.38575 0.26839 0.21083 FALSE
1 94581 94737 484 17 124449 124607 508 1 wp 184 203 206 200 202 269 282 338 353 361 300 411 -0.98735 -0.14828 0.267 0.18341 FALSE
1 94759 94871 485 17 124287 124433 507 1 wp 86 107 106 187 79 154 102 200 147 183 94 186 -0.83808 -0.22663 0.69367 0.17837 FALSE
1 94924 95098 486 17 124128 124272 505 1 wp 143 208 205 135 166 228 177 284 223 257 282 286 -0.57097 0.0011724 -0.1322 0.52066 FALSE
1 95092 95249 487 17 123940 124098 504 1 wp 148 216 217 230 174 227 178 297 272 255 202 238 -0.63055 -0.37073 0.45923 0.047856 FALSE
1 95429 95573 489 17 123610 123756 501 1 wp 87 146 143 174 90 142 107 191 156 132 56 115 -0.54351 -0.85727 0.96092 0.036374 FALSE
1 95669 95809 490 17 123385 123546 500 1 wp 131 179 170 196 176 219 171 214 227 182 187 232 -0.62769 -0.30896 0.56632 0.006442 FALSE
1 95825 96013 492 17 123217 123370 498 1 wp 163 188 213 136 172 250 181 250 255 227 201 239 -0.55199 -0.31717 0.23144 0.26079 FALSE
1 96189 96345 497 17 122844 123008 493 1 wp 125 211 209 173 167 204 164 245 266 196 171 228 -0.58495 -0.45659 0.4171 0.043692 FALSE
1 96511 96631 501 17 122557 122676 489 1 wp 127 124 117 127 127 164 95 176 177 125 87 148 -0.52636 -0.585 0.70424 0.012266 FALSE
1 96761 96899 504 17 122290 122426 487 1 wp 103 128 146 158 219 245 90 131 160 181 201 240 -0.28359 0.43317 0.23279 0.28255 FALSE
1 96959 97114 507 17 122117 122262 484 1 wp 142 175 198 188 210 275 147 213 197 179 215 225 -0.38446 -0.12156 0.45089 0.029197 FALSE
1 97371 97532 513 17 121654 121815 479 1 wp 154 130 173 144 170 179 129 164 141 150 144 155 -0.19264 -0.23231 0.28357 0.19921 FALSE
1 98699 98833 529 17 120354 120490 468 1 wp 142 147 146 117 156 177 73 110 107 90 101 104 0.32548 -0.24682 0.23001 0.37429 FALSE
1 98866 99007 530 17 120192 120348 467 1 wp 119 153 188 166 158 196 84 105 120 113 102 114 0.29548 -0.18807 0.32242 0.18126 FALSE
1 99013 99167 531 17 120028 120180 466 1 wp 195 196 221 156 227 263 113 108 124 140 168 171 0.5488 0.18492 -0.17604 0.41484 FALSE
1 99191 99322 532 17 119872 120033 465 1 wp 73 84 87 102 92 134 70 90 93 70 66 103 -0.32331 -0.37002 0.7393 0.028932 FALSE
1 99496 99658 534 17 119534 119692 463 1 wp 130 165 164 134 209 257 108 114 102 156 200 194 0.21568 0.47534 -0.15833 0.52876 FALSE
1 99657 99810 535 17 119376 119530 462 1 wp 208 230 218 163 261 295 224 213 231 288 330 344 -0.31064 0.23144 -0.17194 0.45311 FALSE
1 100427 100567 539 17 118631 118761 458 1 wp 143 175 189 131 198 197 104 98 89 93 144 120 0.50658 0.0032646 -0.0044177 0.98776 FALSE
1 100580 100724 540 17 118465 118615 457 1 wp 212 248 226 165 237 305 137 101 115 120 150 114 0.65749 -0.17988 0.14637 0.62846 FALSE
1 100736 100888 541 17 118302 118455 456 1 wp 184 201 217 148 207 252 69 90 96 94 144 94 0.97097 0.11449 -0.17163 0.50094 FALSE
1 100900 101045 542 17 118144 118292 455 1 wp 167 178 203 144 232 242 65 93 120 115 161 109 0.71962 0.21404 -0.10717 0.73587 FALSE
1 101052 101207 543 17 117974 118139 454 1 wp 155 159 220 204 194 255 156 217 248 233 272 195 -0.48313 -0.086388 0.32477 0.23763 FALSE
1 101357 101510 544 17 117685 117832 453 1 wp 87 112 157 234 96 150 92 173 156 70 37 78 -0.50369 -1.458 1.8994 0.0040393 FALSE
1 101737 101861 546 17 117329 117478 451 1 wp 128 183 206 163 177 207 105 159 152 123 120 154 0.038733 -0.34351 0.38166 0.082691 FALSE
1 101902 102037 547 17 117155 117312 450 1 wp 197 280 253 250 276 345 132 221 209 202 202 186 0.11105 -0.19286 0.39634 0.052914 FALSE
1 102243 102412 550 17 116780 116962 447 1 wp 143 172 183 191 165 211 85 126 153 130 90 130 0.18695 -0.33155 0.47388 0.04027 FALSE
1 102447 102581 552 17 116596 116742 445 1 wp 97 160 148 165 133 188 59 119 103 97 69 93 0.26129 -0.38151 0.60854 0.033153 FALSE
1 102601 102759 554 17 116429 116588 442 1 wp 152 203 165 167 203 230 108 176 136 109 129 140 0.041927 -0.42421 0.57644 0.0083254 FALSE
1 102766 102918 555 17 116266 116420 441 1 wp 133 154 152 160 149 217 91 116 113 110 93 132 0.18439 -0.21897 0.42019 0.080772 FALSE
1 102952 103111 557 17 116084 116236 439 1 wp 140 194 181 151 138 194 75 124 101 109 62 96 0.51038 -0.4437 0.30109 0.22663 FALSE
1 103136 103292 560 17 115926 116101 438 1 wp 168 215 200 156 230 232 94 136 112 113 144 131 0.49804 -0.09107 0.12022 0.58397 FALSE
1 103442 103596 562 17 115592 115750 434 1 wp 187 234 263 214 203 282 116 125 149 143 127 123 0.5288 -0.27026 0.24969 0.24063 FALSE
1 103629 103792 564 17 115422 115580 432 1 wp 128 190 185 188 142 174 92 133 119 75 75 91 0.27082 -0.79075 0.76691 0.0038861 FALSE
1 103780 103929 566 17 115284 115414 430 1 wp 176 222 227 181 159 217 96 140 131 89 114 118 0.49737 -0.46744 0.25256 0.25701 FALSE
1 103940 104076 567 17 115116 115256 429 1 wp 160 235 224 186 205 214 124 142 150 131 142 141 0.289 -0.28857 0.21681 0.31053 FALSE
1 104407 104533 571 17 114659 114787 425 1 wp 189 244 244 199 244 253 81 114 132 115 121 144 0.77943 -0.059132 0.052064 0.80979 FALSE
1 104567 104697 572 17 114491 114647 424 1 wp 137 196 200 210 189 238 77 159 111 102 93 103 0.35523 -0.48239 0.70051 0.0034888 FALSE
1 104742 104865 573 17 114326 114482 423 1 wp 164 201 189 168 194 254 50 108 90 94 102 98 0.90329 -0.015145 0.10627 0.65616 FALSE
1 104889 105025 574 17 114164 114300 422 1 wp 187 254 258 190 210 269 87 135 105 145 103 142 0.82248 -0.023886 -0.092038 0.67009 FALSE
1 105210 105346 576 17 113844 113981 420 1 wp 165 183 187 155 199 234 82 126 114 123 137 135 0.46858 0.023657 0.050253 0.82257 FALSE
1 105352 105499 577 17 113690 113846 419 1 wp 172 228 191 188 199 248 82 84 96 115 101 126 0.89313 0.096112 -0.045972 0.84054 FALSE
1 105698 105820 579 17 113368 113494 417 1 wp 182 236 253 152 225 256 66 100 65 123 133 110 1.263 0.39227 -0.53532 0.018326 FALSE
1 105849 106002 580 17 113185 113339 416 1 wp 161 256 235 203 212 273 101 126 114 156 148 180 0.65014 0.22139 -0.18986 0.37217 FALSE
1 106096 106243 581 17 112923 113096 415 1 wp 119 171 186 188 117 190 78 141 89 103 60 91 0.35743 -0.54995 0.57756 0.13602 FALSE
1 106491 106640 584 17 112559 112706 412 1 wp 182 226 196 116 199 220 97 108 119 115 160 131 0.62161 0.04775 -0.29314 0.27012 FALSE
1 106779 106930 587 17 112270 112410 410 1 wp 148 167 205 134 158 193 79 113 113 105 77 83 0.50007 -0.47621 0.31907 0.19746 FALSE
1 108050 108204 599 17 110985 111180 391 1 wp 160 204 184 133 210 232 154 128 142 279 336 340 0.072948 0.87072 -0.86627 0.00084888 FALSE
1 108530 108672 604 17 110515 110675 387 1 wp 127 154 151 142 197 180 292 288 302 512 665 624 -1.3207 0.73758 -0.51981 0.093946 FALSE
1 108886 109018 605 17 110174 110314 386 1 wp 222 253 258 167 213 239 42 59 45 66 70 68 2.0578 0.20574 -0.50826 0.047013 FALSE
1 109191 109335 607 17 109856 109998 384 1 wp 132 133 118 87 164 172 54 57 55 80 104 96 0.93482 0.46875 -0.40773 0.24081 FALSE
1 109353 109507 608 17 109680 109836 383 1 wp 161 192 217 118 218 278 96 83 87 174 200 168 0.80098 0.73263 -0.70766 0.034054 FALSE
1 109531 109679 609 17 109511 109663 382 1 wp 167 165 153 122 144 199 78 96 93 118 173 157 0.59672 0.46933 -0.60685 0.018719 FALSE
1 109693 109832 610 17 109359 109501 381 1 wp 211 276 214 134 239 267 174 196 162 241 360 279 0.11273 0.44421 -0.65096 0.065988 FALSE
1 109844 109992 611 17 109197 109348 380 1 wp 106 128 133 129 124 155 98 138 107 153 103 156 -0.17534 -0.019929 0.12334 0.6193 FALSE
1 110007 110147 612 17 109038 109206 379 1 wp 166 193 200 169 226 245 174 196 164 279 299 278 -0.21587 0.39638 -0.25824 0.20967 FALSE
1 110168 110314 613 17 108873 109025 378 1 wp 227 265 237 188 278 304 160 195 172 208 214 208 0.19418 -0.023248 0.037253 0.85582 FALSE
1 110324 110456 614 17 108706 108850 377 1 wp 115 106 139 111 183 176 193 155 156 245 322 285 -0.78599 0.45021 -0.13167 0.73097 FALSE
1 110595 110734 615 17 108458 108592 376 1 wp 111 147 163 209 110 158 138 217 177 167 100 152 -0.60852 -0.62117 0.7905 0.046426 FALSE
1 110750 110900 616 17 108290 108438 374 1 wp 145 216 217 193 176 230 152 231 216 199 168 237 -0.32547 -0.26555 0.27513 0.1822 FALSE
1 110906 111067 617 17 108121 108279 373 1 wp 174 176 167 134 187 193 136 167 157 170 220 197 -0.099358 0.073995 -0.14573 0.49584 FALSE
1 111224 111382 620 17 107810 107976 370 1 wp 157 141 149 104 155 184 134 136 145 154 220 188 -0.16532 0.15193 -0.24647 0.40967 FALSE
1 111403 111545 621 17 107643 107800 369 1 wp 147 164 169 122 141 209 114 142 142 162 192 181 -0.0015659 0.14955 -0.24405 0.26532 FALSE
1 111557 111687 622 17 107503 107635 368 1 wp 190 211 208 113 187 224 147 148 173 165 231 209 0.10023 0.085011 -0.37907 0.15355 FALSE
1 111700 111856 623 17 107365 107515 367 1 wp 171 218 222 141 232 226 157 170 178 183 201 223 -0.0083372 -0.021992 -0.062295 0.76364 FALSE
1 111835 111985 624 17 107204 107362 366 1 wp 228 238 254 161 286 316 170 186 207 249 282 278 0.080396 0.23961 -0.23228 0.32023 FALSE
1 112028 112160 625 17 107056 107192 365 1 wp 201 276 252 158 136 205 130 162 151 150 135 160 0.43941 -0.27653 -0.32255 0.12873 FALSE
1 112161 112311 626 17 106880 107040 364 1 wp 131 163 129 118 150 164 121 146 111 161 175 162 -0.1149 0.11573 -0.14262 0.53187 FALSE
1 112329 112475 627 17 106713 106864 363 1 wp 179 184 191 159 201 284 111 166 166 211 284 271 0.063818 0.52192 -0.38263 0.10382 FALSE
1 112487 112629 628 17 106558 106704 362 1 wp 149 193 216 127 207 262 137 157 183 207 279 293 -0.056201 0.42535 -0.40088 0.13407 FALSE
1 112636 112786 629 17 106401 106554 361 1 wp 182 225 187 133 208 229 190 156 158 286 431 398 -0.065754 0.83851 -0.96753 0.011179 FALSE
1 112803 112937 630 17 106251 106385 360 1 wp 152 148 166 115 189 219 148 147 151 233 248 265 -0.21567 0.45123 -0.35907 0.10015 FALSE
1 112944 113081 631 17 106108 106243 359 1 wp 208 216 217 114 193 210 159 190 162 201 225 225 0.054325 0.066178 -0.44772 0.030882 FALSE
1 113111 113263 632 17 105915 106071 358 1 wp 183 215 231 153 277 293 187 233 186 299 335 409 -0.22573 0.49422 -0.36156 0.13094 FALSE
1 113880 114015 636 17 105164 105300 353 1 wp 126 126 133 70 145 150 191 233 209 311 518 462 -0.98763 0.74878 -0.90998 0.046495 FALSE
1 114039 114169 637 17 105011 105143 352 1 wp 118 93 95 55 122 110 163 175 139 246 311 269 -0.90932 0.50237 -0.68359 0.067816 FALSE
1 114171 114325 638 17 104857 105008 351 1 wp 135 108 130 81 132 122 113 126 121 163 278 269 -0.2143 0.69277 -0.92156 0.027805 FALSE
1 114342 114494 639 17 104682 104838 350 1 wp 197 199 190 122 210 244 217 185 195 268 437 402 -0.31799 0.58686 -0.69912 0.093628 FALSE
1 114503 114662 640 17 104517 104689 349 1 wp 148 148 181 117 170 168 156 197 189 223 228 305 -0.45537 0.19389 -0.31985 0.12751 FALSE
1 114782 114932 641 17 104247 104398 348 1 wp 169 190 198 171 198 246 93 131 175 193 156 176 0.2182 0.12467 -0.041927 0.84346 FALSE
1 114949 115097 642 17 104081 104234 347 1 wp 189 219 196 155 253 261 106 106 119 184 321 212 0.58547 0.83815 -0.75986 0.071237 FALSE
1 115100 115246 643 17 103935 104075 346 1 wp 161 167 198 101 213 187 96 96 122 122 177 153 0.46487 0.24288 -0.3805 0.29313 FALSE
1 115274 115434 644 17 103746 103884 345 1 wp 209 255 254 158 316 306 143 167 152 194 266 248 0.35433 0.33296 -0.28132 0.36551 FALSE
1 115440 115586 645 17 103584 103739 344 1 wp 198 195 188 162 188 269 108 145 134 155 190 175 0.32344 0.15157 -0.13621 0.5211 FALSE
1 115611 115763 646 17 103409 103568 343 1 wp 190 202 184 196 242 276 106 125 137 148 224 204 0.37854 0.36874 -0.12256 0.5987 FALSE
1 116078 116241 649 17 102940 103078 340 1 wp 168 148 152 104 163 150 100 127 110 94 84 109 0.21208 -0.51725 0.28337 0.28101 FALSE
1 116885 117019 657 17 102154 102292 332 1 wp 157 220 203 148 169 238 96 142 142 77 97 129 0.33848 -0.60475 0.48088 0.033288 FALSE
1 118022 118199 668 17 101049 101194 323 1 wp 139 195 228 147 136 165 97 129 126 73 59 58 0.39389 -1.1654 0.8013 0.0015067 FALSE
1 118510 118623 670 17 100559 100696 317 1 wp 118 178 127 215 158 176 76 137 135 99 72 93 0.024199 -0.66079 1.0191 0.0084801 FALSE
1 119018 119160 675 17 100024 100191 312 1 wp 167 215 225 206 184 233 73 103 103 85 94 92 0.84854 -0.31573 0.30999 0.18291 FALSE
1 119530 119654 680 17 99517 99651 309 1 wp 126 185 160 237 120 184 33 57 55 34 24 33 1.4368 -0.93827 1.1282 0.074549 FALSE
1 119835 119982 681 17 99190 99351 308 1 wp 114 166 157 131 146 203 135 164 131 147 137 182 -0.26169 -0.17355 0.25219 0.25708 FALSE
1 120001 120150 682 17 99023 99178 307 1 wp 294 396 395 333 290 396 115 146 97 142 116 122 1.316 -0.19734 0.062267 0.76869 FALSE
1 120184 120320 683 17 98829 98999 306 1 wp 109 107 139 119 76 110 61 88 52 70 50 61 0.5501 -0.43327 0.17511 0.63924 FALSE
1 120334 120493 684 17 98687 98853 305 1 wp 124 138 140 94 125 147 47 85 65 66 95 95 0.77136 0.11189 -0.31206 0.31042 FALSE
1 120483 120625 685 17 98547 98673 304 1 wp 155 152 171 125 160 204 84 112 88 94 121 98 0.48331 -0.13429 0.09639 0.69714 FALSE
1 120818 120944 687 17 98205 98361 300 1 wp 165 188 205 140 217 265 72 108 92 95 121 126 0.76861 0.055776 0.03056 0.89446 FALSE
1 120972 121114 688 17 98063 98219 299 1 wp 138 163 179 127 174 211 71 91 95 83 115 116 0.62792 0.011355 0.01856 0.94082 FALSE
1 121258 121402 692 17 97766 97918 295 1 wp 139 162 185 156 111 200 61 96 113 83 74 87 0.58518 -0.41512 0.30122 0.28106 FALSE
1 121758 121887 696 17 97261 97417 290 1 wp 141 190 210 176 217 248 74 131 108 113 124 105 0.52065 -0.13601 0.33099 0.14304 FALSE
1 122248 122385 704 17 96798 96932 286 1 wp 142 165 154 130 179 204 67 113 118 101 102 113 0.37091 -0.18333 0.27416 0.26369 FALSE
1 122521 122669 707 17 96482 96652 284 1 wp 121 158 148 167 130 159 60 88 113 83 67 74 0.44489 -0.4893 0.55013 0.060156 FALSE
1 123790 123950 725 17 95228 95361 268 1 wp 185 210 225 192 207 228 110 171 186 167 119 132 0.14664 -0.42874 0.3959 0.061299 FALSE
1 123942 124092 727 17 95087 95237 267 1 wp 201 237 249 149 176 234 128 219 205 177 172 199 0.055141 -0.27842 -0.081857 0.69239 FALSE
1 124511 124659 730 17 94517 94661 264 1 wp 170 230 233 280 145 233 155 262 255 214 145 182 -0.3481 -0.57632 0.61397 0.11025 FALSE
1 124769 124921 731 17 94253 94410 263 1 wp 150 149 163 140 140 187 148 144 127 216 186 246 -0.14143 0.33048 -0.37659 0.07984 FALSE
1 124932 125065 732 17 94114 94248 262 1 wp 161 175 176 111 181 228 73 82 68 130 149 147 0.92301 0.64928 -0.70509 0.004612 FALSE
1 125096 125224 733 17 93950 94082 261 1 wp 175 248 218 178 217 274 75 105 84 148 158 137 1.0034 0.47352 -0.46898 0.032583 FALSE
1 125267 125407 734 17 93761 93913 260 1 wp 168 242 213 163 225 273 91 96 104 136 139 141 0.81375 0.23148 -0.20545 0.34863 FALSE
1 125417 125563 735 17 93614 93750 259 1 wp 177 166 180 138 188 220 61 67 80 103 116 116 1.0635 0.40676 -0.41598 0.093208 FALSE
1 126169 126329 742 17 92834 92990 252 1 wp 161 206 185 143 184 210 61 123 111 74 88 89 0.6468 -0.49492 0.39795 0.10235 FALSE
1 126607 126753 749 17 92425 92576 246 1 wp 116 158 157 142 196 188 100 126 118 108 117 133 0.045973 -0.22453 0.46593 0.048169 FALSE
1 126949 127104 752 17 92074 92257 242 1 wp 168 237 237 176 261 297 256 279 274 298 329 381 -0.62314 0.026152 0.10975 0.58572 FALSE
1 127095 127246 753 17 91939 92080 241 1 wp 153 193 193 156 193 224 249 388 326 318 332 414 -1.104 -0.13109 0.16421 0.42002 FALSE
1 127279 127444 754 17 91754 91895 240 1 wp 174 166 152 163 169 208 227 295 266 272 294 331 -0.94271 -0.094459 0.16495 0.42415 FALSE
1 127819 127958 757 17 91217 91359 237 1 wp 180 229 218 163 195 228 299 289 316 401 433 509 -0.81765 0.27416 -0.42636 0.032772 FALSE
1 127975 128111 758 17 91054 91200 235 1 wp 181 184 186 172 175 242 212 239 256 339 335 362 -0.63176 0.26672 -0.23614 0.24937 FALSE
1 128177 128325 759 17 90861 91021 234 1 wp 107 136 153 161 116 158 168 241 209 273 178 256 -0.91573 -0.086663 0.18655 0.46014 FALSE
1 128317 128441 760 17 90731 90885 233 1 wp 131 168 172 126 180 183 157 215 189 284 315 321 -0.52679 0.43756 -0.43597 0.036193 FALSE
1 128630 128744 762 17 90423 90541 230 1 wp 126 152 168 88 163 168 185 169 179 295 305 347 -0.55073 0.53032 -0.68407 0.0038076 FALSE
1 128776 128916 763 17 90258 90416 229 1 wp 171 186 195 138 194 239 165 194 212 337 266 349 -0.3215 0.45148 -0.47154 0.022131 FALSE
1 128945 129074 764 17 90093 90248 228 1 wp 217 286 261 186 267 346 313 318 347 497 615 715 -0.64591 0.60545 -0.61147 0.015087 FALSE
1 129210 129362 765 17 89812 89953 227 1 wp 247 316 321 213 328 359 212 256 242 295 448 492 0.034137 0.51242 -0.54792 0.056859 FALSE
1 129380 129534 766 17 89638 89798 226 1 wp 137 136 157 120 183 183 74 71 72 143 168 176 0.7079 0.87684 -0.7623 0.0018229 FALSE
1 129543 129702 767 17 89466 89622 225 1 wp 173 198 236 171 242 237 125 124 127 173 210 193 0.40474 0.32838 -0.28098 0.20758 FALSE
1 129715 129869 768 17 89301 89456 224 1 wp 159 155 178 134 222 222 79 96 86 98 167 159 0.64431 0.41869 -0.25571 0.4327 FALSE
1 129873 130023 769 17 89130 89288 223 1 wp 154 170 152 108 224 242 90 110 89 100 175 182 0.44702 0.37422 -0.19055 0.63702 FALSE
1 130041 130198 770 17 88972 89133 222 1 wp 194 183 186 122 216 246 82 104 88 116 195 168 0.7756 0.52938 -0.56488 0.11671 FALSE
1 130212 130368 771 17 88802 88963 221 1 wp 155 139 145 110 162 178 88 135 92 119 116 134 0.221 -0.048826 0.011821 0.96141 FALSE
1 130690 130834 773 17 88332 88490 219 1 wp 114 144 143 137 129 154 134 155 149 182 156 196 -0.40759 -0.0016588 0.022847 0.91863 FALSE
1 130859 131003 774 17 88170 88325 218 1 wp 187 175 185 129 187 221 95 106 96 167 180 187 0.61091 0.56152 -0.662 0.0026482 FALSE
1 131020 131172 775 17 87999 88157 217 1 wp 131 172 202 123 170 205 111 132 92 140 198 180 0.3012 0.34385 -0.42169 0.13103 FALSE
1 131208 131352 776 17 87821 87968 216 1 wp 224 290 230 154 260 302 116 132 121 182 254 263 0.73141 0.63452 -0.76451 0.0071427 FALSE
1 131365 131519 777 17 87623 87804 214 1 wp 167 185 203 140 220 245 101 105 112 201 261 237 0.52306 0.85272 -0.79572 0.0014666 FALSE
1 131565 131719 780 17 87456 87610 212 1 wp 192 189 175 113 210 223 115 120 138 194 327 253 0.30604 0.77424 -0.88691 0.034942 FALSE
1 131740 131895 781 17 87274 87432 211 1 wp 194 258 227 151 240 265 162 149 162 272 331 312 0.22879 0.65926 -0.77265 0.0015415 FALSE
1 131922 132039 782 17 87127 87275 210 1 wp 173 221 173 132 213 206 147 169 127 237 278 244 0.073188 0.49203 -0.59339 0.028492 FALSE
1 132152 132304 783 17 86867 87023 209 1 wp 135 191 152 138 201 214 161 182 188 160 236 218 -0.43441 -0.072471 0.22638 0.36652 FALSE
1 132315 132457 784 17 86715 86859 208 1 wp 109 123 148 90 137 123 91 108 99 92 134 117 0.071535 -0.076675 -0.091958 0.73432 FALSE
1 132491 132639 785 17 86532 86686 207 1 wp 119 158 124 122 174 197 90 95 117 125 168 168 0.1311 0.32736 -0.09092 0.70104 FALSE
1 132649 132805 786 17 86360 86523 206 1 wp 111 122 145 70 161 189 101 113 107 128 169 166 -0.046426 0.24222 -0.17682 0.60543 FALSE
1 132801 132962 788 17 86206 86346 204 1 wp 182 189 213 150 208 234 118 166 154 172 183 178 0.149 0.009796 -0.053852 0.79821 FALSE
1 132982 133128 789 17 86041 86192 203 1 wp 164 186 198 186 179 201 80 138 133 139 105 121 0.38247 -0.21156 0.21308 0.34137 FALSE
1 133312 133450 791 17 85708 85860 201 1 wp 199 206 186 139 217 248 122 124 158 147 190 201 0.27772 0.1263 -0.17202 0.50491 FALSE
1 133475 133596 792 17 85530 85693 200 1 wp 173 244 237 214 167 214 111 178 182 138 118 145 0.20526 -0.50251 0.33188 0.14371 FALSE
1 133948 134091 797 17 85060 85231 196 1 wp 131 125 144 127 188 183 74 112 136 149 118 165 0.05676 0.14955 0.10545 0.67065 FALSE
1 134779 134935 805 17 84267 84401 186 1 wp 130 229 242 188 196 275 117 181 159 193 202 197 0.11363 0.10375 -0.016434 0.93744 FALSE
1 134947 135062 806 17 84089 84255 185 1 wp 169 213 203 165 201 237 143 154 160 197 193 233 0.074613 0.15779 -0.17035 0.41359 FALSE
1 135113 135231 807 17 83942 84088 184 1 wp 162 167 207 145 182 233 116 141 131 187 152 191 0.19193 0.1649 -0.16701 0.43613 FALSE
1 135245 135399 808 17 83772 83930 183 1 wp 230 305 284 247 312 348 166 193 224 281 335 321 0.21206 0.40637 -0.31188 0.12096 FALSE
1 135412 135563 809 17 83610 83766 182 1 wp 145 164 175 224 171 249 155 188 165 201 161 233 -0.34648 -0.062154 0.42532 0.045543 FALSE
1 135586 135719 810 17 83448 83606 181 1 wp 175 193 187 199 177 235 164 222 225 222 226 248 -0.40461 -0.088416 0.17301 0.40041 FALSE
1 135815 135942 811 17 83231 83380 180 1 wp 190 240 206 182 244 261 231 298 270 365 348 400 -0.60294 0.19638 -0.14158 0.48205 FALSE
1 135963 136122 812 17 83049 83208 179 1 wp 162 219 205 199 227 259 192 282 252 359 341 379 -0.58021 0.29782 -0.12145 0.54993 FALSE
1 136123 136276 813 17 82896 83054 178 1 wp 153 189 195 198 163 205 211 294 226 275 177 242 -0.71964 -0.35795 0.394 0.099202 FALSE
1 136291 136433 814 17 82741 82885 177 1 wp 184 222 205 166 184 246 168 288 251 304 216 285 -0.46925 -0.08237 -0.015528 0.93952 FALSE
1 136464 136622 815 17 82551 82715 176 1 wp 197 215 230 171 229 255 209 261 230 341 384 426 -0.39866 0.43383 -0.46584 0.02154 FALSE
1 136632 136774 816 17 82394 82544 175 1 wp 110 137 157 180 102 144 166 188 154 200 101 203 -0.62272 -0.31929 0.37867 0.36338 FALSE
1 136834 136994 817 17 82179 82311 174 1 wp 188 274 263 202 177 258 237 336 254 329 229 378 -0.47006 -0.11001 -0.12338 0.59366 FALSE
1 137832 137983 825 17 81189 81345 166 1 wp 178 227 203 137 200 265 147 182 149 290 326 308 0.069028 0.67097 -0.75653 0.00024479 FALSE
1 137984 138127 826 17 81046 81190 165 1 wp 137 152 164 128 152 209 115 128 124 248 251 241 0.025909 0.72956 -0.68559 0.0014304 FALSE
1 138141 138281 827 17 80890 81037 164 1 wp 174 172 174 134 188 236 177 161 162 398 415 431 -0.22624 1.0198 -0.99256 1.9335e-06 FALSE
1 138315 138435 828 17 80734 80866 163 1 wp 169 193 198 173 183 271 191 214 188 368 340 410 -0.36348 0.62374 -0.5273 0.010222 FALSE
1 138583 138744 829 17 80426 80606 162 1 wp 107 144 140 170 138 196 299 384 388 406 284 414 -1.7301 -0.2416 0.56153 0.0068711 FALSE
1 138775 138902 830 17 80268 80404 161 1 wp 145 180 184 148 145 176 275 297 303 369 237 366 -1.0676 -0.14647 -0.018555 0.94003 FALSE
1 138943 139066 831 17 80106 80233 160 1 wp 89 117 132 129 108 161 158 237 199 230 154 241 -1.0859 -0.20766 0.39407 0.08083 FALSE
1 139312 139476 832 17 79700 79852 159 1 wp 56 102 114 170 79 131 60 163 135 92 38 63 -0.64929 -1.1329 1.6216 0.014003 FALSE
1 139503 139619 833 17 79558 79670 158 1 wp 79 107 88 75 138 126 115 132 119 154 273 184 -0.70318 0.46554 -0.2172 0.65901 FALSE
1 139644 139779 834 17 79391 79537 157 1 wp 65 79 70 72 132 140 63 87 77 137 182 151 -0.35446 0.78048 -0.16612 0.61284 FALSE
1 141517 141656 837 17 77527 77679 152 1 wp 183 224 207 221 183 182 125 161 176 153 121 149 0.14008 -0.40668 0.31165 0.21035 FALSE
1 142170 142300 838 17 76877 77035 150 1 wp 100 125 129 128 135 190 224 241 249 407 327 404 -1.2964 0.38163 -0.085015 0.68728 FALSE
1 143031 143189 847 17 76000 76159 142 1 wp 134 120 135 104 139 147 74 83 69 156 152 172 0.51271 0.79886 -0.86025 0.00088082 FALSE
1 143894 144023 854 17 75142 75279 135 1 wp 139 138 126 106 156 158 129 186 161 220 217 237 -0.50113 0.22624 -0.23135 0.28471 FALSE
1 144383 144542 858 17 74633 74791 132 1 wp 153 209 224 169 176 245 122 168 194 201 187 221 0.0020767 0.056004 -0.10016 0.63032 FALSE
1 144524 144671 859 17 74489 74641 130 1 wp 194 221 215 148 175 207 106 161 158 182 170 198 0.30488 0.098596 -0.407 0.053839 FALSE
1 144695 144821 860 17 74349 74482 129 1 wp 134 135 147 141 163 173 82 116 138 140 127 164 0.047171 0.08294 0.059966 0.79875 FALSE
1 144822 144982 861 17 74191 74349 127 1 wp 128 132 145 134 115 156 104 117 126 119 97 132 -0.050531 -0.2845 0.23029 0.35817 FALSE
1 144976 145133 862 17 74020 74176 126 1 wp 155 176 171 174 177 207 107 165 166 174 132 164 -0.065255 -0.17117 0.27203 0.2065 FALSE
1 145584 145708 867 17 73465 73613 121 1 wp 162 228 219 169 188 187 72 152 162 123 112 122 0.40219 -0.36775 0.16899 0.5101 FALSE
1 145740 145854 869 17 73319 73438 120 1 wp 163 199 198 142 135 198 106 170 168 151 118 139 0.071146 -0.39228 0.096265 0.66025 FALSE
1 146015 146145 872 17 73033 73161 115 1 wp 110 132 135 118 100 135 66 121 111 79 84 79 0.081773 -0.56045 0.41758 0.15122 FALSE
1 146970 147100 886 17 72077 72203 104 1 wp 156 172 170 121 171 222 141 213 174 179 199 215 -0.34876 -0.10668 0.080367 0.70264 FALSE
1 147930 148078 897 17 71096 71244 93 1 wp 97 121 126 133 128 134 100 191 155 154 85 131 -0.63083 -0.53542 0.69951 0.021541 FALSE
1 148191 148326 900 17 70847 70981 90 1 wp 145 178 215 159 178 220 104 164 163 167 115 153 0.051599 -0.25985 0.25783 0.23263 FALSE
1 148547 148688 903 17 70484 70630 86 1 wp 224 247 242 194 217 241 73 169 158 165 188 171 0.59005 0.13929 -0.32259 0.16135 FALSE
1 149472 149626 914 17 69552 69721 77 1 wp 170 245 236 174 244 278 122 125 135 205 235 229 0.48079 0.52326 -0.48153 0.020562 FALSE
1 150262 150416 921 17 68777 68925 66 1 wp 218 262 243 158 177 251 95 120 134 140 119 143 0.78035 -0.075843 -0.29342 0.17361 FALSE
1 150407 150571 922 17 68649 68771 65 1 wp 108 134 130 156 102 142 71 147 117 109 67 120 -0.098712 -0.44522 0.51806 0.15456 FALSE
1 150571 150699 923 17 68472 68630 64 1 wp 152 181 172 185 203 245 85 125 105 189 158 223 0.4127 0.57429 -0.3037 0.16039 FALSE
1 150741 150879 924 17 68299 68447 63 1 wp 158 158 172 159 142 179 111 131 118 183 157 210 0.1667 0.32286 -0.40013 0.068819 FALSE
1 150895 151037 925 17 68126 68278 62 1 wp 159 179 156 195 167 237 99 152 136 169 107 171 0.090862 -0.071473 0.29231 0.18939 FALSE
1 151634 151772 930 17 67403 67540 57 1 wp 80 120 102 112 103 117 146 170 158 239 136 171 -0.9383 -0.084311 0.1873 0.57124 FALSE
1 151782 151905 931 17 67269 67409 56 1 wp 106 138 120 115 100 180 211 209 239 300 293 319 -1.1416 0.17839 -0.12578 0.55308 FALSE
1 151916 152053 932 17 67119 67259 55 1 wp 129 142 157 200 111 186 206 294 305 286 186 274 -1.1746 -0.38798 0.56543 0.058006 FALSE
1 152197 152322 933 17 66844 66976 54 1 wp 200 261 238 186 230 285 231 212 227 350 317 391 -0.2313 0.35929 -0.41461 0.04036 FALSE
1 152365 152511 934 17 66656 66798 53 1 wp 216 273 303 215 255 308 156 163 152 222 234 235 0.46128 0.26467 -0.34388 0.09384 FALSE
1 152516 152657 935 17 66511 66653 52 1 wp 210 242 249 183 193 269 148 152 122 169 179 216 0.44673 0.12277 -0.30523 0.1424 FALSE
1 152701 152833 936 17 66330 66464 51 1 wp 164 210 192 162 153 205 85 117 143 141 128 156 0.44592 0.025084 -0.19993 0.36793 FALSE
1 152850 153004 937 17 66155 66313 50 1 wp 110 167 133 132 153 205 71 103 93 143 112 150 0.34436 0.32189 -0.12232 0.62128 FALSE
1 153177 153331 940 17 65830 65990 47 1 wp 164 195 155 206 205 201 115 167 129 151 185 207 0.056923 0.12378 0.086842 0.7095 FALSE
1 153347 153459 942 17 65676 65821 46 1 wp 180 208 187 159 242 276 104 134 126 206 213 260 0.38974 0.6168 -0.44951 0.03204 FALSE
1 153474 153638 943 17 65528 65720 45 1 wp 160 182 199 200 232 284 142 154 162 265 277 283 -0.039258 0.5646 -0.21832 0.29062 FALSE
1 153871 154017 950 17 65145 65301 41 1 wp 101 126 134 132 108 178 87 139 147 163 85 153 -0.31006 -0.17155 0.32642 0.28495 FALSE
1 154321 154456 956 17 64709 64869 37 1 wp 140 183 192 173 210 241 147 183 175 266 285 345 -0.25086 0.54284 -0.31741 0.1245 FALSE
1 154472 154626 957 17 64538 64695 36 1 wp 161 221 221 197 207 253 179 220 211 387 337 372 -0.29799 0.5637 -0.48739 0.017061 FALSE
1 154656 154791 958 17 64372 64512 35 1 wp 133 181 193 171 165 234 229 292 282 423 301 382 -0.94332 0.17916 -0.062198 0.76176 FALSE
1 154918 155042 959 17 64123 64247 34 1 wp 152 141 161 157 165 177 174 287 237 312 273 346 -0.87577 0.14309 -0.060272 0.77159 FALSE
1 155074 155227 960 17 63937 64090 33 1 wp 173 219 188 167 224 262 174 193 199 303 332 301 -0.24412 0.44469 -0.33533 0.10238 FALSE
1 155410 155539 962 17 63617 63755 31 1 wp 132 149 199 174 163 185 81 176 116 165 117 155 0.10995 -0.031638 0.11561 0.69918 FALSE
1 155730 155880 964 17 63284 63436 29 1 wp 165 194 198 208 166 231 95 170 161 130 110 143 0.12804 -0.42237 0.49376 0.024202 FALSE
1 155892 156028 965 17 63135 63273 28 1 wp 182 214 201 149 211 219 102 148 140 134 125 128 0.34805 -0.28423 0.18175 0.40333 FALSE
1 156057 156206 966 17 62957 63117 27 1 wp 178 191 228 146 205 254 130 159 138 162 180 173 0.20762 -0.010253 -0.03787 0.85751 FALSE
1 156390 156548 968 17 62611 62753 25 1 wp 165 202 192 200 181 228 99 196 179 108 105 136 -0.016354 -0.70621 0.78225 0.00049386 FALSE
1 156559 156711 969 17 62465 62613 24 1 wp 158 199 178 166 143 213 86 174 145 94 77 110 0.14655 -0.79371 0.70267 0.0027717 FALSE
1 156756 156874 972 17 62276 62406 23 1 wp 184 206 223 188 181 235 87 155 162 142 125 139 0.34395 -0.25823 0.18298 0.39439 FALSE
1 156892 157042 973 17 62122 62265 22 1 wp 137 184 193 175 148 165 105 165 155 118 85 132 0.0044696 -0.62036 0.51272 0.023857 FALSE
1 157087 157239 975 17 61925 62103 21 1 wp 157 182 149 190 182 211 108 179 167 146 132 161 -0.15351 -0.31942 0.52562 0.014757 FALSE
1 157427 157567 977 17 61609 61747 18 1 wp 163 171 169 129 173 203 111 151 119 156 196 188 0.13307 0.22619 -0.28693 0.18682 FALSE
1 157564 157736 979 17 61426 61601 17 1 wp 173 232 213 133 225 241 125 177 128 141 200 199 0.24713 0.051456 -0.15967 0.5417 FALSE
1 157902 158052 981 17 61118 61263 14 1 wp 200 217 227 154 204 240 68 125 121 170 174 166 0.77966 0.43642 -0.60759 0.0047526 FALSE
1 158061 158217 982 17 60949 61107 13 1 wp 211 232 254 165 218 260 105 144 145 166 183 184 0.55514 0.16151 -0.34145 0.10323 FALSE
1 158228 158387 983 17 60779 60937 12 1 wp 154 174 179 137 203 196 92 101 94 119 105 132 0.54262 0.021443 0.0028263 0.99043 FALSE
1 158396 158552 984 17 60635 60771 11 1 wp 209 271 232 224 212 307 111 123 123 173 168 160 0.71661 0.20684 -0.20341 0.33328 FALSE
1 158559 158706 985 17 60458 60608 10 1 wp 142 124 184 151 151 206 85 102 87 124 107 125 0.443 0.092599 0.020012 0.93488 FALSE
1 158843 158983 986 17 60180 60326 9 1 wp 194 224 219 213 216 295 105 159 141 183 175 181 0.38824 0.14029 -0.015771 0.93982 FALSE
1 159002 159140 987 17 60015 60159 8 1 wp 182 203 200 149 225 265 65 125 95 118 147 118 0.78246 0.16824 -0.1122 0.65252 FALSE
1 159155 159307 988 17 59856 60008 7 1 wp 183 249 266 151 232 230 104 116 87 111 132 155 0.89419 0.082057 -0.31944 0.18897 FALSE
1 159312 159464 989 17 59701 59849 5 1 wp 95 148 148 119 134 179 84 138 112 106 119 102 -0.046904 -0.2958 0.38823 0.12851 FALSE
1 159482 159610 991 17 59550 59696 4 1 wp 241 291 204 134 202 241 146 152 150 162 196 168 0.43779 -0.054135 -0.37412 0.18828 FALSE
1 159630 159764 992 17 59399 59553 3 1 wp 144 180 162 135 214 193 149 147 140 146 178 179 -0.13213 -0.08732 0.19169 0.45439 FALSE
1 159776 159927 993 17 59234 59392 2 1 wp 131 149 153 188 123 197 103 167 154 97 60 95 -0.22857 -1.0247 1.2093 6.0333e-05 FALSE
1 166390 166546 1 17 58564 58702 105 2 wp 149 189 212 232 154 226 134 207 201 165 154 196 -0.24672 -0.34683 0.46737 0.073683 FALSE
1 166570 166723 2 17 58368 58519 104 2 wp 127 163 193 235 159 207 105 157 139 89 64 94 -0.004722 -0.9776 1.2714 0.00026306 FALSE
1 166960 167110 6 17 58004 58156 98 2 wp 126 144 147 169 208 271 58 82 78 142 195 138 0.66809 0.85897 -0.28983 0.27238 FALSE
1 168080 168240 17 17 56873 57013 89 2 wp 190 213 197 122 242 227 99 96 99 100 145 147 0.74532 0.12032 -0.21367 0.53138 FALSE
1 168232 168391 18 17 56730 56862 88 2 wp 132 139 183 146 170 182 62 76 74 80 88 65 0.82354 -0.13732 0.22154 0.42227 FALSE
1 168400 168548 19 17 56540 56688 87 2 wp 165 180 179 160 173 218 62 119 86 110 104 99 0.7163 -0.034774 0.046903 0.84543 FALSE
1 168564 168699 20 17 56388 56528 86 2 wp 135 151 186 135 151 172 62 74 70 105 89 84 0.91846 0.1533 -0.2469 0.3646 FALSE
1 168730 168857 21 17 56228 56366 85 2 wp 154 256 218 193 227 303 83 133 113 141 166 186 0.65653 0.31007 -0.1603 0.45182 FALSE
1 169369 169496 25 17 55577 55726 82 2 wp 131 237 230 203 201 243 109 195 144 145 93 135 0.13952 -0.53499 0.61813 0.021934 FALSE
1 169524 169684 26 17 55407 55557 81 2 wp 167 210 192 196 232 301 128 175 191 194 161 216 -0.064962 -0.070193 0.36583 0.077252 FALSE
1 169703 169843 27 17 55238 55394 80 2 wp 151 199 183 135 194 221 104 155 111 182 152 184 0.25399 0.20699 -0.22148 0.30573 FALSE
1 170304 170448 32 17 54636 54782 76 2 wp 153 197 177 149 155 183 75 109 134 110 108 108 0.46286 -0.23359 0.070134 0.76755 FALSE
1 170476 170634 34 17 54470 54610 75 2 wp 163 184 185 149 172 211 136 185 157 173 124 132 -0.11566 -0.43321 0.37352 0.08241 FALSE
1 170789 170948 37 17 54142 54300 72 2 wp 169 212 218 169 197 203 120 156 160 116 162 143 0.18407 -0.32471 0.20501 0.3382 FALSE
1 170971 171079 38 17 53994 54143 71 2 wp 163 243 208 182 196 219 104 141 122 152 135 162 0.46412 0.010577 -0.093901 0.66233 FALSE
1 171276 171432 41 17 53655 53813 69 2 wp 124 183 225 225 199 268 78 131 89 104 72 97 0.55782 -0.40076 0.7444 0.0082748 FALSE
1 171447 171604 42 17 53488 53638 68 2 wp 177 209 179 184 196 207 104 94 89 82 99 98 0.69226 -0.33438 0.34105 0.14671 FALSE
1 171617 171769 43 17 53315 53479 67 2 wp 106 155 141 192 121 176 106 136 94 108 96 128 -0.028916 -0.30885 0.56602 0.10462 FALSE
1 172058 172197 44 17 52893 53045 65 2 wp 111 147 130 206 96 146 91 141 106 101 66 100 -0.069095 -0.61999 0.81757 0.10424 FALSE
1 172950 173104 53 17 52001 52137 53 2 wp 183 187 206 174 184 206 124 136 135 139 128 135 0.26907 -0.26005 0.17655 0.41677 FALSE
1 173125 173264 54 17 51826 51963 50 2 wp 135 233 181 168 150 199 83 149 151 120 107 118 0.25155 -0.41345 0.28852 0.26273 FALSE
1 173297 173417 57 17 51670 51825 49 2 wp 198 238 221 200 250 265 123 178 146 153 199 199 0.28699 0.026933 0.041548 0.84123 FALSE
1 173593 173747 60 17 51340 51496 47 2 wp 244 347 291 193 271 310 174 266 233 233 252 260 0.12015 -0.12404 -0.12224 0.54509 FALSE
1 173894 174039 62 17 51052 51196 44 2 wp 208 228 202 122 215 226 128 172 181 179 255 204 0.1463 0.14123 -0.39725 0.17364 FALSE
1 174217 174363 64 17 50725 50871 42 2 wp 189 214 229 166 268 260 138 199 156 239 285 242 0.089252 0.36615 -0.29055 0.22422 FALSE
1 174390 174537 65 17 50551 50701 41 2 wp 234 336 292 135 246 332 134 177 181 200 222 230 0.53228 0.13051 -0.4848 0.05846 FALSE
1 174545 174700 66 17 50390 50547 40 2 wp 183 267 269 169 277 269 149 220 188 251 267 300 0.091734 0.27903 -0.33711 0.098576 FALSE
1 174725 174855 67 17 50233 50367 39 2 wp 156 203 192 151 203 239 104 153 131 166 172 193 0.23485 0.17668 -0.12987 0.54252 FALSE
1 175052 175195 69 17 49889 50036 37 2 wp 211 253 259 187 258 290 255 244 301 373 394 427 -0.43194 0.28617 -0.32214 0.10429 FALSE
1 175276 175440 70 17 49665 49837 36 2 wp 104 145 130 172 172 226 128 247 248 313 239 328 -0.9718 0.23609 0.30204 0.23313 FALSE
1 175447 175588 71 17 49500 49640 35 2 wp 180 278 243 189 223 270 236 271 315 264 267 289 -0.51419 -0.28575 0.19658 0.33143 FALSE
1 175603 175759 72 17 49329 49489 34 2 wp 180 263 211 174 169 230 170 201 226 192 153 191 -0.14774 -0.43912 0.19686 0.34082 FALSE
1 175775 175912 73 17 49162 49312 33 2 wp 152 205 190 171 165 203 85 172 142 141 113 125 0.19563 -0.33634 0.26887 0.22394 FALSE
1 176072 176219 75 17 48881 49023 31 2 wp 107 146 144 201 138 156 74 158 118 90 51 90 -0.070792 -0.8625 1.1688 0.0069094 FALSE
1 176339 176477 76 17 48611 48753 30 2 wp 210 237 250 233 212 252 163 231 207 167 202 223 -0.054085 -0.29848 0.25272 0.21776 FALSE
1 177342 177468 82 17 47602 47748 24 2 wp 154 173 147 133 196 188 121 175 161 184 206 216 -0.21056 0.13303 -0.066535 0.75444 FALSE
1 177510 177681 83 17 47407 47559 22 2 wp 231 264 265 211 234 243 164 267 235 160 163 211 -0.069956 -0.59193 0.40057 0.050811 FALSE
1 177742 177856 87 17 47208 47366 20 2 wp 119 151 144 165 151 198 77 173 107 115 119 127 -0.03917 -0.24109 0.50465 0.059595 FALSE
1 178838 178981 100 17 46109 46257 8 2 wp 104 171 160 160 142 165 88 153 152 128 90 128 -0.12336 -0.4531 0.52592 0.041887 FALSE
1 178997 179137 101 17 45941 46087 7 2 wp 90 125 117 104 153 164 98 142 121 131 113 123 -0.39452 -0.25121 0.53861 0.034349 FALSE
1 179177 179315 102 17 45781 45917 6 2 wp 113 151 137 125 125 155 111 142 132 110 97 122 -0.21798 -0.51005 0.47527 0.055832 FALSE
1 179323 179479 103 17 45614 45772 5 2 wp 206 257 280 188 268 302 211 242 257 300 380 375 -0.21586 0.28952 -0.31905 0.11164 FALSE
1 179481 179626 104 17 45456 45612 4 2 wp 154 206 198 170 160 198 143 208 202 200 142 203 -0.25785 -0.29951 0.17442 0.4047 FALSE
1 179639 179789 105 17 45285 45453 3 2 wp 152 206 195 199 217 277 200 269 233 275 263 311 -0.62086 -0.0066734 0.27882 0.17265 FALSE
1 179820 179976 106 17 45126 45276 2 2 wp 203 243 235 204 204 289 185 270 238 341 307 356 -0.29247 0.25938 -0.28645 0.15717 FALSE
1 180001 180136 108 17 44968 45100 1 2 wp 135 219 180 244 253 290 165 264 253 329 186 340 -0.62334 0.047568 0.47569 0.094733 FALSE
1 190397 190552 2 17 34159 34309 73 3 wp 128 159 176 129 107 153 35 45 37 43 69 50 1.7057 0.19656 -0.49424 0.14942 FALSE
1 190685 190848 4 17 33840 34001 72 3 wp 140 127 132 87 122 173 49 43 47 69 113 104 1.2455 0.74868 -0.90337 0.010849 FALSE
1 191541 191702 10 17 32985 33145 66 3 wp 110 125 134 79 119 121 104 109 112 143 214 222 -0.099733 0.54332 -0.81225 0.0069288 FALSE
1 192090 192221 14 17 32469 32632 61 3 wp 97 153 98 86 181 193 48 50 51 98 210 155 0.93192 1.3558 -1.0273 0.074661 FALSE
1 192229 192381 15 17 32308 32463 60 3 wp 86 102 111 77 92 105 37 51 39 52 60 58 0.96089 0.14411 -0.3234 0.42761 FALSE
1 192716 192853 17 17 31826 31970 57 3 wp 279 330 307 222 374 403 159 156 177 248 270 310 0.61373 0.45752 -0.40243 0.081407 FALSE
1 192879 193029 18 17 31653 31807 56 3 wp 166 168 166 141 199 243 76 118 130 143 255 215 0.37612 0.66144 -0.51864 0.14915 FALSE
1 193520 193654 22 17 31016 31156 52 3 wp 167 138 141 108 163 173 70 89 79 105 131 130 0.64946 0.34156 -0.42731 0.14682 FALSE
1 193837 193965 24 17 30710 30848 50 3 wp 136 138 134 84 104 158 50 97 89 57 75 75 0.54363 -0.44928 0.1277 0.68212 FALSE
1 194120 194266 26 17 30412 30546 48 3 wp 183 244 220 135 189 210 83 131 114 97 97 103 0.71153 -0.41519 0.081115 0.72237 FALSE
1 194292 194434 27 17 30242 30386 46 3 wp 200 224 238 158 248 227 110 96 109 101 129 126 0.78296 -0.11826 -0.0016217 0.99507 FALSE
1 194438 194588 28 17 30079 30239 45 3 wp 183 223 212 184 208 242 77 92 96 99 116 122 0.94715 0.06585 -0.08261 0.71619 FALSE
1 194604 194736 29 17 29956 30090 43 3 wp 126 140 186 152 135 166 67 92 89 76 74 91 0.59311 -0.32051 0.28162 0.30298 FALSE
1 195668 195810 39 17 28873 29021 29 3 wp 152 200 161 141 174 192 94 116 135 146 185 195 0.3001 0.33009 -0.40122 0.067937 FALSE
1 195992 196156 43 17 28524 28654 23 3 wp 220 219 234 145 171 221 75 165 175 128 115 134 0.45995 -0.39187 -0.0043999 0.98697 FALSE
1 196759 196908 53 17 27769 27921 16 3 wp 141 199 179 216 173 213 91 137 107 120 99 112 0.35794 -0.29261 0.47239 0.050547 FALSE
1 197244 197412 58 17 27261 27415 11 3 wp 205 263 280 229 184 242 102 181 154 122 104 111 0.51087 -0.64074 0.40953 0.06372 FALSE
1 197620 197758 60 17 26891 27049 9 3 wp 184 202 207 222 221 265 91 126 115 81 101 113 0.56938 -0.44885 0.65227 0.003399 FALSE
1 197773 197941 61 17 26732 26872 8 3 wp 154 207 203 239 181 243 104 134 127 85 59 96 0.34956 -0.89185 1.0894 3.0112e-05 FALSE
1 197981 198132 62 17 26537 26697 7 3 wp 184 227 205 226 180 246 91 104 112 89 99 114 0.72909 -0.30794 0.34315 0.12743 FALSE
1 198136 198288 63 17 26374 26516 6 3 wp 219 247 262 216 223 324 67 89 77 50 72 66 1.3723 -0.58714 0.59012 0.012553 FALSE
1 198906 199031 66 17 25618 25776 1 3 wp 141 127 126 212 170 228 111 145 112 149 118 156 -0.16453 -0.085277 0.65889 0.010858 FALSE
2 9750 9871 2 6 789239 789398 165 4 wp 148 149 160 166 158 173 103 212 175 256 158 207 -0.3413 0.084527 -0.0099795 0.97487 FALSE
2 9913 10041 3 6 789039 789199 164 4 wp 158 260 244 235 246 302 259 259 249 371 329 392 -0.51244 0.21316 -0.01219 0.95146 FALSE
2 10065 10194 4 6 788904 789028 163 4 wp 137 137 140 140 147 224 166 211 192 256 215 272 -0.72741 0.10072 0.13105 0.53252 FALSE
2 10270 10424 5 6 788706 788832 162 4 wp 97 139 112 127 79 120 142 218 164 192 103 174 -0.8613 -0.44204 0.31476 0.3566 FALSE
2 10432 10567 6 6 788528 788676 161 4 wp 173 208 228 172 191 228 278 323 350 418 340 447 -0.92211 0.053645 -0.1492 0.45753 FALSE
2 10718 10864 7 6 788239 788390 160 4 wp 124 149 182 165 130 192 202 262 281 300 205 336 -0.98637 -0.1122 0.16415 0.49605 FALSE
2 10854 11001 8 6 788095 788251 159 4 wp 135 177 190 175 179 249 173 268 258 324 291 353 -0.74594 0.19738 0.012203 0.95268 FALSE
2 11030 11176 9 6 787924 788075 158 4 wp 135 161 154 135 213 244 178 247 213 291 282 301 -0.77391 0.17754 0.15114 0.46491 FALSE
2 11210 11360 10 6 787738 787893 157 4 wp 93 111 146 159 183 199 81 144 109 182 149 240 -0.19905 0.4959 0.087083 0.71724 FALSE
2 11816 11962 16 6 787139 787267 151 4 wp 172 182 174 129 159 208 113 179 178 149 156 162 -0.08962 -0.27799 0.11828 0.58276 FALSE
2 12562 12705 22 6 786396 786542 141 4 wp 167 189 195 113 215 223 107 115 124 145 189 186 0.39233 0.30262 -0.37436 0.17476 FALSE
2 12871 13034 25 6 786068 786235 139 4 wp 178 213 225 183 242 279 117 186 178 249 213 243 0.092231 0.28111 -0.14729 0.47418 FALSE
2 13051 13179 26 6 785922 786074 138 4 wp 120 140 135 159 144 157 87 133 111 155 132 153 -0.010765 0.13608 0.042291 0.85902 FALSE
2 13191 13350 27 6 785765 785907 137 4 wp 114 165 150 150 124 137 96 124 123 123 90 101 0.04427 -0.40597 0.31398 0.21305 FALSE
2 13344 13486 28 6 785608 785761 136 4 wp 80 133 149 125 143 155 80 108 109 150 147 160 0.0016369 0.34523 -0.15697 0.52891 FALSE
2 13493 13668 29 6 785441 785608 135 4 wp 135 167 161 182 166 224 100 167 166 186 131 163 -0.16551 -0.12084 0.37411 0.083724 FALSE
2 13674 13800 30 6 785301 785428 134 4 wp 106 154 133 130 128 157 84 112 119 133 127 127 0.043952 0.02277 0.010594 0.96639 FALSE
2 14572 14694 36 6 784404 784550 128 4 wp 107 140 128 124 128 173 92 150 143 145 169 176 -0.30266 0.0795 0.044812 0.84771 FALSE
2 15772 15951 50 6 783177 783331 113 4 wp 180 260 207 129 149 206 89 135 113 101 115 145 0.66928 -0.1788 -0.30038 0.18218 FALSE
2 16147 16329 54 6 782733 782903 108 4 wp 175 192 181 133 161 218 80 124 129 112 116 128 0.45904 -0.17499 0.0067283 0.97663 FALSE
2 16875 17023 59 6 782102 782229 100 4 wp 163 169 203 135 155 212 85 114 127 111 105 128 0.44774 -0.20055 0.042579 0.85501 FALSE
2 17342 17493 62 6 781614 781766 97 4 wp 119 148 141 137 130 166 77 128 95 93 104 108 0.17823 -0.24646 0.28214 0.28029 FALSE
2 17497 17653 63 6 781448 781605 96 4 wp 111 134 125 121 108 144 55 88 90 94 72 93 0.40596 -0.1191 0.079537 0.7918 FALSE
2 17656 17788 64 6 781313 781457 95 4 wp 135 139 118 136 135 175 53 78 76 90 71 116 0.66437 0.13783 -0.015738 0.95631 FALSE
2 18138 18262 66 6 780837 780969 93 4 wp 141 138 128 118 153 147 139 198 183 223 180 203 -0.61368 -0.054414 0.034912 0.87176 FALSE
2 18279 18418 67 6 780669 780825 92 4 wp 155 182 194 133 189 234 180 217 222 252 281 296 -0.49732 0.14017 -0.13981 0.49751 FALSE
2 18636 18776 69 6 780327 780499 90 4 wp 95 117 153 138 131 154 76 149 131 134 161 162 -0.22537 0.10029 0.07255 0.77362 FALSE
2 18988 19112 71 6 779997 780140 86 4 wp 151 172 200 158 157 201 108 134 151 128 131 175 0.13901 -0.14055 0.068606 0.75543 FALSE
2 19271 19457 74 6 779700 779843 83 4 wp 164 206 196 116 131 169 128 214 179 121 135 128 -0.14417 -0.70656 0.20427 0.35096 FALSE
2 20054 20205 84 6 778911 779051 76 4 wp 84 151 142 151 126 170 85 139 122 103 60 118 -0.154 -0.58035 0.79473 0.0059125 FALSE
2 20376 20527 86 6 778580 778730 74 4 wp 185 199 224 166 175 243 122 148 154 178 207 212 0.24755 0.21386 -0.33493 0.11002 FALSE
2 20685 20837 88 6 778269 778416 72 4 wp 163 180 193 198 202 216 128 166 167 168 141 183 -0.052752 -0.18804 0.34288 0.10487 FALSE
2 20872 21006 89 6 778108 778232 71 4 wp 145 181 163 133 180 191 115 147 144 141 126 148 -0.0046804 -0.24926 0.23692 0.28758 FALSE
2 21008 21156 90 6 777935 778095 70 4 wp 127 175 143 136 151 208 91 113 141 135 114 130 0.094216 -0.14206 0.23516 0.31754 FALSE
2 21175 21329 91 6 777771 777928 69 4 wp 130 180 164 169 143 187 146 206 218 202 160 209 -0.53727 -0.27453 0.30516 0.14803 FALSE
2 21428 21595 92 6 777526 777661 68 4 wp 118 162 143 177 119 158 164 262 244 169 120 201 -0.92803 -0.72898 0.80126 0.0037484 FALSE
2 21627 21757 93 6 777349 777505 67 4 wp 91 159 180 223 104 155 56 163 136 99 70 88 0.028098 -0.70004 0.87884 0.16644 FALSE
2 22074 22214 97 6 776896 777030 63 4 wp 106 162 144 100 132 140 84 108 105 95 101 125 0.19117 -0.17068 -0.023472 0.9301 FALSE
2 22535 22679 102 6 776424 776564 60 4 wp 124 150 154 134 156 160 55 95 110 83 71 83 0.45986 -0.39941 0.42572 0.1232 FALSE
2 22874 23000 104 6 776101 776255 57 4 wp 144 161 147 136 207 215 55 80 82 96 79 114 0.79584 0.13384 0.10569 0.6835 FALSE
2 23036 23160 105 6 775943 776095 56 4 wp 183 234 204 168 210 250 103 111 104 114 150 156 0.68465 0.11455 -0.15737 0.47028 FALSE
2 23169 23324 106 6 775776 775936 55 4 wp 190 182 180 203 210 253 100 114 116 118 125 167 0.47456 0.024564 0.18531 0.3967 FALSE
2 23343 23479 107 6 775622 775764 54 4 wp 257 281 281 198 269 318 126 133 125 144 151 182 0.81474 0.021629 -0.14982 0.47306 FALSE
2 23499 23637 108 6 775460 775604 53 4 wp 116 143 161 159 147 186 69 102 68 92 57 94 0.53845 -0.26069 0.44405 0.10584 FALSE
2 23962 24113 110 6 774987 775141 50 4 wp 139 166 170 172 149 217 239 274 271 371 273 347 -1.0029 0.049433 0.076059 0.7127 FALSE
2 24126 24256 111 6 774830 774975 49 4 wp 142 159 177 117 201 205 189 221 209 353 365 399 -0.65108 0.56658 -0.49981 0.016024 FALSE
2 24277 24433 112 6 774670 774830 48 4 wp 145 243 212 147 190 224 251 302 270 347 333 381 -0.74564 0.080357 -0.22632 0.26689 FALSE
2 24420 24587 113 6 774516 774678 47 4 wp 169 220 225 147 166 231 221 246 245 284 271 339 -0.49839 0.037598 -0.27226 0.18426 FALSE
2 24596 24755 114 6 774349 774507 46 4 wp 128 147 125 149 142 191 149 173 160 164 168 211 -0.54394 -0.11696 0.32761 0.13212 FALSE
2 25486 25616 122 6 773474 773618 39 4 wp 140 193 180 169 210 237 126 232 211 164 179 210 -0.41093 -0.30684 0.51926 0.012654 FALSE
2 25911 26055 128 6 773042 773190 35 4 wp 176 214 241 132 182 226 132 199 207 184 202 248 -0.037458 -0.037479 -0.24959 0.22759 FALSE
2 26337 26486 132 6 772622 772768 31 4 wp 171 240 252 174 199 202 111 211 212 118 127 199 0.052451 -0.53466 0.29349 0.28368 FALSE
2 26417 26550 133 6 772527 772662 30 4 wp 146 185 200 152 182 192 92 185 192 115 111 144 -0.075015 -0.60275 0.54339 0.033051 FALSE
2 26791 26969 137 6 772132 772308 25 4 wp 200 233 211 156 213 233 133 224 233 196 184 206 -0.12988 -0.27587 0.11759 0.56785 FALSE
2 27749 27909 148 6 771193 771351 13 4 wp 146 185 211 146 219 217 110 145 130 185 227 189 0.21544 0.36991 -0.31834 0.16615 FALSE
2 28125 28281 152 6 770838 770973 11 4 wp 206 235 218 144 206 251 202 222 173 292 271 346 -0.13935 0.31067 -0.51332 0.012195 FALSE
2 28498 28661 154 6 770439 770603 8 4 wp 190 228 235 235 230 278 257 312 268 323 278 413 -0.63778 -0.016799 0.15507 0.43973 FALSE
2 29049 29187 156 6 769913 770063 5 4 wp 153 184 182 177 184 205 128 158 173 145 123 143 -0.095891 -0.43977 0.51752 0.016534 FALSE
2 29201 29343 157 6 769754 769902 4 4 wp 181 260 261 167 248 348 121 137 145 115 138 160 0.51352 -0.25179 0.30056 0.23558 FALSE
2 36690 36842 1 6 768600 768760 1424 5 wp 161 228 232 210 175 261 276 318 307 395 299 477 -0.82508 0.081161 -0.070369 0.75006 FALSE
2 36869 37017 2 6 768438 768584 1423 5 wp 133 148 159 183 119 172 143 168 149 183 142 212 -0.3426 -0.071111 0.13927 0.60455 FALSE
2 37045 37189 3 6 768258 768406 1422 5 wp 91 134 121 96 146 139 102 125 97 154 142 156 -0.18996 0.19552 -0.10476 0.67779 FALSE
2 37203 37333 4 6 768111 768249 1421 5 wp 228 264 237 176 282 269 176 173 157 244 284 267 0.23995 0.35865 -0.42375 0.090461 FALSE
2 37343 37495 5 6 767945 768108 1420 5 wp 152 215 201 120 201 208 99 150 146 142 184 151 0.25303 0.0078102 -0.1677 0.49674 FALSE
2 37507 37629 6 6 767793 767939 1419 5 wp 152 143 143 93 184 200 80 102 83 125 174 142 0.46127 0.45989 -0.42607 0.23289 FALSE
2 37643 37778 9 6 767634 767809 1418 5 wp 139 175 155 131 187 258 89 106 111 132 171 154 0.34093 0.30122 -0.079241 0.73767 FALSE
2 37987 38121 12 6 767317 767471 1414 5 wp 156 238 237 115 228 223 90 112 129 93 180 151 0.64639 0.086577 -0.2998 0.4325 FALSE
2 38280 38438 17 6 766986 767151 1411 5 wp 169 159 138 111 187 197 72 102 107 108 182 111 0.48209 0.25898 -0.25684 0.53218 FALSE
2 38414 38567 18 6 766880 767033 1410 5 wp 150 183 189 111 175 193 80 102 117 104 114 99 0.5315 -0.1885 0.001821 0.994 FALSE
2 39279 39407 23 6 766035 766171 1403 5 wp 162 210 205 157 220 205 83 111 78 102 111 110 0.80717 -0.031757 -0.002728 0.99064 FALSE
2 39435 39588 24 6 765868 766022 1402 5 wp 161 192 178 157 199 235 80 91 98 94 89 104 0.70627 -0.19081 0.28416 0.23547 FALSE
2 39587 39745 25 6 765706 765864 1401 5 wp 135 162 164 173 200 208 100 124 148 122 123 132 0.037543 -0.25844 0.54468 0.015685 FALSE
2 39970 40113 27 6 765340 765486 1399 5 wp 153 144 149 126 178 187 120 144 151 157 182 191 -0.16235 0.072 0.0010515 0.99617 FALSE
2 40123 40267 28 6 765173 765331 1398 5 wp 164 205 168 169 166 203 147 199 175 205 168 153 -0.22676 -0.26001 0.21077 0.3168 FALSE
2 40285 40438 29 6 765010 765167 1397 5 wp 128 174 155 147 137 210 104 183 150 163 100 143 -0.19915 -0.37723 0.43143 0.061706 FALSE
2 40445 40574 30 6 764874 765004 1396 5 wp 138 146 136 136 146 162 101 156 132 162 129 152 -0.14986 -0.086373 0.11165 0.62841 FALSE
2 40721 40873 31 6 764576 764730 1395 5 wp 160 190 218 174 196 223 97 150 130 120 101 133 0.3225 -0.36724 0.37968 0.085505 FALSE
2 40897 41037 32 6 764410 764558 1394 5 wp 111 149 174 193 108 159 76 98 98 88 88 88 0.39187 -0.31916 0.38795 0.34283 FALSE
2 41074 41211 33 6 764237 764379 1393 5 wp 185 184 188 142 199 232 66 81 83 99 111 119 1.01 0.2361 -0.26603 0.26728 FALSE
2 41229 41370 34 6 764074 764224 1392 5 wp 152 196 223 239 225 237 49 84 91 112 95 99 1.0832 0.18431 0.080782 0.75468 FALSE
2 41388 41534 35 6 763913 764063 1391 5 wp 158 186 171 157 196 222 76 100 69 101 116 108 0.79836 0.12849 -0.028072 0.90727 FALSE
2 41867 42003 38 6 763431 763575 1388 5 wp 157 192 181 162 182 238 69 89 91 120 120 137 0.81796 0.31882 -0.24427 0.29678 FALSE
2 42778 42916 46 6 762536 762680 1381 5 wp 216 263 265 209 247 324 133 160 180 207 216 200 0.37875 0.1212 -0.11524 0.57515 FALSE
2 42950 43094 47 6 762352 762504 1380 5 wp 132 131 148 171 136 174 129 195 160 188 160 201 -0.49891 -0.095131 0.27391 0.2064 FALSE
2 43237 43361 48 6 762088 762226 1379 5 wp 150 186 150 151 159 227 158 156 154 241 184 243 -0.2292 0.21754 -0.13796 0.51228 FALSE
2 43398 43544 49 6 761909 762053 1378 5 wp 151 165 159 118 174 190 121 169 142 225 275 294 -0.13023 0.60054 -0.64398 0.0023208 FALSE
2 43565 43718 50 6 761735 761873 1377 5 wp 184 196 195 143 224 245 126 183 174 264 293 310 -0.011211 0.57061 -0.54894 0.0078034 FALSE
2 43867 44024 52 6 761424 761575 1373 5 wp 195 186 195 126 195 237 136 152 191 255 277 249 6.1992e-05 0.42871 -0.55467 0.020143 FALSE
2 44224 44380 54 6 761066 761225 1370 5 wp 190 227 270 178 228 266 148 177 185 231 228 225 0.15101 0.14441 -0.23203 0.25846 FALSE
2 44419 44543 55 6 760910 761060 1369 5 wp 151 200 158 154 205 260 124 132 144 217 230 200 0.067874 0.4133 -0.1965 0.35142 FALSE
2 44578 44716 56 6 760735 760881 1368 5 wp 143 163 167 122 144 165 118 152 173 193 203 241 -0.17467 0.24469 -0.43485 0.043425 FALSE
2 44733 44871 57 6 760582 760733 1367 5 wp 159 149 145 145 167 213 119 168 179 242 262 300 -0.2984 0.5115 -0.36814 0.079717 FALSE
2 44916 45052 58 6 760404 760541 1366 5 wp 189 224 221 214 206 243 270 305 351 376 363 413 -0.82334 0.03033 -0.013156 0.94748 FALSE
2 46014 46169 62 6 759256 759441 1358 5 wp 163 178 180 146 220 270 138 117 146 283 317 279 0.090023 0.84057 -0.62807 0.015837 FALSE
2 46559 46700 65 6 758754 758907 1355 5 wp 203 260 224 181 240 294 190 265 225 266 355 404 -0.25621 0.3125 -0.31908 0.14311 FALSE
2 46732 46879 66 6 758579 758736 1354 5 wp 185 226 167 157 203 232 188 219 197 295 381 323 -0.33922 0.44607 -0.47575 0.06872 FALSE
2 46893 47029 67 6 758411 758561 1353 5 wp 177 233 221 220 209 296 179 210 193 233 159 256 -0.16521 -0.13832 0.28431 0.16539 FALSE
2 47074 47202 68 6 758249 758383 1352 5 wp 228 242 210 216 232 315 233 303 252 351 303 399 -0.47974 0.13187 -0.034712 0.86242 FALSE
2 47320 47445 69 6 757996 758144 1351 5 wp 224 225 253 207 221 303 160 196 191 245 312 313 0.08985 0.38938 -0.39742 0.051532 FALSE
2 48198 48342 76 6 757110 757268 1346 5 wp 192 229 241 161 226 231 145 199 163 196 260 247 0.11166 0.19579 -0.34938 0.089458 FALSE
2 48354 48501 77 6 756950 757102 1345 5 wp 194 266 250 219 209 306 195 263 248 273 250 305 -0.26759 -0.050124 0.042989 0.83198 FALSE
2 48516 48675 78 6 756776 756937 1344 5 wp 162 173 205 177 181 224 178 282 250 286 227 335 -0.65714 -0.02093 0.075043 0.71486 FALSE
2 48767 48911 79 6 756536 756686 1343 5 wp 208 328 331 239 295 340 261 262 300 387 380 427 -0.22117 0.24562 -0.27888 0.14856 FALSE
2 48939 49088 80 6 756357 756517 1342 5 wp 157 195 236 196 171 240 138 200 160 224 226 248 -0.035449 0.21057 -0.21224 0.30417 FALSE
2 49123 49282 81 6 756176 756318 1341 5 wp 162 225 201 160 198 254 179 187 200 236 225 269 -0.23122 0.076341 -0.07781 0.70507 FALSE
2 49291 49443 82 6 756008 756166 1340 5 wp 197 290 269 265 221 281 222 302 332 365 296 346 -0.45448 -0.040659 0.025416 0.89815 FALSE
2 49534 49672 83 6 755772 755918 1339 5 wp 185 211 215 194 210 278 285 335 390 496 471 590 -0.99841 0.33932 -0.24163 0.21207 FALSE
2 49679 49836 84 6 755593 755751 1338 5 wp 166 213 174 177 198 233 206 247 260 329 337 392 -0.64155 0.28561 -0.20317 0.32082 FALSE
2 49848 49994 85 6 755458 755581 1337 5 wp 151 190 168 157 197 209 179 239 222 255 234 304 -0.60223 0.026629 0.066001 0.74894 FALSE
2 50153 50311 88 6 755139 755299 1333 5 wp 187 219 193 176 162 260 201 209 245 279 263 304 -0.40683 0.080412 -0.14958 0.46557 FALSE
2 50526 50646 90 6 754807 754944 1329 5 wp 134 142 140 97 123 165 98 143 166 177 163 183 -0.22843 0.090142 -0.27244 0.23333 FALSE
2 50657 50790 91 6 754663 754805 1327 5 wp 170 184 204 157 146 207 162 200 201 214 180 240 -0.28537 -0.11399 -0.074201 0.72138 FALSE
2 50826 50960 92 6 754481 754623 1326 5 wp 102 129 144 159 114 139 90 168 155 131 104 156 -0.39733 -0.34653 0.4561 0.13745 FALSE
2 51151 51304 95 6 754151 754299 1324 5 wp 100 131 127 156 120 169 120 210 217 164 128 170 -0.87004 -0.50942 0.78074 0.0032577 FALSE
2 51923 52069 103 6 753419 753548 1313 5 wp 168 188 224 136 175 197 131 215 204 142 122 144 -0.18589 -0.70041 0.45279 0.033587 FALSE
2 52690 52824 114 6 752628 752772 1305 5 wp 108 155 148 159 116 157 88 152 176 93 79 122 -0.27834 -0.76939 0.81055 0.013285 FALSE
2 52958 53119 118 6 752330 752499 1302 5 wp 134 168 200 192 158 190 134 209 231 129 111 152 -0.4592 -0.822 0.8943 0.0004892 FALSE
2 53119 53279 120 6 752175 752331 1300 5 wp 137 189 161 180 142 187 122 219 198 140 112 136 -0.40632 -0.73921 0.76298 0.0016602 FALSE
2 54024 54181 136 6 751273 751432 1287 5 wp 162 205 211 240 184 248 121 243 240 142 118 196 -0.313 -0.66999 0.8508 0.0076897 FALSE
2 54385 54529 140 6 750914 751066 1283 5 wp 105 199 172 147 129 169 75 170 139 109 105 125 0.046609 -0.43313 0.30728 0.33918 FALSE
2 55624 55782 154 6 749674 749827 1267 5 wp 161 217 203 183 142 225 115 200 224 158 106 168 -0.14953 -0.58742 0.45888 0.10558 FALSE
2 56201 56345 161 6 749105 749248 1258 5 wp 166 166 171 138 164 207 122 230 202 153 132 165 -0.38934 -0.56559 0.51587 0.015662 FALSE
2 56411 56567 164 6 748886 749015 1256 5 wp 192 250 242 136 223 192 189 281 251 194 192 214 -0.34571 -0.53866 0.17785 0.38679 FALSE
2 56926 57080 172 6 748391 748527 1249 5 wp 212 253 232 156 180 239 148 285 243 198 168 170 -0.20801 -0.59285 0.25085 0.24735 FALSE
2 57407 57535 179 6 747895 748049 1243 5 wp 170 181 214 183 211 244 108 168 160 148 171 177 0.11049 -0.084523 0.20434 0.33315 FALSE
2 58316 58448 190 6 747006 747160 1229 5 wp 160 214 190 163 198 223 90 172 112 150 130 143 0.32952 -0.089307 0.087247 0.68861 FALSE
2 58614 58749 194 6 746703 746855 1225 5 wp 93 121 151 180 143 181 80 141 125 112 66 135 -0.18856 -0.42229 0.85803 0.0081731 FALSE
2 58791 58911 195 6 746542 746666 1224 5 wp 139 187 185 165 164 238 104 150 122 155 137 161 0.16799 -0.0091556 0.10272 0.63886 FALSE
2 58942 59098 196 6 746360 746516 1223 5 wp 189 280 274 220 185 282 143 211 217 193 169 221 0.10576 -0.24589 0.085595 0.67638 FALSE
2 59111 59269 197 6 746191 746343 1222 5 wp 227 339 306 273 298 344 230 228 243 338 306 339 0.020947 0.19542 -0.16909 0.3921 FALSE
2 59284 59452 198 6 746004 746170 1221 5 wp 170 237 274 209 210 320 209 223 232 305 321 343 -0.25489 0.25731 -0.19524 0.33509 FALSE
2 59487 59614 199 6 745821 745975 1220 5 wp 116 149 132 157 152 169 146 182 181 240 155 238 -0.6335 0.027532 0.19634 0.3595 FALSE
2 60193 60335 202 6 745132 745266 1216 5 wp 137 180 204 111 170 205 129 160 188 235 210 219 -0.15024 0.20067 -0.36238 0.085437 FALSE
2 60338 60477 204 6 744975 745125 1215 5 wp 142 149 181 155 164 223 180 211 185 240 236 248 -0.56553 0.045065 0.093407 0.65327 FALSE
2 60517 60639 205 6 744812 744926 1214 5 wp 148 211 189 155 178 250 195 249 281 248 303 233 -0.68007 -0.15432 0.18278 0.43832 FALSE
2 60680 60821 206 6 744611 744763 1213 5 wp 126 181 180 191 156 216 205 278 295 203 180 187 -0.9513 -0.72235 0.88952 1.7758e-05 FALSE
2 61453 61598 209 6 743855 744002 1210 5 wp 154 176 207 123 211 253 93 143 124 141 175 151 0.30997 0.10947 -0.054473 0.8372 FALSE
2 61772 61912 211 6 743541 743684 1207 5 wp 213 208 200 141 236 215 117 105 132 144 146 146 0.53409 0.0080052 -0.14486 0.6167 FALSE
2 61923 62083 212 6 743380 743534 1206 5 wp 156 201 206 170 152 210 89 138 122 112 117 129 0.42016 -0.23642 0.10529 0.641 FALSE
2 62082 62226 213 6 743235 743393 1205 5 wp 155 177 156 158 162 231 80 119 108 118 92 112 0.40524 -0.20686 0.31633 0.18267 FALSE
2 62399 62542 215 6 742915 743069 1203 5 wp 181 240 223 131 225 200 77 87 82 96 116 127 1.1061 0.17643 -0.44044 0.087245 FALSE
2 62555 62712 216 6 742736 742897 1202 5 wp 154 223 220 226 222 291 67 95 113 104 71 131 0.84386 -0.12837 0.38965 0.084333 FALSE
2 63013 63153 219 6 742321 742442 1200 5 wp 160 158 144 100 164 199 32 51 26 53 61 64 1.8258 0.43113 -0.51542 0.14891 FALSE
2 63145 63301 220 6 742152 742312 1199 5 wp 205 269 279 198 266 307 79 67 65 114 136 118 1.5439 0.51341 -0.53541 0.016365 FALSE
2 63370 63518 221 6 741941 742083 1198 5 wp 146 222 262 213 186 266 166 208 177 239 181 251 -0.096572 -0.0040165 0.04151 0.84961 FALSE
2 63655 63796 222 6 741659 741801 1197 5 wp 191 257 206 189 172 254 193 222 175 286 241 275 -0.135 0.15351 -0.29904 0.14446 FALSE
2 64004 64158 225 6 741291 741447 1194 5 wp 188 205 218 198 207 230 92 140 96 172 176 204 0.63029 0.4731 -0.46745 0.028376 FALSE
2 64309 64459 228 6 740988 741110 1192 5 wp 158 179 157 132 161 199 65 101 66 83 89 89 0.82612 -0.10434 0.032678 0.90098 FALSE
2 64488 64618 229 6 740800 740959 1191 5 wp 165 175 201 157 187 230 51 65 63 105 103 86 1.3251 0.44185 -0.41824 0.10061 FALSE
2 64956 65109 233 6 740341 740491 1188 5 wp 150 175 160 101 170 171 45 68 43 67 87 66 1.3688 0.22603 -0.4252 0.15422 FALSE
2 65684 65836 239 6 739619 739757 1180 5 wp 213 243 269 157 185 237 86 104 106 117 114 104 1.0178 -0.099035 -0.28646 0.19807 FALSE
2 65898 66022 240 6 739430 739553 1178 5 wp 157 131 136 107 170 193 57 94 96 79 103 90 0.53812 -0.1216 0.18357 0.57373 FALSE
2 66051 66163 241 6 739268 739422 1177 5 wp 154 210 187 171 229 238 55 94 105 113 95 121 0.85235 0.10248 0.058162 0.80294 FALSE
2 66493 66652 247 6 738810 738958 1170 5 wp 185 232 187 142 182 215 104 161 162 106 155 131 0.23778 -0.38954 0.1637 0.44959 FALSE
2 66676 66876 249 6 738599 738728 1168 5 wp 205 225 224 115 162 196 142 186 177 91 104 93 0.10442 -1.0859 0.5502 0.012406 FALSE
2 66879 67008 250 6 738437 738561 1167 5 wp 78 101 108 136 81 91 56 124 108 58 29 66 -0.25241 -1.1772 1.2757 0.011927 FALSE
2 67811 67967 262 6 737509 737650 1155 5 wp 172 213 215 193 176 231 87 146 131 92 115 102 0.45648 -0.50226 0.45321 0.04227 FALSE
2 67988 68128 264 6 737349 737519 1154 5 wp 97 131 96 188 152 162 51 91 75 75 69 69 0.32037 -0.28908 0.89342 0.012587 FALSE
2 68343 68506 267 6 737001 737131 1152 5 wp 143 142 161 78 107 104 36 76 58 44 49 50 1.1447 -0.50851 -0.17535 0.62078 FALSE
2 68630 68778 269 6 736715 736869 1150 5 wp 97 142 144 152 122 155 64 93 60 78 58 58 0.53806 -0.43795 0.56994 0.063812 FALSE
2 68811 68931 270 6 736543 736680 1149 5 wp 152 172 181 143 126 168 55 76 78 93 93 99 1.005 0.17221 -0.43214 0.10797 FALSE
2 68936 69091 271 6 736399 736549 1148 5 wp 130 135 134 138 88 145 63 88 93 88 55 99 0.4492 -0.29593 0.13866 0.66118 FALSE
2 69085 69245 272 6 736227 736397 1147 5 wp 175 250 248 206 259 296 94 114 98 119 161 149 0.85331 0.20732 -0.08004 0.7094 FALSE
2 69252 69404 273 6 736069 736221 1146 5 wp 250 325 321 208 316 364 129 128 134 169 246 226 0.90676 0.42514 -0.50176 0.039226 FALSE
2 69726 69846 275 6 735625 735777 1144 5 wp 127 140 151 163 140 173 82 140 123 109 106 138 0.016885 -0.23929 0.38071 0.1154 FALSE
2 70026 70185 277 6 735289 735445 1141 5 wp 211 235 234 158 244 273 158 156 182 266 329 311 0.17465 0.58255 -0.66201 0.0036067 FALSE
2 70230 70356 278 6 735112 735268 1140 5 wp 135 169 184 113 223 246 104 149 97 172 238 228 0.20169 0.58979 -0.40859 0.22767 FALSE
2 70413 70548 280 6 734951 735099 1138 5 wp 154 210 162 122 206 208 107 123 133 161 203 160 0.25674 0.25481 -0.28953 0.30037 FALSE
2 70586 70722 281 6 734757 734901 1137 5 wp 131 178 172 97 161 185 101 93 121 127 176 167 0.32042 0.28892 -0.47234 0.086305 FALSE
2 70732 70878 282 6 734597 734747 1136 5 wp 156 210 215 143 226 209 126 129 159 196 253 248 0.20222 0.46686 -0.52272 0.034854 FALSE
2 70874 71054 283 6 734439 734593 1135 5 wp 163 169 152 122 175 205 90 139 119 159 205 154 0.21969 0.31198 -0.33366 0.21581 FALSE
2 71042 71194 284 6 734273 734431 1134 5 wp 210 282 278 188 297 313 186 200 249 333 460 415 -0.0066352 0.64804 -0.65444 0.019627 FALSE
2 71271 71417 285 6 734051 734201 1133 5 wp 206 205 216 201 183 273 127 163 184 221 258 193 0.14103 0.2371 -0.2364 0.33293 FALSE
2 71533 71674 286 6 733794 733946 1132 5 wp 218 316 325 270 243 387 197 276 336 350 419 356 -0.18688 0.21393 -0.19981 0.42694 FALSE
2 71695 71822 287 6 733623 733794 1131 5 wp 99 137 146 141 93 130 74 121 110 96 67 85 0.055295 -0.56881 0.47036 0.1186 FALSE
2 71865 72012 288 6 733454 733611 1130 5 wp 130 164 160 112 195 172 75 86 89 109 145 109 0.58092 0.26339 -0.23955 0.42729 FALSE
2 72027 72178 289 6 733292 733442 1129 5 wp 226 212 232 181 244 266 60 91 87 90 115 131 1.2349 0.2219 -0.2438 0.28037 FALSE
2 72505 72667 292 6 732809 732970 1126 5 wp 150 170 162 126 209 198 78 81 84 85 102 124 0.71007 0.064717 0.019243 0.94169 FALSE
2 72702 72855 293 6 732621 732769 1125 5 wp 159 225 214 158 225 268 82 95 99 130 166 175 0.83376 0.48886 -0.42532 0.052245 FALSE
2 72823 72983 294 6 732497 732613 1123 5 wp 204 205 235 95 156 179 100 114 103 93 133 104 0.74784 -0.22139 -0.43545 0.096467 FALSE
2 73164 73305 296 6 732173 732315 1121 5 wp 135 201 228 152 179 214 91 157 117 139 172 162 0.35341 0.10694 -0.20243 0.36005 FALSE
2 73320 73467 297 6 732018 732162 1120 5 wp 161 178 188 106 145 167 79 155 119 101 108 123 0.3229 -0.35375 -0.043634 0.85509 FALSE
2 73476 73628 298 6 731845 732045 1119 5 wp 172 248 244 197 208 267 124 194 158 162 200 209 0.20657 -0.0097352 -0.021909 0.91562 FALSE
2 73794 73950 300 6 731553 731704 1116 5 wp 179 218 199 181 194 256 143 150 171 158 249 234 0.080876 0.18166 -0.15947 0.51567 FALSE
2 73953 74097 301 6 731377 731533 1115 5 wp 134 150 148 100 143 161 98 105 106 115 124 122 0.2055 -0.060789 -0.10033 0.69036 FALSE
2 74275 74429 303 6 731047 731202 1113 5 wp 188 176 186 138 219 249 157 152 146 181 249 205 -0.0068233 0.19043 -0.13168 0.67168 FALSE
2 74450 74604 304 6 730876 731034 1112 5 wp 161 210 188 166 216 257 178 212 188 168 199 255 -0.32835 -0.18402 0.3176 0.12344 FALSE
2 74625 74780 305 6 730694 730838 1111 5 wp 201 236 188 253 235 278 198 291 209 273 237 335 -0.42476 -0.0078443 0.25174 0.22539 FALSE
2 74898 75044 306 6 730424 730566 1110 5 wp 210 412 337 316 266 355 427 556 590 599 600 552 -1.0032 -0.11652 0.055526 0.79061 FALSE
2 75160 75310 307 6 730163 730315 1109 5 wp 227 288 303 206 301 375 162 193 207 227 351 330 0.26147 0.41366 -0.37273 0.16404 FALSE
2 75324 75485 308 6 729984 730142 1108 5 wp 152 164 160 131 180 189 53 83 62 92 121 90 1.0026 0.34736 -0.3375 0.20137 FALSE
2 75504 75631 309 6 729825 729973 1107 5 wp 145 187 202 166 194 213 84 113 93 82 101 116 0.60322 -0.23724 0.292 0.217 FALSE
2 75652 75803 310 6 729669 729822 1106 5 wp 233 225 222 202 202 311 76 124 85 148 145 122 0.99914 0.27556 -0.2804 0.25468 FALSE
2 75820 75950 311 6 729526 729653 1105 5 wp 172 238 210 148 157 233 67 89 64 83 83 81 1.216 -0.11227 -0.15407 0.53706 FALSE
2 75961 76127 312 6 729349 729481 1104 5 wp 159 175 193 87 134 159 62 90 79 74 107 80 0.92276 -0.091584 -0.44972 0.10036 FALSE
2 76129 76262 314 6 729185 729317 1103 5 wp 153 183 168 86 132 148 62 84 73 70 73 84 0.93234 -0.22821 -0.29973 0.30034 FALSE
2 76292 76427 315 6 729027 729183 1102 5 wp 139 146 154 99 140 197 56 66 67 101 118 120 0.9449 0.56204 -0.65215 0.017797 FALSE
2 77186 77328 326 6 728119 728267 1092 5 wp 151 158 156 137 157 188 50 68 47 91 98 94 1.2271 0.50041 -0.51098 0.067734 FALSE
2 77362 77516 327 6 727961 728110 1091 5 wp 141 174 157 141 183 184 51 81 81 89 80 84 0.88426 -0.021488 0.076126 0.77711 FALSE
2 77969 78099 335 6 727351 727483 1083 5 wp 128 139 141 112 101 145 25 76 64 68 47 61 1.0694 -0.15724 -0.091551 0.78741 FALSE
2 78759 78915 345 6 726560 726694 1076 5 wp 125 184 165 127 122 175 68 92 85 54 55 68 0.67364 -0.74963 0.53715 0.064376 FALSE
2 79098 79218 349 6 726258 726384 1071 5 wp 164 201 207 184 193 195 57 118 108 125 116 123 0.75704 0.10083 -0.14117 0.5373 FALSE
2 79374 79534 352 6 725920 726076 1069 5 wp 149 204 238 187 170 198 97 154 123 86 99 105 0.38555 -0.63966 0.51377 0.023328 FALSE
2 79589 79743 353 6 725730 725888 1068 5 wp 109 141 145 184 107 160 68 147 112 108 59 140 0.022893 -0.36272 0.53063 0.24215 FALSE
2 79827 79999 354 6 725477 725652 1067 5 wp 116 174 182 195 145 200 90 143 120 131 86 124 0.14394 -0.32559 0.48934 0.080754 FALSE
2 79972 80109 355 6 725393 725511 1066 5 wp 130 152 144 160 103 162 78 126 112 76 59 105 0.17087 -0.67689 0.62897 0.038848 FALSE
2 80156 80286 356 6 725186 725318 1064 5 wp 113 132 113 125 97 108 53 91 81 76 38 52 0.41461 -0.70715 0.55461 0.10087 FALSE
2 80483 80639 358 6 724837 724995 1062 5 wp 136 196 164 163 151 164 75 105 57 92 99 137 0.78439 0.17974 -0.26692 0.33328 FALSE
2 80930 81089 360 6 724383 724552 1060 5 wp 104 142 137 204 136 172 68 132 99 85 46 103 0.098989 -0.62944 1.0293 0.015186 FALSE
2 81112 81280 361 6 724214 724372 1059 5 wp 130 187 187 152 185 197 114 131 129 132 166 167 0.14559 0.031292 0.0074607 0.97293 FALSE
2 81581 81721 366 6 723743 723872 1056 5 wp 168 171 167 143 159 182 93 99 87 91 85 99 0.58374 -0.31144 0.18784 0.45336 FALSE
2 82061 82185 371 6 723261 723417 1053 5 wp 109 134 121 155 135 192 54 59 49 91 78 99 0.88693 0.43486 -0.083503 0.78127 FALSE
2 82475 82618 377 6 722857 723002 1050 5 wp 202 258 268 221 259 341 76 93 96 134 142 170 1.1806 0.46839 -0.35442 0.099965 FALSE
2 82777 82932 381 6 722544 722700 1046 5 wp 163 156 175 97 171 191 81 62 57 93 114 110 1.0097 0.35703 -0.54453 0.11104 FALSE
2 83211 83369 384 6 722127 722265 1041 5 wp 168 199 178 148 205 258 64 79 70 100 95 115 1.0828 0.25755 -0.16268 0.50347 FALSE
2 83695 83833 387 6 721662 721781 1038 5 wp 181 182 187 140 183 185 87 104 102 155 135 160 0.63977 0.33549 -0.50876 0.024525 FALSE
2 83835 83977 388 6 721496 721657 1037 5 wp 135 187 156 147 152 224 94 116 113 163 141 157 0.28815 0.23224 -0.16327 0.47108 FALSE
2 84000 84152 389 6 721323 721477 1036 5 wp 219 241 239 139 262 303 157 146 176 193 262 236 0.26071 0.23832 -0.31176 0.31401 FALSE
2 84175 84317 390 6 721159 721307 1035 5 wp 239 295 303 223 298 344 240 273 327 414 551 364 -0.28426 0.39525 -0.40752 0.23056 FALSE
2 84491 84635 391 6 720841 720988 1034 5 wp 147 229 203 134 198 201 253 353 348 327 419 374 -0.99745 -0.037144 -0.13022 0.55925 FALSE
2 84673 84795 392 6 720679 720835 1033 5 wp 164 188 217 158 202 244 184 248 204 261 277 276 -0.43493 0.078742 -0.052632 0.79764 FALSE
2 84810 84970 393 6 720513 720663 1032 5 wp 157 208 195 147 176 228 125 211 187 176 180 212 -0.16596 -0.15094 0.068355 0.74366 FALSE
2 85163 85294 395 6 720157 720316 1029 5 wp 142 160 180 139 180 203 136 166 159 179 194 211 -0.2113 0.05896 -0.0014998 0.99437 FALSE
2 85427 85582 398 6 719895 720033 1025 5 wp 213 207 220 133 170 207 119 171 151 149 124 182 0.27592 -0.23676 -0.15984 0.45377 FALSE
2 85750 85908 400 6 719569 719724 1022 5 wp 170 206 189 131 160 199 82 125 129 113 155 147 0.48557 0.035346 -0.30249 0.17904 FALSE
2 86203 86349 403 6 719134 719297 1018 5 wp 136 163 173 131 167 180 59 69 61 96 93 87 1.0413 0.26548 -0.3002 0.27361 FALSE
2 86381 86503 404 6 718971 719125 1017 5 wp 162 178 154 163 203 216 42 70 66 60 57 72 1.2157 -0.18676 0.3641 0.18959 FALSE
2 86537 86674 405 6 718806 718942 1016 5 wp 166 231 203 182 166 239 71 71 80 63 70 80 1.1498 -0.34809 0.26426 0.29357 FALSE
2 86723 86859 406 6 718612 718774 1015 5 wp 222 281 289 236 267 337 89 143 98 107 133 170 0.99232 0.034544 -0.0052363 0.9803 FALSE
2 86881 87033 407 6 718440 718596 1014 5 wp 188 189 226 190 183 222 74 107 98 94 87 99 0.84683 -0.27105 0.19945 0.39299 FALSE
2 87045 87195 408 6 718285 718435 1013 5 wp 157 227 201 176 210 262 100 126 115 136 136 125 0.49864 -0.058035 0.15099 0.48891 FALSE
2 87193 87350 409 6 718128 718286 1012 5 wp 158 211 183 159 182 234 117 134 129 149 148 192 0.25853 0.075055 -0.074122 0.73062 FALSE
2 87370 87505 410 6 717969 718106 1011 5 wp 173 194 210 145 197 244 112 117 135 142 166 153 0.38643 0.058505 -0.10226 0.63594 FALSE
2 87527 87684 411 6 717795 717960 1010 5 wp 150 173 155 145 182 181 149 143 143 147 230 191 -0.15116 0.094569 -0.059052 0.84642 FALSE
2 87722 87852 412 6 717623 717755 1008 5 wp 166 202 212 181 198 245 158 178 190 182 214 237 -0.13867 -0.018211 0.069629 0.73611 FALSE
2 89189 89332 416 6 716147 716311 1003 5 wp 126 143 163 120 142 168 242 263 278 317 351 304 -1.1398 0.030669 -0.093386 0.65967 FALSE
2 89335 89482 417 6 715977 716132 1002 5 wp 158 161 156 142 157 199 360 394 415 468 390 336 -1.5735 -0.25055 0.25213 0.35147 FALSE
2 89928 90064 418 6 715417 715557 1001 5 wp 154 252 206 207 164 257 144 228 236 242 259 205 -0.26109 -0.040992 0.034825 0.89604 FALSE
2 90078 90234 419 6 715273 715403 1000 5 wp 175 215 198 124 193 281 157 176 189 246 370 264 -0.10805 0.48041 -0.54494 0.14326 FALSE
2 90262 90386 420 6 715093 715231 999 5 wp 121 115 126 89 138 148 161 159 156 205 281 194 -0.67674 0.23079 -0.25385 0.50402 FALSE
2 90358 90504 421 6 714967 715121 998 5 wp 92 154 134 131 153 174 158 179 174 225 210 181 -0.71591 -0.010218 0.23495 0.27671 FALSE
2 90648 90772 422 6 714689 714835 997 5 wp 123 178 187 148 197 247 102 138 132 161 159 176 0.11269 0.13735 0.0844 0.69779 FALSE
2 90788 90933 423 6 714523 714692 996 5 wp 203 210 212 197 205 264 92 144 128 171 156 152 0.52003 0.12649 -0.096677 0.64931 FALSE
2 90962 91108 424 6 714371 714523 995 5 wp 200 227 193 178 258 245 137 145 167 137 217 197 0.19076 0.012101 0.064841 0.81605 FALSE
2 91146 91286 425 6 714195 714331 994 5 wp 206 200 182 116 235 281 111 123 143 184 209 230 0.3769 0.43914 -0.43347 0.17932 FALSE
2 91303 91433 426 6 714047 714179 993 5 wp 112 128 139 121 124 152 63 105 95 122 106 122 0.26494 0.14258 -0.12801 0.63663 FALSE
2 91432 91574 428 6 713904 714048 992 5 wp 153 182 190 122 185 206 114 130 142 195 204 195 0.16664 0.34217 -0.43767 0.041203 FALSE
2 91598 91722 429 6 713751 713869 991 5 wp 108 103 97 64 109 120 66 99 91 126 116 107 0.012045 0.17917 -0.3299 0.27862 FALSE
2 91743 91909 430 6 713574 713737 990 5 wp 143 215 184 152 170 236 163 179 212 257 213 265 -0.31542 0.12131 -0.13641 0.50919 FALSE
2 91913 92036 431 6 713417 713575 989 5 wp 133 138 143 131 158 186 83 123 138 137 160 146 0.0070923 0.097334 0.039054 0.86724 FALSE
2 92083 92234 432 6 713251 713401 988 5 wp 71 117 126 128 84 146 105 116 141 136 74 118 -0.4988 -0.43355 0.5883 0.089783 FALSE
2 92363 92483 433 6 712974 713120 987 5 wp 158 142 135 130 172 192 145 170 213 191 258 204 -0.53687 0.036311 0.072702 0.80803 FALSE
2 92508 92650 434 6 712825 712977 986 5 wp 140 184 166 169 168 175 77 119 133 110 121 138 0.30904 -0.10595 0.1299 0.57657 FALSE
2 92690 92838 435 6 712640 712792 985 5 wp 127 143 143 121 142 154 110 144 167 151 207 171 -0.29462 0.060359 -0.10011 0.67377 FALSE
2 93139 93286 438 6 712196 712348 982 5 wp 134 164 191 131 176 233 128 181 163 198 242 225 -0.22222 0.22218 -0.14344 0.49532 FALSE
2 93286 93439 439 6 712039 712195 981 5 wp 143 186 181 168 169 227 144 206 185 202 159 232 -0.34088 -0.13316 0.22441 0.28319 FALSE
2 93721 93885 442 6 711602 711763 979 5 wp 187 198 226 179 198 253 127 214 226 212 186 219 -0.1489 -0.14509 0.12865 0.5319 FALSE
2 93897 94030 443 6 711433 711589 978 5 wp 174 178 174 169 214 234 135 213 224 193 184 225 -0.37639 -0.19749 0.36617 0.077128 FALSE
2 95203 95333 457 6 710152 710310 964 5 wp 189 249 227 208 236 292 124 174 141 186 200 210 0.32538 0.16403 -0.072724 0.7251 FALSE
2 95539 95679 459 6 709812 709965 961 5 wp 164 229 206 171 202 231 114 144 138 141 143 149 0.31875 -0.15055 0.1125 0.59986 FALSE
2 95697 95845 460 6 709639 709793 960 5 wp 237 291 286 252 291 312 109 168 162 193 161 159 0.62498 -0.04393 0.066451 0.74819 FALSE
2 95862 96007 461 6 709478 709627 959 5 wp 145 234 253 208 175 267 103 148 169 130 131 177 0.3099 -0.21634 0.21604 0.39681 FALSE
2 96027 96167 462 6 709317 709463 958 5 wp 99 144 149 212 116 175 102 188 173 147 56 112 -0.50173 -0.82348 1.1708 0.01592 FALSE
2 96659 96800 465 6 708680 708827 955 5 wp 245 365 314 244 331 371 176 230 217 265 264 249 0.28892 0.045426 -0.064105 0.74936 FALSE
2 97262 97377 473 6 708083 708220 950 5 wp 99 116 134 118 98 142 52 105 101 67 68 93 0.18155 -0.44274 0.4298 0.16573 FALSE
2 97693 97836 479 6 707652 707794 942 5 wp 146 186 197 119 157 168 100 152 154 92 111 110 0.11328 -0.64519 0.34084 0.14288 FALSE
2 97841 97967 481 6 707522 707646 940 5 wp 128 212 196 114 151 205 73 131 132 93 72 80 0.40398 -0.71893 0.47151 0.076146 FALSE
2 97977 98083 482 6 707385 707535 939 5 wp 109 126 143 157 151 190 67 150 131 94 80 95 -0.13212 -0.62969 0.97803 0.00013046 FALSE
2 98136 98277 484 6 707229 707373 938 5 wp 117 140 123 124 132 184 71 141 115 69 77 61 -0.035698 -0.91488 1.0619 0.00013535 FALSE
2 98612 98766 488 6 706749 706906 934 5 wp 167 211 242 187 205 235 108 190 167 164 161 162 0.14976 -0.1983 0.16806 0.42296 FALSE
2 98777 98912 489 6 706575 706714 933 5 wp 184 210 222 151 195 217 91 148 143 141 147 119 0.42696 -0.17216 -0.015186 0.94418 FALSE
2 99575 99705 495 6 705787 705933 926 5 wp 149 190 188 136 244 237 93 131 111 151 154 179 0.38048 0.25212 -0.084443 0.72444 FALSE
2 99891 100036 497 6 705453 705598 924 5 wp 207 263 261 182 227 285 110 113 113 172 221 183 0.83712 0.49553 -0.63056 0.0026735 FALSE
2 100328 100469 499 6 705013 705180 922 5 wp 85 116 110 158 81 134 95 99 82 159 113 172 -0.124 0.38007 -0.141 0.72589 FALSE
2 100470 100601 500 6 704883 705019 921 5 wp 170 201 186 94 157 190 105 92 98 195 258 231 0.62633 0.91943 -1.3329 4.6865e-06 FALSE
2 100628 100758 501 6 704728 704861 920 5 wp 153 160 169 116 145 181 65 79 86 137 139 159 0.79857 0.6382 -0.82986 0.00077615 FALSE
2 100777 100934 502 6 704571 704712 919 5 wp 113 131 140 77 165 149 90 70 55 90 128 150 0.52413 0.45245 -0.49322 0.25376 FALSE
2 100931 101082 503 6 704405 704557 918 5 wp 194 279 260 171 197 256 94 96 50 124 140 203 1.3102 0.65199 -0.93865 0.00044686 FALSE
2 101101 101235 504 6 704249 704384 917 5 wp 170 206 219 162 191 220 94 115 83 157 114 238 0.74462 0.49762 -0.60474 0.02844 FALSE
2 101447 101585 505 6 703900 704042 916 5 wp 107 122 116 112 138 142 28 32 19 28 23 40 1.8469 -0.095494 0.22693 0.58984 FALSE
2 101591 101737 506 6 703745 703901 915 5 wp 154 201 200 145 186 251 31 38 41 33 52 36 2.058 -0.13551 0.13822 0.65767 FALSE
2 101835 101993 507 6 703494 703652 914 5 wp 124 185 162 164 158 194 91 104 95 116 134 139 0.41447 0.13926 -0.050479 0.83103 FALSE
2 102012 102158 508 6 703319 703475 913 5 wp 127 144 173 112 155 190 45 72 36 59 66 88 1.265 0.19511 -0.21849 0.477 FALSE
2 102331 102485 510 6 702996 703144 911 5 wp 129 193 156 153 162 170 48 89 69 71 67 81 0.94768 -0.18112 0.16436 0.55662 FALSE
2 102494 102637 511 6 702847 702987 910 5 wp 195 251 212 164 193 183 82 104 97 97 95 146 0.94348 -0.031602 -0.29735 0.19186 FALSE
2 102668 102808 512 6 702656 702816 909 5 wp 167 161 202 168 194 260 68 83 95 112 143 120 0.83909 0.33428 -0.17098 0.46127 FALSE
2 103473 103609 521 6 701868 702012 902 5 wp 160 205 210 181 213 236 67 76 92 105 87 115 1.013 0.10109 -0.018236 0.93849 FALSE
2 103889 104038 528 6 701450 701608 898 5 wp 118 157 164 161 175 198 51 63 74 81 79 69 0.94613 0.010825 0.22777 0.41703 FALSE
2 104208 104354 530 6 701149 701293 894 5 wp 110 117 113 122 111 143 49 66 78 66 78 62 0.55563 -0.173 0.26317 0.42615 FALSE
2 104715 104841 534 6 700642 700778 891 5 wp 159 209 219 170 188 250 81 127 146 110 121 141 0.46193 -0.19973 0.19461 0.37656 FALSE
2 105050 105187 537 6 700298 700460 888 5 wp 128 173 159 189 155 219 99 161 138 119 146 157 -0.058741 -0.18661 0.43138 0.05166 FALSE
2 105426 105552 541 6 699926 700106 885 5 wp 143 154 184 190 222 301 99 157 150 203 209 231 -0.019065 0.39224 0.11049 0.59902 FALSE
2 105953 106089 547 6 699405 699563 881 5 wp 180 196 211 123 218 257 126 194 182 208 255 239 -0.035484 0.21737 -0.26777 0.26592 FALSE
2 106094 106216 549 6 699272 699422 880 5 wp 113 126 122 175 183 217 89 161 141 163 150 185 -0.37213 0.080068 0.53754 0.016198 FALSE
2 106388 106555 553 6 698954 699111 878 5 wp 175 166 243 156 211 228 120 196 182 185 189 193 -0.031065 -0.080186 0.048538 0.81792 FALSE
2 106882 107022 557 6 698463 698625 874 5 wp 145 225 227 173 195 220 126 225 192 173 175 212 -0.13292 -0.22401 0.16071 0.43872 FALSE
2 107061 107197 558 6 698315 698461 873 5 wp 129 170 176 176 140 167 133 173 181 179 123 171 -0.31166 -0.32389 0.31289 0.1526 FALSE
2 107223 107373 559 6 698113 698285 872 5 wp 152 211 211 142 162 212 137 169 191 195 183 192 -0.07068 -0.080116 -0.1283 0.54122 FALSE
2 107379 107525 560 6 697961 698109 871 5 wp 162 189 202 154 169 214 208 245 265 267 274 275 -0.65299 -0.095493 -0.0037669 0.9854 FALSE
2 107641 107770 561 6 697695 697849 870 5 wp 102 185 170 186 140 173 172 207 252 241 209 220 -0.75391 -0.19058 0.29787 0.25177 FALSE
2 107867 108027 562 6 697480 697622 869 5 wp 171 196 195 146 191 234 150 180 181 221 172 223 -0.13682 -0.015894 -0.025632 0.90198 FALSE
2 108014 108177 563 6 697303 697449 868 5 wp 218 285 253 184 266 308 117 153 153 186 206 203 0.56438 0.21631 -0.27504 0.18314 FALSE
2 108194 108332 564 6 697147 697291 867 5 wp 193 222 205 186 223 260 129 181 159 151 138 148 0.13549 -0.37815 0.4285 0.041606 FALSE
2 108362 108499 565 6 696975 697113 866 5 wp 141 162 169 150 149 181 88 140 139 167 118 142 0.10015 -0.052556 0.025612 0.91046 FALSE
2 108513 108649 566 6 696810 696968 865 5 wp 129 152 149 160 137 146 101 153 134 129 89 102 -0.11755 -0.55105 0.55705 0.021117 FALSE
2 108845 109017 568 6 696464 696620 863 5 wp 170 261 235 189 195 263 124 179 167 162 143 173 0.22629 -0.25232 0.16067 0.44186 FALSE
2 109059 109188 571 6 696295 696425 862 5 wp 136 202 192 136 202 238 107 161 149 151 162 188 0.071772 -0.010145 0.072184 0.73582 FALSE
2 109442 109563 576 6 695921 696079 858 5 wp 223 251 216 199 242 337 171 204 237 234 324 322 -0.09457 0.24565 -0.14832 0.52429 FALSE
2 109576 109726 577 6 695759 695905 857 5 wp 185 230 220 173 179 229 150 213 212 203 202 230 -0.12539 -0.13204 -0.050559 0.806 FALSE
2 109734 109874 578 6 695592 695752 856 5 wp 137 207 201 216 172 241 160 236 201 192 166 229 -0.40804 -0.3042 0.47149 0.022475 FALSE
2 109939 110063 580 6 695419 695553 854 5 wp 73 109 114 125 89 165 102 153 112 113 99 118 -0.58843 -0.43067 0.73645 0.0064963 FALSE
2 110103 110248 581 6 695243 695409 853 5 wp 150 210 214 196 192 277 193 297 243 281 215 269 -0.62552 -0.21329 0.37219 0.068772 FALSE
2 110262 110422 582 6 695067 695218 852 5 wp 166 148 193 150 162 210 205 230 204 251 217 289 -0.6095 -0.04875 0.026527 0.89796 FALSE
2 110441 110591 583 6 694896 695052 851 5 wp 212 252 230 279 219 290 222 376 319 429 258 352 -0.65698 -0.087847 0.22816 0.43399 FALSE
2 110668 110816 584 6 694672 694820 850 5 wp 168 212 211 245 244 239 261 335 353 409 337 444 -0.95717 0.043811 0.22211 0.26366 FALSE
2 110949 111106 586 6 694379 694535 848 5 wp 169 189 179 111 198 235 412 313 362 534 682 643 -1.3222 0.46236 -0.52816 0.18514 FALSE
2 111116 111238 587 6 694225 694375 847 5 wp 198 201 219 110 213 265 370 309 379 533 556 609 -1.0678 0.37732 -0.53976 0.058078 FALSE
2 111396 111524 588 6 693961 694115 846 5 wp 176 238 243 195 209 257 180 213 225 282 234 311 -0.19325 0.13334 -0.17343 0.39587 FALSE
2 111546 111695 589 6 693789 693943 845 5 wp 213 249 239 144 226 279 171 141 161 237 268 280 0.27356 0.42935 -0.61572 0.012668 FALSE
2 111704 111833 590 6 693653 693783 844 5 wp 191 201 221 120 214 276 135 128 106 241 309 271 0.43993 0.85711 -0.95324 0.0037527 FALSE
2 111860 112002 591 6 693465 693623 843 5 wp 144 193 182 129 192 228 133 122 121 192 232 196 0.16914 0.43036 -0.413 0.11277 FALSE
2 112017 112169 592 6 693297 693455 842 5 wp 159 155 168 135 203 234 97 112 122 148 232 214 0.2738 0.56441 -0.39318 0.18879 FALSE
2 112165 112299 593 6 693164 693322 841 5 wp 150 184 160 126 158 198 111 118 132 141 182 147 0.17465 0.10151 -0.20044 0.37005 FALSE
2 112326 112487 594 6 693000 693158 840 5 wp 145 169 150 118 221 224 117 144 140 196 212 188 -0.06132 0.29566 -0.087371 0.73583 FALSE
2 112507 112624 596 6 692866 692976 839 5 wp 156 165 186 127 204 197 95 133 131 189 202 167 0.232 0.36804 -0.36973 0.11417 FALSE
2 112838 112990 599 6 692493 692651 836 5 wp 130 197 190 134 167 236 136 129 166 180 238 226 -0.031697 0.29196 -0.29846 0.2404 FALSE
2 113005 113145 600 6 692322 692483 835 5 wp 133 191 167 132 189 251 122 169 158 198 223 201 -0.14586 0.19819 -0.044083 0.83452 FALSE
2 113165 113311 601 6 692171 692325 834 5 wp 184 238 227 186 198 273 156 142 151 196 195 207 0.24088 0.1195 -0.1605 0.43885 FALSE
2 113343 113492 602 6 691996 692142 833 5 wp 123 187 174 170 152 226 122 189 186 172 169 214 -0.3102 -0.11509 0.24461 0.24786 FALSE
2 113622 113776 603 6 691716 691870 832 5 wp 113 160 169 143 142 185 202 226 195 249 150 257 -0.78876 -0.22716 0.27027 0.32122 FALSE
2 113788 113937 604 6 691547 691697 831 5 wp 193 247 258 185 234 279 226 206 192 280 313 362 -0.13758 0.31024 -0.36665 0.10509 FALSE
2 113963 114111 605 6 691379 691524 830 5 wp 150 136 148 112 130 173 103 130 120 126 146 149 0.033295 -0.02566 -0.11106 0.64024 FALSE
2 114119 114269 606 6 691214 691364 829 5 wp 159 162 165 166 180 211 97 129 110 125 137 131 0.26555 -0.050864 0.18931 0.40441 FALSE
2 114274 114404 607 6 691059 691211 828 5 wp 101 148 135 143 147 181 47 78 81 104 87 83 0.62982 0.14691 0.10241 0.72034 FALSE
2 114432 114591 608 6 690877 691037 827 5 wp 134 150 146 130 154 182 77 84 88 101 119 108 0.5126 0.116 -0.059928 0.81744 FALSE
2 114604 114738 610 6 690745 690870 826 5 wp 107 171 141 129 139 171 66 69 61 92 75 81 0.8034 0.050239 -0.028482 0.92233 FALSE
2 114760 114925 611 6 690569 690711 825 5 wp 154 203 208 195 191 237 88 105 100 132 142 127 0.66695 0.17432 -0.07961 0.72116 FALSE
2 115622 115756 620 6 689732 689866 818 5 wp 155 240 231 160 205 277 154 205 206 251 230 273 -0.13253 0.13729 -0.15927 0.43713 FALSE
2 115781 115934 621 6 689551 689708 817 5 wp 186 196 206 143 192 258 124 193 199 239 258 282 -0.070576 0.3243 -0.38567 0.061192 FALSE
2 115940 116111 622 6 689403 689545 816 5 wp 147 191 204 156 176 220 132 189 148 220 227 238 -0.066609 0.27024 -0.29704 0.15487 FALSE
2 116104 116233 623 6 689253 689392 815 5 wp 170 218 243 183 244 287 141 159 168 233 257 234 0.14829 0.34972 -0.22802 0.26798 FALSE
2 116253 116377 624 6 689093 689235 814 5 wp 132 155 146 152 135 196 100 137 143 159 114 126 -0.079029 -0.20434 0.30468 0.18784 FALSE
2 116425 116574 625 6 688908 689058 813 5 wp 189 285 251 207 255 314 178 227 255 258 282 305 -0.14302 0.079146 -0.034556 0.8645 FALSE
2 116589 116747 626 6 688739 688899 812 5 wp 121 205 214 200 174 234 118 173 206 199 188 212 -0.15831 -0.00071585 0.13749 0.55629 FALSE
2 117742 117885 632 6 687609 687767 805 5 wp 168 224 220 147 236 244 113 128 165 164 288 174 0.31162 0.3625 -0.38556 0.34147 FALSE
2 117907 118051 634 6 687428 687580 804 5 wp 150 177 176 116 186 214 84 91 148 148 177 137 0.36816 0.24789 -0.28184 0.35876 FALSE
2 118064 118192 635 6 687269 687426 803 5 wp 150 171 155 117 172 244 78 87 105 136 188 174 0.54616 0.60447 -0.52557 0.062335 FALSE
2 118225 118369 636 6 687106 687262 802 5 wp 197 228 230 175 207 264 132 173 160 190 207 194 0.22271 0.070246 -0.15247 0.46159 FALSE
2 118382 118524 637 6 686943 687104 800 5 wp 134 194 211 152 205 220 117 137 145 156 142 183 0.14928 -0.016251 0.066946 0.75553 FALSE
2 118725 118851 640 6 686613 686745 796 5 wp 153 182 199 180 145 189 127 186 190 187 156 207 -0.18141 -0.14783 0.049281 0.81541 FALSE
2 118911 119043 643 6 686443 686591 794 5 wp 173 219 210 205 222 257 187 229 198 250 227 260 -0.30772 -0.021465 0.15614 0.44589 FALSE
2 119424 119579 646 6 685880 686064 790 5 wp 219 273 281 223 234 291 183 223 244 229 202 243 -0.026216 -0.22997 0.13094 0.52008 FALSE
2 119578 119751 648 6 685756 685914 789 5 wp 201 263 275 164 171 250 155 171 189 180 190 191 0.23788 -0.15957 -0.23634 0.25262 FALSE
2 119744 119886 649 6 685617 685772 788 5 wp 148 185 193 164 177 208 105 146 138 173 158 183 0.16285 0.12455 -0.11242 0.60196 FALSE
2 119882 120029 651 6 685455 685609 787 5 wp 131 163 194 196 166 213 109 176 140 154 103 154 -0.070369 -0.32523 0.5215 0.023723 FALSE
2 120263 120408 654 6 685087 685225 783 5 wp 138 238 228 187 176 257 91 158 149 145 120 138 0.32763 -0.24897 0.24199 0.29077 FALSE
2 121209 121356 663 6 684139 684284 770 5 wp 141 151 189 146 121 217 78 112 103 100 100 100 0.44638 -0.23947 0.18272 0.4627 FALSE
2 121350 121481 664 6 684003 684143 769 5 wp 156 221 177 163 180 251 86 90 99 141 114 130 0.72807 0.19937 -0.15915 0.48531 FALSE
2 121523 121665 665 6 683823 683977 768 5 wp 182 280 273 217 205 266 92 129 131 165 153 156 0.78334 0.15577 -0.29268 0.16618 FALSE
2 121684 121816 666 6 683666 683808 767 5 wp 121 195 205 194 152 232 82 138 114 137 104 129 0.36539 -0.12299 0.23482 0.37104 FALSE
2 122016 122168 669 6 683320 683467 765 5 wp 185 229 268 231 218 274 215 260 232 224 197 261 -0.33463 -0.34102 0.3804 0.062029 FALSE
2 122302 122451 670 6 683051 683202 764 5 wp 129 225 196 231 155 232 87 130 103 98 51 77 0.49746 -0.78089 0.92665 0.014626 FALSE
2 122651 122819 672 6 682712 682836 761 5 wp 85 105 116 136 74 112 45 93 80 39 32 43 0.2375 -1.1941 1.246 0.0074013 FALSE
2 123273 123425 679 6 682087 682242 755 5 wp 136 154 127 113 216 200 70 79 84 93 116 95 0.56834 0.1063 0.16627 0.63836 FALSE
2 123900 124053 683 6 681459 681585 748 5 wp 170 232 244 173 196 274 77 98 79 99 87 89 1.065 -0.16576 0.10058 0.66526 FALSE
2 124063 124213 684 6 681283 681429 747 5 wp 111 160 146 177 106 173 51 78 71 76 47 67 0.78803 -0.34966 0.44781 0.25029 FALSE
2 124376 124516 686 6 680952 681114 745 5 wp 123 183 166 146 167 232 63 80 85 111 81 118 0.77035 0.15939 -0.0098992 0.96888 FALSE
2 124563 124687 687 6 680799 680931 744 5 wp 174 218 204 141 197 232 82 117 102 98 125 106 0.71489 -0.14351 0.016578 0.94222 FALSE
2 124708 124856 688 6 680629 680787 743 5 wp 179 191 191 177 213 223 170 201 192 228 241 287 -0.27811 0.13867 -0.065625 0.74986 FALSE
2 125031 125162 689 6 680324 680480 742 5 wp 230 291 269 234 247 298 243 300 262 318 291 365 -0.30556 -0.012476 -0.059163 0.76624 FALSE
2 125182 125323 690 6 680161 680307 741 5 wp 154 271 233 188 195 232 141 162 159 212 174 199 0.21927 0.055556 -0.19127 0.35683 FALSE
2 125330 125489 691 6 680000 680155 740 5 wp 193 249 235 178 234 270 158 195 197 265 345 301 0.023104 0.45295 -0.4999 0.014488 FALSE
2 125494 125637 692 6 679842 679989 739 5 wp 139 155 174 150 163 240 96 120 108 137 130 173 0.25601 0.1554 0.018873 0.93369 FALSE
2 125659 125783 693 6 679677 679829 738 5 wp 98 106 125 102 112 147 76 94 80 93 96 94 0.12006 -0.102 0.17525 0.56112 FALSE
2 125824 125980 694 6 679507 679661 737 5 wp 192 197 183 144 234 237 117 138 120 129 217 171 0.33859 0.18528 -0.1533 0.64218 FALSE
2 126278 126401 698 6 679087 679246 734 5 wp 159 184 200 213 178 298 85 165 135 140 160 178 0.23914 0.048069 0.23376 0.31235 FALSE
2 126765 126934 702 6 678559 678723 730 5 wp 130 197 193 110 146 201 123 154 156 175 125 188 -0.018132 -0.11363 -0.1332 0.54175 FALSE
2 126970 127107 703 6 678377 678519 728 5 wp 149 184 213 124 206 202 132 160 163 199 189 205 -0.015944 0.10109 -0.19378 0.35812 FALSE
2 127115 127257 704 6 678207 678371 727 5 wp 144 208 189 167 206 274 193 235 202 309 241 314 -0.50363 0.16751 0.030901 0.88031 FALSE
2 127457 127593 707 6 677909 678051 724 5 wp 114 156 178 136 144 184 140 187 173 195 134 188 -0.43747 -0.23444 0.23605 0.27546 FALSE
2 128163 128313 712 6 677173 677327 716 5 wp 125 183 145 90 198 204 116 128 144 138 201 158 -0.061901 0.080699 -0.033129 0.928 FALSE
2 128323 128481 713 6 677013 677172 715 5 wp 160 149 185 137 174 225 120 133 132 124 168 172 0.086117 -0.015876 0.063217 0.7734 FALSE
2 128497 128627 714 6 676865 677013 714 5 wp 159 165 169 117 212 211 108 107 130 148 210 181 0.23784 0.3598 -0.30099 0.34075 FALSE
2 128788 128916 717 6 676554 676700 711 5 wp 137 201 185 142 178 246 80 95 111 133 136 127 0.59057 0.19286 -0.14062 0.54053 FALSE
2 129039 129181 718 6 676311 676450 709 5 wp 139 207 202 155 196 237 81 123 110 100 120 115 0.52796 -0.17803 0.22722 0.32087 FALSE
2 129187 129331 719 6 676156 676303 708 5 wp 197 192 209 186 229 248 60 142 120 95 143 120 0.65497 -0.094104 0.18178 0.50633 FALSE
2 130409 130545 732 6 674938 675073 695 5 wp 163 177 154 85 169 168 55 92 94 73 102 78 0.78582 -0.18564 -0.11959 0.73125 FALSE
2 131125 131265 739 6 674278 674404 689 5 wp 142 169 159 123 211 243 75 93 92 107 134 121 0.58132 0.20095 0.021708 0.93482 FALSE
2 131297 131415 742 6 674076 674212 688 5 wp 182 189 182 146 203 253 78 99 109 102 139 131 0.68629 0.10351 -0.054398 0.81097 FALSE
2 131593 131745 744 6 673778 673926 686 5 wp 141 179 192 153 180 269 84 104 98 106 116 135 0.56167 0.036886 0.1296 0.57574 FALSE
2 132080 132232 747 6 673255 673411 683 5 wp 154 268 290 244 223 292 225 263 200 285 203 357 -0.25622 -0.0088472 0.072168 0.81052 FALSE
2 132387 132534 748 6 672956 673113 682 5 wp 119 107 123 116 130 175 62 80 92 80 88 101 0.31646 -0.077171 0.27538 0.34839 FALSE
2 132563 132709 749 6 672780 672918 681 5 wp 112 118 127 126 122 142 43 55 62 69 59 49 0.89154 -0.12535 0.20335 0.55335 FALSE
2 132726 132872 750 6 672609 672761 680 5 wp 132 148 165 160 139 188 74 72 80 108 73 91 0.69509 -0.023685 0.10344 0.69993 FALSE
2 132877 133026 751 6 672448 672607 679 5 wp 183 210 214 146 157 206 83 97 83 112 105 146 0.92996 0.17498 -0.48887 0.035846 FALSE
2 133208 133355 753 6 672140 672290 677 5 wp 164 177 168 137 208 231 103 127 104 158 168 166 0.33606 0.27772 -0.1674 0.44549 FALSE
2 133355 133506 754 6 671954 672114 676 5 wp 137 157 147 131 150 179 59 107 117 129 113 130 0.38496 0.12923 -0.12698 0.60881 FALSE
2 134328 134467 760 6 671002 671170 664 5 wp 131 205 159 118 175 214 70 91 87 74 119 115 0.71711 0.035335 -0.06282 0.82058 FALSE
2 134636 134803 762 6 670693 670842 659 5 wp 174 204 223 88 179 186 67 88 75 64 103 96 1.1108 -0.083986 -0.3954 0.20699 FALSE
2 134945 135078 764 6 670392 670552 656 5 wp 208 186 184 127 254 269 74 102 97 153 197 151 0.83053 0.61121 -0.5353 0.16675 FALSE
2 135087 135253 765 6 670225 670386 655 5 wp 156 214 211 127 191 216 80 95 115 149 147 154 0.72413 0.35537 -0.53531 0.016865 FALSE
2 135248 135405 766 6 670068 670224 654 5 wp 187 191 211 103 171 198 120 104 95 167 164 207 0.59455 0.44786 -0.84315 0.0014003 FALSE
2 135417 135527 767 6 669892 670053 653 5 wp 132 139 140 139 131 211 119 90 82 199 189 208 0.20008 0.72423 -0.56903 0.038912 FALSE
2 136490 136624 770 6 668855 668983 650 5 wp 130 152 135 130 121 150 84 127 113 152 112 148 0.10017 0.069971 -0.17809 0.46872 FALSE
2 136676 136831 771 6 668638 668818 649 5 wp 152 197 164 163 198 252 129 161 117 180 179 203 0.055608 0.18 0.015081 0.94335 FALSE
2 136859 137005 772 6 668464 668612 648 5 wp 151 145 181 119 159 207 109 136 126 148 169 164 0.092082 0.095698 -0.14289 0.52199 FALSE
2 137002 137161 773 6 668342 668520 647 5 wp 171 214 247 186 239 274 104 142 140 211 202 220 0.43656 0.43728 -0.3456 0.097191 FALSE
2 137284 137443 775 6 668032 668186 645 5 wp 118 184 120 105 145 223 126 184 165 185 220 206 -0.44223 0.093434 -0.0052984 0.98344 FALSE
2 137855 138011 778 6 667475 667627 641 5 wp 187 212 251 212 194 264 241 297 294 276 280 349 -0.63259 -0.16417 0.15604 0.4409 FALSE
2 138575 138722 786 6 666745 666899 634 5 wp 163 185 175 124 177 200 102 140 128 144 153 158 0.23153 0.022092 -0.14859 0.50214 FALSE
2 138741 138902 787 6 666573 666729 633 5 wp 101 142 152 109 138 148 73 125 103 118 112 112 0.1222 -0.082086 0.036143 0.89067 FALSE
2 139001 139130 790 6 666322 666484 630 5 wp 108 144 131 109 145 183 62 91 92 126 121 139 0.37494 0.38142 -0.25402 0.33525 FALSE
2 139928 140085 803 6 665383 665528 620 5 wp 129 159 161 112 115 157 108 116 96 109 136 117 0.20299 -0.10761 -0.17512 0.48393 FALSE
2 140268 140395 806 6 665060 665189 617 5 wp 89 120 123 129 110 164 98 143 130 108 64 84 -0.43308 -0.8113 1.0409 0.00013589 FALSE
2 140885 141034 807 6 664448 664604 616 5 wp 121 185 158 172 132 232 172 183 191 224 196 199 -0.52368 -0.105 0.25973 0.23975 FALSE
2 141192 141323 808 6 664154 664289 615 5 wp 151 200 165 171 146 202 295 345 290 482 279 509 -1.1348 0.14561 -0.1855 0.59344 FALSE
2 141350 141498 809 6 663980 664139 614 5 wp 133 172 143 122 158 187 168 160 155 231 219 253 -0.39675 0.24571 -0.24568 0.24708 FALSE
2 141797 141943 812 6 663523 663665 611 5 wp 191 213 212 153 181 235 143 152 136 194 222 231 0.23506 0.2973 -0.4767 0.022401 FALSE
2 142310 142439 817 6 663030 663168 606 5 wp 144 200 234 171 189 203 135 173 183 238 223 229 -0.045165 0.21446 -0.29188 0.1594 FALSE
2 142607 142778 819 6 662694 662846 604 5 wp 252 389 377 243 280 363 231 275 284 498 441 509 0.078783 0.59052 -0.84137 7.1631e-06 FALSE
2 142786 142944 820 6 662529 662686 603 5 wp 132 145 162 151 148 214 199 214 244 383 303 407 -0.86039 0.44333 -0.27959 0.17916 FALSE
2 143236 143407 822 6 662076 662244 600 5 wp 113 154 155 145 108 182 132 183 132 191 100 192 -0.36356 -0.18129 0.17565 0.58672 FALSE
2 143532 143681 824 6 661813 661939 598 5 wp 107 134 132 145 116 171 134 165 173 145 69 149 -0.61555 -0.67223 0.83486 0.0021927 FALSE
2 143811 143960 825 6 661533 661711 597 5 wp 88 173 148 180 109 175 59 83 86 75 42 80 0.555 -0.49615 0.66293 0.1374 FALSE
2 143974 144112 826 6 661331 661480 596 5 wp 142 195 184 149 183 234 70 104 99 147 116 128 0.66027 0.24476 -0.18354 0.42849 FALSE
2 144151 144277 827 6 661171 661322 595 5 wp 162 165 188 147 204 242 90 88 85 118 173 170 0.68834 0.51933 -0.38477 0.12923 FALSE
2 144302 144426 828 6 661050 661193 594 5 wp 113 135 127 94 174 162 76 68 67 101 137 142 0.53843 0.55032 -0.41592 0.20361 FALSE
2 144582 144736 830 6 660758 660889 591 5 wp 153 185 176 116 172 235 90 112 97 127 140 128 0.50638 0.12326 -0.17298 0.45514 FALSE
2 144739 144895 831 6 660575 660737 590 5 wp 168 230 234 148 201 212 90 113 100 142 136 132 0.77979 0.15755 -0.37924 0.086887 FALSE
2 144907 145056 832 6 660419 660569 589 5 wp 190 162 164 121 184 224 85 78 80 120 135 111 0.81341 0.30084 -0.35524 0.27905 FALSE
2 145056 145198 833 6 660273 660427 588 5 wp 262 245 231 164 309 297 103 104 100 165 219 157 0.99225 0.53439 -0.55582 0.15143 FALSE
2 145191 145361 834 6 660118 660281 587 5 wp 152 149 140 81 141 177 65 100 103 98 143 101 0.46882 0.095308 -0.33176 0.33919 FALSE
2 145507 145653 836 6 659817 659959 585 5 wp 162 184 181 153 174 252 95 97 164 146 192 121 0.29516 0.10206 -0.039606 0.906 FALSE
2 145680 145829 837 6 659644 659791 584 5 wp 158 190 216 177 186 248 170 212 258 244 236 158 -0.45581 -0.26731 0.32707 0.23365 FALSE
2 146076 146222 838 6 659253 659411 583 5 wp 130 207 248 193 182 231 231 306 275 392 219 316 -0.76407 -0.093481 0.11347 0.71232 FALSE
2 146245 146397 839 6 659086 659242 582 5 wp 201 253 271 173 238 302 183 186 166 290 296 325 0.14794 0.47448 -0.56264 0.0058399 FALSE
2 146411 146540 840 6 658946 659080 581 5 wp 134 195 179 139 177 217 182 170 178 291 263 251 -0.35716 0.3113 -0.29744 0.18369 FALSE
2 146553 146709 841 6 658779 658935 580 5 wp 199 233 207 117 211 225 231 206 207 332 467 430 -0.30656 0.63157 -0.91533 0.0089018 FALSE
2 146685 146829 842 6 658652 658804 579 5 wp 95 138 116 114 102 138 122 124 136 235 185 186 -0.4174 0.37982 -0.40695 0.090697 FALSE
2 146844 146976 843 6 658506 658644 578 5 wp 135 162 179 175 163 176 139 190 202 215 141 252 -0.42807 -0.090695 0.1645 0.50198 FALSE
2 147099 147231 844 6 658252 658392 577 5 wp 159 288 243 195 205 219 174 207 235 234 179 276 -0.12591 -0.12782 -0.058207 0.79877 FALSE
2 147258 147413 845 6 658072 658229 576 5 wp 208 220 261 257 228 294 173 232 185 224 227 301 -0.048334 0.064227 0.063336 0.75615 FALSE
2 147443 147591 846 6 657911 658024 575 5 wp 102 116 116 127 126 131 87 127 114 105 80 110 -0.2397 -0.43174 0.59025 0.032256 FALSE
2 147581 147720 847 6 657763 657904 574 5 wp 198 210 220 182 213 270 121 116 130 164 196 186 0.49561 0.28603 -0.26787 0.20405 FALSE
2 147737 147875 848 6 657591 657731 573 5 wp 139 191 182 190 151 216 101 122 132 125 110 125 0.24956 -0.26093 0.33799 0.13552 FALSE
2 148049 148173 850 6 657289 657436 571 5 wp 153 148 143 141 137 143 79 135 123 102 85 116 0.14667 -0.4254 0.29814 0.23636 FALSE
2 148206 148358 851 6 657117 657276 570 5 wp 148 209 185 154 197 215 96 127 142 151 138 135 0.29609 -0.057478 0.069347 0.75223 FALSE
2 148671 148791 854 6 656666 656824 566 5 wp 122 161 153 184 169 202 97 114 127 109 92 138 0.089416 -0.28359 0.58952 0.01234 FALSE
2 148803 148966 855 6 656526 656660 565 5 wp 139 160 168 136 127 162 102 134 134 117 100 105 0.064985 -0.47726 0.29026 0.23028 FALSE
2 148962 149096 856 6 656349 656508 564 5 wp 138 150 168 141 194 218 86 138 156 131 143 149 0.0028232 -0.11282 0.32966 0.14082 FALSE
2 149436 149588 861 6 655890 656032 560 5 wp 210 259 239 189 257 284 125 195 218 173 224 198 0.13466 -0.1181 0.10336 0.62134 FALSE
2 150145 150304 871 6 655204 655393 552 5 wp 118 154 150 144 213 229 95 146 160 161 170 187 -0.19304 0.098705 0.31763 0.14499 FALSE
2 150458 150614 873 6 654871 655023 550 5 wp 129 206 212 188 175 211 191 192 191 209 226 215 -0.36836 -0.11013 0.14552 0.51428 FALSE
2 150614 150779 874 6 654725 654867 549 5 wp 142 187 221 177 168 212 127 167 156 168 130 163 0.010211 -0.24633 0.2209 0.30134 FALSE
2 150778 150930 875 6 654552 654712 548 5 wp 170 166 194 183 213 244 113 181 157 174 167 184 -0.026637 -0.051996 0.26504 0.20843 FALSE
2 150954 151109 876 6 654388 654535 547 5 wp 132 181 163 132 129 174 98 129 137 120 107 135 0.11273 -0.28795 0.10598 0.65474 FALSE
2 151117 151272 877 6 654205 654363 546 5 wp 160 203 242 219 181 242 161 222 217 247 186 229 -0.26319 -0.13582 0.18029 0.37981 FALSE
2 151403 151555 878 6 653920 654077 545 5 wp 134 204 203 175 202 232 177 204 205 259 223 232 -0.40256 0.0022616 0.12394 0.54737 FALSE
2 151566 151710 879 6 653763 653911 544 5 wp 176 210 221 162 187 262 151 208 222 244 237 254 -0.20588 0.065322 -0.12053 0.5571 FALSE
2 151897 152028 882 6 653428 653582 541 5 wp 151 177 173 198 181 239 150 163 173 211 162 209 -0.23478 -0.029101 0.27958 0.18233 FALSE
2 152049 152195 884 6 653267 653431 540 5 wp 172 228 211 175 194 220 152 170 181 240 210 220 -0.00055165 0.13041 -0.23173 0.26215 FALSE
2 152211 152349 886 6 653104 653255 539 5 wp 145 165 169 135 149 199 109 127 112 149 164 179 0.18382 0.21422 -0.26415 0.23901 FALSE
2 152431 152553 888 6 652925 653075 537 5 wp 150 157 160 168 215 264 130 134 137 208 246 251 -0.057687 0.52675 -0.12325 0.55846 FALSE
2 152787 152930 892 6 652562 652691 535 5 wp 164 185 170 132 140 175 88 136 110 114 129 111 0.37279 -0.18492 -0.089616 0.70441 FALSE
2 152924 153076 893 6 652425 652581 534 5 wp 184 173 183 140 212 235 85 119 93 130 155 155 0.60007 0.29029 -0.24262 0.29667 FALSE
2 153065 153217 894 6 652262 652410 533 5 wp 156 204 195 147 231 234 83 124 96 125 144 147 0.60091 0.18243 -0.097766 0.66032 FALSE
2 153266 153394 895 6 652081 652233 532 5 wp 179 217 218 235 199 264 70 99 89 120 99 111 0.98007 0.078374 0.059992 0.79069 FALSE
2 153436 153570 896 6 651903 652055 531 5 wp 148 156 180 135 160 229 47 72 79 108 115 104 1.0268 0.45612 -0.41293 0.10942 FALSE
2 153885 154041 898 6 651433 651591 529 5 wp 188 251 264 231 235 262 122 175 171 175 129 161 0.31352 -0.28555 0.29574 0.15496 FALSE
2 154058 154212 899 6 651241 651416 528 5 wp 163 240 196 213 195 225 69 118 98 129 152 151 0.80258 0.33122 -0.28965 0.18879 FALSE
2 154235 154417 900 6 651092 651264 527 5 wp 148 164 147 149 136 187 76 119 91 97 102 98 0.42066 -0.21669 0.19802 0.43451 FALSE
2 154405 154539 901 6 650931 651075 526 5 wp 192 224 217 208 209 286 74 131 109 108 134 164 0.75062 0.098341 -0.0066128 0.97567 FALSE
2 154587 154699 902 6 650779 650893 525 5 wp 120 179 154 162 157 183 56 122 106 71 78 93 0.41428 -0.49252 0.60119 0.021068 FALSE
2 154936 155056 908 6 650421 650544 519 5 wp 118 153 139 153 132 194 81 123 112 96 86 92 0.10782 -0.47781 0.64898 0.011737 FALSE
2 155091 155247 911 6 650230 650385 517 5 wp 184 187 177 154 164 208 68 127 97 106 88 101 0.6559 -0.25296 0.12954 0.58806 FALSE
2 155877 156021 920 6 649429 649587 504 5 wp 121 162 146 149 156 191 60 138 123 103 99 122 0.165 -0.2464 0.4055 0.099741 FALSE
2 156442 156591 929 6 648922 649044 499 5 wp 195 218 230 126 183 218 125 146 154 174 191 148 0.32311 -0.0034065 -0.35037 0.097974 FALSE
2 156874 157022 933 6 648473 648617 494 5 wp 158 155 136 150 195 220 73 105 107 122 172 119 0.40201 0.27414 -0.013694 0.96218 FALSE
2 157072 157220 934 6 648274 648431 493 5 wp 187 240 212 183 162 203 74 131 130 107 104 115 0.67071 -0.30637 0.038729 0.86316 FALSE
2 157370 157524 936 6 647954 648124 491 5 wp 145 191 180 152 216 236 81 119 94 117 144 141 0.53883 0.1769 -0.006507 0.97709 FALSE
2 157535 157674 937 6 647819 647947 490 5 wp 159 181 178 160 173 211 44 66 85 101 131 101 1.1473 0.50808 -0.49418 0.049298 FALSE
2 157691 157837 938 6 647645 647810 489 5 wp 137 161 142 143 125 161 40 78 73 63 47 61 0.9513 -0.425 0.33841 0.2763 FALSE
2 157876 157994 939 6 647486 647640 488 5 wp 205 211 190 159 210 273 61 90 75 100 121 120 1.1623 0.31892 -0.31172 0.17903 FALSE
2 158018 158167 940 6 647335 647478 487 5 wp 184 213 239 168 223 275 60 92 72 90 119 106 1.2359 0.22001 -0.2169 0.3495 FALSE
2 158354 158504 942 6 646977 647125 485 5 wp 123 151 132 151 150 201 65 108 77 75 47 74 0.43589 -0.62834 0.87703 0.0019526 FALSE
2 158641 158790 943 6 646688 646859 484 5 wp 144 189 187 167 203 228 124 173 149 148 157 142 -0.052879 -0.27011 0.42056 0.049544 FALSE
2 158801 158923 944 6 646554 646704 483 5 wp 171 175 198 146 172 225 115 110 115 134 169 160 0.39736 0.15703 -0.22584 0.30469 FALSE
2 159120 159249 947 6 646224 646356 481 5 wp 179 196 186 91 219 209 124 143 109 162 250 210 0.29757 0.44154 -0.63618 0.1118 FALSE
2 159262 159425 948 6 646073 646221 480 5 wp 175 172 167 101 193 231 109 122 120 193 191 234 0.28029 0.52614 -0.58441 0.026711 FALSE
2 159427 159581 949 6 645895 646055 479 5 wp 146 137 133 107 159 197 96 157 131 194 238 233 -0.13728 0.5248 -0.45011 0.061314 FALSE
2 160083 160219 951 6 645253 645401 476 5 wp 119 128 121 106 111 165 69 89 77 83 112 139 0.37846 0.22175 -0.23904 0.40075 FALSE
2 160240 160390 952 6 645087 645243 475 5 wp 91 120 105 95 122 137 65 80 50 104 118 85 0.4134 0.37743 -0.26901 0.39411 FALSE
2 160570 160709 954 6 644767 644907 473 5 wp 197 206 220 121 252 236 78 77 81 136 191 138 1.1185 0.69659 -0.80391 0.037746 FALSE
2 160735 160867 955 6 644613 644751 472 5 wp 132 172 152 113 164 195 64 68 65 103 173 152 0.92689 0.83576 -0.85158 0.0051678 FALSE
2 160884 161040 956 6 644441 644587 471 5 wp 127 174 187 120 173 199 57 61 63 91 116 114 1.1448 0.543 -0.58763 0.027025 FALSE
2 161046 161184 957 6 644292 644444 470 5 wp 137 113 126 116 160 155 33 69 61 97 87 91 0.96577 0.494 -0.36357 0.23428 FALSE
2 161202 161330 958 6 644147 644277 469 5 wp 170 190 186 137 175 204 67 56 100 119 134 126 1.0155 0.48201 -0.62589 0.0093634 FALSE
2 161364 161502 959 6 643976 644114 468 5 wp 113 161 137 176 73 123 60 105 95 60 37 57 0.40043 -1.0239 0.87428 0.11488 FALSE
2 161653 161785 960 6 643683 643829 467 5 wp 177 261 262 256 194 255 124 174 176 173 144 168 0.28503 -0.24214 0.22246 0.3459 FALSE
2 161811 161965 961 6 643513 643663 466 5 wp 129 142 188 172 164 208 60 89 90 90 81 89 0.67256 -0.15157 0.34856 0.1796 FALSE
2 161979 162136 962 6 643324 643495 465 5 wp 164 158 156 124 183 244 85 125 89 117 149 139 0.41703 0.16433 -0.045428 0.86732 FALSE
2 162163 162322 963 6 643162 643312 464 5 wp 170 180 161 214 176 267 65 124 103 125 114 131 0.55593 0.07523 0.22553 0.34361 FALSE
2 162345 162496 965 6 642980 643138 463 5 wp 183 170 189 184 210 240 90 104 114 151 162 135 0.54835 0.26444 -0.099561 0.65044 FALSE
2 162500 162658 966 6 642796 642950 462 5 wp 193 237 201 153 235 239 128 147 143 210 228 199 0.31797 0.32872 -0.39831 0.056127 FALSE
2 163373 163513 973 6 641967 642125 452 5 wp 238 288 295 164 280 350 121 149 153 160 180 139 0.68117 -0.092404 -0.033697 0.89735 FALSE
2 163538 163675 974 6 641807 641942 451 5 wp 179 195 183 116 182 197 81 88 78 84 117 101 0.89752 0.0067012 -0.24574 0.32872 FALSE
2 163683 163825 975 6 641652 641804 450 5 wp 240 330 283 135 211 257 110 117 111 131 172 152 1.0498 0.14472 -0.71235 0.0021249 FALSE
2 164629 164751 979 6 640730 640893 445 5 wp 128 182 154 118 136 184 123 122 104 351 266 431 0.11468 1.2772 -1.4201 1.1684e-06 FALSE
2 166664 166824 991 6 638674 638830 437 5 wp 168 192 177 135 155 182 152 206 134 213 190 242 -0.14644 0.1048 -0.34903 0.097421 FALSE
2 166844 167007 994 6 638498 638644 435 5 wp 189 201 199 129 160 196 246 224 196 234 273 309 -0.4711 -0.015433 -0.33309 0.25853 FALSE
2 167117 167263 995 6 638232 638394 433 5 wp 166 250 227 192 230 264 154 217 182 312 254 278 -0.060843 0.33375 -0.28791 0.1596 FALSE
2 167436 167571 997 6 637925 638079 431 5 wp 103 128 98 139 108 182 82 131 133 183 124 136 -0.33023 0.090831 0.23032 0.43437 FALSE
2 167581 167719 998 6 637770 637914 430 5 wp 196 215 219 197 228 309 141 206 217 277 287 212 -0.10132 0.20017 -0.048421 0.83568 FALSE
2 167762 167894 999 6 637592 637753 429 5 wp 109 183 181 141 201 213 138 194 250 275 301 232 -0.57666 0.21647 -0.028569 0.92822 FALSE
2 168351 168499 1000 6 636984 637133 428 5 wp 102 120 130 161 95 195 184 312 252 264 218 211 -1.3474 -0.37103 0.67352 0.020338 FALSE
2 168520 168682 1001 6 636812 636971 427 5 wp 142 185 153 128 137 194 244 227 259 220 261 192 -0.89708 -0.40386 0.27524 0.3634 FALSE
2 168704 168823 1002 6 636650 636800 426 5 wp 84 101 107 115 122 188 108 129 128 194 193 177 -0.59926 0.34984 0.12588 0.59669 FALSE
2 169532 169664 1006 6 635848 635982 422 5 wp 159 178 167 195 191 263 192 224 240 393 321 365 -0.65317 0.43479 -0.13078 0.52431 FALSE
2 169673 169820 1007 6 635673 635823 421 5 wp 164 156 171 156 140 207 234 246 289 425 371 373 -0.92071 0.31995 -0.34991 0.096111 FALSE
2 169828 169978 1008 6 635525 635653 420 5 wp 142 196 162 180 146 223 258 280 293 366 323 412 -1.0171 0.11389 -0.030831 0.88073 FALSE
2 170027 170179 1009 6 635324 635476 419 5 wp 145 166 162 183 153 205 271 305 291 293 301 311 -1.1537 -0.22447 0.36822 0.074568 FALSE
2 170282 170434 1010 6 635065 635221 418 5 wp 164 197 204 185 220 262 310 348 377 396 440 450 -1.1535 0.029406 0.15373 0.43748 FALSE
2 170549 170685 1011 6 634813 634953 417 5 wp 182 224 249 249 205 275 234 349 339 391 302 397 -0.76132 -0.033681 0.1449 0.46657 FALSE
2 170713 170850 1012 6 634655 634782 416 5 wp 138 170 175 148 173 206 186 209 184 254 263 291 -0.54509 0.19216 -0.12102 0.55962 FALSE
2 170869 171022 1014 6 634484 634622 415 5 wp 179 224 199 119 188 207 295 234 249 383 382 369 -0.67663 0.23449 -0.52946 0.099 FALSE
2 171142 171295 1016 6 634200 634360 412 5 wp 185 218 183 187 216 285 263 340 333 373 354 413 -0.94459 0.0037189 0.16177 0.41943 FALSE
2 171401 171540 1017 6 633945 634100 411 5 wp 136 139 147 163 123 156 135 207 162 209 135 198 -0.51682 -0.17409 0.19694 0.45684 FALSE
2 171571 171718 1018 6 633782 633932 410 5 wp 184 246 251 171 189 261 164 211 250 300 286 304 -0.15093 0.23498 -0.4258 0.037038 FALSE
2 171728 171874 1019 6 633623 633773 409 5 wp 130 174 173 99 167 183 177 170 193 268 292 337 -0.46887 0.43832 -0.58673 0.006301 FALSE
2 172004 172145 1022 6 633348 633492 407 5 wp 130 127 169 129 155 191 135 144 162 192 199 223 -0.32715 0.19087 -0.09528 0.65937 FALSE
2 172163 172305 1023 6 633192 633338 406 5 wp 127 158 178 165 150 188 136 221 207 227 173 232 -0.55063 -0.10855 0.18327 0.38337 FALSE
2 172481 172619 1024 6 632876 633030 405 5 wp 229 268 250 225 232 288 177 182 226 213 218 211 0.074903 -0.14943 0.090126 0.65944 FALSE
2 172631 172781 1025 6 632718 632870 404 5 wp 195 278 268 242 215 284 92 133 135 143 120 147 0.76713 -0.088411 0.045676 0.82955 FALSE
2 172958 173096 1028 6 632371 632527 402 5 wp 155 182 203 170 255 245 83 113 104 147 163 155 0.57543 0.35746 -0.099267 0.64999 FALSE
2 173414 173572 1032 6 631932 632065 399 5 wp 164 170 168 128 174 229 85 127 100 118 129 148 0.42322 0.063216 -0.057064 0.80443 FALSE
2 174568 174705 1044 6 630802 630959 384 5 wp 101 150 150 193 145 215 69 116 110 138 97 86 0.17364 -0.13732 0.56445 0.074877 FALSE
2 174796 174987 1046 6 630562 630708 383 5 wp 122 181 142 198 117 192 126 188 172 175 79 164 -0.39763 -0.50233 0.65901 0.085607 FALSE
2 175426 175582 1054 6 629942 630098 377 5 wp 131 189 153 130 164 180 161 186 181 137 180 208 -0.44086 -0.29543 0.24726 0.24741 FALSE
2 176160 176311 1063 6 629186 629339 366 5 wp 153 212 197 145 200 208 130 162 225 178 232 245 -0.15268 0.067384 -0.14095 0.58421 FALSE
2 176681 176823 1067 6 628696 628846 362 5 wp 142 189 198 136 189 219 128 183 150 171 155 169 -0.076862 -0.17383 0.15735 0.46052 FALSE
2 176833 176992 1068 6 628537 628698 361 5 wp 146 202 196 188 183 235 117 178 142 117 125 137 0.042858 -0.4802 0.5886 0.0065501 FALSE
2 176996 177136 1069 6 628362 628511 360 5 wp 231 237 235 233 244 280 172 178 173 149 182 185 0.14966 -0.3089 0.35973 0.081176 FALSE
2 177160 177294 1070 6 628205 628344 359 5 wp 159 256 245 197 214 199 78 115 98 113 87 122 0.90064 -0.13374 -0.0052763 0.9828 FALSE
2 177318 177472 1071 6 628026 628189 358 5 wp 180 243 234 201 253 290 126 120 119 126 197 183 0.55574 0.18036 -0.053872 0.81547 FALSE
2 177481 177628 1072 6 627876 628022 357 5 wp 177 217 235 196 181 236 126 166 149 150 191 187 0.23678 -0.017667 -0.067921 0.74585 FALSE
2 177769 177919 1073 6 627577 627733 356 5 wp 135 189 156 187 152 164 87 112 99 91 65 87 0.40985 -0.57862 0.6187 0.027574 FALSE
2 177961 178104 1074 6 627396 627540 355 5 wp 114 156 146 116 141 177 84 102 77 62 100 82 0.37756 -0.3886 0.39266 0.15796 FALSE
2 178281 178442 1077 6 627055 627207 351 5 wp 176 251 251 193 225 258 111 156 157 140 139 154 0.4014 -0.2451 0.19411 0.35709 FALSE
2 178654 178794 1080 6 626692 626846 348 5 wp 172 235 235 171 239 266 95 124 161 144 143 126 0.48285 -0.1501 0.16995 0.4261 FALSE
2 179188 179333 1087 6 626167 626312 342 5 wp 143 165 156 101 132 181 53 83 65 83 85 83 0.94277 0.049366 -0.28741 0.31817 FALSE
2 179906 180054 1099 6 625446 625590 333 5 wp 177 187 196 131 189 235 61 95 66 90 112 112 1.0704 0.22595 -0.31165 0.20201 FALSE
2 180311 180478 1104 6 625036 625192 329 5 wp 176 201 193 170 248 241 78 93 85 108 128 131 0.88125 0.23773 -0.084979 0.70834 FALSE
2 180661 180791 1107 6 624715 624865 325 5 wp 141 188 169 105 198 216 69 65 93 159 173 109 0.84734 0.68494 -0.69678 0.062717 FALSE
2 180976 181106 1109 6 624391 624531 323 5 wp 212 210 245 186 225 273 154 141 139 217 217 239 0.3359 0.33718 -0.36498 0.077346 FALSE
2 181122 181266 1110 6 624230 624376 322 5 wp 194 242 236 198 237 295 204 211 185 278 324 339 -0.12471 0.35679 -0.29634 0.14538 FALSE
2 181294 181447 1111 6 624049 624209 321 5 wp 182 195 231 152 216 258 290 332 330 381 532 590 -0.92631 0.36972 -0.39632 0.16466 FALSE
2 181567 181687 1112 6 623809 623955 320 5 wp 202 202 207 149 211 270 294 281 268 386 516 519 -0.75071 0.45332 -0.49084 0.11036 FALSE
2 181696 181832 1113 6 623683 623801 319 5 wp 160 134 150 70 144 169 180 175 221 302 397 398 -0.64485 0.63939 -0.95072 0.0040596 FALSE
2 181859 181990 1114 6 623508 623640 318 5 wp 156 160 205 90 189 214 195 149 182 343 483 413 -0.31796 0.93147 -1.0961 0.0089183 FALSE
2 181993 182148 1115 6 623352 623508 317 5 wp 150 190 231 139 234 265 205 223 259 446 587 487 -0.55524 0.86777 -0.77211 0.020581 FALSE
2 182284 182432 1116 6 623067 623221 316 5 wp 173 191 195 160 216 249 311 343 365 495 504 592 -1.1442 0.35355 -0.25589 0.19084 FALSE
2 182437 182575 1117 6 622920 623062 315 5 wp 189 231 231 152 218 252 122 167 178 221 295 226 0.21026 0.40369 -0.53295 0.035225 FALSE
2 182606 182747 1118 6 622748 622892 314 5 wp 167 213 239 165 225 302 164 166 212 236 280 254 -0.094558 0.2242 -0.12996 0.569 FALSE
2 182773 182915 1119 6 622584 622726 313 5 wp 138 162 161 134 174 226 129 170 163 198 234 247 -0.27446 0.27748 -0.13165 0.53319 FALSE
2 182925 183092 1120 6 622424 622560 312 5 wp 137 161 179 116 186 202 120 185 150 145 173 178 -0.20019 -0.14811 0.16544 0.44476 FALSE
2 183086 183242 1121 6 622246 622405 311 5 wp 138 143 182 111 180 214 100 161 151 166 153 177 -0.094322 -0.0035013 0.058931 0.78841 FALSE
2 183254 183396 1122 6 622097 622249 310 5 wp 145 177 175 164 178 226 94 126 159 161 171 144 0.12284 0.060515 0.075926 0.72767 FALSE
2 183571 183750 1125 6 621769 621919 305 5 wp 160 177 170 130 126 203 160 208 209 141 141 153 -0.4548 -0.68592 0.47334 0.027489 FALSE
2 183739 183882 1126 6 621614 621760 304 5 wp 169 243 206 218 169 250 124 153 167 123 108 124 0.19931 -0.60308 0.60154 0.0050545 FALSE
2 183902 184053 1127 6 621422 621576 303 5 wp 148 167 179 162 141 175 116 187 187 134 98 128 -0.24943 -0.71611 0.62182 0.0051024 FALSE
2 184297 184441 1129 6 621054 621208 301 5 wp 167 211 242 260 213 254 225 361 321 290 257 332 -0.81592 -0.31794 0.51376 0.010929 FALSE
2 184667 184788 1132 6 620708 620860 298 5 wp 172 220 225 199 192 213 193 209 220 281 243 286 -0.29574 0.092361 -0.1634 0.42551 FALSE
2 184813 184944 1133 6 620543 620695 297 5 wp 179 211 252 204 186 226 147 199 198 236 210 269 -0.034076 0.11406 -0.21693 0.29094 FALSE
2 185329 185486 1137 6 619993 620151 293 5 wp 196 187 208 147 184 221 123 187 180 204 187 203 0.012372 0.0062793 -0.17188 0.41028 FALSE
2 185920 186054 1144 6 619464 619616 286 5 wp 92 129 134 127 118 142 74 99 107 122 113 128 0.065781 0.097923 -0.012646 0.9627 FALSE
2 186238 186359 1146 6 619138 619260 284 5 wp 206 229 259 186 204 258 102 104 116 103 119 134 0.82815 -0.14331 -0.013477 0.95077 FALSE
2 186383 186540 1147 6 618955 619116 283 5 wp 174 216 202 241 198 288 144 165 172 162 144 145 0.021823 -0.37471 0.61978 0.0030755 FALSE
2 186692 186850 1148 6 618670 618804 281 5 wp 169 191 218 210 170 233 170 294 254 210 167 177 -0.57187 -0.63764 0.67577 0.0023548 FALSE
2 186862 186998 1149 6 618500 618662 280 5 wp 195 203 203 180 212 219 120 186 192 159 234 201 0.015743 -0.0083407 -0.022257 0.92676 FALSE
2 187029 187168 1150 6 618329 618471 279 5 wp 199 199 213 168 215 249 178 170 202 156 275 200 -0.12876 -0.084631 0.065317 0.84522 FALSE
2 187205 187337 1151 6 618159 618310 278 5 wp 90 118 158 122 116 120 78 121 103 77 71 104 0.0020102 -0.54004 0.47967 0.096738 FALSE
2 187394 187554 1152 6 617952 618108 277 5 wp 167 264 248 138 221 225 151 170 166 131 202 150 0.18554 -0.28923 0.022849 0.93677 FALSE
2 187561 187683 1154 6 617820 617971 276 5 wp 121 166 145 91 204 191 95 110 117 107 111 126 0.14253 -0.18988 0.29352 0.37285 FALSE
2 187742 187856 1155 6 617639 617756 275 5 wp 103 121 116 90 97 139 73 101 81 56 77 74 0.14459 -0.57729 0.45022 0.16432 FALSE
2 188037 188171 1158 6 617326 617464 272 5 wp 168 169 174 132 193 181 90 125 109 96 120 131 0.39316 -0.17925 0.10621 0.64976 FALSE
2 188186 188332 1159 6 617163 617314 271 5 wp 131 180 172 121 166 179 106 108 114 86 118 111 0.27097 -0.34486 0.24068 0.32143 FALSE
2 188875 189031 1167 6 616441 616601 262 5 wp 142 175 139 88 141 154 77 110 121 70 74 97 0.30304 -0.631 0.31185 0.25093 FALSE
2 189221 189373 1172 6 616134 616274 258 5 wp 134 139 154 140 137 177 51 103 78 41 58 60 0.62862 -0.80755 0.8387 0.0053121 FALSE
2 189375 189533 1173 6 615962 616100 256 5 wp 153 204 193 150 142 189 62 112 95 61 62 59 0.76775 -0.82837 0.58544 0.027353 FALSE
2 189663 189793 1176 6 615673 615831 253 5 wp 159 155 170 137 180 255 67 108 102 76 84 77 0.54819 -0.49251 0.65355 0.0093942 FALSE
2 190076 190222 1182 6 615275 615431 248 5 wp 203 234 241 141 220 230 75 114 92 96 119 121 1.0033 -0.016268 -0.24362 0.27919 FALSE
2 190979 191125 1192 6 614375 614521 238 5 wp 143 176 219 172 202 230 124 135 141 175 179 177 0.1431 0.12523 -0.0070707 0.97349 FALSE
2 191479 191624 1195 6 613879 614033 235 5 wp 139 207 220 200 155 215 148 199 243 273 229 316 -0.33695 0.19253 -0.21693 0.35249 FALSE
2 191925 192077 1197 6 613433 613579 233 5 wp 166 246 182 159 133 221 443 437 483 682 610 637 -1.4911 0.20813 -0.47694 0.036062 FALSE
2 192057 192213 1198 6 613289 613448 232 5 wp 156 171 165 128 147 184 332 320 341 494 551 575 -1.299 0.41084 -0.57403 0.010332 FALSE
2 192333 192497 1199 6 612979 613139 231 5 wp 94 128 111 175 102 156 130 205 211 259 176 270 -0.97586 0.094542 0.25479 0.43586 FALSE
2 192644 192790 1202 6 612711 612839 229 5 wp 134 207 190 80 147 161 99 109 112 152 147 152 0.44295 0.21111 -0.72294 0.0019735 FALSE
2 193313 193439 1206 6 612068 612199 224 5 wp 187 248 254 99 188 211 52 52 69 120 129 120 1.71 0.81204 -1.3487 1.1256e-06 FALSE
2 193457 193638 1207 6 611888 612073 223 5 wp 76 124 123 121 120 195 16 46 25 51 31 46 1.6293 0.2969 0.07947 0.84111 FALSE
2 193861 194025 1208 6 611477 611636 222 5 wp 201 235 247 165 192 191 108 110 123 153 149 159 0.72148 0.14844 -0.51233 0.017414 FALSE
2 194069 194207 1209 6 611279 611429 221 5 wp 139 190 183 153 159 237 54 111 60 96 82 121 0.92088 0.13715 -0.096708 0.70048 FALSE
2 194396 194542 1212 6 610956 611104 219 5 wp 180 269 275 163 215 275 114 137 128 187 215 209 0.64778 0.40874 -0.61391 0.003214 FALSE
2 194553 194691 1213 6 610789 610947 218 5 wp 140 184 171 115 158 173 87 117 94 114 142 157 0.45621 0.19 -0.39602 0.095227 FALSE
2 195188 195336 1219 6 610167 610325 211 5 wp 144 148 147 95 177 185 95 91 91 174 218 183 0.38258 0.76522 -0.78495 0.013111 FALSE
2 195336 195494 1221 6 609986 610169 210 5 wp 196 202 193 126 209 255 114 117 138 181 247 239 0.4063 0.56843 -0.65534 0.020958 FALSE
2 195847 195971 1224 6 609510 609658 206 5 wp 109 130 131 166 103 137 41 56 43 71 31 70 1.1286 0.0023994 0.10718 0.81481 FALSE
2 196284 196408 1226 6 609069 609221 201 5 wp 208 221 249 194 251 277 82 89 85 124 104 117 1.1287 0.1446 -0.11295 0.6115 FALSE
2 196440 196590 1227 6 608918 609065 200 5 wp 222 268 274 168 263 290 61 116 81 130 155 157 1.3033 0.50929 -0.65646 0.0029062 FALSE
2 196604 196760 1228 6 608742 608894 199 5 wp 147 205 227 196 192 206 62 90 92 74 78 91 0.9706 -0.28177 0.28546 0.24322 FALSE
2 196773 196920 1229 6 608584 608732 198 5 wp 164 191 254 211 183 226 74 154 100 103 87 148 0.63469 -0.22752 0.2172 0.48675 FALSE
2 196936 197099 1230 6 608419 608575 197 5 wp 133 138 141 213 114 175 70 166 103 100 63 105 0.048609 -0.5968 0.85061 0.096135 FALSE
2 197279 197419 1232 6 608083 608231 195 5 wp 146 175 187 194 138 177 125 149 137 130 113 109 0.025976 -0.50486 0.47414 0.068359 FALSE
2 198053 198203 1233 6 607313 607433 193 5 wp 128 179 157 158 98 151 204 236 219 272 173 263 -0.79209 -0.19157 -0.031889 0.90937 FALSE
2 198231 198359 1234 6 607130 607282 192 5 wp 149 236 231 288 167 301 253 310 306 352 236 327 -0.78623 -0.21357 0.47864 0.10592 FALSE
2 198472 198615 1235 6 606896 607046 191 5 wp 150 252 238 254 183 258 123 228 181 182 129 191 -0.0032788 -0.35171 0.44679 0.14813 FALSE
2 199065 199177 1239 6 606346 606507 188 5 wp 128 143 163 166 165 179 112 131 106 160 147 188 0.03499 0.21454 -0.025906 0.90838 FALSE
2 200251 200387 1253 6 605130 605287 170 5 wp 134 158 150 125 165 202 58 87 81 102 114 122 0.70207 0.30708 -0.21768 0.40089 FALSE
2 201029 201165 1260 6 604353 604494 163 5 wp 176 174 177 137 183 240 51 88 62 59 72 73 1.1343 -0.24929 0.25939 0.3331 FALSE
2 201198 201322 1261 6 604194 604346 162 5 wp 146 174 182 141 164 189 49 81 52 68 99 96 1.1957 0.25897 -0.33556 0.218 FALSE
2 201347 201480 1262 6 604039 604192 161 5 wp 180 197 172 143 170 258 49 81 74 107 86 84 1.1704 0.17287 -0.19571 0.43742 FALSE
2 201514 201644 1263 6 603868 604010 160 5 wp 150 177 174 179 162 203 57 84 74 107 103 88 0.95266 0.20088 -0.13011 0.60764 FALSE
2 201653 201799 1264 6 603708 603860 159 5 wp 190 203 202 143 220 209 85 127 131 132 149 131 0.53356 -0.0036575 -0.11289 0.60949 FALSE
2 202168 202296 1267 6 603218 603363 157 5 wp 121 156 161 131 169 197 117 95 98 162 173 225 0.20114 0.5478 -0.42129 0.077855 FALSE
2 202555 202699 1268 6 602818 602961 155 5 wp 143 150 139 84 159 188 85 91 81 149 239 188 0.47158 0.88098 -0.97458 0.015966 FALSE
2 202980 203126 1271 6 602368 602531 152 5 wp 117 164 187 138 165 176 94 133 102 167 117 171 0.22835 0.18426 -0.19348 0.40005 FALSE
2 203452 203579 1273 6 601919 602061 150 5 wp 132 98 114 118 148 147 102 133 105 204 222 238 -0.24324 0.68456 -0.48526 0.034049 FALSE
2 203585 203729 1274 6 601779 601931 149 5 wp 224 247 212 169 262 282 157 138 143 274 384 390 0.35213 0.95653 -0.96722 0.0019441 FALSE
2 203742 203882 1275 6 601598 601769 148 5 wp 209 227 198 132 244 260 144 114 136 230 340 266 0.39304 0.7871 -0.86463 0.027553 FALSE
2 203909 204055 1276 6 601435 601599 147 5 wp 166 181 159 138 235 227 98 121 103 256 262 261 0.38198 0.99429 -0.81467 0.00037337 FALSE
2 204809 204972 1286 6 600528 600684 140 5 wp 185 196 188 137 209 210 103 124 109 144 158 141 0.48892 0.1197 -0.21645 0.32457 FALSE
2 204989 205132 1287 6 600364 600522 138 5 wp 147 167 171 130 162 196 70 84 103 119 133 140 0.64547 0.33069 -0.38359 0.11344 FALSE
2 205144 205293 1288 6 600218 600364 137 5 wp 138 155 156 118 138 167 72 81 106 131 126 120 0.52221 0.2644 -0.41037 0.10628 FALSE
2 205304 205446 1289 6 600067 600215 136 5 wp 133 149 137 124 162 175 83 106 108 130 146 132 0.2281 0.18332 -0.10511 0.66589 FALSE
2 205442 205587 1291 6 599942 600100 135 5 wp 204 254 258 125 234 224 158 194 173 199 238 266 0.16849 0.13653 -0.49363 0.025775 FALSE
2 205717 205880 1294 6 599652 599800 132 5 wp 180 218 214 199 224 262 144 182 217 238 262 290 -0.098126 0.26334 -0.15416 0.45227 FALSE
2 205849 206003 1295 6 599549 599683 131 5 wp 127 171 147 124 105 155 87 136 130 116 91 121 0.067713 -0.38025 0.1154 0.64587 FALSE
2 206010 206145 1296 6 599380 599522 130 5 wp 103 129 128 135 104 154 102 127 101 118 79 109 -0.15403 -0.39693 0.47565 0.075605 FALSE
2 206508 206634 1302 6 598893 599047 127 5 wp 221 262 260 204 236 256 95 111 111 156 181 207 0.95322 0.49477 -0.63993 0.0024522 FALSE
2 206677 206799 1303 6 598708 598876 126 5 wp 168 210 178 197 180 257 86 133 121 157 127 166 0.44436 0.12831 0.0040742 0.98504 FALSE
2 206836 206980 1304 6 598546 598697 125 5 wp 266 323 337 291 281 394 248 300 293 356 354 349 -0.13921 0.052631 -0.047715 0.80382 FALSE
2 207138 207284 1305 6 598244 598392 124 5 wp 171 186 213 195 169 217 88 119 125 174 129 129 0.51121 0.10628 -0.12697 0.56313 FALSE
2 207295 207452 1306 6 598077 598237 123 5 wp 181 248 219 183 254 264 98 98 65 145 153 148 1.0204 0.48119 -0.42 0.065999 FALSE
2 207465 207593 1307 6 597914 598068 122 5 wp 179 217 234 187 169 241 67 89 87 115 112 104 1.1008 0.17113 -0.30201 0.19212 FALSE
2 207625 207773 1308 6 597755 597906 121 5 wp 206 223 222 170 228 268 88 113 102 126 170 178 0.83405 0.36549 -0.39864 0.064174 FALSE
2 207800 207914 1309 6 597580 597732 120 5 wp 173 198 217 129 211 277 79 76 54 137 134 130 1.1996 0.64423 -0.65527 0.027399 FALSE
2 208128 208258 1311 6 597250 597400 118 5 wp 145 197 188 206 245 261 87 140 111 162 167 164 0.37858 0.27427 0.10539 0.62367 FALSE
2 209152 209294 1323 6 596236 596381 107 5 wp 128 193 203 198 128 197 131 191 178 204 113 186 -0.21101 -0.27246 0.24276 0.44985 FALSE
2 209535 209685 1325 6 595800 595994 105 5 wp 144 195 186 169 183 258 114 224 189 204 235 268 -0.26513 0.16026 -0.0028002 0.9892 FALSE
2 209720 209868 1326 6 595662 595812 104 5 wp 226 251 272 182 219 267 195 241 229 297 334 347 -0.10236 0.2756 -0.50158 0.01328 FALSE
2 209881 210042 1327 6 595489 595647 103 5 wp 180 192 224 154 211 218 201 199 215 251 290 323 -0.32887 0.19775 -0.28615 0.16352 FALSE
2 210225 210350 1330 6 595180 595305 101 5 wp 157 224 221 164 193 217 99 182 165 166 153 171 0.16736 -0.12956 0.0143 0.94608 FALSE
2 210362 210520 1331 6 595005 595166 100 5 wp 178 177 181 131 185 200 156 181 178 186 209 236 -0.21318 0.0074741 -0.1279 0.54112 FALSE
2 210551 210694 1332 6 594830 594982 99 5 wp 179 223 213 142 206 273 148 229 193 206 212 240 -0.15721 -0.06628 0.0093912 0.96355 FALSE
2 210713 210846 1333 6 594672 594816 98 5 wp 123 179 188 162 135 161 99 153 146 138 112 143 0.026557 -0.29254 0.16201 0.47705 FALSE
2 211365 211506 1339 6 594028 594172 88 5 wp 175 188 192 183 187 243 145 248 198 180 224 242 -0.3485 -0.14023 0.22416 0.27677 FALSE
2 211705 211885 1344 6 593670 593799 83 5 wp 209 285 278 161 185 202 166 337 324 189 178 212 -0.35133 -0.76897 0.23081 0.39353 FALSE
2 211904 212065 1345 6 593469 593624 82 5 wp 175 248 248 237 211 278 177 302 300 236 205 240 -0.48027 -0.45948 0.53081 0.0090956 FALSE
2 212292 212439 1348 6 593093 593231 76 5 wp 146 226 208 178 163 191 173 303 245 232 173 216 -0.58216 -0.48297 0.32365 0.14594 FALSE
2 212866 213022 1353 6 592508 592663 70 5 wp 197 235 201 137 179 235 139 182 215 197 242 260 -0.026066 0.1074 -0.37708 0.067423 FALSE
2 213031 213178 1354 6 592393 592544 69 5 wp 131 157 171 117 149 182 130 196 164 166 232 245 -0.36342 0.11805 -0.21246 0.32947 FALSE
2 213618 213779 1361 6 591759 591917 59 5 wp 154 163 184 121 190 159 111 139 141 141 180 178 0.086789 0.073712 -0.21733 0.3443 FALSE
2 213795 213937 1362 6 591619 591777 58 5 wp 169 182 165 111 180 212 107 156 127 148 236 193 0.14323 0.29828 -0.41547 0.19293 FALSE
2 214405 214557 1370 6 590997 591149 50 5 wp 151 213 218 185 226 269 89 154 141 136 127 124 0.33145 -0.25432 0.42746 0.047475 FALSE
2 214745 214891 1373 6 590643 590797 48 5 wp 202 211 199 187 199 261 88 132 124 124 149 160 0.57097 0.058153 -0.042842 0.84254 FALSE
2 215053 215203 1378 6 590330 590504 46 5 wp 152 186 179 120 213 207 64 109 102 105 141 144 0.65012 0.23816 -0.23753 0.39045 FALSE
2 215218 215358 1379 6 590176 590326 45 5 wp 145 168 159 116 166 189 85 83 100 87 116 110 0.53733 -0.061779 -0.00611 0.98072 FALSE
2 215504 215655 1382 6 589896 590052 43 5 wp 201 217 220 154 231 271 74 78 91 145 135 156 1.1193 0.55827 -0.58843 0.0080437 FALSE
2 215666 215820 1383 6 589710 589916 40 5 wp 134 170 174 114 183 268 72 71 65 118 153 135 0.90819 0.67549 -0.51918 0.11747 FALSE
2 215809 215979 1384 6 589568 589727 39 5 wp 166 129 151 83 175 212 89 86 78 149 181 167 0.54506 0.67926 -0.71182 0.072663 FALSE
2 216150 216292 1387 6 589243 589397 37 5 wp 220 260 265 182 289 325 186 199 174 286 260 346 0.1299 0.37797 -0.34909 0.085763 FALSE
2 216281 216439 1388 6 589090 589230 36 5 wp 132 183 157 150 142 211 230 229 172 325 223 355 -0.72127 0.20226 -0.16748 0.61807 FALSE
2 216585 216717 1389 6 588803 588955 35 5 wp 134 178 167 127 156 183 268 280 274 332 302 427 -1.0676 0.069221 -0.16341 0.43084 FALSE
2 216729 216883 1390 6 588650 588806 34 5 wp 116 120 144 72 168 162 218 194 208 391 532 510 -1.0013 0.90798 -0.90438 0.018584 FALSE
2 216887 217020 1391 6 588506 588648 33 5 wp 146 177 134 76 178 201 240 242 227 366 510 490 -0.92019 0.65099 -0.74922 0.043339 FALSE
2 217034 217177 1392 6 588351 588499 32 5 wp 173 178 198 124 186 211 310 285 312 478 548 639 -1.0131 0.57348 -0.71921 0.0056258 FALSE
2 217490 217646 1394 6 587886 588047 30 5 wp 194 295 256 269 221 310 173 221 207 254 222 269 0.028163 0.02725 0.03417 0.86658 FALSE
2 217654 217813 1396 6 587716 587879 29 5 wp 192 230 209 174 255 247 162 195 186 259 290 327 -0.058284 0.40564 -0.36187 0.077478 FALSE
2 217860 217976 1397 6 587555 587697 28 5 wp 149 139 146 155 167 185 104 124 90 115 102 131 0.17768 -0.1601 0.32658 0.1748 FALSE
2 218002 218148 1399 6 587385 587530 27 5 wp 188 259 239 206 248 296 121 180 142 161 170 175 0.35739 -0.082478 0.15771 0.44762 FALSE
2 218138 218298 1400 6 587233 587390 26 5 wp 125 171 173 175 138 185 103 149 98 109 88 107 0.14393 -0.48395 0.53199 0.03308 FALSE
2 218314 218450 1401 6 587066 587218 25 5 wp 152 199 190 200 174 276 78 126 92 127 109 106 0.60023 -0.062387 0.26984 0.23486 FALSE
2 218760 218934 1408 6 586599 586751 20 5 wp 164 211 194 203 185 206 111 138 133 103 142 135 0.29887 -0.28639 0.30886 0.15757 FALSE
2 218948 219094 1409 6 586441 586585 19 5 wp 168 206 196 192 215 249 93 126 117 113 115 138 0.49109 -0.15659 0.30671 0.16399 FALSE
2 219260 219423 1412 6 586105 586274 14 5 wp 177 215 220 220 192 240 91 148 152 131 130 146 0.38267 -0.2119 0.25885 0.22706 FALSE
2 219414 219560 1414 6 585963 586091 13 5 wp 182 245 233 185 191 220 93 157 150 113 133 132 0.45662 -0.34842 0.15638 0.46766 FALSE
2 219574 219710 1415 6 585822 586002 12 5 wp 103 141 142 214 177 217 68 107 81 100 106 122 0.31963 0.082117 0.538 0.030527 FALSE
2 219674 219802 1416 6 585728 585858 11 5 wp 87 111 96 99 101 126 39 80 69 46 47 57 0.39316 -0.5869 0.68343 0.068407 FALSE
2 220249 220374 1423 6 585137 585308 6 5 wp 107 124 135 181 165 214 95 139 159 182 159 222 -0.36838 0.24125 0.32268 0.14352 FALSE
2 227183 227335 2 6 584127 584277 276 6 wp 151 176 198 242 150 301 250 315 397 303 224 308 -1.1436 -0.48477 0.82932 0.0055425 FALSE
2 227513 227665 3 6 583791 583949 275 6 wp 173 232 218 174 177 236 94 149 165 144 163 122 0.34453 -0.18882 0.049688 0.81636 FALSE
2 227679 227807 4 6 583643 583779 274 6 wp 162 174 179 143 209 165 64 95 85 72 131 62 0.81694 -0.13063 0.091313 0.80972 FALSE
2 227988 228146 6 6 583316 583446 272 6 wp 210 234 224 164 262 309 65 77 87 91 144 135 1.275 0.41439 -0.35309 0.21316 FALSE
2 228317 228456 8 6 582997 583142 270 6 wp 186 246 244 191 254 294 84 82 80 133 156 142 1.1716 0.52349 -0.45132 0.039406 FALSE
2 228922 229068 13 6 582380 582531 266 6 wp 131 156 157 156 157 170 42 92 75 79 54 66 0.8334 -0.33211 0.41066 0.15502 FALSE
2 229120 229257 14 6 582208 582354 265 6 wp 114 136 117 157 144 194 58 119 71 57 52 81 0.31131 -0.65552 1.032 0.00041925 FALSE
2 230169 230291 26 6 581111 581265 253 6 wp 122 144 130 127 172 164 69 122 82 97 81 130 0.27592 -0.10407 0.27753 0.29292 FALSE
2 230691 230846 32 6 580616 580765 248 6 wp 154 210 223 163 183 228 99 196 140 149 118 144 0.1682 -0.34783 0.26461 0.21818 FALSE
2 231032 231189 37 6 580270 580406 243 6 wp 166 242 230 149 182 217 108 135 122 99 102 121 0.52329 -0.4644 0.19397 0.38412 FALSE
2 231815 231960 47 6 579504 579644 235 6 wp 113 166 131 162 126 165 66 128 100 85 70 104 0.21897 -0.45218 0.55962 0.05197 FALSE
2 232403 232531 54 6 578922 579082 228 6 wp 109 179 122 142 116 213 62 121 101 127 114 140 0.26755 0.15989 -0.02006 0.94543 FALSE
2 233152 233279 65 6 578138 578295 216 6 wp 172 223 214 254 261 334 92 166 153 222 195 215 0.30518 0.35506 0.072106 0.72778 FALSE
2 233312 233464 67 6 577995 578147 214 6 wp 202 232 277 194 224 257 130 178 166 176 151 190 0.31248 -0.15464 0.027925 0.8928 FALSE
2 233491 233647 69 6 577799 577939 211 6 wp 151 200 223 199 158 228 81 189 170 165 114 176 0.13438 -0.2078 0.19492 0.53318 FALSE
2 233666 233816 71 6 577641 577809 209 6 wp 179 186 181 192 192 253 91 169 144 168 141 160 0.18156 -0.050794 0.21159 0.32169 FALSE
2 234115 234255 79 6 577171 577324 202 6 wp 134 177 154 189 177 249 85 125 131 172 148 183 0.17933 0.28534 0.06336 0.77251 FALSE
2 234964 235100 91 6 576369 576497 190 6 wp 137 161 157 130 189 172 199 263 230 276 278 331 -0.87735 0.072713 -0.014332 0.94499 FALSE
2 235071 235229 92 6 576223 576372 189 6 wp 83 121 139 139 116 146 147 224 188 199 115 163 -0.98099 -0.50512 0.69817 0.01124 FALSE
2 235868 235982 96 6 575477 575589 186 6 wp 144 197 155 157 171 205 175 263 272 297 213 288 -0.78281 -0.1059 0.15732 0.44605 FALSE
2 236299 236437 97 6 575009 575165 185 6 wp 87 131 109 183 78 125 128 186 166 119 45 111 -0.8284 -1.0938 1.331 0.0084198 FALSE
2 236467 236618 98 6 574843 574997 184 6 wp 198 214 227 170 218 254 301 326 267 449 389 426 -0.76866 0.20651 -0.26229 0.20406 FALSE
2 236781 236926 101 6 574530 574680 182 6 wp 141 180 202 167 186 230 203 277 237 354 294 367 -0.73186 0.22014 -0.11526 0.57469 FALSE
2 237054 237208 103 6 574245 574407 179 6 wp 102 136 120 139 101 153 122 169 149 208 168 204 -0.57045 0.11947 -0.031966 0.88754 FALSE
2 237221 237365 105 6 574103 574246 178 6 wp 222 272 237 205 227 261 311 302 298 463 475 550 -0.60599 0.40974 -0.54019 0.00517 FALSE
2 237387 237543 106 6 573919 574071 177 6 wp 182 276 260 212 243 300 336 339 367 552 474 652 -0.83164 0.38898 -0.36562 0.050646 FALSE
2 237668 237810 107 6 573647 573801 175 6 wp 227 215 183 185 213 244 288 337 328 430 410 478 -0.87404 0.18094 -0.20911 0.29083 FALSE
2 237896 238020 108 6 573435 573567 174 6 wp 180 277 238 222 212 310 309 352 327 430 347 429 -0.79685 -0.0028157 0.049177 0.80127 FALSE
2 238029 238180 109 6 573300 573431 173 6 wp 97 117 112 150 133 179 134 195 193 258 190 280 -0.94592 0.20018 0.25131 0.24439 FALSE
2 238477 238597 112 6 572861 573017 170 6 wp 158 194 195 205 178 237 427 481 414 550 447 603 -1.5594 -0.021537 0.15464 0.46035 FALSE
2 238607 238763 113 6 572702 572840 169 6 wp 194 265 269 237 171 262 289 390 416 338 266 331 -0.86343 -0.50531 0.34334 0.083246 FALSE
2 238788 238916 114 6 572543 572693 168 6 wp 84 129 137 150 108 143 101 178 165 136 80 125 -0.61111 -0.6496 0.82183 0.011058 FALSE
2 238963 239117 115 6 572343 572505 166 6 wp 150 162 170 181 151 201 138 219 194 183 174 176 -0.45425 -0.31662 0.41106 0.051545 FALSE
2 239700 239848 122 6 571629 571760 158 6 wp 187 255 232 179 221 299 144 196 157 215 202 214 0.16271 0.065957 -0.076414 0.71022 FALSE
2 240023 240155 126 6 571305 571437 153 6 wp 149 197 197 160 140 178 73 137 125 136 132 149 0.434 0.050004 -0.27711 0.22244 FALSE
2 240341 240494 128 6 570970 571143 151 6 wp 188 209 222 196 222 240 84 101 130 145 178 175 0.70479 0.38455 -0.34752 0.10555 FALSE
2 240824 240971 131 6 570494 570646 146 6 wp 159 209 232 188 167 277 121 149 137 192 214 246 0.27859 0.39609 -0.37934 0.069143 FALSE
2 240990 241144 132 6 570316 570486 145 6 wp 194 173 213 140 188 210 118 126 121 184 190 245 0.39512 0.47 -0.64497 0.0024229 FALSE
2 241149 241300 133 6 570159 570309 144 6 wp 264 335 335 207 270 340 215 171 170 280 324 297 0.44129 0.3912 -0.6478 0.010684 FALSE
2 241587 241754 135 6 569698 569855 142 6 wp 162 210 183 188 185 215 193 226 178 292 185 272 -0.3893 0.03159 0.0066798 0.97863 FALSE
2 241802 241948 137 6 569518 569679 141 6 wp 154 180 158 144 185 239 133 141 122 240 250 314 0.032755 0.72785 -0.58865 0.0051348 FALSE
2 241963 242120 138 6 569348 569496 140 6 wp 150 216 187 136 170 238 129 158 132 260 303 313 0.11818 0.78148 -0.86868 3.0631e-05 FALSE
2 242298 242426 141 6 569031 569167 138 6 wp 183 199 205 131 216 247 193 195 180 365 449 379 -0.239 0.78165 -0.84004 0.0044521 FALSE
2 242471 242601 142 6 568856 568996 137 6 wp 146 239 198 162 190 262 316 383 407 625 557 620 -1.2077 0.42302 -0.4044 0.034208 FALSE
2 242758 242908 143 6 568549 568707 136 6 wp 274 344 312 290 277 360 353 413 357 534 427 605 -0.55354 0.18543 -0.24198 0.17685 FALSE
2 242917 243077 144 6 568383 568543 135 6 wp 157 221 225 164 219 246 181 219 175 261 236 288 -0.2177 0.16076 -0.15164 0.45988 FALSE
2 243091 243233 145 6 568220 568372 134 6 wp 268 281 245 199 283 315 207 266 235 349 331 414 -0.10032 0.34291 -0.40769 0.040488 FALSE
2 243255 243401 146 6 568062 568207 133 6 wp 196 250 206 158 262 265 182 195 183 268 235 238 -0.063887 0.11608 -0.1076 0.63324 FALSE
2 243567 243726 148 6 567729 567877 130 6 wp 165 185 214 132 178 211 110 118 164 151 168 143 0.24939 -0.039232 -0.13696 0.53342 FALSE
2 243737 243881 149 6 567578 567722 129 6 wp 188 237 223 184 169 213 107 166 141 168 142 167 0.37882 -0.069717 -0.17327 0.41407 FALSE
2 243896 244042 150 6 567397 567559 128 6 wp 200 187 207 167 220 236 96 149 169 206 215 189 0.2675 0.29601 -0.29163 0.19029 FALSE
2 244046 244201 151 6 567258 567394 127 6 wp 152 150 157 128 185 184 101 159 147 133 140 147 -0.084399 -0.22506 0.27816 0.21548 FALSE
2 244375 244547 154 6 566897 567067 123 6 wp 174 267 224 176 223 261 148 242 187 203 177 215 -0.066765 -0.2286 0.166 0.41879 FALSE
2 244963 245087 161 6 566395 566519 119 6 wp 167 152 142 168 154 225 132 175 135 151 139 177 -0.20193 -0.20518 0.38238 0.078237 FALSE
2 245069 245226 162 6 566210 566386 118 6 wp 155 217 199 186 178 238 146 222 182 223 155 221 -0.21796 -0.1555 0.18234 0.37839 FALSE
2 245397 245553 165 6 565904 566065 115 6 wp 179 188 190 156 213 275 137 145 153 232 254 250 0.081017 0.47409 -0.33768 0.10375 FALSE
2 245559 245707 166 6 565748 565896 113 6 wp 149 198 199 199 151 220 215 291 309 321 173 282 -0.85114 -0.35342 0.37471 0.1951 FALSE
2 245987 246127 168 6 565330 565474 108 6 wp 167 158 139 137 156 192 150 129 112 244 236 265 -0.03822 0.62373 -0.63148 0.017708 FALSE
2 246128 246288 169 6 565181 565339 107 6 wp 140 153 148 90 174 203 208 212 167 264 317 305 -0.70171 0.29676 -0.29882 0.34798 FALSE
2 246266 246400 170 6 565041 565198 106 6 wp 144 181 139 76 131 191 172 149 159 251 300 334 -0.34334 0.57741 -0.89068 0.004082 FALSE
2 246424 246574 172 6 564876 565034 105 6 wp 157 181 179 114 188 202 175 180 159 273 370 289 -0.28049 0.57167 -0.67769 0.045281 FALSE
2 246840 247001 174 6 564459 564618 103 6 wp 210 295 252 213 186 263 153 199 177 194 132 232 0.2392 -0.2131 -0.02942 0.88631 FALSE
2 249270 249438 206 6 562012 562170 74 6 wp 187 208 186 158 192 213 107 132 113 119 153 165 0.45179 0.028762 -0.13326 0.54146 FALSE
2 249394 249550 207 6 561911 562072 73 6 wp 135 180 191 174 170 210 83 121 113 110 137 136 0.40103 -0.00033209 0.086113 0.70682 FALSE
2 249738 249884 209 6 561589 561733 69 6 wp 166 221 200 173 176 223 54 80 78 107 88 84 1.1988 0.12494 -0.21325 0.38663 FALSE
2 249883 250042 210 6 561416 561576 68 6 wp 194 290 273 189 190 254 75 112 99 119 85 103 1.1276 -0.1736 -0.13257 0.5517 FALSE
2 250055 250209 211 6 561281 561410 67 6 wp 178 191 179 143 177 228 88 91 68 119 119 135 0.87088 0.30249 -0.3721 0.11383 FALSE
2 250521 250638 215 6 560793 560939 64 6 wp 175 213 247 212 191 272 95 141 114 199 163 190 0.58666 0.38089 -0.34423 0.10323 FALSE
2 250672 250829 217 6 560611 560784 62 6 wp 191 274 207 224 220 287 149 171 176 285 273 300 0.15769 0.50667 -0.43626 0.033341 FALSE
2 250873 250999 218 6 560462 560598 61 6 wp 198 286 254 197 216 253 189 177 215 406 364 432 0.053436 0.75488 -0.94952 2.8503e-06 FALSE
2 251129 251274 221 6 560163 560330 59 6 wp 162 248 222 202 200 265 106 106 107 192 217 236 0.69573 0.72642 -0.69584 0.00098828 FALSE
2 251505 251663 222 6 559801 559976 57 6 wp 107 139 134 191 190 237 202 239 240 362 361 405 -1.1212 0.44393 0.20836 0.31714 FALSE
2 252551 252712 233 6 558764 558929 48 6 wp 146 159 154 127 147 157 123 149 163 213 211 238 -0.19236 0.32475 -0.46992 0.029167 FALSE
2 253516 253658 246 6 557800 557967 40 6 wp 185 204 209 118 260 299 94 120 109 194 296 264 0.61767 0.94758 -0.85939 0.029185 FALSE
2 253681 253818 247 6 557642 557803 39 6 wp 136 195 201 160 213 204 102 111 95 198 175 201 0.49971 0.60962 -0.53446 0.01386 FALSE
2 253829 253967 248 6 557493 557636 38 6 wp 128 159 160 111 149 179 92 96 87 161 143 158 0.4163 0.45931 -0.54622 0.02324 FALSE
2 253969 254135 249 6 557360 557495 37 6 wp 216 284 254 170 255 309 124 150 134 270 299 304 0.6071 0.81589 -0.92116 7.8558e-06 FALSE
2 254150 254307 250 6 557165 557316 35 6 wp 165 258 253 190 186 274 96 152 128 232 173 211 0.56981 0.43827 -0.54557 0.00903 FALSE
2 254308 254460 251 6 557000 557152 34 6 wp 272 380 384 241 303 359 185 268 240 424 308 444 0.30464 0.48209 -0.73259 0.0001488 FALSE
2 254629 254780 253 6 556682 556828 32 6 wp 127 155 166 186 134 193 124 179 161 297 284 298 -0.32137 0.64799 -0.49583 0.018154 FALSE
2 254799 254947 254 6 556511 556657 31 6 wp 135 176 170 146 145 188 173 242 207 346 270 277 -0.64435 0.24734 -0.30484 0.14219 FALSE
2 255091 255235 255 6 556220 556366 30 6 wp 84 92 78 141 115 171 93 150 137 167 115 201 -0.83756 0.066187 0.62461 0.021915 FALSE
2 255253 255399 256 6 556063 556203 29 6 wp 100 147 138 104 134 179 184 217 166 302 218 280 -0.84855 0.20435 -0.14963 0.54695 FALSE
2 256978 257116 263 6 554315 554477 24 6 wp 103 109 117 129 96 116 150 162 180 235 204 235 -0.8572 0.16746 -0.15814 0.47959 FALSE
2 257418 257575 267 6 553880 554032 21 6 wp 189 229 202 139 204 252 131 124 97 217 189 248 0.52645 0.59058 -0.72104 0.0021655 FALSE
2 257585 257728 268 6 553730 553872 20 6 wp 194 214 203 145 190 249 136 155 127 205 264 265 0.27077 0.52598 -0.6631 0.00241 FALSE
2 257733 257877 269 6 553582 553726 19 6 wp 207 214 187 156 237 238 151 141 135 236 242 230 0.22808 0.43511 -0.44977 0.077015 FALSE
2 257892 258039 271 6 553414 553564 18 6 wp 189 225 224 192 191 258 185 232 206 279 281 321 -0.24134 0.21637 -0.26651 0.19236 FALSE
2 258370 258514 273 6 552945 553089 15 6 wp 144 188 186 140 134 198 43 102 55 79 54 72 1.1148 -0.22808 0.037018 0.89525 FALSE
2 258537 258689 274 6 552774 552926 14 6 wp 116 179 173 167 148 172 75 110 116 86 65 93 0.36089 -0.58007 0.60572 0.018311 FALSE
2 258746 258889 275 6 552577 552719 13 6 wp 79 115 117 147 111 145 57 83 86 89 66 97 0.18586 -0.12155 0.46485 0.13514 FALSE
2 259099 259215 278 6 552301 552423 9 6 wp 141 173 180 147 126 170 95 142 129 125 63 92 0.16386 -0.6629 0.45799 0.060173 FALSE
2 265634 265749 2 6 551637 551754 151 7 wp 86 103 118 109 75 109 99 214 152 120 97 119 -0.84858 -0.72402 0.61924 0.08522 FALSE
2 265786 265896 3 6 551460 551612 150 7 wp 136 154 144 192 216 246 117 178 160 302 223 293 -0.33161 0.56988 -0.033292 0.87332 FALSE
2 265936 266086 4 6 551277 551427 149 7 wp 148 221 223 196 157 174 181 239 231 235 183 264 -0.41783 -0.21725 0.023066 0.91179 FALSE
2 266139 266282 5 6 551099 551251 148 7 wp 80 138 149 195 79 143 122 180 173 111 64 103 -0.65674 -1.0518 1.2409 0.012435 FALSE
2 266509 266635 6 6 550749 550885 146 7 wp 182 191 185 149 209 208 116 158 162 193 163 206 0.092282 0.087263 -0.12643 0.54921 FALSE
2 266660 266796 7 6 550575 550731 145 7 wp 173 185 212 143 161 210 162 176 200 212 172 191 -0.19352 -0.18892 -0.022077 0.91593 FALSE
2 266820 266938 8 6 550451 550591 144 7 wp 193 218 193 121 232 239 153 121 129 270 376 315 0.2844 0.95 -1.0571 0.0053849 FALSE
2 266955 267099 9 6 550285 550439 143 7 wp 157 201 154 122 159 203 120 154 111 236 218 248 0.13611 0.58265 -0.72987 0.00062266 FALSE
2 267107 267254 10 6 550134 550282 142 7 wp 155 203 165 130 179 222 125 139 103 256 243 285 0.2279 0.80404 -0.84716 6.2114e-05 FALSE
2 267258 267386 11 6 549998 550132 141 7 wp 120 155 167 185 125 239 173 237 197 285 178 285 -0.73515 0.013714 0.24493 0.39326 FALSE
2 267572 267705 12 6 549696 549822 140 7 wp 126 170 161 151 130 194 65 135 110 156 87 156 0.30351 0.095701 -0.09119 0.75104 FALSE
2 267742 267877 13 6 549504 549664 138 7 wp 239 241 228 220 206 230 90 119 142 194 156 170 0.75298 0.29274 -0.45366 0.044577 FALSE
2 267925 268065 14 6 549321 549500 136 7 wp 180 192 186 183 179 250 77 120 108 171 166 165 0.6104 0.44832 -0.37824 0.082729 FALSE
2 268508 268656 20 6 548729 548873 130 7 wp 133 169 154 94 159 188 87 112 91 123 148 139 0.37698 0.22111 -0.33899 0.16304 FALSE
2 268674 268810 21 6 548582 548732 129 7 wp 161 193 175 164 163 184 78 106 92 126 145 146 0.66835 0.31843 -0.41613 0.072394 FALSE
2 268986 269132 24 6 548263 548430 127 7 wp 209 273 198 173 255 267 133 151 136 220 243 286 0.41695 0.54545 -0.57489 0.0079802 FALSE
2 269138 269283 25 6 548095 548252 126 7 wp 153 223 204 129 187 209 127 136 111 177 184 226 0.34312 0.35716 -0.55592 0.0091623 FALSE
2 269900 270044 29 6 547343 547488 122 7 wp 150 149 144 116 137 193 231 192 210 305 342 367 -0.80525 0.37333 -0.44225 0.11993 FALSE
2 270168 270324 30 6 547059 547223 121 7 wp 150 173 181 139 197 231 197 189 180 266 299 338 -0.45697 0.37599 -0.27051 0.21954 FALSE
2 270343 270481 31 6 546903 547047 120 7 wp 158 161 215 151 222 226 138 127 117 189 214 237 0.19114 0.44429 -0.33663 0.18699 FALSE
2 270506 270662 32 6 546725 546875 119 7 wp 197 232 217 175 254 290 241 258 236 269 299 344 -0.46921 0.01813 0.070977 0.72625 FALSE
2 270669 270789 33 6 546593 546714 118 7 wp 70 101 111 147 85 142 97 137 133 136 63 105 -0.65835 -0.55259 0.93299 0.018307 FALSE
2 271460 271617 43 6 545773 545929 108 7 wp 161 186 192 129 177 198 111 126 122 100 127 133 0.30853 -0.28089 0.12383 0.58629 FALSE
2 271623 271742 44 6 545626 545766 106 7 wp 141 169 204 132 181 210 90 102 103 108 150 142 0.51977 0.15771 -0.19051 0.41036 FALSE
2 272066 272215 47 6 545215 545369 102 7 wp 144 193 170 147 130 167 62 97 93 72 69 70 0.74127 -0.52595 0.28957 0.28744 FALSE
2 272512 272665 52 6 544731 544905 99 7 wp 187 209 174 158 260 285 92 80 78 106 130 122 0.90175 0.22009 0.0061488 0.98421 FALSE
2 272821 272975 54 6 544416 544575 96 7 wp 192 211 257 168 234 311 71 121 91 99 98 100 0.95672 -0.20016 0.24038 0.30078 FALSE
2 272992 273125 55 6 544270 544419 95 7 wp 125 157 144 168 139 158 46 76 74 79 72 97 0.85672 0.065543 0.025634 0.92874 FALSE
2 273133 273292 56 6 544104 544263 94 7 wp 143 199 194 212 188 260 95 119 104 122 106 127 0.47239 -0.12455 0.37797 0.09124 FALSE
2 273311 273441 57 6 543949 544091 93 7 wp 183 226 250 228 184 280 74 120 92 120 97 73 0.93517 -0.24385 0.26472 0.30162 FALSE
2 273458 273608 58 6 543780 543936 92 7 wp 171 194 192 155 184 209 71 84 75 78 98 86 1.0015 -0.091864 0.011554 0.96309 FALSE
2 273640 273762 59 6 543628 543752 91 7 wp 173 196 163 173 194 201 110 150 121 114 142 119 0.21442 -0.29703 0.33941 0.12527 FALSE
2 273926 274086 60 6 543301 543462 90 7 wp 119 168 157 205 146 205 46 80 66 60 30 57 0.94257 -0.66099 0.95375 0.0083078 FALSE
2 274449 274591 64 6 542791 542942 87 7 wp 169 190 177 193 190 231 67 109 102 107 92 100 0.6868 -0.16537 0.30788 0.19008 FALSE
2 274821 274969 68 6 542430 542573 83 7 wp 136 158 163 190 164 229 78 151 124 100 84 112 0.11529 -0.52199 0.82113 0.00047931 FALSE
2 274996 275158 70 6 542240 542397 81 7 wp 209 246 280 230 258 332 143 207 161 155 124 159 0.25212 -0.50208 0.60244 0.003649 FALSE
2 275178 275314 71 6 542054 542215 80 7 wp 177 238 237 229 213 293 139 151 161 108 127 155 0.24754 -0.49868 0.62189 0.0032015 FALSE
2 275510 275665 73 6 541726 541885 78 7 wp 166 252 233 234 167 267 105 178 134 114 87 129 0.37107 -0.61246 0.61049 0.029695 FALSE
2 275780 275931 74 6 541460 541612 77 7 wp 150 222 206 202 170 245 50 97 67 54 44 54 1.1646 -0.76272 0.81265 0.002181 FALSE
2 275971 276100 75 6 541292 541422 76 7 wp 159 238 195 172 207 235 70 72 66 60 58 69 1.2209 -0.44379 0.44771 0.081698 FALSE
2 276134 276270 76 6 541121 541262 75 7 wp 149 152 169 117 167 197 64 86 76 86 66 71 0.78921 -0.29699 0.26036 0.34502 FALSE
2 276449 276588 78 6 540797 540939 73 7 wp 130 191 213 187 176 237 149 262 240 143 133 145 -0.55382 -0.89331 1.0175 1.9116e-06 FALSE
2 276742 276878 79 6 540511 540651 72 7 wp 135 170 181 186 151 176 115 143 114 125 88 142 0.10429 -0.3597 0.40442 0.10855 FALSE
2 276892 277050 80 6 540339 540496 71 7 wp 184 256 243 192 214 275 90 121 116 107 128 117 0.786 -0.16831 0.11057 0.61171 FALSE
2 277397 277540 83 6 539844 539996 68 7 wp 181 223 165 170 236 261 107 139 111 151 170 184 0.40156 0.21882 -0.052911 0.80413 FALSE
2 277551 277692 84 6 539698 539835 67 7 wp 181 185 174 126 186 195 92 116 136 138 142 126 0.3873 -0.034055 -0.12333 0.58376 FALSE
2 277700 277852 85 6 539531 539669 66 7 wp 172 172 185 197 187 219 105 159 133 124 135 127 0.15236 -0.31182 0.44894 0.039988 FALSE
2 277874 278021 86 6 539367 539513 65 7 wp 161 232 225 249 214 241 91 137 130 89 104 102 0.51406 -0.54985 0.70887 0.0035691 FALSE
2 278405 278540 90 6 538861 538991 62 7 wp 125 164 168 180 123 186 28 77 60 44 40 43 1.2228 -0.62532 0.68665 0.070046 FALSE
2 278719 278863 91 6 538528 538680 61 7 wp 256 402 405 346 328 399 93 133 138 132 93 110 1.2658 -0.39398 0.37433 0.10496 FALSE
2 278878 279021 92 6 538369 538511 60 7 wp 76 153 125 190 110 159 37 83 64 35 32 47 0.67815 -0.94871 1.3222 0.021139 FALSE
2 279046 279197 93 6 538188 538321 59 7 wp 148 165 150 169 150 210 57 96 92 68 47 70 0.66149 -0.6784 0.81248 0.0030375 FALSE
2 279809 279925 103 6 537431 537580 52 7 wp 159 195 188 170 199 238 78 124 78 119 125 162 0.68351 0.25637 -0.1493 0.50912 FALSE
2 279946 280090 104 6 537300 537446 49 7 wp 167 257 228 157 225 242 112 149 127 154 174 174 0.46754 0.093755 -0.20791 0.32518 FALSE
2 280281 280438 107 6 536950 537113 46 7 wp 192 286 267 169 259 316 149 160 173 169 233 216 0.33789 0.074792 -0.13925 0.56865 FALSE
2 280455 280593 108 6 536795 536943 45 7 wp 174 247 246 149 236 299 119 185 136 120 148 127 0.32517 -0.42345 0.39226 0.12297 FALSE
2 280796 280952 110 6 536432 536593 43 7 wp 195 215 235 235 178 308 167 167 199 153 171 159 -0.0064013 -0.42811 0.52797 0.029349 FALSE
2 281256 281415 111 6 535974 536135 42 7 wp 137 151 191 174 166 216 137 157 210 111 108 118 -0.34781 -0.86037 1.0243 3.4084e-06 FALSE
2 281432 281560 112 6 535812 535964 41 7 wp 121 202 165 170 160 232 120 190 175 132 108 111 -0.26444 -0.7354 0.89007 5.0333e-05 FALSE
2 281597 281746 113 6 535617 535780 40 7 wp 165 240 228 193 196 257 136 194 188 139 142 170 0.014124 -0.47667 0.45724 0.02865 FALSE
2 282117 282251 117 6 535138 535274 37 7 wp 194 210 187 138 262 280 136 179 149 177 254 215 0.082653 0.20368 -0.083162 0.79565 FALSE
2 282252 282386 118 6 534989 535139 36 7 wp 171 220 225 152 264 298 188 211 225 199 259 288 -0.30209 -0.029798 0.175 0.47535 FALSE
2 282397 282555 119 6 534831 534969 33 7 wp 214 235 214 162 210 224 157 226 195 170 169 176 -0.065694 -0.44102 0.22736 0.27173 FALSE
2 282564 282681 120 6 534662 534837 32 7 wp 95 148 127 178 160 192 91 124 142 181 175 190 -0.22356 0.33859 0.14187 0.52857 FALSE
2 282754 282894 123 6 534494 534640 29 7 wp 141 199 165 134 178 247 146 212 205 193 216 253 -0.42737 -0.042142 0.12161 0.55841 FALSE
2 282916 283072 124 6 534344 534486 28 7 wp 160 174 162 118 147 196 166 192 210 191 253 253 -0.46704 0.014005 -0.18938 0.36597 FALSE
2 283053 283192 125 6 534194 534315 27 7 wp 107 118 126 96 110 151 142 193 189 186 171 181 -0.84666 -0.2375 0.19756 0.3817 FALSE
2 283211 283377 126 6 534018 534184 26 7 wp 173 235 272 165 218 247 263 362 340 319 311 340 -0.78299 -0.26859 0.10779 0.59174 FALSE
2 283403 283547 127 6 533841 533981 25 7 wp 122 208 200 212 138 180 259 372 395 260 175 294 -1.2328 -0.77451 0.76197 0.0093785 FALSE
2 283652 283794 129 6 533614 533748 23 7 wp 132 178 178 151 160 223 179 227 230 193 199 279 -0.65982 -0.20909 0.28243 0.17339 FALSE
2 284170 284307 136 6 533092 533242 17 7 wp 129 148 146 185 144 221 144 231 173 193 169 217 -0.63771 -0.19635 0.52092 0.013828 FALSE
2 284626 284765 142 6 532625 532773 11 7 wp 152 199 197 152 195 224 121 219 178 168 138 185 -0.18174 -0.3473 0.35185 0.094808 FALSE
2 284776 284916 144 6 532497 532643 9 7 wp 134 171 188 139 164 214 95 190 176 148 129 148 -0.16196 -0.37904 0.38987 0.074259 FALSE
2 285048 285205 147 6 532208 532344 5 7 wp 152 193 191 143 125 196 70 171 159 79 62 99 0.17972 -0.99212 0.72651 0.023487 FALSE
2 286669 286814 9 6 530600 530748 552 8 wp 182 234 219 176 218 252 124 186 170 156 136 148 0.13519 -0.3983 0.36772 0.080023 FALSE
2 286825 286959 10 6 530456 530598 551 8 wp 181 273 268 198 237 280 142 177 163 149 158 182 0.29837 -0.26245 0.20071 0.3326 FALSE
2 286994 287143 11 6 530290 530446 550 8 wp 175 198 249 152 184 259 121 168 138 143 169 157 0.26871 -0.13957 0.010022 0.96227 FALSE
2 287307 287442 15 6 529968 530118 547 8 wp 165 229 260 151 216 249 124 147 150 193 166 174 0.35117 0.059426 -0.20027 0.33943 FALSE
2 287462 287582 16 6 529829 529959 546 8 wp 157 206 203 182 174 239 114 136 107 142 138 152 0.38244 -0.010477 0.030302 0.8893 FALSE
2 287606 287756 17 6 529652 529808 545 8 wp 125 145 142 146 175 171 107 165 140 190 208 208 -0.26535 0.28557 -0.077574 0.72174 FALSE
2 287780 287937 18 6 529470 529612 544 8 wp 135 191 179 157 205 227 125 157 135 211 260 218 -0.0047825 0.44873 -0.27825 0.18579 FALSE
2 287954 288110 19 6 529325 529461 543 8 wp 190 222 229 184 177 251 207 257 237 310 268 301 -0.40471 0.043955 -0.16915 0.40729 FALSE
2 288238 288375 20 6 529037 529193 542 8 wp 125 147 178 163 153 187 227 263 256 334 275 400 -1.0112 0.14292 -0.027811 0.89345 FALSE
2 288417 288566 21 6 528847 529020 541 8 wp 164 202 207 159 169 220 198 236 172 275 291 321 -0.36436 0.26094 -0.38102 0.064247 FALSE
2 288600 288753 22 6 528658 528811 540 8 wp 118 218 249 183 165 268 170 214 214 244 185 227 -0.32674 -0.14874 0.18001 0.47132 FALSE
2 288904 289053 24 6 528358 528514 537 8 wp 137 166 152 138 182 176 144 137 147 239 220 256 -0.19648 0.44703 -0.37339 0.079225 FALSE
2 289075 289203 25 6 528188 528337 536 8 wp 183 240 218 220 231 272 207 218 228 255 262 299 -0.31163 0.031079 0.094083 0.64435 FALSE
2 289311 289450 26 6 527940 528103 535 8 wp 144 183 200 183 194 218 134 193 134 212 150 204 -0.083005 0.013717 0.11664 0.57931 FALSE
2 289651 289790 28 6 527614 527760 533 8 wp 220 304 274 118 156 201 185 200 211 191 218 185 0.13601 -0.28615 -0.5234 0.011335 FALSE
2 289808 289946 29 6 527462 527600 532 8 wp 142 169 197 136 162 203 168 195 217 199 163 221 -0.46982 -0.27949 0.2022 0.33495 FALSE
2 289976 290110 30 6 527299 527431 531 8 wp 156 164 176 155 163 171 193 237 255 258 239 268 -0.73586 -0.12118 0.051792 0.80267 FALSE
2 290124 290264 31 6 527143 527285 530 8 wp 166 135 175 128 186 217 263 234 272 307 357 348 -0.97331 0.098618 -0.020282 0.94333 FALSE
2 290652 290789 36 6 526619 526775 526 8 wp 177 268 256 144 194 281 198 261 251 369 359 407 -0.29941 0.39762 -0.64245 0.001505 FALSE
2 291048 291159 41 6 526233 526377 521 8 wp 136 140 167 135 174 229 136 142 162 285 185 267 -0.26886 0.45054 -0.24076 0.33447 FALSE
2 291194 291347 42 6 526058 526225 520 8 wp 152 170 165 169 188 200 179 224 234 291 252 317 -0.65761 0.15015 -0.0073211 0.97173 FALSE
2 291710 291855 47 6 525554 525714 515 8 wp 153 205 183 152 211 271 305 380 383 488 534 499 -1.2582 0.23401 -0.070705 0.71828 FALSE
2 292467 292594 51 6 524811 524957 511 8 wp 185 231 218 216 223 270 243 304 284 378 249 306 -0.66664 -0.11611 0.2266 0.26212 FALSE
2 292624 292753 52 6 524640 524784 510 8 wp 140 143 180 160 179 196 120 165 131 131 101 141 -0.11642 -0.44094 0.59806 0.0077612 FALSE
2 292805 292925 53 6 524481 524607 509 8 wp 143 182 167 150 172 200 76 127 138 165 146 157 0.26662 0.18977 -0.15754 0.48125 FALSE
2 293122 293289 58 6 524148 524306 506 8 wp 168 187 193 142 191 214 152 188 176 197 234 232 -0.18644 0.081751 -0.14528 0.48493 FALSE
2 293293 293438 59 6 523968 524122 504 8 wp 173 198 176 193 181 240 123 165 157 180 184 183 0.030265 0.022154 0.087987 0.6759 FALSE
2 293475 293618 60 6 523812 523954 503 8 wp 135 195 233 221 180 206 133 195 168 179 147 215 -0.097143 -0.15625 0.24274 0.34303 FALSE
2 293631 293771 61 6 523639 523795 502 8 wp 151 217 183 188 207 226 172 180 180 230 229 275 -0.23683 0.17238 -0.044107 0.83065 FALSE
2 293952 294115 63 6 523300 523461 500 8 wp 165 200 215 193 182 222 251 290 246 309 252 397 -0.7249 -0.015237 0.011466 0.95844 FALSE
2 294206 294328 64 6 523061 523205 499 8 wp 78 106 116 155 92 136 61 113 99 100 47 98 -0.12529 -0.42915 0.7605 0.081974 FALSE
2 294363 294512 65 6 522880 523049 498 8 wp 197 237 279 229 217 298 158 232 195 272 180 252 0.013411 -0.012214 0.021912 0.91454 FALSE
2 294548 294670 66 6 522742 522860 497 8 wp 102 161 124 167 116 156 104 148 120 124 136 159 -0.22064 -0.1075 0.25948 0.33858 FALSE
2 294686 294812 67 6 522590 522722 496 8 wp 140 167 167 131 184 172 101 150 143 190 157 225 -0.00027323 0.25838 -0.26993 0.21457 FALSE
2 294845 294989 68 6 522419 522580 495 8 wp 116 168 136 120 160 178 81 123 109 140 128 144 0.15326 0.12269 -0.051658 0.83074 FALSE
2 295480 295614 72 6 521804 521958 490 8 wp 139 187 164 186 185 212 111 168 155 227 192 214 -0.093744 0.27177 -0.065669 0.75569 FALSE
2 295780 295936 74 6 521468 521630 488 8 wp 135 196 173 195 212 213 143 162 179 189 167 195 -0.22391 -0.097563 0.35838 0.088118 FALSE
2 295957 296087 75 6 521323 521453 487 8 wp 191 294 284 219 245 284 208 238 226 276 227 244 -0.095631 -0.13257 0.050098 0.80496 FALSE
2 296426 296566 78 6 520869 521006 485 8 wp 109 158 181 189 128 160 77 114 79 148 115 130 0.44748 0.26491 -0.18879 0.59181 FALSE
2 297061 297203 87 6 520207 520356 479 8 wp 174 210 223 178 202 240 88 85 100 149 153 146 0.8701 0.42989 -0.45271 0.040265 FALSE
2 297204 297342 88 6 520071 520209 478 8 wp 141 155 115 136 153 182 82 86 94 103 94 94 0.37844 -0.13325 0.26601 0.31423 FALSE
2 297358 297509 89 6 519929 520056 477 8 wp 158 201 194 154 182 232 154 169 167 245 228 217 -0.10787 0.21067 -0.23094 0.26639 FALSE
2 297508 297646 90 6 519764 519904 476 8 wp 127 174 156 127 192 223 214 210 226 313 379 342 -0.80057 0.38071 -0.19763 0.43988 FALSE
2 297678 297827 91 6 519576 519730 475 8 wp 149 187 186 157 205 307 277 309 274 414 512 465 -1.0076 0.40795 -0.12662 0.62428 FALSE
2 298196 298337 94 6 519068 519216 473 8 wp 98 148 139 160 119 192 136 179 161 184 146 186 -0.58629 -0.16587 0.41042 0.06277 FALSE
2 298378 298506 95 6 518907 519031 472 8 wp 136 138 152 136 151 185 150 141 162 174 194 191 -0.36971 0.013759 0.074025 0.73342 FALSE
2 298676 298820 97 6 518588 518736 470 8 wp 143 192 197 128 221 274 134 155 137 191 219 191 0.03369 0.21536 -0.059419 0.82085 FALSE
2 298984 299136 99 6 518265 518403 468 8 wp 132 125 123 119 120 155 83 85 89 117 116 126 0.29239 0.19352 -0.20643 0.44398 FALSE
2 299149 299323 100 6 518107 518249 467 8 wp 119 116 134 84 111 141 97 86 93 112 121 119 0.13487 0.056883 -0.26342 0.34335 FALSE
2 299294 299450 101 6 517949 518112 466 8 wp 117 149 129 106 121 191 113 106 122 154 181 177 -0.0728 0.29753 -0.28712 0.22109 FALSE
2 299442 299600 102 6 517791 517938 465 8 wp 242 214 235 140 200 285 185 203 224 273 418 382 -0.090954 0.52758 -0.76917 0.023034 FALSE
2 299613 299761 103 6 517630 517786 464 8 wp 165 162 167 127 207 212 194 262 230 271 331 318 -0.73842 0.14809 -0.072227 0.73166 FALSE
2 299782 299942 104 6 517455 517593 463 8 wp 192 286 284 232 287 293 328 420 503 431 435 438 -0.99341 -0.2132 0.26422 0.15643 FALSE
2 301481 301633 106 6 515780 515922 461 8 wp 190 249 231 144 143 152 130 156 134 162 177 261 0.39319 0.22156 -0.87258 6.1248e-05 FALSE
2 301746 301917 108 6 515485 515639 460 8 wp 192 193 208 172 200 209 169 162 149 165 147 249 0.019306 -0.087126 0.0030289 0.99108 FALSE
2 301949 302099 109 6 515305 515474 459 8 wp 181 238 239 165 217 185 141 139 102 140 196 224 0.48351 0.24669 -0.49637 0.10202 FALSE
2 302120 302251 110 6 515150 515284 458 8 wp 181 284 226 204 201 236 113 135 146 168 189 234 0.52863 0.30029 -0.44908 0.031371 FALSE
2 302455 302613 112 6 514812 514953 456 8 wp 139 189 162 129 167 178 138 189 159 134 152 157 -0.26268 -0.4113 0.31147 0.15275 FALSE
2 302906 303060 116 6 514343 514495 451 8 wp 170 207 193 152 156 200 129 171 152 145 117 164 0.062325 -0.36962 0.14799 0.49303 FALSE
2 303354 303506 120 6 513895 514051 446 8 wp 113 154 122 131 141 189 75 120 104 124 92 95 0.11365 -0.21219 0.3986 0.12529 FALSE
2 303518 303670 121 6 513750 513898 445 8 wp 141 188 143 144 149 200 93 135 158 161 144 200 0.025048 0.11045 -0.10576 0.63204 FALSE
2 303693 303815 122 6 513587 513724 444 8 wp 97 130 121 124 107 148 91 103 95 137 127 171 -0.015043 0.29854 -0.22348 0.39031 FALSE
2 303819 303979 123 6 513438 513589 443 8 wp 139 181 183 196 167 205 139 172 181 205 199 239 -0.24518 0.10383 0.03119 0.88155 FALSE
2 303983 304129 124 6 513272 513417 442 8 wp 159 207 165 205 194 264 140 195 184 250 202 294 -0.23624 0.24072 0.024519 0.90535 FALSE
2 304377 304523 127 6 512881 513031 439 8 wp 120 176 161 159 148 187 178 279 214 292 286 337 -0.82645 0.17286 -0.10438 0.61518 FALSE
2 304603 304765 128 6 512642 512824 438 8 wp 115 184 191 166 160 194 131 213 176 210 210 238 -0.36096 0.068095 -0.020362 0.92265 FALSE
2 304781 304934 130 6 512490 512624 436 8 wp 120 192 170 143 133 186 85 195 183 159 102 174 -0.19441 -0.34788 0.24319 0.47104 FALSE
2 304944 305096 131 6 512337 512461 434 8 wp 128 168 171 109 141 190 130 127 107 172 142 186 0.067475 0.1598 -0.30894 0.1716 FALSE
2 305265 305413 133 6 512008 512142 430 8 wp 106 153 153 78 119 129 67 85 106 127 154 123 0.39766 0.37833 -0.76993 0.0042752 FALSE
2 305424 305530 134 6 511872 512006 429 8 wp 167 191 161 104 191 260 110 113 93 189 251 176 0.43024 0.67819 -0.67943 0.0881 FALSE
2 305568 305701 135 6 511697 511839 428 8 wp 171 201 215 134 179 224 99 132 150 186 222 180 0.35373 0.35723 -0.54966 0.0097082 FALSE
2 305718 305877 136 6 511529 511685 427 8 wp 143 180 164 134 201 209 112 137 153 182 184 170 0.0031609 0.13945 -0.038012 0.86008 FALSE
2 306231 306363 138 6 511031 511172 425 8 wp 140 162 145 128 158 207 243 290 279 364 381 402 -1.1359 0.21525 -0.14086 0.49728 FALSE
2 306379 306539 139 6 510862 511039 424 8 wp 175 224 226 163 266 221 324 256 274 397 556 423 -0.76376 0.38461 -0.37225 0.39091 FALSE
2 306548 306692 140 6 510712 510856 423 8 wp 174 231 234 170 195 264 188 184 195 267 325 313 -0.11811 0.38529 -0.46678 0.022771 FALSE
2 306701 306856 141 6 510547 510703 422 8 wp 213 308 268 232 255 339 215 184 187 307 328 358 0.12792 0.45902 -0.44782 0.030943 FALSE
2 306872 307005 142 6 510399 510537 421 8 wp 201 210 194 170 207 246 154 231 211 251 209 259 -0.23736 -0.0045364 -0.018515 0.9281 FALSE
2 307110 307250 143 6 510153 510299 420 8 wp 117 151 126 114 131 168 293 320 298 354 345 358 -1.4934 -0.074261 0.082761 0.69409 FALSE
2 307545 307682 145 6 509710 509858 418 8 wp 203 244 250 238 188 316 294 333 328 384 333 437 -0.73568 -0.01863 0.050563 0.79702 FALSE
2 307699 307839 146 6 509537 509700 417 8 wp 157 200 206 130 233 244 223 246 232 367 448 378 -0.60441 0.48455 -0.44063 0.11359 FALSE
2 307886 308022 148 6 509383 509517 416 8 wp 162 202 183 141 185 217 178 200 214 302 273 315 -0.39247 0.30237 -0.37322 0.070346 FALSE
2 308557 308737 157 6 508686 508842 410 8 wp 168 246 222 177 188 255 164 217 202 190 176 181 -0.15319 -0.36902 0.2788 0.17654 FALSE
2 308846 309004 158 6 508401 508556 409 8 wp 86 131 121 120 107 137 73 103 99 94 52 93 0.020297 -0.48601 0.55419 0.067739 FALSE
2 308995 309143 159 6 508261 508395 408 8 wp 126 157 158 132 121 152 85 136 123 126 83 113 0.092584 -0.36902 0.19944 0.42688 FALSE
2 309310 309455 161 6 507979 508118 406 8 wp 147 141 168 101 138 168 97 106 143 164 158 163 0.12884 0.20735 -0.44044 0.057508 FALSE
2 309464 309619 162 6 507818 507968 405 8 wp 161 181 151 108 158 185 127 132 133 203 250 211 0.053214 0.47689 -0.67735 0.0082547 FALSE
2 309595 309759 163 6 507644 507808 404 8 wp 159 196 179 134 186 250 140 152 128 183 283 268 0.059901 0.51542 -0.49648 0.10651 FALSE
2 309772 309918 164 6 507511 507635 403 8 wp 114 156 131 132 131 172 110 139 144 177 218 206 -0.246 0.33682 -0.27204 0.22174 FALSE
2 309915 310073 165 6 507333 507494 402 8 wp 175 176 151 131 187 203 148 138 151 266 281 302 -0.076761 0.66536 -0.68093 0.0015053 FALSE
2 310067 310231 166 6 507173 507316 401 8 wp 175 226 192 157 203 271 161 192 185 258 308 306 -0.13685 0.41556 -0.39332 0.055631 FALSE
2 310247 310393 167 6 507004 507158 400 8 wp 315 364 350 262 347 430 309 337 381 610 592 669 -0.27439 0.57864 -0.63194 0.00026759 FALSE
2 310544 310689 168 6 506712 506864 399 8 wp 75 118 96 85 81 121 120 165 182 170 188 175 -0.96636 -0.07949 0.015805 0.94837 FALSE
2 310720 310862 169 6 506537 506683 398 8 wp 143 172 210 124 188 204 203 204 196 229 253 301 -0.49207 0.079659 -0.16227 0.4771 FALSE
2 310875 311015 170 6 506385 506535 397 8 wp 153 191 164 165 167 227 163 188 128 200 155 199 -0.19925 -0.084743 0.16384 0.48346 FALSE
2 311041 311175 171 6 506225 506365 396 8 wp 241 315 237 215 255 348 183 227 233 327 346 354 0.029894 0.39695 -0.41967 0.036358 FALSE
2 311212 311338 172 6 506062 506216 395 8 wp 183 205 201 138 230 257 178 175 167 269 246 315 -0.10517 0.37585 -0.3613 0.099525 FALSE
2 311349 311499 173 6 505893 506054 394 8 wp 162 211 242 195 221 288 185 292 258 355 327 349 -0.52692 0.21933 -0.078849 0.69722 FALSE
2 311735 311887 174 6 505516 505672 393 8 wp 150 167 164 170 159 192 66 144 130 104 84 119 0.25171 -0.41092 0.47607 0.049432 FALSE
2 311899 312059 176 6 505353 505503 391 8 wp 195 180 178 124 210 245 130 156 121 162 160 148 0.17469 -0.075471 0.05464 0.84771 FALSE
2 312254 312414 179 6 504988 505171 388 8 wp 167 235 215 156 245 284 132 148 132 173 190 205 0.29713 0.17633 -0.087698 0.67462 FALSE
2 312409 312558 181 6 504824 504991 387 8 wp 159 206 197 145 197 232 119 120 121 179 156 197 0.35713 0.27097 -0.30001 0.16216 FALSE
2 312730 312884 184 6 504489 504648 384 8 wp 154 237 194 160 183 208 125 132 138 185 181 198 0.27926 0.22677 -0.3593 0.090437 FALSE
2 313643 313799 194 6 503597 503757 375 8 wp 165 215 222 174 189 270 107 148 156 143 172 143 0.27789 -0.11323 0.12563 0.55418 FALSE
2 313808 313948 196 6 503454 503602 373 8 wp 90 103 100 143 118 130 48 93 105 81 42 89 0.005919 -0.48402 0.86637 0.021005 FALSE
2 314530 314672 205 6 502738 502896 364 8 wp 144 166 169 176 166 223 83 155 148 155 119 181 0.054491 -0.033838 0.21724 0.32295 FALSE
2 314704 314828 206 6 502576 502724 362 8 wp 189 208 211 211 235 268 131 168 190 231 200 289 0.046684 0.27412 -0.09699 0.6373 FALSE
2 314857 315013 208 6 502385 502548 360 8 wp 107 153 179 209 143 188 114 170 168 149 98 166 -0.31792 -0.41096 0.69046 0.034902 FALSE
2 315022 315166 209 6 502244 502378 359 8 wp 136 170 172 198 190 225 138 180 194 265 215 275 -0.37181 0.27996 0.033775 0.87073 FALSE
2 315197 315353 210 6 502060 502206 358 8 wp 79 113 118 194 81 143 119 185 181 171 66 151 -0.91619 -0.60411 1.0304 0.054574 FALSE
2 315482 315638 212 6 501765 501924 357 8 wp 122 186 185 181 135 188 239 236 222 373 275 381 -0.80276 0.25766 -0.25716 0.34794 FALSE
2 315829 315942 214 6 501440 501576 355 8 wp 205 233 240 165 215 284 188 200 183 252 221 278 -0.034758 0.10151 -0.20079 0.32662 FALSE
2 315989 316123 215 6 501285 501410 354 8 wp 124 158 164 126 117 159 110 181 138 109 113 101 -0.21156 -0.67622 0.47572 0.047084 FALSE
2 316775 316917 224 6 500482 500642 349 8 wp 137 166 220 213 122 206 92 188 162 105 59 93 -0.011125 -1.0419 1.062 0.013696 FALSE
2 316961 317105 225 6 500299 500451 348 8 wp 95 154 129 169 100 152 103 159 144 111 77 89 -0.37728 -0.82121 0.9545 0.0057014 FALSE
2 317109 317259 226 6 500146 500294 347 8 wp 157 195 227 180 160 220 143 199 192 134 95 162 -0.15695 -0.73372 0.63752 0.0027432 FALSE
2 317272 317427 227 6 499982 500132 346 8 wp 216 182 216 161 170 204 126 209 181 135 129 170 0.00046629 -0.52287 0.25979 0.23147 FALSE
2 317438 317575 228 6 499834 499965 345 8 wp 98 116 177 169 127 149 61 98 90 74 50 60 0.37981 -0.7047 0.87305 0.029539 FALSE
2 317582 317736 229 6 499669 499825 344 8 wp 223 288 270 192 240 311 79 111 103 97 108 99 1.1424 -0.22042 0.085766 0.69609 FALSE
2 317742 317898 230 6 499505 499665 343 8 wp 153 223 230 192 208 262 53 81 76 79 58 70 1.2528 -0.29551 0.3756 0.13133 FALSE
2 317927 318060 231 6 499344 499478 342 8 wp 70 132 158 196 83 172 33 84 50 34 17 42 0.84299 -1.108 1.4324 0.057936 FALSE
2 318200 318328 232 6 499064 499218 341 8 wp 180 297 262 277 219 348 197 341 245 288 267 365 -0.35619 -0.040488 0.18973 0.43622 FALSE
2 318349 318503 233 6 498900 499056 340 8 wp 151 262 239 234 217 272 138 181 136 170 101 167 0.22731 -0.34598 0.46302 0.073398 FALSE
2 318515 318651 234 6 498749 498885 339 8 wp 161 241 223 192 196 226 146 176 169 241 189 229 0.064172 0.14022 -0.20659 0.31714 FALSE
2 319003 319118 239 6 498236 498414 336 8 wp 139 173 166 144 213 234 71 87 93 201 216 199 0.65508 1.0196 -0.77401 0.00049456 FALSE
2 319131 319285 240 6 498081 498271 335 8 wp 129 154 146 127 162 198 92 123 139 153 197 170 0.0089186 0.28436 -0.1637 0.46737 FALSE
2 319442 319592 244 6 497807 497947 333 8 wp 147 187 173 126 148 121 104 187 175 152 145 155 -0.13797 -0.30835 -0.088708 0.68924 FALSE
2 319801 319946 250 6 497461 497605 329 8 wp 136 197 204 155 188 239 109 176 158 176 153 158 0.0057335 -0.13209 0.19437 0.36143 FALSE
2 319961 320097 251 6 497323 497443 328 8 wp 157 212 213 151 193 213 92 177 164 164 112 156 0.16502 -0.27034 0.15621 0.46695 FALSE
2 320675 320830 257 6 496576 496728 319 8 wp 174 191 182 155 137 169 99 179 177 160 151 205 0.012079 -0.088112 -0.2095 0.33204 FALSE
2 320859 321004 258 6 496398 496565 318 8 wp 189 256 247 168 259 254 173 208 210 328 319 349 -0.052949 0.47087 -0.54602 0.0073366 FALSE
2 321020 321146 259 6 496239 496402 317 8 wp 125 152 152 127 167 139 134 146 150 235 222 232 -0.28393 0.39532 -0.42403 0.049622 FALSE
2 321175 321327 260 6 496075 496230 316 8 wp 218 240 294 214 247 287 139 200 215 249 245 249 0.17425 0.15311 -0.2145 0.29332 FALSE
2 321352 321496 261 6 495907 496055 315 8 wp 179 191 196 206 206 242 104 184 187 242 187 242 -0.0015141 0.2302 -0.074278 0.71969 FALSE
2 321524 321680 262 6 495723 495883 314 8 wp 189 289 263 257 243 309 203 360 307 364 274 371 -0.49778 -0.054686 0.14015 0.48695 FALSE
2 321953 322067 264 6 495337 495451 312 8 wp 200 223 208 140 231 225 187 241 248 288 387 349 -0.36613 0.32633 -0.47332 0.061332 FALSE
2 322104 322256 265 6 495131 495299 310 8 wp 167 199 224 140 183 242 144 208 182 266 291 337 -0.12713 0.46623 -0.59368 0.00395 FALSE
2 322572 322724 269 6 494706 494836 305 8 wp 174 257 214 105 151 209 91 146 134 158 170 188 0.52788 0.20444 -0.7434 0.00057307 FALSE
2 322684 322850 270 6 494568 494714 304 8 wp 190 245 233 146 221 218 140 164 132 213 260 249 0.33314 0.44412 -0.68949 0.00094138 FALSE
2 323031 323154 273 6 494259 494409 301 8 wp 105 131 149 120 159 144 94 96 87 154 125 152 0.18642 0.34503 -0.25139 0.31794 FALSE
2 323490 323628 277 6 493777 493933 297 8 wp 200 227 261 165 226 296 110 159 135 173 193 190 0.49796 0.18695 -0.25763 0.21636 FALSE
2 323640 323770 278 6 493605 493763 296 8 wp 188 248 216 210 244 268 137 201 193 284 277 334 0.027731 0.47735 -0.37976 0.063477 FALSE
2 323976 324102 280 6 493279 493425 294 8 wp 161 204 202 210 169 276 188 238 267 241 188 284 -0.5631 -0.24423 0.39652 0.053019 FALSE
2 324263 324417 281 6 493004 493150 293 8 wp 100 128 141 135 107 179 167 254 215 221 149 242 -1.0558 -0.33663 0.47238 0.040663 FALSE
2 324431 324565 282 6 492825 492969 292 8 wp 197 229 241 171 249 298 272 306 294 336 405 400 -0.66785 0.10267 -0.062981 0.75172 FALSE
2 324581 324746 283 6 492657 492820 291 8 wp 185 197 191 172 228 239 222 262 313 344 316 335 -0.74458 0.041053 0.05645 0.78161 FALSE
2 324903 325081 287 6 492301 492449 288 8 wp 180 205 191 129 152 192 152 211 213 220 178 241 -0.26539 -0.12991 -0.21745 0.29648 FALSE
2 325469 325594 294 6 491777 491939 282 8 wp 165 199 195 185 225 236 137 192 184 275 243 294 -0.14522 0.38482 -0.22677 0.27086 FALSE
2 325835 325979 299 6 491423 491573 280 8 wp 165 213 208 188 226 257 126 179 175 205 161 215 0.016889 -0.0031759 0.1464 0.4805 FALSE
2 326004 326150 300 6 491243 491397 279 8 wp 208 263 237 219 216 307 320 305 273 356 379 468 -0.6396 0.11504 -0.10694 0.66549 FALSE
2 326269 326434 301 6 490966 491116 278 8 wp 111 133 121 122 114 149 249 296 267 411 310 395 -1.4316 0.17023 -0.14683 0.48899 FALSE
2 326449 326565 302 6 490832 490954 277 8 wp 175 161 186 140 192 188 241 231 267 353 392 428 -0.78031 0.37276 -0.4386 0.044627 FALSE
2 326573 326729 303 6 490673 490828 276 8 wp 174 171 199 171 179 201 236 313 272 303 256 335 -0.8621 -0.16117 0.12631 0.53845 FALSE
2 326930 327084 304 6 490309 490473 274 8 wp 121 169 162 221 146 193 179 306 263 244 134 230 -0.99025 -0.57226 0.85949 0.012242 FALSE
2 327109 327243 305 6 490159 490291 273 8 wp 78 101 91 128 82 115 113 167 165 105 62 117 -0.98711 -0.93026 1.1636 0.00013 FALSE
2 327471 327620 307 6 489774 489932 271 8 wp 141 236 234 261 123 202 190 370 347 240 126 229 -0.83344 -0.87243 0.81109 0.078969 FALSE
2 327657 327788 309 6 489589 489747 270 8 wp 132 201 227 199 157 215 191 304 313 227 193 247 -0.80122 -0.54645 0.5419 0.020588 FALSE
2 328124 328266 314 6 489134 489278 263 8 wp 123 163 166 131 145 212 173 237 280 155 152 193 -0.8809 -0.74121 0.79037 0.00018344 FALSE
2 328285 328426 316 6 488993 489141 261 8 wp 159 215 202 162 193 274 163 243 256 208 233 219 -0.46887 -0.27146 0.33445 0.10319 FALSE
2 328422 328562 317 6 488839 488977 260 8 wp 119 166 167 137 158 210 142 210 203 149 157 169 -0.56824 -0.4972 0.60096 0.0050539 FALSE
2 328708 328843 322 6 488554 488674 257 8 wp 132 200 173 139 116 151 129 228 216 180 118 153 -0.4458 -0.6101 0.25772 0.32751 FALSE
2 328894 329021 323 6 488386 488536 256 8 wp 131 136 147 157 148 236 137 205 235 273 222 268 -0.73852 0.13171 0.18666 0.37191 FALSE
2 329017 329150 324 6 488237 488387 255 8 wp 132 176 190 140 200 200 157 199 159 269 251 275 -0.33054 0.34357 -0.27603 0.18412 FALSE
2 329351 329506 329 6 487898 488046 253 8 wp 123 164 141 122 123 161 125 180 157 232 190 243 -0.38121 0.24661 -0.37649 0.082248 FALSE
2 329819 329951 333 6 487451 487584 250 8 wp 156 160 155 145 165 194 49 81 70 145 143 185 0.97744 0.96571 -0.92957 0.00013749 FALSE
2 329976 330104 334 6 487297 487421 249 8 wp 150 178 152 125 186 194 43 66 46 128 110 107 1.3645 0.88129 -0.87046 0.0011597 FALSE
2 330134 330267 335 6 487130 487266 248 8 wp 105 120 129 150 112 173 34 59 57 62 49 56 0.97901 -0.11231 0.35937 0.29368 FALSE
2 330426 330572 336 6 486822 486976 247 8 wp 162 274 249 212 191 255 105 179 147 129 88 128 0.39347 -0.59407 0.49886 0.035907 FALSE
2 330598 330738 337 6 486660 486804 246 8 wp 122 172 132 162 133 167 80 80 67 66 61 77 0.61849 -0.45092 0.52873 0.066307 FALSE
2 330752 330893 338 6 486507 486651 245 8 wp 194 242 208 132 247 254 82 102 94 92 133 125 0.93758 0.053342 -0.14897 0.62671 FALSE
2 330911 331085 339 6 486335 486483 244 8 wp 148 181 152 147 160 191 67 87 87 101 116 111 0.72725 0.16871 -0.17418 0.48873 FALSE
2 331097 331245 340 6 486156 486308 243 8 wp 171 221 202 159 209 254 98 144 109 144 129 166 0.48717 0.042626 -0.037236 0.86328 FALSE
2 331272 331412 341 6 485970 486126 242 8 wp 140 215 191 158 164 234 85 114 91 139 145 162 0.63156 0.3404 -0.36822 0.10173 FALSE
2 331443 331569 343 6 485802 485958 241 8 wp 196 226 250 211 209 259 138 173 159 176 142 232 0.24037 -0.063729 0.028016 0.89238 FALSE
2 331730 331869 344 6 485529 485700 240 8 wp 154 176 160 191 131 237 79 176 167 210 93 156 -0.01906 -0.13264 0.26165 0.54047 FALSE
2 331890 332020 345 6 485372 485512 239 8 wp 180 223 209 157 204 218 125 169 198 189 198 199 0.046738 -0.020122 -0.11419 0.5831 FALSE
2 332016 332164 347 6 485239 485368 238 8 wp 110 164 145 118 108 182 167 179 171 201 168 180 -0.59191 -0.20138 0.10392 0.63396 FALSE
2 332168 332304 348 6 485095 485235 237 8 wp 186 229 230 195 213 250 248 250 267 315 375 362 -0.53296 0.17098 -0.19329 0.33957 FALSE
2 332771 332913 350 6 484475 484631 235 8 wp 171 198 179 222 176 253 278 368 411 343 352 274 -1.2123 -0.3898 0.58642 0.018593 FALSE
2 332959 333071 351 6 484317 484451 234 8 wp 148 176 132 123 146 189 132 162 157 164 202 172 -0.2545 -0.021634 -0.038355 0.86008 FALSE
2 333098 333232 352 6 484156 484298 233 8 wp 183 208 185 179 233 262 92 130 111 182 204 181 0.5242 0.49557 -0.33079 0.11999 FALSE
2 333237 333381 353 6 483992 484142 232 8 wp 138 161 161 113 130 172 78 95 60 129 129 98 0.70184 0.33284 -0.5445 0.037211 FALSE
2 334307 334462 357 6 482928 483084 228 8 wp 112 172 161 140 112 152 82 153 123 160 110 128 0.047142 -0.11086 -0.064878 0.80966 FALSE
2 334771 334930 362 6 482484 482622 224 8 wp 130 142 143 78 137 124 102 94 108 130 126 154 0.16652 0.13616 -0.48853 0.056842 FALSE
2 336430 336578 383 6 480811 480943 203 8 wp 136 137 145 136 158 230 70 113 95 134 103 130 0.32915 0.12663 0.12481 0.61161 FALSE
2 336756 336902 385 6 480481 480633 200 8 wp 179 226 208 196 217 258 170 186 180 195 175 225 -0.088424 -0.1408 0.21814 0.2899 FALSE
2 337177 337327 386 6 480067 480221 199 8 wp 218 319 274 220 276 365 148 169 179 179 197 258 0.42594 0.065052 -0.039467 0.84726 FALSE
2 337338 337494 387 6 479893 480043 198 8 wp 179 169 159 135 199 217 105 115 109 140 119 191 0.35494 0.15383 -0.10816 0.67693 FALSE
2 337532 337664 388 6 479720 479854 197 8 wp 162 221 198 139 196 219 127 182 170 187 226 228 0.0066063 0.14686 -0.27247 0.19112 FALSE
2 337664 337806 389 6 479572 479718 196 8 wp 170 205 227 152 194 219 137 179 168 168 197 215 0.039727 -0.018639 -0.12757 0.54104 FALSE
2 337840 337996 390 6 479414 479556 195 8 wp 117 150 155 148 168 126 90 156 132 106 73 120 -0.10421 -0.61253 0.65643 0.022629 FALSE
2 338173 338326 392 6 479061 479220 191 8 wp 110 126 98 131 118 167 107 153 142 119 97 162 -0.53022 -0.37329 0.62961 0.010919 FALSE
2 338334 338481 393 6 478893 479049 189 8 wp 113 138 147 154 127 187 145 179 168 146 119 204 -0.58341 -0.36117 0.54377 0.014018 FALSE
2 338607 338766 394 6 478616 478775 188 8 wp 122 131 145 159 143 190 165 165 150 187 132 205 -0.55692 -0.17687 0.4298 0.087013 FALSE
2 338781 338934 395 6 478448 478606 187 8 wp 184 241 210 150 202 245 158 163 146 222 240 333 0.15533 0.46695 -0.61872 0.0068077 FALSE
2 338944 339091 396 6 478289 478439 186 8 wp 201 226 166 146 226 250 170 166 134 233 274 280 0.050304 0.4436 -0.45086 0.12288 FALSE
2 339114 339268 397 6 478112 478270 185 8 wp 149 199 185 146 185 204 161 205 147 213 185 260 -0.22589 0.068782 -0.11564 0.57942 FALSE
2 339295 339439 398 6 477944 478088 184 8 wp 188 257 248 269 172 252 217 244 228 291 181 324 -0.28153 -0.094793 0.066777 0.83259 FALSE
2 339562 339718 399 6 477662 477823 183 8 wp 140 145 126 120 140 182 203 272 186 286 225 409 -0.95215 0.17667 -0.14592 0.67209 FALSE
2 339705 339854 400 6 477531 477679 182 8 wp 178 218 191 125 210 226 220 197 189 339 367 430 -0.34153 0.6004 -0.73422 0.0043674 FALSE
2 339870 340021 401 6 477364 477512 181 8 wp 182 247 211 108 160 212 162 172 139 279 322 351 0.14693 0.7157 -1.2007 1.0638e-07 TRUE
2 340024 340179 402 6 477203 477364 180 8 wp 173 197 190 158 216 260 186 208 164 276 278 336 -0.2761 0.38042 -0.26776 0.1929 FALSE
2 340201 340323 403 6 477068 477188 178 8 wp 107 152 153 138 151 179 136 159 127 220 162 213 -0.32119 0.20559 -0.068857 0.75292 FALSE
2 340336 340488 404 6 476893 477049 177 8 wp 122 166 188 170 127 171 159 191 123 189 110 202 -0.28725 -0.22306 0.16961 0.63976 FALSE
2 340503 340658 405 6 476725 476887 176 8 wp 200 223 216 161 218 279 164 181 116 195 170 232 0.18546 0.07081 -0.10178 0.6907 FALSE
2 340670 340814 406 6 476566 476713 175 8 wp 100 152 119 175 105 143 127 183 139 155 76 199 -0.55302 -0.36234 0.53524 0.22325 FALSE
2 340944 341090 407 6 476310 476467 174 8 wp 175 231 207 195 177 275 263 297 278 462 362 496 -0.73481 0.36204 -0.34299 0.08658 FALSE
2 341443 341575 409 6 475808 475970 171 8 wp 115 156 143 156 119 179 224 327 302 332 214 360 -1.313 -0.19626 0.28339 0.26236 FALSE
2 341978 342126 411 6 475257 475405 170 8 wp 194 245 244 162 228 334 557 563 534 604 617 633 -1.5705 -0.13133 0.13721 0.57154 FALSE
2 342457 342615 413 6 474766 474922 168 8 wp 163 189 208 203 151 267 207 240 276 205 197 229 -0.64482 -0.47988 0.5706 0.0055071 FALSE
2 342817 342971 416 6 474409 474567 166 8 wp 125 190 168 198 116 224 122 168 165 110 63 82 -0.19181 -1.1124 1.2269 0.00029892 FALSE
2 343367 343514 421 6 473887 474039 161 8 wp 156 214 212 165 213 240 213 315 273 222 237 275 -0.73346 -0.40158 0.43612 0.033173 FALSE
2 343541 343701 423 6 473677 473833 159 8 wp 115 122 155 114 154 199 209 250 261 201 211 270 -1.153 -0.36486 0.55118 0.0087462 FALSE
2 343844 344049 425 6 473380 473536 157 8 wp 218 228 244 178 188 190 397 440 413 393 416 438 -1.1364 -0.29241 -0.066581 0.7322 FALSE
2 344016 344172 426 6 473203 473358 156 8 wp 200 253 253 195 248 331 523 562 592 875 1019 951 -1.5351 0.4771 -0.41066 0.072263 FALSE
2 344559 344743 430 6 472657 472831 152 8 wp 160 215 225 177 160 230 216 298 269 284 187 308 -0.66014 -0.29316 0.16126 0.43134 FALSE
2 344864 345043 433 6 472397 472559 148 8 wp 162 186 198 140 158 204 189 225 237 212 194 230 -0.52911 -0.31757 0.13654 0.50999 FALSE
2 345783 345922 443 6 471470 471606 133 8 wp 128 153 160 98 120 154 117 146 163 155 136 158 -0.22316 -0.20385 -0.10281 0.65655 FALSE
2 345898 346050 444 6 471340 471490 132 8 wp 153 237 205 117 197 248 160 176 186 228 280 262 -0.1007 0.27799 -0.42799 0.082498 FALSE
2 346361 346509 447 6 470905 471059 127 8 wp 123 140 168 106 162 186 129 167 176 178 171 190 -0.40401 -0.086665 0.098731 0.65077 FALSE
2 346516 346670 448 6 470723 470874 126 8 wp 148 173 147 146 164 180 132 191 207 189 229 233 -0.44182 0.025715 -0.013247 0.94989 FALSE
2 346843 347003 452 6 470419 470548 124 8 wp 148 192 184 146 164 211 185 194 241 192 246 241 -0.52441 -0.15231 0.087472 0.67284 FALSE
2 347012 347166 453 6 470219 470373 123 8 wp 207 243 232 191 232 274 245 258 238 263 278 303 -0.40376 -0.10448 0.076466 0.70623 FALSE
2 347195 347326 454 6 470061 470215 122 8 wp 197 249 201 222 312 344 280 312 293 358 442 468 -0.73311 0.23 0.14857 0.4726 FALSE
2 347407 347552 455 6 469830 469980 121 8 wp 105 142 122 139 114 144 166 198 210 185 153 185 -0.91503 -0.41788 0.48052 0.028879 FALSE
2 347773 347933 457 6 469483 469636 120 8 wp 129 131 127 184 156 208 163 222 159 214 157 301 -0.75767 0.0064847 0.4401 0.16538 FALSE
2 347949 348077 458 6 469310 469438 119 8 wp 266 318 282 215 291 334 158 164 165 237 218 304 0.54988 0.34425 -0.45176 0.026857 FALSE
2 348102 348253 459 6 469132 469284 118 8 wp 232 324 285 217 298 326 199 203 195 219 217 263 0.20403 -0.0675 0.013396 0.9474 FALSE
2 348269 348435 460 6 468973 469124 117 8 wp 152 185 214 143 165 212 162 213 188 168 159 197 -0.30792 -0.38632 0.24612 0.24086 FALSE
2 348449 348591 461 6 468793 468945 116 8 wp 132 204 191 156 174 221 142 185 184 191 181 207 -0.23614 -0.099167 0.11396 0.58686 FALSE
2 348633 348754 462 6 468631 468786 115 8 wp 144 184 167 150 169 235 129 178 167 220 213 186 -0.20865 0.11399 -0.014311 0.94582 FALSE
2 349064 349223 465 6 468163 468321 109 8 wp 211 241 252 155 229 252 190 221 225 196 238 212 -0.12995 -0.2568 0.047503 0.81656 FALSE
2 349235 349367 466 6 468013 468157 108 8 wp 157 165 149 141 137 151 105 213 192 129 132 138 -0.35601 -0.60911 0.42342 0.11827 FALSE
2 349407 349549 467 6 467836 467982 107 8 wp 125 192 179 144 100 140 121 204 224 138 95 120 -0.41168 -0.90037 0.50324 0.10895 FALSE
2 349574 349732 468 6 467662 467810 106 8 wp 118 133 200 185 125 210 167 287 301 146 79 141 -1.0032 -1.3143 1.4784 7.8376e-05 FALSE
2 349757 349913 469 6 467476 467627 105 8 wp 176 220 222 199 172 244 286 363 356 213 197 233 -0.97742 -0.92634 0.86855 2.2056e-05 FALSE
2 350622 350760 476 6 466625 466771 98 8 wp 93 150 160 185 113 167 132 213 205 198 124 158 -0.72318 -0.4637 0.6534 0.060074 FALSE
2 351341 351525 480 6 465859 466046 92 8 wp 187 237 211 166 248 246 230 265 256 349 410 417 -0.52192 0.36284 -0.36288 0.072339 FALSE
2 351931 352102 484 6 465309 465480 87 8 wp 141 182 181 214 161 217 166 200 219 238 138 208 -0.49323 -0.28976 0.48515 0.074019 FALSE
2 352305 352463 488 6 464966 465118 83 8 wp 156 164 173 125 162 218 128 155 172 195 190 225 -0.15397 0.14086 -0.17747 0.40364 FALSE
2 352464 352604 489 6 464807 464928 82 8 wp 158 185 178 145 160 251 119 142 139 200 223 220 0.10661 0.40459 -0.38229 0.071122 FALSE
2 352793 352909 491 6 464482 464594 80 8 wp 144 206 189 163 173 199 103 169 130 170 125 172 0.15236 -0.059503 0.0040764 0.985 FALSE
2 352935 353085 492 6 464305 464465 79 8 wp 144 181 211 143 137 186 115 149 109 170 128 174 0.24193 0.05287 -0.30516 0.16818 FALSE
2 353088 353240 493 6 464146 464305 78 8 wp 142 158 160 129 146 216 112 119 138 205 187 235 0.041901 0.47662 -0.45225 0.037562 FALSE
2 353272 353413 494 6 463970 464114 77 8 wp 188 218 190 207 241 277 218 257 282 289 263 354 -0.61687 -0.028421 0.25321 0.21257 FALSE
2 353877 354009 496 6 463379 463536 74 8 wp 185 241 244 195 251 297 190 213 239 259 270 276 -0.22011 0.043944 0.048677 0.81098 FALSE
2 354050 354185 498 6 463220 463372 73 8 wp 153 224 238 130 204 189 175 243 229 218 197 251 -0.3519 -0.23785 -0.040956 0.84236 FALSE
2 354339 354497 501 6 462905 463055 68 8 wp 201 218 231 138 180 224 129 209 218 190 168 188 -0.032769 -0.29397 -0.034547 0.86782 FALSE
2 354631 354819 506 6 462603 462756 66 8 wp 198 236 251 157 207 213 159 262 251 184 192 194 -0.23416 -0.5029 0.20332 0.32263 FALSE
2 354959 355107 509 6 462286 462457 64 8 wp 118 170 168 160 154 186 125 154 141 154 135 166 -0.16395 -0.16915 0.26008 0.24017 FALSE
2 355095 355265 510 6 462127 462280 63 8 wp 144 160 159 126 153 181 102 157 126 130 132 156 0.0018403 -0.1571 0.087166 0.70326 FALSE
2 355276 355412 511 6 461974 462122 62 8 wp 163 209 190 156 178 227 158 169 171 188 147 203 -0.10819 -0.1811 0.1204 0.56623 FALSE
2 355432 355568 512 6 461819 461977 61 8 wp 182 235 228 170 236 310 139 173 172 225 219 237 0.13746 0.21242 -0.12921 0.52977 FALSE
2 355595 355736 513 6 461646 461794 60 8 wp 221 323 324 219 316 388 167 221 215 234 231 262 0.24502 -0.0090937 0.038226 0.84998 FALSE
2 355934 356068 515 6 461311 461466 58 8 wp 217 268 290 223 245 330 221 243 245 319 307 340 -0.15589 0.15844 -0.17467 0.38351 FALSE
2 356184 356308 516 6 461077 461233 57 8 wp 120 154 164 165 151 200 87 119 114 120 76 123 0.17848 -0.288 0.47711 0.050127 FALSE
2 356348 356472 517 6 460909 461043 56 8 wp 168 232 213 233 177 257 166 219 211 235 163 208 -0.23574 -0.25661 0.33543 0.10923 FALSE
2 356483 356617 518 6 460760 460902 55 8 wp 180 184 214 163 176 203 261 293 241 319 300 373 -0.74074 0.025199 -0.17266 0.39935 FALSE
2 356768 356923 519 6 460461 460626 54 8 wp 117 148 158 148 121 145 120 171 177 171 133 185 -0.41637 -0.21516 0.14569 0.51401 FALSE
2 356946 357101 521 6 460296 460447 53 8 wp 140 167 164 95 145 211 143 196 185 211 333 293 -0.42284 0.40596 -0.55424 0.099083 FALSE
2 357095 357243 522 6 460144 460286 52 8 wp 110 129 143 96 140 145 128 148 159 177 170 192 -0.4651 0.02565 -0.085528 0.70733 FALSE
2 357266 357403 523 6 459982 460135 51 8 wp 166 222 211 140 179 220 150 171 185 172 251 188 -0.038739 -0.0022266 -0.20878 0.40654 FALSE
2 357769 357905 532 6 459460 459600 45 8 wp 124 157 171 111 157 178 82 134 139 132 146 132 0.08277 -0.056449 -0.02025 0.93128 FALSE
2 358339 358491 538 6 458867 459015 40 8 wp 158 163 141 91 161 149 75 95 103 88 111 87 0.4979 -0.20329 -0.070861 0.81561 FALSE
2 359246 359379 545 6 458034 458163 29 8 wp 75 111 102 123 86 103 41 87 74 61 35 48 0.25426 -0.74679 0.84339 0.033852 FALSE
2 359414 359543 546 6 457847 458004 28 8 wp 156 162 164 140 155 192 76 103 107 106 103 101 0.48915 -0.15767 0.11035 0.6557 FALSE
2 359706 359856 548 6 457529 457684 25 8 wp 124 156 155 151 164 212 103 112 85 119 135 140 0.25037 0.10382 0.11688 0.62198 FALSE
2 359867 359997 549 6 457388 457526 24 8 wp 132 142 132 78 136 137 59 104 81 94 102 127 0.4794 0.1329 -0.41219 0.14578 FALSE
2 360020 360182 550 6 457208 457367 23 8 wp 188 198 177 168 190 206 110 137 99 176 131 205 0.43184 0.27337 -0.32786 0.13546 FALSE
2 360203 360335 551 6 457043 457187 22 8 wp 181 249 253 216 221 256 176 214 175 226 205 291 -0.011296 0.061906 -0.083229 0.68425 FALSE
2 360594 360740 552 6 456644 456796 21 8 wp 139 234 233 201 175 255 289 394 370 323 182 282 -1.0824 -0.70342 0.72217 0.0028429 FALSE
2 360764 360908 553 6 456475 456625 20 8 wp 183 183 200 189 196 228 214 290 321 273 249 289 -0.80573 -0.30019 0.35995 0.078524 FALSE
2 360937 361074 554 6 456305 456451 19 8 wp 179 187 176 119 209 206 163 180 201 216 242 286 -0.27691 0.16387 -0.25441 0.25529 FALSE
2 361083 361213 555 6 456170 456304 18 8 wp 169 221 241 146 195 255 161 214 183 229 295 264 -0.10133 0.22306 -0.36767 0.076141 FALSE
2 361515 361665 560 6 455735 455871 14 8 wp 107 127 133 100 96 126 95 107 114 78 95 120 -0.063097 -0.39833 0.15697 0.57987 FALSE
2 361681 361820 561 6 455569 455708 13 8 wp 172 230 232 146 184 266 91 134 116 130 140 136 0.62121 -0.021208 -0.1344 0.53743 FALSE
2 361828 361982 562 6 455404 455559 12 8 wp 82 157 142 120 112 158 92 86 88 114 63 79 0.20826 -0.35348 0.35004 0.29643 FALSE
2 361984 362143 563 6 455246 455407 11 8 wp 197 207 232 198 216 241 156 182 151 177 147 174 0.10221 -0.26159 0.25143 0.2274 FALSE
2 362164 362311 564 6 455077 455239 10 8 wp 193 242 234 171 261 298 183 156 167 218 241 244 0.10567 0.17427 -0.11353 0.63745 FALSE
2 362325 362475 565 6 454910 455069 9 8 wp 176 187 188 157 183 197 154 161 130 204 186 203 0.027075 0.12227 -0.21472 0.3086 FALSE
2 362490 362638 566 6 454746 454900 8 8 wp 97 168 137 224 86 178 136 238 231 182 85 174 -0.85702 -0.72935 1.0024 0.054563 FALSE
2 362801 362957 567 6 454425 454581 7 8 wp 165 226 289 175 221 238 231 247 272 296 302 348 -0.43301 0.045795 -0.19027 0.34843 FALSE
2 362982 363128 568 6 454254 454399 6 8 wp 168 217 216 176 188 280 159 199 219 203 256 254 -0.21663 0.028507 0.008254 0.96792 FALSE
2 363169 363280 569 6 454071 454221 5 8 wp 145 131 146 195 185 268 104 138 130 199 164 196 -0.081445 0.3077 0.24381 0.25909 FALSE
2 363446 363582 571 6 453769 453918 2 8 wp 102 135 136 130 143 161 92 129 123 160 134 192 -0.15653 0.21663 -0.044801 0.85038 FALSE
2 363605 363745 572 6 453613 453765 1 8 wp 101 131 129 139 108 156 83 113 118 150 123 150 -0.071043 0.15217 -0.039212 0.87668 FALSE
2 364354 364496 7 6 452852 452988 203 9 wp 142 172 183 152 169 188 128 189 182 202 153 223 -0.27412 -0.067005 0.052545 0.80394 FALSE
2 364936 365093 15 6 452226 452402 195 9 wp 186 197 238 147 207 229 175 188 213 298 241 267 -0.16981 0.1992 -0.35144 0.087083 FALSE
2 365107 365263 16 6 452054 452209 194 9 wp 182 210 236 189 177 217 149 215 224 213 195 259 -0.17212 -0.095593 -0.058986 0.77418 FALSE
2 365269 365434 17 6 451906 452050 193 9 wp 169 176 183 182 193 226 150 215 197 201 192 181 -0.35383 -0.24086 0.37182 0.073751 FALSE
2 365446 365583 18 6 451733 451873 192 9 wp 176 207 218 170 174 240 158 157 189 148 223 204 -0.029568 -0.095576 -0.0050283 0.98293 FALSE
2 365621 365759 19 6 451558 451707 191 9 wp 153 211 191 198 168 244 159 227 237 225 172 201 -0.43735 -0.3328 0.41967 0.041903 FALSE
2 366022 366144 21 6 451153 451293 189 9 wp 151 202 235 198 236 243 165 183 219 251 225 279 -0.23169 0.1269 0.035105 0.86414 FALSE
2 366179 366322 22 6 450987 451139 188 9 wp 169 176 187 140 174 216 170 207 221 232 225 269 -0.43861 -0.0031102 -0.067914 0.74258 FALSE
2 366338 366484 23 6 450828 450980 187 9 wp 232 301 314 240 311 367 234 293 279 340 372 445 -0.20792 0.23711 -0.17732 0.35974 FALSE
2 366500 366646 24 6 450676 450816 186 9 wp 73 134 147 217 83 131 155 278 209 155 81 180 -1.1379 -0.90616 1.215 0.029585 FALSE
2 366896 367047 26 6 450271 450421 184 9 wp 147 186 214 201 132 195 92 146 172 136 87 128 0.15271 -0.49369 0.41178 0.22379 FALSE
2 367053 367209 27 6 450112 450264 183 9 wp 198 202 207 147 213 240 138 187 171 163 158 161 0.026238 -0.31752 0.23248 0.26762 FALSE
2 367215 367357 28 6 449959 450101 182 9 wp 99 175 165 135 134 192 82 127 140 93 91 97 0.054094 -0.58151 0.60595 0.015678 FALSE
2 368131 368261 36 6 449038 449188 174 9 wp 130 182 183 197 141 188 60 86 102 79 62 92 0.72508 -0.36749 0.4269 0.17831 FALSE
2 368592 368732 40 6 448579 448731 171 9 wp 120 94 156 136 125 168 67 108 94 118 113 129 0.20219 0.14855 0.0057574 0.98264 FALSE
2 368828 368963 42 6 448336 448494 169 9 wp 128 130 152 120 181 210 67 87 115 124 150 132 0.34368 0.32429 -0.076367 0.76421 FALSE
2 369118 369252 44 6 448064 448212 167 9 wp 124 141 165 104 146 177 46 92 76 66 75 88 0.74934 -0.16729 0.092142 0.75326 FALSE
2 369269 369423 45 6 447892 448048 166 9 wp 165 193 192 159 208 226 79 140 101 109 103 105 0.51924 -0.28181 0.33355 0.14562 FALSE
2 369451 369585 46 6 447712 447864 165 9 wp 153 204 204 175 160 201 54 101 78 73 65 90 1.0019 -0.30337 0.19453 0.44712 FALSE
2 369611 369749 47 6 447564 447709 164 9 wp 106 186 173 151 117 169 103 159 151 114 68 111 -0.10764 -0.77247 0.65019 0.018164 FALSE
2 369926 370090 48 6 447226 447390 163 9 wp 161 152 150 171 177 217 117 116 105 147 139 169 0.17822 0.1345 0.090359 0.68605 FALSE
2 370116 370259 49 6 447055 447221 162 9 wp 173 186 168 144 218 247 140 116 147 189 238 234 0.1013 0.41674 -0.28161 0.29802 FALSE
2 370426 370558 53 6 446750 446892 159 9 wp 86 105 98 101 103 132 85 109 96 141 143 162 -0.2793 0.33898 -0.17652 0.52009 FALSE
2 370501 370642 54 6 446671 446812 158 9 wp 138 170 172 145 141 187 163 200 167 231 215 254 -0.42212 0.11546 -0.18984 0.3665 FALSE
2 370843 370993 56 6 446314 446471 156 9 wp 85 86 84 115 142 113 167 181 185 220 246 292 -1.3396 0.21793 0.27485 0.22293 FALSE
2 371313 371456 57 6 445860 446012 155 9 wp 94 124 131 146 159 148 263 229 273 466 476 512 -1.4305 0.62732 -0.28522 0.22885 FALSE
2 371868 371996 59 6 445320 445448 152 9 wp 112 110 91 139 114 144 137 165 159 195 170 166 -0.82536 -0.075733 0.36444 0.1136 FALSE
2 372206 372334 62 6 444969 445134 149 9 wp 104 139 122 84 178 199 196 153 183 284 444 326 -0.85277 0.68713 -0.43052 0.39877 FALSE
2 373566 373689 71 6 443609 443770 140 9 wp 87 92 105 110 125 111 92 155 99 131 124 136 -0.54767 -0.094937 0.33876 0.21091 FALSE
2 373720 373878 72 6 443446 443604 139 9 wp 168 190 179 164 247 256 160 193 164 200 242 246 -0.22027 0.12888 0.12172 0.5555 FALSE
2 373891 374040 73 6 443304 443440 138 9 wp 123 122 124 124 118 168 144 155 142 153 151 153 -0.53354 -0.23623 0.32398 0.16138 FALSE
2 374489 374631 80 6 442705 442844 132 9 wp 142 144 152 100 189 168 73 82 70 112 121 150 0.68602 0.4751 -0.48013 0.11199 FALSE
2 375092 375226 86 6 442107 442247 126 9 wp 136 176 157 127 171 215 73 53 76 146 150 161 0.9255 0.88323 -0.81842 0.00080774 FALSE
2 376720 376848 95 6 440482 440669 113 9 wp 119 153 127 161 170 218 128 147 149 180 166 186 -0.36512 0.043004 0.36106 0.098221 FALSE
2 377056 377184 98 6 440177 440311 110 9 wp 94 97 114 109 138 136 118 130 121 151 126 151 -0.55393 -0.075664 0.35254 0.16328 FALSE
2 377159 377292 99 6 440018 440174 109 9 wp 90 106 105 158 165 224 118 112 150 195 177 226 -0.61722 0.36271 0.43955 0.050875 FALSE
2 377280 377450 100 6 439848 440034 108 9 wp 196 234 222 176 236 298 155 190 187 252 266 266 0.019318 0.28011 -0.22443 0.27329 FALSE
2 377550 377700 103 6 439630 439800 107 9 wp 167 209 181 120 182 217 128 152 118 200 240 237 0.20576 0.48234 -0.65175 0.0025467 FALSE
2 377710 377842 104 6 439475 439619 106 9 wp 93 104 99 135 193 233 87 103 80 156 201 184 -0.14389 0.72078 0.13201 0.60191 FALSE
2 378463 378600 113 6 438746 438894 99 9 wp 116 121 127 119 114 160 174 220 172 153 120 153 -0.91041 -0.69658 0.74613 0.00096218 FALSE
2 379052 379199 114 6 438139 438294 96 9 wp 117 186 143 138 128 158 222 305 318 217 176 258 -1.1965 -0.65763 0.54207 0.0096591 FALSE
2 380169 380312 125 6 437020 437164 87 9 wp 129 196 169 182 132 181 80 136 103 156 90 139 0.36098 -0.0031566 -0.024269 0.93835 FALSE
2 380519 380664 127 6 436669 436823 84 9 wp 183 189 195 110 240 232 144 139 103 275 317 341 0.26363 0.96856 -1.0102 0.002087 FALSE
2 380702 380824 128 6 436489 436635 83 9 wp 231 294 239 166 257 262 200 186 115 335 373 386 0.30443 0.81604 -1.0353 0.00071322 FALSE
2 380854 381005 129 6 436324 436474 82 9 wp 171 155 200 183 191 210 151 184 134 240 183 257 -0.10835 0.24342 -0.14538 0.52161 FALSE
2 381015 381168 130 6 436162 436319 80 9 wp 178 279 234 189 186 226 153 204 147 246 188 281 0.17141 0.21539 -0.45814 0.029259 FALSE
2 381204 381352 131 6 435982 436165 79 9 wp 104 148 140 154 147 158 96 155 94 191 138 221 -0.089752 0.38954 -0.19523 0.47353 FALSE
2 381413 381553 133 6 435758 435918 77 9 wp 169 239 201 159 174 201 217 241 154 322 294 379 -0.30276 0.39882 -0.6351 0.014689 FALSE
2 381611 381741 134 6 435606 435736 76 9 wp 202 220 215 180 178 234 184 243 139 264 216 294 -0.10494 0.15877 -0.3243 0.20251 FALSE
2 381779 381925 135 6 435418 435568 75 9 wp 211 299 263 240 241 306 169 280 186 293 175 284 0.013982 -0.035201 0.013933 0.95576 FALSE
2 381957 382112 136 6 435236 435378 74 9 wp 145 239 235 173 190 217 144 245 154 209 174 235 -0.08871 -0.088775 -0.041999 0.86209 FALSE
2 382118 382279 137 6 435066 435230 73 9 wp 256 349 324 199 277 317 258 295 252 352 428 424 -0.080154 0.29443 -0.58021 0.0027319 FALSE
2 382293 382428 138 6 434906 435060 72 9 wp 168 189 206 135 199 205 205 255 160 251 292 312 -0.42187 0.17373 -0.29582 0.27187 FALSE
2 382461 382619 139 6 434737 434893 71 9 wp 199 228 202 174 302 289 207 198 210 374 436 363 -0.2538 0.64238 -0.42655 0.15148 FALSE
2 382810 382956 141 6 434383 434543 69 9 wp 152 248 220 209 162 198 110 204 181 151 119 151 0.058534 -0.49696 0.35048 0.21417 FALSE
2 383096 383246 142 6 434105 434263 68 9 wp 164 148 188 142 171 219 83 127 113 154 160 156 0.37024 0.27031 -0.24943 0.26547 FALSE
2 383273 383411 143 6 433929 434075 67 9 wp 239 281 237 212 251 285 106 114 101 128 182 189 0.9605 0.34881 -0.42428 0.044645 FALSE
2 383426 383582 144 6 433764 433912 66 9 wp 195 239 254 210 262 273 132 156 115 135 163 160 0.48886 -0.10057 0.1664 0.42779 FALSE
2 383757 383887 148 6 433429 433587 64 9 wp 133 150 129 151 142 178 78 104 78 109 105 104 0.39485 0.011726 0.12686 0.62628 FALSE
2 383929 384073 149 6 433261 433419 63 9 wp 194 225 231 235 245 320 106 143 139 173 138 179 0.47434 0.056271 0.1857 0.37554 FALSE
2 384991 385110 158 6 432228 432362 51 9 wp 129 152 150 141 133 142 64 97 113 94 74 109 0.39119 -0.26 0.16824 0.53282 FALSE
2 385133 385289 161 6 432058 432215 49 9 wp 148 173 198 135 182 198 102 138 139 142 165 157 0.18166 0.018034 -0.084638 0.70021 FALSE
2 385635 385781 165 6 431585 431741 42 9 wp 153 199 148 183 221 263 187 194 203 209 242 253 -0.50565 -0.019137 0.37563 0.068526 FALSE
2 385791 385931 166 6 431412 431562 40 9 wp 123 190 152 169 142 212 124 193 173 204 156 213 -0.34682 -0.050295 0.17119 0.42074 FALSE
2 385951 386128 167 6 431220 431372 39 9 wp 114 158 157 161 91 146 145 253 285 211 109 214 -0.92838 -0.62559 0.49263 0.24535 FALSE
2 386406 386553 169 6 430792 430939 37 9 wp 191 234 229 206 206 257 192 180 171 227 211 225 -0.022464 -0.0076514 -0.010993 0.95731 FALSE
2 386561 386731 170 6 430615 430761 36 9 wp 157 203 214 177 184 189 173 203 178 179 134 165 -0.23235 -0.50044 0.39982 0.056915 FALSE
2 386726 386858 171 6 430482 430620 35 9 wp 252 280 233 170 250 261 95 164 156 215 251 214 0.63179 0.45427 -0.68899 0.0049915 FALSE
2 386888 387049 172 6 430289 430455 34 9 wp 180 209 230 168 195 235 133 188 178 182 156 187 0.041356 -0.20376 0.097832 0.63903 FALSE
2 387200 387338 174 6 430008 430146 32 9 wp 182 221 230 176 152 255 111 138 128 147 116 157 0.47125 -0.12956 -0.050895 0.81338 FALSE
2 387351 387490 175 6 429848 429996 31 9 wp 118 130 162 130 160 209 79 127 107 139 116 143 0.12333 0.072789 0.1474 0.54008 FALSE
2 387990 388146 180 6 429200 429358 26 9 wp 203 282 249 199 221 285 115 171 153 154 149 181 0.46991 -0.13568 0.022654 0.91332 FALSE
2 389078 389200 194 6 428065 428267 10 9 wp 110 164 119 166 130 180 49 109 87 81 64 93 0.42807 -0.30408 0.54009 0.089366 FALSE
2 389321 389478 196 6 427887 428033 9 9 wp 98 115 112 167 155 175 54 87 84 60 60 87 0.26894 -0.3964 0.96717 0.0013269 FALSE
2 390066 390188 200 6 427128 427282 4 9 wp 165 256 246 239 204 293 65 128 102 96 81 122 0.90884 -0.25107 0.35151 0.1561 FALSE
2 390225 390373 201 6 426968 427122 3 9 wp 137 184 177 183 188 212 81 118 93 99 91 113 0.49598 -0.22587 0.41022 0.084573 FALSE
2 390421 390543 202 6 426797 426947 2 9 wp 131 191 211 204 146 228 110 124 112 113 94 107 0.33035 -0.42862 0.50896 0.069532 FALSE
2 397103 397259 5 6 420057 420197 72 10 wp 140 191 203 108 148 180 50 66 52 84 65 64 1.3869 0.064466 -0.41479 0.1535 FALSE
2 397713 397860 11 6 419418 419566 67 10 wp 165 190 176 146 183 228 71 68 71 118 144 126 1.0588 0.60111 -0.59748 0.012879 FALSE
2 398011 398162 13 6 419114 419261 64 10 wp 137 141 169 100 172 216 131 119 143 177 244 218 -0.10152 0.41005 -0.36629 0.25367 FALSE
2 398183 398314 14 6 418958 419102 63 10 wp 190 240 207 177 201 256 263 264 321 398 466 432 -0.69593 0.3268 -0.39347 0.069987 FALSE
2 398464 398652 15 6 418628 418811 62 10 wp 153 193 194 170 167 198 77 133 110 120 95 122 0.48981 -0.19729 0.13795 0.55135 FALSE
2 398634 398809 16 6 418478 418638 61 10 wp 177 226 265 176 194 236 84 121 145 107 117 128 0.66095 -0.2644 0.07468 0.73281 FALSE
2 398822 398947 17 6 418329 418460 60 10 wp 156 183 186 161 174 174 76 146 134 82 96 95 0.30401 -0.64498 0.55698 0.018855 FALSE
2 399853 399977 31 6 417300 417423 46 10 wp 125 166 174 119 120 165 66 90 74 78 79 109 0.73756 -0.074891 -0.18087 0.51673 FALSE
2 400146 400286 33 6 416989 417135 43 10 wp 193 195 220 129 181 204 66 85 109 89 107 93 0.96144 -0.11904 -0.18922 0.43113 FALSE
2 400305 400441 34 6 416835 416991 42 10 wp 117 156 163 109 149 178 79 87 74 88 107 109 0.57395 0.053757 -0.11184 0.67765 FALSE
2 400468 400600 35 6 416675 416828 41 10 wp 149 237 208 153 185 213 71 92 95 161 118 176 0.9221 0.53428 -0.68933 0.0022433 FALSE
2 400622 400781 36 6 416500 416645 40 10 wp 139 188 167 156 134 224 70 87 83 127 83 96 0.76402 0.069781 -0.072514 0.77377 FALSE
2 401303 401442 39 6 415837 415992 37 10 wp 230 273 266 212 236 325 165 232 235 255 236 246 0.01619 -0.050885 -0.0060197 0.97636 FALSE
2 402685 402827 58 6 414464 414588 20 10 wp 166 199 177 178 133 220 91 120 156 87 76 94 0.29802 -0.78977 0.70298 0.0074272 FALSE
2 402831 402957 59 6 414315 414447 19 10 wp 132 149 179 139 148 169 56 83 79 91 88 110 0.8087 0.12981 -0.19055 0.48055 FALSE
2 403169 403296 63 6 413977 414127 17 10 wp 147 151 159 136 193 201 70 78 66 112 102 98 0.81984 0.26013 -0.10879 0.67331 FALSE
2 404137 404287 74 6 412990 413154 9 10 wp 174 213 199 155 235 246 68 87 88 104 111 84 0.99779 0.027021 0.030934 0.89523 FALSE
2 404449 404608 77 6 412669 412831 6 10 wp 251 302 292 228 308 348 85 100 87 102 120 129 1.3585 0.083795 -0.079037 0.71511 FALSE
2 404627 404772 78 6 412503 412647 5 10 wp 175 230 220 143 188 213 68 86 73 71 89 93 1.183 -0.12486 -0.13072 0.59574 FALSE
2 404786 404915 79 6 412360 412516 4 10 wp 156 199 210 266 186 219 87 98 79 109 60 98 0.80702 -0.28419 0.51464 0.20487 FALSE
2 404948 405087 80 6 412192 412352 3 10 wp 180 208 220 183 194 266 77 98 79 102 122 142 0.98445 0.24329 -0.22351 0.32387 FALSE
2 405103 405254 81 6 412022 412177 2 10 wp 133 190 196 175 129 196 69 95 88 99 65 93 0.76348 -0.25283 0.15878 0.54423 FALSE
2 405279 405408 83 6 411868 411996 1 10 wp 176 223 233 145 137 164 136 172 170 96 83 73 0.12608 -1.1999 0.65254 0.0039783 FALSE
2 406621 406763 4 6 404548 404691 359 11 wp 216 247 210 141 196 242 255 217 171 504 454 603 -0.23591 0.95905 -1.2508 1.8177e-05 FALSE
2 406762 406904 5 6 404410 404546 357 11 wp 163 187 242 130 203 232 269 287 239 462 424 546 -0.71721 0.54971 -0.67987 0.0020185 FALSE
2 406906 407056 6 6 404248 404404 356 11 wp 169 163 165 123 186 188 279 286 274 481 520 575 -1.0342 0.61541 -0.68138 0.00097401 FALSE
2 407097 407244 8 6 404058 404199 355 11 wp 170 263 215 215 165 267 328 429 381 540 356 544 -1.0947 0.05077 -0.099594 0.68599 FALSE
2 407516 407668 9 6 403644 403799 353 11 wp 149 145 138 175 157 217 272 359 320 396 327 465 -1.403 0.034457 0.24943 0.22583 FALSE
2 407848 407979 13 6 403346 403499 350 11 wp 142 162 198 136 128 199 231 356 233 412 276 423 -0.97884 0.15462 -0.33281 0.2729 FALSE
2 408051 408187 14 6 403105 403262 349 11 wp 143 148 156 154 134 155 239 330 333 606 516 596 -1.2769 0.65394 -0.71398 0.00048789 FALSE
2 409246 409384 22 6 401917 402067 346 11 wp 126 114 135 105 151 159 103 115 105 165 171 205 -0.057257 0.45494 -0.37401 0.11349 FALSE
2 409364 409537 23 6 401773 401927 345 11 wp 169 177 208 120 185 209 142 170 179 145 213 204 -0.098801 -0.084468 -0.091492 0.70235 FALSE
2 410025 410170 30 6 401140 401284 337 11 wp 148 157 127 96 169 154 55 64 56 69 104 82 1.0352 0.26491 -0.37885 0.29699 FALSE
2 410640 410779 37 6 400531 400677 333 11 wp 166 285 252 207 154 232 80 127 85 90 93 83 0.98505 -0.40284 0.1258 0.69137 FALSE
2 410961 411115 38 6 400194 400350 332 11 wp 170 202 226 172 167 209 167 228 246 217 212 166 -0.37037 -0.37424 0.19907 0.33485 FALSE
2 411145 411288 39 6 400018 400166 331 11 wp 158 179 188 140 187 246 100 121 150 158 177 147 0.23015 0.10519 -0.047971 0.82505 FALSE
2 411303 411451 40 6 399852 400017 330 11 wp 205 235 251 176 220 330 144 163 164 210 246 212 0.27491 0.22485 -0.22822 0.26887 FALSE
2 412063 412203 47 6 399081 399214 325 11 wp 125 161 188 121 96 118 92 155 110 75 81 109 0.13872 -0.70556 0.17019 0.51697 FALSE
2 412865 412984 53 6 398338 398467 315 11 wp 116 161 176 114 130 179 80 132 113 147 144 141 0.20779 0.14296 -0.29799 0.21141 FALSE
2 413335 413476 56 6 397823 397977 309 11 wp 181 238 227 139 217 252 117 159 136 181 215 216 0.37366 0.29392 -0.445 0.033061 FALSE
2 413478 413626 57 6 397652 397828 308 11 wp 200 213 215 167 227 302 157 189 180 218 286 309 -0.016137 0.34444 -0.27144 0.20073 FALSE
2 413690 413845 59 6 397483 397642 307 11 wp 180 242 222 175 198 296 122 188 167 208 222 240 0.16388 0.21794 -0.22867 0.26696 FALSE
2 414382 414509 63 6 396802 396960 303 11 wp 67 99 78 71 92 141 31 32 22 91 97 116 1.2295 1.5425 -1.2998 0.0010509 FALSE
2 414544 414689 65 6 396640 396778 302 11 wp 107 131 96 92 112 142 56 80 41 90 123 126 0.64541 0.65637 -0.67277 0.031554 FALSE
2 414872 415013 67 6 396292 396444 299 11 wp 144 186 196 181 147 227 133 146 143 180 159 170 0.033675 -0.015324 0.041685 0.84553 FALSE
2 415034 415175 68 6 396127 396271 298 11 wp 187 194 194 168 187 240 236 260 257 320 308 243 -0.66498 -0.06945 0.053055 0.82038 FALSE
2 415175 415338 69 6 395977 396115 297 11 wp 93 132 120 171 132 181 233 315 305 269 203 201 -1.5809 -0.61523 1.0625 1.1201e-06 FALSE
2 415821 415988 70 6 395300 395463 296 11 wp 154 201 194 167 191 229 77 108 107 69 70 60 0.63878 -0.82494 0.86872 0.00045008 FALSE
2 415998 416155 71 6 395155 395311 295 11 wp 160 225 232 139 225 221 75 100 78 78 79 68 1.0042 -0.44538 0.31749 0.22153 FALSE
2 416166 416319 72 6 394948 395139 294 11 wp 159 210 234 180 203 248 86 112 110 85 101 88 0.69089 -0.44373 0.45905 0.045389 FALSE
2 416476 416628 74 6 394678 394832 292 11 wp 182 239 218 177 196 242 96 153 117 109 97 105 0.53508 -0.50777 0.39864 0.071124 FALSE
2 416615 416782 75 6 394526 394671 291 11 wp 185 182 181 126 196 214 98 140 121 103 150 118 0.35053 -0.2208 0.11506 0.66116 FALSE
2 416790 416940 76 6 394364 394518 290 11 wp 207 273 281 170 236 296 120 147 143 135 122 148 0.61244 -0.30129 0.12252 0.56107 FALSE
2 417135 417260 79 6 394029 394177 286 11 wp 126 135 158 155 182 231 91 133 93 112 127 119 0.1325 -0.099256 0.47636 0.044409 FALSE
2 417296 417444 80 6 393866 394014 285 11 wp 209 236 196 242 211 264 126 183 163 122 111 122 0.17896 -0.68601 0.79646 0.00017252 FALSE
2 417462 417604 81 6 393696 393854 284 11 wp 136 175 184 236 171 250 148 250 159 153 129 146 -0.43812 -0.6499 1.0201 0.00067214 FALSE
2 417687 417830 82 6 393475 393621 283 11 wp 212 221 234 256 234 293 110 126 102 104 85 96 0.70542 -0.53294 0.71197 0.0011649 FALSE
2 418010 418170 85 6 393140 393276 281 11 wp 160 194 192 179 131 199 69 105 104 65 56 68 0.70787 -0.83053 0.68142 0.0085309 FALSE
2 418307 418448 86 6 392872 393006 280 11 wp 172 223 177 149 205 224 129 147 119 142 109 144 0.25376 -0.29079 0.24694 0.25647 FALSE
2 418477 418596 87 6 392705 392835 279 11 wp 128 127 125 104 87 132 60 101 82 75 67 65 0.39239 -0.49699 0.19768 0.53506 FALSE
2 418804 418941 89 6 392368 392516 276 11 wp 136 183 163 125 157 211 127 155 116 186 185 218 -0.0052575 0.27829 -0.30908 0.15273 FALSE
2 418953 419111 90 6 392204 392364 275 11 wp 148 195 166 123 191 229 145 158 159 234 217 269 -0.14171 0.35032 -0.32376 0.12206 FALSE
2 419589 419701 94 6 391593 391747 272 11 wp 129 174 134 106 83 130 152 209 226 205 286 271 -0.69328 0.10658 -0.61427 0.023794 FALSE
2 420267 420377 98 6 390875 391069 269 11 wp 140 167 150 165 233 241 83 90 56 180 156 188 0.71494 0.90214 -0.47655 0.036499 FALSE
2 421172 421311 108 6 389996 390167 257 11 wp 136 167 158 119 170 181 43 61 36 60 96 72 1.4454 0.43088 -0.46166 0.1257 FALSE
2 421470 421611 112 6 389724 389858 255 11 wp 206 224 209 187 223 254 67 84 79 85 86 84 1.2059 -0.12981 0.1249 0.5972 FALSE
2 421771 421927 116 6 389376 389533 251 11 wp 180 232 194 160 194 256 84 84 83 88 100 74 0.98925 -0.22038 0.1653 0.4874 FALSE
2 421950 422076 118 6 389227 389372 249 11 wp 118 146 181 164 136 188 49 57 43 58 59 54 1.2922 -0.084474 0.17566 0.57382 FALSE
2 422263 422410 120 6 388911 389048 246 11 wp 156 198 196 167 135 171 50 66 77 93 64 60 1.2389 -0.10324 -0.1537 0.57474 FALSE
2 422712 422859 125 6 388445 388591 243 11 wp 123 159 172 134 155 181 60 91 83 110 66 111 0.68451 0.013887 -0.013771 0.9588 FALSE
2 422854 423000 126 6 388315 388455 242 11 wp 125 161 140 143 160 190 100 113 79 101 69 111 0.26052 -0.35258 0.50969 0.046723 FALSE
2 423035 423187 127 6 388136 388292 241 11 wp 193 172 226 206 195 235 132 158 122 177 140 209 0.24761 0.058462 -0.0066758 0.97711 FALSE
2 423213 423356 128 6 387945 388093 240 11 wp 105 128 154 204 130 175 134 194 156 217 146 185 -0.59711 -0.098872 0.47078 0.15124 FALSE
2 423508 423658 129 6 387638 387811 239 11 wp 155 205 197 197 184 221 246 275 310 280 237 298 -0.8589 -0.31589 0.38475 0.060301 FALSE
2 423711 423871 130 6 387430 387597 238 11 wp 175 230 253 246 234 280 231 296 277 274 218 256 -0.56897 -0.38557 0.55267 0.0064272 FALSE
2 423893 424029 131 6 387270 387420 237 11 wp 151 191 157 152 150 196 141 183 179 155 190 168 -0.28296 -0.24601 0.18773 0.37882 FALSE
2 424064 424180 132 6 387108 387246 236 11 wp 147 187 185 166 168 225 120 195 184 172 159 169 -0.20826 -0.26539 0.3179 0.1333 FALSE
2 424394 424512 135 6 386765 386905 234 11 wp 194 240 210 185 197 269 108 160 129 207 197 207 0.42985 0.34764 -0.39355 0.059348 FALSE
2 424542 424694 136 6 386588 386755 233 11 wp 173 208 185 173 166 238 129 176 139 191 163 183 0.079058 -0.0052288 -0.027348 0.89687 FALSE
2 425053 425204 141 6 386094 386248 226 11 wp 184 269 256 182 263 267 132 128 125 178 162 174 0.58784 0.12551 -0.16799 0.42216 FALSE
2 425394 425533 144 6 385750 385902 223 11 wp 183 262 237 191 205 263 56 76 71 92 71 88 1.4712 0.026699 -0.12738 0.59433 FALSE
2 425565 425717 145 6 385579 385738 222 11 wp 172 255 227 211 211 228 67 108 89 114 100 92 1.0356 -0.056408 0.011191 0.96076 FALSE
2 425753 425875 146 6 385425 385551 221 11 wp 171 213 242 150 223 260 78 108 81 125 116 100 0.95239 0.078453 -0.12362 0.58553 FALSE
2 426047 426178 147 6 385121 385281 220 11 wp 97 111 127 139 102 125 62 106 72 109 63 81 0.2174 -0.19483 0.29106 0.40064 FALSE
2 426181 426323 148 6 384965 385121 219 11 wp 160 200 174 121 208 240 97 90 86 196 188 197 0.68029 0.79618 -0.77671 0.0016444 FALSE
2 426333 426491 149 6 384811 384950 218 11 wp 123 132 135 119 159 198 69 112 96 181 164 179 0.23219 0.64856 -0.42932 0.070757 FALSE
2 426538 426684 150 6 384610 384799 217 11 wp 207 211 213 175 231 294 168 239 204 379 350 511 -0.21657 0.73639 -0.6595 0.0011649 FALSE
2 427112 427235 153 6 384067 384213 212 11 wp 180 188 191 149 195 227 201 217 202 297 325 301 -0.42753 0.28876 -0.32321 0.1163 FALSE
2 427236 427369 154 6 383928 384064 211 11 wp 145 146 109 121 175 176 114 118 107 182 232 230 -0.033773 0.63474 -0.46613 0.10471 FALSE
2 427382 427543 155 6 383768 383924 210 11 wp 149 158 155 118 161 173 140 170 159 254 282 234 -0.2931 0.43965 -0.53304 0.013812 FALSE
2 428458 428607 161 6 382701 382859 203 11 wp 111 122 126 90 150 171 78 80 67 128 154 141 0.39179 0.62334 -0.49955 0.062833 FALSE
2 428588 428714 162 6 382570 382736 201 11 wp 108 104 122 92 123 134 67 73 62 90 111 100 0.44875 0.29027 -0.29046 0.35142 FALSE
2 428939 429089 164 6 382216 382370 199 11 wp 137 173 182 129 189 203 107 118 112 140 168 160 0.26293 0.19016 -0.1641 0.46346 FALSE
2 429091 429223 165 6 382072 382227 198 11 wp 115 182 170 213 109 130 101 206 156 124 59 129 -0.24789 -0.83928 0.8054 0.12804 FALSE
2 430005 430137 168 6 381128 381275 195 11 wp 135 136 162 101 153 176 95 123 130 199 218 230 0.047075 0.61747 -0.69485 0.0017749 FALSE
2 430798 430938 175 6 380364 380514 188 11 wp 124 120 139 79 125 141 110 134 128 157 170 169 -0.22829 0.13497 -0.35564 0.1392 FALSE
2 430942 431090 176 6 380216 380370 187 11 wp 128 120 143 140 129 180 131 151 148 176 138 200 -0.40942 -0.033033 0.17168 0.44395 FALSE
2 431345 431487 178 6 379842 379984 184 11 wp 139 147 158 110 134 153 192 243 241 204 165 259 -0.87686 -0.39469 0.17433 0.41068 FALSE
2 431515 431663 179 6 379635 379791 183 11 wp 85 113 121 110 134 158 171 173 150 220 193 208 -0.92328 0.036853 0.24403 0.28073 FALSE
2 431683 431829 180 6 379476 379624 181 11 wp 192 252 247 227 245 293 316 339 332 425 387 475 -0.80212 0.08937 0.0080374 0.96694 FALSE
2 431946 432088 181 6 379218 379368 180 11 wp 118 179 141 158 143 182 92 161 149 148 87 150 -0.14048 -0.33581 0.43488 0.095028 FALSE
2 432114 432253 182 6 379050 379194 179 11 wp 124 144 128 167 152 195 95 123 102 139 93 144 0.035805 -0.054846 0.37885 0.11614 FALSE
2 432447 432593 184 6 378717 378885 177 11 wp 180 213 222 192 245 275 153 173 150 232 220 291 0.088188 0.34996 -0.19504 0.34329 FALSE
2 432584 432733 185 6 378561 378718 176 11 wp 107 149 156 163 123 183 87 136 121 148 105 132 -0.011857 -0.11138 0.25596 0.28624 FALSE
2 432735 432883 186 6 378400 378560 174 11 wp 196 198 227 183 238 271 130 171 180 203 191 203 0.10225 0.035426 0.05793 0.77923 FALSE
2 432880 433039 187 6 378249 378407 173 11 wp 159 177 182 171 146 194 142 176 160 187 167 176 -0.15755 -0.13203 0.061367 0.77295 FALSE
2 433068 433218 189 6 378064 378218 171 11 wp 175 263 240 186 179 246 128 198 195 164 150 184 0.10805 -0.33825 0.1398 0.50089 FALSE
2 433200 433363 190 6 377926 378073 169 11 wp 162 182 156 174 144 199 106 176 178 142 85 151 -0.13227 -0.55827 0.552 0.036686 FALSE
2 433384 433506 192 6 377797 377933 167 11 wp 103 130 153 125 183 202 64 115 85 164 137 155 0.28049 0.51928 -0.17385 0.475 FALSE
2 433518 433652 193 6 377649 377797 166 11 wp 171 248 206 139 221 273 126 189 151 164 181 205 0.15041 -0.036994 -0.011361 0.95724 FALSE
2 433819 433969 196 6 377309 377484 162 11 wp 145 173 166 202 191 235 139 199 195 178 125 206 -0.40617 -0.34885 0.67532 0.0013181 FALSE
2 434019 434157 198 6 377144 377292 161 11 wp 159 190 212 180 179 212 135 154 163 144 118 156 0.032362 -0.40014 0.37878 0.0774 FALSE
2 434239 434399 199 6 376901 377041 159 11 wp 148 192 190 220 127 196 166 253 199 153 127 164 -0.4917 -0.75377 0.75986 0.010868 FALSE
2 434437 434590 200 6 376704 376865 158 11 wp 206 232 221 188 215 284 127 201 202 172 200 229 0.055006 -0.089635 0.084329 0.68171 FALSE
2 434802 434936 204 6 376383 376517 156 11 wp 194 212 239 199 224 307 119 176 154 184 181 210 0.25599 0.080918 0.032762 0.87425 FALSE
2 434960 435086 206 6 376218 376376 154 11 wp 161 184 196 137 167 175 109 133 123 146 130 140 0.29245 -0.093086 -0.1342 0.54942 FALSE
2 435108 435251 207 6 376054 376202 153 11 wp 130 167 177 145 163 168 62 118 108 116 114 120 0.45669 0.017566 -0.0537 0.82627 FALSE
2 435261 435415 208 6 375891 376047 152 11 wp 174 224 222 171 238 269 151 170 144 187 172 193 0.13064 -0.040902 0.11198 0.58988 FALSE
2 435446 435587 209 6 375718 375864 151 11 wp 235 314 305 229 281 370 136 216 234 266 263 268 0.27782 0.17816 -0.19597 0.33216 FALSE
2 435606 435758 210 6 375538 375689 150 11 wp 168 192 231 262 213 302 216 294 286 327 325 348 -0.70135 0.053546 0.29378 0.14559 FALSE
2 435898 436051 211 6 375248 375405 149 11 wp 132 236 238 158 201 252 197 229 230 330 237 347 -0.40942 0.18691 -0.22207 0.31761 FALSE
2 436069 436193 212 6 375085 375238 148 11 wp 110 141 146 140 162 215 122 138 136 221 232 250 -0.27795 0.54339 -0.22131 0.30515 FALSE
2 436451 436604 216 6 374723 374845 142 11 wp 181 150 221 150 173 225 174 163 140 213 187 225 -0.076731 0.08505 -0.16633 0.54676 FALSE
2 436625 436779 217 6 374525 374681 141 11 wp 138 183 154 139 153 181 128 183 156 213 190 261 -0.24654 0.22597 -0.28441 0.18069 FALSE
2 437040 437198 219 6 374105 374263 139 11 wp 166 223 217 185 193 242 93 132 113 120 98 130 0.56768 -0.23821 0.22114 0.31771 FALSE
2 437206 437362 220 6 373941 374099 138 11 wp 109 145 157 145 125 184 93 128 95 92 78 107 0.099925 -0.47454 0.569 0.028649 FALSE
2 437385 437533 221 6 373776 373921 137 11 wp 147 227 225 212 220 265 122 147 152 185 152 171 0.22395 -0.010421 0.18732 0.37216 FALSE
2 437524 437673 222 6 373629 373775 136 11 wp 205 233 244 206 169 243 141 138 146 147 142 171 0.39923 -0.17888 -0.015667 0.94074 FALSE
2 437706 437842 223 6 373451 373599 135 11 wp 169 202 201 192 194 251 99 160 132 127 111 154 0.28376 -0.27283 0.37331 0.084441 FALSE
2 437989 438147 225 6 373154 373315 133 11 wp 197 213 176 150 147 192 120 153 122 131 120 131 0.30097 -0.3306 0.007575 0.97269 FALSE
2 438292 438444 228 6 372844 373010 131 11 wp 124 168 121 133 145 163 94 98 118 102 114 125 0.13506 -0.14868 0.19303 0.44387 FALSE
2 439791 439916 247 6 371399 371525 111 11 wp 129 170 162 143 157 188 85 165 140 113 111 133 -0.018574 -0.39297 0.42414 0.067508 FALSE
2 440526 440700 260 6 370607 370777 102 11 wp 142 183 191 170 164 209 161 191 175 167 169 207 -0.31212 -0.24421 0.26961 0.2001 FALSE
2 440852 440988 263 6 370323 370453 99 11 wp 147 235 231 225 193 280 172 254 261 198 181 196 -0.44055 -0.52767 0.67241 0.001046 FALSE
2 441022 441178 264 6 370125 370286 98 11 wp 194 209 223 217 218 233 173 291 247 230 196 280 -0.44159 -0.28415 0.33178 0.10454 FALSE
2 441480 441602 266 6 369685 369829 96 11 wp 156 151 210 140 168 185 105 147 108 194 148 191 0.25141 0.28412 -0.40769 0.062516 FALSE
2 441629 441771 267 6 369522 369673 95 11 wp 239 293 347 273 292 383 119 154 160 216 194 241 0.74514 0.30729 -0.25203 0.22007 FALSE
2 441796 441958 268 6 369339 369512 94 11 wp 146 178 210 166 174 197 125 192 147 159 141 200 -0.068983 -0.17238 0.13543 0.52484 FALSE
2 441956 442113 269 6 369197 369344 93 11 wp 138 205 196 163 193 224 107 192 184 175 161 191 -0.10781 -0.14088 0.19878 0.34539 FALSE
2 442119 442297 270 6 369039 369187 92 11 wp 229 234 253 185 191 246 206 245 227 216 197 235 -0.19412 -0.35189 0.087903 0.6676 FALSE
2 442972 443141 277 6 368186 368338 82 11 wp 125 196 202 182 129 175 107 183 163 103 78 100 -0.064276 -0.95659 0.82671 0.0050969 FALSE
2 443966 444126 289 6 367177 367336 73 11 wp 128 180 219 177 168 221 109 115 94 129 111 119 0.43362 -0.11546 0.17621 0.46169 FALSE
2 444143 444275 290 6 367040 367166 71 11 wp 123 114 127 115 119 159 77 86 109 115 80 132 0.15405 -0.024507 0.068297 0.80423 FALSE
2 444298 444440 291 6 366866 367024 70 11 wp 153 215 179 149 183 219 95 131 121 137 174 170 0.38266 0.19602 -0.24091 0.27022 FALSE
2 444456 444599 292 6 366706 366852 69 11 wp 148 154 184 127 151 190 94 131 133 130 110 137 0.17441 -0.20308 0.086189 0.71105 FALSE
2 444608 444764 293 6 366541 366700 68 11 wp 149 179 192 201 148 217 193 305 258 270 181 263 -0.80498 -0.35827 0.43617 0.060381 FALSE
2 444931 445077 294 6 366228 366379 67 11 wp 179 251 281 247 217 250 186 336 261 262 189 283 -0.40554 -0.36355 0.34151 0.17871 FALSE
2 445108 445269 295 6 366060 366208 66 11 wp 186 229 226 216 199 225 174 255 167 183 177 216 -0.16792 -0.33033 0.28702 0.17132 FALSE
2 445272 445426 296 6 365894 366024 65 11 wp 206 250 230 213 238 259 171 242 254 214 200 231 -0.22532 -0.32281 0.32262 0.11435 FALSE
2 445442 445625 298 6 365708 365883 64 11 wp 172 222 235 182 223 239 142 225 173 168 164 193 -0.050209 -0.31495 0.3009 0.14606 FALSE
2 446306 446451 308 6 364885 365033 56 11 wp 211 250 243 163 220 253 127 175 136 193 184 211 0.41288 0.14465 -0.35265 0.089027 FALSE
2 446770 446924 312 6 364389 364548 53 11 wp 164 201 235 161 208 241 119 184 174 184 188 248 0.062015 0.10186 -0.13307 0.52148 FALSE
2 446931 447069 313 6 364235 364379 52 11 wp 203 221 213 167 244 245 117 157 121 169 143 218 0.42019 0.13619 -0.15437 0.46271 FALSE
2 447252 447402 315 6 363902 364059 49 11 wp 197 201 231 202 245 300 235 307 291 253 304 336 -0.67398 -0.17971 0.36383 0.071691 FALSE
2 447533 447667 316 6 363642 363780 48 11 wp 134 156 152 179 245 233 119 149 125 234 197 218 -0.10524 0.44154 0.078949 0.70988 FALSE
2 447681 447833 317 6 363469 363633 47 11 wp 207 278 277 267 249 296 150 203 202 273 219 266 0.18221 0.17134 -0.11967 0.55685 FALSE
2 447864 448002 318 6 363300 363446 46 11 wp 139 220 234 198 187 226 102 153 141 171 127 174 0.30363 -0.024238 0.03175 0.88161 FALSE
2 448010 448164 319 6 363138 363294 45 11 wp 168 234 226 170 210 250 128 160 176 218 221 213 0.15867 0.2151 -0.26369 0.20242 FALSE
2 448178 448332 320 6 362974 363132 44 11 wp 125 181 188 166 165 243 140 181 170 190 175 204 -0.2722 -0.068288 0.23084 0.27328 FALSE
2 448679 448825 324 6 362481 362649 39 11 wp 165 187 192 150 188 218 134 172 204 178 217 194 -0.17522 -0.064138 0.036249 0.86239 FALSE
2 448857 449001 326 6 362305 362453 38 11 wp 182 177 185 162 203 249 184 185 233 196 272 240 -0.41954 -0.049305 0.15255 0.55418 FALSE
2 449015 449173 327 6 362136 362294 37 11 wp 164 222 246 182 256 271 185 215 234 220 257 219 -0.288 -0.14215 0.25758 0.20789 FALSE
2 449524 449642 329 6 361641 361783 35 11 wp 135 131 153 127 123 160 73 109 106 121 123 90 0.28043 -0.050102 -0.040141 0.8773 FALSE
2 449662 449820 331 6 361481 361627 34 11 wp 189 218 219 161 206 266 132 148 161 166 186 171 0.22927 -0.034193 -0.016317 0.9379 FALSE
2 449831 449981 332 6 361298 361470 33 11 wp 197 232 236 178 243 322 127 170 180 161 216 190 0.20986 -0.022282 0.1119 0.58762 FALSE
2 450023 450152 333 6 361153 361283 32 11 wp 167 216 195 149 212 231 143 182 157 171 207 196 -0.014587 -0.026638 0.0031793 0.98785 FALSE
2 450493 450617 336 6 360671 360815 28 11 wp 162 194 189 143 176 202 121 145 116 178 200 195 0.23437 0.30233 -0.42408 0.047778 FALSE
2 450657 450784 337 6 360506 360648 27 11 wp 101 123 151 144 114 171 77 153 128 105 56 106 -0.19012 -0.69185 0.84021 0.0080837 FALSE
2 450800 450962 338 6 360344 360486 26 11 wp 165 222 193 209 188 206 125 182 166 179 152 166 0.023748 -0.20267 0.22148 0.29231 FALSE
2 450970 451089 340 6 360217 360335 25 11 wp 147 156 179 138 175 217 81 124 93 125 133 136 0.42728 0.12905 -0.056607 0.8085 FALSE
2 451155 451280 341 6 360029 360183 23 11 wp 178 231 193 175 233 300 160 149 150 249 318 296 0.099725 0.61746 -0.45189 0.067903 FALSE
2 451286 451453 342 6 359855 360021 22 11 wp 219 269 210 184 218 272 134 184 168 239 202 271 0.25499 0.26903 -0.38285 0.062388 FALSE
2 451659 451800 344 6 359495 359649 20 11 wp 133 191 201 153 195 216 100 114 114 147 169 171 0.39319 0.28769 -0.23222 0.29104 FALSE
2 451804 451961 345 6 359323 359474 19 11 wp 172 196 179 76 228 197 95 120 101 128 189 182 0.51936 0.37839 -0.58771 0.17537 FALSE
2 452014 452168 346 6 359138 359293 18 11 wp 137 186 168 229 149 221 84 116 107 106 77 105 0.40347 -0.37309 0.6273 0.058009 FALSE
2 452572 452733 347 6 358572 358736 17 11 wp 147 159 184 154 176 203 297 300 280 385 389 402 -1.1276 0.1297 -0.063103 0.76014 FALSE
2 453573 453733 353 6 357568 357725 11 11 wp 134 198 169 151 161 176 322 346 376 502 386 544 -1.3468 0.16118 -0.24142 0.23672 FALSE
2 453926 454062 356 6 357238 357378 7 11 wp 154 166 165 115 177 184 221 234 254 341 390 387 -0.82563 0.37131 -0.46195 0.026093 FALSE
2 454462 454600 362 6 356705 356843 4 11 wp 171 255 218 188 246 262 239 245 243 397 325 385 -0.46713 0.31305 -0.24933 0.21717 FALSE
2 454912 455068 364 6 356233 356389 2 11 wp 216 238 256 221 240 326 133 209 176 196 193 250 0.19161 0.026605 0.058424 0.77566 FALSE
2 455081 455225 365 6 356082 356222 1 11 wp 177 164 187 171 225 258 164 205 183 240 272 314 -0.33211 0.29728 -0.055674 0.78685 FALSE
2 455576 455735 2 6 355585 355743 617 12 wp 173 173 189 123 259 231 196 186 198 313 481 432 -0.40204 0.78583 -0.66319 0.10593 FALSE
2 457293 457464 20 6 353879 354035 598 12 wp 192 238 231 153 236 274 177 238 223 220 276 266 -0.22121 -0.018692 -0.042624 0.83471 FALSE
2 457471 457622 21 6 353713 353865 597 12 wp 175 203 213 202 182 228 188 246 250 250 178 267 -0.48194 -0.26145 0.26415 0.19786 FALSE
2 457968 458114 24 6 353231 353357 594 12 wp 175 243 210 142 199 211 133 132 140 185 179 204 0.34585 0.19716 -0.43689 0.038343 FALSE
2 458137 458287 25 6 353060 353202 593 12 wp 176 209 213 150 206 245 182 164 158 279 283 273 -0.046358 0.43256 -0.48884 0.026963 FALSE
2 458301 458429 26 6 352884 353040 592 12 wp 121 195 225 246 140 248 204 251 272 345 199 310 -0.71862 -0.055968 0.26267 0.46852 FALSE
2 458543 458681 27 6 352652 352796 591 12 wp 187 272 259 269 236 325 279 294 338 596 491 623 -0.63198 0.61725 -0.45243 0.015969 FALSE
2 459089 459259 30 6 352076 352222 588 12 wp 114 128 141 134 102 140 99 175 119 149 100 159 -0.29731 -0.22146 0.15035 0.5953 FALSE
2 459278 459409 31 6 351902 352062 587 12 wp 182 209 195 190 160 246 105 161 180 209 156 182 0.13357 0.024303 -0.059404 0.78018 FALSE
2 459431 459590 32 6 351740 351900 586 12 wp 123 195 209 140 174 209 135 166 172 208 168 210 -0.12972 0.026049 -0.084793 0.688 FALSE
2 459599 459743 33 6 351591 351733 585 12 wp 152 146 169 198 142 202 103 174 167 198 138 193 -0.17794 -0.017126 0.1833 0.51152 FALSE
2 460073 460230 36 6 351105 351265 582 12 wp 187 264 291 215 299 323 165 198 193 310 289 304 0.13082 0.41812 -0.29365 0.14789 FALSE
2 460245 460377 37 6 350943 351087 581 12 wp 124 154 123 158 171 222 117 125 114 152 151 200 -0.10845 0.20522 0.19313 0.38906 FALSE
2 460392 460520 39 6 350774 350930 580 12 wp 133 198 182 166 157 179 140 196 221 218 179 239 -0.39225 -0.085979 0.016618 0.93667 FALSE
2 460580 460734 40 6 350583 350723 579 12 wp 150 241 252 205 165 253 173 288 282 292 202 279 -0.48064 -0.21184 0.12713 0.61687 FALSE
2 460784 460932 41 6 350391 350539 578 12 wp 145 224 186 194 182 214 248 306 345 410 317 390 -0.97554 0.032027 0.017602 0.93097 FALSE
2 461149 461296 44 6 350012 350192 576 12 wp 179 233 223 150 244 268 198 230 270 427 438 510 -0.41434 0.69473 -0.69732 0.00053313 FALSE
2 461303 461459 45 6 349853 350011 575 12 wp 187 194 198 152 194 240 161 224 183 324 360 368 -0.23842 0.61285 -0.66347 0.001266 FALSE
2 461479 461604 46 6 349714 349840 574 12 wp 199 249 235 164 211 257 178 216 217 366 359 368 -0.11569 0.55919 -0.73228 0.0003256 FALSE
2 461633 461793 47 6 349528 349672 573 12 wp 176 272 277 208 190 285 225 270 256 408 330 456 -0.33942 0.37914 -0.51327 0.010332 FALSE
2 461820 461964 48 6 349356 349504 572 12 wp 131 153 140 151 142 184 175 261 211 281 199 316 -0.87561 0.016034 0.099875 0.63769 FALSE
2 462083 462230 49 6 349113 349245 571 12 wp 148 186 171 197 160 254 242 275 269 347 285 372 -0.91905 0.062421 0.15632 0.44585 FALSE
2 462249 462378 50 6 348902 349070 570 12 wp 127 160 141 169 174 223 170 225 189 312 269 364 -0.72225 0.40874 -0.060595 0.77062 FALSE
2 463008 463134 58 6 348186 348311 561 12 wp 165 174 198 95 200 185 100 92 99 177 238 206 0.59555 0.80214 -1.0348 0.0027463 FALSE
2 463296 463428 62 6 347892 348021 558 12 wp 171 201 208 114 217 255 60 90 91 127 143 147 1.0021 0.52084 -0.58469 0.041731 FALSE
2 463750 463906 65 6 347435 347567 553 12 wp 166 222 207 120 203 241 63 75 69 113 138 125 1.2431 0.58221 -0.72832 0.0044286 FALSE
2 464379 464557 69 6 346819 346975 548 12 wp 141 176 183 127 210 227 60 79 60 99 145 120 1.0513 0.59634 -0.48632 0.092614 FALSE
2 464569 464677 70 6 346647 346786 547 12 wp 127 153 129 110 122 146 20 49 46 68 73 91 1.5823 0.7507 -0.922 0.0065224 FALSE
2 465014 465167 76 6 346185 346344 543 12 wp 167 166 185 119 195 173 73 99 70 142 174 157 0.82986 0.69059 -0.83949 0.0023038 FALSE
2 465295 465451 78 6 345878 346040 539 12 wp 222 244 218 173 215 252 152 132 111 224 246 269 0.50165 0.59993 -0.76089 0.0011945 FALSE
2 465476 465634 80 6 345696 345870 538 12 wp 182 159 162 136 178 212 110 141 116 188 258 265 0.19413 0.67258 -0.68563 0.011341 FALSE
2 465834 465972 82 6 345353 345499 536 12 wp 189 192 221 152 147 225 199 229 227 284 265 283 -0.39646 0.060861 -0.32779 0.11108 FALSE
2 466792 466944 85 6 344383 344544 533 12 wp 189 275 263 169 255 283 48 53 49 71 83 65 1.9913 0.26716 -0.36318 0.15853 FALSE
2 467145 467292 86 6 344036 344185 532 12 wp 228 260 201 229 298 279 203 204 229 279 296 372 -0.16158 0.27882 -0.10622 0.62956 FALSE
2 467314 467457 87 6 343872 344018 531 12 wp 159 173 195 160 201 238 105 139 106 174 163 182 0.31731 0.28699 -0.16285 0.45077 FALSE
2 467665 467799 89 6 343509 343667 528 12 wp 196 239 246 185 219 280 135 169 155 193 225 212 0.29271 0.17871 -0.23231 0.26016 FALSE
2 467810 467956 90 6 343368 343505 527 12 wp 191 191 208 121 189 199 142 148 133 128 147 171 0.20118 -0.21739 -0.063218 0.78447 FALSE
2 467991 468136 91 6 343193 343335 526 12 wp 193 250 211 198 255 278 109 171 137 160 186 179 0.38233 0.061776 0.04371 0.83395 FALSE
2 468452 468606 94 6 342691 342877 522 12 wp 196 190 202 164 204 274 101 115 124 173 183 146 0.52156 0.28627 -0.23375 0.27917 FALSE
2 468643 468795 96 6 342530 342680 520 12 wp 163 151 166 183 177 231 101 146 138 112 99 122 0.058618 -0.48622 0.7246 0.0013499 FALSE
2 474892 475050 111 6 336245 336415 464 12 wp 169 215 203 126 219 248 223 203 210 269 370 349 -0.4139 0.33689 -0.39363 0.21248 FALSE
2 475607 475751 119 6 335609 335756 458 12 wp 167 203 194 132 183 239 201 261 225 213 273 292 -0.55912 -0.10175 0.0071701 0.97218 FALSE
2 475697 475851 120 6 335462 335608 457 12 wp 150 212 191 120 146 207 136 259 215 177 203 170 -0.40077 -0.40249 0.11303 0.65124 FALSE
2 476040 476173 124 6 335148 335295 454 12 wp 236 219 216 151 245 268 145 163 191 224 276 307 0.16381 0.40867 -0.50421 0.049496 FALSE
2 476209 476366 125 6 334966 335136 453 12 wp 168 211 189 146 221 259 144 151 153 195 274 256 0.058223 0.40783 -0.33557 0.19092 FALSE
2 476391 476526 126 6 334809 334945 452 12 wp 147 151 136 147 132 168 72 110 107 87 102 120 0.32993 -0.1777 0.16359 0.52437 FALSE
2 476835 476943 129 6 334392 334533 450 12 wp 108 176 135 129 110 180 73 110 60 137 74 108 0.50352 0.10884 -0.16109 0.64609 FALSE
2 476945 477081 130 6 334246 334390 449 12 wp 70 101 91 134 96 127 45 97 73 93 41 89 0.02996 -0.21571 0.63419 0.1233 FALSE
2 479275 479390 131 6 331942 332066 447 12 wp 145 166 156 170 127 200 138 194 183 283 193 312 -0.40666 0.3291 -0.29408 0.2313 FALSE
2 479463 479583 132 6 331732 331896 446 12 wp 165 198 187 184 191 268 179 172 181 296 276 303 -0.23789 0.42495 -0.26139 0.20434 FALSE
2 479613 479766 133 6 331570 331742 445 12 wp 166 197 216 186 211 274 141 189 168 256 287 317 -0.056348 0.50885 -0.35498 0.08454 FALSE
2 480548 480703 140 6 330664 330790 434 12 wp 143 173 186 147 124 176 159 221 208 269 143 259 -0.49926 -0.095953 -0.12038 0.67071 FALSE
2 480726 480844 141 6 330494 330614 433 12 wp 211 213 210 195 253 236 162 211 169 243 242 302 -0.041456 0.2527 -0.19746 0.33557 FALSE
2 480875 481023 142 6 330340 330475 432 12 wp 237 242 251 192 237 285 279 376 293 480 451 562 -0.64504 0.37089 -0.46862 0.014749 FALSE
2 481164 481304 143 6 330032 330180 431 12 wp 88 153 166 243 88 178 137 324 275 256 112 253 -1.1115 -0.50412 0.83459 0.17721 FALSE
2 481349 481491 144 6 329851 329999 430 12 wp 230 323 299 200 285 351 188 290 281 331 419 403 -0.10218 0.337 -0.42665 0.037296 FALSE
2 481516 481664 145 6 329694 329838 429 12 wp 144 197 190 157 216 260 103 129 115 199 206 198 0.3341 0.51883 -0.32467 0.12755 FALSE
2 481853 482003 147 6 329341 329515 427 12 wp 153 188 155 125 178 213 71 97 104 126 137 129 0.59983 0.2547 -0.26498 0.26354 FALSE
2 482121 482274 149 6 329072 329224 425 12 wp 138 171 180 122 181 191 96 108 108 123 122 140 0.36757 0.017372 -0.059483 0.7999 FALSE
2 482327 482467 152 6 328873 329014 422 12 wp 186 202 200 129 198 240 130 124 107 149 201 200 0.41607 0.31001 -0.4387 0.10967 FALSE
2 482430 482601 153 6 328765 328906 421 12 wp 208 225 228 123 204 260 115 148 139 201 203 232 0.44822 0.38089 -0.63042 0.0025421 FALSE
2 482907 483042 158 6 328317 328452 417 12 wp 125 158 176 111 191 212 122 140 105 215 238 206 0.033641 0.56064 -0.46226 0.091904 FALSE
2 483047 483200 160 6 328117 328294 416 12 wp 153 179 167 145 177 224 127 116 127 197 228 195 0.14683 0.45749 -0.39145 0.073102 FALSE
2 483234 483343 163 6 327997 328107 415 12 wp 175 216 226 159 204 276 130 160 162 200 303 242 0.17143 0.44865 -0.46626 0.092929 FALSE
2 483671 483813 166 6 327524 327664 413 12 wp 122 93 116 121 117 121 233 279 285 294 255 323 -1.5325 -0.15636 0.21932 0.30507 FALSE
2 484121 484251 171 6 327090 327247 410 12 wp 180 185 193 94 220 238 184 132 176 295 346 291 -0.11798 0.61664 -0.72388 0.062452 FALSE
2 484419 484560 173 6 326782 326914 408 12 wp 163 217 194 163 232 251 163 177 179 279 304 311 -0.13798 0.49892 -0.38516 0.061274 FALSE
2 484721 484851 174 6 326492 326622 407 12 wp 193 228 177 151 178 210 177 217 185 328 262 328 -0.22604 0.37813 -0.58926 0.0042255 FALSE
2 484852 485002 175 6 326323 326484 406 12 wp 184 177 207 126 204 228 149 140 138 240 301 262 0.12644 0.61879 -0.72025 0.012679 FALSE
2 485032 485152 176 6 326153 326311 405 12 wp 220 241 285 185 257 274 131 156 162 241 261 289 0.45734 0.53443 -0.65138 0.0015298 FALSE
2 485201 485339 177 6 325998 326145 404 12 wp 134 148 182 136 134 183 70 113 88 140 122 125 0.50896 0.24343 -0.33405 0.17498 FALSE
2 485358 485474 178 6 325862 325984 403 12 wp 146 197 152 133 146 212 56 75 80 127 164 149 0.95945 0.78747 -0.86427 0.00039908 FALSE
2 485495 485643 179 6 325702 325850 402 12 wp 117 131 137 111 113 164 64 74 73 120 81 124 0.59219 0.33266 -0.38594 0.17979 FALSE
2 485658 485783 180 6 325553 325702 401 12 wp 198 229 201 158 228 264 98 113 128 220 271 241 0.61818 0.83396 -0.85241 0.00011197 FALSE
2 485963 486118 184 6 325222 325380 397 12 wp 185 218 221 152 241 251 87 115 106 157 190 202 0.74663 0.55515 -0.57114 0.0076161 FALSE
2 486131 486264 185 6 325072 325212 396 12 wp 175 221 204 146 166 219 109 149 106 171 146 163 0.44617 0.11858 -0.35508 0.10073 FALSE
2 486301 486440 186 6 324909 325047 395 12 wp 159 195 212 162 193 221 117 128 116 149 136 161 0.36521 0.015998 -0.043049 0.84305 FALSE
2 486895 487058 189 6 324291 324441 392 12 wp 115 175 178 226 122 169 87 129 144 59 30 58 0.10441 -1.5713 1.7127 0.00075648 FALSE
2 487077 487227 190 6 324098 324252 391 12 wp 145 222 215 195 173 211 118 184 146 115 83 122 0.10156 -0.76354 0.72011 0.001003 FALSE
2 487241 487414 192 6 323926 324084 390 12 wp 158 165 188 160 167 213 109 154 165 145 118 156 -0.0087593 -0.3081 0.32942 0.13153 FALSE
2 487434 487578 193 6 323746 323894 389 12 wp 185 287 240 198 222 283 111 216 179 196 168 175 0.22864 -0.17009 0.10076 0.62495 FALSE
2 487595 487747 194 6 323580 323736 388 12 wp 139 173 164 138 145 190 108 132 145 166 167 165 0.032024 0.093823 -0.15948 0.4722 FALSE
2 487934 488064 196 6 323234 323403 386 12 wp 158 168 128 138 162 195 82 98 104 149 128 142 0.4119 0.28005 -0.22229 0.34949 FALSE
2 488104 488252 197 6 323072 323224 385 12 wp 135 181 161 136 145 173 104 104 91 113 137 115 0.38526 0.00083551 -0.12196 0.6146 FALSE
[truncated: 37,962 more rows]
