# Supplementary material for: The complex pattern of epigenomic variation between natural yeast strains at single-nucleosome resolution
Source: Epigenetics Chromatin. 2015 Jul 31;8:26. doi: 10.1186/s13072-015-0019-3 (PMC4520285; doi:10.1186/s13072-015-0019-3)
Supplement: Additional file 21: — Table of SNEP detection between BY and RM strains. [file 13072_2015_19_MOESM21_ESM.zip › Supplementary_File_11/BY_RM_H3K4me3_wpunr_snep.tab]

chr_BY lower_bound_BY upper_bound_BY index_nuc_BY chr_RM lower_bound_RM upper_bound_RM index_nuc_RM cur_index form BY_Mnase_Seq_1 BY_Mnase_Seq_2 BY_Mnase_Seq_3 RM_Mnase_Seq_4 RM_Mnase_Seq_5 RM_Mnase_Seq_6 BY_H3K4me3_18 BY_H3K4me3_19 BY_H3K4me3_20 RM_H3K4me3_21 RM_H3K4me3_22 RM_H3K4me3_24 manipMnase_Seq strainRM manipMnase_Seq:strainRM pvalsGLM snep_index
1 30057 30208 1 17 189001 189129 979 1 wp 91 130 145 121 105 155 92 162 150 16 12 5 -0.27304 -3.4801 3.4955 0 TRUE
1 31270 31409 8 17 187787 187925 972 1 wp 126 176 173 205 157 219 18 52 29 8 10 5 2.1501 -1.9502 2.2073 1.7878e-07 TRUE
1 31519 31649 9 17 187519 187657 971 1 wp 148 141 144 86 161 191 19 26 22 15 10 13 2.5705 -0.68326 0.61407 0.22658 FALSE
1 31722 31873 11 17 187282 187451 969 1 wp 189 212 208 140 180 203 97 134 118 32 27 25 0.67237 -1.9247 1.65 1.3667e-09 TRUE
1 31890 32025 13 17 187132 187289 967 1 wp 138 171 144 99 167 189 123 191 175 44 36 38 -0.23719 -1.9121 1.8558 1.2682e-12 TRUE
1 32197 32347 16 17 186827 186981 964 1 wp 165 192 190 141 164 237 252 270 257 130 154 140 -0.66009 -0.75196 0.67425 0.0034383 FALSE
1 32835 32965 22 17 186197 186343 958 1 wp 180 202 170 114 223 240 100 126 77 57 74 57 0.73249 -0.55603 0.54477 0.1559 FALSE
1 33299 33460 24 17 185712 185878 956 1 wp 111 158 154 152 106 145 95 189 138 69 69 34 -0.11517 -1.1588 1.0613 0.00066716 FALSE
1 33473 33634 25 17 185540 185701 955 1 wp 160 192 227 139 191 232 194 281 282 100 216 123 -0.52251 -0.64217 0.54229 0.10879 FALSE
1 33641 33823 26 17 185355 185510 954 1 wp 203 208 181 106 195 245 329 397 385 170 216 192 -1.0421 -0.80604 0.60451 0.025243 FALSE
1 34803 34920 35 17 184256 184374 941 1 wp 145 207 197 101 134 161 136 181 156 93 107 111 0.072077 -0.46098 -0.059929 0.80274 FALSE
1 34976 35095 36 17 184090 184200 940 1 wp 126 143 141 114 132 178 159 217 150 189 252 142 -0.49143 0.27195 -0.28538 0.31521 FALSE
1 35158 35316 37 17 183865 184033 939 1 wp 169 230 222 173 201 231 341 556 434 489 706 423 -1.2274 0.42443 -0.50462 0.14659 FALSE
1 35321 35477 38 17 183703 183863 938 1 wp 150 153 172 106 187 185 409 538 456 550 811 593 -1.6952 0.6175 -0.67151 0.084911 FALSE
1 35504 35630 40 17 183503 183668 937 1 wp 146 151 183 142 199 223 489 549 512 699 986 783 -1.8397 0.80137 -0.62821 0.12115 FALSE
1 35635 35761 41 17 183406 183554 936 1 wp 194 247 226 119 191 198 593 720 647 634 812 689 -1.7017 0.26005 -0.70753 0.018215 FALSE
1 35782 35939 42 17 183238 183396 935 1 wp 121 191 172 120 152 238 401 546 454 547 764 596 -1.6812 0.5892 -0.57828 0.099794 FALSE
1 35964 36078 43 17 183102 183250 933 1 wp 155 170 153 92 173 201 394 484 402 453 631 606 -1.558 0.55176 -0.66836 0.13897 FALSE
1 36085 36237 44 17 182921 183091 932 1 wp 163 197 206 127 190 209 418 499 436 460 598 500 -1.4051 0.33847 -0.49984 0.094149 FALSE
1 36247 36364 45 17 182768 182941 931 1 wp 86 137 137 141 120 137 153 281 183 279 242 170 -0.90316 0.30043 -0.18082 0.46002 FALSE
1 36522 36666 46 17 182522 182679 930 1 wp 197 251 257 195 216 287 486 736 601 501 542 401 -1.5018 -0.19962 0.13222 0.59001 FALSE
1 36672 36822 47 17 182354 182510 929 1 wp 185 239 215 162 207 247 613 808 747 591 610 473 -1.9027 -0.2467 0.13984 0.58155 FALSE
1 37145 37259 50 17 181919 182031 924 1 wp 140 178 158 132 134 205 170 272 239 183 120 96 -0.64306 -0.64764 0.57252 0.014053 FALSE
1 37705 37851 54 17 181327 181475 920 1 wp 133 209 205 144 176 228 298 389 318 300 283 242 -1.0271 -0.15675 0.11203 0.62385 FALSE
1 37888 38012 55 17 181164 181291 919 1 wp 128 178 198 141 165 183 167 216 197 124 114 124 -0.34895 -0.54268 0.45992 0.049736 FALSE
1 38224 38370 59 17 180805 180962 916 1 wp 179 206 207 137 199 269 64 82 86 99 78 68 1.2157 0.2019 -0.24024 0.33504 FALSE
1 38394 38545 60 17 180638 180794 915 1 wp 165 167 146 115 178 203 39 51 47 56 52 68 1.678 0.51027 -0.52965 0.12019 FALSE
1 38738 38885 62 17 180294 180444 913 1 wp 157 229 187 122 195 220 47 70 49 60 38 55 1.6521 0.026107 -0.17514 0.56916 FALSE
1 39202 39338 64 17 179844 180005 910 1 wp 199 214 215 191 229 270 534 694 597 567 746 588 -1.6733 0.19704 -0.11855 0.65087 FALSE
1 39354 39501 65 17 179680 179830 909 1 wp 154 194 211 165 186 229 545 628 583 488 612 459 -1.8043 -0.048557 0.053865 0.82655 FALSE
1 39516 39651 66 17 179517 179663 908 1 wp 122 145 126 176 122 171 516 646 586 458 504 360 -2.2929 -0.28239 0.49751 0.040195 FALSE
1 39684 39800 67 17 179344 179494 907 1 wp 137 188 175 173 135 194 460 642 439 378 332 253 -1.7619 -0.55511 0.52073 0.025913 FALSE
1 40297 40454 72 17 178708 178876 903 1 wp 143 169 163 144 148 150 44 50 48 34 47 24 1.6019 -0.31727 0.17634 0.56943 FALSE
1 40446 40591 73 17 178565 178713 902 1 wp 100 150 141 136 128 153 12 30 27 30 21 9 2.376 -0.074768 0.13593 0.73389 FALSE
1 40906 41070 78 17 178131 178271 895 1 wp 140 229 224 140 173 213 32 30 31 35 20 18 2.515 -0.23693 0.021463 0.94716 FALSE
1 41059 41213 79 17 177968 178118 893 1 wp 160 173 187 138 161 210 27 26 20 27 30 25 2.6928 0.29189 -0.38317 0.25752 FALSE
1 41237 41369 80 17 177807 177945 892 1 wp 171 184 150 127 184 234 30 35 16 25 31 26 2.5111 0.14958 -0.11603 0.76049 FALSE
1 41353 41524 81 17 177656 177800 891 1 wp 180 174 199 110 182 194 31 51 17 32 23 12 2.3686 -0.43949 0.18545 0.63968 FALSE
1 41537 41678 82 17 177499 177645 890 1 wp 158 179 176 121 176 191 36 23 14 22 35 21 2.659 0.20427 -0.33374 0.33218 FALSE
1 41671 41843 83 17 177333 177507 889 1 wp 78 110 115 129 132 153 17 22 14 15 11 14 2.3715 -0.27119 0.68747 0.14503 FALSE
1 42149 42264 85 17 176898 177033 887 1 wp 146 131 150 118 157 206 188 278 240 241 182 145 -0.84639 -0.19061 0.29115 0.20785 FALSE
1 42475 42644 87 17 176536 176689 885 1 wp 116 204 196 143 161 252 444 491 506 393 439 304 -1.6484 -0.23264 0.2879 0.23156 FALSE
1 42647 42759 88 17 176396 176531 884 1 wp 155 153 128 151 119 175 183 256 227 165 113 107 -0.73392 -0.666 0.63737 0.006673 FALSE
1 42864 42980 89 17 176202 176354 883 1 wp 152 232 258 247 162 266 107 183 149 145 129 89 0.41366 -0.14232 0.18554 0.54953 FALSE
1 43187 43343 91 17 175852 176002 880 1 wp 204 225 209 154 202 261 267 331 257 265 278 249 -0.55892 0.021487 -0.13645 0.54802 FALSE
1 43402 43554 92 17 175627 175779 878 1 wp 153 221 195 140 186 212 378 435 339 344 331 346 -1.1732 -0.042192 -0.086173 0.74736 FALSE
1 43740 43888 94 17 175294 175450 875 1 wp 134 211 177 127 145 198 250 284 270 280 311 304 -0.78105 0.28892 -0.49026 0.060414 FALSE
1 43898 44048 95 17 175129 175283 874 1 wp 182 199 216 184 203 283 288 290 279 250 306 313 -0.67788 0.15252 -0.049678 0.87811 FALSE
1 44071 44194 97 17 174966 175108 872 1 wp 171 222 219 179 197 272 110 146 124 129 126 148 0.54807 0.23108 -0.2035 0.38366 FALSE
1 44200 44356 99 17 174808 174978 870 1 wp 156 175 196 125 186 198 50 61 63 62 57 66 1.4607 0.22487 -0.32946 0.21942 FALSE
1 44388 44527 101 17 174644 174794 869 1 wp 161 205 228 151 223 270 47 45 42 41 49 44 1.9965 0.1251 -0.066032 0.81967 FALSE
1 44769 44905 103 17 174274 174424 866 1 wp 197 250 267 205 290 276 31 27 28 39 49 37 2.9038 0.66147 -0.59137 0.050275 FALSE
1 44909 45061 104 17 174114 174271 865 1 wp 169 227 215 177 233 311 26 30 25 45 42 28 2.7739 0.62731 -0.44845 0.13267 FALSE
1 45101 45259 105 17 173919 174087 864 1 wp 150 176 185 185 153 213 29 34 18 33 39 33 2.5203 0.50658 -0.44306 0.16293 FALSE
1 45895 46026 107 17 173150 173282 861 1 wp 185 226 207 152 208 229 487 658 534 606 605 454 -1.5775 0.11282 -0.23594 0.33772 FALSE
1 46224 46378 109 17 172772 172937 859 1 wp 112 146 139 120 188 199 347 408 375 583 785 701 -1.6606 1.0131 -0.71386 0.096456 FALSE
1 46374 46546 110 17 172621 172784 858 1 wp 167 208 177 96 219 234 263 290 276 472 542 602 -0.73828 1.1068 -1.1902 0.012499 FALSE
1 46543 46702 111 17 172471 172613 857 1 wp 143 121 159 103 147 171 90 114 100 250 209 224 0.34758 1.3033 -1.3771 5.4111e-08 TRUE
1 46847 46967 113 17 172180 172336 855 1 wp 143 178 187 170 145 230 32 49 42 92 86 47 1.9132 0.99123 -0.94264 0.00055276 FALSE
1 47854 47993 127 17 171179 171325 843 1 wp 187 200 211 139 228 255 19 21 28 46 39 33 3.0009 0.91668 -0.92673 0.0084021 FALSE
1 48007 48161 128 17 171014 171170 842 1 wp 163 140 154 107 174 216 26 26 19 33 32 54 2.5529 0.89919 -0.86589 0.063047 FALSE
1 48190 48315 129 17 170860 170992 841 1 wp 93 113 120 140 86 106 14 21 18 24 23 19 2.4885 0.45101 -0.43996 0.40704 FALSE
1 48663 48840 131 17 170336 170518 839 1 wp 132 165 138 158 187 208 429 535 488 403 509 432 -1.8804 0.026151 0.27151 0.28733 FALSE
1 48827 49001 132 17 170166 170323 838 1 wp 122 146 159 144 148 170 420 502 441 383 414 335 -1.8216 -0.14379 0.21531 0.35928 FALSE
1 49005 49157 133 17 169993 170168 837 1 wp 158 177 215 156 191 243 410 525 455 501 435 378 -1.4789 0.042074 0.0024635 0.99167 FALSE
1 49169 49331 135 17 169846 170007 836 1 wp 191 182 162 160 184 209 163 265 191 260 208 222 -0.3216 0.30436 -0.31678 0.16599 FALSE
1 49304 49463 136 17 169691 169831 835 1 wp 144 162 130 142 112 146 90 96 103 84 80 62 0.45279 -0.23938 0.06865 0.79146 FALSE
1 49810 49954 140 17 169213 169373 832 1 wp 124 131 171 162 154 211 17 16 19 26 23 9 2.892 0.26497 -0.0092736 0.98088 FALSE
1 49971 50114 142 17 169049 169205 831 1 wp 155 181 162 125 178 214 14 25 18 24 34 21 3.0034 0.60833 -0.61805 0.081758 FALSE
1 50133 50274 144 17 168898 169042 829 1 wp 144 182 162 166 153 219 15 16 10 17 19 10 3.4352 0.28741 -0.19894 0.62315 FALSE
1 50446 50580 147 17 168594 168728 826 1 wp 113 130 150 169 143 158 14 11 10 19 8 8 3.342 0.10824 0.12109 0.79345 FALSE
1 50951 51106 154 17 168075 168231 822 1 wp 139 220 217 179 165 209 17 18 15 28 21 14 3.3759 0.45205 -0.54303 0.13348 FALSE
1 51514 51660 160 17 167511 167658 816 1 wp 158 232 248 184 209 266 33 39 27 51 48 51 2.541 0.73382 -0.7314 0.0095555 FALSE
1 52039 52176 163 17 167000 167149 813 1 wp 120 107 103 103 157 158 119 112 121 377 410 466 -0.23894 1.9634 -1.6927 0.0011167 FALSE
1 52209 52339 164 17 166839 166972 812 1 wp 158 165 120 90 169 190 209 231 192 425 556 528 -0.65011 1.3941 -1.46 0.0019365 FALSE
1 52369 52503 165 17 166674 166829 811 1 wp 115 174 163 180 128 176 227 300 303 428 496 394 -1.0232 0.80109 -0.73153 0.0018868 FALSE
1 52510 52652 166 17 166501 166663 810 1 wp 193 248 200 202 183 258 277 322 284 327 438 362 -0.609 0.48559 -0.53255 0.061639 FALSE
1 52990 53106 168 17 166064 166195 808 1 wp 236 212 200 159 254 290 70 73 43 225 311 348 1.6632 2.3981 -2.3646 1.5788e-05 FALSE
1 53835 53994 178 17 165186 165328 799 1 wp 172 235 238 167 185 239 58 87 72 68 81 70 1.4352 0.15485 -0.32902 0.19185 FALSE
1 54021 54177 179 17 165020 165176 798 1 wp 124 192 192 177 146 201 79 109 72 76 74 60 0.82284 -0.17684 0.18717 0.46209 FALSE
1 54174 54324 180 17 164849 165005 797 1 wp 180 270 237 223 174 248 240 327 329 290 292 310 -0.52746 0.14088 -0.26722 0.28124 FALSE
1 54664 54822 184 17 164354 164525 794 1 wp 153 202 171 202 172 269 186 284 226 281 247 198 -0.53332 0.19276 0.043861 0.84724 FALSE
1 54893 55043 185 17 164131 164287 793 1 wp 108 175 188 187 124 176 32 61 31 40 28 18 1.7963 -0.3965 0.42979 0.35777 FALSE
1 55051 55208 186 17 163973 164125 792 1 wp 260 324 327 213 283 353 46 64 57 54 75 57 2.3121 0.29264 -0.45242 0.07756 FALSE
1 55227 55369 187 17 163797 163953 791 1 wp 140 149 188 191 162 194 27 52 30 32 21 24 2.0099 -0.3574 0.51816 0.11988 FALSE
1 55415 55543 188 17 163629 163777 790 1 wp 107 135 140 198 119 149 15 29 20 21 15 13 2.4594 -0.24358 0.51899 0.40247 FALSE
1 55740 55876 190 17 163300 163438 788 1 wp 123 180 180 161 168 233 21 41 21 27 23 25 2.4103 0.00024719 0.17072 0.61127 FALSE
1 55934 56052 191 17 163126 163288 787 1 wp 137 177 182 148 125 168 33 46 38 37 23 19 1.9467 -0.44423 0.23459 0.47743 FALSE
1 56069 56195 192 17 162962 163110 786 1 wp 170 181 204 169 217 287 61 100 73 93 72 69 1.1228 0.13756 0.075652 0.76175 FALSE
1 56229 56371 193 17 162798 162952 785 1 wp 145 185 188 174 181 217 112 120 133 127 101 90 0.35474 -0.084629 0.184 0.44194 FALSE
1 56402 56550 194 17 162624 162780 784 1 wp 132 132 149 183 148 179 137 221 183 204 140 129 -0.50994 -0.062316 0.32543 0.16369 FALSE
1 56750 56896 196 17 162278 162432 782 1 wp 211 271 273 228 288 337 370 448 374 338 370 287 -0.80674 -0.13742 0.26324 0.25456 FALSE
1 56964 57104 197 17 162073 162216 781 1 wp 214 196 201 151 220 264 233 267 188 247 269 236 -0.30599 0.25499 -0.27459 0.30305 FALSE
1 57110 57250 198 17 161922 162068 780 1 wp 165 148 188 103 188 216 274 301 244 225 278 260 -0.85231 0.03071 -0.092147 0.7858 FALSE
1 57255 57415 199 17 161739 161918 779 1 wp 164 211 199 134 189 209 223 331 232 294 278 287 -0.58461 0.27692 -0.43853 0.054595 FALSE
1 57479 57621 200 17 161544 161699 778 1 wp 209 258 258 185 287 318 268 361 289 313 298 270 -0.47809 0.074838 -0.0081934 0.97123 FALSE
1 57817 57975 202 17 161196 161358 775 1 wp 127 180 180 183 139 183 106 225 169 142 85 80 -0.15271 -0.55908 0.58317 0.055049 FALSE
1 57994 58163 203 17 161037 161185 774 1 wp 195 254 256 170 260 281 576 727 574 412 506 557 -1.5598 -0.19103 0.15054 0.67603 FALSE
1 58183 58343 204 17 160838 160996 773 1 wp 173 203 205 170 217 276 455 541 530 500 518 603 -1.5392 0.23481 -0.1065 0.76744 FALSE
1 58362 58506 205 17 160652 160811 772 1 wp 188 282 235 205 279 315 477 572 538 445 511 491 -1.3239 0.0054242 0.12788 0.61223 FALSE
1 58618 58741 206 17 160433 160561 771 1 wp 144 175 182 141 184 227 39 42 39 55 55 43 1.9189 0.4728 -0.38964 0.17418 FALSE
1 58807 58939 208 17 160237 160380 770 1 wp 170 215 166 111 218 270 46 45 43 51 47 48 1.8868 0.24277 -0.2043 0.65032 FALSE
1 59330 59498 214 17 159698 159852 764 1 wp 197 223 199 128 262 297 50 51 61 56 61 51 1.7868 0.17024 -0.10011 0.81913 FALSE
1 59522 59662 215 17 159509 159657 763 1 wp 112 139 128 82 135 161 26 40 34 56 43 30 1.7925 0.48985 -0.55899 0.10819 FALSE
1 59835 59977 217 17 159198 159348 761 1 wp 164 186 184 113 203 181 76 95 93 80 108 105 0.87889 0.29731 -0.45415 0.1636 FALSE
1 59988 60147 218 17 159034 159196 760 1 wp 154 179 160 110 171 194 135 194 149 140 138 136 -0.083907 -0.064789 -0.050788 0.82889 FALSE
1 60165 60301 219 17 158877 159023 759 1 wp 107 134 133 94 167 164 228 251 227 239 235 191 -1.0676 0.029766 0.10162 0.66257 FALSE
1 60327 60473 220 17 158714 158876 758 1 wp 125 146 153 96 140 184 455 490 424 398 357 363 -1.8454 -0.17108 0.090082 0.74584 FALSE
1 60454 60608 221 17 158569 158723 757 1 wp 137 139 142 127 190 206 761 772 659 764 795 849 -2.5434 0.26289 -0.0050948 0.99016 FALSE
1 60631 60769 222 17 158410 158551 756 1 wp 162 218 229 159 195 209 973 1226 1056 973 1164 968 -2.5675 0.066871 -0.21965 0.44176 FALSE
1 60804 60938 223 17 158238 158374 755 1 wp 193 227 213 135 189 259 978 1291 1088 950 1131 934 -2.5432 -0.016961 -0.17415 0.54167 FALSE
1 60950 61096 224 17 158072 158228 754 1 wp 158 177 144 145 192 206 550 788 592 556 626 486 -2.1352 -0.072787 0.19683 0.43093 FALSE
1 61261 61405 225 17 157771 157915 753 1 wp 140 176 178 162 197 243 630 842 631 664 700 634 -2.2297 0.065437 0.16671 0.51692 FALSE
1 61411 61569 226 17 157606 157766 752 1 wp 158 133 136 75 158 159 745 856 611 729 820 834 -2.504 0.24571 -0.45445 0.2847 FALSE
1 61578 61720 227 17 157453 157597 751 1 wp 138 177 143 93 173 211 1218 1318 950 1012 1227 1407 -3.084 0.21076 -0.22977 0.6949 FALSE
1 61728 61889 228 17 157285 157443 750 1 wp 149 136 146 110 220 229 1093 1082 957 940 1148 1240 -3.0108 0.22215 0.071614 0.89174 FALSE
1 61887 62023 229 17 157153 157272 749 1 wp 118 161 148 93 151 199 589 638 530 504 586 549 -2.2011 0.028681 -0.044743 0.8983 FALSE
1 62305 62457 233 17 156716 156873 745 1 wp 139 185 145 81 191 177 115 151 148 138 171 161 0.041059 0.33006 -0.45533 0.20527 FALSE
1 62470 62597 234 17 156572 156708 744 1 wp 202 168 171 132 204 247 125 172 139 137 147 145 0.19574 0.12226 -0.098488 0.73688 FALSE
1 62899 63056 236 17 156114 156277 742 1 wp 224 253 234 187 241 303 807 1026 920 843 950 705 -2.0899 -0.015341 -0.0096978 0.97168 FALSE
1 63071 63208 237 17 155966 156108 741 1 wp 198 248 243 158 232 252 1093 1263 1011 947 1277 993 -2.4411 0.062687 -0.21852 0.53183 FALSE
1 63390 63542 239 17 155624 155778 739 1 wp 99 123 113 127 105 162 494 767 567 505 570 407 -2.5736 -0.16396 0.34612 0.16184 FALSE
1 63873 63983 242 17 155150 155300 736 1 wp 127 177 208 152 203 228 96 140 134 145 161 126 0.32781 0.3593 -0.21601 0.35835 FALSE
1 64037 64159 243 17 155011 155139 735 1 wp 121 143 141 132 169 180 51 74 69 95 57 54 0.93043 0.20949 -0.010184 0.97024 FALSE
1 64929 65083 251 17 154103 154231 727 1 wp 167 237 200 116 162 161 32 31 32 35 31 26 2.5197 0.072651 -0.57556 0.071148 FALSE
1 65073 65220 253 17 153953 154103 725 1 wp 155 188 169 144 149 186 30 27 27 44 25 15 2.4629 0.10082 -0.24729 0.46085 FALSE
1 65427 65580 257 17 153611 153737 722 1 wp 117 163 156 145 103 124 21 43 33 40 20 17 2.0443 -0.20336 -0.045682 0.90802 FALSE
1 66786 66985 273 17 152233 152392 706 1 wp 223 239 210 118 161 231 510 664 568 678 771 886 -1.504 0.58227 -1.0648 0.020515 FALSE
1 67206 67365 280 17 151808 151964 700 1 wp 150 188 158 108 164 218 1136 1101 990 1010 1345 1294 -2.866 0.30551 -0.39851 0.43631 FALSE
1 67593 67725 284 17 151452 151584 697 1 wp 195 206 210 150 198 227 617 799 723 732 824 733 -1.9418 0.23656 -0.38443 0.14287 FALSE
1 67749 67887 285 17 151287 151425 695 1 wp 145 183 212 158 187 204 308 442 409 405 429 306 -1.2392 0.10509 -0.12248 0.59627 FALSE
1 68987 69129 289 17 150048 150198 692 1 wp 112 141 119 82 91 85 247 263 206 59 116 57 -1.0998 -1.517 0.95518 0.017348 FALSE
1 70440 70585 297 17 148592 148748 684 1 wp 124 141 114 143 186 216 26 28 15 31 32 36 2.3238 0.65631 -0.19288 0.57837 FALSE
1 70597 70753 298 17 148431 148591 683 1 wp 177 199 203 108 221 227 31 34 29 29 45 38 2.4798 0.38876 -0.51644 0.24066 FALSE
1 70733 70863 299 17 148320 148454 682 1 wp 101 130 121 89 126 133 8 21 13 20 23 27 2.9508 0.90515 -0.97128 0.032847 FALSE
1 71757 71903 300 17 147283 147445 681 1 wp 168 183 158 138 162 219 624 630 593 524 610 452 -2.0118 -0.11231 0.071483 0.81168 FALSE
1 73027 73161 316 17 146049 146192 664 1 wp 133 146 121 85 149 171 82 101 80 226 161 173 0.4722 1.2166 -1.271 8.885e-06 FALSE
1 73582 73732 319 17 145456 145604 660 1 wp 118 154 130 174 122 168 27 51 40 49 23 18 1.6486 -0.26938 0.44297 0.26382 FALSE
1 73810 73960 320 17 145229 145385 659 1 wp 149 139 174 191 132 189 62 119 95 71 32 38 0.63705 -0.83175 0.93598 0.011267 FALSE
1 73974 74112 321 17 145058 145218 658 1 wp 191 218 191 182 198 237 147 212 177 111 80 93 0.035579 -0.77892 0.76617 0.001119 FALSE
1 74147 74289 322 17 144902 145052 657 1 wp 130 153 136 142 147 195 78 134 108 86 52 73 0.26801 -0.45414 0.60693 0.01744 FALSE
1 74332 74479 323 17 144713 144881 655 1 wp 198 199 210 177 225 250 100 159 136 104 94 100 0.49971 -0.26028 0.30617 0.1961 FALSE
1 74486 74638 324 17 144581 144703 654 1 wp 133 136 152 159 126 147 49 78 54 69 41 30 1.0968 -0.25064 0.25126 0.43014 FALSE
1 74677 74838 326 17 144355 144515 653 1 wp 146 192 194 189 197 245 29 77 53 57 41 44 1.6261 -0.010201 0.21167 0.43888 FALSE
1 75288 75414 331 17 143755 143917 650 1 wp 141 165 134 135 197 221 138 193 156 219 198 160 -0.27553 0.37288 -0.10357 0.65506 FALSE
1 75592 75726 334 17 143433 143600 648 1 wp 169 216 186 161 212 239 568 637 590 611 647 523 -1.8039 0.1065 -0.059191 0.81293 FALSE
1 75759 75909 335 17 143279 143435 647 1 wp 180 170 185 118 204 242 674 765 652 747 764 713 -2.1074 0.21543 -0.21684 0.4057 FALSE
1 75916 76068 336 17 143125 143273 646 1 wp 197 207 200 127 246 294 791 816 698 950 981 952 -2.0837 0.44418 -0.38414 0.24878 FALSE
1 76370 76522 339 17 142660 142818 644 1 wp 168 183 179 161 231 294 464 694 581 809 799 701 -1.8379 0.55143 -0.24972 0.33107 FALSE
1 76533 76681 340 17 142502 142654 643 1 wp 220 256 254 193 261 366 1131 1357 1201 1335 1523 1248 -2.4821 0.28196 -0.18744 0.52824 FALSE
1 76698 76838 341 17 142351 142491 642 1 wp 192 226 213 160 302 327 1453 1286 1313 1396 1692 1646 -2.8533 0.34165 -0.089553 0.85193 FALSE
1 76844 77003 342 17 142179 142342 641 1 wp 137 181 153 120 218 232 829 821 746 802 889 775 -2.5115 0.15546 0.058001 0.86331 FALSE
1 77167 77323 344 17 141865 142009 639 1 wp 171 154 184 132 199 227 312 373 358 342 388 357 -1.1706 0.1945 -0.13074 0.59863 FALSE
1 77677 77801 353 17 141380 141511 636 1 wp 136 179 145 130 215 229 85 132 94 144 99 101 0.43709 0.28028 -0.018573 0.94415 FALSE
1 77811 77961 354 17 141221 141375 635 1 wp 183 209 183 173 218 267 54 109 57 93 76 49 1.2748 0.12327 0.010491 0.9668 FALSE
1 77981 78117 356 17 141071 141209 634 1 wp 103 144 129 148 138 169 24 61 53 74 43 29 1.3278 0.21183 0.025325 0.93502 FALSE
1 79219 79364 373 17 139818 139970 618 1 wp 184 253 245 158 230 243 52 49 33 64 54 49 2.1958 0.43558 -0.59474 0.026994 FALSE
1 79405 79549 374 17 139640 139783 617 1 wp 101 126 105 129 117 140 30 37 30 28 32 27 1.6383 -0.02558 0.20213 0.59553 FALSE
1 79672 79806 375 17 139384 139537 616 1 wp 208 277 225 210 235 267 374 465 371 329 378 277 -0.91264 -0.17428 0.13328 0.56265 FALSE
1 79826 79970 376 17 139216 139366 615 1 wp 195 206 225 203 191 246 342 512 437 369 422 342 -1.1691 -0.045011 0.026398 0.90954 FALSE
1 79999 80148 377 17 139042 139209 614 1 wp 206 213 232 162 253 269 345 434 414 370 405 338 -1.0102 0.030392 -0.020352 0.92987 FALSE
1 80162 80302 378 17 138872 139030 613 1 wp 191 248 247 216 223 328 237 369 311 261 258 182 -0.54899 -0.25604 0.36067 0.11124 FALSE
1 80332 80466 379 17 138724 138860 612 1 wp 179 233 246 156 162 238 74 179 128 140 95 85 0.67689 -0.10225 -0.19537 0.40958 FALSE
1 82150 82297 393 17 136885 137039 599 1 wp 164 204 174 147 204 239 385 453 349 254 361 361 -1.2776 -0.13233 0.19424 0.6125 FALSE
1 82305 82447 394 17 136737 136879 598 1 wp 131 155 157 116 156 159 419 443 332 303 336 323 -1.5876 -0.18596 0.098925 0.78306 FALSE
1 82466 82578 395 17 136607 136759 597 1 wp 248 362 286 228 317 330 511 593 516 427 560 435 -1.0084 -0.06028 -0.018529 0.94183 FALSE
1 82684 82836 396 17 136352 136512 596 1 wp 153 195 186 147 177 203 235 325 257 272 287 208 -0.7496 0.036851 -0.10413 0.64842 FALSE
1 82842 82988 397 17 136196 136346 595 1 wp 205 294 237 195 235 278 291 384 350 294 348 259 -0.62032 -0.055515 -0.048167 0.83259 FALSE
1 83007 83160 398 17 136028 136188 594 1 wp 145 141 154 127 158 163 111 185 153 138 106 93 -0.14643 -0.27846 0.25214 0.29383 FALSE
1 83185 83345 399 17 135852 136015 593 1 wp 94 150 168 169 110 194 47 89 74 65 53 36 0.83998 -0.31363 0.48063 0.21095 FALSE
1 83538 83688 402 17 135509 135677 591 1 wp 155 212 215 171 211 250 156 220 184 222 236 218 -0.083438 0.41413 -0.34245 0.13328 FALSE
1 83724 83868 403 17 135322 135472 590 1 wp 139 146 143 87 117 150 236 297 247 258 298 283 -1.0007 0.2465 -0.58772 0.024674 FALSE
1 83877 84015 404 17 135174 135322 589 1 wp 176 227 214 149 213 234 609 695 638 649 797 705 -1.8072 0.28 -0.38254 0.20711 FALSE
1 84033 84175 405 17 134995 135157 588 1 wp 182 260 217 133 243 289 953 1212 1016 902 1335 961 -2.4186 0.14349 -0.19743 0.58954 FALSE
1 84210 84361 406 17 134828 134991 587 1 wp 142 149 151 136 159 200 518 727 562 507 680 532 -2.1587 0.072849 0.029178 0.91797 FALSE
1 84371 84530 407 17 134660 134819 586 1 wp 121 142 121 122 162 183 375 509 348 319 415 315 -1.8136 -0.093331 0.31828 0.26075 FALSE
1 84636 84770 408 17 134418 134557 585 1 wp 120 202 183 227 140 194 24 54 49 57 39 29 1.8676 0.11425 0.028756 0.9546 FALSE
1 84783 84943 409 17 134266 134410 584 1 wp 181 215 210 162 221 224 46 63 38 63 67 43 1.9115 0.36178 -0.40774 0.12783 FALSE
1 84977 85117 410 17 134066 134216 583 1 wp 179 231 218 169 250 282 51 61 39 51 57 57 1.916 0.2639 -0.16051 0.54576 FALSE
1 85151 85306 411 17 133896 134042 582 1 wp 178 227 234 166 175 219 31 41 23 37 39 38 2.6129 0.39993 -0.63679 0.031912 FALSE
1 85522 85669 415 17 133521 133679 578 1 wp 189 232 257 123 237 231 44 45 38 51 40 56 2.2621 0.34417 -0.59813 0.12794 FALSE
1 85653 85790 416 17 133397 133540 577 1 wp 142 152 146 153 190 192 13 26 20 41 43 25 2.7797 1.0175 -0.78471 0.022017 FALSE
1 85836 85972 417 17 133218 133350 576 1 wp 109 105 103 98 118 174 27 33 14 35 22 15 1.9729 0.070352 0.14886 0.72068 FALSE
1 85996 86116 418 17 133070 133192 575 1 wp 169 247 201 162 264 297 49 63 75 82 88 50 1.5777 0.34851 -0.17655 0.58386 FALSE
1 86159 86285 419 17 132905 133037 574 1 wp 189 201 180 156 198 204 115 173 135 144 108 73 0.30842 -0.26057 0.17672 0.45498 FALSE
1 86301 86454 420 17 132733 132889 573 1 wp 186 241 256 173 214 276 231 267 255 218 216 177 -0.29178 -0.18173 0.084656 0.70906 FALSE
1 86465 86593 421 17 132588 132726 572 1 wp 110 168 181 177 171 187 248 344 294 279 268 247 -1.0939 -0.020946 0.21482 0.34885 FALSE
1 86626 86762 422 17 132422 132564 571 1 wp 171 190 221 197 184 221 610 791 670 595 639 588 -1.9707 -0.046128 0.053349 0.83376 FALSE
1 86787 86915 423 17 132257 132408 570 1 wp 138 165 160 183 163 180 416 589 411 405 400 281 -1.7445 -0.25787 0.40679 0.081869 FALSE
1 87234 87386 425 17 131803 131957 568 1 wp 138 163 182 182 179 254 290 438 422 381 434 381 -1.3822 0.20467 0.090404 0.69674 FALSE
1 87397 87536 426 17 131649 131791 567 1 wp 163 216 194 194 170 238 230 359 333 335 284 228 -0.81587 0.0085908 0.016644 0.94171 FALSE
1 87950 88079 430 17 131114 131238 562 1 wp 136 216 174 149 183 197 61 71 79 73 66 57 1.1683 0.016869 -0.04744 0.85543 FALSE
1 88139 88300 431 17 130915 131075 561 1 wp 148 166 178 125 131 166 45 39 39 36 26 40 1.8502 -0.14525 -0.12828 0.68688 FALSE
1 88439 88597 435 17 130605 130749 558 1 wp 164 178 195 163 175 230 19 20 25 33 32 14 2.9321 0.41705 -0.3928 0.2462 FALSE
1 88579 88758 436 17 130448 130607 557 1 wp 132 190 177 150 137 189 15 24 20 24 19 22 2.9434 0.27835 -0.38881 0.29246 FALSE
1 89368 89509 441 17 129685 129850 548 1 wp 144 179 183 162 176 195 17 26 13 26 16 14 3.0441 0.12865 -0.094701 0.7988 FALSE
1 89521 89657 443 17 129528 129668 547 1 wp 167 219 196 161 192 193 31 31 20 25 27 21 2.6835 -0.04471 -0.08677 0.7911 FALSE
1 89670 89845 445 17 129377 129526 546 1 wp 169 189 182 149 141 210 21 23 19 22 25 17 2.9649 0.14697 -0.31857 0.37323 FALSE
1 89822 89989 447 17 129216 129377 545 1 wp 124 152 136 139 154 172 17 23 20 19 21 13 2.6468 -0.052283 0.18132 0.64826 FALSE
1 90124 90273 452 17 128912 129064 542 1 wp 158 224 199 182 196 287 24 25 16 46 28 31 3.016 0.81509 -0.67634 0.031662 FALSE
1 90296 90449 453 17 128743 128893 541 1 wp 164 252 242 196 246 272 22 18 20 28 24 24 3.3021 0.46413 -0.38562 0.23926 FALSE
1 90802 90925 458 17 128268 128414 534 1 wp 99 131 118 155 144 190 27 19 20 30 24 15 2.2403 0.16213 0.28409 0.46192 FALSE
1 90943 91109 459 17 128122 128256 533 1 wp 121 159 156 144 145 193 28 34 30 57 29 15 2.1031 0.23583 -0.13914 0.67625 FALSE
1 91249 91403 461 17 127806 127964 530 1 wp 164 215 213 168 198 259 65 105 96 110 95 90 1.0228 0.28852 -0.26406 0.27752 FALSE
1 91428 91552 463 17 127636 127794 529 1 wp 146 172 126 132 200 232 114 105 125 159 150 102 0.21673 0.35358 -0.075672 0.78462 FALSE
1 91560 91706 464 17 127483 127634 528 1 wp 133 175 171 110 143 194 194 216 197 233 239 226 -0.49307 0.32912 -0.48813 0.03442 FALSE
1 91743 91873 465 17 127322 127443 527 1 wp 136 164 162 78 172 215 503 496 406 397 433 498 -1.7689 0.051264 -0.12651 0.79137 FALSE
1 92039 92191 467 17 127000 127151 524 1 wp 193 248 228 170 241 288 818 954 970 858 928 759 -2.1854 0.015037 -0.010723 0.96874 FALSE
1 92186 92309 468 17 126858 127000 523 1 wp 167 176 202 164 230 244 541 608 486 541 531 410 -1.733 -0.03062 0.20321 0.40252 FALSE
1 92392 92514 469 17 126654 126819 522 1 wp 208 255 281 296 232 303 328 529 425 539 450 255 -0.91127 0.069569 0.056986 0.84527 FALSE
1 92846 92989 470 17 126198 126357 521 1 wp 161 203 200 178 202 272 489 704 608 527 574 421 -1.8089 -0.11046 0.26329 0.28362 FALSE
1 92997 93137 471 17 126050 126195 520 1 wp 193 255 249 182 276 261 602 811 695 556 656 596 -1.7379 -0.076031 0.078015 0.75994 FALSE
1 93156 93311 472 17 125877 126033 519 1 wp 196 213 202 173 240 288 432 645 551 391 439 417 -1.5371 -0.23172 0.36467 0.12736 FALSE
1 93313 93484 473 17 125706 125851 518 1 wp 166 250 229 180 260 302 341 469 384 342 358 339 -1.0321 -0.057668 0.20965 0.36299 FALSE
1 93491 93621 474 17 125541 125696 517 1 wp 136 161 175 161 212 224 137 152 134 150 146 137 0.010685 0.15885 0.13246 0.57167 FALSE
1 93939 94072 479 17 125121 125250 514 1 wp 127 156 166 99 106 145 31 48 49 59 59 42 1.6779 0.45216 -0.86528 0.0058694 FALSE
1 94022 94162 480 17 125024 125165 513 1 wp 133 159 175 178 170 201 41 66 29 94 82 58 1.6522 0.91336 -0.72021 0.0077366 FALSE
1 94191 94347 482 17 124843 124995 510 1 wp 148 210 245 195 207 239 69 92 55 121 140 94 1.337 0.84502 -0.79201 0.0011599 FALSE
1 94368 94520 483 17 124693 124835 509 1 wp 147 190 197 190 133 182 52 99 74 93 85 70 1.1238 0.28445 -0.39663 0.14735 FALSE
1 94581 94737 484 17 124449 124607 508 1 wp 184 203 206 200 202 269 210 307 237 257 310 202 -0.47356 0.15998 -0.037123 0.87007 FALSE
1 94759 94871 485 17 124287 124433 507 1 wp 86 107 106 187 79 154 118 218 180 215 170 109 -0.90269 0.063744 0.40109 0.34696 FALSE
1 94924 95098 486 17 124128 124272 505 1 wp 143 208 205 135 166 228 255 337 313 336 359 324 -0.84867 0.30898 -0.435 0.057527 FALSE
1 95092 95249 487 17 123940 124098 504 1 wp 148 216 217 230 174 227 168 218 175 218 170 143 -0.095864 0.040332 0.050427 0.82563 FALSE
1 95429 95573 489 17 123610 123756 501 1 wp 87 146 143 174 90 142 33 39 27 20 16 11 1.7625 -0.96953 1.0749 0.091086 FALSE
1 95669 95809 490 17 123385 123546 500 1 wp 131 179 170 196 176 219 22 21 26 37 34 22 2.6514 0.5464 -0.28315 0.39171 FALSE
1 95825 96013 492 17 123217 123370 498 1 wp 163 188 213 136 172 250 28 34 25 31 22 16 2.5593 -0.21392 0.13137 0.69013 FALSE
1 96189 96345 497 17 122844 123008 493 1 wp 125 211 209 173 167 204 20 29 15 22 17 12 2.9445 -0.19969 0.16782 0.64613 FALSE
1 96511 96631 501 17 122557 122676 489 1 wp 127 124 117 127 127 164 13 15 14 20 10 8 3.0048 -0.03135 0.15377 0.74115 FALSE
1 96761 96899 504 17 122290 122426 487 1 wp 103 128 146 158 219 245 8 9 10 13 21 23 3.6635 1.2205 -0.54877 0.1996 FALSE
1 96959 97114 507 17 122117 122262 484 1 wp 142 175 198 188 210 275 18 13 12 24 18 16 3.4346 0.54955 -0.21555 0.56155 FALSE
1 97371 97532 513 17 121654 121815 479 1 wp 154 130 173 144 170 179 23 20 11 29 15 13 2.9459 0.18537 -0.13034 0.73904 FALSE
1 98699 98833 529 17 120354 120490 468 1 wp 142 147 146 117 156 177 25 36 28 47 23 24 2.1645 0.20116 -0.21318 0.53431 FALSE
1 98866 99007 530 17 120192 120348 467 1 wp 119 153 188 166 158 196 88 104 77 115 75 45 0.62444 -0.097858 0.23746 0.40269 FALSE
1 99013 99167 531 17 120028 120180 466 1 wp 195 196 221 156 227 263 218 268 240 208 238 180 -0.38293 -0.08831 0.10219 0.65298 FALSE
1 99191 99322 532 17 119872 120033 465 1 wp 73 84 87 102 92 134 185 267 203 199 194 143 -1.5554 -0.16037 0.53445 0.028021 FALSE
1 99496 99658 534 17 119534 119692 463 1 wp 130 165 164 134 209 257 488 589 522 643 756 714 -1.9492 0.54195 -0.2202 0.49686 FALSE
1 99657 99810 535 17 119376 119530 462 1 wp 208 230 218 163 261 295 693 723 685 766 854 762 -1.8316 0.30206 -0.23756 0.40707 FALSE
1 100427 100567 539 17 118631 118761 458 1 wp 143 175 189 131 198 197 391 463 420 367 440 364 -1.4778 0.0079894 -0.0028618 0.99021 FALSE
1 100580 100724 540 17 118465 118615 457 1 wp 212 248 226 165 237 305 828 880 791 710 820 653 -2.0183 -0.079131 0.052444 0.84948 FALSE
1 100736 100888 541 17 118302 118455 456 1 wp 184 201 217 148 207 252 792 904 790 771 903 690 -2.1935 0.047259 -0.099466 0.71042 FALSE
1 100900 101045 542 17 118144 118292 455 1 wp 167 178 203 144 232 242 614 886 667 776 823 616 -2.1116 0.16465 -0.050377 0.84691 FALSE
1 101052 101207 543 17 117974 118139 454 1 wp 155 159 220 204 194 255 344 639 440 708 555 391 -1.525 0.35049 -0.10856 0.70496 FALSE
1 101357 101510 544 17 117685 117832 453 1 wp 87 112 157 234 96 150 3 31 6 25 9 6 3.1325 0.1995 0.2404 0.81714 FALSE
1 101737 101861 546 17 117329 117478 451 1 wp 128 183 206 163 177 207 22 20 14 31 19 18 3.0539 0.39643 -0.35171 0.32636 FALSE
1 101902 102037 547 17 117155 117312 450 1 wp 197 280 253 250 276 345 31 27 26 31 40 21 2.9696 0.24759 -0.038858 0.89707 FALSE
1 102243 102412 550 17 116780 116962 447 1 wp 143 172 183 191 165 211 16 20 8 23 14 15 3.3653 0.36884 -0.22171 0.56727 FALSE
1 102447 102581 552 17 116596 116742 445 1 wp 97 160 148 165 133 188 5 17 12 24 13 9 3.4434 0.5692 -0.33747 0.44515 FALSE
1 102601 102759 554 17 116429 116588 442 1 wp 152 203 165 167 203 230 33 17 9 30 26 17 2.9809 0.40765 -0.24969 0.4697 FALSE
1 102766 102918 555 17 116266 116420 441 1 wp 133 154 152 160 149 217 28 22 7 25 23 18 2.7977 0.32446 -0.11974 0.74746 FALSE
1 102952 103111 557 17 116084 116236 439 1 wp 140 194 181 151 138 194 11 14 12 26 11 9 3.659 0.43111 -0.56896 0.17113 FALSE
1 103136 103292 560 17 115926 116101 438 1 wp 168 215 200 156 230 232 22 18 17 21 12 17 3.2091 -0.067265 0.10277 0.77597 FALSE
1 103442 103596 562 17 115592 115750 434 1 wp 187 234 263 214 203 282 34 25 19 32 31 27 2.98 0.32359 -0.33989 0.26902 FALSE
1 103629 103792 564 17 115422 115580 432 1 wp 128 190 185 188 142 174 20 21 11 16 7 12 3.1207 -0.44872 0.43215 0.35474 FALSE
1 103780 103929 566 17 115284 115414 430 1 wp 176 222 227 181 159 217 28 26 14 25 20 8 3.0549 -0.24919 0.038856 0.91158 FALSE
1 103940 104076 567 17 115116 115256 429 1 wp 160 235 224 186 205 214 21 33 23 30 16 11 2.8691 -0.30973 0.24467 0.46727 FALSE
1 104407 104533 571 17 114659 114787 425 1 wp 189 244 244 199 244 253 25 28 29 44 21 29 2.904 0.32103 -0.32214 0.28903 FALSE
1 104567 104697 572 17 114491 114647 424 1 wp 137 196 200 210 189 238 24 31 26 43 23 22 2.5754 0.24111 -0.018658 0.953 FALSE
1 104742 104865 573 17 114326 114482 423 1 wp 164 201 189 168 194 254 42 65 39 51 49 25 1.7957 -0.099068 0.19517 0.48575 FALSE
1 104889 105025 574 17 114164 114300 422 1 wp 187 254 258 190 210 269 68 101 86 84 88 52 1.3181 -0.061586 -0.049286 0.8417 FALSE
1 105210 105346 576 17 113844 113981 420 1 wp 165 183 187 155 199 234 240 324 272 213 280 234 -0.77707 -0.058854 0.13788 0.54527 FALSE
1 105352 105499 577 17 113690 113846 419 1 wp 172 228 191 188 199 248 299 400 367 377 370 287 -0.98947 0.081637 -0.026415 0.90824 FALSE
1 105698 105820 579 17 113368 113494 417 1 wp 182 236 253 152 225 256 730 877 753 712 812 689 -1.966 0.037173 -0.17474 0.50861 FALSE
1 105849 106002 580 17 113185 113339 416 1 wp 161 256 235 203 212 273 549 686 588 570 641 511 -1.6378 0.04609 -0.0082987 0.97351 FALSE
1 106096 106243 581 17 112923 113096 415 1 wp 119 171 186 188 117 190 21 49 34 55 27 36 2.0763 0.3359 -0.30671 0.49105 FALSE
1 106491 106640 584 17 112559 112706 412 1 wp 182 226 196 116 199 220 53 70 48 85 92 87 1.6865 0.76658 -1.0047 0.00039912 FALSE
1 106779 106930 587 17 112270 112410 410 1 wp 148 167 205 134 158 193 47 107 53 116 92 91 1.2163 0.68519 -0.83737 0.00091952 FALSE
1 108050 108204 599 17 110985 111180 391 1 wp 160 204 184 133 210 232 1094 1063 934 1088 1498 1280 -2.6625 0.44381 -0.43428 0.35972 FALSE
1 108530 108672 604 17 110515 110675 387 1 wp 127 154 151 142 197 180 223 264 211 173 211 162 -0.83688 -0.22821 0.45085 0.050868 FALSE
1 108886 109018 605 17 110174 110314 386 1 wp 222 253 258 167 213 239 37 47 41 50 32 24 2.418 -0.1192 -0.17778 0.53208 FALSE
1 109191 109335 607 17 109856 109998 384 1 wp 132 133 118 87 164 172 28 23 32 46 35 24 2.0598 0.42885 -0.36181 0.41924 FALSE
1 109353 109507 608 17 109680 109836 383 1 wp 161 192 217 118 218 278 54 64 60 87 68 73 1.5333 0.48435 -0.45238 0.2185 FALSE
1 109531 109679 609 17 109511 109663 382 1 wp 167 165 153 122 144 199 76 90 85 77 66 70 0.81912 -0.10742 -0.023702 0.92694 FALSE
1 109693 109832 610 17 109359 109501 381 1 wp 211 276 214 134 239 267 244 281 200 188 210 243 -0.19725 -0.031071 -0.1677 0.64443 FALSE
1 109844 109992 611 17 109197 109348 380 1 wp 106 128 133 129 124 155 245 315 263 251 232 189 -1.3054 -0.16882 0.27645 0.23574 FALSE
1 110007 110147 612 17 109038 109206 379 1 wp 166 193 200 169 226 245 480 624 496 538 629 514 -1.6559 0.20632 -0.062772 0.79824 FALSE
1 110168 110314 613 17 108873 109025 378 1 wp 227 265 237 188 278 304 522 572 523 469 570 448 -1.2986 -0.00024464 0.019366 0.93816 FALSE
1 110324 110456 614 17 108706 108850 377 1 wp 115 106 139 111 183 176 250 270 190 345 335 327 -1.1272 0.62737 -0.30112 0.33353 FALSE
1 110595 110734 615 17 108458 108592 376 1 wp 111 147 163 209 110 158 38 57 38 53 39 40 1.5266 0.12659 0.044736 0.93656 FALSE
1 110750 110900 616 17 108290 108438 374 1 wp 145 216 217 193 176 230 58 69 61 64 77 61 1.4716 0.23318 -0.21846 0.39772 FALSE
1 110906 111067 617 17 108121 108279 373 1 wp 174 176 167 134 187 193 59 50 45 44 41 41 1.6026 -0.1737 0.10679 0.71469 FALSE
1 111224 111382 620 17 107810 107976 370 1 wp 157 141 149 104 155 184 35 38 25 27 34 38 2.0594 0.15394 -0.24285 0.51201 FALSE
1 111403 111545 621 17 107643 107800 369 1 wp 147 164 169 122 141 209 33 24 20 29 26 28 2.4894 0.22461 -0.31711 0.35859 FALSE
1 111557 111687 622 17 107503 107635 368 1 wp 190 211 208 113 187 224 42 38 28 34 39 27 2.349 0.0017646 -0.28948 0.38695 FALSE
1 111700 111856 623 17 107365 107515 367 1 wp 171 218 222 141 232 226 44 35 28 38 37 34 2.3529 0.13801 -0.21573 0.52637 FALSE
1 111835 111985 624 17 107204 107362 366 1 wp 228 238 254 161 286 316 44 62 45 72 72 45 2.1273 0.44521 -0.43332 0.22624 FALSE
1 112028 112160 625 17 107056 107192 365 1 wp 201 276 252 158 136 205 61 78 48 59 55 30 1.8225 -0.2593 -0.33548 0.20866 FALSE
1 112161 112311 626 17 106880 107040 364 1 wp 131 163 129 118 150 164 49 75 58 81 68 50 1.0898 0.25626 -0.27757 0.32157 FALSE
1 112329 112475 627 17 106713 106864 363 1 wp 179 184 191 159 201 284 153 177 166 141 163 144 0.020918 -0.016549 0.16206 0.48275 FALSE
1 112487 112629 628 17 106558 106704 362 1 wp 149 193 216 127 207 262 303 312 295 225 291 274 -0.87009 -0.073418 0.10326 0.75812 FALSE
1 112636 112786 629 17 106401 106554 361 1 wp 182 225 187 133 208 229 572 575 519 450 534 642 -1.6473 0.10783 -0.23023 0.64464 FALSE
1 112803 112937 630 17 106251 106385 360 1 wp 152 148 166 115 189 219 887 847 755 659 828 773 -2.575 -0.017636 0.10868 0.80956 FALSE
1 112944 113081 631 17 106108 106243 359 1 wp 208 216 217 114 193 210 980 1051 917 618 761 725 -2.3497 -0.35434 -0.026221 0.94376 FALSE
1 113111 113263 632 17 105915 106071 358 1 wp 183 215 231 153 277 293 942 1045 862 745 933 876 -2.3337 -0.022755 0.16081 0.66848 FALSE
1 113880 114015 636 17 105164 105300 353 1 wp 126 126 133 70 145 150 148 149 186 146 166 166 -0.47561 0.11375 -0.26422 0.4533 FALSE
1 114039 114169 637 17 105011 105143 352 1 wp 118 93 95 55 122 110 223 240 188 227 250 253 -1.2219 0.29664 -0.46976 0.22818 FALSE
1 114171 114325 638 17 104857 105008 351 1 wp 135 108 130 81 132 122 373 397 359 388 396 444 -1.7363 0.25581 -0.47729 0.22362 FALSE
1 114342 114494 639 17 104682 104838 350 1 wp 197 199 190 122 210 244 943 951 851 808 1074 1194 -2.3783 0.30712 -0.41299 0.47103 FALSE
1 114503 114662 640 17 104517 104689 349 1 wp 148 148 181 117 170 168 429 551 432 533 627 623 -1.7015 0.48524 -0.60661 0.087758 FALSE
1 114782 114932 641 17 104247 104398 348 1 wp 169 190 198 171 198 246 383 630 494 597 481 342 -1.5555 0.04016 0.046933 0.84415 FALSE
1 114949 115097 642 17 104081 104234 347 1 wp 189 219 196 155 253 261 879 1010 863 938 1094 982 -2.3339 0.26257 -0.17591 0.56067 FALSE
1 115100 115246 643 17 103935 104075 346 1 wp 161 167 198 101 213 187 796 856 729 738 827 777 -2.3309 0.10296 -0.23224 0.498 FALSE
1 115274 115434 644 17 103746 103884 345 1 wp 209 255 254 158 316 306 1052 1138 950 899 1059 1048 -2.2856 0.070718 -0.011409 0.97652 FALSE
1 115440 115586 645 17 103584 103739 344 1 wp 198 195 188 162 188 269 516 663 593 406 437 359 -1.7389 -0.42984 0.44746 0.062582 FALSE
1 115611 115763 646 17 103409 103568 343 1 wp 190 202 184 196 242 276 263 403 348 248 289 269 -0.93635 -0.1783 0.43002 0.058941 FALSE
1 116078 116241 649 17 102940 103078 340 1 wp 168 148 152 104 163 150 47 58 57 50 44 30 1.4062 -0.27112 0.041955 0.90665 FALSE
1 116885 117019 657 17 102154 102292 332 1 wp 157 220 203 148 169 238 32 24 27 27 17 9 2.6492 -0.54446 0.42521 0.21705 FALSE
1 118022 118199 668 17 101049 101194 323 1 wp 139 195 228 147 136 165 24 28 13 22 7 13 2.9643 -0.50642 0.14827 0.70416 FALSE
1 118510 118623 670 17 100559 100696 317 1 wp 118 178 127 215 158 176 8 16 12 22 12 14 3.4302 0.5553 -0.19277 0.74234 FALSE
1 119018 119160 675 17 100024 100191 312 1 wp 167 215 225 206 184 233 11 19 13 26 12 13 3.686 0.37535 -0.37637 0.31524 FALSE
1 119530 119654 680 17 99517 99651 309 1 wp 126 185 160 237 120 184 30 55 35 46 27 20 1.8511 -0.24439 0.43379 0.48979 FALSE
1 119835 119982 681 17 99190 99351 308 1 wp 114 166 157 131 146 203 387 686 456 329 461 348 -1.9293 -0.2625 0.34595 0.27483 FALSE
1 120001 120150 682 17 99023 99178 307 1 wp 294 396 395 333 290 396 893 1166 971 807 1013 616 -1.6273 -0.1954 0.065266 0.81475 FALSE
1 120184 120320 683 17 98829 98999 306 1 wp 109 107 139 119 76 110 434 571 484 309 364 260 -2.2039 -0.54678 0.28698 0.23042 FALSE
1 120334 120493 684 17 98687 98853 305 1 wp 124 138 140 94 125 147 345 410 413 323 428 327 -1.6819 0.01369 -0.20791 0.455 FALSE
1 120483 120625 685 17 98547 98673 304 1 wp 155 152 171 125 160 204 300 343 324 277 279 214 -1.158 -0.21319 0.18081 0.43124 FALSE
1 120818 120944 687 17 98205 98361 300 1 wp 165 188 205 140 217 265 71 98 85 80 111 66 1.0019 0.14595 -0.054745 0.83666 FALSE
1 120972 121114 688 17 98063 98219 299 1 wp 138 163 179 127 174 211 41 51 56 58 54 27 1.5583 0.022118 0.013284 0.96325 FALSE
1 121258 121402 692 17 97766 97918 295 1 wp 139 162 185 156 111 200 42 32 31 28 24 10 2.0487 -0.67319 0.56181 0.139 FALSE
1 121758 121887 696 17 97261 97417 290 1 wp 141 190 210 176 217 248 28 32 22 29 28 18 2.5772 -0.0067725 0.20754 0.52005 FALSE
1 122248 122385 704 17 96798 96932 286 1 wp 142 165 154 130 179 204 20 20 15 25 27 23 2.9292 0.57384 -0.47795 0.19077 FALSE
1 122521 122669 707 17 96482 96652 284 1 wp 121 158 148 167 130 159 22 25 21 25 11 10 2.5084 -0.45078 0.51548 0.19422 FALSE
1 123790 123950 725 17 95228 95361 268 1 wp 185 210 225 192 207 228 31 40 32 31 24 23 2.4557 -0.2726 0.24499 0.42456 FALSE
1 123942 124092 727 17 95087 95237 267 1 wp 201 237 249 149 176 234 26 43 35 32 27 25 2.595 -0.17231 -0.18359 0.54585 FALSE
1 124511 124659 730 17 94517 94661 264 1 wp 170 230 233 280 145 233 13 38 26 24 2 16 2.941 -0.69892 0.73817 0.2599 FALSE
1 124769 124921 731 17 94253 94410 263 1 wp 150 149 163 140 140 187 495 676 602 505 592 486 -2.0693 -0.02453 -0.018368 0.94062 FALSE
1 124932 125065 732 17 94114 94248 262 1 wp 161 175 176 111 181 228 856 830 843 667 932 789 -2.4634 0.039196 -0.094743 0.82666 FALSE
1 125096 125224 733 17 93950 94082 261 1 wp 175 248 218 178 217 274 946 1133 1059 926 1194 970 -2.444 0.1106 -0.10085 0.73108 FALSE
1 125267 125407 734 17 93761 93913 260 1 wp 168 242 213 163 225 273 735 886 751 671 807 694 -2.0813 0.006658 0.024851 0.92498 FALSE
1 125417 125563 735 17 93614 93750 259 1 wp 177 166 180 138 188 220 342 392 356 367 378 352 -1.1981 0.13718 -0.14096 0.54132 FALSE
1 126169 126329 742 17 92834 92990 252 1 wp 161 206 185 143 184 210 38 61 49 49 40 24 1.7698 -0.26378 0.17251 0.54907 FALSE
1 126607 126753 749 17 92425 92576 246 1 wp 116 158 157 142 196 188 37 32 29 31 31 21 1.9817 -0.12876 0.37728 0.25686 FALSE
1 126949 127104 752 17 92074 92257 242 1 wp 168 237 237 176 261 297 74 88 83 90 74 79 1.2422 0.11732 0.024774 0.91975 FALSE
1 127095 127246 753 17 91939 92080 241 1 wp 153 193 193 156 193 224 80 110 104 88 77 80 0.7377 -0.127 0.16555 0.50182 FALSE
1 127279 127444 754 17 91754 91895 240 1 wp 174 166 152 163 169 208 112 150 128 129 128 114 0.21094 0.06159 0.013039 0.95619 FALSE
1 127819 127958 757 17 91217 91359 237 1 wp 180 229 218 163 195 228 340 357 276 355 342 391 -0.79354 0.29228 -0.43906 0.19724 FALSE
1 127975 128111 758 17 91054 91200 235 1 wp 181 184 186 172 175 242 229 320 271 333 326 322 -0.70014 0.40194 -0.36768 0.10734 FALSE
1 128177 128325 759 17 90861 91021 234 1 wp 107 136 153 161 116 158 138 207 237 244 203 144 -0.69111 0.14172 -0.037716 0.89588 FALSE
1 128317 128441 760 17 90731 90885 233 1 wp 131 168 172 126 180 183 347 341 363 349 385 385 -1.3232 0.21495 -0.20648 0.52971 FALSE
1 128630 128744 762 17 90423 90541 230 1 wp 126 152 168 88 163 168 772 824 621 526 712 585 -2.4739 -0.15725 0.007746 0.98566 FALSE
1 128776 128916 763 17 90258 90416 229 1 wp 171 186 195 138 194 239 655 759 635 646 798 587 -2.0376 0.10845 -0.12553 0.64297 FALSE
1 128945 129074 764 17 90093 90248 228 1 wp 217 286 261 186 267 346 521 648 576 517 702 514 -1.3377 0.12122 -0.12109 0.64942 FALSE
1 129210 129362 765 17 89812 89953 227 1 wp 247 316 321 213 328 359 691 990 846 670 953 828 -1.6512 0.11292 -0.14189 0.67055 FALSE
1 129380 129534 766 17 89638 89798 226 1 wp 137 136 157 120 183 183 572 617 455 603 666 759 -2.0843 0.4433 -0.32547 0.5104 FALSE
1 129543 129702 767 17 89466 89622 225 1 wp 173 198 236 171 242 237 898 873 782 886 1020 1010 -2.2394 0.31517 -0.26103 0.53036 FALSE
1 129715 129869 768 17 89301 89456 224 1 wp 159 155 178 134 222 222 440 434 399 390 446 498 -1.5263 0.2012 -0.032495 0.94037 FALSE
1 129873 130023 769 17 89130 89288 223 1 wp 154 170 152 108 224 242 255 300 244 255 320 295 -0.88769 0.26141 -0.067862 0.84181 FALSE
1 130041 130198 770 17 88972 89133 222 1 wp 194 183 186 122 216 246 157 189 147 170 153 176 0.059838 0.15598 -0.18234 0.55427 FALSE
1 130212 130368 771 17 88802 88963 221 1 wp 155 139 145 110 162 178 106 119 95 113 119 87 0.32305 0.11372 -0.14461 0.56115 FALSE
1 130690 130834 773 17 88332 88490 219 1 wp 114 144 143 137 129 154 284 471 387 455 387 279 -1.634 0.10297 -0.076628 0.74297 FALSE
1 130859 131003 774 17 88170 88325 218 1 wp 187 175 185 129 187 221 907 951 863 979 1113 1023 -2.4602 0.31916 -0.41951 0.2152 FALSE
1 131020 131172 775 17 87999 88157 217 1 wp 131 172 202 123 170 205 1203 1247 1102 1069 1388 1439 -2.9831 0.27203 -0.34459 0.50776 FALSE
1 131208 131352 776 17 87821 87968 216 1 wp 224 290 230 154 260 302 1150 1351 1191 1087 1449 1292 -2.4588 0.19171 -0.31559 0.39953 FALSE
1 131365 131519 777 17 87623 87804 214 1 wp 167 185 203 140 220 245 677 794 731 780 916 959 -2.1346 0.41515 -0.35398 0.38028 FALSE
1 131565 131719 780 17 87456 87610 212 1 wp 192 189 175 113 210 223 419 434 382 442 507 526 -1.2969 0.38865 -0.49278 0.20995 FALSE
1 131740 131895 781 17 87274 87432 211 1 wp 194 258 227 151 240 265 277 337 296 337 409 399 -0.56968 0.47537 -0.58262 0.055433 FALSE
1 131922 132039 782 17 87127 87275 210 1 wp 173 221 173 132 213 206 131 185 150 197 182 165 0.15156 0.35873 -0.45237 0.049922 FALSE
1 132152 132304 783 17 86867 87023 209 1 wp 135 191 152 138 201 214 433 540 409 477 518 447 -1.6775 0.19316 -0.03266 0.8909 FALSE
1 132315 132457 784 17 86715 86859 208 1 wp 109 123 148 90 137 123 432 522 368 347 396 429 -1.946 -0.025793 -0.13543 0.74124 FALSE
1 132491 132639 785 17 86532 86686 207 1 wp 119 158 124 122 174 197 474 522 426 478 523 464 -1.9798 0.16678 0.074934 0.79002 FALSE
1 132649 132805 786 17 86360 86523 206 1 wp 111 122 145 70 161 189 387 360 351 330 365 385 -1.7055 0.099065 -0.027821 0.94813 FALSE
1 132801 132962 788 17 86206 86346 204 1 wp 182 189 213 150 208 234 354 355 344 321 308 302 -1.0047 -0.060182 0.020359 0.93653 FALSE
1 132982 133128 789 17 86041 86192 203 1 wp 164 186 198 186 179 201 131 208 198 190 158 124 -0.096769 -0.056178 0.062361 0.78689 FALSE
1 133312 133450 791 17 85708 85860 201 1 wp 199 206 186 139 217 248 59 73 65 88 71 52 1.4553 0.21427 -0.25345 0.37874 FALSE
1 133475 133596 792 17 85530 85693 200 1 wp 173 244 237 214 167 214 45 64 50 66 54 25 1.9008 -0.021623 -0.1437 0.63195 FALSE
1 133948 134091 797 17 85060 85231 196 1 wp 131 125 144 127 188 183 17 33 18 25 28 15 2.4425 0.13576 0.12437 0.73823 FALSE
1 134779 134935 805 17 84267 84401 186 1 wp 130 229 242 188 196 275 59 102 77 101 84 53 1.1957 0.12681 -0.033132 0.90649 FALSE
1 134947 135062 806 17 84089 84255 185 1 wp 169 213 203 165 201 237 113 164 155 141 139 101 0.30401 -0.052915 0.045707 0.84484 FALSE
1 135113 135231 807 17 83942 84088 184 1 wp 162 167 207 145 182 233 214 236 229 212 215 172 -0.48781 -0.064054 0.066343 0.77173 FALSE
1 135245 135399 808 17 83772 83930 183 1 wp 230 305 284 247 312 348 510 707 639 699 655 584 -1.3187 0.19707 -0.096622 0.70533 FALSE
1 135412 135563 809 17 83610 83766 182 1 wp 145 164 175 224 171 249 340 502 400 476 460 361 -1.4881 0.19543 0.17134 0.46398 FALSE
1 135586 135719 810 17 83448 83606 181 1 wp 175 193 187 199 177 235 292 425 291 329 335 231 -0.98683 -0.043858 0.13246 0.56165 FALSE
1 135815 135942 811 17 83231 83380 180 1 wp 190 240 206 182 244 261 336 476 367 371 369 390 -1.0226 0.088983 -0.02829 0.90267 FALSE
1 135963 136122 812 17 83049 83208 179 1 wp 162 219 205 199 227 259 368 508 428 420 498 399 -1.293 0.15302 0.029148 0.90138 FALSE
1 136123 136276 813 17 82896 83054 178 1 wp 153 189 195 198 163 205 253 369 298 309 226 179 -0.9094 -0.24547 0.28442 0.2124 FALSE
1 136291 136433 814 17 82741 82885 177 1 wp 184 222 205 166 184 246 220 328 260 221 192 184 -0.53132 -0.29708 0.20374 0.37067 FALSE
1 136464 136622 815 17 82551 82715 176 1 wp 197 215 230 171 229 255 162 201 208 150 151 164 0.030911 -0.15678 0.13013 0.57004 FALSE
1 136632 136774 816 17 82394 82544 175 1 wp 110 137 157 180 102 144 53 121 76 76 38 31 0.58897 -0.64964 0.71009 0.14573 FALSE
1 136834 136994 817 17 82179 82311 174 1 wp 188 274 263 202 177 258 232 377 243 208 202 147 -0.36335 -0.47623 0.24647 0.27773 FALSE
1 137832 137983 825 17 81189 81345 166 1 wp 178 227 203 137 200 265 536 558 482 531 698 651 -1.5339 0.38605 -0.47076 0.24621 FALSE
1 137984 138127 826 17 81046 81190 165 1 wp 137 152 164 128 152 209 483 547 473 522 581 527 -1.8788 0.24577 -0.19922 0.45516 FALSE
1 138141 138281 827 17 80890 81037 164 1 wp 174 172 174 134 188 236 695 675 590 638 740 584 -2.0688 0.10879 -0.081835 0.81204 FALSE
1 138315 138435 828 17 80734 80866 163 1 wp 169 193 198 173 183 271 357 463 416 375 388 264 -1.2799 -0.14899 0.24908 0.27995 FALSE
1 138583 138744 829 17 80426 80606 162 1 wp 107 144 140 170 138 196 17 20 18 32 19 10 2.6873 0.25795 0.067852 0.86246 FALSE
1 138775 138902 830 17 80268 80404 161 1 wp 145 180 184 148 145 176 13 27 25 13 26 17 2.8426 -0.069629 -0.090732 0.80715 FALSE
1 138943 139066 831 17 80106 80233 160 1 wp 89 117 132 129 108 161 8 16 8 18 16 8 3.2721 0.52192 -0.32947 0.50794 FALSE
1 139312 139476 832 17 79700 79852 159 1 wp 56 102 114 170 79 131 5 31 14 25 8 12 2.3696 0.04247 0.44597 0.60335 FALSE
1 139503 139619 833 17 79558 79670 158 1 wp 79 107 88 75 138 126 17 27 14 34 42 46 2.1118 1.2343 -0.97766 0.027323 FALSE
1 139644 139779 834 17 79391 79537 157 1 wp 65 79 70 72 132 140 21 21 15 46 31 49 1.7626 1.2812 -0.66119 0.15177 FALSE
1 141517 141656 837 17 77527 77679 152 1 wp 183 224 207 221 183 182 320 549 395 320 466 358 -1.1584 0.019277 -0.10787 0.73451 FALSE
1 142170 142300 838 17 76877 77035 150 1 wp 100 125 129 128 135 190 111 178 142 225 202 88 -0.41068 0.36106 -0.061179 0.86633 FALSE
1 143031 143189 847 17 76000 76159 142 1 wp 134 120 135 104 139 147 498 609 495 539 604 555 -2.1753 0.22008 -0.27696 0.31418 FALSE
1 143894 144023 854 17 75142 75279 135 1 wp 139 138 126 106 156 158 455 509 408 398 460 391 -1.9082 -0.010839 0.0087331 0.97633 FALSE
1 144383 144542 858 17 74633 74791 132 1 wp 153 209 224 169 176 245 108 141 110 119 142 110 0.56337 0.1801 -0.21956 0.35234 FALSE
1 144524 144671 859 17 74489 74641 130 1 wp 194 221 215 148 175 207 65 88 85 105 73 64 1.2721 0.14601 -0.44942 0.071909 FALSE
1 144695 144821 860 17 74349 74482 129 1 wp 134 135 147 141 163 173 30 27 28 54 47 27 2.1504 0.69512 -0.54731 0.094926 FALSE
1 144822 144982 861 17 74191 74349 127 1 wp 128 132 145 134 115 156 17 35 24 30 16 22 2.2996 -0.015476 -0.035063 0.92736 FALSE
1 144976 145133 862 17 74020 74176 126 1 wp 155 176 171 174 177 207 22 48 20 29 25 19 2.3655 -0.15862 0.26443 0.42381 FALSE
1 145584 145708 867 17 73465 73613 121 1 wp 162 228 219 169 188 187 22 30 22 22 14 11 2.9011 -0.52967 0.33567 0.34445 FALSE
1 145740 145854 869 17 73319 73438 120 1 wp 163 199 198 142 135 198 24 32 26 27 24 15 2.6368 -0.18963 -0.10265 0.76531 FALSE
1 146015 146145 872 17 73033 73161 115 1 wp 110 132 135 118 100 135 12 13 4 15 5 4 3.5608 -0.16542 0.02731 0.9603 FALSE
1 146970 147100 886 17 72077 72203 104 1 wp 156 172 170 121 171 222 24 18 8 23 12 21 3.1722 0.28449 -0.3085 0.41928 FALSE
1 147930 148078 897 17 71096 71244 93 1 wp 97 121 126 133 128 134 2 17 16 14 10 11 3.1884 0.15942 0.010431 0.98338 FALSE
1 148191 148326 900 17 70847 70981 90 1 wp 145 178 215 159 178 220 19 16 20 23 18 17 3.1417 0.19646 -0.19329 0.59603 FALSE
1 148547 148688 903 17 70484 70630 86 1 wp 224 247 242 194 217 241 23 28 21 23 11 21 3.1767 -0.25631 0.078033 0.81595 FALSE
1 149472 149626 914 17 69552 69721 77 1 wp 170 245 236 174 244 278 43 29 18 28 29 32 2.6915 0.10088 -0.052983 0.86554 FALSE
1 150262 150416 921 17 68777 68925 66 1 wp 218 262 243 158 177 251 72 82 99 77 64 45 1.3735 -0.33048 -0.034414 0.89125 FALSE
1 150407 150571 922 17 68649 68771 65 1 wp 108 134 130 156 102 142 72 119 126 72 49 40 0.10463 -0.85066 0.92447 0.0070639 FALSE
1 150571 150699 923 17 68472 68630 64 1 wp 152 181 172 185 203 245 230 268 243 193 216 195 -0.6978 -0.16458 0.44007 0.054009 FALSE
1 150741 150879 924 17 68299 68447 63 1 wp 158 158 172 159 142 179 283 414 386 292 342 260 -1.275 -0.13858 0.065367 0.77653 FALSE
1 150895 151037 925 17 68126 68278 62 1 wp 159 179 156 195 167 237 250 405 318 275 256 154 -1.0965 -0.38188 0.60651 0.0079248 FALSE
1 151634 151772 930 17 67403 67540 57 1 wp 80 120 102 112 103 117 73 96 71 77 50 56 0.18868 -0.26357 0.36853 0.22613 FALSE
1 151782 151905 931 17 67269 67409 56 1 wp 106 138 120 115 100 180 119 133 92 115 127 93 -0.065328 0.080554 -0.025111 0.92207 FALSE
1 151916 152053 932 17 67119 67259 55 1 wp 129 142 157 200 111 186 63 114 92 119 73 48 0.55603 -0.048902 0.22874 0.59879 FALSE
1 152197 152322 933 17 66844 66976 54 1 wp 200 261 238 186 230 285 327 422 379 413 454 294 -0.83232 0.15932 -0.20946 0.36459 FALSE
1 152365 152511 934 17 66656 66798 53 1 wp 216 273 303 215 255 308 613 784 753 622 686 459 -1.5868 -0.16514 0.091218 0.72135 FALSE
1 152516 152657 935 17 66511 66653 52 1 wp 210 242 249 183 193 269 642 830 746 607 694 537 -1.8006 -0.14137 -0.037697 0.8833 FALSE
1 152701 152833 936 17 66330 66464 51 1 wp 164 210 192 162 153 205 507 638 597 474 557 412 -1.7654 -0.14556 -0.024582 0.91958 FALSE
1 152850 153004 937 17 66155 66313 50 1 wp 110 167 133 132 153 205 277 345 301 337 378 289 -1.3184 0.24741 -0.042371 0.85459 FALSE
1 153177 153331 940 17 65830 65990 47 1 wp 164 195 155 206 205 201 98 135 111 129 136 111 0.44949 0.26187 -0.046727 0.84388 FALSE
1 153347 153459 942 17 65676 65821 46 1 wp 180 208 187 159 242 276 76 100 64 108 95 85 1.1289 0.39305 -0.22021 0.36866 FALSE
1 153474 153638 943 17 65528 65720 45 1 wp 160 182 199 200 232 284 64 71 70 76 69 83 1.2579 0.28786 0.063237 0.80211 FALSE
1 153871 154017 950 17 65145 65301 41 1 wp 101 126 134 132 108 178 32 72 63 72 51 27 0.99406 -0.027751 0.18611 0.54794 FALSE
1 154321 154456 956 17 64709 64869 37 1 wp 140 183 192 173 210 241 411 548 504 515 613 484 -1.6487 0.27533 -0.044057 0.85563 FALSE
1 154472 154626 957 17 64538 64695 36 1 wp 161 221 221 197 207 253 501 594 554 500 554 382 -1.6043 -0.084977 0.16693 0.49079 FALSE
1 154656 154791 958 17 64372 64512 35 1 wp 133 181 193 171 165 234 234 341 308 206 204 136 -0.93816 -0.56883 0.69032 0.0025705 FALSE
1 154918 155042 959 17 64123 64247 34 1 wp 152 141 161 157 165 177 168 294 207 200 171 158 -0.67013 -0.19168 0.27911 0.22692 FALSE
1 155074 155227 960 17 63937 64090 33 1 wp 173 219 188 167 224 262 487 583 478 443 542 456 -1.562 0.02905 0.085315 0.73575 FALSE
1 155410 155539 962 17 63617 63755 31 1 wp 132 149 199 174 163 185 295 418 383 348 374 265 -1.3274 -0.022674 0.10802 0.63911 FALSE
1 155730 155880 964 17 63284 63436 29 1 wp 165 194 198 208 166 231 114 177 151 172 120 108 0.206 -0.015215 0.09038 0.69826 FALSE
1 155892 156028 965 17 63135 63273 28 1 wp 182 214 201 149 211 219 75 86 85 96 80 75 1.1389 0.15199 -0.24856 0.31609 FALSE
1 156057 156206 966 17 62957 63117 27 1 wp 178 191 228 146 205 254 40 58 51 66 69 67 1.8718 0.57942 -0.62281 0.018183 FALSE
1 156390 156548 968 17 62611 62753 25 1 wp 165 202 192 200 181 228 26 43 38 34 21 11 2.2566 -0.57456 0.6551 0.0392 FALSE
1 156559 156711 969 17 62465 62613 24 1 wp 158 199 178 166 143 213 21 37 22 26 14 14 2.6159 -0.43392 0.3468 0.32622 FALSE
1 156756 156874 972 17 62276 62406 23 1 wp 184 206 223 188 181 235 16 30 23 33 18 12 3.0261 -0.0050368 -0.065922 0.84492 FALSE
1 156892 157042 973 17 62122 62265 22 1 wp 137 184 193 175 148 165 21 24 22 31 19 17 2.7952 0.11948 -0.22008 0.53635 FALSE
1 157087 157239 975 17 61925 62103 21 1 wp 157 182 149 190 182 211 19 42 24 34 30 15 2.4071 0.028195 0.18294 0.57714 FALSE
1 157427 157567 977 17 61609 61747 18 1 wp 163 171 169 129 173 203 42 46 36 48 62 32 1.8852 0.31243 -0.36891 0.20655 FALSE
1 157564 157736 979 17 61426 61601 17 1 wp 173 232 213 133 225 241 78 102 73 83 76 65 1.1488 -0.04713 -0.05363 0.83781 FALSE
1 157902 158052 981 17 61118 61263 14 1 wp 200 217 227 154 204 240 250 289 264 262 314 240 -0.4612 0.14696 -0.31324 0.16802 FALSE
1 158061 158217 982 17 60949 61107 13 1 wp 211 232 254 165 218 260 498 660 587 488 593 484 -1.4597 -0.019014 -0.15664 0.52492 FALSE
1 158228 158387 983 17 60779 60937 12 1 wp 154 174 179 137 203 196 426 571 447 500 502 457 -1.6448 0.15203 -0.12162 0.61114 FALSE
1 158396 158552 984 17 60635 60771 11 1 wp 209 271 232 224 212 307 701 931 843 756 951 740 -1.9364 0.12055 -0.11326 0.67416 FALSE
1 158559 158706 985 17 60458 60608 10 1 wp 142 124 184 151 151 206 432 639 463 428 480 314 -1.8929 -0.19836 0.31466 0.1839 FALSE
1 158843 158983 986 17 60180 60326 9 1 wp 194 224 219 213 216 295 272 451 320 339 363 265 -0.83033 0.032857 0.095708 0.67498 FALSE
1 159002 159140 987 17 60015 60159 8 1 wp 182 203 200 149 225 265 329 376 307 319 363 291 -0.93545 0.066208 -0.0035009 0.98778 FALSE
1 159155 159307 988 17 59856 60008 7 1 wp 183 249 266 151 232 230 240 289 264 225 248 250 -0.33549 0.0057561 -0.23663 0.32898 FALSE
1 159312 159464 989 17 59701 59849 5 1 wp 95 148 148 119 134 179 147 196 153 105 99 96 -0.48892 -0.59062 0.68785 0.0045966 FALSE
1 159482 159610 991 17 59550 59696 4 1 wp 241 291 204 134 202 241 137 147 119 76 91 75 0.72409 -0.61462 0.19289 0.54468 FALSE
1 159630 159764 992 17 59399 59553 3 1 wp 144 180 162 135 214 193 58 56 67 66 59 34 1.2735 -0.088681 0.20005 0.5249 FALSE
1 159776 159927 993 17 59234 59392 2 1 wp 131 149 153 188 123 197 16 29 34 30 11 8 2.3319 -0.57744 0.76475 0.09688 FALSE
1 166390 166546 1 17 58564 58702 105 2 wp 149 189 212 232 154 226 13 31 16 27 11 16 3.0827 -0.0021745 0.12754 0.79274 FALSE
1 166570 166723 2 17 58368 58519 104 2 wp 127 163 193 235 159 207 8 30 11 13 8 8 3.2088 -0.58265 0.88001 0.13451 FALSE
1 166960 167110 6 17 58004 58156 98 2 wp 126 144 147 169 208 271 28 26 7 39 36 34 2.6323 0.9621 -0.38754 0.24273 FALSE
1 168080 168240 17 17 56873 57013 89 2 wp 190 213 197 122 242 227 183 274 239 161 170 99 -0.33839 -0.5723 0.48854 0.070847 FALSE
1 168232 168391 18 17 56730 56862 88 2 wp 132 139 183 146 170 182 274 312 280 229 209 164 -1.0794 -0.4119 0.50054 0.029658 FALSE
1 168400 168548 19 17 56540 56688 87 2 wp 165 180 179 160 173 218 612 745 685 520 541 521 -2.1026 -0.23324 0.24964 0.31928 FALSE
1 168564 168699 20 17 56388 56528 86 2 wp 135 151 186 135 151 172 588 785 639 448 412 392 -2.2303 -0.54945 0.46051 0.060117 FALSE
1 168730 168857 21 17 56228 56366 85 2 wp 154 256 218 193 227 303 809 1045 868 786 851 684 -2.2689 -0.10035 0.25622 0.34305 FALSE
1 169369 169496 25 17 55577 55726 82 2 wp 131 237 230 203 201 243 354 508 443 252 261 242 -1.2746 -0.64639 0.73203 0.0014146 FALSE
1 169524 169684 26 17 55407 55557 81 2 wp 167 210 192 196 232 301 380 576 497 268 280 309 -1.4812 -0.60293 0.90325 9.6788e-05 FALSE
1 169703 169843 27 17 55238 55394 80 2 wp 151 199 183 135 194 221 238 347 322 124 131 139 -0.90103 -1.0541 1.0454 6.0496e-06 FALSE
1 170304 170448 32 17 54636 54782 76 2 wp 153 197 177 149 155 183 27 51 50 45 31 18 1.9157 -0.3198 0.16163 0.60038 FALSE
1 170476 170634 34 17 54470 54610 75 2 wp 163 184 185 149 172 211 33 78 82 53 50 38 1.3478 -0.30875 0.25372 0.35215 FALSE
1 170789 170948 37 17 54142 54300 72 2 wp 169 212 218 169 197 203 129 132 135 131 115 98 0.44414 -0.090339 -0.023577 0.9204 FALSE
1 170971 171079 38 17 53994 54143 71 2 wp 163 243 208 182 196 219 169 277 244 246 237 200 -0.29958 0.12746 -0.2048 0.36775 FALSE
1 171276 171432 41 17 53655 53813 69 2 wp 124 183 225 225 199 268 320 508 467 488 486 332 -1.4214 0.14259 0.20311 0.38621 FALSE
1 171447 171604 42 17 53488 53638 68 2 wp 177 209 179 184 196 207 400 599 487 466 456 373 -1.5202 -0.061391 0.073484 0.75646 FALSE
1 171617 171769 43 17 53315 53479 67 2 wp 106 155 141 192 121 176 267 494 373 335 346 254 -1.6167 -0.13056 0.38483 0.10681 FALSE
1 172058 172197 44 17 52893 53045 65 2 wp 111 147 130 206 96 146 11 20 19 26 4 10 2.8341 -0.20698 0.40542 0.6121 FALSE
1 172950 173104 53 17 52001 52137 53 2 wp 183 187 206 174 184 206 27 23 17 21 15 10 2.9644 -0.42984 0.35111 0.33214 FALSE
1 173125 173264 54 17 51826 51963 50 2 wp 135 233 181 168 150 199 13 26 10 20 16 10 3.3518 0.043884 -0.16321 0.68982 FALSE
1 173297 173417 57 17 51670 51825 49 2 wp 198 238 221 200 250 265 20 22 15 31 18 20 3.3913 0.40044 -0.32627 0.3299 FALSE
1 173593 173747 60 17 51340 51496 47 2 wp 244 347 291 193 271 310 27 52 37 32 30 20 2.798 -0.36427 0.12416 0.67153 FALSE
1 173894 174039 62 17 51052 51196 44 2 wp 208 228 202 122 215 226 20 35 27 36 34 29 2.8435 0.41298 -0.66226 0.087915 FALSE
1 174217 174363 64 17 50725 50871 42 2 wp 189 214 229 166 268 260 75 111 83 79 84 73 1.1036 -0.048908 0.13121 0.61867 FALSE
1 174390 174537 65 17 50551 50701 41 2 wp 234 336 292 135 246 332 131 176 188 160 153 136 0.65687 -0.0084988 -0.33915 0.23414 FALSE
1 174545 174700 66 17 50390 50547 40 2 wp 183 267 269 169 277 269 404 446 432 336 448 431 -0.99781 0.062276 -0.11221 0.74638 FALSE
1 174725 174855 67 17 50233 50367 39 2 wp 156 203 192 151 203 239 427 489 456 432 448 415 -1.4677 0.044344 0.0078619 0.97339 FALSE
1 175052 175195 69 17 49889 50036 37 2 wp 211 253 259 187 258 290 395 564 495 453 497 457 -1.1409 0.099157 -0.12976 0.58875 FALSE
1 175276 175440 70 17 49665 49837 36 2 wp 104 145 130 172 172 226 206 311 254 313 256 226 -1.1574 0.17733 0.36501 0.11318 FALSE
1 175447 175588 71 17 49500 49640 35 2 wp 180 278 243 189 223 270 346 564 477 397 396 332 -1.1167 -0.15687 0.073672 0.75241 FALSE
1 175603 175759 72 17 49329 49489 34 2 wp 180 263 211 174 169 230 203 342 231 209 161 162 -0.37235 -0.39906 0.1618 0.47777 FALSE
1 175775 175912 73 17 49162 49312 33 2 wp 152 205 190 171 165 203 82 111 130 96 67 52 0.62019 -0.46969 0.40718 0.10076 FALSE
1 176072 176219 75 17 48881 49023 31 2 wp 107 146 144 201 138 156 18 24 30 22 15 8 2.3192 -0.57554 0.88419 0.1136 FALSE
1 176339 176477 76 17 48611 48753 30 2 wp 210 237 250 233 212 252 21 22 19 16 15 7 3.3543 -0.58598 0.54474 0.1345 FALSE
1 177342 177468 82 17 47602 47748 24 2 wp 154 173 147 133 196 188 11 17 15 12 23 24 3.3383 0.60733 -0.53565 0.18797 FALSE
1 177510 177681 83 17 47407 47559 22 2 wp 231 264 265 211 234 243 20 25 16 25 17 18 3.507 0.10507 -0.29105 0.38722 FALSE
1 177742 177856 87 17 47208 47366 20 2 wp 119 151 144 165 151 198 14 9 5 21 7 9 3.7368 0.50951 -0.2415 0.60222 FALSE
1 178838 178981 100 17 46109 46257 8 2 wp 104 171 160 160 142 165 13 21 19 18 14 18 2.8941 0.056413 0.022907 0.95473 FALSE
1 178997 179137 101 17 45941 46087 7 2 wp 90 125 117 104 153 164 14 26 24 24 31 23 2.2446 0.42895 -0.13506 0.73843 FALSE
1 179177 179315 102 17 45781 45917 6 2 wp 113 151 137 125 125 155 34 48 41 51 41 44 1.5689 0.28096 -0.31038 0.33561 FALSE
1 179323 179479 103 17 45614 45772 5 2 wp 206 257 280 188 268 302 163 190 157 173 174 182 0.39489 0.18764 -0.21137 0.35441 FALSE
1 179481 179626 104 17 45456 45612 4 2 wp 154 206 198 170 160 198 183 174 172 172 158 146 -0.083891 -0.040354 -0.079654 0.73036 FALSE
1 179639 179789 105 17 45285 45453 3 2 wp 152 206 195 199 217 277 229 304 270 327 306 349 -0.68021 0.43775 -0.1604 0.51729 FALSE
1 179820 179976 106 17 45126 45276 2 2 wp 203 243 235 204 204 289 271 349 305 334 436 382 -0.58086 0.46055 -0.48399 0.065941 FALSE
1 180001 180136 108 17 44968 45100 1 2 wp 135 219 180 244 253 290 167 273 220 268 266 258 -0.43905 0.4151 0.11076 0.62618 FALSE
1 190397 190552 2 17 34159 34309 73 3 wp 128 159 176 129 107 153 16 15 17 16 16 11 3.1222 -0.041327 -0.25304 0.55661 FALSE
1 190685 190848 4 17 33840 34001 72 3 wp 140 127 132 87 122 173 12 13 6 13 13 12 3.5615 0.4226 -0.57193 0.24336 FALSE
1 191541 191702 10 17 32985 33145 66 3 wp 110 125 134 79 119 121 21 8 10 11 14 20 3.067 0.31795 -0.58112 0.238 FALSE
1 192090 192221 14 17 32469 32632 61 3 wp 97 153 98 86 181 193 22 10 26 18 18 21 2.3915 0.071541 0.26641 0.66837 FALSE
1 192229 192381 15 17 32308 32463 60 3 wp 86 102 111 77 92 105 9 14 10 11 10 10 3.0497 0.04998 -0.22404 0.70174 FALSE
1 192716 192853 17 17 31826 31970 57 3 wp 279 330 307 222 374 403 1124 1363 1129 1032 1216 1211 -2.1244 0.080134 -0.019358 0.95401 FALSE
1 192879 193029 18 17 31653 31807 56 3 wp 166 168 166 141 199 243 892 1016 906 766 960 958 -2.6339 0.073974 0.074522 0.85192 FALSE
1 193520 193654 22 17 31016 31156 52 3 wp 167 138 141 108 163 173 82 105 82 92 90 68 0.60926 0.017754 -0.09671 0.74352 FALSE
1 193837 193965 24 17 30710 30848 50 3 wp 136 138 134 84 104 158 42 68 47 32 39 16 1.261 -0.72525 0.409 0.23671 FALSE
1 194120 194266 26 17 30412 30546 48 3 wp 183 244 220 135 189 210 35 45 35 27 25 15 2.3538 -0.6563 0.32816 0.29604 FALSE
1 194292 194434 27 17 30242 30386 46 3 wp 200 224 238 158 248 227 36 35 24 28 31 19 2.6559 -0.17192 0.058667 0.86824 FALSE
1 194438 194588 28 17 30079 30239 45 3 wp 183 223 212 184 208 242 27 29 30 22 22 13 2.7057 -0.47321 0.46163 0.16121 FALSE
1 194604 194736 29 17 29956 30090 43 3 wp 126 140 186 152 135 166 14 13 20 15 17 13 3.1203 0.059681 -0.094065 0.82126 FALSE
1 195668 195810 39 17 28873 29021 29 3 wp 152 200 161 141 174 192 11 12 7 13 10 12 3.9593 0.35291 -0.41816 0.34917 FALSE
1 195992 196156 43 17 28524 28654 23 3 wp 220 219 234 145 171 221 29 16 17 11 9 11 3.2945 -0.88697 0.49666 0.20099 FALSE
1 196759 196908 53 17 27769 27921 16 3 wp 141 199 179 216 173 213 15 12 10 14 6 4 3.6587 -0.51691 0.70303 0.13984 FALSE
1 197244 197412 58 17 27261 27415 11 3 wp 205 263 280 229 184 242 16 16 14 12 6 6 3.8805 -0.81619 0.58936 0.16376 FALSE
1 197620 197758 60 17 26891 27049 9 3 wp 184 202 207 222 221 265 12 14 8 9 10 14 3.9934 0.09301 0.1149 0.78279 FALSE
1 197773 197941 61 17 26732 26872 8 3 wp 154 207 203 239 181 243 8 15 4 9 13 5 4.2551 0.13438 0.067873 0.89219 FALSE
1 197981 198132 62 17 26537 26697 7 3 wp 184 227 205 226 180 246 14 16 7 9 6 6 3.9229 -0.68937 0.72887 0.10674 FALSE
1 198136 198288 63 17 26374 26516 6 3 wp 219 247 262 216 223 324 15 13 6 14 6 5 4.2836 -0.32325 0.33024 0.44645 FALSE
1 198906 199031 66 17 25618 25776 1 3 wp 141 127 126 212 170 228 104 148 124 59 42 20 -0.051585 -1.5257 2.1023 1.5437e-12 TRUE
2 9750 9871 2 6 789239 789398 165 4 wp 148 149 160 166 158 173 60 109 94 124 91 85 0.68048 0.32806 -0.25062 0.31413 FALSE
2 9913 10041 3 6 789039 789199 164 4 wp 158 260 244 235 246 302 248 318 242 385 424 364 -0.43984 0.67255 -0.46567 0.042015 FALSE
2 10065 10194 4 6 788904 789028 163 4 wp 137 137 140 140 147 224 313 333 286 386 348 368 -1.3173 0.3657 -0.13367 0.63119 FALSE
2 10270 10424 5 6 788706 788832 162 4 wp 97 139 112 127 79 120 175 281 222 263 201 122 -1.0903 -0.096647 -0.029205 0.92699 FALSE
2 10432 10567 6 6 788528 788676 161 4 wp 173 208 228 172 191 228 194 315 244 291 314 210 -0.43196 0.24919 -0.33971 0.13496 FALSE
2 10718 10864 7 6 788239 788390 160 4 wp 124 149 182 165 130 192 51 87 50 54 39 50 1.1483 -0.24613 0.3013 0.2952 FALSE
2 10854 11001 8 6 788095 788251 159 4 wp 135 177 190 175 179 249 59 101 83 106 83 92 0.91681 0.35473 -0.14058 0.57043 FALSE
2 11030 11176 9 6 787924 788075 158 4 wp 135 161 154 135 213 244 74 81 43 64 65 67 1.0387 0.1155 0.21687 0.49605 FALSE
2 11210 11360 10 6 787738 787893 157 4 wp 93 111 146 159 183 199 26 27 23 43 43 44 2.0565 0.90572 -0.3169 0.34306 FALSE
2 11816 11962 16 6 787139 787267 151 4 wp 172 182 174 129 159 208 20 18 17 25 10 18 3.1269 0.067754 -0.2249 0.55155 FALSE
2 12562 12705 22 6 786396 786542 141 4 wp 167 189 195 113 215 223 29 19 19 21 15 19 2.8739 -0.18216 0.11595 0.80176 FALSE
2 12871 13034 25 6 786068 786235 139 4 wp 178 213 225 183 242 279 90 98 96 61 85 68 0.97082 -0.28047 0.41972 0.088468 FALSE
2 13051 13179 26 6 785922 786074 138 4 wp 120 140 135 159 144 157 98 136 110 91 64 62 0.067318 -0.53733 0.72009 0.0047537 FALSE
2 13191 13350 27 6 785765 785907 137 4 wp 114 165 150 150 124 137 135 255 173 131 99 108 -0.51258 -0.58133 0.49356 0.052303 FALSE
2 13344 13486 28 6 785608 785761 136 4 wp 80 133 149 125 143 155 258 284 232 216 234 237 -1.2648 -0.039924 0.23683 0.441 FALSE
2 13493 13668 29 6 785441 785608 135 4 wp 135 167 161 182 166 224 297 462 351 273 276 250 -1.3882 -0.32738 0.58506 0.010825 FALSE
2 13674 13800 30 6 785301 785428 134 4 wp 106 154 133 130 128 157 277 383 335 255 273 227 -1.4801 -0.2626 0.30038 0.19627 FALSE
2 14572 14694 36 6 784404 784550 128 4 wp 107 140 128 124 128 173 38 27 19 30 27 23 1.9954 0.032789 0.096032 0.79648 FALSE
2 15772 15951 50 6 783177 783331 113 4 wp 180 260 207 129 149 206 34 26 24 33 23 15 2.791 -0.13739 -0.33699 0.30544 FALSE
2 16147 16329 54 6 782733 782903 108 4 wp 175 192 181 133 161 218 38 39 30 43 18 25 2.2189 -0.19901 0.034621 0.91248 FALSE
2 16875 17023 59 6 782102 782229 100 4 wp 163 169 203 135 155 212 140 154 139 171 174 117 0.16085 0.20438 -0.35769 0.12578 FALSE
2 17342 17493 62 6 781614 781766 97 4 wp 119 148 141 137 130 166 684 765 667 609 607 530 -2.5274 -0.15806 0.19824 0.43751 FALSE
2 17497 17653 63 6 781448 781605 96 4 wp 111 134 125 121 108 144 527 642 541 512 537 412 -2.3522 -0.10645 0.070672 0.77334 FALSE
2 17656 17788 64 6 781313 781457 95 4 wp 135 139 118 136 135 175 416 557 408 404 375 299 -1.9445 -0.2324 0.36007 0.12569 FALSE
2 18138 18262 66 6 780837 780969 93 4 wp 141 138 128 118 153 147 27 29 22 31 19 27 2.253 0.10877 -0.12377 0.73855 FALSE
2 18279 18418 67 6 780669 780825 92 4 wp 155 182 194 133 189 234 32 42 41 45 33 33 2.0714 0.07702 -0.072106 0.80903 FALSE
2 18636 18776 69 6 780327 780499 90 4 wp 95 117 153 138 131 154 12 12 13 25 13 11 3.1537 0.51523 -0.33542 0.4629 FALSE
2 18988 19112 71 6 779997 780140 86 4 wp 151 172 200 158 157 201 23 10 6 27 13 16 3.588 0.62546 -0.69275 0.07797 FALSE
2 19271 19457 74 6 779700 779843 83 4 wp 164 206 196 116 131 169 26 29 25 14 25 10 2.6816 -0.58645 0.088567 0.81036 FALSE
2 20054 20205 84 6 778911 779051 76 4 wp 84 151 142 151 126 170 15 32 20 30 13 16 2.3569 -0.045686 0.26518 0.50616 FALSE
2 20376 20527 86 6 778580 778730 74 4 wp 185 199 224 166 175 243 114 143 107 117 96 71 0.60381 -0.24116 0.1241 0.60426 FALSE
2 20685 20837 88 6 778269 778416 72 4 wp 163 180 193 198 202 216 350 532 440 407 342 248 -1.428 -0.28318 0.44331 0.055118 FALSE
2 20872 21006 89 6 778108 778232 71 4 wp 145 181 163 133 180 191 511 589 466 506 465 455 -1.8282 -0.0097674 0.0032647 0.98935 FALSE
2 21008 21156 90 6 777935 778095 70 4 wp 127 175 143 136 151 208 445 520 458 501 439 368 -1.8271 -0.0071385 0.10516 0.65712 FALSE
2 21175 21329 91 6 777771 777928 69 4 wp 130 180 164 169 143 187 249 430 304 348 307 225 -1.1754 -0.02341 0.059171 0.79665 FALSE
2 21428 21595 92 6 777526 777661 68 4 wp 118 162 143 177 119 158 16 33 18 20 22 14 2.5397 -0.11326 0.19137 0.68079 FALSE
2 21627 21757 93 6 777349 777505 67 4 wp 91 159 180 223 104 155 8 27 19 25 3 14 2.8877 -0.18937 0.36747 0.67202 FALSE
2 22074 22214 97 6 776896 777030 63 4 wp 106 162 144 100 132 140 15 34 27 19 17 20 2.3121 -0.28534 0.098393 0.80798 FALSE
2 22535 22679 102 6 776424 776564 60 4 wp 124 150 154 134 156 160 54 85 45 66 51 31 1.0908 -0.19022 0.22156 0.44438 FALSE
2 22874 23000 104 6 776101 776255 57 4 wp 144 161 147 136 207 215 184 233 225 187 176 130 -0.64195 -0.26197 0.50847 0.027655 FALSE
2 23036 23160 105 6 775943 776095 56 4 wp 183 234 204 168 210 250 555 634 524 463 494 454 -1.6142 -0.15202 0.11434 0.63824 FALSE
2 23169 23324 106 6 775776 775936 55 4 wp 190 182 180 203 210 253 731 914 773 697 749 694 -2.2624 -0.039837 0.25282 0.3385 FALSE
2 23343 23479 107 6 775622 775764 54 4 wp 257 281 281 198 269 318 1109 1266 1200 1020 1177 979 -2.2716 -0.045731 -0.078895 0.78513 FALSE
2 23499 23637 108 6 775460 775604 53 4 wp 116 143 161 159 147 186 398 637 459 492 412 321 -1.9573 -0.15436 0.34123 0.14921 FALSE
2 23962 24113 110 6 774987 775141 50 4 wp 139 166 170 172 149 217 183 230 230 221 241 192 -0.57781 0.1524 -0.022952 0.92034 FALSE
2 24126 24256 111 6 774830 774975 49 4 wp 142 159 177 117 201 205 392 414 357 352 398 376 -1.4382 0.079691 -0.0086006 0.97831 FALSE
2 24277 24433 112 6 774670 774830 48 4 wp 145 243 212 147 190 224 419 527 497 375 436 390 -1.4203 -0.12725 -0.012194 0.95865 FALSE
2 24420 24587 113 6 774516 774678 47 4 wp 169 220 225 147 166 231 335 422 379 333 357 354 -1.0332 0.018628 -0.24879 0.27987 FALSE
2 24596 24755 114 6 774349 774507 46 4 wp 128 147 125 149 142 191 131 190 171 126 137 117 -0.42632 -0.23376 0.44867 0.059223 FALSE
2 25486 25616 122 6 773474 773618 39 4 wp 140 193 180 169 210 237 23 27 24 34 46 41 2.6515 0.84596 -0.62752 0.042914 FALSE
2 25911 26055 128 6 773042 773190 35 4 wp 176 214 241 132 182 226 22 40 21 47 28 35 2.7985 0.54598 -0.82825 0.0067473 FALSE
2 26337 26486 132 6 772622 772768 31 4 wp 171 240 252 174 199 202 20 29 25 49 29 31 3.0233 0.687 -0.92487 0.0025784 FALSE
2 26417 26550 133 6 772527 772662 30 4 wp 146 185 200 152 182 192 21 32 17 41 31 29 2.7898 0.66182 -0.71599 0.02861 FALSE
2 26791 26969 137 6 772132 772308 25 4 wp 200 233 211 156 213 233 30 51 59 90 65 53 2.0758 0.69836 -0.85107 0.001241 FALSE
2 27749 27909 148 6 771193 771351 13 4 wp 146 185 211 146 219 217 620 690 633 672 832 766 -2.0006 0.35816 -0.29948 0.39291 FALSE
2 28125 28281 152 6 770838 770973 11 4 wp 206 235 218 144 206 251 820 821 667 508 754 702 -1.9668 -0.0998 -0.10203 0.83534 FALSE
2 28498 28661 154 6 770439 770603 8 4 wp 190 228 235 235 230 278 193 270 256 164 205 167 -0.27363 -0.28338 0.42631 0.06075 FALSE
2 29049 29187 156 6 769913 770063 5 4 wp 153 184 182 177 184 205 26 31 19 27 28 20 2.6352 0.1069 -0.023493 0.94397 FALSE
2 29201 29343 157 6 769754 769902 4 4 wp 181 260 261 167 248 348 47 49 37 33 21 31 2.2415 -0.52103 0.57469 0.13102 FALSE
2 36690 36842 1 6 768600 768760 1424 5 wp 161 228 232 210 175 261 306 606 499 307 369 285 -1.3015 -0.39125 0.40649 0.13792 FALSE
2 36869 37017 2 6 768438 768584 1423 5 wp 133 148 159 183 119 172 418 726 584 446 463 329 -2.0897 -0.33894 0.40853 0.088452 FALSE
2 37045 37189 3 6 768258 768406 1422 5 wp 91 134 121 96 146 139 694 939 728 601 801 763 -2.9154 0.031245 0.068376 0.86163 FALSE
2 37203 37333 4 6 768111 768249 1421 5 wp 228 264 237 176 282 269 1655 1710 1593 1354 2246 2391 -2.9208 0.42532 -0.48459 0.49366 FALSE
2 37343 37495 5 6 767945 768108 1420 5 wp 152 215 201 120 201 208 1142 1406 1173 1261 1837 1810 -2.8644 0.55491 -0.70837 0.20509 FALSE
2 37507 37629 6 6 767793 767939 1419 5 wp 152 143 143 93 184 200 727 843 670 1019 1436 1500 -2.4897 0.97321 -0.93523 0.14682 FALSE
2 37643 37778 9 6 767634 767809 1418 5 wp 139 175 155 131 187 258 402 470 423 803 1068 1043 -1.6141 1.3162 -1.094 0.03717 FALSE
2 37987 38121 12 6 767317 767471 1414 5 wp 156 238 237 115 228 223 136 183 166 335 356 407 0.22991 1.3365 -1.5416 0.00021732 FALSE
2 38280 38438 17 6 766986 767151 1411 5 wp 169 159 138 111 187 197 55 64 76 175 173 179 1.129 1.5712 -1.5593 3.2613e-06 FALSE
2 38414 38567 18 6 766880 767033 1410 5 wp 150 183 189 111 175 193 53 61 51 117 124 109 1.5201 1.2157 -1.3961 4.2675e-08 TRUE
2 39279 39407 23 6 766035 766171 1403 5 wp 162 210 205 157 220 205 59 66 59 102 110 82 1.5041 0.79878 -0.82693 0.0010011 FALSE
2 39435 39588 24 6 765868 766022 1402 5 wp 161 192 178 157 199 235 42 55 47 75 57 64 1.7489 0.57817 -0.47931 0.073964 FALSE
2 39587 39745 25 6 765706 765864 1401 5 wp 135 162 164 173 200 208 41 68 50 56 63 58 1.4088 0.30031 -0.0084791 0.97517 FALSE
2 39970 40113 27 6 765340 765486 1399 5 wp 153 144 149 126 178 187 37 44 37 41 35 24 1.79 -0.12063 0.19754 0.5348 FALSE
2 40123 40267 28 6 765173 765331 1398 5 wp 164 205 168 169 166 203 44 51 38 33 33 18 1.8757 -0.54559 0.50142 0.1001 FALSE
2 40285 40438 29 6 765010 765167 1397 5 wp 128 174 155 147 137 210 48 71 56 35 25 19 1.2507 -1.0211 1.0794 0.00051825 FALSE
2 40445 40574 30 6 764874 765004 1396 5 wp 138 146 136 136 146 162 53 82 52 58 37 29 1.0467 -0.46752 0.49761 0.095206 FALSE
2 40721 40873 31 6 764576 764730 1395 5 wp 160 190 218 174 196 223 474 748 628 611 535 349 -1.8308 -0.18565 0.20359 0.40641 FALSE
2 40897 41037 32 6 764410 764558 1394 5 wp 111 149 174 193 108 159 505 886 685 654 691 457 -2.3822 -0.064342 0.12741 0.616 FALSE
2 41074 41211 33 6 764237 764379 1393 5 wp 185 184 188 142 199 232 766 1019 919 789 978 827 -2.4083 0.082258 -0.10866 0.69132 FALSE
2 41229 41370 34 6 764074 764224 1392 5 wp 152 196 223 239 225 237 504 669 580 517 569 414 -1.7622 -0.098679 0.36801 0.1332 FALSE
2 41388 41534 35 6 763913 764063 1391 5 wp 158 186 171 157 196 222 258 375 339 335 283 265 -1.0456 -0.0032746 0.10921 0.63283 FALSE
2 41867 42003 38 6 763431 763575 1388 5 wp 157 192 181 162 182 238 44 75 60 79 50 45 1.4403 0.089368 -0.0099354 0.9702 FALSE
2 42778 42916 46 6 762536 762680 1381 5 wp 216 263 265 209 247 324 41 67 51 81 58 42 2.0978 0.31264 -0.30184 0.245 FALSE
2 42950 43094 47 6 762352 762504 1380 5 wp 132 131 148 171 136 174 46 65 50 59 51 38 1.2255 0.0046868 0.17829 0.54253 FALSE
2 43237 43361 48 6 762088 762226 1379 5 wp 150 186 150 151 159 227 276 382 328 323 377 273 -1.153 0.11271 -0.029068 0.89925 FALSE
2 43398 43544 49 6 761909 762053 1378 5 wp 151 165 159 118 174 190 473 526 446 505 666 671 -1.7521 0.49351 -0.5353 0.24424 FALSE
2 43565 43718 50 6 761735 761873 1377 5 wp 184 196 195 143 224 245 398 474 407 605 722 742 -1.2935 0.83984 -0.81641 0.046233 FALSE
2 43867 44024 52 6 761424 761575 1373 5 wp 195 186 195 126 195 237 196 269 232 377 353 321 -0.40044 0.7276 -0.84651 0.00021453 FALSE
2 44224 44380 54 6 761066 761225 1370 5 wp 190 227 270 178 228 266 346 462 415 504 513 453 -0.97285 0.40075 -0.48314 0.041515 FALSE
2 44419 44543 55 6 760910 761060 1369 5 wp 151 200 158 154 205 260 576 827 654 800 797 778 -2.1468 0.35494 -0.13402 0.60938 FALSE
2 44578 44716 56 6 760735 760881 1368 5 wp 143 163 167 122 144 165 551 641 554 637 680 561 -2.0308 0.22757 -0.41274 0.10072 FALSE
2 44733 44871 57 6 760582 760733 1367 5 wp 159 149 145 145 167 213 500 801 600 631 637 466 -2.1801 0.0046233 0.14098 0.57321 FALSE
2 44916 45052 58 6 760404 760541 1366 5 wp 189 224 221 214 206 243 297 559 414 438 443 238 -1.1125 -0.051281 0.074107 0.79802 FALSE
2 46014 46169 62 6 759256 759441 1358 5 wp 163 178 180 146 220 270 756 795 735 1047 982 843 -2.2863 0.43903 -0.22077 0.41776 FALSE
2 46559 46700 65 6 758754 758907 1355 5 wp 203 260 224 181 240 294 332 485 409 545 524 475 -0.96655 0.47368 -0.47472 0.046492 FALSE
2 46732 46879 66 6 758579 758736 1354 5 wp 185 226 167 157 203 232 453 523 480 551 578 553 -1.4767 0.33946 -0.36271 0.14017 FALSE
2 46893 47029 67 6 758411 758561 1353 5 wp 177 233 221 220 209 296 368 558 533 515 467 415 -1.3412 0.076079 0.074308 0.75582 FALSE
2 47074 47202 68 6 758249 758383 1352 5 wp 228 242 210 216 232 315 356 569 390 418 529 437 -1.065 0.22962 -0.12947 0.6078 FALSE
2 47320 47445 69 6 757996 758144 1351 5 wp 224 225 253 207 221 303 57 91 76 115 78 68 1.5259 0.34839 -0.3524 0.15138 FALSE
2 48198 48342 76 6 757110 757268 1346 5 wp 192 229 241 161 226 231 554 656 539 564 626 525 -1.5495 0.098386 -0.24594 0.32285 FALSE
2 48354 48501 77 6 756950 757102 1345 5 wp 194 266 250 219 209 306 429 603 546 490 568 401 -1.2912 0.017862 -0.020652 0.93207 FALSE
2 48516 48675 78 6 756776 756937 1344 5 wp 162 173 205 177 181 224 351 487 409 380 387 294 -1.3401 -0.10424 0.16277 0.48139 FALSE
2 48767 48911 79 6 756536 756686 1343 5 wp 208 328 331 239 295 340 343 494 444 368 462 329 -0.70839 -0.0076437 -0.019101 0.93534 FALSE
2 48939 49088 80 6 756357 756517 1342 5 wp 157 195 236 196 171 240 349 565 425 468 488 436 -1.3154 0.20786 -0.20498 0.38591 FALSE
2 49123 49282 81 6 756176 756318 1341 5 wp 162 225 201 160 198 254 313 405 365 369 349 263 -1.0251 -0.022722 0.02647 0.90794 FALSE
2 49291 49443 82 6 756008 756166 1340 5 wp 197 290 269 265 221 281 277 405 322 318 294 192 -0.54791 -0.19994 0.18968 0.40365 FALSE
2 49534 49672 83 6 755772 755918 1339 5 wp 185 211 215 194 210 278 286 381 276 255 272 233 -0.76097 -0.17616 0.27806 0.22089 FALSE
2 49679 49836 84 6 755593 755751 1338 5 wp 166 213 174 177 198 233 287 365 345 279 276 216 -0.99035 -0.24778 0.33552 0.14108 FALSE
2 49848 49994 85 6 755458 755581 1337 5 wp 151 190 168 157 197 209 258 350 257 227 221 174 -0.90044 -0.34791 0.44637 0.050892 FALSE
2 50153 50311 88 6 755139 755299 1333 5 wp 187 219 193 176 162 260 227 305 269 255 248 205 -0.55233 -0.048677 -0.017016 0.94033 FALSE
2 50526 50646 90 6 754807 754944 1329 5 wp 134 142 140 97 123 165 79 78 67 105 60 93 0.74649 0.32662 -0.50701 0.097257 FALSE
2 50657 50790 91 6 754663 754805 1327 5 wp 170 184 204 157 146 207 61 81 69 84 82 64 1.2702 0.2522 -0.43658 0.087852 FALSE
2 50826 50960 92 6 754481 754623 1326 5 wp 102 129 144 159 114 139 28 28 30 34 30 17 1.971 0.015061 0.098713 0.81217 FALSE
2 51151 51304 95 6 754151 754299 1324 5 wp 100 131 127 156 120 169 13 25 18 21 12 11 2.5499 -0.21444 0.4904 0.25682 FALSE
2 51923 52069 103 6 753419 753548 1313 5 wp 168 188 224 136 175 197 14 25 22 24 7 17 3.1208 -0.20942 -0.033125 0.92886 FALSE
2 52690 52824 114 6 752628 752772 1305 5 wp 108 155 148 159 116 157 6 16 9 15 9 10 3.6019 0.27616 -0.23226 0.62834 FALSE
2 52958 53119 118 6 752330 752499 1302 5 wp 134 168 200 192 158 190 15 13 14 18 15 11 3.4292 0.18257 -0.10544 0.80462 FALSE
2 53119 53279 120 6 752175 752331 1300 5 wp 137 189 161 180 142 187 8 14 8 21 12 10 3.8888 0.64759 -0.61884 0.15483 FALSE
2 54024 54181 136 6 751273 751432 1287 5 wp 162 205 211 240 184 248 12 16 9 15 10 8 3.8292 -0.03924 0.22212 0.61902 FALSE
2 54385 54529 140 6 750914 751066 1283 5 wp 105 199 172 147 129 169 16 9 8 12 5 5 3.6721 -0.4885 0.36759 0.4873 FALSE
2 55624 55782 154 6 749674 749827 1267 5 wp 161 217 203 183 142 225 16 11 13 19 7 13 3.7116 0.082172 -0.20777 0.60864 FALSE
2 56201 56345 161 6 749105 749248 1258 5 wp 166 166 171 138 164 207 24 8 11 26 14 17 3.3949 0.50686 -0.55395 0.15463 FALSE
2 56411 56567 164 6 748886 749015 1256 5 wp 192 250 242 136 223 192 17 16 20 15 15 9 3.5422 -0.3275 -0.024997 0.95303 FALSE
2 56926 57080 172 6 748391 748527 1249 5 wp 212 253 232 156 180 239 25 14 13 24 19 15 3.5966 0.26851 -0.60573 0.086326 FALSE
2 57407 57535 179 6 747895 748049 1243 5 wp 170 181 214 183 211 244 24 26 16 29 18 18 2.9616 0.10064 0.023949 0.94358 FALSE
2 58316 58448 190 6 747006 747160 1229 5 wp 160 214 190 163 198 223 22 52 28 40 26 35 2.3474 0.13721 -0.13346 0.65875 FALSE
2 58614 58749 194 6 746703 746855 1225 5 wp 93 121 151 180 143 181 61 94 72 102 61 56 0.54944 0.072096 0.36495 0.23409 FALSE
2 58791 58911 195 6 746542 746666 1224 5 wp 139 187 185 165 164 238 169 261 202 204 197 168 -0.4385 -0.011733 0.10976 0.63201 FALSE
2 58942 59098 196 6 746360 746516 1223 5 wp 189 280 274 220 185 282 331 519 434 434 393 337 -0.92438 -0.0023284 -0.15345 0.51013 FALSE
2 59111 59269 197 6 746191 746343 1222 5 wp 227 339 306 273 298 344 597 839 691 567 683 555 -1.4289 -0.094556 0.1274 0.62118 FALSE
2 59284 59452 198 6 746004 746170 1221 5 wp 170 237 274 209 210 320 333 461 432 353 405 313 -0.99279 -0.060306 0.12664 0.5837 FALSE
2 59487 59614 199 6 745821 745975 1220 5 wp 116 149 132 157 152 169 159 249 208 196 206 146 -0.76163 -0.034505 0.2638 0.25683 FALSE
2 60193 60335 202 6 745132 745266 1216 5 wp 137 180 204 111 170 205 553 674 622 676 591 449 -1.9786 0.0030493 -0.15986 0.52134 FALSE
2 60338 60477 204 6 744975 745125 1215 5 wp 142 149 181 155 164 223 540 667 607 862 770 568 -2.0839 0.38911 -0.2474 0.33503 FALSE
2 60517 60639 205 6 744812 744926 1214 5 wp 148 211 189 155 178 250 386 508 384 675 487 332 -1.3669 0.3247 -0.29177 0.37398 FALSE
2 60680 60821 206 6 744611 744763 1213 5 wp 126 181 180 191 156 216 94 219 165 327 173 89 -0.079122 0.41138 -0.2348 0.67814 FALSE
2 61453 61598 209 6 743855 744002 1210 5 wp 154 176 207 123 211 253 41 54 30 55 62 36 1.9666 0.41203 -0.35203 0.33641 FALSE
2 61772 61912 211 6 743541 743684 1207 5 wp 213 208 200 141 236 215 92 153 131 121 128 73 0.6126 -0.095778 -0.033908 0.91051 FALSE
2 61923 62083 212 6 743380 743534 1206 5 wp 156 201 206 170 152 210 148 232 208 150 176 102 -0.19362 -0.32891 0.20203 0.38204 FALSE
2 62082 62226 213 6 743235 743393 1205 5 wp 155 177 156 158 162 231 260 416 362 344 371 240 -1.2095 0.011669 0.10224 0.65589 FALSE
2 62399 62542 215 6 742915 743069 1203 5 wp 181 240 223 131 225 200 763 926 866 724 1046 738 -2.1376 0.1027 -0.35902 0.29535 FALSE
2 62555 62712 216 6 742736 742897 1202 5 wp 154 223 220 226 222 291 486 888 797 658 643 432 -1.986 -0.1865 0.45346 0.075978 FALSE
2 63013 63153 219 6 742321 742442 1200 5 wp 160 158 144 100 164 199 21 26 23 16 27 12 2.5972 -0.22656 0.14812 0.73752 FALSE
2 63145 63301 220 6 742152 742312 1199 5 wp 205 269 279 198 266 307 32 42 37 37 38 23 2.6225 -0.055224 0.038944 0.89256 FALSE
2 63370 63518 221 6 741941 742083 1198 5 wp 146 222 262 213 186 266 23 48 45 30 30 12 2.3076 -0.55877 0.60243 0.10451 FALSE
2 63655 63796 222 6 741659 741801 1197 5 wp 191 257 206 189 172 254 418 635 580 389 557 327 -1.4495 -0.2244 0.082811 0.7782 FALSE
2 64004 64158 225 6 741291 741447 1194 5 wp 188 205 218 198 207 230 817 923 849 877 1038 715 -2.231 0.13541 -0.12436 0.64839 FALSE
2 64309 64459 228 6 740988 741110 1192 5 wp 158 179 157 132 161 199 377 474 381 326 405 313 -1.4552 -0.10752 0.041681 0.85736 FALSE
2 64488 64618 229 6 740800 740959 1191 5 wp 165 175 201 157 187 230 136 197 182 253 249 238 -0.058288 0.66551 -0.6367 0.0054685 FALSE
2 64956 65109 233 6 740341 740491 1188 5 wp 150 175 160 101 170 171 49 40 38 51 61 39 1.7805 0.35587 -0.54801 0.082501 FALSE
2 65684 65836 239 6 739619 739757 1180 5 wp 213 243 269 157 185 237 26 63 23 36 40 21 2.5809 -0.063446 -0.3174 0.27892 FALSE
2 65898 66022 240 6 739430 739553 1178 5 wp 157 131 136 107 170 193 24 25 14 45 24 19 2.6238 0.5774 -0.51141 0.27043 FALSE
2 66051 66163 241 6 739268 739422 1177 5 wp 154 210 187 171 229 238 20 25 20 32 28 29 2.9448 0.58592 -0.419 0.19726 FALSE
2 66493 66652 247 6 738810 738958 1170 5 wp 185 232 187 142 182 215 18 30 16 28 26 24 3.1126 0.42358 -0.64437 0.054703 FALSE
2 66676 66876 249 6 738599 738728 1168 5 wp 205 225 224 115 162 196 27 20 35 28 25 11 2.8513 -0.25273 -0.27881 0.40601 FALSE
2 66879 67008 250 6 738437 738561 1167 5 wp 78 101 108 136 81 91 10 21 9 17 5 8 2.7293 -0.27452 0.37507 0.59096 FALSE
2 67811 67967 262 6 737509 737650 1155 5 wp 172 213 215 193 176 231 30 34 27 57 31 28 2.5811 0.46618 -0.51074 0.0864 FALSE
2 67988 68128 264 6 737349 737519 1154 5 wp 97 131 96 188 152 162 29 32 23 38 34 24 1.8028 0.30392 0.3045 0.48465 FALSE
2 68343 68506 267 6 737001 737131 1152 5 wp 143 142 161 78 107 104 83 116 84 73 49 47 0.52925 -0.61736 -0.060411 0.83143 FALSE
2 68630 68778 269 6 736715 736869 1150 5 wp 97 142 144 152 122 155 164 327 242 271 225 170 -1.0554 0.005033 0.12778 0.60151 FALSE
2 68811 68931 270 6 736543 736680 1149 5 wp 152 172 181 143 126 168 452 617 519 439 547 389 -1.787 -0.075103 -0.181 0.45117 FALSE
2 68936 69091 271 6 736399 736549 1148 5 wp 130 135 134 138 88 145 516 744 588 530 558 353 -2.3366 -0.23646 0.081421 0.74102 FALSE
2 69085 69245 272 6 736227 736397 1147 5 wp 175 250 248 206 259 296 1029 1334 1093 1152 1341 1118 -2.5094 0.19948 -0.065464 0.8225 FALSE
2 69252 69404 273 6 736069 736221 1146 5 wp 250 325 321 208 316 364 1313 1508 1458 1254 1749 1543 -2.4104 0.2266 -0.2977 0.45628 FALSE
2 69726 69846 275 6 735625 735777 1144 5 wp 127 140 151 163 140 173 57 120 59 84 71 54 0.71463 -0.029231 0.17459 0.50998 FALSE
2 70026 70185 277 6 735289 735445 1141 5 wp 211 235 234 158 244 273 94 106 104 155 152 132 1.021 0.65438 -0.72706 0.0019506 FALSE
2 70230 70356 278 6 735112 735268 1140 5 wp 135 169 184 113 223 246 99 126 97 204 189 182 0.45701 0.97028 -0.78024 0.0066935 FALSE
2 70413 70548 280 6 734951 735099 1138 5 wp 154 210 162 122 206 208 130 213 147 278 272 239 -0.022575 0.83323 -0.85985 0.00018406 FALSE
2 70586 70722 281 6 734757 734901 1137 5 wp 131 178 172 97 161 185 235 318 238 365 369 380 -0.8587 0.64083 -0.81761 0.002927 FALSE
2 70732 70878 282 6 734597 734747 1136 5 wp 156 210 215 143 226 209 462 623 511 772 833 798 -1.6007 0.73582 -0.78458 0.004151 FALSE
2 70874 71054 283 6 734439 734593 1135 5 wp 163 169 152 122 175 205 485 646 490 599 603 578 -1.8724 0.27554 -0.29037 0.2407 FALSE
2 71042 71194 284 6 734273 734431 1134 5 wp 210 282 278 188 297 313 548 605 608 737 832 681 -1.3513 0.47438 -0.47388 0.066593 FALSE
2 71271 71417 285 6 734051 734201 1133 5 wp 206 205 216 201 183 273 186 286 223 230 228 138 -0.26835 -0.097699 0.10293 0.65057 FALSE
2 71533 71674 286 6 733794 733946 1132 5 wp 218 316 325 270 243 387 527 836 650 702 707 452 -1.3626 0.014653 0.0031716 0.99011 FALSE
2 71695 71822 287 6 733623 733794 1131 5 wp 99 137 146 141 93 130 234 474 355 368 298 164 -1.5905 -0.23 0.13755 0.72958 FALSE
2 71865 72012 288 6 733454 733611 1130 5 wp 130 164 160 112 195 172 904 1126 1001 958 1025 824 -2.8844 0.015217 0.015908 0.9548 FALSE
2 72027 72178 289 6 733292 733442 1129 5 wp 226 212 232 181 244 266 1209 1551 1237 967 1212 901 -2.7065 -0.24511 0.22645 0.4373 FALSE
2 72505 72667 292 6 732809 732970 1126 5 wp 150 170 162 126 209 198 298 393 311 311 365 284 -1.1903 0.071241 0.019927 0.93088 FALSE
2 72702 72855 293 6 732621 732769 1125 5 wp 159 225 214 158 225 268 161 179 181 193 205 190 0.045296 0.30257 -0.23312 0.30787 FALSE
2 72823 72983 294 6 732497 732613 1123 5 wp 204 205 235 95 156 179 100 156 131 99 76 67 0.61214 -0.54491 -0.10406 0.66991 FALSE
2 73164 73305 296 6 732173 732315 1121 5 wp 135 201 228 152 179 214 35 79 48 67 42 30 1.6741 -0.084951 -0.004541 0.98733 FALSE
2 73320 73467 297 6 732018 732162 1120 5 wp 161 178 188 106 145 167 45 61 48 51 40 32 1.6434 -0.19968 -0.19261 0.51649 FALSE
2 73476 73628 298 6 731845 732045 1119 5 wp 172 248 244 197 208 267 56 109 69 103 66 62 1.3785 0.12012 -0.1466 0.55462 FALSE
2 73794 73950 300 6 731553 731704 1116 5 wp 179 218 199 181 194 256 140 208 175 152 162 146 0.059298 -0.042169 0.069562 0.76234 FALSE
2 73953 74097 301 6 731377 731533 1115 5 wp 134 150 148 100 143 161 215 235 193 184 155 145 -0.72036 -0.29324 0.13857 0.55384 FALSE
2 74275 74429 303 6 731047 731202 1113 5 wp 188 176 186 138 219 249 517 520 463 510 535 537 -1.5963 0.19956 -0.13476 0.69137 FALSE
2 74450 74604 304 6 730876 731034 1112 5 wp 161 210 188 166 216 257 449 574 437 470 507 481 -1.5275 0.13776 0.001077 0.99642 FALSE
2 74625 74780 305 6 730694 730838 1111 5 wp 201 236 188 253 235 278 393 566 398 409 451 423 -1.2441 0.068375 0.1801 0.44603 FALSE
2 74898 75044 306 6 730424 730566 1110 5 wp 210 412 337 316 266 355 48 53 58 33 37 36 2.4229 -0.45509 0.40195 0.32566 FALSE
2 75160 75310 307 6 730163 730315 1109 5 wp 227 288 303 206 301 375 889 1003 926 813 1020 784 -1.9401 0.015896 0.031158 0.91033 FALSE
2 75324 75485 308 6 729984 730142 1108 5 wp 152 164 160 131 180 189 733 1009 802 799 891 741 -2.5475 0.073158 -0.057822 0.83022 FALSE
2 75504 75631 309 6 729825 729973 1107 5 wp 145 187 202 166 194 213 742 1140 1010 793 905 718 -2.5691 -0.11454 0.17562 0.52018 FALSE
2 75652 75803 310 6 729669 729822 1106 5 wp 233 225 222 202 202 311 897 1211 999 838 839 685 -2.3167 -0.26528 0.26305 0.33938 FALSE
2 75820 75950 311 6 729526 729653 1105 5 wp 172 238 210 148 157 233 392 573 543 303 339 254 -1.4177 -0.61567 0.35408 0.12735 FALSE
2 75961 76127 312 6 729349 729481 1104 5 wp 159 175 193 87 134 159 257 314 254 145 127 150 -0.78754 -0.83092 0.29703 0.20353 FALSE
2 76129 76262 314 6 729185 729317 1103 5 wp 153 183 168 86 132 148 137 175 158 80 80 62 -0.036539 -0.95733 0.4372 0.078085 FALSE
2 76292 76427 315 6 729027 729183 1102 5 wp 139 146 154 99 140 197 77 89 64 61 60 53 0.7952 -0.27708 0.19382 0.47927 FALSE
2 77186 77328 326 6 728119 728267 1092 5 wp 151 158 156 137 157 188 18 21 24 29 14 17 2.7525 0.050831 -0.056672 0.87958 FALSE
2 77362 77516 327 6 727961 728110 1091 5 wp 141 174 157 141 183 184 13 22 18 31 21 29 3.0265 0.75349 -0.69284 0.055551 FALSE
2 77969 78099 335 6 727351 727483 1083 5 wp 128 139 141 112 101 145 19 19 22 21 7 7 2.6253 -0.6741 0.42898 0.34574 FALSE
2 78759 78915 345 6 726560 726694 1076 5 wp 125 184 165 127 122 175 13 24 9 17 10 17 3.2342 0.083566 -0.29141 0.49021 FALSE
2 79098 79218 349 6 726258 726384 1071 5 wp 164 201 207 184 193 195 23 25 20 19 16 24 2.9322 -0.070242 0.03588 0.91746 FALSE
2 79374 79534 352 6 725920 726076 1069 5 wp 149 204 238 187 170 198 31 29 17 22 22 20 2.7855 -0.14521 0.02617 0.94101 FALSE
2 79589 79743 353 6 725730 725888 1068 5 wp 109 141 145 184 107 160 10 25 26 25 14 15 2.5797 -0.030072 0.19907 0.7239 FALSE
2 79827 79999 354 6 725477 725652 1067 5 wp 116 174 182 195 145 200 30 71 33 58 32 29 1.7015 -0.025274 0.19386 0.60718 FALSE
2 79972 80109 355 6 725393 725511 1066 5 wp 130 152 144 160 103 162 55 98 64 73 63 38 0.8562 -0.18863 0.14301 0.65612 FALSE
2 80156 80286 356 6 725186 725318 1064 5 wp 113 132 113 125 97 108 61 157 82 95 76 60 0.16763 -0.2138 0.06529 0.85655 FALSE
2 80483 80639 358 6 724837 724995 1062 5 wp 136 196 164 163 151 164 475 657 589 548 607 521 -1.9349 0.10204 -0.18536 0.45332 FALSE
2 80930 81089 360 6 724383 724552 1060 5 wp 104 142 137 204 136 172 27 42 35 39 17 15 1.7472 -0.43977 0.84154 0.092356 FALSE
2 81112 81280 361 6 724214 724372 1059 5 wp 130 187 187 152 185 197 43 40 30 39 35 33 2.0023 0.040793 0.0046709 0.98777 FALSE
2 81581 81721 366 6 723743 723872 1056 5 wp 168 171 167 143 159 182 26 39 34 35 21 18 2.231 -0.2948 0.17583 0.59828 FALSE
2 82061 82185 371 6 723261 723417 1053 5 wp 109 134 121 155 135 192 20 26 28 36 29 29 2.1632 0.4752 -0.11998 0.73924 FALSE
2 82475 82618 377 6 722857 723002 1050 5 wp 202 258 268 221 259 341 65 71 81 93 90 75 1.599 0.37138 -0.2525 0.30382 FALSE
2 82777 82932 381 6 722544 722700 1046 5 wp 163 156 175 97 171 191 96 93 103 121 102 123 0.61127 0.3697 -0.54939 0.08786 FALSE
2 83211 83369 384 6 722127 722265 1041 5 wp 168 199 178 148 205 258 313 409 395 371 361 392 -1.1716 0.15404 -0.05445 0.82892 FALSE
2 83695 83833 387 6 721662 721781 1038 5 wp 181 182 187 140 183 185 1099 1248 1047 1013 1155 836 -2.7684 -0.062057 -0.10641 0.70999 FALSE
2 83835 83977 388 6 721496 721657 1037 5 wp 135 187 156 147 152 224 790 1016 856 926 862 601 -2.6216 -0.043947 0.11684 0.66522 FALSE
2 84000 84152 389 6 721323 721477 1036 5 wp 219 241 239 139 262 303 823 895 890 943 1042 765 -2.0491 0.18713 -0.25192 0.35914 FALSE
2 84175 84317 390 6 721159 721307 1035 5 wp 239 295 303 223 298 344 413 570 479 632 501 335 -0.9415 0.11411 -0.12008 0.6203 FALSE
2 84491 84635 391 6 720841 720988 1034 5 wp 147 229 203 134 198 201 38 46 33 50 56 48 2.1604 0.52854 -0.68928 0.016188 FALSE
2 84673 84795 392 6 720679 720835 1033 5 wp 164 188 217 158 202 244 42 26 22 39 27 32 2.5034 0.23301 -0.20202 0.51001 FALSE
2 84810 84970 393 6 720513 720663 1032 5 wp 157 208 195 147 176 228 18 20 22 38 29 24 3.0811 0.72282 -0.80063 0.016703 FALSE
2 85163 85294 395 6 720157 720316 1029 5 wp 142 160 180 139 180 203 19 12 14 15 20 10 3.2718 0.11075 -0.048438 0.90432 FALSE
2 85427 85582 398 6 719895 720033 1025 5 wp 213 207 220 133 170 207 23 26 12 22 18 19 3.2634 0.081113 -0.47413 0.17806 FALSE
2 85750 85908 400 6 719569 719724 1022 5 wp 170 206 189 131 160 199 30 14 10 29 25 20 3.2291 0.55684 -0.81947 0.021321 FALSE
2 86203 86349 403 6 719134 719297 1018 5 wp 136 163 173 131 167 180 16 17 27 25 21 16 2.8341 0.16699 -0.19609 0.60074 FALSE
2 86381 86503 404 6 718971 719125 1017 5 wp 162 178 154 163 203 216 30 26 15 32 23 22 2.6598 0.2335 -0.050465 0.88103 FALSE
2 86537 86674 405 6 718806 718942 1016 5 wp 166 231 203 182 166 239 34 58 40 60 24 26 2.054 -0.13715 0.057608 0.84098 FALSE
2 86723 86859 406 6 718612 718774 1015 5 wp 222 281 289 236 267 337 69 109 114 125 106 73 1.3073 0.18284 -0.14859 0.53227 FALSE
2 86881 87033 407 6 718440 718596 1014 5 wp 188 189 226 190 183 222 86 135 105 128 75 85 0.76406 -0.045611 -0.021856 0.92763 FALSE
2 87045 87195 408 6 718285 718435 1013 5 wp 157 227 201 176 210 262 164 224 229 230 245 216 -0.21856 0.30088 -0.20241 0.37379 FALSE
2 87193 87350 409 6 718128 718286 1012 5 wp 158 211 183 159 182 234 295 386 315 405 406 386 -0.99216 0.40316 -0.39721 0.084956 FALSE
2 87370 87505 410 6 717969 718106 1011 5 wp 173 194 210 145 197 244 463 553 477 532 574 583 -1.5164 0.31755 -0.35825 0.22115 FALSE
2 87527 87684 411 6 717795 717960 1010 5 wp 150 173 155 145 182 181 492 533 456 615 615 624 -1.7819 0.45159 -0.41031 0.1796 FALSE
2 87722 87852 412 6 717623 717755 1008 5 wp 166 202 212 181 198 245 340 507 385 549 467 395 -1.2173 0.32785 -0.27151 0.24819 FALSE
2 89189 89332 416 6 716147 716311 1003 5 wp 126 143 163 120 142 168 177 274 264 451 317 214 -0.85412 0.56723 -0.62536 0.076863 FALSE
2 89335 89482 417 6 715977 716132 1002 5 wp 158 161 156 142 157 199 91 169 153 387 164 130 0.099146 0.82382 -0.81997 0.18578 FALSE
2 89928 90064 418 6 715417 715557 1001 5 wp 154 252 206 207 164 257 370 566 535 626 501 370 -1.4037 0.14674 -0.14995 0.5317 FALSE
2 90078 90234 419 6 715273 715403 1000 5 wp 175 215 198 124 193 281 614 684 579 718 804 798 -1.827 0.43976 -0.49691 0.15641 FALSE
2 90262 90386 420 6 715093 715231 999 5 wp 121 115 126 89 138 148 410 470 361 448 380 346 -1.9185 0.036343 -0.048779 0.84382 FALSE
2 90358 90504 421 6 714967 715121 998 5 wp 92 154 134 131 153 174 179 286 198 270 207 159 -0.93765 0.067601 0.16349 0.48158 FALSE
2 90648 90772 422 6 714689 714835 997 5 wp 123 178 187 148 197 247 485 700 522 559 531 458 -1.9467 -0.0043446 0.23172 0.343 FALSE
2 90788 90933 423 6 714523 714692 996 5 wp 203 210 212 197 205 264 598 924 708 627 629 504 -1.9536 -0.20144 0.23461 0.35794 FALSE
2 90962 91108 424 6 714371 714523 995 5 wp 200 227 193 178 258 245 708 926 804 687 791 693 -2.1085 -0.027766 0.11141 0.67398 FALSE
2 91146 91286 425 6 714195 714331 994 5 wp 206 200 182 116 235 281 552 619 540 451 552 473 -1.6791 -0.084872 0.099284 0.74631 FALSE
2 91303 91433 426 6 714047 714179 993 5 wp 112 128 139 121 124 152 185 255 192 187 175 153 -0.87157 -0.16261 0.18153 0.4402 FALSE
2 91432 91574 428 6 713904 714048 992 5 wp 153 182 190 122 185 206 155 245 248 207 194 146 -0.4317 -0.11234 0.022487 0.922 FALSE
2 91598 91722 429 6 713751 713869 991 5 wp 108 103 97 64 109 120 103 146 110 99 115 71 -0.34361 -0.20601 0.065188 0.80706 FALSE
2 91743 91909 430 6 713574 713737 990 5 wp 143 215 184 152 170 236 175 290 250 259 206 182 -0.53015 -0.0070164 -0.0029933 0.98953 FALSE
2 91913 92036 431 6 713417 713575 989 5 wp 133 138 143 131 158 186 132 217 173 172 148 163 -0.45362 0.038924 0.10264 0.66142 FALSE
2 92083 92234 432 6 713251 713401 988 5 wp 71 117 126 128 84 146 69 142 123 121 99 69 -0.21558 -0.070288 0.22641 0.49532 FALSE
2 92363 92483 433 6 712974 713120 987 5 wp 158 142 135 130 172 192 238 314 264 328 287 211 -1.032 0.13486 -0.016653 0.9423 FALSE
2 92508 92650 434 6 712825 712977 986 5 wp 140 184 166 169 168 175 438 538 418 549 479 334 -1.6543 0.073483 -0.043817 0.85318 FALSE
2 92690 92838 435 6 712640 712792 985 5 wp 127 143 143 121 142 154 424 463 410 447 462 390 -1.8009 0.12017 -0.15465 0.51373 FALSE
2 93139 93286 438 6 712196 712348 982 5 wp 134 164 191 131 176 233 91 144 132 124 102 100 0.28257 -0.031936 0.11549 0.63043 FALSE
2 93286 93439 439 6 712039 712195 981 5 wp 143 186 181 168 169 227 45 89 62 70 53 31 1.2574 -0.21732 0.31328 0.24426 FALSE
2 93721 93885 442 6 711602 711763 979 5 wp 187 198 226 179 198 253 28 39 14 29 16 22 2.7871 -0.14014 0.12788 0.69371 FALSE
2 93897 94030 443 6 711433 711589 978 5 wp 174 178 174 169 214 234 20 22 14 21 26 18 3.102 0.34216 -0.169 0.63113 FALSE
2 95203 95333 457 6 710152 710310 964 5 wp 189 249 227 208 236 292 137 147 161 188 145 131 0.42855 0.17265 -0.076164 0.74066 FALSE
2 95539 95679 459 6 709812 709965 961 5 wp 164 229 206 171 202 231 596 694 571 481 428 385 -1.789 -0.40557 0.37362 0.12455 FALSE
2 95697 95845 460 6 709639 709793 960 5 wp 237 291 286 252 291 312 574 755 647 554 523 441 -1.419 -0.25314 0.28155 0.26093 FALSE
2 95862 96007 461 6 709478 709627 959 5 wp 145 234 253 208 175 267 594 764 659 691 618 503 -1.8299 -0.034254 0.037535 0.88203 FALSE
2 96027 96167 462 6 709317 709463 958 5 wp 99 144 149 212 116 175 188 362 283 230 193 66 -1.2077 -0.66539 1.0126 0.036727 FALSE
2 96659 96800 465 6 708680 708827 955 5 wp 245 365 314 244 331 371 49 36 42 47 46 43 2.7028 0.214 -0.22643 0.40359 FALSE
2 97262 97377 473 6 708083 708220 950 5 wp 99 116 134 118 98 142 9 15 12 22 9 10 3.1473 0.31152 -0.32057 0.52158 FALSE
2 97693 97836 479 6 707652 707794 942 5 wp 146 186 197 119 157 168 28 18 19 23 26 22 2.8665 0.24091 -0.53913 0.13288 FALSE
2 97841 97967 481 6 707522 707646 940 5 wp 128 212 196 114 151 205 12 16 19 25 30 17 3.3633 0.74055 -0.98236 0.01005 FALSE
2 97977 98083 482 6 707385 707535 939 5 wp 109 126 143 157 151 190 18 16 17 28 24 18 2.7441 0.57157 -0.21854 0.57666 FALSE
2 98136 98277 484 6 707229 707373 938 5 wp 117 140 123 124 132 184 19 32 15 25 17 13 2.4036 -0.1321 0.28295 0.48429 FALSE
2 98612 98766 488 6 706749 706906 934 5 wp 167 211 242 187 205 235 45 54 39 82 72 50 2.025 0.6829 -0.70781 0.0074385 FALSE
2 98777 98912 489 6 706575 706714 933 5 wp 184 210 222 151 195 217 53 80 59 85 106 52 1.5532 0.46474 -0.64671 0.010799 FALSE
2 99575 99705 495 6 705787 705933 926 5 wp 149 190 188 136 244 237 734 868 816 900 1084 1070 -2.3489 0.47973 -0.30568 0.43052 FALSE
2 99891 100036 497 6 705453 705598 924 5 wp 207 263 261 182 227 285 1084 1215 997 968 1349 1155 -2.3288 0.20937 -0.34047 0.4028 FALSE
2 100328 100469 499 6 705013 705180 922 5 wp 85 116 110 158 81 134 75 201 140 249 199 186 -0.51603 0.78075 -0.54235 0.13455 FALSE
2 100470 100601 500 6 704883 705019 921 5 wp 170 201 186 94 157 190 331 367 361 505 820 806 -1.0773 1.1605 -1.5715 0.016226 FALSE
2 100628 100758 501 6 704728 704861 920 5 wp 153 160 169 116 145 181 439 465 449 609 855 765 -1.6394 0.85416 -1.0445 0.025562 FALSE
2 100777 100934 502 6 704571 704712 919 5 wp 113 131 140 77 165 149 527 540 537 657 1014 1173 -2.2223 0.98155 -1.0148 0.20688 FALSE
2 100931 101082 503 6 704405 704557 918 5 wp 194 279 260 171 197 256 842 942 949 798 1415 1162 -2.0599 0.44715 -0.72861 0.1903 FALSE
2 101101 101235 504 6 704249 704384 917 5 wp 170 206 219 162 191 220 653 1088 851 644 1019 924 -2.2446 0.17524 -0.27696 0.55526 FALSE
2 101447 101585 505 6 703900 704042 916 5 wp 107 122 116 112 138 142 37 43 40 41 53 30 1.3856 0.16602 -0.029111 0.93236 FALSE
2 101591 101737 506 6 703745 703901 915 5 wp 154 201 200 145 186 251 52 53 41 48 59 46 1.7786 0.19167 -0.18259 0.50624 FALSE
2 101835 101993 507 6 703494 703652 914 5 wp 124 185 162 164 158 194 485 674 583 551 754 542 -2.0293 0.2236 -0.12802 0.65937 FALSE
2 102012 102158 508 6 703319 703475 913 5 wp 127 144 173 112 155 190 507 619 478 448 544 323 -1.9992 -0.17525 0.15719 0.59832 FALSE
2 102331 102485 510 6 702996 703144 911 5 wp 129 193 156 153 162 170 224 377 300 279 234 204 -1.0417 -0.18873 0.1757 0.44401 FALSE
2 102494 102637 511 6 702847 702987 910 5 wp 195 251 212 164 193 183 149 224 206 166 180 127 0.054515 -0.15936 -0.16357 0.47635 FALSE
2 102668 102808 512 6 702656 702816 909 5 wp 167 161 202 168 194 260 71 127 104 100 105 76 0.69409 0.036222 0.13152 0.58833 FALSE
2 103473 103609 521 6 701868 702012 902 5 wp 160 205 210 181 213 236 24 38 14 21 19 12 2.7884 -0.41542 0.50385 0.1423 FALSE
2 103889 104038 528 6 701450 701608 898 5 wp 118 157 164 161 175 198 11 11 8 18 12 8 3.7272 0.45872 -0.21472 0.63202 FALSE
2 104208 104354 530 6 701149 701293 894 5 wp 110 117 113 122 111 143 12 13 11 7 16 5 3.1059 -0.24408 0.33802 0.51844 FALSE
2 104715 104841 534 6 700642 700778 891 5 wp 159 209 219 170 188 250 21 35 18 30 22 24 2.8554 0.17635 -0.17666 0.58781 FALSE
2 105050 105187 537 6 700298 700460 888 5 wp 128 173 159 189 155 219 12 17 12 37 25 15 3.3519 1.028 -0.77812 0.038036 FALSE
2 105426 105552 541 6 699926 700106 885 5 wp 143 154 184 190 222 301 18 24 24 35 35 22 2.7325 0.60427 -0.097686 0.76285 FALSE
2 105953 106089 547 6 699405 699563 881 5 wp 180 196 211 123 218 257 39 39 29 62 53 32 2.3096 0.55655 -0.60316 0.10639 FALSE
2 106094 106216 549 6 699272 699422 880 5 wp 113 126 122 175 183 217 34 23 36 59 62 33 1.8059 0.82687 -0.20472 0.50981 FALSE
2 106388 106555 553 6 698954 699111 878 5 wp 175 166 243 156 211 228 89 147 133 149 117 114 0.53919 0.18184 -0.20848 0.38763 FALSE
2 106882 107022 557 6 698463 698625 874 5 wp 145 225 227 173 195 220 387 568 454 535 511 406 -1.3806 0.17606 -0.23247 0.32922 FALSE
2 107061 107197 558 6 698315 698461 873 5 wp 129 170 176 176 140 167 447 631 444 495 496 364 -1.8173 -0.040015 0.03481 0.88399 FALSE
2 107223 107373 559 6 698113 698285 872 5 wp 152 211 211 142 162 212 374 534 436 462 479 380 -1.3662 0.10953 -0.31283 0.18374 FALSE
2 107379 107525 560 6 697961 698109 871 5 wp 162 189 202 154 169 214 315 462 342 485 418 287 -1.1469 0.20835 -0.30299 0.19001 FALSE
2 107641 107770 561 6 697695 697849 870 5 wp 102 185 170 186 140 173 61 103 75 124 87 48 0.79555 0.22645 -0.11081 0.77372 FALSE
2 107867 108027 562 6 697480 697622 869 5 wp 171 196 195 146 191 234 462 672 573 546 552 434 -1.7316 -0.022099 -0.015249 0.95018 FALSE
2 108014 108177 563 6 697303 697449 868 5 wp 218 285 253 184 266 308 661 729 665 624 714 611 -1.5976 0.047411 -0.10091 0.69511 FALSE
2 108194 108332 564 6 697147 697291 867 5 wp 193 222 205 186 223 260 459 592 606 520 489 459 -1.5549 -0.042149 0.097227 0.6893 FALSE
2 108362 108499 565 6 696975 697113 866 5 wp 141 162 169 150 149 181 228 332 280 236 206 177 -0.96178 -0.30829 0.28597 0.21368 FALSE
2 108513 108649 566 6 696810 696968 865 5 wp 129 152 149 160 137 146 115 183 150 137 109 89 -0.18475 -0.28786 0.29763 0.21627 FALSE
2 108845 109017 568 6 696464 696620 863 5 wp 170 261 235 189 195 263 49 99 85 65 47 48 1.3867 -0.39802 0.31153 0.22478 FALSE
2 109059 109188 571 6 696295 696425 862 5 wp 136 202 192 136 202 238 38 42 41 49 31 28 1.9817 -0.047279 0.11533 0.69842 FALSE
2 109442 109563 576 6 695921 696079 858 5 wp 223 251 216 199 242 337 45 53 48 55 78 50 2.1077 0.45302 -0.3493 0.18271 FALSE
2 109576 109726 577 6 695759 695905 857 5 wp 185 230 220 173 179 229 48 58 54 62 51 49 1.8494 0.14472 -0.32255 0.22727 FALSE
2 109734 109874 578 6 695592 695752 856 5 wp 137 207 201 216 172 241 46 69 43 77 59 44 1.6475 0.31374 -0.14104 0.61054 FALSE
2 109939 110063 580 6 695419 695553 854 5 wp 73 109 114 125 89 165 40 57 51 56 41 37 0.85719 -0.016613 0.32614 0.34407 FALSE
2 110103 110248 581 6 695243 695409 853 5 wp 150 210 214 196 192 277 163 261 205 221 208 176 -0.26415 0.084325 0.079107 0.7283 FALSE
2 110262 110422 582 6 695067 695218 852 5 wp 166 148 193 150 162 210 218 299 233 283 252 212 -0.69207 0.12249 -0.14106 0.53751 FALSE
2 110441 110591 583 6 694896 695052 851 5 wp 212 252 230 279 219 290 233 392 308 268 253 192 -0.54594 -0.24919 0.39148 0.084096 FALSE
2 110668 110816 584 6 694672 694820 850 5 wp 168 212 211 245 244 239 226 341 262 295 341 239 -0.61877 0.21375 0.057968 0.79854 FALSE
2 110949 111106 586 6 694379 694535 848 5 wp 169 189 179 111 198 235 369 309 314 316 388 399 -1.0565 0.27064 -0.32926 0.46624 FALSE
2 111116 111238 587 6 694225 694375 847 5 wp 198 201 219 110 213 265 244 241 232 227 236 265 -0.36811 0.15154 -0.30861 0.39081 FALSE
2 111396 111524 588 6 693961 694115 846 5 wp 176 238 243 195 209 257 419 619 477 486 482 379 -1.3409 -0.035021 0.00040062 0.99866 FALSE
2 111546 111695 589 6 693789 693943 845 5 wp 213 249 239 144 226 279 972 1079 914 1051 1185 997 -2.2316 0.24685 -0.42795 0.13217 FALSE
2 111704 111833 590 6 693653 693783 844 5 wp 191 201 221 120 214 276 1302 1257 1027 1017 1238 1163 -2.71 0.051569 -0.14284 0.7608 FALSE
2 111860 112002 591 6 693465 693623 843 5 wp 144 193 182 129 192 228 1071 1145 957 941 1181 1076 -2.774 0.14094 -0.1185 0.76763 FALSE
2 112017 112169 592 6 693297 693455 842 5 wp 159 155 168 135 203 234 630 694 592 668 715 635 -2.1359 0.19766 -0.019188 0.94233 FALSE
2 112165 112299 593 6 693164 693322 841 5 wp 150 184 160 126 158 198 400 513 438 447 398 370 -1.5903 -0.024186 -0.0699 0.76579 FALSE
2 112326 112487 594 6 693000 693158 840 5 wp 145 169 150 118 221 224 251 293 278 280 322 313 -0.96853 0.29231 -0.077673 0.79701 FALSE
2 112507 112624 596 6 692866 692976 839 5 wp 156 165 186 127 204 197 197 280 232 231 222 191 -0.61335 -0.0039142 0.0087121 0.96965 FALSE
2 112838 112990 599 6 692493 692651 836 5 wp 130 197 190 134 167 236 356 487 429 445 455 409 -1.4438 0.17969 -0.18053 0.44125 FALSE
2 113005 113145 600 6 692322 692483 835 5 wp 133 191 167 132 189 251 535 718 527 579 645 613 -2.0011 0.19144 -0.033418 0.90425 FALSE
2 113165 113311 601 6 692171 692325 834 5 wp 184 238 227 186 198 273 431 613 562 587 642 472 -1.4428 0.21452 -0.25121 0.30702 FALSE
2 113343 113492 602 6 691996 692142 833 5 wp 123 187 174 170 152 226 312 488 411 458 410 343 -1.4578 0.13682 -0.002411 0.99173 FALSE
2 113622 113776 603 6 691716 691870 832 5 wp 113 160 169 143 142 185 194 371 282 321 276 189 -1.0593 0.029276 0.017018 0.94104 FALSE
2 113788 113937 604 6 691547 691697 831 5 wp 193 247 258 185 234 279 860 1032 889 983 1058 859 -2.1451 0.18432 -0.23538 0.39785 FALSE
2 113963 114111 605 6 691379 691524 830 5 wp 150 136 148 112 130 173 606 696 657 647 727 479 -2.3126 0.029278 -0.16296 0.52162 FALSE
2 114119 114269 606 6 691214 691364 829 5 wp 159 162 165 166 180 211 680 996 892 946 974 593 -2.5245 0.087829 0.054576 0.83992 FALSE
2 114274 114404 607 6 691059 691211 828 5 wp 101 148 135 143 147 181 474 617 512 536 574 358 -2.2076 -0.012454 0.26594 0.27238 FALSE
2 114432 114591 608 6 690877 691037 827 5 wp 134 150 146 130 154 182 279 405 359 330 328 286 -1.4066 -0.0052064 0.066773 0.7728 FALSE
2 114604 114738 610 6 690745 690870 826 5 wp 107 171 141 129 139 171 123 192 182 186 147 105 -0.38265 -0.059158 0.084772 0.72005 FALSE
2 114760 114925 611 6 690569 690711 825 5 wp 154 203 208 195 191 237 108 148 133 178 152 99 0.39923 0.25697 -0.15749 0.49988 FALSE
2 115622 115756 620 6 689732 689866 818 5 wp 155 240 231 160 205 277 55 81 66 63 59 60 1.4904 -0.010885 -0.0056626 0.98244 FALSE
2 115781 115934 621 6 689551 689708 817 5 wp 186 196 206 143 192 258 88 116 101 91 110 73 0.81553 -0.027518 -0.029509 0.90323 FALSE
2 115940 116111 622 6 689403 689545 816 5 wp 147 191 204 156 176 220 160 193 148 179 123 144 -0.033231 -0.041107 0.019405 0.9333 FALSE
2 116104 116233 623 6 689253 689392 815 5 wp 170 218 243 183 244 287 284 334 314 296 287 233 -0.71364 -0.072816 0.20006 0.37826 FALSE
2 116253 116377 624 6 689093 689235 814 5 wp 132 155 146 152 135 196 273 418 334 301 273 231 -1.3688 -0.21184 0.31621 0.17022 FALSE
2 116425 116574 625 6 688908 689058 813 5 wp 189 285 251 207 255 314 602 805 679 687 718 687 -1.671 0.14684 -0.0963 0.71074 FALSE
2 116589 116747 626 6 688739 688899 812 5 wp 121 205 214 200 174 234 362 497 483 548 549 388 -1.4643 0.26844 -0.12738 0.59206 FALSE
2 117742 117885 632 6 687609 687767 805 5 wp 168 224 220 147 236 244 545 545 508 676 676 654 -1.5508 0.44577 -0.46162 0.11325 FALSE
2 117907 118051 634 6 687428 687580 804 5 wp 150 177 176 116 186 214 521 565 501 464 584 499 -1.8115 0.089935 -0.11748 0.71399 FALSE
2 118064 118192 635 6 687269 687426 803 5 wp 150 171 155 117 172 244 317 293 269 382 390 366 -1.0467 0.48337 -0.39971 0.19711 FALSE
2 118225 118369 636 6 687106 687262 802 5 wp 197 228 230 175 207 264 237 297 263 349 369 262 -0.42275 0.41812 -0.49579 0.029266 FALSE
2 118382 118524 637 6 686943 687104 800 5 wp 134 194 211 152 205 220 96 147 166 176 178 139 0.25855 0.4034 -0.34647 0.13619 FALSE
2 118725 118851 640 6 686613 686745 796 5 wp 153 182 199 180 145 189 53 87 66 84 72 53 1.2463 0.15205 -0.24606 0.34316 FALSE
2 118911 119043 643 6 686443 686591 794 5 wp 173 219 210 205 222 257 32 64 45 67 56 45 1.9709 0.39155 -0.25165 0.34776 FALSE
2 119424 119579 646 6 685880 686064 790 5 wp 219 273 281 223 234 291 26 30 22 50 38 26 3.1697 0.6664 -0.76064 0.010158 FALSE
2 119578 119751 648 6 685756 685914 789 5 wp 201 263 275 164 171 250 27 22 19 26 24 19 3.2926 0.13941 -0.53109 0.1054 FALSE
2 119744 119886 649 6 685617 685772 788 5 wp 148 185 193 164 177 208 19 18 18 27 13 15 3.1134 0.11768 -0.099917 0.78696 FALSE
2 119882 120029 651 6 685455 685609 787 5 wp 131 163 194 196 166 213 10 24 16 25 13 4 3.1598 -0.12706 0.32835 0.40566 FALSE
2 120263 120408 654 6 685087 685225 783 5 wp 138 238 228 187 176 257 22 25 25 33 20 15 2.9134 0.031922 -0.033328 0.92551 FALSE
2 121209 121356 663 6 684139 684284 770 5 wp 141 151 189 146 121 217 119 150 155 84 81 54 0.042819 -0.83497 0.78196 0.001511 FALSE
2 121350 121481 664 6 684003 684143 769 5 wp 156 221 177 163 180 251 196 233 211 140 134 100 -0.35556 -0.65844 0.70372 0.0023607 FALSE
2 121523 121665 665 6 683823 683977 768 5 wp 182 280 273 217 205 266 529 614 574 356 388 295 -1.3836 -0.60668 0.47561 0.045811 FALSE
2 121684 121816 666 6 683666 683808 767 5 wp 121 195 205 194 152 232 389 588 527 427 405 283 -1.6712 -0.30524 0.41955 0.07342 FALSE
2 122016 122168 669 6 683320 683467 765 5 wp 185 229 268 231 218 274 370 594 493 484 441 373 -1.2237 -0.026143 0.070492 0.76659 FALSE
2 122302 122451 670 6 683051 683202 764 5 wp 129 225 196 231 155 232 28 34 35 40 17 9 2.3447 -0.47381 0.62243 0.20425 FALSE
2 122651 122819 672 6 682712 682836 761 5 wp 85 105 116 136 74 112 10 38 21 32 6 6 2.0658 -0.51522 0.56901 0.36503 FALSE
2 123273 123425 679 6 682087 682242 755 5 wp 136 154 127 113 216 200 56 60 49 63 77 58 1.1948 0.38282 -0.10245 0.79958 FALSE
2 123900 124053 683 6 681459 681585 748 5 wp 170 232 244 173 196 274 321 454 422 385 416 312 -1.03 0.026786 -0.087243 0.70553 FALSE
2 124063 124213 684 6 681283 681429 747 5 wp 111 160 146 177 106 173 302 448 419 440 317 232 -1.6239 -0.12763 0.22507 0.43211 FALSE
2 124376 124516 686 6 680952 681114 745 5 wp 123 183 166 146 167 232 759 956 894 973 1052 755 -2.6173 0.21148 -0.05696 0.83579 FALSE
2 124563 124687 687 6 680799 680931 744 5 wp 174 218 204 141 197 232 873 1194 934 988 1131 843 -2.4685 0.11322 -0.23553 0.40193 FALSE
2 124708 124856 688 6 680629 680787 743 5 wp 179 191 191 177 213 223 533 621 573 594 625 511 -1.7647 0.12383 -0.045606 0.85428 FALSE
2 125031 125162 689 6 680324 680480 742 5 wp 230 291 269 234 247 298 363 539 430 330 374 250 -0.88398 -0.35017 0.28362 0.22108 FALSE
2 125182 125323 690 6 680161 680307 741 5 wp 154 271 233 188 195 232 590 839 674 614 675 453 -1.8239 -0.14514 0.017177 0.946 FALSE
2 125330 125489 691 6 680000 680155 740 5 wp 193 249 235 178 234 270 1025 1268 1048 917 1111 1237 -2.4501 0.12288 -0.16481 0.71067 FALSE
2 125494 125637 692 6 679842 679989 739 5 wp 139 155 174 150 163 240 457 669 576 522 595 479 -1.9923 0.048934 0.1287 0.59972 FALSE
2 125659 125783 693 6 679677 679829 738 5 wp 98 106 125 102 112 147 236 307 261 224 209 225 -1.4267 -0.14894 0.22789 0.33353 FALSE
2 125824 125980 694 6 679507 679661 737 5 wp 192 197 183 144 234 237 160 252 182 170 202 166 -0.17144 0.0047258 0.037048 0.87498 FALSE
2 126278 126401 698 6 679087 679246 734 5 wp 159 184 200 213 178 298 45 79 45 45 40 27 1.5607 -0.45838 0.7437 0.007212 FALSE
2 126765 126934 702 6 678559 678723 730 5 wp 130 197 193 110 146 201 117 173 174 113 96 64 0.023823 -0.64327 0.40172 0.095636 FALSE
2 126970 127107 703 6 678377 678519 728 5 wp 149 184 213 124 206 202 274 311 280 221 224 213 -0.81597 -0.26744 0.18121 0.43199 FALSE
2 127115 127257 704 6 678207 678371 727 5 wp 144 208 189 167 206 274 396 538 437 381 446 386 -1.484 -0.034882 0.23846 0.30896 FALSE
2 127457 127593 707 6 677909 678051 724 5 wp 114 156 178 136 144 184 115 195 153 143 132 91 -0.17775 -0.20592 0.21263 0.37189 FALSE
2 128163 128313 712 6 677173 677327 716 5 wp 125 183 145 90 198 204 103 91 91 105 140 130 0.49565 0.51695 -0.46085 0.27135 FALSE
2 128323 128481 713 6 677013 677172 715 5 wp 160 149 185 137 174 225 85 106 74 105 125 97 0.76693 0.4343 -0.38269 0.11837 FALSE
2 128497 128627 714 6 676865 677013 714 5 wp 159 165 169 117 212 211 66 68 65 94 107 103 1.1649 0.74103 -0.67467 0.041947 FALSE
2 128788 128916 717 6 676554 676700 711 5 wp 137 201 185 142 178 246 42 61 48 61 88 57 1.6536 0.5834 -0.52586 0.049045 FALSE
2 129039 129181 718 6 676311 676450 709 5 wp 139 207 202 155 196 237 33 72 40 57 33 43 1.7928 0.024106 0.030848 0.91226 FALSE
2 129187 129331 719 6 676156 676303 708 5 wp 197 192 209 186 229 248 40 55 43 61 60 39 1.9899 0.33846 -0.24475 0.36546 FALSE
2 130409 130545 732 6 674938 675073 695 5 wp 163 177 154 85 169 168 61 58 57 55 60 58 1.3412 0.096525 -0.39377 0.29047 FALSE
2 131125 131265 739 6 674278 674404 689 5 wp 142 169 159 123 211 243 159 266 228 275 288 268 -0.59615 0.50086 -0.27022 0.24517 FALSE
2 131297 131415 742 6 674076 674212 688 5 wp 182 189 182 146 203 253 473 555 469 503 612 486 -1.5765 0.22382 -0.17124 0.49723 FALSE
2 131593 131745 744 6 673778 673926 686 5 wp 141 179 192 153 180 269 1117 1328 1076 1032 1380 968 -2.934 0.064491 0.10439 0.75426 FALSE
2 132080 132232 747 6 673255 673411 683 5 wp 154 268 290 244 223 292 668 1065 874 638 779 498 -2.0151 -0.30778 0.37344 0.15585 FALSE
2 132387 132534 748 6 672956 673113 682 5 wp 119 107 123 116 130 175 387 425 334 335 394 315 -1.8579 -0.014519 0.21665 0.46615 FALSE
2 132563 132709 749 6 672780 672918 681 5 wp 112 118 127 126 122 142 417 484 370 407 410 300 -1.9761 -0.073787 0.15531 0.52037 FALSE
2 132726 132872 750 6 672609 672761 680 5 wp 132 148 165 160 139 188 403 570 484 498 502 401 -1.8434 0.076162 0.0071916 0.97596 FALSE
2 132877 133026 751 6 672448 672607 679 5 wp 183 210 214 146 157 206 354 460 423 459 437 384 -1.1647 0.17892 -0.48836 0.036727 FALSE
2 133208 133355 753 6 672140 672290 677 5 wp 164 177 168 137 208 231 103 153 129 169 206 182 0.27814 0.68074 -0.56531 0.019812 FALSE
2 133355 133506 754 6 671954 672114 676 5 wp 137 157 147 131 150 179 67 90 75 102 100 73 0.7946 0.37104 -0.36354 0.15624 FALSE
2 134328 134467 760 6 671002 671170 664 5 wp 131 205 159 118 175 214 49 82 79 285 286 231 1.1028 2.0718 -2.0921 0 TRUE
2 134636 134803 762 6 670693 670842 659 5 wp 174 204 223 88 179 186 153 210 204 405 561 570 -0.052503 1.6019 -2.0761 0.00014696 FALSE
2 134945 135078 764 6 670392 670552 656 5 wp 208 186 184 127 254 269 460 552 530 1017 1355 1255 -1.5439 1.3786 -1.2957 0.0088116 FALSE
2 135087 135253 765 6 670225 670386 655 5 wp 156 214 211 127 191 216 677 762 773 928 1205 1125 -2.0876 0.69723 -0.87202 0.041984 FALSE
2 135248 135405 766 6 670068 670224 654 5 wp 187 191 211 103 171 198 1047 1260 987 816 1231 1237 -2.6233 0.152 -0.54556 0.31208 FALSE
2 135417 135527 767 6 669892 670053 653 5 wp 132 139 140 139 131 211 609 727 607 502 635 606 -2.3814 -0.013781 0.17085 0.62915 FALSE
2 136490 136624 770 6 668855 668983 650 5 wp 130 152 135 130 121 150 27 39 23 155 94 99 2.1001 2.0945 -2.1981 1.5432e-14 TRUE
2 136676 136831 771 6 668638 668818 649 5 wp 152 197 164 163 198 252 47 75 53 460 413 381 1.4237 2.9825 -2.7824 0 TRUE
2 136859 137005 772 6 668464 668612 648 5 wp 151 145 181 119 159 207 46 58 56 369 309 362 1.4429 2.8436 -2.8908 4.5519e-15 TRUE
2 137002 137161 773 6 668342 668520 647 5 wp 171 214 247 186 239 274 35 39 44 425 445 407 2.2764 3.5718 -3.4746 0 TRUE
2 137284 137443 775 6 668032 668186 645 5 wp 118 184 120 105 145 223 28 32 15 130 118 154 2.343 2.5725 -2.4825 1.0674e-07 TRUE
2 137855 138011 778 6 667475 667627 641 5 wp 187 212 251 212 194 264 18 28 22 46 38 28 3.1254 0.84807 -0.85219 0.0054344 FALSE
2 138575 138722 786 6 666745 666899 634 5 wp 163 185 175 124 177 200 39 51 29 55 39 28 2.0051 0.1554 -0.27696 0.35394 FALSE
2 138741 138902 787 6 666573 666729 633 5 wp 101 142 152 109 138 148 20 33 19 28 36 21 2.3211 0.37468 -0.4138 0.27749 FALSE
2 139001 139130 790 6 666322 666484 630 5 wp 108 144 131 109 145 183 20 31 19 63 48 37 2.3199 1.2064 -1.0738 0.001849 FALSE
2 139928 140085 803 6 665383 665528 620 5 wp 129 159 161 112 115 157 366 495 359 427 486 366 -1.5795 0.19998 -0.47805 0.042563 FALSE
2 140268 140395 806 6 665060 665189 617 5 wp 89 120 123 129 110 164 117 229 190 223 197 101 -0.8084 0.083344 0.15088 0.65753 FALSE
2 140885 141034 807 6 664448 664604 616 5 wp 121 185 158 172 132 232 30 43 40 36 38 28 1.897 -0.017007 0.17578 0.59145 FALSE
2 141192 141323 808 6 664154 664289 615 5 wp 151 200 165 171 146 202 400 636 449 416 427 334 -1.6497 -0.19363 0.15652 0.50571 FALSE
2 141350 141498 809 6 663980 664139 614 5 wp 133 172 143 122 158 187 615 662 538 601 604 548 -2.1741 0.068663 -0.064119 0.8213 FALSE
2 141797 141943 812 6 663523 663665 611 5 wp 191 213 212 153 181 235 567 715 684 704 798 677 -1.8126 0.28213 -0.4582 0.076089 FALSE
2 142310 142439 817 6 663030 663168 606 5 wp 144 200 234 171 189 203 711 937 762 862 936 686 -2.2087 0.1689 -0.23833 0.37413 FALSE
2 142607 142778 819 6 662694 662846 604 5 wp 252 389 377 243 280 363 726 994 905 710 810 558 -1.5148 -0.21057 -0.034469 0.89784 FALSE
2 142786 142944 820 6 662529 662686 603 5 wp 132 145 162 151 148 214 232 358 291 234 292 195 -1.1306 -0.15165 0.3192 0.16479 FALSE
2 143236 143407 822 6 662076 662244 600 5 wp 113 154 155 145 108 182 178 222 198 225 171 165 -0.64875 0.030528 -0.034208 0.88323 FALSE
2 143532 143681 824 6 661813 661939 598 5 wp 107 134 132 145 116 171 49 82 59 77 69 57 0.84658 0.23316 -0.067243 0.81283 FALSE
2 143811 143960 825 6 661533 661711 597 5 wp 88 173 148 180 109 175 13 30 21 25 19 13 2.5466 -0.0254 0.19471 0.73899 FALSE
2 143974 144112 826 6 661331 661480 596 5 wp 142 195 184 149 183 234 29 50 38 58 46 34 2.0234 0.3686 -0.30209 0.29652 FALSE
2 144151 144277 827 6 661171 661322 595 5 wp 162 165 188 147 204 242 49 47 39 66 48 39 1.7902 0.29169 -0.15091 0.58823 FALSE
2 144302 144426 828 6 661050 661193 594 5 wp 113 135 127 94 174 162 37 44 40 66 40 33 1.4918 0.30635 -0.16456 0.66651 FALSE
2 144582 144736 830 6 660758 660889 591 5 wp 153 185 176 116 172 235 137 189 182 144 171 131 -0.11742 -0.053486 0.0094552 0.96756 FALSE
2 144739 144895 831 6 660575 660737 590 5 wp 168 230 234 148 201 212 296 322 282 302 295 219 -0.66757 -0.03252 -0.18296 0.42148 FALSE
2 144907 145056 832 6 660419 660569 589 5 wp 190 162 164 121 184 224 381 394 355 404 430 367 -1.271 0.20343 -0.24874 0.35206 FALSE
2 145056 145198 833 6 660273 660427 588 5 wp 262 245 231 164 309 297 740 695 610 677 761 697 -1.6222 0.17529 -0.18836 0.6194 FALSE
2 145191 145361 834 6 660118 660281 587 5 wp 152 149 140 81 141 177 716 678 571 659 703 566 -2.3106 0.074285 -0.30484 0.41713 FALSE
2 145507 145653 836 6 659817 659959 585 5 wp 162 184 181 153 174 252 515 706 564 880 864 562 -1.8925 0.48555 -0.41635 0.10498 FALSE
2 145680 145829 837 6 659644 659791 584 5 wp 158 190 216 177 186 248 270 443 329 653 449 290 -1.0096 0.52878 -0.46473 0.23181 FALSE
2 146076 146222 838 6 659253 659411 583 5 wp 130 207 248 193 182 231 332 629 544 519 438 305 -1.4923 -0.11798 0.14054 0.6143 FALSE
2 146245 146397 839 6 659086 659242 582 5 wp 201 253 271 173 238 302 946 1131 936 993 1257 1016 -2.2063 0.24759 -0.33177 0.26518 FALSE
2 146411 146540 840 6 658946 659080 581 5 wp 134 195 179 139 177 217 946 961 803 747 969 916 -2.586 0.087216 -0.067566 0.88183 FALSE
2 146553 146709 841 6 658779 658935 580 5 wp 199 233 207 117 211 225 898 896 739 680 966 847 -2.1462 0.10343 -0.38044 0.42109 FALSE
2 146685 146829 842 6 658652 658804 579 5 wp 95 138 116 114 102 138 213 254 220 249 265 204 -1.1256 0.18554 -0.20829 0.37603 FALSE
2 146844 146976 843 6 658506 658644 578 5 wp 135 162 179 175 163 176 88 147 152 152 144 68 0.17205 0.025822 0.053473 0.85765 FALSE
2 147099 147231 844 6 658252 658392 577 5 wp 159 288 243 195 205 219 348 568 463 410 405 254 -1.1371 -0.23903 0.058353 0.80161 FALSE
2 147258 147413 845 6 658072 658229 576 5 wp 208 220 261 257 228 294 688 1032 876 890 953 769 -2.0396 0.15011 -0.018337 0.9464 FALSE
2 147443 147591 846 6 657911 658024 575 5 wp 102 116 116 127 126 131 366 550 395 379 310 267 -2.0989 -0.3233 0.48541 0.039966 FALSE
2 147581 147720 847 6 657763 657904 574 5 wp 198 210 220 182 213 270 458 561 562 573 631 545 -1.471 0.27699 -0.25519 0.30125 FALSE
2 147737 147875 848 6 657591 657731 573 5 wp 139 191 182 190 151 216 185 311 257 299 247 190 -0.68366 0.099747 -0.018596 0.93507 FALSE
2 148049 148173 850 6 657289 657436 571 5 wp 153 148 143 141 137 143 72 71 73 89 77 50 0.90063 0.10457 -0.22734 0.39646 FALSE
2 148206 148358 851 6 657117 657276 570 5 wp 148 209 185 154 197 215 34 54 49 69 53 38 1.8497 0.34936 -0.33134 0.23141 FALSE
2 148671 148791 854 6 656666 656824 566 5 wp 122 161 153 184 169 202 16 32 22 33 23 16 2.5122 0.17203 0.13953 0.69214 FALSE
2 148803 148966 855 6 656526 656660 565 5 wp 139 160 168 136 127 162 27 26 14 33 17 11 2.6575 -0.032672 -0.14956 0.69371 FALSE
2 148962 149096 856 6 656349 656508 564 5 wp 138 150 168 141 194 218 24 17 20 34 22 15 2.7546 0.32236 -0.10086 0.77811 FALSE
2 149436 149588 861 6 655890 656032 560 5 wp 210 259 239 189 257 284 31 22 29 42 29 24 2.962 0.3225 -0.33141 0.27253 FALSE
2 150145 150304 871 6 655204 655393 552 5 wp 118 154 150 144 213 229 32 53 42 46 47 24 1.6019 0.0082942 0.41409 0.16851 FALSE
2 150458 150614 873 6 654871 655023 550 5 wp 129 206 212 188 175 211 191 261 234 171 195 190 -0.47414 -0.15787 0.19754 0.38775 FALSE
2 150614 150779 874 6 654725 654867 549 5 wp 142 187 221 177 168 212 305 385 363 331 305 249 -1.0853 -0.12908 0.10876 0.6345 FALSE
2 150778 150930 875 6 654552 654712 548 5 wp 170 166 194 183 213 244 433 631 518 477 471 377 -1.7021 -0.12159 0.33888 0.15629 FALSE
2 150954 151109 876 6 654388 654535 547 5 wp 132 181 163 132 129 174 445 633 555 495 467 299 -1.9153 -0.25604 0.078867 0.7412 FALSE
2 151117 151272 877 6 654205 654363 546 5 wp 160 203 242 219 181 242 283 451 421 446 391 250 -1.0643 0.033526 0.015943 0.94687 FALSE
2 151403 151555 878 6 653920 654077 545 5 wp 134 204 203 175 202 232 180 217 179 203 188 147 -0.24287 0.01987 0.11231 0.62413 FALSE
2 151566 151710 879 6 653763 653911 544 5 wp 176 210 221 162 187 262 261 294 263 214 200 224 -0.57961 -0.22591 0.175 0.44172 FALSE
2 151897 152028 882 6 653428 653582 541 5 wp 151 177 173 198 181 239 118 126 142 78 90 75 0.22964 -0.54528 0.80002 0.00096939 FALSE
2 152049 152195 884 6 653267 653431 540 5 wp 172 228 211 175 194 220 89 92 106 67 67 53 0.93939 -0.50146 0.40569 0.10571 FALSE
2 152211 152349 886 6 653104 653255 539 5 wp 145 165 169 135 149 199 38 68 75 43 26 41 1.2801 -0.57227 0.52642 0.072216 FALSE
2 152431 152553 888 6 652925 653075 537 5 wp 150 157 160 168 215 264 52 74 76 78 76 71 1.0811 0.29178 0.11623 0.6502 FALSE
2 152787 152930 892 6 652562 652691 535 5 wp 164 185 170 132 140 175 164 217 199 172 128 117 -0.29339 -0.35313 0.083505 0.72056 FALSE
2 152924 153076 893 6 652425 652581 534 5 wp 184 173 183 140 212 235 294 363 337 280 312 268 -1.0129 -0.07733 0.13072 0.56717 FALSE
2 153065 153217 894 6 652262 652410 533 5 wp 156 204 195 147 231 234 426 513 483 422 453 405 -1.5056 -0.021029 0.11216 0.63482 FALSE
2 153266 153394 895 6 652081 652233 532 5 wp 179 217 218 235 199 264 393 563 415 419 447 315 -1.2912 -0.085984 0.22868 0.32849 FALSE
2 153436 153570 896 6 651903 652055 531 5 wp 148 156 180 135 160 229 363 461 389 391 443 369 -1.4636 0.12089 -0.07262 0.75527 FALSE
2 153885 154041 898 6 651433 651591 529 5 wp 188 251 264 231 235 262 51 77 57 47 52 37 1.7904 -0.31028 0.32582 0.21755 FALSE
2 154058 154212 899 6 651241 651416 528 5 wp 163 240 196 213 195 225 40 36 43 43 32 28 2.1796 -0.094047 0.14118 0.62709 FALSE
2 154235 154417 900 6 651092 651264 527 5 wp 148 164 147 149 136 187 32 32 27 24 32 19 2.1961 -0.16055 0.14567 0.67284 FALSE
2 154405 154539 901 6 650931 651075 526 5 wp 192 224 217 208 209 286 42 34 25 28 36 22 2.5011 -0.11765 0.21357 0.47677 FALSE
2 154587 154699 902 6 650779 650893 525 5 wp 120 179 154 162 157 183 14 27 19 30 13 14 2.7847 0.056385 0.058129 0.87817 FALSE
2 154936 155056 908 6 650421 650544 519 5 wp 118 153 139 153 132 194 18 20 15 22 12 8 2.8106 -0.22321 0.39851 0.34033 FALSE
2 155091 155247 911 6 650230 650385 517 5 wp 184 187 177 154 164 208 28 13 10 25 19 13 3.2768 0.25984 -0.37939 0.3069 FALSE
2 155877 156021 920 6 649429 649587 504 5 wp 121 162 146 149 156 191 7 22 16 22 15 5 3.1328 0.030346 0.1343 0.75009 FALSE
2 156442 156591 929 6 648922 649044 499 5 wp 195 218 230 126 183 218 28 33 14 17 23 23 2.9659 -0.11557 -0.23374 0.48741 FALSE
2 156874 157022 933 6 648473 648617 494 5 wp 158 155 136 150 195 220 28 29 19 25 26 16 2.4334 -0.063448 0.33052 0.34308 FALSE
2 157072 157220 934 6 648274 648431 493 5 wp 187 240 212 183 162 203 34 51 35 31 30 17 2.2818 -0.49398 0.23118 0.44763 FALSE
2 157370 157524 936 6 647954 648124 491 5 wp 145 191 180 152 216 236 51 86 66 71 52 49 1.2173 -0.10311 0.27956 0.28707 FALSE
2 157535 157674 937 6 647819 647947 490 5 wp 159 181 178 160 173 211 109 141 116 131 89 81 0.36616 -0.16241 0.18123 0.45129 FALSE
2 157691 157837 938 6 647645 647810 489 5 wp 137 161 142 143 125 161 131 249 209 186 139 81 -0.53142 -0.41339 0.33073 0.25908 FALSE
2 157876 157994 939 6 647486 647640 488 5 wp 205 211 190 159 210 273 502 643 484 464 460 392 -1.5575 -0.17933 0.19028 0.42784 FALSE
2 158018 158167 940 6 647335 647478 487 5 wp 184 213 239 168 223 275 639 822 729 750 821 652 -1.9252 0.15061 -0.14314 0.58477 FALSE
2 158354 158504 942 6 646977 647125 485 5 wp 123 151 132 151 150 201 335 552 406 392 369 261 -1.7916 -0.20524 0.45876 0.048843 FALSE
2 158641 158790 943 6 646688 646859 484 5 wp 144 189 187 167 203 228 146 246 192 270 283 211 -0.29349 0.52871 -0.37257 0.10299 FALSE
2 158801 158923 944 6 646554 646704 483 5 wp 171 175 198 146 172 225 264 302 260 382 432 477 -0.74669 0.78939 -0.85718 0.030059 FALSE
2 159120 159249 947 6 646224 646356 481 5 wp 179 196 186 91 219 209 995 955 821 1033 1283 1429 -2.4645 0.56941 -0.75621 0.20478 FALSE
2 159262 159425 948 6 646073 646221 480 5 wp 175 172 167 101 193 231 994 1038 915 878 1235 1127 -2.6659 0.27023 -0.32801 0.4936 FALSE
2 159427 159581 949 6 645895 646055 479 5 wp 146 137 133 107 159 197 736 873 724 693 840 741 -2.6218 0.09767 -0.02173 0.94473 FALSE
2 160083 160219 951 6 645253 645401 476 5 wp 119 128 121 106 111 165 525 780 606 576 547 483 -2.5 -0.1105 0.098691 0.69351 FALSE
2 160240 160390 952 6 645087 645243 475 5 wp 91 120 105 95 122 137 791 1101 831 758 1018 885 -3.2434 0.11917 -0.004963 0.98922 FALSE
2 160570 160709 954 6 644767 644907 473 5 wp 197 206 220 121 252 236 1439 1531 1322 1184 1555 1462 -2.9356 0.10302 -0.20239 0.649 FALSE
2 160735 160867 955 6 644613 644751 472 5 wp 132 172 152 113 164 195 827 999 907 728 882 827 -2.7311 -0.024681 0.014856 0.96266 FALSE
2 160884 161040 956 6 644441 644587 471 5 wp 127 174 187 120 173 199 516 630 637 546 581 475 -2.021 -0.028872 -0.0097734 0.96841 FALSE
2 161046 161184 957 6 644292 644444 470 5 wp 137 113 126 116 160 155 223 417 292 317 260 192 -1.4082 -0.13838 0.27573 0.27745 FALSE
2 161202 161330 958 6 644147 644277 469 5 wp 170 190 186 137 175 204 324 482 409 332 373 268 -1.28 -0.18562 0.047089 0.83811 FALSE
2 161364 161502 959 6 643976 644114 468 5 wp 113 161 137 176 73 123 38 196 147 131 20 38 0.049266 -0.85791 0.70872 0.38541 FALSE
2 161653 161785 960 6 643683 643829 467 5 wp 177 261 262 256 194 255 392 670 492 513 522 301 -1.2788 -0.089403 0.07409 0.77597 FALSE
2 161811 161965 961 6 643513 643663 466 5 wp 129 142 188 172 164 208 276 689 512 411 504 295 -1.7788 -0.12264 0.32487 0.45022 FALSE
2 161979 162136 962 6 643324 643495 465 5 wp 164 158 156 124 183 244 550 740 649 554 590 551 -2.1466 -0.052001 0.17763 0.47866 FALSE
2 162163 162322 963 6 643162 643312 464 5 wp 170 180 161 214 176 267 268 499 455 429 452 349 -1.3655 0.15979 0.14435 0.5349 FALSE
2 162345 162496 965 6 642980 643138 463 5 wp 183 170 189 184 210 240 171 324 256 270 232 209 -0.57603 0.071338 0.097947 0.66683 FALSE
2 162500 162658 966 6 642796 642950 462 5 wp 193 237 201 153 235 239 137 211 164 160 147 154 0.17568 -0.0040048 -0.059333 0.79637 FALSE
2 163373 163513 973 6 641967 642125 452 5 wp 238 288 295 164 280 350 1509 2041 1706 1471 2173 2313 -2.8163 0.35086 -0.47323 0.4137 FALSE
2 163538 163675 974 6 641807 641942 451 5 wp 179 195 183 116 182 197 1451 1740 1337 1092 1514 1609 -3.163 0.05308 -0.2898 0.58772 FALSE
2 163683 163825 975 6 641652 641804 450 5 wp 240 330 283 135 211 257 1773 2138 1841 1318 1871 1789 -2.9043 -0.058425 -0.50573 0.24756 FALSE
2 164629 164751 979 6 640730 640893 445 5 wp 128 182 154 118 136 184 371 465 400 189 209 251 -1.5608 -0.77584 0.63828 0.026337 FALSE
2 166664 166824 991 6 638674 638830 437 5 wp 168 192 177 135 155 182 213 295 286 323 309 297 -0.69548 0.36592 -0.60521 0.0083293 FALSE
2 166844 167007 994 6 638498 638644 435 5 wp 189 201 199 129 160 196 271 314 287 289 330 281 -0.70707 0.17367 -0.51484 0.024471 FALSE
2 167117 167263 995 6 638232 638394 433 5 wp 166 250 227 192 230 264 196 299 238 269 245 191 -0.32528 0.075777 -0.023945 0.91585 FALSE
2 167436 167571 997 6 637925 638079 431 5 wp 103 128 98 139 108 182 189 347 273 307 170 131 -1.4076 -0.29348 0.61709 0.1235 FALSE
2 167581 167719 998 6 637770 637914 430 5 wp 196 215 219 197 228 309 479 581 494 576 652 362 -1.4435 0.13688 0.018758 0.94662 FALSE
2 167762 167894 999 6 637592 637753 429 5 wp 109 183 181 141 201 213 296 442 348 399 348 205 -1.3421 -0.076966 0.26971 0.29413 FALSE
2 168351 168499 1000 6 636984 637133 428 5 wp 102 120 130 161 95 195 57 119 91 357 136 82 0.29483 1.1984 -0.89436 0.30761 FALSE
2 168520 168682 1001 6 636812 636971 427 5 wp 142 185 153 128 137 194 261 389 304 485 337 227 -1.12 0.24422 -0.36806 0.26298 FALSE
2 168704 168823 1002 6 636650 636800 426 5 wp 84 101 107 115 122 188 276 430 380 727 528 411 -2.0224 0.7379 -0.25982 0.38855 FALSE
2 169532 169664 1006 6 635848 635982 422 5 wp 159 178 167 195 191 263 328 412 353 323 214 174 -1.2542 -0.51404 0.822 0.00032271 FALSE
2 169673 169820 1007 6 635673 635823 421 5 wp 164 156 171 156 140 207 227 337 285 249 178 127 -0.91171 -0.4996 0.4731 0.039462 FALSE
2 169828 169978 1008 6 635525 635653 420 5 wp 142 196 162 180 146 223 185 261 232 181 138 124 -0.57549 -0.4872 0.57438 0.012822 FALSE
2 170027 170179 1009 6 635324 635476 419 5 wp 145 166 162 183 153 205 60 95 70 62 47 31 0.94684 -0.55874 0.70665 0.0091344 FALSE
2 170282 170434 1010 6 635065 635221 418 5 wp 164 197 204 185 220 262 67 82 69 48 54 43 1.2344 -0.46019 0.64844 0.013333 FALSE
2 170549 170685 1011 6 634813 634953 417 5 wp 182 224 249 249 205 275 354 484 433 426 376 229 -1.0954 -0.19302 0.30859 0.18147 FALSE
2 170713 170850 1012 6 634655 634782 416 5 wp 138 170 175 148 173 206 470 544 490 461 525 345 -1.7888 -0.064912 0.14125 0.55279 FALSE
2 170869 171022 1014 6 634484 634622 415 5 wp 179 224 199 119 188 207 490 478 413 420 454 331 -1.3612 -0.096995 -0.19083 0.54176 FALSE
2 171142 171295 1016 6 634200 634360 412 5 wp 185 218 183 187 216 285 193 323 238 205 188 138 -0.48139 -0.36992 0.54004 0.017699 FALSE
2 171401 171540 1017 6 633945 634100 411 5 wp 136 139 147 163 123 156 286 459 363 428 360 281 -1.5112 0.080103 -0.054939 0.81323 FALSE
2 171571 171718 1018 6 633782 633932 410 5 wp 184 246 251 171 189 261 759 886 805 799 827 672 -2.0015 0.027398 -0.21386 0.42247 FALSE
2 171728 171874 1019 6 633623 633773 409 5 wp 130 174 173 99 167 183 677 710 623 618 764 634 -2.2388 0.12509 -0.26884 0.43216 FALSE
2 172004 172145 1022 6 633348 633492 407 5 wp 130 127 169 129 155 191 220 284 267 272 242 227 -0.99214 0.072626 0.027327 0.90565 FALSE
2 172163 172305 1023 6 633192 633338 406 5 wp 127 158 178 165 150 188 135 203 146 182 158 113 -0.19639 0.030536 0.048996 0.83414 FALSE
2 172481 172619 1024 6 632876 633030 405 5 wp 229 268 250 225 232 288 507 701 611 616 561 374 -1.4161 -0.11518 0.060427 0.80717 FALSE
2 172631 172781 1025 6 632718 632870 404 5 wp 195 278 268 242 215 284 683 998 813 827 803 572 -1.8892 -0.053549 0.016782 0.94966 FALSE
2 172958 173096 1028 6 632371 632527 402 5 wp 155 182 203 170 255 245 542 560 523 568 640 512 -1.7486 0.19549 0.069227 0.79223 FALSE
2 173414 173572 1032 6 631932 632065 399 5 wp 164 170 168 128 174 229 102 92 131 114 89 76 0.47785 -0.11744 0.1275 0.62761 FALSE
2 174568 174705 1044 6 630802 630959 384 5 wp 101 150 150 193 145 215 13 34 13 24 18 12 2.621 -0.0071846 0.43727 0.29085 FALSE
2 174796 174987 1046 6 630562 630708 383 5 wp 122 181 142 198 117 192 13 29 21 16 3 12 2.704 -0.86388 1.0231 0.080041 FALSE
2 175426 175582 1054 6 629942 630098 377 5 wp 131 189 153 130 164 180 24 27 11 23 28 21 2.7887 0.34406 -0.38549 0.29106 FALSE
2 176160 176311 1063 6 629186 629339 366 5 wp 153 212 197 145 200 208 26 34 24 58 57 53 2.6029 1.1348 -1.2026 3.8858e-05 FALSE
2 176681 176823 1067 6 628696 628846 362 5 wp 142 189 198 136 189 219 85 135 114 188 137 152 0.53081 0.65537 -0.66611 0.0047224 FALSE
2 176833 176992 1068 6 628537 628698 361 5 wp 146 202 196 188 183 235 152 251 237 247 224 194 -0.36468 0.19598 -0.082596 0.7172 FALSE
2 176996 177136 1069 6 628362 628511 360 5 wp 231 237 235 233 244 280 560 626 534 530 643 557 -1.4343 0.13683 -0.081812 0.76766 FALSE
2 177160 177294 1070 6 628205 628344 359 5 wp 159 256 245 197 214 199 512 749 572 583 540 494 -1.6166 -0.040529 -0.092043 0.71048 FALSE
2 177318 177472 1071 6 628026 628189 358 5 wp 180 243 234 201 253 290 591 710 648 620 692 569 -1.7197 0.075662 0.056611 0.82369 FALSE
2 177481 177628 1072 6 627876 628022 357 5 wp 177 217 235 196 181 236 342 531 405 366 272 225 -1.1513 -0.43893 0.358 0.11865 FALSE
2 177769 177919 1073 6 627577 627733 356 5 wp 135 189 156 187 152 164 21 42 27 34 14 18 2.2938 -0.30979 0.35603 0.37621 FALSE
2 177961 178104 1074 6 627396 627540 355 5 wp 114 156 146 116 141 177 30 32 34 31 27 21 1.9673 -0.16381 0.17322 0.62616 FALSE
2 178281 178442 1077 6 627055 627207 351 5 wp 176 251 251 193 225 258 51 53 45 43 27 44 2.035 -0.25672 0.21148 0.44425 FALSE
2 178654 178794 1080 6 626692 626846 348 5 wp 172 235 235 171 239 266 48 41 29 42 34 38 2.2894 0.070057 -0.04416 0.87666 FALSE
2 179188 179333 1087 6 626167 626312 342 5 wp 143 165 156 101 132 181 24 38 23 26 31 17 2.324 -0.068698 -0.16437 0.64826 FALSE
2 179906 180054 1099 6 625446 625590 333 5 wp 177 187 196 131 189 235 58 62 64 48 43 40 1.4666 -0.36798 0.28795 0.29261 FALSE
2 180311 180478 1104 6 625036 625192 329 5 wp 176 201 193 170 248 241 173 268 258 196 191 149 -0.41963 -0.24835 0.40728 0.074094 FALSE
2 180661 180791 1107 6 624715 624865 325 5 wp 141 188 169 105 198 216 640 605 546 504 595 622 -2.0176 0.068726 -0.07331 0.87325 FALSE
2 180976 181106 1109 6 624391 624531 323 5 wp 212 210 245 186 225 273 942 1150 1011 913 1202 984 -2.3564 0.13404 -0.15904 0.60443 FALSE
2 181122 181266 1110 6 624230 624376 322 5 wp 194 242 236 198 237 295 894 1043 820 700 870 720 -2.1873 -0.13808 0.20306 0.49494 FALSE
2 181294 181447 1111 6 624049 624209 321 5 wp 182 195 231 152 216 258 471 590 509 506 508 569 -1.5094 0.15874 -0.17965 0.55736 FALSE
2 181567 181687 1112 6 623809 623955 320 5 wp 202 202 207 149 211 270 418 493 425 401 449 497 -1.2667 0.15863 -0.19075 0.58786 FALSE
2 181696 181832 1113 6 623683 623801 319 5 wp 160 134 150 70 144 169 522 496 420 417 483 559 -1.8444 0.15404 -0.46297 0.38543 FALSE
2 181859 181990 1114 6 623508 623640 318 5 wp 156 160 205 90 189 214 779 633 602 487 679 712 -2.1295 0.020398 -0.17856 0.77207 FALSE
2 181993 182148 1115 6 623352 623508 317 5 wp 150 190 231 139 234 265 527 594 462 462 619 535 -1.6308 0.1632 -0.060891 0.86867 FALSE
2 182284 182432 1116 6 623067 623221 316 5 wp 173 191 195 160 216 249 327 457 366 425 421 391 -1.1711 0.24586 -0.14347 0.5365 FALSE
2 182437 182575 1117 6 622920 623062 315 5 wp 189 231 231 152 218 252 368 483 406 537 531 439 -1.0887 0.39021 -0.5131 0.030811 FALSE
2 182606 182747 1118 6 622748 622892 314 5 wp 167 213 239 165 225 302 401 622 504 660 754 683 -1.434 0.61238 -0.51315 0.043294 FALSE
2 182773 182915 1119 6 622584 622726 313 5 wp 138 162 161 134 174 226 332 392 353 485 514 462 -1.3693 0.56963 -0.4196 0.074155 FALSE
2 182925 183092 1120 6 622424 622560 312 5 wp 137 161 179 116 186 202 163 244 177 237 213 264 -0.42156 0.45102 -0.4294 0.17979 FALSE
2 183086 183242 1121 6 622246 622405 311 5 wp 138 143 182 111 180 214 68 118 101 128 121 109 0.56747 0.4632 -0.40271 0.10202 FALSE
2 183254 183396 1122 6 622097 622249 310 5 wp 145 177 175 164 178 226 39 83 44 67 80 55 1.4655 0.43151 -0.29029 0.27519 FALSE
2 183571 183750 1125 6 621769 621919 305 5 wp 160 177 170 130 126 203 37 52 35 41 27 22 1.904 -0.33843 0.12769 0.6881 FALSE
2 183739 183882 1126 6 621614 621760 304 5 wp 169 243 206 218 169 250 40 48 36 67 29 25 2.1723 0.068513 -0.064645 0.84196 FALSE
2 183902 184053 1127 6 621422 621576 303 5 wp 148 167 179 162 141 175 56 59 28 51 31 26 1.6457 -0.29464 0.20523 0.49609 FALSE
2 184297 184441 1129 6 621054 621208 301 5 wp 167 211 242 260 213 254 134 186 182 172 170 128 0.16514 0.032248 0.16785 0.46453 FALSE
2 184667 184788 1132 6 620708 620860 298 5 wp 172 220 225 199 192 213 225 280 209 229 242 203 -0.35511 0.045742 -0.11147 0.62404 FALSE
2 184813 184944 1133 6 620543 620695 297 5 wp 179 211 252 204 186 226 178 213 224 166 164 163 -0.08422 -0.18694 0.088679 0.69819 FALSE
2 185329 185486 1137 6 619993 620151 293 5 wp 196 187 208 147 184 221 31 42 36 56 54 45 2.3133 0.63887 -0.80036 0.0047377 FALSE
2 185920 186054 1144 6 619464 619616 286 5 wp 92 129 134 127 118 142 26 38 34 55 62 35 1.7175 0.75716 -0.66634 0.051115 FALSE
2 186238 186359 1146 6 619138 619260 284 5 wp 206 229 259 186 204 258 201 209 164 240 238 174 0.12239 0.29155 -0.44382 0.051054 FALSE
2 186383 186540 1147 6 618955 619116 283 5 wp 174 216 202 241 198 288 107 191 154 215 214 153 0.26846 0.50366 -0.25472 0.26643 FALSE
2 186692 186850 1148 6 618670 618804 281 5 wp 169 191 218 210 170 233 16 19 17 28 12 11 3.3387 0.091069 -0.049286 0.89286 FALSE
2 186862 186998 1149 6 618500 618662 280 5 wp 195 203 203 180 212 219 26 20 14 29 21 15 3.1854 0.22755 -0.25288 0.45997 FALSE
2 187029 187168 1150 6 618329 618471 279 5 wp 199 199 213 168 215 249 33 24 21 23 24 22 2.8276 -0.058895 0.047202 0.88436 FALSE
2 187205 187337 1151 6 618159 618310 278 5 wp 90 118 158 122 116 120 6 13 12 12 6 12 3.4272 0.10174 -0.15381 0.77028 FALSE
2 187394 187554 1152 6 617952 618108 277 5 wp 167 264 248 138 221 225 30 24 22 27 25 28 2.9915 0.19269 -0.45198 0.24152 FALSE
2 187561 187683 1154 6 617820 617971 276 5 wp 121 166 145 91 204 191 22 19 13 14 24 18 2.8345 0.17029 -0.059 0.91988 FALSE
2 187742 187856 1155 6 617639 617756 275 5 wp 103 121 116 90 97 139 14 11 9 8 12 11 3.1714 -0.010591 -0.1132 0.83409 FALSE
2 188037 188171 1158 6 617326 617464 272 5 wp 168 169 174 132 193 181 25 23 21 27 13 26 2.7511 0.062457 -0.13009 0.72548 FALSE
2 188186 188332 1159 6 617163 617314 271 5 wp 131 180 172 121 166 179 14 19 13 14 15 11 3.2537 -0.071107 -0.026683 0.94919 FALSE
2 188875 189031 1167 6 616441 616601 262 5 wp 142 175 139 88 141 154 17 26 16 23 13 15 2.8243 -0.078083 -0.23574 0.56575 FALSE
2 189221 189373 1172 6 616134 616274 258 5 wp 134 139 154 140 137 177 8 13 7 24 13 13 3.8067 0.96472 -0.92962 0.039066 FALSE
2 189375 189533 1173 6 615962 616100 256 5 wp 153 204 193 150 142 189 16 20 16 16 21 15 3.2638 0.1307 -0.36902 0.33325 FALSE
2 189663 189793 1176 6 615673 615831 253 5 wp 159 155 170 137 180 255 29 18 17 30 18 33 2.7678 0.45819 -0.29523 0.43208 FALSE
2 190076 190222 1182 6 615275 615431 248 5 wp 203 234 241 141 220 230 38 34 34 42 43 31 2.5328 0.24673 -0.50063 0.083298 FALSE
2 190979 191125 1192 6 614375 614521 238 5 wp 143 176 219 172 202 230 179 269 203 312 319 333 -0.40915 0.72126 -0.59719 0.01869 FALSE
2 191479 191624 1195 6 613879 614033 235 5 wp 139 207 220 200 155 215 423 636 571 358 416 225 -1.6657 -0.58499 0.5645 0.022516 FALSE
2 191925 192077 1197 6 613433 613579 233 5 wp 166 246 182 159 133 221 60 104 93 51 62 34 1.0804 -0.67164 0.4069 0.15086 FALSE
2 192057 192213 1198 6 613289 613448 232 5 wp 156 171 165 128 147 184 78 75 74 49 38 34 0.96987 -0.79666 0.63838 0.022853 FALSE
2 192333 192497 1199 6 612979 613139 231 5 wp 94 128 111 175 102 156 141 256 188 239 195 111 -0.93064 0.019809 0.33185 0.36468 FALSE
2 192644 192790 1202 6 612711 612839 229 5 wp 134 207 190 80 147 161 408 420 395 492 583 436 -1.372 0.41662 -0.92259 0.0012485 FALSE
2 193313 193439 1206 6 612068 612199 224 5 wp 187 248 254 99 188 211 110 120 137 202 255 255 0.75191 1.0969 -1.6282 6.2844e-06 FALSE
2 193457 193638 1207 6 611888 612073 223 5 wp 76 124 123 121 120 195 31 69 41 69 86 45 1.0707 0.64689 -0.26649 0.39078 FALSE
2 193861 194025 1208 6 611477 611636 222 5 wp 201 235 247 165 192 191 307 418 415 232 315 253 -0.87503 -0.36891 0.010997 0.96164 FALSE
2 194069 194207 1209 6 611279 611429 221 5 wp 139 190 183 153 159 237 195 400 401 277 373 205 -1.0745 -0.072416 0.11642 0.77093 FALSE
2 194396 194542 1212 6 610956 611104 219 5 wp 180 269 275 163 215 275 312 416 390 415 527 464 -0.77594 0.47656 -0.67635 0.015462 FALSE
2 194553 194691 1213 6 610789 610947 218 5 wp 140 184 171 115 158 173 122 188 182 205 270 218 -0.12265 0.64302 -0.84312 0.001022 FALSE
2 195188 195336 1219 6 610167 610325 211 5 wp 144 148 147 95 177 185 35 22 13 27 33 35 2.4814 0.54888 -0.56295 0.21663 FALSE
2 195336 195494 1221 6 609986 610169 210 5 wp 196 202 193 126 209 255 25 40 27 40 38 41 2.5663 0.52016 -0.60151 0.10869 FALSE
2 195847 195971 1224 6 609510 609658 206 5 wp 109 130 131 166 103 137 4 15 9 20 6 4 3.6232 0.22705 -0.11572 0.85375 FALSE
2 196284 196408 1226 6 609069 609221 201 5 wp 208 221 249 194 251 277 15 26 19 15 15 20 3.3727 -0.12068 0.15751 0.65152 FALSE
2 196440 196590 1227 6 608918 609065 200 5 wp 222 268 274 168 263 290 24 17 14 27 11 32 3.6451 0.47653 -0.61845 0.090296 FALSE
2 196604 196760 1228 6 608742 608894 199 5 wp 147 205 227 196 192 206 12 13 9 18 13 8 3.9451 0.31943 -0.31003 0.453 FALSE
2 196773 196920 1229 6 608584 608732 198 5 wp 164 191 254 211 183 226 8 11 6 8 8 5 4.4691 -0.12272 0.11548 0.82699 FALSE
2 196936 197099 1230 6 608419 608575 197 5 wp 133 138 141 213 114 175 7 11 8 12 4 8 3.867 0.020222 0.23399 0.75729 FALSE
2 197279 197419 1232 6 608083 608231 195 5 wp 146 175 187 194 138 177 9 18 9 8 4 7 3.6965 -0.77576 0.75076 0.1651 FALSE
2 198053 198203 1233 6 607313 607433 193 5 wp 128 179 157 158 98 151 18 17 17 12 8 13 3.0037 -0.5302 0.31157 0.53218 FALSE
2 198231 198359 1234 6 607130 607282 192 5 wp 149 236 231 288 167 301 17 40 23 25 10 10 2.8287 -0.6904 0.95906 0.10193 FALSE
2 198472 198615 1235 6 606896 607046 191 5 wp 150 252 238 254 183 258 5 15 12 11 14 9 4.1917 0.23756 -0.13831 0.79749 FALSE
2 199065 199177 1239 6 606346 606507 188 5 wp 128 143 163 166 165 179 14 11 11 12 23 19 3.4483 0.71548 -0.52056 0.20928 FALSE
2 200251 200387 1253 6 605130 605287 170 5 wp 134 158 150 125 165 202 17 22 27 27 25 17 2.6094 0.18741 -0.093159 0.79956 FALSE
2 201029 201165 1260 6 604353 604494 163 5 wp 176 174 177 137 183 240 205 280 212 183 200 150 -0.53005 -0.25652 0.27344 0.23274 FALSE
2 201198 201322 1261 6 604194 604346 162 5 wp 146 174 182 141 164 189 391 443 399 357 371 283 -1.4464 -0.17139 0.099863 0.6663 FALSE
2 201347 201480 1262 6 604039 604192 161 5 wp 180 197 172 143 170 258 691 709 611 553 612 463 -2.025 -0.19774 0.17623 0.56519 FALSE
2 201514 201644 1263 6 603868 604010 160 5 wp 150 177 174 179 162 203 750 971 849 779 937 661 -2.498 0.013618 0.06175 0.81842 FALSE
2 201653 201799 1264 6 603708 603860 159 5 wp 190 203 202 143 220 209 477 715 555 549 568 483 -1.6765 0.016054 -0.1268 0.6063 FALSE
2 202168 202296 1267 6 603218 603363 157 5 wp 121 156 161 131 169 197 226 289 256 284 328 265 -0.959 0.31826 -0.18617 0.41856 FALSE
2 202555 202699 1268 6 602818 602961 155 5 wp 143 150 139 84 159 188 116 99 121 107 119 146 0.20306 0.27682 -0.36261 0.38587 FALSE
2 202980 203126 1271 6 602368 602531 152 5 wp 117 164 187 138 165 176 59 52 46 42 43 37 1.4144 -0.24916 0.24639 0.40431 FALSE
2 203452 203579 1273 6 601919 602061 150 5 wp 132 98 114 118 148 147 334 427 336 347 342 297 -1.7968 -0.024448 0.22823 0.33067 FALSE
2 203585 203729 1274 6 601779 601931 149 5 wp 224 247 212 169 262 282 1044 1114 923 815 1226 1041 -2.3221 0.13333 -0.13823 0.76446 FALSE
2 203742 203882 1275 6 601598 601769 148 5 wp 209 227 198 132 244 260 1170 1120 896 871 1154 1229 -2.4875 0.16417 -0.23482 0.68518 FALSE
2 203909 204055 1276 6 601435 601599 147 5 wp 166 181 159 138 235 227 634 694 645 608 803 766 -2.109 0.28012 -0.096751 0.815 FALSE
2 204809 204972 1286 6 600528 600684 140 5 wp 185 196 188 137 209 210 45 55 52 54 55 39 1.7728 0.085074 -0.17609 0.5216 FALSE
2 204989 205132 1287 6 600364 600522 138 5 wp 147 167 171 130 162 196 39 46 28 42 39 18 1.9651 -0.07879 0.030698 0.92274 FALSE
2 205144 205293 1288 6 600218 600364 137 5 wp 138 155 156 118 138 167 37 29 25 30 23 25 2.1513 -0.11012 -0.03128 0.92943 FALSE
2 205304 205446 1289 6 600067 600215 136 5 wp 133 149 137 124 162 175 21 26 27 33 27 25 2.3691 0.32674 -0.24353 0.49667 FALSE
2 205442 205587 1291 6 599942 600100 135 5 wp 204 254 258 125 234 224 44 34 42 38 32 26 2.4126 -0.22372 -0.12718 0.73429 FALSE
2 205717 205880 1294 6 599652 599800 132 5 wp 180 218 214 199 224 262 33 76 50 49 50 37 1.8284 -0.078604 0.19292 0.47549 FALSE
2 205849 206003 1295 6 599549 599683 131 5 wp 127 171 147 124 105 155 31 61 31 38 25 19 1.7358 -0.44803 0.18759 0.58727 FALSE
2 206010 206145 1296 6 599380 599522 130 5 wp 103 129 128 135 104 154 57 94 70 86 72 55 0.57692 0.07907 0.0030575 0.99136 FALSE
2 206508 206634 1302 6 598893 599047 127 5 wp 221 262 260 204 236 256 541 637 582 624 653 544 -1.3908 0.17224 -0.31168 0.21516 FALSE
2 206677 206799 1303 6 598708 598876 126 5 wp 168 210 178 197 180 257 401 572 471 473 427 312 -1.5081 -0.12988 0.26631 0.2571 FALSE
2 206836 206980 1304 6 598546 598697 125 5 wp 266 323 337 291 281 394 414 755 612 543 653 464 -1.0594 0.051117 -0.042213 0.8665 FALSE
2 207138 207284 1305 6 598244 598392 124 5 wp 171 186 213 195 169 217 475 681 580 490 475 354 -1.737 -0.26878 0.25248 0.29503 FALSE
2 207295 207452 1306 6 598077 598237 123 5 wp 181 248 219 183 254 264 632 752 672 621 689 580 -1.8167 0.0058796 0.061853 0.80876 FALSE
2 207465 207593 1307 6 597914 598068 122 5 wp 179 217 234 187 169 241 494 776 633 451 465 378 -1.7219 -0.41351 0.28671 0.23894 FALSE
2 207625 207773 1308 6 597755 597906 121 5 wp 206 223 222 170 228 268 408 452 457 305 407 342 -1.1629 -0.19112 0.1616 0.55611 FALSE
2 207800 207914 1309 6 597580 597732 120 5 wp 173 198 217 129 211 277 141 205 181 177 179 134 0.02671 0.025782 -0.027183 0.90577 FALSE
2 208128 208258 1311 6 597250 597400 118 5 wp 145 197 188 206 245 261 43 77 76 67 60 44 1.3052 -0.062964 0.44856 0.084661 FALSE
2 209152 209294 1323 6 596236 596381 107 5 wp 128 193 203 198 128 197 59 66 76 39 31 34 1.2222 -0.82751 0.80037 0.042314 FALSE
2 209535 209685 1325 6 595800 595994 105 5 wp 144 195 186 169 183 258 164 253 219 242 219 192 -0.40899 0.17603 -0.013913 0.95139 FALSE
2 209720 209868 1326 6 595662 595812 104 5 wp 226 251 272 182 219 267 389 512 397 447 427 370 -0.92936 0.06872 -0.2901 0.21647 FALSE
2 209881 210042 1327 6 595489 595647 103 5 wp 180 192 224 154 211 218 339 436 379 387 379 420 -1.091 0.18555 -0.26862 0.31455 FALSE
2 210225 210350 1330 6 595180 595305 101 5 wp 157 224 221 164 193 217 98 155 122 151 106 110 0.5487 0.10554 -0.21495 0.36173 FALSE
2 210362 210520 1331 6 595005 595166 100 5 wp 178 177 181 131 185 200 86 98 97 92 88 90 0.79637 0.072423 -0.18778 0.44659 FALSE
2 210551 210694 1332 6 594830 594982 99 5 wp 179 223 213 142 206 273 55 52 40 52 47 42 1.9165 0.057791 -0.11001 0.69078 FALSE
2 210713 210846 1333 6 594672 594816 98 5 wp 123 179 188 162 135 161 13 30 21 29 25 22 2.8065 0.39121 -0.51422 0.15338 FALSE
2 211365 211506 1339 6 594028 594172 88 5 wp 175 188 192 183 187 243 12 15 20 17 15 14 3.4311 0.098294 -0.010536 0.97791 FALSE
2 211705 211885 1344 6 593670 593799 83 5 wp 209 285 278 161 185 202 14 27 16 14 15 17 3.6278 -0.16633 -0.36765 0.30798 FALSE
2 211904 212065 1345 6 593469 593624 82 5 wp 175 248 248 237 211 278 26 26 13 30 9 13 3.2209 -0.20441 0.28042 0.41277 FALSE
2 212292 212439 1348 6 593093 593231 76 5 wp 146 226 208 178 163 191 12 26 7 19 16 6 3.5565 -0.0020133 -0.15129 0.70302 FALSE
2 212866 213022 1353 6 592508 592663 70 5 wp 197 235 201 137 179 235 24 26 12 25 18 27 3.2173 0.30878 -0.57442 0.090347 FALSE
2 213031 213178 1354 6 592393 592544 69 5 wp 131 157 171 117 149 182 21 22 13 22 30 19 2.8928 0.4665 -0.55657 0.14174 FALSE
2 213618 213779 1361 6 591759 591917 59 5 wp 154 163 184 121 190 159 23 17 14 28 19 21 3.0627 0.44222 -0.57863 0.16394 FALSE
2 213795 213937 1362 6 591619 591777 58 5 wp 169 182 165 111 180 212 21 20 20 19 24 33 2.9424 0.45979 -0.56999 0.15419 FALSE
2 214405 214557 1370 6 590997 591149 50 5 wp 151 213 218 185 226 269 30 51 37 41 30 38 2.1679 0.027994 0.15084 0.60053 FALSE
2 214745 214891 1373 6 590643 590797 48 5 wp 202 211 199 187 199 261 54 64 61 50 67 24 1.6415 -0.23167 0.2511 0.34687 FALSE
2 215053 215203 1378 6 590330 590504 46 5 wp 152 186 179 120 213 207 86 106 88 87 96 81 0.7444 0.045534 -0.037422 0.89106 FALSE
2 215218 215358 1379 6 590176 590326 45 5 wp 145 168 159 116 166 189 107 174 141 146 142 107 0.038356 0.040549 -0.10194 0.66772 FALSE
2 215504 215655 1382 6 589896 590052 43 5 wp 201 217 220 154 231 271 550 658 593 509 554 423 -1.6384 -0.15685 0.13088 0.59415 FALSE
2 215666 215820 1383 6 589710 589916 40 5 wp 134 170 174 114 183 268 779 826 708 688 863 750 -2.4357 0.11806 0.043795 0.90538 FALSE
2 215809 215979 1384 6 589568 589727 39 5 wp 166 129 151 83 175 212 1077 1027 823 804 945 1134 -2.86 0.11482 -0.14323 0.81738 FALSE
2 216150 216292 1387 6 589243 589397 37 5 wp 220 260 265 182 289 325 914 1214 1075 854 1205 827 -2.2419 -0.016436 0.049749 0.8676 FALSE
2 216281 216439 1388 6 589090 589230 36 5 wp 132 183 157 150 142 211 370 539 439 388 431 298 -1.6484 -0.14034 0.17976 0.44111 FALSE
2 216585 216717 1389 6 588803 588955 35 5 wp 134 178 167 127 156 183 379 494 409 311 379 306 -1.5625 -0.22848 0.13984 0.54721 FALSE
2 216729 216883 1390 6 588650 588806 34 5 wp 116 120 144 72 168 162 626 563 470 420 650 809 -2.2957 0.32744 -0.31778 0.68751 FALSE
2 216887 217020 1391 6 588506 588648 33 5 wp 146 177 134 76 178 201 669 618 526 479 670 740 -2.1527 0.19557 -0.28773 0.64221 FALSE
2 217034 217177 1392 6 588351 588499 32 5 wp 173 178 198 124 186 211 405 529 419 433 523 533 -1.4347 0.29123 -0.43243 0.21751 FALSE
2 217490 217646 1394 6 587886 588047 30 5 wp 194 295 256 269 221 310 422 611 506 457 461 358 -1.1866 -0.13756 0.20407 0.39418 FALSE
2 217654 217813 1396 6 587716 587879 29 5 wp 192 230 209 174 255 247 546 633 621 489 605 559 -1.659 0.014331 0.035603 0.90482 FALSE
2 217860 217976 1397 6 587555 587697 28 5 wp 149 139 146 155 167 185 269 330 297 222 210 166 -1.179 -0.46375 0.63499 0.0058655 FALSE
2 218002 218148 1399 6 587385 587530 27 5 wp 188 259 239 206 248 296 248 333 319 224 202 178 -0.5334 -0.44622 0.52703 0.02012 FALSE
2 218138 218298 1400 6 587233 587390 26 5 wp 125 171 173 175 138 185 91 141 127 78 71 52 0.25128 -0.7062 0.75716 0.0025699 FALSE
2 218314 218450 1401 6 587066 587218 25 5 wp 152 199 190 200 174 276 80 76 86 64 41 23 1.0072 -0.82181 1.0331 9.268e-05 FALSE
2 218760 218934 1408 6 586599 586751 20 5 wp 164 211 194 203 185 206 25 32 34 28 19 15 2.507 -0.43099 0.45917 0.16148 FALSE
2 218948 219094 1409 6 586441 586585 19 5 wp 168 206 196 192 215 249 36 18 20 24 17 14 2.7873 -0.32592 0.48128 0.15656 FALSE
2 219260 219423 1412 6 586105 586274 14 5 wp 177 215 220 220 192 240 33 46 33 25 16 15 2.3164 -0.87191 0.9235 0.0037109 FALSE
2 219414 219560 1414 6 585963 586091 13 5 wp 182 245 233 185 191 220 40 43 32 25 14 15 2.3756 -0.97061 0.78416 0.014292 FALSE
2 219574 219710 1415 6 585822 586002 12 5 wp 103 141 142 214 177 217 19 29 22 29 12 14 2.327 -0.22251 0.84837 0.0246 FALSE
2 219674 219802 1416 6 585728 585858 11 5 wp 87 111 96 99 101 126 19 30 10 11 5 3 2.1931 -1.5111 1.6124 0.0040656 FALSE
2 220249 220374 1423 6 585137 585308 6 5 wp 107 124 135 181 165 214 113 136 112 24 14 18 -0.12201 -2.5659 3.1342 0 TRUE
2 227183 227335 2 6 584127 584277 276 6 wp 151 176 198 242 150 301 25 66 50 60 44 42 1.796 0.212 0.13404 0.75967 FALSE
2 227513 227665 3 6 583791 583949 275 6 wp 173 232 218 174 177 236 273 442 367 381 287 262 -0.92412 -0.082516 -0.05178 0.82069 FALSE
2 227679 227807 4 6 583643 583779 274 6 wp 162 174 179 143 209 165 422 473 415 419 451 376 -1.4931 0.048713 -0.083101 0.72313 FALSE
2 227988 228146 6 6 583316 583446 272 6 wp 210 234 224 164 262 309 503 541 486 422 440 366 -1.3453 -0.20158 0.27074 0.2555 FALSE
2 228317 228456 8 6 582997 583142 270 6 wp 186 246 244 191 254 294 162 139 132 160 166 134 0.47659 0.19231 -0.11442 0.61943 FALSE
2 228922 229068 13 6 582380 582531 266 6 wp 131 156 157 156 157 170 14 19 20 17 11 8 2.9325 -0.43538 0.51889 0.21623 FALSE
2 229120 229257 14 6 582208 582354 265 6 wp 114 136 117 157 144 194 14 27 4 36 12 11 2.9116 0.51538 -0.13483 0.74435 FALSE
2 230169 230291 26 6 581111 581265 253 6 wp 122 144 130 127 172 164 15 15 11 16 14 12 3.1335 0.15697 0.022809 0.95866 FALSE
2 230691 230846 32 6 580616 580765 248 6 wp 154 210 223 163 183 228 19 14 15 25 10 18 3.4606 0.26253 -0.34026 0.35951 FALSE
2 231032 231189 37 6 580270 580406 243 6 wp 166 242 230 149 182 217 23 20 16 10 8 14 3.2835 -0.75494 0.49039 0.20973 FALSE
2 231815 231960 47 6 579504 579644 235 6 wp 113 166 131 162 126 165 9 18 7 13 12 13 3.4639 0.30665 -0.19447 0.67214 FALSE
2 232403 232531 54 6 578922 579082 228 6 wp 109 179 122 142 116 213 10 14 9 18 12 13 3.4941 0.5131 -0.36965 0.46845 FALSE
2 233152 233279 65 6 578138 578295 216 6 wp 172 223 214 254 261 334 18 12 15 15 13 13 3.6121 -0.012807 0.44478 0.23772 FALSE
2 233312 233464 67 6 577995 578147 214 6 wp 202 232 277 194 224 257 14 18 23 18 12 20 3.5558 -0.0026071 -0.11899 0.73681 FALSE
2 233491 233647 69 6 577799 577939 211 6 wp 151 200 223 199 158 228 17 23 22 14 19 16 3.0701 -0.20488 0.19355 0.5964 FALSE
2 233666 233816 71 6 577641 577809 209 6 wp 179 186 181 192 192 253 19 17 17 30 14 28 3.2308 0.57077 -0.40637 0.24035 FALSE
2 234115 234255 79 6 577171 577324 202 6 wp 134 177 154 189 177 249 17 24 25 19 21 18 2.6815 -0.052881 0.40602 0.25476 FALSE
2 234964 235100 91 6 576369 576497 190 6 wp 137 161 157 130 189 172 32 44 44 32 38 44 1.7899 0.071268 -0.0061391 0.98419 FALSE
2 235071 235229 92 6 576223 576372 189 6 wp 83 121 139 139 116 146 28 42 38 41 24 30 1.5252 -0.051288 0.24935 0.49255 FALSE
2 235868 235982 96 6 575477 575589 186 6 wp 144 197 155 157 171 205 42 53 38 28 40 25 1.7608 -0.38753 0.44453 0.14524 FALSE
2 236299 236437 97 6 575009 575165 185 6 wp 87 131 109 183 78 125 35 73 60 65 13 28 0.84622 -0.53449 0.77258 0.28469 FALSE
2 236467 236618 98 6 574843 574997 184 6 wp 198 214 227 170 218 254 311 355 341 312 401 332 -0.80095 0.18374 -0.23482 0.34197 FALSE
2 236781 236926 101 6 574530 574680 182 6 wp 141 180 202 167 186 230 347 403 427 359 410 345 -1.3223 0.04799 0.062043 0.78856 FALSE
2 237054 237208 103 6 574245 574407 179 6 wp 102 136 120 139 101 153 153 274 207 185 161 103 -0.94519 -0.36603 0.45754 0.05497 FALSE
2 237221 237365 105 6 574103 574246 178 6 wp 222 272 237 205 227 261 419 448 424 351 456 359 -0.97329 -0.024861 -0.10024 0.69989 FALSE
2 237387 237543 106 6 573919 574071 177 6 wp 182 276 260 212 243 300 234 240 251 191 251 166 -0.17748 -0.14187 0.17107 0.45114 FALSE
2 237668 237810 107 6 573647 573801 175 6 wp 227 215 183 185 213 244 14 30 16 17 15 14 3.2797 -0.23611 0.21006 0.61119 FALSE
2 237896 238020 108 6 573435 573567 174 6 wp 180 277 238 222 212 310 10 19 16 22 18 19 3.8117 0.52769 -0.47657 0.17924 FALSE
2 238029 238180 109 6 573300 573431 173 6 wp 97 117 112 150 133 179 6 9 12 14 5 9 3.4616 0.18175 0.27477 0.59928 FALSE
2 238477 238597 112 6 572861 573017 170 6 wp 158 194 195 205 178 237 45 45 26 31 40 40 2.0927 0.067674 0.069506 0.81171 FALSE
2 238607 238763 113 6 572702 572840 169 6 wp 194 265 269 237 171 262 27 48 50 58 40 29 2.4095 0.14819 -0.30502 0.34644 FALSE
2 238788 238916 114 6 572543 572693 168 6 wp 84 129 137 150 108 143 17 28 16 33 14 13 2.3824 0.095757 0.081133 0.86059 FALSE
2 238963 239117 115 6 572343 572505 166 6 wp 150 162 170 181 151 201 22 27 24 34 21 24 2.5905 0.24058 -0.14191 0.6779 FALSE
2 239700 239848 122 6 571629 571760 158 6 wp 187 255 232 179 221 299 32 37 33 48 30 28 2.582 0.17612 -0.18155 0.53264 FALSE
2 240023 240155 126 6 571305 571437 153 6 wp 149 197 197 160 140 178 21 56 39 51 35 46 2.1084 0.34267 -0.56466 0.056923 FALSE
2 240341 240494 128 6 570970 571143 151 6 wp 188 209 222 196 222 240 91 161 119 153 126 121 0.61961 0.25367 -0.21147 0.36567 FALSE
2 240824 240971 131 6 570494 570646 146 6 wp 159 209 232 188 167 277 406 540 497 413 492 455 -1.4103 0.060079 -0.039901 0.8725 FALSE
2 240990 241144 132 6 570316 570486 145 6 wp 194 173 213 140 188 210 412 475 474 350 420 365 -1.369 -0.13121 -0.040251 0.87274 FALSE
2 241149 241300 133 6 570159 570309 144 6 wp 264 335 335 207 270 340 638 740 677 512 726 496 -1.2897 -0.12224 -0.12892 0.64658 FALSE
2 241587 241754 135 6 569698 569855 142 6 wp 162 210 183 188 185 215 263 337 272 324 375 318 -0.79253 0.35765 -0.31534 0.16782 FALSE
2 241802 241948 137 6 569518 569679 141 6 wp 154 180 158 144 185 239 566 726 556 504 586 593 -2.046 0.014075 0.1268 0.69681 FALSE
2 241963 242120 138 6 569348 569496 140 6 wp 150 216 187 136 170 238 792 829 794 586 779 722 -2.2916 -0.078135 -0.0064254 0.98701 FALSE
2 242298 242426 141 6 569031 569167 138 6 wp 183 199 205 131 216 247 572 615 550 423 489 417 -1.716 -0.26459 0.21357 0.44481 FALSE
2 242471 242601 142 6 568856 568996 137 6 wp 146 239 198 162 190 262 259 401 399 272 305 221 -0.99924 -0.27139 0.29545 0.19473 FALSE
2 242758 242908 143 6 568549 568707 136 6 wp 274 344 312 290 277 360 594 854 681 599 671 552 -1.3267 -0.08316 0.031416 0.90331 FALSE
2 242917 243077 144 6 568383 568543 135 6 wp 157 221 225 164 219 246 510 664 539 500 600 480 -1.6535 0.018291 -0.002876 0.99065 FALSE
2 243091 243233 145 6 568220 568372 134 6 wp 268 281 245 199 283 315 611 819 744 691 792 656 -1.5801 0.11396 -0.1747 0.50504 FALSE
2 243255 243401 146 6 568062 568207 133 6 wp 196 250 206 158 262 265 502 646 568 498 568 499 -1.5357 0.0048228 0.010386 0.96632 FALSE
2 243567 243726 148 6 567729 567877 130 6 wp 165 185 214 132 178 211 118 150 137 134 126 103 0.33911 -0.032952 -0.138 0.55916 FALSE
2 243737 243881 149 6 567578 567722 129 6 wp 188 237 223 184 169 213 73 95 89 103 89 63 1.1963 0.10812 -0.34636 0.15964 FALSE
2 243896 244042 150 6 567397 567559 128 6 wp 200 187 207 167 220 236 40 62 68 65 64 56 1.6834 0.25813 -0.24831 0.34304 FALSE
2 244046 244201 151 6 567258 567394 127 6 wp 152 150 157 128 185 184 41 55 34 41 41 31 1.6942 -0.073036 0.13118 0.66789 FALSE
2 244375 244547 154 6 566897 567067 123 6 wp 174 267 224 176 223 261 33 75 45 48 49 45 1.9959 0.044979 -0.10152 0.7065 FALSE
2 244963 245087 161 6 566395 566519 119 6 wp 167 152 142 168 154 225 110 160 87 152 144 142 0.25357 0.43937 -0.26045 0.32068 FALSE
2 245069 245226 162 6 566210 566386 118 6 wp 155 217 199 186 178 238 156 216 187 275 207 226 -0.10884 0.47659 -0.44484 0.051377 FALSE
2 245397 245553 165 6 565904 566065 115 6 wp 179 188 190 156 213 275 298 361 313 360 368 283 -0.94138 0.17694 -0.036486 0.8732 FALSE
2 245559 245707 166 6 565748 565896 113 6 wp 149 198 199 199 151 220 199 345 344 369 274 188 -0.82689 0.025695 -0.0013696 0.99648 FALSE
2 245987 246127 168 6 565330 565474 108 6 wp 167 158 139 137 156 192 488 563 500 501 637 555 -1.8748 0.26033 -0.26465 0.41128 FALSE
2 246128 246288 169 6 565181 565339 107 6 wp 140 153 148 90 174 203 484 567 493 527 663 587 -1.9506 0.33863 -0.33352 0.32128 FALSE
2 246266 246400 170 6 565041 565198 106 6 wp 144 181 139 76 131 191 323 328 312 382 467 461 -1.2102 0.57483 -0.88441 0.030309 FALSE
2 246424 246574 172 6 564876 565034 105 6 wp 157 181 179 114 188 202 223 295 223 267 331 365 -0.65488 0.53927 -0.63882 0.11675 FALSE
2 246840 247001 174 6 564459 564618 103 6 wp 210 295 252 213 186 263 197 218 195 259 203 162 0.15857 0.13911 -0.37709 0.096818 FALSE
2 249270 249438 206 6 562012 562170 74 6 wp 187 208 186 158 192 213 42 51 39 35 37 43 2.0061 -0.061084 -0.038275 0.89392 FALSE
2 249394 249550 207 6 561911 562072 73 6 wp 135 180 191 174 170 210 41 52 38 31 41 42 1.8078 -0.059923 0.15081 0.60776 FALSE
2 249738 249884 209 6 561589 561733 69 6 wp 166 221 200 173 176 223 55 72 50 86 86 70 1.5917 0.58154 -0.66512 0.0094042 FALSE
2 249883 250042 210 6 561416 561576 68 6 wp 194 290 273 189 190 254 78 137 109 156 143 101 1.0929 0.43801 -0.73921 0.0016264 FALSE
2 250055 250209 211 6 561281 561410 67 6 wp 178 191 179 143 177 228 156 148 170 219 222 209 0.05969 0.57442 -0.63884 0.0055087 FALSE
2 250521 250638 215 6 560793 560939 64 6 wp 175 213 247 212 191 272 471 667 600 701 750 476 -1.5896 0.27009 -0.22912 0.36197 FALSE
2 250672 250829 217 6 560611 560784 62 6 wp 191 274 207 224 220 287 678 885 752 666 862 615 -1.9275 0.01975 0.056048 0.83117 FALSE
2 250873 250999 218 6 560462 560598 61 6 wp 198 286 254 197 216 253 432 556 493 417 514 372 -1.1517 -0.055984 -0.13268 0.57775 FALSE
2 251129 251274 221 6 560163 560330 59 6 wp 162 248 222 202 200 265 200 257 224 221 223 177 -0.25559 -0.0070221 0.042837 0.85042 FALSE
2 251505 251663 222 6 559801 559976 57 6 wp 107 139 134 191 190 237 25 56 26 34 37 26 1.7104 0.0061315 0.65149 0.040414 FALSE
2 252551 252712 233 6 558764 558929 48 6 wp 146 159 154 127 147 157 21 21 13 34 19 20 2.9245 0.52499 -0.66487 0.080277 FALSE
2 253516 253658 246 6 557800 557967 40 6 wp 185 204 209 118 260 299 50 78 48 184 227 180 1.6434 1.8971 -1.7999 4.5266e-06 FALSE
2 253681 253818 247 6 557642 557803 39 6 wp 136 195 201 160 213 204 74 100 74 158 116 117 0.95882 0.78652 -0.70473 0.0035973 FALSE
2 253829 253967 248 6 557493 557636 38 6 wp 128 159 160 111 149 179 103 128 141 123 145 137 0.12326 0.261 -0.34217 0.15412 FALSE
2 253969 254135 249 6 557360 557495 37 6 wp 216 284 254 170 255 309 320 314 356 350 348 383 -0.55593 0.25337 -0.3545 0.24917 FALSE
2 254150 254307 250 6 557165 557316 35 6 wp 165 258 253 190 186 274 479 681 539 447 433 305 -1.4739 -0.39593 0.29365 0.21885 FALSE
2 254308 254460 251 6 557000 557152 34 6 wp 272 380 384 241 303 359 770 1026 970 587 631 519 -1.563 -0.53817 0.29351 0.27054 FALSE
2 254629 254780 253 6 556682 556828 32 6 wp 127 155 166 186 134 193 351 526 383 336 340 263 -1.6222 -0.28855 0.44505 0.054627 FALSE
2 254799 254947 254 6 556511 556657 31 6 wp 135 176 170 146 145 188 286 453 369 256 287 177 -1.332 -0.49055 0.43799 0.056969 FALSE
2 255091 255235 255 6 556220 556366 30 6 wp 84 92 78 141 115 171 81 123 96 148 126 107 -0.36415 0.47753 0.2176 0.39619 FALSE
2 255253 255399 256 6 556063 556203 29 6 wp 100 147 138 104 134 179 184 213 187 234 278 225 -0.75311 0.46335 -0.40268 0.084255 FALSE
2 256978 257116 263 6 554315 554477 24 6 wp 103 109 117 129 96 116 169 251 186 221 201 155 -1.0075 0.05936 -0.045645 0.84799 FALSE
2 257418 257575 267 6 553880 554032 21 6 wp 189 229 202 139 204 252 1233 1435 1215 1170 1413 1249 -2.7941 0.11396 -0.24067 0.45042 FALSE
2 257585 257728 268 6 553730 553872 20 6 wp 194 214 203 145 190 249 1462 1661 1339 1360 1654 1541 -3.0143 0.1648 -0.30095 0.43182 FALSE
2 257733 257877 269 6 553582 553726 19 6 wp 207 214 187 156 237 238 1173 1295 1091 1141 1441 1245 -2.6918 0.2337 -0.24349 0.50492 FALSE
2 257892 258039 271 6 553414 553564 18 6 wp 189 225 224 192 191 258 591 824 644 698 808 600 -1.8238 0.16651 -0.21256 0.41044 FALSE
2 258370 258514 273 6 552945 553089 15 6 wp 144 188 186 140 134 198 57 76 68 51 41 32 1.2268 -0.57332 0.38666 0.16937 FALSE
2 258537 258689 274 6 552774 552926 14 6 wp 116 179 173 167 148 172 37 67 43 44 42 21 1.5383 -0.32802 0.3585 0.23816 FALSE
2 258746 258889 275 6 552577 552719 13 6 wp 79 115 117 147 111 145 7 19 6 26 10 4 3.1603 0.44306 -0.093963 0.85355 FALSE
2 259099 259215 278 6 552301 552423 9 6 wp 141 173 180 147 126 170 20 29 21 35 9 11 2.6857 -0.23191 0.031782 0.93259 FALSE
2 265634 265749 2 6 551637 551754 151 7 wp 86 103 118 109 75 109 55 123 69 76 55 38 0.20709 -0.40396 0.3005 0.38315 FALSE
2 265786 265896 3 6 551460 551612 150 7 wp 136 154 144 192 216 246 142 115 123 192 162 157 0.032032 0.53226 0.009291 0.96834 FALSE
2 265936 266086 4 6 551277 551427 149 7 wp 148 221 223 196 157 174 128 184 167 111 104 78 0.16383 -0.58114 0.39218 0.097814 FALSE
2 266139 266282 5 6 551099 551251 148 7 wp 80 138 149 195 79 143 28 61 61 49 14 19 1.1634 -0.74757 0.93753 0.22191 FALSE
2 266509 266635 6 6 550749 550885 146 7 wp 182 191 185 149 209 208 57 108 81 99 87 69 1.0678 0.19211 -0.22562 0.36433 FALSE
2 266660 266796 7 6 550575 550731 145 7 wp 173 185 212 143 161 210 94 178 140 171 194 151 0.35275 0.47529 -0.68197 0.0033633 FALSE
2 266820 266938 8 6 550451 550591 144 7 wp 193 218 193 121 232 239 381 357 280 368 454 462 -0.9154 0.45985 -0.55938 0.21784 FALSE
2 266955 267099 9 6 550285 550439 143 7 wp 157 201 154 122 159 203 499 536 474 398 551 471 -1.713 0.042674 -0.18812 0.60939 FALSE
2 267107 267254 10 6 550134 550282 142 7 wp 155 203 165 130 179 222 536 542 521 460 524 506 -1.773 0.023107 -0.063328 0.85114 FALSE
2 267258 267386 11 6 549998 550132 141 7 wp 120 155 167 185 125 239 280 438 318 295 259 188 -1.3587 -0.35241 0.61336 0.0075603 FALSE
2 267572 267705 12 6 549696 549822 140 7 wp 126 170 161 151 130 194 49 102 65 66 48 45 0.9619 -0.29599 0.30398 0.26861 FALSE
2 267742 267877 13 6 549504 549664 138 7 wp 239 241 228 220 206 230 56 103 81 91 81 91 1.4487 0.2853 -0.44194 0.077654 FALSE
2 267925 268065 14 6 549321 549500 136 7 wp 180 192 186 183 179 250 39 80 61 113 80 69 1.5183 0.67862 -0.60466 0.017263 FALSE
2 268508 268656 20 6 548729 548873 130 7 wp 133 169 154 94 159 188 154 173 190 222 244 185 -0.32855 0.45221 -0.5632 0.015313 FALSE
2 268674 268810 21 6 548582 548732 129 7 wp 161 193 175 164 163 184 258 374 280 383 373 336 -0.91492 0.40036 -0.49308 0.031968 FALSE
2 268986 269132 24 6 548263 548430 127 7 wp 209 273 198 173 255 267 966 1210 1012 1015 1138 1220 -2.37 0.23149 -0.25559 0.49764 FALSE
2 269138 269283 25 6 548095 548252 126 7 wp 153 223 204 129 187 209 818 1060 861 864 930 819 -2.3874 0.067995 -0.26052 0.34218 FALSE
2 269900 270044 29 6 547343 547488 122 7 wp 150 149 144 116 137 193 72 106 99 89 90 87 0.55444 0.082723 -0.14302 0.57243 FALSE
2 270168 270324 30 6 547059 547223 121 7 wp 150 173 181 139 197 231 667 726 584 726 784 869 -2.1262 0.40531 -0.29675 0.49403 FALSE
2 270343 270481 31 6 546903 547047 120 7 wp 158 161 215 151 222 226 809 736 674 881 1049 1078 -2.2245 0.56101 -0.4482 0.36435 FALSE
2 270506 270662 32 6 546725 546875 119 7 wp 197 232 217 175 254 290 834 985 779 946 1090 1173 -2.1535 0.45144 -0.35915 0.40424 FALSE
2 270669 270789 33 6 546593 546714 118 7 wp 70 101 111 147 85 142 100 194 154 236 167 113 -0.78949 0.33111 0.050045 0.89738 FALSE
2 271460 271617 43 6 545773 545929 108 7 wp 161 186 192 129 177 198 54 53 46 42 56 43 1.6713 0.0052612 -0.15689 0.57689 FALSE
2 271623 271742 44 6 545626 545766 106 7 wp 141 169 204 132 181 210 35 28 47 48 41 50 2.0711 0.46185 -0.48927 0.096999 FALSE
2 272066 272215 47 6 545215 545369 102 7 wp 144 193 170 147 130 167 37 45 44 27 31 27 1.8672 -0.43742 0.20534 0.52258 FALSE
2 272512 272665 52 6 544731 544905 99 7 wp 187 209 174 158 260 285 62 66 50 92 90 76 1.5388 0.65441 -0.42065 0.1876 FALSE
2 272821 272975 54 6 544416 544575 96 7 wp 192 211 257 168 234 311 152 272 228 197 189 157 -0.10165 -0.11773 0.1632 0.47276 FALSE
2 272992 273125 55 6 544270 544419 95 7 wp 125 157 144 168 139 158 228 344 303 240 231 177 -1.168 -0.30091 0.39386 0.087977 FALSE
2 273133 273292 56 6 544104 544263 94 7 wp 143 199 194 212 188 260 636 884 743 647 719 564 -2.2188 -0.094529 0.35318 0.17159 FALSE
2 273311 273441 57 6 543949 544091 93 7 wp 183 226 250 228 184 280 698 927 795 752 729 471 -2.0184 -0.19768 0.22191 0.39488 FALSE
2 273458 273608 58 6 543780 543936 92 7 wp 171 194 192 155 184 209 601 828 651 736 684 499 -2.0329 0.0047138 -0.079938 0.75397 FALSE
2 273640 273762 59 6 543628 543752 91 7 wp 173 196 163 173 194 201 354 524 392 438 443 298 -1.3787 0.019282 0.028536 0.90235 FALSE
2 273926 274086 60 6 543301 543462 90 7 wp 119 168 157 205 146 205 33 37 45 59 43 30 1.7986 0.30439 -0.0097085 0.97867 FALSE
2 274449 274591 64 6 542791 542942 87 7 wp 169 190 177 193 190 231 16 27 21 26 17 15 2.9417 -0.011159 0.15815 0.65169 FALSE
2 274821 274969 68 6 542430 542573 83 7 wp 136 158 163 190 164 229 28 25 26 21 23 13 2.3873 -0.35708 0.66016 0.060808 FALSE
2 274996 275158 70 6 542240 542397 81 7 wp 209 246 280 230 258 332 52 59 60 33 20 22 1.9611 -1.0678 1.1728 3.822e-05 FALSE
2 275178 275314 71 6 542054 542215 80 7 wp 177 238 237 229 213 293 93 104 115 41 25 21 0.91384 -1.7299 1.8576 3.9827e-12 TRUE
2 275510 275665 73 6 541726 541885 78 7 wp 166 252 233 234 167 267 96 164 152 46 36 27 0.52763 -1.7844 1.7851 5.31e-09 TRUE
2 275780 275931 74 6 541460 541612 77 7 wp 150 222 206 202 170 245 23 33 27 26 16 11 2.6597 -0.52339 0.5772 0.088566 FALSE
2 275971 276100 75 6 541292 541422 76 7 wp 159 238 195 172 207 235 24 37 30 32 18 18 2.5648 -0.29154 0.30121 0.3481 FALSE
2 276134 276270 76 6 541121 541262 75 7 wp 149 152 169 117 167 197 21 33 23 20 12 9 2.4865 -0.78199 0.75044 0.052041 FALSE
2 276449 276588 78 6 540797 540939 73 7 wp 130 191 213 187 176 237 36 75 48 29 22 18 1.6194 -1.0618 1.1911 8.4007e-05 FALSE
2 276742 276878 79 6 540511 540651 72 7 wp 135 170 181 186 151 176 290 502 386 351 332 289 -1.3992 -0.12817 0.17565 0.44644 FALSE
2 276892 277050 80 6 540339 540496 71 7 wp 184 256 243 192 214 275 451 659 528 486 515 437 -1.3985 -0.04617 -0.0063201 0.9792 FALSE
2 277397 277540 83 6 539844 539996 68 7 wp 181 223 165 170 236 261 162 247 215 133 141 124 -0.25784 -0.5061 0.67777 0.0032524 FALSE
2 277551 277692 84 6 539698 539835 67 7 wp 181 185 174 126 186 195 65 120 97 65 60 55 0.82447 -0.5019 0.35016 0.17147 FALSE
2 277700 277852 85 6 539531 539669 66 7 wp 172 172 185 197 187 219 66 73 88 66 49 42 1.0836 -0.41616 0.55755 0.032986 FALSE
2 277874 278021 86 6 539367 539513 65 7 wp 161 232 225 249 214 241 30 61 50 54 30 21 2.0051 -0.29815 0.46298 0.15651 FALSE
2 278405 278540 90 6 538861 538991 62 7 wp 125 164 168 180 123 186 15 44 24 25 9 12 2.354 -0.69965 0.76291 0.076411 FALSE
2 278719 278863 91 6 538528 538680 61 7 wp 256 402 405 346 328 399 33 39 23 37 38 21 3.333 0.13404 -0.14901 0.63275 FALSE
2 278878 279021 92 6 538369 538511 60 7 wp 76 153 125 190 110 159 5 9 6 16 3 2 4.0006 0.16062 0.21454 0.79245 FALSE
2 279046 279197 93 6 538188 538321 59 7 wp 148 165 150 169 150 210 17 21 17 21 20 10 2.9432 0.011224 0.12662 0.74194 FALSE
2 279809 279925 103 6 537431 537580 52 7 wp 159 195 188 170 199 238 20 30 9 23 23 19 3.0701 0.27537 -0.16321 0.64004 FALSE
2 279946 280090 104 6 537300 537446 49 7 wp 167 257 228 157 225 242 25 40 35 20 20 15 2.5662 -0.72904 0.6216 0.056717 FALSE
2 280281 280438 107 6 536950 537113 46 7 wp 192 286 267 169 259 316 129 132 176 54 73 59 0.60662 -1.111 1.0527 0.00046958 FALSE
2 280455 280593 108 6 536795 536943 45 7 wp 174 247 246 149 236 299 222 264 245 100 74 71 -0.28397 -1.4592 1.4352 1.364e-09 TRUE
2 280796 280952 110 6 536432 536593 43 7 wp 195 215 235 235 178 308 152 203 179 94 85 69 0.1381 -0.98058 1.0837 4.378e-06 FALSE
2 281256 281415 111 6 535974 536135 42 7 wp 137 151 191 174 166 216 146 262 213 142 161 108 -0.4946 -0.4529 0.62101 0.0074367 FALSE
2 281432 281560 112 6 535812 535964 41 7 wp 121 202 165 170 160 232 234 377 344 252 228 173 -1.1039 -0.41513 0.57487 0.011981 FALSE
2 281597 281746 113 6 535617 535780 40 7 wp 165 240 228 193 196 257 300 386 388 253 301 183 -0.91029 -0.42515 0.41094 0.070965 FALSE
2 282117 282251 117 6 535138 535274 37 7 wp 194 210 187 138 262 280 76 85 77 95 84 64 1.1727 0.13948 -0.011312 0.97505 FALSE
2 282252 282386 118 6 534989 535139 36 7 wp 171 220 225 152 264 298 37 65 58 94 104 106 1.8178 1.0859 -0.93458 0.0050145 FALSE
2 282397 282555 119 6 534831 534969 33 7 wp 214 235 214 162 210 224 33 42 43 91 84 56 2.36 1.0894 -1.2976 1.0339e-06 TRUE
2 282564 282681 120 6 534662 534837 32 7 wp 95 148 127 178 160 192 13 24 19 101 111 76 2.5883 2.4964 -2.0098 7.4632e-11 TRUE
2 282754 282894 123 6 534494 534640 29 7 wp 141 199 165 134 178 247 34 39 31 247 208 206 2.1378 2.7994 -2.7149 0 TRUE
2 282916 283072 124 6 534344 534486 28 7 wp 160 174 162 118 147 196 39 35 32 285 324 347 2.0738 3.3061 -3.4826 1.199e-14 TRUE
2 283053 283192 125 6 534194 534315 27 7 wp 107 118 126 96 110 151 36 27 28 264 239 267 1.7902 3.2036 -3.242 0 TRUE
2 283211 283377 126 6 534018 534184 26 7 wp 173 235 272 165 218 247 46 50 49 441 427 412 2.0793 3.2759 -3.4309 0 TRUE
2 283403 283547 127 6 533841 533981 25 7 wp 122 208 200 212 138 180 30 66 45 273 208 156 1.7845 2.3144 -2.3226 8.7652e-10 TRUE
2 283652 283794 129 6 533614 533748 23 7 wp 132 178 178 151 160 223 121 163 151 180 176 158 0.02519 0.37487 -0.29682 0.20257 FALSE
2 284170 284307 136 6 533092 533242 17 7 wp 129 148 146 185 144 221 101 156 111 155 153 132 0.075191 0.39826 -0.070181 0.76765 FALSE
2 284626 284765 142 6 532625 532773 11 7 wp 152 199 197 152 195 224 56 72 44 64 62 54 1.5326 0.19655 -0.18636 0.48294 FALSE
2 284776 284916 144 6 532497 532643 9 7 wp 134 171 188 139 164 214 36 42 26 49 35 42 2.1021 0.40699 -0.3914 0.19898 FALSE
2 285048 285205 147 6 532208 532344 5 7 wp 152 193 191 143 125 196 18 26 25 41 13 13 2.8225 0.072068 -0.33371 0.34874 FALSE
2 286669 286814 9 6 530600 530748 552 8 wp 182 234 219 176 218 252 38 46 31 43 46 43 2.3264 0.33208 -0.35715 0.20447 FALSE
2 286825 286959 10 6 530456 530598 551 8 wp 181 273 268 198 237 280 47 85 71 92 107 55 1.6968 0.45364 -0.5096 0.039884 FALSE
2 286994 287143 11 6 530290 530446 550 8 wp 175 198 249 152 184 259 96 108 99 130 113 108 0.89162 0.33595 -0.46124 0.053178 FALSE
2 287307 287442 15 6 529968 530118 547 8 wp 165 229 260 151 216 249 258 358 323 370 428 362 -0.66533 0.44591 -0.58084 0.011359 FALSE
2 287462 287582 16 6 529829 529959 546 8 wp 157 206 203 182 174 239 381 465 355 465 503 440 -1.2331 0.36045 -0.33599 0.15299 FALSE
2 287606 287756 17 6 529652 529808 545 8 wp 125 145 142 146 175 171 511 586 545 638 673 635 -2.1423 0.37515 -0.1607 0.53214 FALSE
2 287780 287937 18 6 529470 529612 544 8 wp 135 191 179 157 205 227 486 584 507 464 593 415 -1.7948 0.023507 0.15344 0.53917 FALSE
2 287954 288110 19 6 529325 529461 543 8 wp 190 222 229 184 177 251 349 522 428 488 429 259 -1.1473 -0.028963 -0.092308 0.69129 FALSE
2 288238 288375 20 6 529037 529193 542 8 wp 125 147 178 163 153 187 73 127 111 113 92 80 0.40654 0.011778 0.10806 0.66155 FALSE
2 288417 288566 21 6 528847 529020 541 8 wp 164 202 207 159 169 220 87 101 79 77 73 56 0.95818 -0.2542 0.13882 0.5812 FALSE
2 288600 288753 22 6 528658 528811 540 8 wp 118 218 249 183 165 268 96 122 100 91 64 53 0.71622 -0.49986 0.53629 0.1201 FALSE
2 288904 289053 24 6 528358 528514 537 8 wp 137 166 152 138 182 176 125 190 166 107 88 74 -0.2084 -0.70698 0.78678 0.0011128 FALSE
2 289075 289203 25 6 528188 528337 536 8 wp 183 240 218 220 231 272 151 212 181 132 117 100 0.10102 -0.51019 0.64049 0.00565 FALSE
2 289311 289450 26 6 527940 528103 535 8 wp 144 183 200 183 194 218 261 382 325 354 362 214 -1.0121 0.061496 0.074458 0.74442 FALSE
2 289651 289790 28 6 527614 527760 533 8 wp 220 304 274 118 156 201 665 708 655 406 509 449 -1.5072 -0.44523 -0.36071 0.24139 FALSE
2 289808 289946 29 6 527462 527600 532 8 wp 142 169 197 136 162 203 283 368 349 354 344 308 -1.1187 0.14036 -0.21284 0.35468 FALSE
2 289976 290110 30 6 527299 527431 531 8 wp 156 164 176 155 163 171 183 301 238 257 261 200 -0.66074 0.13226 -0.19646 0.39162 FALSE
2 290124 290264 31 6 527143 527285 530 8 wp 166 135 175 128 186 217 102 130 138 159 146 136 0.23618 0.38355 -0.29568 0.21382 FALSE
2 290652 290789 36 6 526619 526775 526 8 wp 177 268 256 144 194 281 172 266 226 303 333 248 -0.05895 0.5507 -0.79049 0.00049823 FALSE
2 291048 291159 41 6 526233 526377 521 8 wp 136 140 167 135 174 229 344 383 348 471 490 373 -1.4262 0.42539 -0.20974 0.36902 FALSE
2 291194 291347 42 6 526058 526225 520 8 wp 152 170 165 169 188 200 470 579 477 567 595 423 -1.7877 0.17159 -0.023326 0.92337 FALSE
2 291710 291855 47 6 525554 525714 515 8 wp 153 205 183 152 211 271 181 290 235 472 319 239 -0.51126 0.66199 -0.49515 0.10943 FALSE
2 292467 292594 51 6 524811 524957 511 8 wp 185 231 218 216 223 270 29 52 37 40 44 34 2.2994 0.1398 -0.02441 0.9312 FALSE
2 292624 292753 52 6 524640 524784 510 8 wp 140 143 180 160 179 196 21 32 14 29 22 18 2.6626 0.1734 -0.011182 0.9749 FALSE
2 292805 292925 53 6 524481 524607 509 8 wp 143 182 167 150 172 200 23 39 25 35 26 24 2.3719 0.10172 -0.064021 0.84636 FALSE
2 293122 293289 58 6 524148 524306 506 8 wp 168 187 193 142 191 214 71 84 66 79 92 49 1.1725 0.109 -0.16731 0.51155 FALSE
2 293293 293438 59 6 523968 524122 504 8 wp 173 198 176 193 181 240 109 126 129 120 149 106 0.4482 0.16649 -0.052132 0.82517 FALSE
2 293475 293618 60 6 523812 523954 503 8 wp 135 195 233 221 180 206 217 284 282 293 281 218 -0.62526 0.13988 -0.052575 0.81725 FALSE
2 293631 293771 61 6 523639 523795 502 8 wp 151 217 183 188 207 226 312 422 395 354 431 425 -1.1772 0.25272 -0.11671 0.69372 FALSE
2 293952 294115 63 6 523300 523461 500 8 wp 165 200 215 193 182 222 320 409 354 277 354 249 -1.043 -0.17122 0.1717 0.45259 FALSE
2 294206 294328 64 6 523061 523205 499 8 wp 78 106 116 155 92 136 20 49 29 30 16 15 1.506 -0.53495 0.86794 0.10532 FALSE
2 294363 294512 65 6 522880 523049 498 8 wp 197 237 279 229 217 298 50 75 58 55 71 45 1.8284 0.035467 -0.021645 0.93321 FALSE
2 294548 294670 66 6 522742 522860 497 8 wp 102 161 124 167 116 156 25 44 32 28 30 22 1.8076 -0.1944 0.3534 0.40443 FALSE
2 294686 294812 67 6 522590 522722 496 8 wp 140 167 167 131 184 172 40 44 40 46 39 26 1.7929 -0.045532 0.040668 0.89497 FALSE
2 294845 294989 68 6 522419 522580 495 8 wp 116 168 136 120 160 178 27 55 43 61 40 27 1.6238 0.16293 -0.085659 0.78497 FALSE
2 295480 295614 72 6 521804 521958 490 8 wp 139 187 164 186 185 212 458 570 561 504 493 456 -1.8429 0.001894 0.21029 0.38393 FALSE
2 295780 295936 74 6 521468 521630 488 8 wp 135 196 173 195 212 213 459 717 592 539 508 425 -1.9425 -0.12449 0.39283 0.10761 FALSE
2 295957 296087 75 6 521323 521453 487 8 wp 191 294 284 219 245 284 294 471 428 384 386 283 -0.76937 -0.044432 -0.03196 0.88986 FALSE
2 296426 296566 78 6 520869 521006 485 8 wp 109 158 181 189 128 160 155 331 260 284 216 164 -0.85186 -0.023575 0.10064 0.76292 FALSE
2 297061 297203 87 6 520207 520356 479 8 wp 174 210 223 178 202 240 1298 1377 1299 1248 1520 1236 -2.8697 0.13065 -0.14817 0.6432 FALSE
2 297204 297342 88 6 520071 520209 478 8 wp 141 155 115 136 153 182 570 800 708 702 717 456 -2.4625 -0.029856 0.16765 0.51202 FALSE
2 297358 297509 89 6 519929 520056 477 8 wp 158 201 194 154 182 232 906 1050 930 945 1068 932 -2.5354 0.15774 -0.17364 0.5355 FALSE
2 297508 297646 90 6 519764 519904 476 8 wp 127 174 156 127 192 223 523 636 543 569 642 625 -2.0465 0.24961 -0.060492 0.84021 FALSE
2 297678 297827 91 6 519576 519730 475 8 wp 149 187 186 157 205 307 292 370 344 381 371 421 -1.0902 0.36837 -0.082368 0.78433 FALSE
2 298196 298337 94 6 519068 519216 473 8 wp 98 148 139 160 119 192 224 418 300 424 316 243 -1.4123 0.19733 0.05271 0.84735 FALSE
2 298378 298506 95 6 518907 519031 472 8 wp 136 138 152 136 151 185 462 620 573 623 590 502 -2.0897 0.18096 -0.089287 0.71778 FALSE
2 298676 298820 97 6 518588 518736 470 8 wp 143 192 197 128 221 274 730 819 743 807 866 756 -2.2648 0.20715 -0.044578 0.86709 FALSE
2 298984 299136 99 6 518265 518403 468 8 wp 132 125 123 119 120 155 204 296 216 262 251 191 -1.0352 0.10566 -0.11298 0.62805 FALSE
2 299149 299323 100 6 518107 518249 467 8 wp 119 116 134 84 111 141 94 142 111 109 99 113 -0.03501 0.035867 -0.23532 0.35389 FALSE
2 299294 299450 101 6 517949 518112 466 8 wp 117 149 129 106 121 191 43 73 67 84 84 63 0.98363 0.47218 -0.45804 0.10086 FALSE
2 299442 299600 102 6 517791 517938 465 8 wp 242 214 235 140 200 285 99 104 87 106 121 94 1.1156 0.26375 -0.49741 0.11105 FALSE
2 299613 299761 103 6 517630 517786 464 8 wp 165 162 167 127 207 212 55 74 58 64 67 72 1.2758 0.26322 -0.18366 0.55288 FALSE
2 299782 299942 104 6 517455 517593 463 8 wp 192 286 284 232 287 293 68 112 63 84 71 41 1.5148 -0.18359 0.24125 0.33146 FALSE
2 301481 301633 106 6 515780 515922 461 8 wp 190 249 231 144 143 152 72 126 105 55 47 40 1.0189 -0.95406 0.30853 0.2353 FALSE
2 301746 301917 108 6 515485 515639 460 8 wp 192 193 208 172 200 209 26 53 51 36 21 32 2.0729 -0.40129 0.32232 0.27631 FALSE
2 301949 302099 109 6 515305 515474 459 8 wp 181 238 239 165 217 185 32 46 50 35 30 35 2.2245 -0.21896 -0.027325 0.92535 FALSE
2 302120 302251 110 6 515150 515284 458 8 wp 181 284 226 204 201 236 35 37 38 32 27 22 2.502 -0.32069 0.17778 0.55314 FALSE
2 302455 302613 112 6 514812 514953 456 8 wp 139 189 162 129 167 178 20 18 24 27 23 14 2.835 0.15744 -0.25076 0.49664 FALSE
2 302906 303060 116 6 514343 514495 451 8 wp 170 207 193 152 156 200 22 22 15 31 12 18 3.1324 0.16756 -0.38454 0.28461 FALSE
2 303354 303506 120 6 513895 514051 446 8 wp 113 154 122 131 141 189 22 27 32 39 30 26 2.1241 0.35239 -0.1612 0.64946 FALSE
2 303518 303670 121 6 513750 513898 445 8 wp 141 188 143 144 149 200 28 35 29 65 49 60 2.2229 1.0552 -1.0459 0.00050039 FALSE
2 303693 303815 122 6 513587 513724 444 8 wp 97 130 121 124 107 148 32 39 32 62 52 35 1.6142 0.64712 -0.56716 0.09897 FALSE
2 303819 303979 123 6 513438 513589 443 8 wp 139 181 183 196 167 205 74 69 58 136 130 120 1.1697 1.0613 -0.92136 0.00019037 FALSE
2 303983 304129 124 6 513272 513417 442 8 wp 159 207 165 205 194 264 101 102 84 165 173 189 0.73609 1.01 -0.74035 0.0058757 FALSE
2 304377 304523 127 6 512881 513031 439 8 wp 120 176 161 159 148 187 99 132 119 165 152 149 0.24221 0.54879 -0.47504 0.045686 FALSE
2 304603 304765 128 6 512642 512824 438 8 wp 115 184 191 166 160 194 69 95 63 191 106 119 0.96271 0.997 -0.94058 0.0017741 FALSE
2 304781 304934 130 6 512490 512624 436 8 wp 120 192 170 143 133 186 71 138 89 130 91 71 0.56735 0.10617 -0.20894 0.39889 FALSE
2 304944 305096 131 6 512337 512461 434 8 wp 128 168 171 109 141 190 113 128 120 156 120 115 0.22287 0.23414 -0.37811 0.11589 FALSE
2 305265 305413 133 6 512008 512142 430 8 wp 106 153 153 78 119 129 295 340 267 266 276 249 -1.2856 -0.0631 -0.32229 0.1899 FALSE
2 305424 305530 134 6 511872 512006 429 8 wp 167 191 161 104 191 260 582 633 528 548 630 514 -1.8964 0.07639 -0.066388 0.82197 FALSE
2 305568 305701 135 6 511697 511839 428 8 wp 171 201 215 134 179 224 749 877 723 726 742 598 -2.1495 -0.066503 -0.12212 0.6407 FALSE
2 305718 305877 136 6 511529 511685 427 8 wp 143 180 164 134 201 209 559 675 588 612 646 453 -2.0495 0.023718 0.083597 0.73705 FALSE
2 306231 306363 138 6 511031 511172 425 8 wp 140 162 145 128 158 207 199 313 216 256 255 226 -0.82568 0.16322 -0.084207 0.71421 FALSE
2 306379 306539 139 6 510862 511039 424 8 wp 175 224 226 163 266 221 566 611 508 486 658 627 -1.5907 0.20934 -0.18986 0.64922 FALSE
2 306548 306692 140 6 510712 510856 423 8 wp 174 231 234 170 195 264 608 784 623 659 743 602 -1.8024 0.1242 -0.2012 0.43222 FALSE
2 306701 306856 141 6 510547 510703 422 8 wp 213 308 268 232 255 339 865 1027 872 828 966 824 -1.9629 0.05215 -0.035796 0.89672 FALSE
2 306872 307005 142 6 510399 510537 421 8 wp 201 210 194 170 207 246 467 674 510 527 596 432 -1.571 0.047634 -0.066769 0.78431 FALSE
2 307110 307250 143 6 510153 510299 420 8 wp 117 151 126 114 131 168 59 95 75 104 99 93 0.65562 0.51327 -0.49992 0.055388 FALSE
2 307545 307682 145 6 509710 509858 418 8 wp 203 244 250 238 188 316 227 319 279 300 263 148 -0.37738 -0.10614 0.14114 0.54571 FALSE
2 307699 307839 146 6 509537 509700 417 8 wp 157 200 206 130 233 244 374 391 362 347 412 279 -1.1613 -0.011875 0.063143 0.82082 FALSE
2 307886 308022 148 6 509383 509517 416 8 wp 162 202 183 141 185 217 256 332 294 231 247 168 -0.82817 -0.32852 0.26304 0.24929 FALSE
2 308557 308737 157 6 508686 508842 410 8 wp 168 246 222 177 188 255 68 85 87 107 60 60 1.2606 0.036237 -0.12141 0.62592 FALSE
2 308846 309004 158 6 508401 508556 409 8 wp 86 131 121 120 107 137 18 46 27 51 18 21 1.7757 0.12142 -0.047885 0.90261 FALSE
2 308995 309143 159 6 508261 508395 408 8 wp 126 157 158 132 121 152 39 91 60 89 52 46 1.1013 0.11736 -0.28246 0.31773 FALSE
2 309310 309455 161 6 507979 508118 406 8 wp 147 141 168 101 138 168 141 177 151 180 190 151 -0.17431 0.27887 -0.5067 0.031257 FALSE
2 309464 309619 162 6 507818 507968 405 8 wp 161 181 151 108 158 185 346 355 323 391 456 438 -1.2059 0.45477 -0.65146 0.058614 FALSE
2 309595 309759 163 6 507644 507808 404 8 wp 159 196 179 134 186 250 579 552 494 622 789 788 -1.7718 0.56373 -0.54057 0.25475 FALSE
2 309772 309918 164 6 507511 507635 403 8 wp 114 156 131 132 131 172 654 824 673 767 852 628 -2.5684 0.18617 -0.11616 0.65829 FALSE
2 309915 310073 165 6 507333 507494 402 8 wp 175 176 151 131 187 203 724 767 646 741 888 782 -2.234 0.29825 -0.31235 0.37372 FALSE
2 310067 310231 166 6 507173 507316 401 8 wp 175 226 192 157 203 271 585 689 517 503 639 450 -1.7432 -0.049199 0.074494 0.8007 FALSE
2 310247 310393 167 6 507004 507158 400 8 wp 315 364 350 262 347 430 475 649 601 470 602 360 -0.87828 -0.14526 0.095702 0.7013 FALSE
2 310544 310689 168 6 506712 506864 399 8 wp 75 118 96 85 81 121 54 130 82 65 72 65 0.008006 -0.22766 0.16905 0.58144 FALSE
2 310720 310862 169 6 506537 506683 398 8 wp 143 172 210 124 188 204 260 311 232 254 284 289 -0.7634 0.18338 -0.26037 0.39191 FALSE
2 310875 311015 170 6 506385 506535 397 8 wp 153 191 164 165 167 227 270 434 371 333 359 315 -1.2051 0.05556 0.028272 0.90208 FALSE
2 311041 311175 171 6 506225 506365 396 8 wp 241 315 237 215 255 348 790 910 772 823 870 872 -1.7889 0.1878 -0.20703 0.47556 FALSE
2 311212 311338 172 6 506062 506216 395 8 wp 183 205 201 138 230 257 782 878 785 672 857 761 -2.2015 0.038589 -0.020706 0.95098 FALSE
2 311349 311499 173 6 505893 506054 394 8 wp 162 211 242 195 221 288 560 749 625 537 711 521 -1.7971 0.0071794 0.1383 0.58342 FALSE
2 311735 311887 174 6 505516 505672 393 8 wp 150 167 164 170 159 192 422 804 637 705 716 506 -2.0607 0.19612 -0.12649 0.61631 FALSE
2 311899 312059 176 6 505353 505503 391 8 wp 195 180 178 124 210 245 693 1030 790 859 1028 850 -2.2989 0.27141 -0.28504 0.29641 FALSE
2 312254 312414 179 6 504988 505171 388 8 wp 167 235 215 156 245 284 920 1038 948 1056 1379 1254 -2.3945 0.48086 -0.38749 0.33334 FALSE
2 312409 312558 181 6 504824 504991 387 8 wp 159 206 197 145 197 232 563 704 643 672 852 647 -1.9105 0.31575 -0.33969 0.18913 FALSE
2 312730 312884 184 6 504489 504648 384 8 wp 154 237 194 160 183 208 167 227 198 233 251 175 -0.15999 0.2804 -0.40682 0.074935 FALSE
2 313643 313799 194 6 503597 503757 375 8 wp 165 215 222 174 189 270 42 50 31 36 40 20 2.1492 -0.23816 0.25497 0.38338 FALSE
2 313808 313948 196 6 503454 503602 373 8 wp 90 103 100 143 118 130 14 19 11 27 8 7 2.6054 0.037965 0.34784 0.4795 FALSE
2 314530 314672 205 6 502738 502896 364 8 wp 144 166 169 176 166 223 30 33 22 21 24 12 2.3561 -0.45795 0.64548 0.063677 FALSE
2 314704 314828 206 6 502576 502724 362 8 wp 189 208 211 211 235 268 20 35 14 40 27 18 3.0169 0.42933 -0.24733 0.43593 FALSE
2 314857 315013 208 6 502385 502548 360 8 wp 107 153 179 209 143 188 7 31 12 24 3 11 3.0423 -0.22574 0.51018 0.37835 FALSE
2 315022 315166 209 6 502244 502378 359 8 wp 136 170 172 198 190 225 20 33 27 29 24 18 2.4481 -0.041094 0.36044 0.28103 FALSE
2 315197 315353 210 6 502060 502206 358 8 wp 79 113 118 194 81 143 14 18 12 11 8 8 2.6669 -0.58016 1.0068 0.27028 FALSE
2 315482 315638 212 6 501765 501924 357 8 wp 122 186 185 181 135 188 261 455 386 271 292 258 -1.2894 -0.26965 0.27048 0.23905 FALSE
2 315829 315942 214 6 501440 501576 355 8 wp 205 233 240 165 215 284 983 1306 1046 1171 1426 1202 -2.4342 0.32928 -0.42603 0.14544 FALSE
2 315989 316123 215 6 501285 501410 354 8 wp 124 158 164 126 117 159 497 749 642 791 832 672 -2.2135 0.42212 -0.6179 0.017276 FALSE
2 316775 316917 224 6 500482 500642 349 8 wp 137 166 220 213 122 206 15 54 47 30 19 16 2.0785 -0.6725 0.69343 0.21408 FALSE
2 316961 317105 225 6 500299 500451 348 8 wp 95 154 129 169 100 152 19 23 29 28 23 9 2.2583 -0.15141 0.28953 0.59832 FALSE
2 317109 317259 226 6 500146 500294 347 8 wp 157 195 227 180 160 220 25 36 27 25 22 18 2.5816 -0.30625 0.21472 0.51498 FALSE
2 317272 317427 227 6 499982 500132 346 8 wp 216 182 216 161 170 204 28 59 30 26 24 21 2.2919 -0.57017 0.30979 0.37287 FALSE
2 317438 317575 228 6 499834 499965 345 8 wp 98 116 177 169 127 149 13 36 13 12 14 8 2.5556 -0.7002 0.87201 0.14048 FALSE
2 317582 317736 229 6 499669 499825 344 8 wp 223 288 270 192 240 311 27 40 32 51 40 33 2.8462 0.45364 -0.58317 0.040112 FALSE
2 317742 317898 230 6 499505 499665 343 8 wp 153 223 230 192 208 262 25 31 36 41 34 22 2.5741 0.19654 -0.1115 0.71161 FALSE
2 317927 318060 231 6 499344 499478 342 8 wp 70 132 158 196 83 172 24 68 24 35 13 14 1.5322 -0.74533 1.0679 0.18694 FALSE
2 318200 318328 232 6 499064 499218 341 8 wp 180 297 262 277 219 348 574 811 646 611 657 474 -1.6045 -0.09193 0.24467 0.33476 FALSE
2 318349 318503 233 6 498900 499056 340 8 wp 151 262 239 234 217 272 425 698 598 525 415 328 -1.5376 -0.30991 0.43054 0.07352 FALSE
2 318515 318651 234 6 498749 498885 339 8 wp 161 241 223 192 196 226 556 806 730 625 668 522 -1.8834 -0.069006 0.0097491 0.96938 FALSE
2 319003 319118 239 6 498236 498414 336 8 wp 139 173 166 144 213 234 133 144 136 145 145 150 0.062323 0.22119 0.030373 0.89684 FALSE
2 319131 319285 240 6 498081 498271 335 8 wp 129 154 146 127 162 198 75 88 82 81 73 64 0.66774 -0.044907 0.17065 0.51277 FALSE
2 319442 319592 244 6 497807 497947 333 8 wp 147 187 173 126 148 121 33 35 30 42 30 25 2.2273 0.10038 -0.48823 0.14202 FALSE
2 319801 319946 250 6 497461 497605 329 8 wp 136 197 204 155 188 239 30 32 28 32 11 10 2.4272 -0.65361 0.72148 0.034892 FALSE
2 319961 320097 251 6 497323 497443 328 8 wp 157 212 213 151 193 213 27 32 29 29 17 19 2.5825 -0.31274 0.20472 0.53481 FALSE
2 320675 320830 257 6 496576 496728 319 8 wp 174 191 182 155 137 169 70 96 77 80 75 52 1.0414 -0.10703 -0.18609 0.46969 FALSE
2 320859 321004 258 6 496398 496565 318 8 wp 189 256 247 168 259 254 225 261 239 248 269 253 -0.21816 0.21884 -0.28726 0.20504 FALSE
2 321020 321146 259 6 496239 496402 317 8 wp 125 152 152 127 167 139 289 286 259 218 250 262 -1.1215 -0.063226 0.045183 0.9009 FALSE
2 321175 321327 260 6 496075 496230 316 8 wp 218 240 294 214 247 287 381 504 453 385 447 349 -0.96959 -0.047304 -0.0091857 0.9688 FALSE
2 321352 321496 261 6 495907 496055 315 8 wp 179 191 196 206 206 242 337 432 351 366 367 305 -1.1198 0.018081 0.14237 0.53562 FALSE
2 321524 321680 262 6 495723 495883 314 8 wp 189 289 263 257 243 309 310 546 473 368 384 249 -0.97049 -0.27165 0.36244 0.11805 FALSE
2 321953 322067 264 6 495337 495451 312 8 wp 200 223 208 140 231 225 56 99 67 64 77 89 1.3929 0.22174 -0.36223 0.25288 FALSE
2 322104 322256 265 6 495131 495299 310 8 wp 167 199 224 140 183 242 53 70 60 52 59 67 1.5515 0.10399 -0.22676 0.38842 FALSE
2 322572 322724 269 6 494706 494836 305 8 wp 174 257 214 105 151 209 67 92 81 55 35 26 1.2858 -0.9299 0.39576 0.14931 FALSE
2 322684 322850 270 6 494568 494714 304 8 wp 190 245 233 146 221 218 92 86 104 58 71 67 1.0893 -0.40185 0.16297 0.51894 FALSE
2 323031 323154 273 6 494259 494409 301 8 wp 105 131 149 120 159 144 143 165 172 129 124 84 -0.46661 -0.39806 0.49686 0.039828 FALSE
2 323490 323628 277 6 493777 493933 297 8 wp 200 227 261 165 226 296 570 653 596 536 566 471 -1.5526 -0.088471 0.021452 0.93101 FALSE
2 323640 323770 278 6 493605 493763 296 8 wp 188 248 216 210 244 268 741 877 734 688 724 627 -2.0005 -0.080043 0.18379 0.48312 FALSE
2 323976 324102 280 6 493279 493425 294 8 wp 161 204 202 210 169 276 239 404 311 344 240 216 -0.87366 -0.11939 0.27519 0.22611 FALSE
2 324263 324417 281 6 493004 493150 293 8 wp 100 128 141 135 107 179 35 59 44 34 19 11 1.2895 -0.9873 1.1267 0.0018436 FALSE
2 324431 324565 282 6 492825 492969 292 8 wp 197 229 241 171 249 298 91 136 94 94 59 63 0.92618 -0.43981 0.48496 0.046483 FALSE
2 324581 324746 283 6 492657 492820 291 8 wp 185 197 191 172 228 239 128 172 132 84 67 86 0.27795 -0.72563 0.82865 0.00055672 FALSE
2 324903 325081 287 6 492301 492449 288 8 wp 180 205 191 129 152 192 143 190 186 109 93 97 0.016933 -0.66197 0.3193 0.17805 FALSE
2 325469 325594 294 6 491777 491939 282 8 wp 165 199 195 185 225 236 335 452 384 412 449 341 -1.2032 0.16756 -0.0037011 0.98726 FALSE
2 325835 325979 299 6 491423 491573 280 8 wp 165 213 208 188 226 257 252 423 339 316 298 239 -0.91529 -0.1079 0.25673 0.25937 FALSE
2 326004 326150 300 6 491243 491397 279 8 wp 208 263 237 219 216 307 190 277 240 216 255 198 -0.12965 0.059448 -0.046589 0.83698 FALSE
2 326269 326434 301 6 490966 491116 278 8 wp 111 133 121 122 114 149 60 65 51 47 43 58 0.90863 -0.11329 0.14139 0.64762 FALSE
2 326449 326565 302 6 490832 490954 277 8 wp 175 161 186 140 192 188 63 49 52 49 39 51 1.5185 -0.12378 0.062719 0.84467 FALSE
2 326573 326729 303 6 490673 490828 276 8 wp 174 171 199 171 179 201 55 44 58 36 34 24 1.6452 -0.63307 0.60281 0.038744 FALSE
2 326930 327084 304 6 490309 490473 274 8 wp 121 169 162 221 146 193 3 8 5 7 5 5 4.6956 0.23312 0.057907 0.93411 FALSE
2 327109 327243 305 6 490159 490291 273 8 wp 78 101 91 128 82 115 4 2 4 5 3 1 4.6042 -0.050189 0.29021 0.7223 FALSE
2 327471 327620 307 6 489774 489932 271 8 wp 141 236 234 261 123 202 10 12 10 16 4 7 4.0947 -0.1434 0.083002 0.91848 FALSE
2 327657 327788 309 6 489589 489747 270 8 wp 132 201 227 199 157 215 19 14 13 9 10 9 3.4365 -0.60287 0.60535 0.2136 FALSE
2 328124 328266 314 6 489134 489278 263 8 wp 123 163 166 131 145 212 13 21 12 44 39 34 3.1629 1.4821 -1.4294 6.5689e-05 FALSE
2 328285 328426 316 6 488993 489141 261 8 wp 159 215 202 162 193 274 26 38 10 103 77 65 2.8268 1.8556 -1.7879 2.3434e-10 TRUE
2 328422 328562 317 6 488839 488977 260 8 wp 119 166 167 137 158 210 19 42 18 125 95 114 2.39 2.2333 -2.1245 4.7296e-14 TRUE
2 328708 328843 322 6 488554 488674 257 8 wp 132 200 173 139 116 151 27 64 43 270 180 165 1.7934 2.3398 -2.6878 0 TRUE
2 328894 329021 323 6 488386 488536 256 8 wp 131 136 147 157 148 236 46 104 73 358 335 346 0.78752 2.3887 -2.069 1.6354e-13 TRUE
2 329017 329150 324 6 488237 488387 255 8 wp 132 176 190 140 200 200 45 76 69 362 316 361 1.2593 2.6102 -2.5348 1.511e-13 TRUE
2 329351 329506 329 6 487898 488046 253 8 wp 123 164 141 122 123 161 47 70 46 254 215 204 1.2608 2.183 -2.3079 0 TRUE
2 329819 329951 333 6 487451 487584 250 8 wp 156 160 155 145 165 194 26 29 20 131 110 150 2.5187 2.5307 -2.491 6.5914e-13 TRUE
2 329976 330104 334 6 487297 487421 249 8 wp 150 178 152 125 186 194 23 27 22 132 118 103 2.6036 2.422 -2.4043 0 TRUE
2 330134 330267 335 6 487130 487266 248 8 wp 105 120 129 150 112 173 24 21 16 72 59 46 2.3913 1.6479 -1.3983 5.4403e-05 FALSE
2 330426 330572 336 6 486822 486976 247 8 wp 162 274 249 212 191 255 60 97 99 107 76 57 1.2782 0.030467 -0.12137 0.63952 FALSE
2 330598 330738 337 6 486660 486804 246 8 wp 122 172 132 162 133 167 70 131 100 95 59 58 0.37927 -0.36736 0.44785 0.085445 FALSE
2 330752 330893 338 6 486507 486651 245 8 wp 194 242 208 132 247 254 142 154 112 129 126 113 0.50835 -0.029707 -0.057962 0.84969 FALSE
2 330911 331085 339 6 486335 486483 244 8 wp 148 181 152 147 160 191 135 200 202 152 134 156 -0.28807 -0.1334 0.13309 0.56803 FALSE
2 331097 331245 340 6 486156 486308 243 8 wp 171 221 202 159 209 254 318 401 336 283 288 237 -0.97158 -0.25827 0.26898 0.238 FALSE
2 331272 331412 341 6 485970 486126 242 8 wp 140 215 191 158 164 234 343 432 430 377 391 420 -1.2936 0.12478 -0.14744 0.59805 FALSE
2 331443 331569 343 6 485802 485958 241 8 wp 196 226 250 211 209 259 338 484 391 370 346 220 -0.98426 -0.25629 0.22523 0.32609 FALSE
2 331730 331869 344 6 485529 485700 240 8 wp 154 176 160 191 131 237 88 134 108 71 59 56 0.44553 -0.69044 0.8232 0.0025362 FALSE
2 331890 332020 345 6 485372 485512 239 8 wp 180 223 209 157 204 218 142 113 98 67 53 77 0.621 -0.72865 0.60022 0.059109 FALSE
2 332016 332164 347 6 485239 485368 238 8 wp 110 164 145 118 108 182 69 61 50 35 33 30 1.0557 -0.76628 0.6724 0.033645 FALSE
2 332168 332304 348 6 485095 485235 237 8 wp 186 229 230 195 213 250 60 75 70 39 37 47 1.5145 -0.59938 0.58215 0.029042 FALSE
2 332771 332913 350 6 484475 484631 235 8 wp 171 198 179 222 176 253 210 331 247 616 301 226 -0.64307 0.63326 -0.43321 0.45197 FALSE
2 332959 333071 351 6 484317 484451 234 8 wp 148 176 132 123 146 189 412 486 382 598 403 301 -1.6304 0.1164 -0.17507 0.62144 FALSE
2 333098 333232 352 6 484156 484298 233 8 wp 183 208 185 179 233 262 800 948 822 906 862 599 -2.2999 -0.012395 0.18152 0.49931 FALSE
2 333237 333381 353 6 483992 484142 232 8 wp 138 161 161 113 130 172 903 1000 934 794 728 546 -2.7764 -0.3523 0.14508 0.58981 FALSE
2 334307 334462 357 6 482928 483084 228 8 wp 112 172 161 140 112 152 43 102 90 100 79 61 0.79942 0.17372 -0.3466 0.20339 FALSE
2 334771 334930 362 6 482484 482622 224 8 wp 130 142 143 78 137 124 56 58 60 124 97 127 1.1088 1.1334 -1.4799 1.3692e-05 FALSE
2 336430 336578 383 6 480811 480943 203 8 wp 136 137 145 136 158 230 563 709 676 570 597 465 -2.356 -0.13143 0.38647 0.12224 FALSE
2 336756 336902 385 6 480481 480633 200 8 wp 179 226 208 196 217 258 347 580 448 448 463 304 -1.2869 -0.043766 0.12635 0.58938 FALSE
2 337177 337327 386 6 480067 480221 199 8 wp 218 319 274 220 276 365 262 393 373 214 233 205 -0.47825 -0.51253 0.54351 0.016774 FALSE
2 337338 337494 387 6 479893 480043 198 8 wp 179 169 159 135 199 217 204 210 198 110 115 103 -0.41336 -0.78246 0.83407 0.0021028 FALSE
2 337532 337664 388 6 479720 479854 197 8 wp 162 221 198 139 196 219 142 220 149 70 64 70 0.054852 -1.1784 1.0588 1.2344e-05 FALSE
2 337664 337806 389 6 479572 479718 196 8 wp 170 205 227 152 194 219 120 149 136 56 57 47 0.42961 -1.2141 1.0734 1.7191e-05 FALSE
2 337840 337996 390 6 479414 479556 195 8 wp 117 150 155 148 168 126 28 92 63 19 19 16 1.1139 -1.582 1.6349 0.00016745 FALSE
2 338173 338326 392 6 479061 479220 191 8 wp 110 126 98 131 118 167 52 73 63 32 17 17 0.70246 -1.3872 1.6468 2.3859e-06 TRUE
2 338334 338481 393 6 478893 479049 189 8 wp 113 138 147 154 127 187 37 94 76 38 33 26 0.83199 -0.94169 1.1286 0.00022082 FALSE
2 338607 338766 394 6 478616 478775 188 8 wp 122 131 145 159 143 190 109 207 163 156 187 153 -0.38183 0.20612 0.050633 0.82941 FALSE
2 338781 338934 395 6 478448 478606 187 8 wp 184 241 210 150 202 245 508 657 567 605 911 744 -1.5898 0.53084 -0.67836 0.096045 FALSE
2 338944 339091 396 6 478289 478439 186 8 wp 201 226 166 146 226 250 800 892 753 849 1184 1119 -2.1859 0.50786 -0.51034 0.28765 FALSE
2 339114 339268 397 6 478112 478270 185 8 wp 149 199 185 146 185 204 739 1074 894 721 1006 732 -2.4792 0.0060485 -0.04651 0.87508 FALSE
2 339295 339439 398 6 477944 478088 184 8 wp 188 257 248 269 172 252 404 745 635 492 611 319 -1.4835 -0.19087 0.16496 0.64041 FALSE
2 339562 339718 399 6 477662 477823 183 8 wp 140 145 126 120 140 182 77 103 76 101 90 79 0.55647 0.20669 -0.16646 0.51735 FALSE
2 339705 339854 400 6 477531 477679 182 8 wp 178 218 191 125 210 226 94 101 98 130 132 149 0.85485 0.62453 -0.75167 0.010759 FALSE
2 339870 340021 401 6 477364 477512 181 8 wp 182 247 211 108 160 212 98 115 88 153 170 157 0.94383 0.80755 -1.2861 5.548e-08 TRUE
2 340024 340179 402 6 477203 477364 180 8 wp 173 197 190 158 216 260 196 249 242 290 258 220 -0.432 0.28445 -0.16674 0.46362 FALSE
2 340201 340323 403 6 477068 477188 178 8 wp 107 152 153 138 151 179 317 459 395 367 401 333 -1.6453 0.051307 0.091209 0.69551 FALSE
2 340336 340488 404 6 476893 477049 177 8 wp 122 166 188 170 127 171 389 644 552 528 517 395 -1.865 0.0013503 -0.056615 0.81402 FALSE
2 340503 340658 405 6 476725 476887 176 8 wp 200 223 216 161 218 279 485 666 530 484 595 443 -1.5263 -0.0077777 -0.017059 0.94431 FALSE
2 340670 340814 406 6 476566 476713 175 8 wp 100 152 119 175 105 143 225 490 327 304 282 167 -1.596 -0.32418 0.49717 0.20031 FALSE
2 340944 341090 407 6 476310 476467 174 8 wp 175 231 207 195 177 275 90 154 146 56 73 51 0.52572 -0.97322 0.99631 5.1581e-05 FALSE
2 341443 341575 409 6 475808 475970 171 8 wp 115 156 143 156 119 179 24 40 36 19 11 10 1.9182 -1.1912 1.2823 0.00096573 FALSE
2 341978 342126 411 6 475257 475405 170 8 wp 194 245 244 162 228 334 25 23 28 14 11 13 3.0173 -0.8801 0.89054 0.029293 FALSE
2 342457 342615 413 6 474766 474922 168 8 wp 163 189 208 203 151 267 57 46 35 29 18 14 1.858 -1.0869 1.1797 0.0015175 FALSE
2 342817 342971 416 6 474409 474567 166 8 wp 125 190 168 198 116 224 53 51 50 49 14 19 1.4807 -0.8298 0.94691 0.047211 FALSE
2 343367 343514 421 6 473887 474039 161 8 wp 156 214 212 165 213 240 150 142 135 53 47 71 0.28333 -1.1926 1.2332 3.9064e-06 FALSE
2 343541 343701 423 6 473677 473833 159 8 wp 115 122 155 114 154 199 110 137 85 37 39 39 0.10054 -1.3968 1.5862 6.9213e-08 TRUE
2 343844 344049 425 6 473380 473536 157 8 wp 218 228 244 178 188 190 54 91 96 39 27 38 1.3954 -1.0691 0.71549 0.0080572 FALSE
2 344016 344172 426 6 473203 473358 156 8 wp 200 253 253 195 248 331 61 78 62 33 27 42 1.6735 -0.83892 0.91141 0.00075396 FALSE
2 344559 344743 430 6 472657 472831 152 8 wp 160 215 225 177 160 230 22 33 35 28 13 19 2.5989 -0.45404 0.32667 0.3234 FALSE
2 344864 345043 433 6 472397 472559 148 8 wp 162 186 198 140 158 204 23 22 14 24 13 15 3.0688 -0.063162 -0.11389 0.75977 FALSE
2 345783 345922 443 6 471470 471606 133 8 wp 128 153 160 98 120 154 21 14 7 17 18 22 3.2366 0.56292 -0.86621 0.043911 FALSE
2 345898 346050 444 6 471340 471490 132 8 wp 153 237 205 117 197 248 17 23 6 28 35 21 3.5513 0.99798 -1.1429 0.0099474 FALSE
2 346361 346509 447 6 470905 471059 127 8 wp 123 140 168 106 162 186 48 67 49 71 65 66 1.2599 0.43897 -0.42201 0.13182 FALSE
2 346516 346670 448 6 470723 470874 126 8 wp 148 173 147 146 164 180 138 126 142 142 156 144 0.052128 0.24121 -0.22343 0.34423 FALSE
2 346843 347003 452 6 470419 470548 124 8 wp 148 192 184 146 164 211 313 364 335 283 331 270 -1.0991 -0.068687 0.008786 0.96942 FALSE
2 347012 347166 453 6 470219 470373 123 8 wp 207 243 232 191 232 274 281 350 281 317 360 206 -0.55909 0.064449 -0.087375 0.70039 FALSE
2 347195 347326 454 6 470061 470215 122 8 wp 197 249 201 222 312 344 248 312 244 382 440 294 -0.45276 0.59352 -0.20887 0.36101 FALSE
2 347407 347552 455 6 469830 469980 121 8 wp 105 142 122 139 114 144 16 31 19 52 49 29 2.3584 1.1086 -1.0383 0.0045614 FALSE
2 347773 347933 457 6 469483 469636 120 8 wp 129 131 127 184 156 208 213 317 266 240 348 199 -1.1608 0.11626 0.33381 0.28036 FALSE
2 347949 348077 458 6 469310 469438 119 8 wp 266 318 282 215 291 334 549 614 506 572 773 525 -1.0959 0.28108 -0.38409 0.20641 FALSE
2 348102 348253 459 6 469132 469284 118 8 wp 232 324 285 217 298 326 569 865 750 853 1051 760 -1.5096 0.42828 -0.47605 0.077457 FALSE
2 348269 348435 460 6 468973 469124 117 8 wp 152 185 214 143 165 212 388 616 509 630 773 695 -1.5854 0.63168 -0.7675 0.014053 FALSE
2 348449 348591 461 6 468793 468945 116 8 wp 132 204 191 156 174 221 295 366 363 545 623 561 -1.1116 0.89311 -0.87194 0.0010461 FALSE
2 348633 348754 462 6 468631 468786 115 8 wp 144 184 167 150 169 235 143 226 124 387 384 330 -0.11959 1.3041 -1.2 2.0335e-07 TRUE
2 349064 349223 465 6 468163 468321 109 8 wp 211 241 252 155 229 252 38 65 59 94 82 60 1.9939 0.6735 -0.87711 0.00059531 FALSE
2 349235 349367 466 6 468013 468157 108 8 wp 157 165 149 141 137 151 25 36 43 47 34 29 2.054 0.20588 -0.38711 0.23191 FALSE
2 349407 349549 467 6 467836 467982 107 8 wp 125 192 179 144 100 140 25 44 26 31 11 15 2.2517 -0.60526 0.21121 0.59876 FALSE
2 349574 349732 468 6 467662 467810 106 8 wp 118 133 200 185 125 210 35 64 33 41 22 14 1.6518 -0.65772 0.82349 0.090684 FALSE
2 349757 349913 469 6 467476 467627 105 8 wp 176 220 222 199 172 244 69 118 87 65 67 50 1.0476 -0.45088 0.39716 0.11457 FALSE
2 350622 350760 476 6 466625 466771 98 8 wp 93 150 160 185 113 167 96 145 109 139 109 72 0.060009 -0.012998 0.20375 0.56788 FALSE
2 351341 351525 480 6 465859 466046 92 8 wp 187 237 211 166 248 246 270 276 261 363 335 367 -0.50345 0.52542 -0.5191 0.066282 FALSE
2 351931 352102 484 6 465309 465480 87 8 wp 141 182 181 214 161 217 32 60 40 68 42 42 1.8088 0.34073 -0.14265 0.64719 FALSE
2 352305 352463 488 6 464966 465118 83 8 wp 156 164 173 125 162 218 104 122 129 108 115 95 0.33559 -0.03331 0.00089166 0.99705 FALSE
2 352464 352604 489 6 464807 464928 82 8 wp 158 185 178 145 160 251 213 290 211 285 244 233 -0.58796 0.22723 -0.20135 0.37785 FALSE
2 352793 352909 491 6 464482 464594 80 8 wp 144 206 189 163 173 199 605 863 733 617 667 444 -2.1688 -0.22372 0.17497 0.49172 FALSE
2 352935 353085 492 6 464305 464465 79 8 wp 144 181 211 143 137 186 556 742 661 648 542 477 -2.0127 -0.10799 -0.13946 0.57743 FALSE
2 353088 353240 493 6 464146 464305 78 8 wp 142 158 160 129 146 216 563 680 593 541 662 508 -2.1392 0.025394 0.0014835 0.99526 FALSE
2 353272 353413 494 6 463970 464114 77 8 wp 188 218 190 207 241 277 304 504 370 403 375 222 -1.1 -0.11186 0.34167 0.13655 FALSE
2 353877 354009 496 6 463379 463536 74 8 wp 185 241 244 195 251 297 36 48 37 57 49 39 2.331 0.38787 -0.28971 0.29085 FALSE
2 354050 354185 498 6 463220 463372 73 8 wp 153 224 238 130 204 189 36 45 28 35 37 37 2.3478 0.13698 -0.4068 0.24848 FALSE
2 354339 354497 501 6 462905 463055 68 8 wp 201 218 231 138 180 224 23 36 33 36 27 24 2.6938 0.050252 -0.37448 0.22708 FALSE
2 354631 354819 506 6 462603 462756 66 8 wp 198 236 251 157 207 213 33 60 31 44 37 27 2.3417 -0.063394 -0.2303 0.42184 FALSE
2 354959 355107 509 6 462286 462457 64 8 wp 118 170 168 160 154 186 52 88 59 71 73 49 1.0644 0.091042 0.0054947 0.98367 FALSE
2 355095 355265 510 6 462127 462280 63 8 wp 144 160 159 126 153 181 97 151 112 128 92 77 0.23874 -0.14923 0.084456 0.72972 FALSE
2 355276 355412 511 6 461974 462122 62 8 wp 163 209 190 156 178 227 236 299 254 311 295 291 -0.63104 0.32011 -0.37587 0.099407 FALSE
2 355432 355568 512 6 461819 461977 61 8 wp 182 235 228 170 236 310 401 459 427 436 497 567 -1.1503 0.369 -0.28321 0.47188 FALSE
2 355595 355736 513 6 461646 461794 60 8 wp 221 323 324 219 316 388 665 772 704 842 964 858 -1.4617 0.44631 -0.41146 0.12798 FALSE
2 355934 356068 515 6 461311 461466 58 8 wp 217 268 290 223 245 330 516 734 606 636 757 613 -1.3957 0.25459 -0.26652 0.2969 FALSE
2 356184 356308 516 6 461077 461233 57 8 wp 120 154 164 165 151 200 136 203 165 207 148 79 -0.33619 -0.11352 0.30769 0.29201 FALSE
2 356348 356472 517 6 460909 461043 56 8 wp 168 232 213 233 177 257 315 511 402 394 413 289 -1.1303 -0.027379 0.11049 0.63235 FALSE
2 356483 356617 518 6 460760 460902 55 8 wp 180 184 214 163 176 203 347 427 376 336 413 272 -1.1314 -0.051485 -0.091321 0.69156 FALSE
2 356768 356923 519 6 460461 460626 54 8 wp 117 148 158 148 121 145 39 48 35 49 32 40 1.6523 0.11808 -0.18057 0.57526 FALSE
2 356946 357101 521 6 460296 460447 53 8 wp 140 167 164 95 145 211 34 38 39 60 49 71 1.9425 0.84065 -0.98156 0.00542 FALSE
2 357095 357243 522 6 460144 460286 52 8 wp 110 129 143 96 140 145 46 38 26 44 56 44 1.6394 0.50382 -0.55802 0.093462 FALSE
2 357266 357403 523 6 459982 460135 51 8 wp 166 222 211 140 179 220 35 59 37 50 38 38 2.0631 0.082227 -0.28739 0.31328 FALSE
2 357769 357905 532 6 459460 459600 45 8 wp 124 157 171 111 157 178 23 35 17 32 19 28 2.4586 0.21584 -0.28708 0.42396 FALSE
2 358339 358491 538 6 458867 459015 40 8 wp 158 163 141 91 161 149 27 22 17 30 26 20 2.6613 0.30459 -0.57283 0.19861 FALSE
2 359246 359379 545 6 458034 458163 29 8 wp 75 111 102 123 86 103 34 66 69 63 66 26 0.64289 -0.0054251 0.10479 0.80207 FALSE
2 359414 359543 546 6 457847 458004 28 8 wp 156 162 164 140 155 192 114 200 191 212 228 187 -0.18383 0.45921 -0.50141 0.030198 FALSE
2 359706 359856 548 6 457529 457684 25 8 wp 124 156 155 151 164 212 445 565 498 592 714 595 -1.9369 0.47024 -0.24477 0.33017 FALSE
2 359867 359997 549 6 457388 457526 24 8 wp 132 142 132 78 136 137 467 527 427 457 423 384 -1.9519 -0.049701 -0.22177 0.36685 FALSE
2 360020 360182 550 6 457208 457367 23 8 wp 188 198 177 168 190 206 766 871 743 596 778 677 -2.2212 -0.081025 0.030864 0.92679 FALSE
2 360203 360335 551 6 457043 457187 22 8 wp 181 249 253 216 221 256 408 608 489 418 485 369 -1.2756 -0.10236 0.086979 0.71452 FALSE
2 360594 360740 552 6 456644 456796 21 8 wp 139 234 233 201 175 255 50 100 67 42 43 45 1.3508 -0.58057 0.60336 0.041145 FALSE
2 360764 360908 553 6 456475 456625 20 8 wp 183 183 200 189 196 228 80 103 65 72 62 64 1.0606 -0.19189 0.25611 0.31058 FALSE
2 360937 361074 554 6 456305 456451 19 8 wp 179 187 176 119 209 206 60 70 51 52 60 49 1.4478 -0.041679 -0.044559 0.89577 FALSE
2 361083 361213 555 6 456170 456304 18 8 wp 169 221 241 146 195 255 54 70 55 53 56 47 1.6764 -0.06708 -0.072399 0.78476 FALSE
2 361515 361665 560 6 455735 455871 14 8 wp 107 127 133 100 96 126 50 75 53 90 61 37 0.91409 0.19186 -0.42888 0.1666 FALSE
2 361681 361820 561 6 455569 455708 13 8 wp 172 230 232 146 184 266 125 146 199 184 213 186 0.28154 0.44224 -0.59404 0.021181 FALSE
2 361828 361982 562 6 455404 455559 12 8 wp 82 157 142 120 112 158 126 196 149 222 189 128 -0.44809 0.31843 -0.32164 0.17558 FALSE
2 361984 362143 563 6 455246 455407 11 8 wp 197 207 232 198 216 241 455 575 553 638 666 556 -1.4532 0.3614 -0.36662 0.14037 FALSE
2 362164 362311 564 6 455077 455239 10 8 wp 193 242 234 171 261 298 646 760 604 797 902 680 -1.7366 0.36302 -0.29618 0.25895 FALSE
2 362325 362475 565 6 454910 455069 9 8 wp 176 187 188 157 183 197 539 572 510 617 577 449 -1.7067 0.12426 -0.21166 0.38785 FALSE
2 362490 362638 566 6 454746 454900 8 8 wp 97 168 137 224 86 178 113 338 273 260 93 87 -0.94566 -0.5837 0.8567 0.2381 FALSE
2 362801 362957 567 6 454425 454581 7 8 wp 165 226 289 175 221 238 435 612 475 417 425 281 -1.3065 -0.31662 0.17849 0.44776 FALSE
2 362982 363128 568 6 454254 454399 6 8 wp 168 217 216 176 188 280 484 778 583 551 571 405 -1.7444 -0.13601 0.17646 0.4732 FALSE
2 363169 363280 569 6 454071 454221 5 8 wp 145 131 146 195 185 268 414 608 447 494 506 351 -1.919 0.0074421 0.5463 0.021741 FALSE
2 363446 363582 571 6 453769 453918 2 8 wp 102 135 136 130 143 161 292 372 345 271 306 206 -1.58 -0.24511 0.42206 0.069584 FALSE
2 363605 363745 572 6 453613 453765 1 8 wp 101 131 129 139 108 156 170 202 186 155 119 119 -0.77458 -0.38384 0.49995 0.036785 FALSE
2 364354 364496 7 6 452852 452988 203 9 wp 142 172 183 152 169 188 21 52 40 51 30 24 2.0189 0.030406 -0.039005 0.89983 FALSE
2 364936 365093 15 6 452226 452402 195 9 wp 186 197 238 147 207 229 129 191 176 155 144 129 0.1952 -0.075963 -0.070967 0.75881 FALSE
2 365107 365263 16 6 452054 452209 194 9 wp 182 210 236 189 177 217 320 442 396 332 341 324 -1.0183 -0.073789 -0.075994 0.74087 FALSE
2 365269 365434 17 6 451906 452050 193 9 wp 169 176 183 182 193 226 441 537 464 481 476 398 -1.5881 0.033595 0.10178 0.66836 FALSE
2 365446 365583 18 6 451733 451873 192 9 wp 176 207 218 170 174 240 489 547 490 482 587 456 -1.4957 0.12085 -0.21717 0.37781 FALSE
2 365621 365759 19 6 451558 451707 191 9 wp 153 211 191 198 168 244 283 496 344 363 411 271 -1.1383 0.038953 0.052427 0.81939 FALSE
2 366022 366144 21 6 451153 451293 189 9 wp 151 202 235 198 236 243 394 491 438 424 430 305 -1.3202 -0.074426 0.24296 0.29718 FALSE
2 366179 366322 22 6 450987 451139 188 9 wp 169 176 187 140 174 216 525 625 479 481 458 419 -1.7557 -0.13733 0.070046 0.77082 FALSE
2 366338 366484 23 6 450828 450980 187 9 wp 232 301 314 240 311 367 639 714 638 568 717 642 -1.3905 0.085617 -0.020374 0.94496 FALSE
2 366500 366646 24 6 450676 450816 186 9 wp 73 134 147 217 83 131 108 265 204 193 99 74 -0.82144 -0.52459 0.83171 0.20103 FALSE
2 366896 367047 26 6 450271 450421 184 9 wp 147 186 214 201 132 195 19 52 36 39 20 23 2.2465 -0.22895 0.14928 0.72817 FALSE
2 367053 367209 27 6 450112 450264 183 9 wp 198 202 207 147 213 240 32 45 34 43 40 35 2.3256 0.22085 -0.30106 0.29801 FALSE
2 367215 367357 28 6 449959 450101 182 9 wp 99 175 165 135 134 192 19 37 18 27 27 23 2.432 0.2027 -0.17241 0.63387 FALSE
2 368131 368261 36 6 449038 449188 174 9 wp 130 182 183 197 141 188 24 35 22 27 20 15 2.4731 -0.2606 0.32332 0.43037 FALSE
2 368592 368732 40 6 448579 448731 171 9 wp 120 94 156 136 125 168 21 49 42 33 21 29 1.6203 -0.27401 0.43059 0.2692 FALSE
2 368828 368963 42 6 448336 448494 169 9 wp 128 130 152 120 181 210 61 86 76 51 79 49 0.74941 -0.18317 0.43725 0.10763 FALSE
2 369118 369252 44 6 448064 448212 167 9 wp 124 141 165 104 146 177 196 271 222 159 117 92 -0.8152 -0.78567 0.71756 0.0023405 FALSE
2 369269 369423 45 6 447892 448048 166 9 wp 165 193 192 159 208 226 446 575 489 357 327 294 -1.5959 -0.49835 0.55564 0.017225 FALSE
2 369451 369585 46 6 447712 447864 165 9 wp 153 204 204 175 160 201 441 709 553 440 391 319 -1.73 -0.42871 0.32422 0.17247 FALSE
2 369611 369749 47 6 447564 447709 164 9 wp 106 186 173 151 117 169 361 633 502 365 317 189 -1.8181 -0.65513 0.53661 0.049443 FALSE
2 369926 370090 48 6 447226 447390 163 9 wp 161 152 150 171 177 217 272 338 297 230 217 165 -1.1015 -0.44919 0.67817 0.0031098 FALSE
2 370116 370259 49 6 447055 447221 162 9 wp 173 186 168 144 218 247 592 688 620 473 487 436 -1.9914 -0.31899 0.46143 0.060226 FALSE
2 370426 370558 53 6 446750 446892 159 9 wp 86 105 98 101 103 132 315 398 293 260 297 238 -1.9401 -0.20933 0.37658 0.11353 FALSE
2 370501 370642 54 6 446671 446812 158 9 wp 138 170 172 145 141 187 368 543 426 369 371 308 -1.609 -0.21321 0.14348 0.5379 FALSE
2 370843 370993 56 6 446314 446471 156 9 wp 85 86 84 115 142 113 105 131 116 164 194 151 -0.59874 0.66272 -0.16374 0.51052 FALSE
2 371313 371456 57 6 445860 446012 155 9 wp 94 124 131 146 159 148 21 28 18 45 58 47 2.2421 1.3016 -0.95223 0.0061947 FALSE
2 371868 371996 59 6 445320 445448 152 9 wp 112 110 91 139 114 144 170 252 187 211 226 130 -1.0787 0.019076 0.27332 0.28614 FALSE
2 372206 372334 62 6 444969 445134 149 9 wp 104 139 122 84 178 199 383 401 332 445 562 619 -1.7743 0.68563 -0.42037 0.43938 FALSE
2 373566 373689 71 6 443609 443770 140 9 wp 87 92 105 110 125 111 12 38 24 32 10 20 1.8437 -0.094656 0.34633 0.44647 FALSE
2 373720 373878 72 6 443446 443604 139 9 wp 168 190 179 164 247 256 57 69 57 45 47 44 1.418 -0.29726 0.55363 0.040282 FALSE
2 373891 374040 73 6 443304 443440 138 9 wp 123 122 124 124 118 168 38 67 48 51 31 29 1.156 -0.32949 0.41941 0.20078 FALSE
2 374489 374631 80 6 442705 442844 132 9 wp 142 144 152 100 189 168 134 146 146 155 136 125 -0.10243 0.083632 -0.080403 0.76492 FALSE
2 375092 375226 86 6 442107 442247 126 9 wp 136 176 157 127 171 215 720 789 745 639 820 627 -2.4202 0.0092755 0.059663 0.84555 FALSE
2 376720 376848 95 6 440482 440669 113 9 wp 119 153 127 161 170 218 35 49 39 50 48 40 1.565 0.29793 0.11085 0.713 FALSE
2 377056 377184 98 6 440177 440311 110 9 wp 94 97 114 109 138 136 50 87 75 60 42 51 0.40467 -0.32421 0.60668 0.051079 FALSE
2 377159 377292 99 6 440018 440174 109 9 wp 90 106 105 158 165 224 73 91 96 87 65 66 0.072643 -0.12869 0.9352 0.00042853 FALSE
2 377280 377450 100 6 439848 440034 108 9 wp 196 234 222 176 236 298 171 213 183 126 113 101 0.062074 -0.61252 0.67335 0.0036281 FALSE
2 377550 377700 103 6 439630 439800 107 9 wp 167 209 181 120 182 217 312 290 280 97 104 101 -0.82855 -1.4332 1.2665 0.00027421 FALSE
2 377710 377842 104 6 439475 439619 106 9 wp 93 104 99 135 193 233 257 255 244 119 122 90 -1.5082 -1.0887 1.9459 4.0071e-11 TRUE
2 378463 378600 113 6 438746 438894 99 9 wp 116 121 127 119 114 160 168 259 178 137 104 65 -0.85542 -0.86322 0.91682 0.00015464 FALSE
2 379052 379199 114 6 438139 438294 96 9 wp 117 186 143 138 128 158 35 62 46 37 26 27 1.5096 -0.52785 0.41994 0.19639 FALSE
2 380169 380312 125 6 437020 437164 87 9 wp 129 196 169 182 132 181 191 465 349 318 348 191 -1.1272 -0.076377 0.053541 0.89295 FALSE
2 380519 380664 127 6 436669 436823 84 9 wp 183 189 195 110 240 232 622 792 692 720 872 943 -2.0268 0.42373 -0.45842 0.3035 FALSE
2 380702 380824 128 6 436489 436635 83 9 wp 231 294 239 166 257 262 963 1152 977 1003 1292 1232 -2.1626 0.33428 -0.54679 0.16531 FALSE
2 380854 381005 129 6 436324 436474 82 9 wp 171 155 200 183 191 210 549 752 682 722 764 634 -2.0423 0.23157 -0.12921 0.61559 FALSE
2 381015 381168 130 6 436162 436319 80 9 wp 178 279 234 189 186 226 424 705 591 503 661 445 -1.4463 0.050232 -0.28624 0.27253 FALSE
2 381204 381352 131 6 435982 436165 79 9 wp 104 148 140 154 147 158 111 256 186 240 171 176 -0.60496 0.24818 -0.049169 0.86169 FALSE
2 381413 381553 133 6 435758 435918 77 9 wp 169 239 201 159 174 201 170 318 238 154 191 242 -0.37045 -0.11093 -0.11926 0.74888 FALSE
2 381611 381741 134 6 435606 435736 76 9 wp 202 220 215 180 178 234 94 181 124 167 151 141 0.5637 0.35472 -0.51539 0.026444 FALSE
2 381779 381925 135 6 435418 435568 75 9 wp 211 299 263 240 241 306 101 201 154 159 125 124 0.64147 -0.009089 -0.0081362 0.97182 FALSE
2 381957 382112 136 6 435236 435378 74 9 wp 145 239 235 173 190 217 104 173 148 110 87 63 0.40478 -0.57944 0.45258 0.058143 FALSE
2 382118 382279 137 6 435066 435230 73 9 wp 256 349 324 199 277 317 186 229 258 159 175 175 0.31823 -0.26469 -0.015169 0.94679 FALSE
2 382293 382428 138 6 434906 435060 72 9 wp 168 189 206 135 199 205 78 130 116 74 81 84 0.67259 -0.28761 0.17223 0.48311 FALSE
2 382461 382619 139 6 434737 434893 71 9 wp 199 228 202 174 302 289 75 143 116 79 85 83 0.80374 -0.27161 0.49498 0.1323 FALSE
2 382810 382956 141 6 434383 434543 69 9 wp 152 248 220 209 162 198 77 135 104 92 94 35 0.84003 -0.40039 0.25841 0.44227 FALSE
2 383096 383246 142 6 434105 434263 68 9 wp 164 148 188 142 171 219 453 675 536 509 524 455 -1.8555 -0.017978 0.042114 0.86231 FALSE
2 383273 383411 143 6 433929 434075 67 9 wp 239 281 237 212 251 285 705 960 754 767 829 625 -1.8072 0.0064283 -0.077031 0.77184 FALSE
2 383426 383582 144 6 433764 433912 66 9 wp 195 239 254 210 262 273 616 783 692 659 714 673 -1.7476 0.10797 -0.035821 0.88997 FALSE
2 383757 383887 148 6 433429 433587 64 9 wp 133 150 129 151 142 178 200 306 268 274 243 194 -1.0331 0.0092943 0.13376 0.56228 FALSE
2 383929 384073 149 6 433261 433419 63 9 wp 194 225 231 235 245 320 166 228 233 243 208 174 -0.082416 0.12103 0.12533 0.58074 FALSE
2 384991 385110 158 6 432228 432362 51 9 wp 129 152 150 141 133 142 16 27 13 21 18 17 2.8198 0.1397 -0.22574 0.57629 FALSE
2 385133 385289 161 6 432058 432215 49 9 wp 148 173 198 135 182 198 26 25 15 22 14 19 2.8308 -0.13875 0.077675 0.83128 FALSE
2 385635 385781 165 6 431585 431741 42 9 wp 153 199 148 183 221 263 25 27 18 31 30 23 2.6993 0.38724 -0.025569 0.93749 FALSE
2 385791 385931 166 6 431412 431562 40 9 wp 123 190 152 169 142 212 16 31 28 22 29 22 2.4995 0.10359 0.022798 0.94788 FALSE
2 385951 386128 167 6 431220 431372 39 9 wp 114 158 157 161 91 146 16 38 26 22 18 11 2.3088 -0.50616 0.37416 0.46381 FALSE
2 386406 386553 169 6 430792 430939 37 9 wp 191 234 229 206 206 257 496 708 589 633 578 465 -1.5879 0.031617 -0.045306 0.85525 FALSE
2 386561 386731 170 6 430615 430761 36 9 wp 157 203 214 177 184 189 466 555 491 451 427 322 -1.5479 -0.22026 0.12628 0.59267 FALSE
2 386726 386858 171 6 430482 430620 35 9 wp 252 280 233 170 250 261 586 640 527 442 481 519 -1.3423 -0.14521 -0.084283 0.80784 FALSE
2 386888 387049 172 6 430289 430455 34 9 wp 180 209 230 168 195 235 210 305 294 214 191 163 -0.51851 -0.37827 0.27727 0.22332 FALSE
2 387200 387338 174 6 430008 430146 32 9 wp 182 221 230 176 152 255 67 96 82 75 54 39 1.2358 -0.42297 0.24593 0.33706 FALSE
2 387351 387490 175 6 429848 429996 31 9 wp 118 130 162 130 160 209 38 35 35 43 32 25 1.7756 -0.0023861 0.22672 0.48824 FALSE
2 387990 388146 180 6 429200 429358 26 9 wp 203 282 249 199 221 285 19 29 25 33 26 18 3.1941 0.20401 -0.31189 0.32367 FALSE
2 389078 389200 194 6 428065 428267 10 9 wp 110 164 119 166 130 180 13 24 7 21 11 12 3.0327 0.13692 0.10296 0.81548 FALSE
2 389321 389478 196 6 427887 428033 9 9 wp 98 115 112 167 155 175 4 15 12 15 13 15 3.2748 0.62539 -0.049927 0.91524 FALSE
2 390066 390188 200 6 427128 427282 4 9 wp 165 256 246 239 204 293 13 27 16 17 18 11 3.4387 -0.14713 0.25136 0.49207 FALSE
2 390225 390373 201 6 426968 427122 3 9 wp 137 184 177 183 188 212 21 22 11 16 14 9 3.0617 -0.34872 0.53894 0.16843 FALSE
2 390421 390543 202 6 426797 426947 2 9 wp 131 191 211 204 146 228 8 21 22 22 8 14 3.2563 -0.068689 0.1534 0.74283 FALSE
2 397103 397259 5 6 420057 420197 72 10 wp 140 191 203 108 148 180 114 156 141 118 128 81 0.23636 -0.20646 -0.13775 0.56591 FALSE
2 397713 397860 11 6 419418 419566 67 10 wp 165 190 176 146 183 228 674 776 655 654 773 522 -2.1332 0.002036 0.0058636 0.98205 FALSE
2 398011 398162 13 6 419114 419261 64 10 wp 137 141 169 100 172 216 589 636 563 575 592 468 -2.1513 -0.017266 0.070895 0.77475 FALSE
2 398183 398314 14 6 418958 419102 63 10 wp 190 240 207 177 201 256 368 477 428 452 420 273 -1.138 -0.042333 -0.019242 0.93391 FALSE
2 398464 398652 15 6 418628 418811 62 10 wp 153 193 194 170 167 198 35 51 44 23 30 40 1.9202 -0.3334 0.27914 0.354 FALSE
2 398634 398809 16 6 418478 418638 61 10 wp 177 226 265 176 194 236 36 40 38 42 29 39 2.4051 0.078388 -0.26301 0.36164 FALSE
2 398822 398947 17 6 418329 418460 60 10 wp 156 183 186 161 174 174 37 45 24 43 21 21 2.1722 -0.2003 0.1181 0.71048 FALSE
2 399853 399977 31 6 417300 417423 46 10 wp 125 166 174 119 120 165 59 94 92 76 79 47 0.7908 -0.15088 -0.10051 0.70682 FALSE
2 400146 400286 33 6 416989 417135 43 10 wp 193 195 220 129 181 204 241 283 222 176 210 155 -0.435 -0.34098 0.038385 0.86678 FALSE
2 400305 400441 34 6 416835 416991 42 10 wp 117 156 163 109 149 178 413 478 431 390 439 331 -1.7534 -0.069241 0.01706 0.94209 FALSE
2 400468 400600 35 6 416675 416828 41 10 wp 149 237 208 153 185 213 597 737 626 535 606 470 -1.8767 -0.15709 0.0087577 0.97201 FALSE
2 400622 400781 36 6 416500 416645 40 10 wp 139 188 167 156 134 224 412 515 445 417 414 286 -1.6191 -0.18232 0.18359 0.43158 FALSE
2 401303 401442 39 6 415837 415992 37 10 wp 230 273 266 212 236 325 36 43 40 31 45 33 2.5554 0.0043134 -0.056671 0.84077 FALSE
2 402685 402827 58 6 414464 414588 20 10 wp 166 199 177 178 133 220 20 19 23 20 14 6 2.9877 -0.52223 0.43861 0.25649 FALSE
2 402831 402957 59 6 414315 414447 19 10 wp 132 149 179 139 148 169 26 15 9 17 11 8 3.0419 -0.37596 0.32029 0.45153 FALSE
2 403169 403296 63 6 413977 414127 17 10 wp 147 151 159 136 193 201 27 23 7 25 11 10 2.8628 -0.20214 0.35878 0.3568 FALSE
2 404137 404287 74 6 412990 413154 9 10 wp 174 213 199 155 235 246 40 45 41 40 43 30 2.0778 -0.034509 0.098716 0.72982 FALSE
2 404449 404608 77 6 412669 412831 6 10 wp 251 302 292 228 308 348 105 145 98 140 125 87 1.1471 0.13857 -0.12819 0.58377 FALSE
2 404627 404772 78 6 412503 412647 5 10 wp 175 230 220 143 188 213 235 316 277 227 218 154 -0.5455 -0.34614 0.096341 0.67247 FALSE
2 404786 404915 79 6 412360 412516 4 10 wp 156 199 210 266 186 219 358 527 483 393 329 212 -1.4102 -0.43622 0.66384 0.0078083 FALSE
2 404948 405087 80 6 412192 412352 3 10 wp 180 208 220 183 194 266 593 756 679 503 619 467 -1.8785 -0.22151 0.24511 0.32792 FALSE
2 405103 405254 81 6 412022 412177 2 10 wp 133 190 196 175 129 196 404 627 481 367 394 242 -1.6765 -0.46424 0.37298 0.11023 FALSE
2 405279 405408 83 6 411868 411996 1 10 wp 176 223 233 145 137 164 330 576 448 204 198 114 -1.2205 -1.2609 0.71859 0.00189 FALSE
2 406621 406763 4 6 404548 404691 359 11 wp 216 247 210 141 196 242 871 844 840 563 790 639 -2.0827 -0.24052 -0.046414 0.90796 FALSE
2 406762 406904 5 6 404410 404546 357 11 wp 163 187 242 130 203 232 714 720 658 466 632 551 -1.9868 -0.21798 0.091961 0.81502 FALSE
2 406906 407056 6 6 404248 404404 356 11 wp 169 163 165 123 186 188 407 382 324 254 345 264 -1.3187 -0.25744 0.19342 0.62879 FALSE
2 407097 407244 8 6 404058 404199 355 11 wp 170 263 215 215 165 267 163 268 185 165 158 93 -0.057469 -0.43886 0.39303 0.099481 FALSE
2 407516 407668 9 6 403644 403799 353 11 wp 149 145 138 175 157 217 27 48 37 20 25 23 1.8333 -0.57396 0.86033 0.0098442 FALSE
2 407848 407979 13 6 403346 403499 350 11 wp 142 162 198 136 128 199 26 30 37 36 32 19 2.291 0.019387 -0.19324 0.56115 FALSE
2 408051 408187 14 6 403105 403262 349 11 wp 143 148 156 154 134 155 16 23 17 14 18 14 2.8712 -0.1482 0.094005 0.81707 FALSE
2 409246 409384 22 6 401917 402067 346 11 wp 126 114 135 105 151 159 496 580 475 623 663 579 -2.1873 0.3926 -0.30702 0.2184 FALSE
2 409364 409537 23 6 401773 401927 345 11 wp 169 177 208 120 185 209 830 847 814 918 1183 1060 -2.3256 0.47011 -0.64301 0.11797 FALSE
2 410025 410170 30 6 401140 401284 337 11 wp 148 157 127 96 169 154 120 142 114 393 402 455 0.065771 1.8785 -1.9857 1.2361e-05 FALSE
2 410640 410779 37 6 400531 400677 333 11 wp 166 285 252 207 154 232 47 94 70 118 112 70 1.6062 0.64427 -0.91893 0.003116 FALSE
2 410961 411115 38 6 400194 400350 332 11 wp 170 202 226 172 167 209 330 509 430 463 363 230 -1.2142 -0.15131 -0.018804 0.9388 FALSE
2 411145 411288 39 6 400018 400166 331 11 wp 158 179 188 140 187 246 451 683 544 664 622 463 -1.8024 0.18977 -0.12899 0.60138 FALSE
2 411303 411451 40 6 399852 400017 330 11 wp 205 235 251 176 220 330 673 980 842 937 964 773 -1.9822 0.23636 -0.23783 0.38194 FALSE
2 412063 412203 47 6 399081 399214 325 11 wp 125 161 188 121 96 118 41 84 69 48 40 23 1.1655 -0.67106 0.14025 0.65191 FALSE
2 412865 412984 53 6 398338 398467 315 11 wp 116 161 176 114 130 179 28 25 29 31 25 22 2.3092 0.041932 -0.19223 0.59281 FALSE
2 413335 413476 56 6 397823 397977 309 11 wp 181 238 227 139 217 252 32 50 44 47 45 38 2.2248 0.17996 -0.32529 0.24534 FALSE
2 413478 413626 57 6 397652 397828 308 11 wp 200 213 215 167 227 302 36 70 31 60 51 37 2.0826 0.25014 -0.17233 0.53249 FALSE
2 413690 413845 59 6 397483 397642 307 11 wp 180 242 222 175 198 296 53 64 70 83 62 55 1.6413 0.21784 -0.22411 0.38137 FALSE
2 414382 414509 63 6 396802 396960 303 11 wp 67 99 78 71 92 141 341 392 348 470 438 465 -2.3015 0.47717 -0.22685 0.46003 FALSE
2 414544 414689 65 6 396640 396778 302 11 wp 107 131 96 92 112 142 793 770 726 627 712 615 -2.9363 -0.11544 0.10327 0.78215 FALSE
2 414872 415013 67 6 396292 396444 299 11 wp 144 186 196 181 147 227 549 692 704 802 607 401 -2.0339 -0.0075463 0.038539 0.90239 FALSE
2 415034 415175 68 6 396127 396271 298 11 wp 187 194 194 168 187 240 381 533 444 827 547 351 -1.3652 0.43998 -0.45401 0.29401 FALSE
2 415175 415338 69 6 395977 396115 297 11 wp 93 132 120 171 132 181 99 236 207 383 174 110 -0.75529 0.41021 0.04747 0.94527 FALSE
2 415821 415988 70 6 395300 395463 296 11 wp 154 201 194 167 191 229 152 274 258 68 60 63 -0.44006 -1.69 1.7389 5.3835e-13 TRUE
2 415998 416155 71 6 395155 395311 295 11 wp 160 225 232 139 225 221 159 332 255 39 41 48 -0.38837 -2.3667 2.246 1.134e-11 TRUE
2 416166 416319 72 6 394948 395139 294 11 wp 159 210 234 180 203 248 129 242 210 37 24 30 -0.070184 -2.5263 2.5467 0 TRUE
2 416476 416628 74 6 394678 394832 292 11 wp 182 239 218 177 196 242 52 109 80 29 23 16 1.288 -1.6829 1.5789 3.1563e-08 TRUE
2 416615 416782 75 6 394526 394671 291 11 wp 185 182 181 126 196 214 33 70 59 14 16 12 1.6532 -1.7982 1.6977 4.6343e-06 FALSE
2 416790 416940 76 6 394364 394518 290 11 wp 207 273 281 170 236 296 36 54 69 28 17 13 2.1213 -1.3301 1.1567 0.00011389 FALSE
2 417135 417260 79 6 394029 394177 286 11 wp 126 135 158 155 182 231 36 53 52 16 13 12 1.4412 -1.6503 2.0316 5.846e-09 TRUE
2 417296 417444 80 6 393866 394014 285 11 wp 209 236 196 242 211 264 47 94 66 25 20 13 1.5196 -1.6952 1.8099 2.9275e-09 TRUE
2 417462 417604 81 6 393696 393854 284 11 wp 136 175 184 236 171 250 32 62 57 20 17 15 1.5892 -1.3937 1.7664 3.8365e-06 FALSE
2 417687 417830 82 6 393475 393621 283 11 wp 212 221 234 256 234 293 28 41 32 14 13 22 2.5972 -0.90153 1.0845 0.00079751 FALSE
2 418010 418170 85 6 393140 393276 281 11 wp 160 194 192 179 131 199 23 41 37 16 13 10 2.3079 -1.238 1.0923 0.0024744 FALSE
2 418307 418448 86 6 392872 393006 280 11 wp 172 223 177 149 205 224 75 178 121 85 91 72 0.50771 -0.43209 0.39409 0.11784 FALSE
2 418477 418596 87 6 392705 392835 279 11 wp 128 127 125 104 87 132 79 105 116 98 76 65 0.21237 -0.20552 -0.088597 0.74221 FALSE
2 418804 418941 89 6 392368 392516 276 11 wp 136 183 163 125 157 211 344 531 478 390 481 435 -1.6192 0.10588 -0.13288 0.62834 FALSE
2 418953 419111 90 6 392204 392364 275 11 wp 148 195 166 123 191 229 412 515 476 396 528 482 -1.6072 0.14906 -0.11953 0.71841 FALSE
2 419589 419701 94 6 391593 391747 272 11 wp 129 174 134 106 83 130 25 35 30 14 16 15 2.1457 -0.86282 0.35913 0.38835 FALSE
2 420267 420377 98 6 390875 391069 269 11 wp 140 167 150 165 233 241 40 41 25 45 37 42 1.9678 0.35375 0.07772 0.79312 FALSE
2 421172 421311 108 6 389996 390167 257 11 wp 136 167 158 119 170 181 31 46 30 46 29 18 1.977 -0.083957 0.059492 0.85592 FALSE
2 421470 421611 112 6 389724 389858 255 11 wp 206 224 209 187 223 254 60 65 38 52 51 40 1.8346 -0.067571 0.067864 0.80005 FALSE
2 421771 421927 116 6 389376 389533 251 11 wp 180 232 194 160 194 256 64 91 92 105 97 82 1.1614 0.33255 -0.38223 0.11883 FALSE
2 421950 422076 118 6 389227 389372 249 11 wp 118 146 181 164 136 188 69 109 115 141 107 69 0.46879 0.23048 -0.13676 0.61992 FALSE
2 422263 422410 120 6 388911 389048 246 11 wp 156 198 196 167 135 171 268 371 342 279 291 173 -0.97191 -0.28384 0.029556 0.89734 FALSE
2 422712 422859 125 6 388445 388591 243 11 wp 123 159 172 134 155 181 641 913 825 791 912 662 -2.5273 0.12503 -0.11958 0.6537 FALSE
2 422854 423000 126 6 388315 388455 242 11 wp 125 161 140 143 160 190 519 861 690 646 661 488 -2.4022 -0.064898 0.22724 0.37083 FALSE
2 423035 423187 127 6 388136 388292 241 11 wp 193 172 226 206 195 235 668 950 776 708 810 530 -2.142 -0.098453 0.15389 0.55647 FALSE
2 423213 423356 128 6 387945 388093 240 11 wp 105 128 154 204 130 175 243 497 363 372 308 178 -1.6205 -0.23064 0.60507 0.11263 FALSE
2 423508 423658 129 6 387638 387811 239 11 wp 155 205 197 197 184 221 77 127 107 117 126 86 0.71135 0.21621 -0.14244 0.55271 FALSE
2 423711 423871 130 6 387430 387597 238 11 wp 175 230 253 246 234 280 282 420 334 356 324 221 -0.79009 -0.07831 0.25045 0.27155 FALSE
2 423893 424029 131 6 387270 387420 237 11 wp 151 191 157 152 150 196 314 459 415 440 431 293 -1.3814 0.094549 -0.14813 0.52344 FALSE
2 424064 424180 132 6 387108 387246 236 11 wp 147 187 185 166 168 225 382 578 496 468 492 344 -1.6189 -0.027625 0.084781 0.71983 FALSE
2 424394 424512 135 6 386765 386905 234 11 wp 194 240 210 185 197 269 197 261 214 262 237 191 -0.19739 0.1625 -0.20397 0.36889 FALSE
2 424542 424694 136 6 386588 386755 233 11 wp 173 208 185 173 166 238 107 187 125 158 111 72 0.3153 -0.17269 0.14425 0.54067 FALSE
2 425053 425204 141 6 386094 386248 226 11 wp 184 269 256 182 263 267 273 352 328 327 366 321 -0.57444 0.22596 -0.26156 0.25191 FALSE
2 425394 425533 144 6 385750 385902 223 11 wp 183 262 237 191 205 263 436 572 557 537 564 352 -1.3438 0.0067854 -0.10217 0.67192 FALSE
2 425565 425717 145 6 385579 385738 222 11 wp 172 255 227 211 211 228 389 642 510 556 555 453 -1.3657 0.16663 -0.20514 0.39779 FALSE
2 425753 425875 146 6 385425 385551 221 11 wp 171 213 242 150 223 260 346 500 411 446 454 379 -1.1414 0.16259 -0.20226 0.38676 FALSE
2 426047 426178 147 6 385121 385281 220 11 wp 97 111 127 139 102 125 127 308 234 239 173 139 -1.0939 -0.12613 0.22559 0.54472 FALSE
2 426181 426323 148 6 384965 385121 219 11 wp 160 200 174 121 208 240 558 677 595 601 805 677 -1.9217 0.32497 -0.30123 0.37279 FALSE
2 426333 426491 149 6 384811 384950 218 11 wp 123 132 135 119 159 198 537 667 511 600 805 665 -2.275 0.41029 -0.18949 0.5991 FALSE
2 426538 426684 150 6 384610 384799 217 11 wp 207 211 213 175 231 294 611 791 596 542 664 533 -1.7947 -0.064598 0.14457 0.56751 FALSE
2 427112 427235 153 6 384067 384213 212 11 wp 180 188 191 149 195 227 461 593 460 482 450 370 -1.5714 -0.093941 0.063836 0.78813 FALSE
2 427236 427369 154 6 383928 384064 211 11 wp 145 146 109 121 175 176 493 455 427 487 566 488 -1.9338 0.27436 -0.10103 0.78386 FALSE
2 427382 427543 155 6 383768 383924 210 11 wp 149 158 155 118 161 173 428 466 426 513 456 415 -1.6615 0.18346 -0.27179 0.25168 FALSE
2 428458 428607 161 6 382701 382859 203 11 wp 111 122 126 90 150 171 248 285 293 147 129 135 -1.3464 -0.88098 1.0127 1.8537e-05 FALSE
2 428588 428714 162 6 382570 382736 201 11 wp 108 104 122 92 123 134 255 268 223 109 123 91 -1.308 -1.0972 1.1026 0.00030412 FALSE
2 428939 429089 164 6 382216 382370 199 11 wp 137 173 182 129 189 203 412 467 375 237 209 216 -1.5035 -0.79705 0.82898 0.0016715 FALSE
2 429091 429223 165 6 382072 382227 198 11 wp 115 182 170 213 109 130 165 353 241 144 82 67 -0.8143 -1.2358 1.2 0.012957 FALSE
2 430005 430137 168 6 381128 381275 195 11 wp 135 136 162 101 153 176 342 377 325 318 348 340 -1.4175 0.077166 -0.15203 0.60653 FALSE
2 430798 430938 175 6 380364 380514 188 11 wp 124 120 139 79 125 141 193 299 256 78 58 88 -1.0874 -1.5868 1.3723 2.6107e-08 TRUE
2 430942 431090 176 6 380216 380370 187 11 wp 128 120 143 140 129 180 152 403 288 90 75 90 -1.1856 -1.5294 1.6687 0.00031979 FALSE
2 431345 431487 178 6 379842 379984 184 11 wp 139 147 158 110 134 153 47 101 76 41 25 19 0.87784 -1.2584 1.0424 0.00081671 FALSE
2 431515 431663 179 6 379635 379791 183 11 wp 85 113 121 110 134 158 60 88 65 23 23 22 0.44656 -1.5087 1.7957 2.2496e-07 TRUE
2 431683 431829 180 6 379476 379624 181 11 wp 192 252 247 227 245 293 70 102 110 54 52 34 1.1567 -0.88426 0.98686 0.00010639 FALSE
2 431946 432088 181 6 379218 379368 180 11 wp 118 179 141 158 143 182 147 248 223 181 173 103 -0.62566 -0.3081 0.41046 0.077999 FALSE
2 432114 432253 182 6 379050 379194 179 11 wp 124 144 128 167 152 195 282 427 337 262 306 204 -1.5263 -0.30433 0.63257 0.0061697 FALSE
2 432447 432593 184 6 378717 378885 177 11 wp 180 213 222 192 245 275 266 420 328 262 239 238 -0.84681 -0.30791 0.46824 0.039366 FALSE
2 432584 432733 185 6 378561 378718 176 11 wp 107 149 156 163 123 183 78 143 115 96 61 57 0.16731 -0.51445 0.66258 0.009898 FALSE
2 432735 432883 186 6 378400 378560 174 11 wp 196 198 227 183 238 271 82 119 111 83 54 58 0.86598 -0.54773 0.64602 0.008873 FALSE
2 432880 433039 187 6 378249 378407 173 11 wp 159 177 182 171 146 194 35 51 45 52 25 27 1.8543 -0.20925 0.1429 0.63468 FALSE
2 433068 433218 189 6 378064 378218 171 11 wp 175 263 240 186 179 246 36 54 46 32 28 12 2.1783 -0.79513 0.60171 0.044251 FALSE
2 433200 433363 190 6 377926 378073 169 11 wp 162 182 156 174 144 199 19 28 18 21 16 19 2.8187 -0.078319 0.075765 0.83578 FALSE
2 433384 433506 192 6 377797 377933 167 11 wp 103 130 153 125 183 202 18 22 14 24 17 19 2.696 0.28146 0.069905 0.85919 FALSE
2 433518 433652 193 6 377649 377797 166 11 wp 171 248 206 139 221 273 28 24 22 25 31 19 2.9206 0.12951 -0.17368 0.65321 FALSE
2 433819 433969 196 6 377309 377484 162 11 wp 145 173 166 202 191 235 17 15 16 32 17 14 3.1933 0.50533 -0.17392 0.63488 FALSE
2 434019 434157 198 6 377144 377292 161 11 wp 159 190 212 180 179 212 26 26 23 22 17 13 2.7596 -0.40978 0.39379 0.26042 FALSE
2 434239 434399 199 6 376901 377041 159 11 wp 148 192 190 220 127 196 14 32 26 28 12 10 2.7662 -0.39776 0.40794 0.45509 FALSE
2 434437 434590 200 6 376704 376865 158 11 wp 206 232 221 188 215 284 52 55 44 59 52 41 1.9869 0.12803 -0.12888 0.62999 FALSE
2 434802 434936 204 6 376383 376517 156 11 wp 194 212 239 199 224 307 91 109 144 138 147 110 0.76688 0.32185 -0.20396 0.38349 FALSE
2 434960 435086 206 6 376218 376376 154 11 wp 161 184 196 137 167 175 145 194 182 213 172 139 -0.081261 0.129 -0.35081 0.1295 FALSE
2 435108 435251 207 6 376054 376202 153 11 wp 130 167 177 145 163 168 333 365 313 375 346 297 -1.2481 0.12448 -0.15554 0.50041 FALSE
2 435261 435415 208 6 375891 376047 152 11 wp 174 224 222 171 238 269 651 747 689 769 755 636 -1.9041 0.16793 -0.091317 0.72522 FALSE
2 435446 435587 209 6 375718 375864 151 11 wp 235 314 305 229 281 370 662 880 764 832 869 665 -1.5761 0.16386 -0.17702 0.50793 FALSE
2 435606 435758 210 6 375538 375689 150 11 wp 168 192 231 262 213 302 399 618 493 504 412 379 -1.481 -0.083524 0.43469 0.068144 FALSE
2 435898 436051 211 6 375248 375405 149 11 wp 132 236 238 158 201 252 367 537 465 395 413 331 -1.3236 -0.12844 0.099116 0.67054 FALSE
2 436069 436193 212 6 375085 375238 148 11 wp 110 141 146 140 162 215 334 429 368 379 405 354 -1.6537 0.14287 0.18395 0.42968 FALSE
2 436451 436604 216 6 374723 374845 142 11 wp 181 150 221 150 173 225 357 415 313 285 296 273 -1.1138 -0.21744 0.14106 0.59226 FALSE
2 436625 436779 217 6 374525 374681 141 11 wp 138 183 154 139 153 181 128 214 155 180 122 101 -0.18955 -0.17316 0.12012 0.60977 FALSE
2 437040 437198 219 6 374105 374263 139 11 wp 166 223 217 185 193 242 436 631 497 470 497 346 -1.5037 -0.12379 0.11201 0.63852 FALSE
2 437206 437362 220 6 373941 374099 138 11 wp 109 145 157 145 125 184 218 337 293 277 282 200 -1.1778 -0.02781 0.12574 0.58624 FALSE
2 437385 437533 221 6 373776 373921 137 11 wp 147 227 225 212 220 265 170 264 239 231 218 188 -0.30636 0.059761 0.12285 0.58863 FALSE
2 437524 437673 222 6 373629 373775 136 11 wp 205 233 244 206 169 243 132 169 149 138 146 105 0.46286 -0.086382 -0.10442 0.65272 FALSE
2 437706 437842 223 6 373451 373599 135 11 wp 169 202 201 192 194 251 59 69 52 53 54 49 1.5284 -0.07765 0.18267 0.49099 FALSE
2 437989 438147 225 6 373154 373315 133 11 wp 197 213 176 150 147 192 30 29 29 38 26 11 2.6006 -0.12671 -0.19248 0.55786 FALSE
2 438292 438444 228 6 372844 373010 131 11 wp 124 168 121 133 145 163 16 27 11 25 9 16 2.8103 0.025767 0.024623 0.95242 FALSE
2 439791 439916 247 6 371399 371525 111 11 wp 129 170 162 143 157 188 18 14 10 13 7 5 3.3059 -0.63893 0.67589 0.14122 FALSE
2 440526 440700 260 6 370607 370777 102 11 wp 142 183 191 170 164 209 33 36 26 28 31 25 2.297 -0.051615 0.082357 0.79766 FALSE
2 440852 440988 263 6 370323 370453 99 11 wp 147 235 231 225 193 280 37 57 43 53 32 26 2.0199 -0.1792 0.32918 0.26121 FALSE
2 441022 441178 264 6 370125 370286 98 11 wp 194 209 223 217 218 233 38 57 49 44 36 29 1.9927 -0.27201 0.32453 0.24675 FALSE
2 441480 441602 266 6 369685 369829 96 11 wp 156 151 210 140 168 185 175 276 231 250 269 193 -0.52337 0.19831 -0.31701 0.1665 FALSE
2 441629 441771 267 6 369522 369673 95 11 wp 239 293 347 273 292 383 425 588 533 666 690 560 -0.95439 0.44295 -0.38308 0.12809 FALSE
2 441796 441958 268 6 369339 369512 94 11 wp 146 178 210 166 174 197 316 403 369 499 518 385 -1.1712 0.48803 -0.51933 0.026269 FALSE
2 441956 442113 269 6 369197 369344 93 11 wp 138 205 196 163 193 224 251 339 301 459 488 361 -0.8698 0.68118 -0.61715 0.0075222 FALSE
2 442119 442297 270 6 369039 369187 92 11 wp 229 234 253 185 191 246 212 258 255 277 278 203 -0.15485 0.18185 -0.44173 0.051458 FALSE
2 442972 443141 277 6 368186 368338 82 11 wp 125 196 202 182 129 175 15 40 32 37 15 18 2.4667 -0.17018 0.04567 0.91785 FALSE
2 443966 444126 289 6 367177 367336 73 11 wp 128 180 219 177 168 221 320 481 380 420 426 259 -1.3028 0.026157 0.03881 0.86649 FALSE
2 444143 444275 290 6 367040 367166 71 11 wp 123 114 127 115 119 159 455 652 537 497 528 377 -2.2986 -0.10034 0.14926 0.53899 FALSE
2 444298 444440 291 6 366866 367024 70 11 wp 153 215 179 149 183 219 781 937 820 931 982 765 -2.3647 0.19756 -0.23682 0.38502 FALSE
2 444456 444599 292 6 366706 366852 69 11 wp 148 154 184 127 151 190 627 748 568 534 616 489 -2.1431 -0.12024 0.0071697 0.97841 FALSE
2 444608 444764 293 6 366541 366700 68 11 wp 149 179 192 201 148 217 345 557 481 514 496 325 -1.5365 0.077157 0.0037939 0.98716 FALSE
2 444931 445077 294 6 366228 366379 67 11 wp 179 251 281 247 217 250 19 25 28 30 18 11 3.1579 -0.17362 0.15587 0.67832 FALSE
2 445108 445269 295 6 366060 366208 66 11 wp 186 229 226 216 199 225 31 26 22 19 12 16 2.874 -0.62897 0.59069 0.084491 FALSE
2 445272 445426 296 6 365894 366024 65 11 wp 206 250 230 213 238 259 24 21 24 21 27 19 3.1721 0.080277 -0.075074 0.81785 FALSE
2 445442 445625 298 6 365708 365883 64 11 wp 172 222 235 182 223 239 19 22 22 25 14 12 3.1784 -0.18363 0.1756 0.6159 FALSE
2 446306 446451 308 6 364885 365033 56 11 wp 211 250 243 163 220 253 66 80 62 57 62 38 1.6213 -0.28542 0.082829 0.74919 FALSE
2 446770 446924 312 6 364389 364548 53 11 wp 164 201 235 161 208 241 379 447 418 360 401 374 -1.2024 0.0013146 -0.027127 0.90693 FALSE
2 446931 447069 313 6 364235 364379 52 11 wp 203 221 213 167 244 245 554 716 647 594 575 469 -1.724 -0.10192 0.089067 0.72136 FALSE
2 447252 447402 315 6 363902 364059 49 11 wp 197 201 231 202 245 300 437 609 548 444 567 385 -1.471 -0.059023 0.2472 0.30562 FALSE
2 447533 447667 316 6 363642 363780 48 11 wp 134 156 152 179 245 233 254 274 254 359 417 303 -0.97285 0.5796 -0.052935 0.81772 FALSE
2 447681 447833 317 6 363469 363633 47 11 wp 207 278 277 267 249 296 545 714 665 624 661 479 -1.481 -0.0023786 0.059917 0.81254 FALSE
2 447864 448002 318 6 363300 363446 46 11 wp 139 220 234 198 187 226 366 427 460 395 393 290 -1.2393 -0.1036 0.11732 0.61194 FALSE
2 448010 448164 319 6 363138 363294 45 11 wp 168 234 226 170 210 250 230 305 304 297 237 215 -0.5616 -0.039176 -0.0037626 0.98677 FALSE
2 448178 448332 320 6 362974 363132 44 11 wp 125 181 188 166 165 243 116 139 126 156 121 116 0.22478 0.16686 0.00032441 0.9989 FALSE
2 448679 448825 324 6 362481 362649 39 11 wp 165 187 192 150 188 218 36 53 36 47 38 33 1.993 0.048133 -0.071105 0.80717 FALSE
2 448857 449001 326 6 362305 362453 38 11 wp 182 177 185 162 203 249 47 47 33 47 45 34 1.9633 0.10655 0.0033577 0.99059 FALSE
2 449015 449173 327 6 362136 362294 37 11 wp 164 222 246 182 256 271 38 52 39 46 47 29 2.152 0.044982 0.076668 0.7834 FALSE
2 449524 449642 329 6 361641 361783 35 11 wp 135 131 153 127 123 160 172 254 196 257 200 145 -0.69431 0.073 -0.15872 0.49556 FALSE
2 449662 449820 331 6 361481 361627 34 11 wp 189 218 219 161 206 266 446 534 461 499 487 430 -1.3468 0.099638 -0.14612 0.54072 FALSE
2 449831 449981 332 6 361298 361470 33 11 wp 197 232 236 178 243 322 478 561 507 467 511 426 -1.364 -0.013914 0.10747 0.65576 FALSE
2 450023 450152 333 6 361153 361283 32 11 wp 167 216 195 149 212 231 277 316 245 254 263 248 -0.68538 -0.0031927 -0.014369 0.95041 FALSE
2 450493 450617 336 6 360671 360815 28 11 wp 162 194 189 143 176 202 47 73 58 57 43 36 1.4858 -0.25808 0.14158 0.60826 FALSE
2 450657 450784 337 6 360506 360648 27 11 wp 101 123 151 144 114 171 13 69 34 43 5 9 1.6182 -0.87027 1.0223 0.026362 FALSE
2 450800 450962 338 6 360344 360486 26 11 wp 165 222 193 209 188 206 64 115 86 63 61 34 1.0055 -0.61367 0.63795 0.012941 FALSE
2 450970 451089 340 6 360217 360335 25 11 wp 147 156 179 138 175 217 94 127 76 86 75 58 0.5671 -0.3138 0.39133 0.11957 FALSE
2 451155 451280 341 6 360029 360183 23 11 wp 178 231 193 175 233 300 233 313 287 214 229 198 -0.60554 -0.24246 0.41476 0.067651 FALSE
2 451286 451453 342 6 359855 360021 22 11 wp 219 269 210 184 218 272 418 540 498 300 342 276 -1.197 -0.53363 0.42454 0.067585 FALSE
2 451659 451800 344 6 359495 359649 20 11 wp 133 191 201 153 195 216 517 729 598 384 502 390 -1.9545 -0.38848 0.45045 0.062975 FALSE
2 451804 451961 345 6 359323 359474 19 11 wp 172 196 179 76 228 197 520 709 566 317 440 342 -1.8456 -0.5647 0.3687 0.20189 FALSE
2 452014 452168 346 6 359138 359293 18 11 wp 137 186 168 229 149 221 233 414 322 263 287 173 -1.1013 -0.28568 0.54033 0.042582 FALSE
2 452572 452733 347 6 358572 358736 17 11 wp 147 159 184 154 176 203 294 348 318 316 320 230 -1.1141 -0.034146 0.10564 0.64482 FALSE
2 453573 453733 353 6 357568 357725 11 11 wp 134 198 169 151 161 176 149 208 165 188 154 108 -0.19874 -0.095764 0.02141 0.92678 FALSE
2 453926 454062 356 6 357238 357378 7 11 wp 154 166 165 115 177 184 448 414 364 433 435 434 -1.5006 0.19933 -0.28692 0.43418 FALSE
2 454462 454600 362 6 356705 356843 4 11 wp 171 255 218 188 246 262 488 725 688 523 644 510 -1.6989 -0.03579 0.10645 0.67051 FALSE
2 454912 455068 364 6 356233 356389 2 11 wp 216 238 256 221 240 326 535 777 678 730 778 710 -1.6152 0.30325 -0.21485 0.40891 FALSE
2 455081 455225 365 6 356082 356222 1 11 wp 177 164 187 171 225 258 660 762 604 755 815 915 -2.0787 0.4391 -0.19681 0.64383 FALSE
2 455576 455735 2 6 355585 355743 617 12 wp 173 173 189 123 259 231 97 131 113 230 232 267 0.52168 1.2513 -1.1199 0.0056421 FALSE
2 457293 457464 20 6 353879 354035 598 12 wp 192 238 231 153 236 274 64 69 49 61 58 46 1.7167 -0.02148 -0.034034 0.89626 FALSE
2 457471 457622 21 6 353713 353865 597 12 wp 175 203 213 202 182 228 63 104 64 91 73 53 1.2309 0.040348 -0.033252 0.89485 FALSE
2 457968 458114 24 6 353231 353357 594 12 wp 175 243 210 142 199 211 549 657 646 455 557 495 -1.7107 -0.16121 -0.07206 0.78283 FALSE
2 458137 458287 25 6 353060 353202 593 12 wp 176 209 213 150 206 245 612 643 605 545 651 507 -1.7939 -0.011631 -0.039939 0.88417 FALSE
2 458301 458429 26 6 352884 353040 592 12 wp 121 195 225 246 140 248 247 517 428 321 344 197 -1.2621 -0.32376 0.53108 0.15722 FALSE
2 458543 458681 27 6 352652 352796 591 12 wp 187 272 259 269 236 325 104 127 111 103 116 84 0.92189 -0.050421 0.22002 0.3518 FALSE
2 459089 459259 30 6 352076 352222 588 12 wp 114 128 141 134 102 140 240 304 288 242 223 180 -1.2589 -0.24545 0.17619 0.45073 FALSE
2 459278 459409 31 6 351902 352062 587 12 wp 182 209 195 190 160 246 180 311 247 302 270 221 -0.44981 0.24503 -0.2766 0.2238 FALSE
2 459431 459590 32 6 351740 351900 586 12 wp 123 195 209 140 174 209 125 139 128 170 150 133 0.26877 0.32796 -0.38077 0.10466 FALSE
2 459599 459743 33 6 351591 351733 585 12 wp 152 146 169 198 142 202 68 74 57 78 64 57 1.0915 0.11554 0.053081 0.8673 FALSE
2 460073 460230 36 6 351105 351265 582 12 wp 187 264 291 215 299 323 30 33 24 41 39 33 2.9431 0.50251 -0.37153 0.22952 FALSE
2 460245 460377 37 6 350943 351087 581 12 wp 124 154 123 158 171 222 13 21 16 27 21 26 2.8766 0.70656 -0.30422 0.4185 FALSE
2 460392 460520 39 6 350774 350930 580 12 wp 133 198 182 166 157 179 21 33 29 33 19 28 2.4895 0.084842 -0.14668 0.6616 FALSE
2 460580 460734 40 6 350583 350723 579 12 wp 150 241 252 205 165 253 24 62 35 72 43 35 2.2895 0.45264 -0.53307 0.1269 FALSE
2 460784 460932 41 6 350391 350539 578 12 wp 145 224 186 194 182 214 60 86 88 118 88 64 1.1053 0.3257 -0.27061 0.27557 FALSE
2 461149 461296 44 6 350012 350192 576 12 wp 179 233 223 150 244 268 238 314 288 331 400 332 -0.54441 0.4779 -0.47438 0.037582 FALSE
2 461303 461459 45 6 349853 350011 575 12 wp 187 194 198 152 194 240 373 501 446 413 505 421 -1.3194 0.16113 -0.20773 0.37787 FALSE
2 461479 461604 46 6 349714 349840 574 12 wp 199 249 235 164 211 257 541 640 543 436 596 516 -1.4843 -0.016665 -0.15221 0.6277 FALSE
2 461633 461793 47 6 349528 349672 573 12 wp 176 272 277 208 190 285 556 692 579 372 495 371 -1.4887 -0.43004 0.30078 0.21527 FALSE
2 461820 461964 48 6 349356 349504 572 12 wp 131 153 140 151 142 184 196 347 246 173 183 88 -1.0102 -0.70221 0.82255 0.0014808 FALSE
2 462083 462230 49 6 349113 349245 571 12 wp 148 186 171 197 160 254 197 285 216 170 189 136 -0.59868 -0.36294 0.58534 0.010712 FALSE
2 462249 462378 50 6 348902 349070 570 12 wp 127 160 141 169 174 223 218 281 227 232 202 180 -0.90128 -0.11552 0.46844 0.041582 FALSE
2 463008 463134 58 6 348186 348311 561 12 wp 165 174 198 95 200 185 65 61 52 65 92 87 1.4371 0.58461 -0.80968 0.049545 FALSE
2 463296 463428 62 6 347892 348021 558 12 wp 171 201 208 114 217 255 85 61 72 90 75 78 1.2365 0.25283 -0.31102 0.39503 FALSE
2 463750 463906 65 6 347435 347567 553 12 wp 166 222 207 120 203 241 101 102 98 136 135 140 0.82723 0.57609 -0.71596 0.0087294 FALSE
2 464379 464557 69 6 346819 346975 548 12 wp 141 176 183 127 210 227 160 237 186 225 217 244 -0.35385 0.38989 -0.27296 0.31546 FALSE
2 464569 464677 70 6 346647 346786 547 12 wp 127 153 129 110 122 146 119 189 148 282 196 198 -0.28085 0.70347 -0.86899 0.00022563 FALSE
2 465014 465167 76 6 346185 346344 543 12 wp 167 166 185 119 195 173 725 794 737 830 906 991 -2.2691 0.41253 -0.55557 0.18822 FALSE
2 465295 465451 78 6 345878 346040 539 12 wp 222 244 218 173 215 252 1632 1822 1554 1523 1814 1523 -3.0179 0.081671 -0.23841 0.44636 FALSE
2 465476 465634 80 6 345696 345870 538 12 wp 182 159 162 136 178 212 1390 1494 1299 1095 1331 1121 -3.195 -0.11507 0.10512 0.76213 FALSE
2 465834 465972 82 6 345353 345499 536 12 wp 189 192 221 152 147 225 449 618 520 310 416 204 -1.5283 -0.65548 0.3902 0.15412 FALSE
2 466792 466944 85 6 344383 344544 533 12 wp 189 275 263 169 255 283 94 100 108 74 105 94 1.1107 -0.012771 -0.076811 0.7724 FALSE
2 467145 467292 86 6 344036 344185 532 12 wp 228 260 201 229 298 279 312 434 370 432 435 306 -0.82246 0.19577 -0.017044 0.94135 FALSE
2 467314 467457 87 6 343872 344018 531 12 wp 159 173 195 160 201 238 277 353 316 386 472 311 -0.98242 0.4281 -0.29919 0.19324 FALSE
2 467665 467799 89 6 343509 343667 528 12 wp 196 239 246 185 219 280 245 313 303 436 537 414 -0.47989 0.82054 -0.86945 0.00017502 FALSE
2 467810 467956 90 6 343368 343505 527 12 wp 191 191 208 121 189 199 126 162 137 221 239 190 0.34165 0.74291 -1.0172 1.0675e-05 FALSE
2 467991 468136 91 6 343193 343335 526 12 wp 193 250 211 198 255 278 71 88 59 180 149 134 1.4468 1.2123 -1.101 4.1847e-06 FALSE
2 468452 468606 94 6 342691 342877 522 12 wp 196 190 202 164 204 274 22 30 20 43 31 35 2.9055 0.73157 -0.67533 0.028771 FALSE
2 468643 468795 96 6 342530 342680 520 12 wp 163 151 166 183 177 231 17 23 22 32 13 15 2.829 0.074615 0.16677 0.64169 FALSE
2 474892 475050 111 6 336245 336415 464 12 wp 169 215 203 126 219 248 253 345 341 268 295 316 -0.81566 0.058117 -0.10706 0.71662 FALSE
2 475607 475751 119 6 335609 335756 458 12 wp 167 203 194 132 183 239 43 72 40 53 58 31 1.7386 0.0047571 -0.09472 0.73192 FALSE
2 475697 475851 120 6 335462 335608 457 12 wp 150 212 191 120 146 207 36 55 43 48 37 30 1.9097 -0.091386 -0.19244 0.51707 FALSE
2 476040 476173 124 6 335148 335295 454 12 wp 236 219 216 151 245 268 44 42 30 49 92 38 2.3918 0.72615 -0.81794 0.049594 FALSE
2 476209 476366 125 6 334966 335136 453 12 wp 168 211 189 146 221 259 33 27 24 67 68 37 2.6093 1.1391 -1.0599 0.00041339 FALSE
2 476391 476526 126 6 334809 334945 452 12 wp 147 151 136 147 132 168 19 24 15 45 33 13 2.7783 0.75592 -0.76626 0.036942 FALSE
2 476835 476943 129 6 334392 334533 450 12 wp 108 176 135 129 110 180 12 15 16 29 18 18 3.1387 0.7194 -0.76779 0.064857 FALSE
2 476945 477081 130 6 334246 334390 449 12 wp 70 101 91 134 96 127 7 19 18 23 5 13 2.4531 0.042178 0.37913 0.46836 FALSE
2 479275 479390 131 6 331942 332066 447 12 wp 145 166 156 170 127 200 151 242 171 190 183 99 -0.39336 -0.13558 0.17384 0.49239 FALSE
2 479463 479583 132 6 331732 331896 446 12 wp 165 198 187 184 191 268 395 597 490 496 450 339 -1.5571 -0.076763 0.24423 0.30187 FALSE
2 479613 479766 133 6 331570 331742 445 12 wp 166 197 216 186 211 274 462 637 528 575 570 501 -1.6269 0.15307 0.0051689 0.98319 FALSE
2 480548 480703 140 6 330664 330790 434 12 wp 143 173 186 147 124 176 368 535 437 349 328 232 -1.5492 -0.43512 0.22166 0.33942 FALSE
2 480726 480844 141 6 330494 330614 433 12 wp 211 213 210 195 253 236 452 553 460 392 442 315 -1.3437 -0.23053 0.29143 0.21549 FALSE
2 480875 481023 142 6 330340 330475 432 12 wp 237 242 251 192 237 285 256 336 260 253 246 202 -0.35374 -0.15381 0.060468 0.78947 FALSE
2 481164 481304 143 6 330032 330180 431 12 wp 88 153 166 243 88 178 14 51 27 29 15 17 2.0573 -0.40605 0.73505 0.42624 FALSE
2 481349 481491 144 6 329851 329999 430 12 wp 230 323 299 200 285 351 55 92 53 76 70 65 1.9604 0.22016 -0.30375 0.22445 FALSE
2 481516 481664 145 6 329694 329838 429 12 wp 144 197 190 157 216 260 25 38 40 49 34 30 2.2293 0.26116 -0.061401 0.83606 FALSE
2 481853 482003 147 6 329341 329515 427 12 wp 153 188 155 125 178 213 33 42 42 56 43 38 1.9497 0.35213 -0.35702 0.22761 FALSE
2 482121 482274 149 6 329072 329224 425 12 wp 138 171 180 122 181 191 41 71 71 86 66 71 1.289 0.42637 -0.4624 0.080399 FALSE
2 482327 482467 152 6 328873 329014 422 12 wp 186 202 200 129 198 240 97 132 117 167 148 135 0.63469 0.51092 -0.63081 0.0071962 FALSE
2 482430 482601 153 6 328765 328906 421 12 wp 208 225 228 123 204 260 164 190 191 186 179 176 0.13788 0.1186 -0.36348 0.11383 FALSE
2 482907 483042 158 6 328317 328452 417 12 wp 125 158 176 111 191 212 663 693 596 660 694 675 -2.2519 0.17947 -0.075073 0.82289 FALSE
2 483047 483200 160 6 328117 328294 416 12 wp 153 179 167 145 177 224 590 644 597 662 683 491 -2.0266 0.11069 -0.04056 0.87177 FALSE
2 483234 483343 163 6 327997 328107 415 12 wp 175 216 226 159 204 276 554 664 624 613 632 424 -1.7262 -0.032268 0.020709 0.93364 FALSE
2 483671 483813 166 6 327524 327664 413 12 wp 122 93 116 121 117 121 49 81 77 85 79 45 0.56795 0.13657 -0.069912 0.82777 FALSE
2 484121 484251 171 6 327090 327247 410 12 wp 180 185 193 94 220 238 661 647 591 625 775 706 -1.9233 0.27103 -0.36959 0.36064 FALSE
2 484419 484560 173 6 326782 326914 408 12 wp 163 217 194 163 232 251 547 703 558 518 560 452 -1.7985 -0.11142 0.23122 0.34753 FALSE
2 484721 484851 174 6 326492 326622 407 12 wp 193 228 177 151 178 210 23 37 29 32 23 29 2.6245 0.055767 -0.26205 0.40769 FALSE
2 484852 485002 175 6 326323 326484 406 12 wp 184 177 207 126 204 228 33 29 28 31 34 32 2.5139 0.22875 -0.32404 0.37685 FALSE
2 485032 485152 176 6 326153 326311 405 12 wp 220 241 285 185 257 274 45 32 30 43 40 48 2.6489 0.41285 -0.52426 0.066533 FALSE
2 485201 485339 177 6 325998 326145 404 12 wp 134 148 182 136 134 183 22 35 31 24 24 25 2.2687 -0.12801 0.041361 0.90625 FALSE
2 485358 485474 178 6 325862 325984 403 12 wp 146 197 152 133 146 212 37 41 24 37 35 30 2.1377 0.12466 -0.19707 0.53554 FALSE
2 485495 485643 179 6 325702 325850 402 12 wp 117 131 137 111 113 164 25 24 30 43 29 25 2.1407 0.40561 -0.45518 0.22106 FALSE
2 485658 485783 180 6 325553 325702 401 12 wp 198 229 201 158 228 264 60 99 87 87 77 69 1.2294 0.060106 -0.072521 0.76974 FALSE
2 485963 486118 184 6 325222 325380 397 12 wp 185 218 221 152 241 251 219 217 217 196 262 203 -0.22326 0.1353 -0.14603 0.60104 FALSE
2 486131 486264 185 6 325072 325212 396 12 wp 175 221 204 146 166 219 333 416 386 345 360 278 -1.0625 -0.084184 -0.14765 0.52042 FALSE
2 486301 486440 186 6 324909 325047 395 12 wp 159 195 212 162 193 221 449 592 453 509 455 391 -1.5412 -0.01462 -0.0069535 0.9767 FALSE
2 486895 487058 189 6 324291 324441 392 12 wp 115 175 178 226 122 169 13 51 30 35 7 13 2.231 -0.61209 0.75448 0.26826 FALSE
2 487077 487227 190 6 324098 324252 391 12 wp 145 222 215 195 173 211 40 67 44 59 40 21 1.8107 -0.21016 0.17247 0.5423 FALSE
2 487241 487414 192 6 323926 324084 390 12 wp 158 165 188 160 167 213 53 94 74 72 57 47 1.0892 -0.19247 0.21802 0.40617 FALSE
2 487434 487578 193 6 323746 323894 389 12 wp 185 287 240 198 222 283 88 153 116 136 120 93 0.86529 0.10439 -0.16819 0.47344 FALSE
2 487595 487747 194 6 323580 323736 388 12 wp 139 173 164 138 145 190 139 208 164 172 157 139 -0.23253 0.010192 -0.071086 0.76081 FALSE
2 487934 488064 196 6 323234 323403 386 12 wp 158 168 128 138 162 195 355 462 394 447 429 425 -1.5445 0.24145 -0.17877 0.44608 FALSE
2 488104 488252 197 6 323072 323224 385 12 wp 135 181 161 136 145 173 376 480 421 378 477 402 -1.5643 0.11613 -0.23188 0.35326 FALSE
[truncated: 37,962 more rows]
