# Supplementary material for: The complex pattern of epigenomic variation between natural yeast strains at single-nucleosome resolution
Source: Epigenetics Chromatin. 2015 Jul 31;8:26. doi: 10.1186/s13072-015-0019-3 (PMC4520285; doi:10.1186/s13072-015-0019-3)
Supplement: Additional file 21: — Table of SNEP detection between BY and RM strains. [file 13072_2015_19_MOESM21_ESM.zip › Supplementary_File_11/BY_RM_H3K4me1_wpunr_snep.tab]

chr_BY lower_bound_BY upper_bound_BY index_nuc_BY chr_RM lower_bound_RM upper_bound_RM index_nuc_RM cur_index form BY_Mnase_Seq_1 BY_Mnase_Seq_2 BY_Mnase_Seq_3 RM_Mnase_Seq_4 RM_Mnase_Seq_5 RM_Mnase_Seq_6 BY_H3K4me1_10 BY_H3K4me1_11 BY_H3K4me1_12 RM_H3K4me1_13 RM_H3K4me1_14 RM_H3K4me1_15 manipMnase_Seq strainRM manipMnase_Seq:strainRM pvalsGLM snep_index
1 30057 30208 1 17 189001 189129 979 1 wp 91 130 145 121 105 155 26 25 25 34 49 45 1.6095 0.56837 -0.54925 0.15003 FALSE
1 31270 31409 8 17 187787 187925 972 1 wp 126 176 173 205 157 219 36 44 62 17 47 17 1.0867 -1.0186 1.2787 0.00051178 FALSE
1 31519 31649 9 17 187519 187657 971 1 wp 148 141 144 86 161 191 74 102 65 56 72 65 0.22356 -0.48682 0.42261 0.17751 FALSE
1 31722 31873 11 17 187282 187451 969 1 wp 189 212 208 140 180 203 234 254 188 223 234 239 -0.79124 -0.12659 -0.14637 0.47176 FALSE
1 31890 32025 13 17 187132 187289 967 1 wp 138 171 144 99 167 189 232 240 192 286 256 333 -1.1977 0.23742 -0.29692 0.38115 FALSE
1 32197 32347 16 17 186827 186981 964 1 wp 165 192 190 141 164 237 249 264 179 297 292 272 -0.98191 0.14924 -0.22734 0.39887 FALSE
1 32835 32965 22 17 186197 186343 958 1 wp 180 202 170 114 223 240 141 158 101 169 204 176 -0.16878 0.28438 -0.29314 0.295 FALSE
1 33299 33460 24 17 185712 185878 956 1 wp 111 158 154 152 106 145 85 104 73 35 60 33 0.045401 -1.2168 1.12 0.00012334 FALSE
1 33473 33634 25 17 185540 185701 955 1 wp 160 192 227 139 191 232 206 191 186 218 218 246 -0.66768 0.051643 -0.14913 0.54692 FALSE
1 33641 33823 26 17 185355 185510 954 1 wp 203 208 181 106 195 245 188 236 171 316 243 344 -0.63164 0.45971 -0.66611 0.088967 FALSE
1 34803 34920 35 17 184256 184374 941 1 wp 145 207 197 101 134 161 44 60 40 54 76 67 1.2879 0.2804 -0.80007 0.0043752 FALSE
1 34976 35095 36 17 184090 184200 940 1 wp 126 143 141 114 132 178 20 35 20 25 30 27 1.8253 -0.031892 0.01889 0.96116 FALSE
1 35158 35316 37 17 183865 184033 939 1 wp 169 230 222 173 201 231 30 26 17 41 50 49 2.4396 0.76372 -0.84355 0.0047816 FALSE
1 35321 35477 38 17 183703 183863 938 1 wp 150 153 172 106 187 185 42 44 33 84 55 81 1.3586 0.73722 -0.79011 0.033934 FALSE
1 35504 35630 40 17 183503 183668 937 1 wp 146 151 183 142 199 223 57 62 55 113 76 114 0.82179 0.6491 -0.47365 0.13009 FALSE
1 35635 35761 41 17 183406 183554 936 1 wp 194 247 226 119 191 198 92 131 100 129 127 141 0.40944 0.13793 -0.58319 0.0071573 FALSE
1 35782 35939 42 17 183238 183396 935 1 wp 121 191 172 120 152 238 60 121 103 147 148 144 0.13201 0.47846 -0.46481 0.099553 FALSE
1 35964 36078 43 17 183102 183250 933 1 wp 155 170 153 92 173 201 132 130 94 210 187 221 -0.21571 0.63322 -0.74732 0.027571 FALSE
1 36085 36237 44 17 182921 183091 932 1 wp 163 197 206 127 190 209 90 76 92 219 157 163 0.47142 0.89667 -1.0575 0.0053178 FALSE
1 36247 36364 45 17 182768 182941 931 1 wp 86 137 137 141 120 137 25 38 25 40 63 56 1.3864 0.68133 -0.55476 0.11686 FALSE
1 36522 36666 46 17 182522 182679 930 1 wp 197 251 257 195 216 287 28 21 35 66 99 78 2.4172 1.3454 -1.4108 7.5872e-08 TRUE
1 36672 36822 47 17 182354 182510 929 1 wp 185 239 215 162 207 247 21 33 40 76 98 72 2.1238 1.2122 -1.3175 6.0421e-07 TRUE
1 37145 37259 50 17 181919 182031 924 1 wp 140 178 158 132 134 205 5 20 17 21 38 29 2.8739 0.89662 -0.97221 0.013829 FALSE
1 37705 37851 54 17 181327 181475 920 1 wp 133 209 205 144 176 228 61 86 79 107 127 130 0.62628 0.51932 -0.56266 0.014464 FALSE
1 37888 38012 55 17 181164 181291 919 1 wp 128 178 198 141 165 183 222 284 199 228 239 211 -1.1286 -0.22004 0.13793 0.4972 FALSE
1 38224 38370 59 17 180805 180962 916 1 wp 179 206 207 137 199 269 544 648 443 716 479 682 -2.1023 0.062842 -0.10617 0.82132 FALSE
1 38394 38545 60 17 180638 180794 915 1 wp 165 167 146 115 178 203 442 526 400 483 430 495 -2.1461 -0.11301 0.094792 0.73483 FALSE
1 38738 38885 62 17 180294 180444 913 1 wp 157 229 187 122 195 220 219 272 210 342 263 320 -0.93589 0.25407 -0.40312 0.22103 FALSE
1 39202 39338 64 17 179844 180005 910 1 wp 199 214 215 191 229 270 34 49 30 56 55 63 1.8439 0.46103 -0.3803 0.152 FALSE
1 39354 39501 65 17 179680 179830 909 1 wp 154 194 211 165 186 229 38 44 44 61 58 55 1.5027 0.29633 -0.28943 0.28808 FALSE
1 39516 39651 66 17 179517 179663 908 1 wp 122 145 126 176 122 171 38 60 61 61 68 57 0.67191 0.059216 0.15905 0.62228 FALSE
1 39684 39800 67 17 179344 179494 907 1 wp 137 188 175 173 135 194 90 154 128 111 168 128 -0.20952 -0.042317 0.0087873 0.96792 FALSE
1 40297 40454 72 17 178708 178876 903 1 wp 143 169 163 144 148 150 303 406 327 199 256 221 -1.7612 -0.787 0.6453 0.0015796 FALSE
1 40446 40591 73 17 178565 178713 902 1 wp 100 150 141 136 128 153 103 139 133 90 171 109 -0.58708 -0.20867 0.26771 0.25835 FALSE
1 40906 41070 78 17 178131 178271 895 1 wp 140 229 224 140 173 213 232 325 239 190 222 220 -1.0706 -0.4961 0.28121 0.16186 FALSE
1 41059 41213 79 17 177968 178118 893 1 wp 160 173 187 138 161 210 313 374 238 285 275 303 -1.4654 -0.25636 0.1659 0.55789 FALSE
1 41237 41369 80 17 177807 177945 892 1 wp 171 184 150 127 184 234 183 280 191 208 266 239 -0.99574 -0.038935 0.080142 0.69196 FALSE
1 41353 41524 81 17 177656 177800 891 1 wp 180 174 199 110 182 194 230 324 247 216 195 206 -1.1625 -0.5304 0.28159 0.18775 FALSE
1 41537 41678 82 17 177499 177645 890 1 wp 158 179 176 121 176 191 135 158 129 165 182 162 -0.35775 0.099715 -0.22659 0.2848 FALSE
1 41671 41843 83 17 177333 177507 889 1 wp 78 110 115 129 132 153 42 65 42 72 112 65 0.38476 0.56381 -0.1481 0.62182 FALSE
1 42149 42264 85 17 176898 177033 887 1 wp 146 131 150 118 157 206 15 8 12 11 14 16 2.9667 0.042135 0.053869 0.90762 FALSE
1 42475 42644 87 17 176536 176689 885 1 wp 116 204 196 143 161 252 52 63 43 83 68 74 1.0518 0.35379 -0.29671 0.33502 FALSE
1 42647 42759 88 17 176396 176531 884 1 wp 155 153 128 151 119 175 24 52 31 47 52 53 1.4179 0.35537 -0.38424 0.26047 FALSE
1 42864 42980 89 17 176202 176354 883 1 wp 152 232 258 247 162 266 43 48 35 77 86 75 1.6918 0.74674 -0.69932 0.06167 FALSE
1 43187 43343 91 17 175852 176002 880 1 wp 204 225 209 154 202 261 39 65 30 57 51 62 1.627 0.1895 -0.30289 0.24978 FALSE
1 43402 43554 92 17 175627 175779 878 1 wp 153 221 195 140 186 212 45 35 27 54 61 64 1.7566 0.56491 -0.69229 0.013736 FALSE
1 43740 43888 94 17 175294 175450 875 1 wp 134 211 177 127 145 198 88 84 85 101 118 106 0.36572 0.15917 -0.35905 0.12501 FALSE
1 43898 44048 95 17 175129 175283 874 1 wp 182 199 216 184 203 283 272 282 221 310 302 329 -1.021 0.11331 -0.0072619 0.97546 FALSE
1 44071 44194 97 17 174966 175108 872 1 wp 171 222 219 179 197 272 265 315 200 254 351 305 -0.99148 0.047632 -0.018244 0.92971 FALSE
1 44200 44356 99 17 174808 174978 870 1 wp 156 175 196 125 186 198 280 314 204 283 266 309 -1.2392 -0.053001 -0.051477 0.86815 FALSE
1 44388 44527 101 17 174644 174794 869 1 wp 161 205 228 151 223 270 192 235 198 261 229 238 -0.71952 0.061607 -0.00088386 0.99686 FALSE
1 44769 44905 103 17 174274 174424 866 1 wp 197 250 267 205 290 276 82 86 76 175 159 142 0.89946 0.79713 -0.72601 0.0025852 FALSE
1 44909 45061 104 17 174114 174271 865 1 wp 169 227 215 177 233 311 58 88 65 107 108 142 0.89562 0.60194 -0.42157 0.07611 FALSE
1 45101 45259 105 17 173919 174087 864 1 wp 150 176 185 185 153 213 33 59 38 58 65 66 1.3439 0.37988 -0.31443 0.25166 FALSE
1 45895 46026 107 17 173150 173282 861 1 wp 185 226 207 152 208 229 66 80 74 49 57 51 0.84911 -0.66033 0.53869 0.031536 FALSE
1 46224 46378 109 17 172772 172937 859 1 wp 112 146 139 120 188 199 309 296 224 177 184 175 -1.7169 -0.80433 1.1046 0.0010084 FALSE
1 46374 46546 110 17 172621 172784 858 1 wp 167 208 177 96 219 234 523 627 464 449 339 385 -2.1862 -0.60669 0.52503 0.11211 FALSE
1 46543 46702 111 17 172471 172613 857 1 wp 143 121 159 103 147 171 380 505 329 386 370 385 -2.1436 -0.24105 0.16671 0.5426 FALSE
1 46847 46967 113 17 172180 172336 855 1 wp 143 178 187 170 145 230 155 256 242 285 425 305 -0.99799 0.46004 -0.40939 0.086228 FALSE
1 47854 47993 127 17 171179 171325 843 1 wp 187 200 211 139 228 255 141 185 122 357 369 476 -0.21211 1.2721 -1.283 0.00047807 FALSE
1 48007 48161 128 17 171014 171170 842 1 wp 163 140 154 107 174 216 143 167 141 330 288 407 -0.60717 1.0314 -0.99782 0.018132 FALSE
1 48190 48315 129 17 170860 170992 841 1 wp 93 113 120 140 86 106 27 26 21 32 86 55 1.4888 1.0109 -0.9968 0.045261 FALSE
1 48663 48840 131 17 170336 170518 839 1 wp 132 165 138 158 187 208 28 26 29 48 53 56 1.7446 0.74437 -0.44563 0.15532 FALSE
1 48827 49001 132 17 170166 170323 838 1 wp 122 146 159 144 148 170 53 62 49 48 49 54 0.73763 -0.28675 0.36046 0.21898 FALSE
1 49005 49157 133 17 169993 170168 837 1 wp 158 177 215 156 191 243 119 155 140 104 123 97 -0.23143 -0.52643 0.57351 0.0080882 FALSE
1 49169 49331 135 17 169846 170007 836 1 wp 191 182 162 160 184 209 277 341 295 244 276 261 -1.4009 -0.39498 0.38466 0.055873 FALSE
1 49304 49463 136 17 169691 169831 835 1 wp 144 162 130 142 112 146 194 305 212 106 159 126 -1.3279 -1.0311 0.86175 0.00019062 FALSE
1 49810 49954 140 17 169213 169373 832 1 wp 124 131 171 162 154 211 67 89 86 103 176 115 0.17515 0.51697 -0.25891 0.26603 FALSE
1 49971 50114 142 17 169049 169205 831 1 wp 155 181 162 125 178 214 94 138 88 182 221 215 0.0080111 0.78625 -0.79232 0.00020568 FALSE
1 50133 50274 144 17 168898 169042 829 1 wp 144 182 162 166 153 219 94 103 88 116 176 152 0.13204 0.45746 -0.36693 0.09812 FALSE
1 50446 50580 147 17 168594 168728 826 1 wp 113 130 150 169 143 158 46 53 50 61 96 71 0.75495 0.42947 -0.20045 0.47543 FALSE
1 50951 51106 154 17 168075 168231 822 1 wp 139 220 217 179 165 209 82 118 106 115 181 158 0.26425 0.39222 -0.48379 0.025481 FALSE
1 51514 51660 160 17 167511 167658 816 1 wp 158 232 248 184 209 266 99 125 94 175 219 197 0.35643 0.72291 -0.71925 0.00055509 FALSE
1 52039 52176 163 17 167000 167149 813 1 wp 120 107 103 103 157 158 213 202 183 78 60 70 -1.4954 -1.6911 1.9656 2.2347e-09 TRUE
1 52209 52339 164 17 166839 166972 812 1 wp 158 165 120 90 169 190 133 178 125 24 49 44 -0.59675 -2.0764 2.014 4.1102e-09 TRUE
1 52369 52503 165 17 166674 166829 811 1 wp 115 174 163 180 128 176 77 86 76 13 35 28 0.26527 -1.8431 1.9176 4.3769e-09 TRUE
1 52510 52652 166 17 166501 166663 810 1 wp 193 248 200 202 183 258 88 91 82 28 39 25 0.6516 -1.6866 1.6414 2.611e-10 TRUE
1 52990 53106 168 17 166064 166195 808 1 wp 236 212 200 159 254 290 267 293 182 127 130 133 -0.81833 -1.0922 1.128 0.0014191 FALSE
1 53835 53994 178 17 165186 165328 799 1 wp 172 235 238 167 185 239 331 470 349 343 390 351 -1.4734 -0.24708 0.074496 0.71339 FALSE
1 54021 54177 179 17 165020 165176 798 1 wp 124 192 192 177 146 201 185 172 174 171 224 145 -0.72886 -0.16852 0.18194 0.46168 FALSE
1 54174 54324 180 17 164849 165005 797 1 wp 180 270 237 223 174 248 156 203 150 154 191 154 -0.21171 -0.19966 0.073146 0.71901 FALSE
1 54664 54822 184 17 164354 164525 794 1 wp 153 202 171 202 172 269 21 33 21 27 43 36 2.1743 0.32668 -0.088403 0.78015 FALSE
1 54893 55043 185 17 164131 164287 793 1 wp 108 175 188 187 124 176 20 36 25 17 52 30 1.8956 0.096782 -0.060016 0.90011 FALSE
1 55051 55208 186 17 163973 164125 792 1 wp 260 324 327 213 283 353 157 221 211 244 256 258 -0.011473 0.20042 -0.35842 0.07025 FALSE
1 55227 55369 187 17 163797 163953 791 1 wp 140 149 188 191 162 194 89 129 120 86 127 113 -0.14077 -0.22689 0.3879 0.084392 FALSE
1 55415 55543 188 17 163629 163777 790 1 wp 107 135 140 198 119 149 58 61 53 45 102 50 0.49966 -0.019376 0.29691 0.53352 FALSE
1 55740 55876 190 17 163300 163438 788 1 wp 123 180 180 161 168 233 163 220 182 188 240 216 -0.87133 0.017997 0.15417 0.45052 FALSE
1 55934 56052 191 17 163126 163288 787 1 wp 137 177 182 148 125 168 176 258 187 130 215 146 -0.96062 -0.5164 0.30672 0.14159 FALSE
1 56069 56195 192 17 162962 163110 786 1 wp 170 181 204 169 217 287 263 337 270 404 389 415 -1.2847 0.31525 -0.099932 0.62712 FALSE
1 56229 56371 193 17 162798 162952 785 1 wp 145 185 188 174 181 217 147 159 162 180 218 212 -0.50329 0.20499 -0.10449 0.61189 FALSE
1 56402 56550 194 17 162624 162780 784 1 wp 132 132 149 183 148 179 60 72 58 83 104 108 0.48441 0.46311 -0.19792 0.43224 FALSE
1 56750 56896 196 17 162278 162432 782 1 wp 211 271 273 228 288 337 38 40 36 65 83 77 2.0814 0.80504 -0.67781 0.0061797 FALSE
1 56964 57104 197 17 162073 162216 781 1 wp 214 196 201 151 220 264 23 39 24 60 58 52 2.212 0.82679 -0.84637 0.010183 FALSE
1 57110 57250 198 17 161922 162068 780 1 wp 165 148 188 103 188 216 36 21 24 41 43 50 1.9742 0.53785 -0.59977 0.15982 FALSE
1 57255 57415 199 17 161739 161918 779 1 wp 164 211 199 134 189 209 26 19 29 35 47 51 2.3027 0.66275 -0.82348 0.0083257 FALSE
1 57479 57621 200 17 161544 161699 778 1 wp 209 258 258 185 287 318 20 23 20 44 36 43 2.8821 0.80096 -0.73351 0.018974 FALSE
1 57817 57975 202 17 161196 161358 775 1 wp 127 180 180 183 139 183 18 20 16 24 31 23 2.5234 0.3538 -0.32752 0.38301 FALSE
1 57994 58163 203 17 161037 161185 774 1 wp 195 254 256 170 260 281 51 51 28 82 95 125 1.7924 1.0489 -1.0881 0.00020941 FALSE
1 58183 58343 204 17 160838 160996 773 1 wp 173 203 205 170 217 276 38 34 18 63 60 108 2.0468 1.1988 -1.0684 0.0009645 FALSE
1 58362 58506 205 17 160652 160811 772 1 wp 188 282 235 205 279 315 38 26 14 47 64 68 2.5217 1.018 -0.88388 0.0020537 FALSE
1 58618 58741 206 17 160433 160561 771 1 wp 144 175 182 141 184 227 92 124 107 157 145 130 -0.0067598 0.2572 -0.17185 0.43171 FALSE
1 58807 58939 208 17 160237 160380 770 1 wp 170 215 166 111 218 270 138 199 148 226 222 201 -0.44589 0.26499 -0.22247 0.4158 FALSE
1 59330 59498 214 17 159698 159852 764 1 wp 197 223 199 128 262 297 593 702 505 745 632 742 -2.174 0.084805 -0.013711 0.96772 FALSE
1 59522 59662 215 17 159509 159657 763 1 wp 112 139 128 82 135 161 614 688 518 546 492 602 -2.9075 -0.30688 0.2374 0.47029 FALSE
1 59835 59977 217 17 159198 159348 761 1 wp 164 186 184 113 203 181 775 1006 655 998 993 1002 -2.8203 0.14357 -0.29984 0.28516 FALSE
1 59988 60147 218 17 159034 159196 760 1 wp 154 179 160 110 171 194 837 952 718 978 854 957 -2.9851 -0.0014363 -0.11692 0.72305 FALSE
1 60165 60301 219 17 158877 159023 759 1 wp 107 134 133 94 167 164 508 594 413 713 503 610 -2.6608 0.12802 0.0021136 0.99644 FALSE
1 60327 60473 220 17 158714 158876 758 1 wp 125 146 153 96 140 184 226 343 248 287 310 287 -1.5774 -0.044035 -0.031423 0.87811 FALSE
1 60454 60608 221 17 158569 158723 757 1 wp 137 139 142 127 190 206 198 213 166 279 220 226 -1.1025 0.17348 0.086043 0.7978 FALSE
1 60631 60769 222 17 158410 158551 756 1 wp 162 218 229 159 195 209 94 101 81 134 136 147 0.49261 0.42714 -0.58039 0.0080602 FALSE
1 60804 60938 223 17 158238 158374 755 1 wp 193 227 213 135 189 259 71 66 54 67 81 78 1.0843 0.064895 -0.25109 0.30204 FALSE
1 60950 61096 224 17 158072 158228 754 1 wp 158 177 144 145 192 206 55 25 34 35 49 60 1.4092 0.13552 -0.011741 0.9731 FALSE
1 61261 61405 225 17 157771 157915 753 1 wp 140 176 178 162 197 243 27 34 35 44 35 67 1.7195 0.44495 -0.21122 0.47626 FALSE
1 61411 61569 226 17 157606 157766 752 1 wp 158 133 136 75 158 159 38 43 25 52 36 68 1.3922 0.41564 -0.62568 0.21322 FALSE
1 61578 61720 227 17 157453 157597 751 1 wp 138 177 143 93 173 211 100 114 78 113 89 109 0.0097235 -0.061674 0.046266 0.89021 FALSE
1 61728 61889 228 17 157285 157443 750 1 wp 149 136 146 110 220 229 159 223 159 182 148 246 -0.94599 -0.047404 0.34261 0.40052 FALSE
1 61887 62023 229 17 157153 157272 749 1 wp 118 161 148 93 151 199 229 291 202 206 223 215 -1.3983 -0.32889 0.31994 0.1207 FALSE
1 62305 62457 233 17 156716 156873 745 1 wp 139 185 145 81 191 177 300 435 276 419 341 396 -1.736 0.056468 -0.18246 0.61909 FALSE
1 62470 62597 234 17 156572 156708 744 1 wp 202 168 171 132 204 247 234 369 251 429 346 347 -1.2628 0.25805 -0.23705 0.5139 FALSE
1 62899 63056 236 17 156114 156277 742 1 wp 224 253 234 187 241 303 34 37 43 71 62 73 2.0011 0.68611 -0.70782 0.0053769 FALSE
1 63071 63208 237 17 155966 156108 741 1 wp 198 248 243 158 232 252 58 65 63 79 77 89 1.2442 0.22891 -0.38262 0.10651 FALSE
1 63390 63542 239 17 155624 155778 739 1 wp 99 123 113 127 105 162 155 198 155 180 206 168 -1.2396 -0.044555 0.22888 0.29211 FALSE
1 63873 63983 242 17 155150 155300 736 1 wp 127 177 208 152 203 228 480 623 459 646 769 639 -2.2548 0.22714 -0.082441 0.68751 FALSE
1 64037 64159 243 17 155011 155139 735 1 wp 121 143 141 132 169 180 407 555 398 412 620 420 -2.3811 -0.084409 0.28497 0.17445 FALSE
1 64929 65083 251 17 154103 154231 727 1 wp 167 237 200 116 162 161 206 247 213 229 282 260 -0.78709 0.037561 -0.54053 0.0075646 FALSE
1 65073 65220 253 17 153953 154103 725 1 wp 155 188 169 144 149 186 99 109 118 137 166 131 0.0062321 0.23326 -0.37816 0.085946 FALSE
1 65427 65580 257 17 153611 153737 722 1 wp 117 163 156 145 103 124 36 59 59 44 87 67 0.85926 0.17862 -0.42643 0.20264 FALSE
1 66786 66985 273 17 152233 152392 706 1 wp 223 239 210 118 161 231 649 1011 640 396 378 397 -2.3894 -1.1157 0.6366 0.042614 FALSE
1 67206 67365 280 17 151808 151964 700 1 wp 150 188 158 108 164 218 153 183 137 106 93 98 -0.57061 -0.83384 0.74972 0.0009038 FALSE
1 67593 67725 284 17 151452 151584 697 1 wp 195 206 210 150 198 227 37 41 58 45 63 45 1.5264 -0.01396 -0.13167 0.62657 FALSE
1 67749 67887 285 17 151287 151425 695 1 wp 145 183 212 158 187 204 31 28 29 31 45 27 1.9648 0.040879 -0.05614 0.85986 FALSE
1 68987 69129 289 17 150048 150198 692 1 wp 112 141 119 82 91 85 116 110 62 73 54 63 -0.27712 -0.75741 0.19712 0.64691 FALSE
1 70440 70585 297 17 148592 148748 684 1 wp 124 141 114 143 186 216 112 195 134 148 199 166 -0.84168 0.054541 0.41237 0.054121 FALSE
1 70597 70753 298 17 148431 148591 683 1 wp 177 199 203 108 221 227 206 287 148 244 287 248 -0.7709 0.12387 -0.24978 0.40994 FALSE
1 70733 70863 299 17 148320 148454 682 1 wp 101 130 121 89 126 133 115 115 107 120 166 115 -0.58657 0.064139 -0.12898 0.58618 FALSE
1 71757 71903 300 17 147283 147445 681 1 wp 168 183 158 138 162 219 40 54 26 16 33 26 1.4594 -0.85269 0.81427 0.01261 FALSE
1 73027 73161 316 17 146049 146192 664 1 wp 133 146 121 85 149 171 224 245 179 307 225 267 -1.3307 0.15345 -0.21214 0.59664 FALSE
1 73582 73732 319 17 145456 145604 660 1 wp 118 154 130 174 122 168 36 29 34 36 68 53 1.3671 0.46506 -0.2898 0.42075 FALSE
1 73810 73960 320 17 145229 145385 659 1 wp 149 139 174 191 132 189 31 36 47 54 82 56 1.379 0.56142 -0.45455 0.2108 FALSE
1 73974 74112 321 17 145058 145218 658 1 wp 191 218 191 182 198 237 99 139 87 174 176 146 0.25514 0.44918 -0.46033 0.029647 FALSE
1 74147 74289 322 17 144902 145052 657 1 wp 130 153 136 142 147 195 78 91 101 138 146 129 -0.0084403 0.4404 -0.28574 0.21447 FALSE
1 74332 74479 323 17 144713 144881 655 1 wp 198 199 210 177 225 250 191 202 182 229 260 221 -0.56223 0.12769 -0.079845 0.69019 FALSE
1 74486 74638 324 17 144581 144703 654 1 wp 133 136 152 159 126 147 150 165 124 106 133 117 -0.69954 -0.47831 0.47829 0.032051 FALSE
1 74677 74838 326 17 144355 144515 653 1 wp 146 192 194 189 197 245 208 177 188 188 223 183 -0.76767 -0.13642 0.33935 0.1168 FALSE
1 75288 75414 331 17 143755 143917 650 1 wp 141 165 134 135 197 221 295 403 250 363 405 382 -1.7344 0.12009 0.14985 0.50203 FALSE
1 75592 75726 334 17 143433 143600 648 1 wp 169 216 186 161 212 239 129 190 131 210 215 184 -0.28934 0.27716 -0.22821 0.26511 FALSE
1 75759 75909 335 17 143279 143435 647 1 wp 180 170 185 118 204 242 70 95 79 111 105 142 0.50621 0.39888 -0.40154 0.20821 FALSE
1 75916 76068 336 17 143125 143273 646 1 wp 197 207 200 127 246 294 62 47 55 111 78 140 1.2262 0.83978 -0.7815 0.081491 FALSE
1 76370 76522 339 17 142660 142818 644 1 wp 168 183 179 161 231 294 47 37 37 65 55 70 1.485 0.47996 -0.17674 0.54129 FALSE
1 76533 76681 340 17 142502 142654 643 1 wp 220 256 254 193 261 366 72 52 71 81 91 95 1.2485 0.26771 -0.16992 0.51001 FALSE
1 76698 76838 341 17 142351 142491 642 1 wp 192 226 213 160 302 327 123 162 113 216 202 253 0.032304 0.60296 -0.34913 0.27061 FALSE
1 76844 77003 342 17 142179 142342 641 1 wp 137 181 153 120 218 232 229 227 196 197 243 191 -1.1201 -0.23086 0.44684 0.057972 FALSE
1 77167 77323 344 17 141865 142009 639 1 wp 171 154 184 132 199 227 629 756 517 637 554 614 -2.5293 -0.22652 0.28852 0.37261 FALSE
1 77677 77801 353 17 141380 141511 636 1 wp 136 179 145 130 215 229 792 1057 768 920 927 873 -3.1433 -0.10077 0.36372 0.089161 FALSE
1 77811 77961 354 17 141221 141375 635 1 wp 183 209 183 173 218 267 690 954 779 677 892 667 -2.7063 -0.2891 0.4245 0.032151 FALSE
1 77981 78117 356 17 141071 141209 634 1 wp 103 144 129 148 138 169 493 650 591 492 719 466 -2.8492 -0.23261 0.46965 0.027044 FALSE
1 79219 79364 373 17 139818 139970 618 1 wp 184 253 245 158 230 243 298 360 246 316 370 334 -1.0505 0.0057733 -0.16393 0.41364 FALSE
1 79405 79549 374 17 139640 139783 617 1 wp 101 126 105 129 117 140 58 66 64 53 96 59 0.17761 -0.046545 0.22383 0.44985 FALSE
1 79672 79806 375 17 139384 139537 616 1 wp 208 277 225 210 235 267 64 63 60 64 89 81 1.2782 0.14268 -0.18286 0.43712 FALSE
1 79826 79970 376 17 139216 139366 615 1 wp 195 206 225 203 191 246 70 60 52 61 93 73 1.1377 0.13189 -0.14859 0.53961 FALSE
1 79999 80148 377 17 139042 139209 614 1 wp 206 213 232 162 253 269 98 123 96 137 146 141 0.40348 0.25293 -0.24048 0.25741 FALSE
1 80162 80302 378 17 138872 139030 613 1 wp 191 248 247 216 223 328 160 281 198 231 264 179 -0.52634 -0.080938 0.18732 0.4088 FALSE
1 80332 80466 379 17 138724 138860 612 1 wp 179 233 246 156 162 238 205 262 219 224 286 197 -0.70421 -0.13288 -0.16248 0.41629 FALSE
1 82150 82297 393 17 136885 137039 599 1 wp 164 204 174 147 204 239 46 19 18 19 24 35 2.044 -0.28337 0.34703 0.33005 FALSE
1 82305 82447 394 17 136737 136879 598 1 wp 131 155 157 116 156 159 27 22 23 26 19 35 1.9712 -0.015818 -0.070189 0.85336 FALSE
1 82466 82578 395 17 136607 136759 597 1 wp 248 362 286 228 317 330 31 27 17 36 43 53 2.9292 0.6421 -0.72028 0.020313 FALSE
1 82684 82836 396 17 136352 136512 596 1 wp 153 195 186 147 177 203 24 20 29 36 37 39 2.2196 0.44033 -0.5062 0.12164 FALSE
1 82842 82988 397 17 136196 136346 595 1 wp 205 294 237 195 235 278 62 52 45 77 71 85 1.559 0.37958 -0.48227 0.044082 FALSE
1 83007 83160 398 17 136028 136188 594 1 wp 145 141 154 127 158 163 70 96 64 91 102 84 0.30756 0.10227 -0.12731 0.61033 FALSE
1 83185 83345 399 17 135852 136015 593 1 wp 94 150 168 169 110 194 91 93 108 64 132 68 -0.17334 -0.36005 0.53044 0.15936 FALSE
1 83538 83688 402 17 135509 135677 591 1 wp 155 212 215 171 211 250 472 534 438 476 294 459 -1.9635 -0.37128 0.44514 0.26988 FALSE
1 83724 83868 403 17 135322 135472 590 1 wp 139 146 143 87 117 150 293 366 258 189 156 157 -1.7304 -1.0224 0.68248 0.0083353 FALSE
1 83877 84015 404 17 135174 135322 589 1 wp 176 227 214 149 213 234 215 292 243 167 123 146 -0.92104 -0.93445 0.83371 6.1325e-05 FALSE
1 84033 84175 405 17 134995 135157 588 1 wp 182 260 217 133 243 289 118 155 118 112 96 103 0.11122 -0.48494 0.43294 0.1245 FALSE
1 84210 84361 406 17 134828 134991 587 1 wp 142 149 151 136 159 200 57 52 63 49 39 55 0.71628 -0.43761 0.54203 0.058341 FALSE
1 84371 84530 407 17 134660 134819 586 1 wp 121 142 121 122 162 183 25 36 20 35 28 40 1.6167 0.19475 0.030683 0.93288 FALSE
1 84636 84770 408 17 134418 134557 585 1 wp 120 202 183 227 140 194 36 53 50 31 97 35 1.2084 0.0070873 0.13944 0.78919 FALSE
1 84783 84943 409 17 134266 134410 584 1 wp 181 215 210 162 221 224 265 270 242 317 358 306 -1.0066 0.15836 -0.20326 0.31015 FALSE
1 84977 85117 410 17 134066 134216 583 1 wp 179 231 218 169 250 282 279 341 259 431 402 447 -1.1271 0.38579 -0.28182 0.24386 FALSE
1 85151 85306 411 17 133896 134042 582 1 wp 178 227 234 166 175 219 267 364 296 321 377 374 -1.1767 0.0446 -0.28003 0.16501 FALSE
1 85522 85669 415 17 133521 133679 578 1 wp 189 232 257 123 237 231 441 598 424 602 636 706 -1.7468 0.25513 -0.50743 0.038295 FALSE
1 85653 85790 416 17 133397 133540 577 1 wp 142 152 146 153 190 192 275 339 254 393 411 415 -1.6145 0.32713 -0.092909 0.65011 FALSE
1 85836 85972 417 17 133218 133350 576 1 wp 109 105 103 98 118 174 241 298 269 246 339 263 -1.9848 -0.11021 0.34107 0.10347 FALSE
1 85996 86116 418 17 133070 133192 575 1 wp 169 247 201 162 264 297 390 498 469 528 616 513 -1.7836 0.11596 0.057732 0.77593 FALSE
1 86159 86285 419 17 132905 133037 574 1 wp 189 201 180 156 198 204 360 554 420 455 598 456 -1.8496 0.010642 -0.093364 0.64955 FALSE
1 86301 86454 420 17 132733 132889 573 1 wp 186 241 256 173 214 276 347 434 367 411 541 468 -1.3944 0.13132 -0.22663 0.26407 FALSE
1 86465 86593 421 17 132588 132726 572 1 wp 110 168 181 177 171 187 106 133 117 112 223 128 -0.28702 0.18057 0.01857 0.94838 FALSE
1 86626 86762 422 17 132422 132564 571 1 wp 171 190 221 197 184 221 98 114 87 105 131 132 0.31993 0.12729 -0.11933 0.58669 FALSE
1 86787 86915 423 17 132257 132408 570 1 wp 138 165 160 183 163 180 39 21 33 33 46 25 1.6571 -0.037725 0.1895 0.56229 FALSE
1 87234 87386 425 17 131803 131957 568 1 wp 138 163 182 182 179 254 30 28 24 29 44 58 1.9118 0.4988 -0.20184 0.51459 FALSE
1 87397 87536 426 17 131649 131791 567 1 wp 163 216 194 194 170 238 17 15 23 13 39 24 2.7315 0.27154 -0.24422 0.48463 FALSE
1 87950 88079 430 17 131114 131238 562 1 wp 136 216 174 149 183 197 121 157 127 178 196 184 -0.26892 0.29556 -0.32609 0.1201 FALSE
1 88139 88300 431 17 130915 131075 561 1 wp 148 166 178 125 131 166 154 202 123 123 166 118 -0.59482 -0.40726 0.13584 0.53017 FALSE
1 88439 88597 435 17 130605 130749 558 1 wp 164 178 195 163 175 230 82 150 128 126 214 106 -0.047871 0.12685 -0.10153 0.73178 FALSE
1 88579 88758 436 17 130448 130607 557 1 wp 132 190 177 150 137 189 143 165 165 133 198 129 -0.57356 -0.22705 0.11683 0.5822 FALSE
1 89368 89509 441 17 129685 129850 548 1 wp 144 179 183 162 176 195 215 220 213 224 328 230 -1.0077 0.080616 -0.046612 0.81758 FALSE
1 89521 89657 443 17 129528 129668 547 1 wp 167 219 196 161 192 193 255 346 260 263 363 293 -1.2024 -0.079124 -0.052362 0.79428 FALSE
1 89670 89845 445 17 129377 129526 546 1 wp 169 189 182 149 141 210 262 308 277 183 319 200 -1.2897 -0.46369 0.29566 0.14243 FALSE
1 89822 89989 447 17 129216 129377 545 1 wp 124 152 136 139 154 172 165 212 206 124 286 174 -1.1415 -0.2041 0.33455 0.3099 FALSE
1 90124 90273 452 17 128912 129064 542 1 wp 158 224 199 182 196 287 289 353 251 347 486 411 -1.2638 0.30189 -0.16121 0.42527 FALSE
1 90296 90449 453 17 128743 128893 541 1 wp 164 252 242 196 246 272 287 405 260 346 401 357 -1.1738 0.052992 0.026302 0.89587 FALSE
1 90802 90925 458 17 128268 128414 534 1 wp 99 131 118 155 144 190 199 227 253 206 339 225 -1.6153 -0.015775 0.46328 0.074737 FALSE
1 90943 91109 459 17 128122 128256 533 1 wp 121 159 156 144 145 193 232 312 243 230 319 258 -1.4919 -0.13797 0.23594 0.24618 FALSE
1 91249 91403 461 17 127806 127964 530 1 wp 164 215 213 168 198 259 567 752 579 635 731 609 -2.3209 -0.1088 0.13492 0.50377 FALSE
1 91428 91552 463 17 127636 127794 529 1 wp 146 172 126 132 200 232 391 522 377 507 624 478 -2.1681 0.14955 0.1316 0.52635 FALSE
1 91560 91706 464 17 127483 127634 528 1 wp 133 175 171 110 143 194 471 577 396 451 550 458 -2.2334 -0.15551 -0.001614 0.99384 FALSE
1 91743 91873 465 17 127322 127443 527 1 wp 136 164 162 78 172 215 338 386 318 397 328 369 -1.8177 -0.084649 0.013534 0.96535 FALSE
1 92039 92191 467 17 127000 127151 524 1 wp 193 248 228 170 241 288 86 86 90 88 97 102 0.70358 -0.044232 0.051197 0.81853 FALSE
1 92186 92309 468 17 126858 127000 523 1 wp 167 176 202 164 230 244 31 33 26 45 59 45 1.9591 0.54984 -0.37577 0.19572 FALSE
1 92392 92514 469 17 126654 126819 522 1 wp 208 255 281 296 232 303 16 19 24 19 42 44 3.0089 0.64582 -0.51674 0.15853 FALSE
1 92846 92989 470 17 126198 126357 521 1 wp 161 203 200 178 202 272 82 77 66 78 97 95 0.67691 0.084349 0.07073 0.76177 FALSE
1 92997 93137 471 17 126050 126195 520 1 wp 193 255 249 182 276 261 143 168 128 254 158 213 0.020675 0.37106 -0.36767 0.32362 FALSE
1 93156 93311 472 17 125877 126033 519 1 wp 196 213 202 173 240 288 220 277 203 368 279 313 -0.82686 0.31119 -0.17946 0.58357 FALSE
1 93313 93484 473 17 125706 125851 518 1 wp 166 250 229 180 260 302 406 499 364 651 499 621 -1.6254 0.33724 -0.18415 0.62259 FALSE
1 93491 93621 474 17 125541 125696 517 1 wp 136 161 175 161 212 224 420 514 403 637 536 624 -2.1437 0.27612 0.016779 0.95787 FALSE
1 93939 94072 479 17 125121 125250 514 1 wp 127 156 166 99 106 145 218 301 259 279 255 245 -1.4326 -0.15546 -0.25517 0.24065 FALSE
1 94022 94162 480 17 125024 125165 513 1 wp 133 159 175 178 170 201 209 230 189 260 312 257 -1.0735 0.22408 -0.030135 0.88174 FALSE
1 94191 94347 482 17 124843 124995 510 1 wp 148 210 245 195 207 239 152 215 213 168 248 218 -0.59256 -0.048642 0.10237 0.61149 FALSE
1 94368 94520 483 17 124693 124835 509 1 wp 147 190 197 190 133 182 62 65 80 60 112 60 0.71166 -0.040297 -0.06729 0.83565 FALSE
1 94581 94737 484 17 124449 124607 508 1 wp 184 203 206 200 202 269 10 30 20 35 38 43 2.6787 0.79223 -0.66783 0.033918 FALSE
1 94759 94871 485 17 124287 124433 507 1 wp 86 107 106 187 79 154 10 13 11 14 27 15 2.4957 0.5235 -0.052597 0.94819 FALSE
1 94924 95098 486 17 124128 124272 505 1 wp 143 208 205 135 166 228 56 61 62 82 73 97 0.98258 0.32767 -0.45196 0.069446 FALSE
1 95092 95249 487 17 123940 124098 504 1 wp 148 216 217 230 174 227 93 113 96 104 145 130 0.29467 0.15096 -0.058868 0.79382 FALSE
1 95429 95573 489 17 123610 123756 501 1 wp 87 146 143 174 90 142 42 29 34 24 74 43 1.1547 0.18342 -0.074512 0.8982 FALSE
1 95669 95809 490 17 123385 123546 500 1 wp 131 179 170 196 176 219 97 102 78 88 165 143 0.14409 0.32651 -0.061799 0.80425 FALSE
1 95825 96013 492 17 123217 123370 498 1 wp 163 188 213 136 172 250 149 139 112 127 176 154 -0.15451 0.0069284 -0.086547 0.70241 FALSE
1 96189 96345 497 17 122844 123008 493 1 wp 125 211 209 173 167 204 102 116 99 106 132 110 0.126 -0.041716 0.0087001 0.9688 FALSE
1 96511 96631 501 17 122557 122676 489 1 wp 127 124 117 127 127 164 88 105 54 93 111 83 -0.051055 0.046879 0.079054 0.76978 FALSE
1 96761 96899 504 17 122290 122426 487 1 wp 103 128 146 158 219 245 68 99 82 163 163 188 -0.041783 0.88646 -0.21331 0.34928 FALSE
1 96959 97114 507 17 122117 122262 484 1 wp 142 175 198 188 210 275 99 104 102 136 149 166 0.10622 0.39187 -0.055919 0.79525 FALSE
1 97371 97532 513 17 121654 121815 479 1 wp 154 130 173 144 170 179 73 122 117 100 152 118 -0.07473 0.070961 -0.013586 0.9561 FALSE
1 98699 98833 529 17 120354 120490 468 1 wp 142 147 146 117 156 177 206 245 197 209 289 253 -1.2111 0.035289 -0.043373 0.83282 FALSE
1 98866 99007 530 17 120192 120348 467 1 wp 119 153 188 166 158 196 246 371 282 230 318 242 -1.6049 -0.3568 0.49614 0.014219 FALSE
1 99013 99167 531 17 120028 120180 466 1 wp 195 196 221 156 227 263 305 450 325 370 442 446 -1.4455 0.060273 -0.044409 0.82687 FALSE
1 99191 99322 532 17 119872 120033 465 1 wp 73 84 87 102 92 134 90 85 81 112 134 109 -0.7183 0.28964 0.08613 0.74797 FALSE
1 99496 99658 534 17 119534 119692 463 1 wp 130 165 164 134 209 257 34 41 29 57 59 72 1.5001 0.68971 -0.36535 0.21548 FALSE
1 99657 99810 535 17 119376 119530 462 1 wp 208 230 218 163 261 295 52 58 42 70 79 96 1.4736 0.52117 -0.45518 0.11184 FALSE
1 100427 100567 539 17 118631 118761 458 1 wp 143 175 189 131 198 197 262 316 240 377 340 369 -1.3331 0.25284 -0.24655 0.33736 FALSE
1 100580 100724 540 17 118465 118615 457 1 wp 212 248 226 165 237 305 128 151 160 236 259 223 0.0019076 0.53635 -0.55824 0.0055273 FALSE
1 100736 100888 541 17 118302 118455 456 1 wp 184 201 217 148 207 252 57 81 72 119 113 131 0.88361 0.6287 -0.6772 0.002947 FALSE
1 100900 101045 542 17 118144 118292 455 1 wp 167 178 203 144 232 242 42 37 40 84 75 103 1.5552 0.97075 -0.85585 0.0065768 FALSE
1 101052 101207 543 17 117974 118139 454 1 wp 155 159 220 204 194 255 19 12 22 41 46 46 2.6828 1.1476 -0.90352 0.0050404 FALSE
1 101357 101510 544 17 117685 117832 453 1 wp 87 112 157 234 96 150 8 6 4 5 10 1 3.6346 -0.4005 0.84574 0.45574 FALSE
1 101737 101861 546 17 117329 117478 451 1 wp 128 183 206 163 177 207 67 83 65 79 117 88 0.61693 0.22283 -0.17778 0.45928 FALSE
1 101902 102037 547 17 117155 117312 450 1 wp 197 280 253 250 276 345 150 163 120 160 218 222 0.10515 0.29443 -0.084517 0.67419 FALSE
1 102243 102412 550 17 116780 116962 447 1 wp 143 172 183 191 165 211 91 115 111 127 163 151 0.0086765 0.30178 -0.15419 0.47973 FALSE
1 102447 102581 552 17 116596 116742 445 1 wp 97 160 148 165 133 188 76 82 78 81 146 92 0.12227 0.24085 -0.009739 0.97 FALSE
1 102601 102759 554 17 116429 116588 442 1 wp 152 203 165 167 203 230 173 221 188 192 259 207 -0.80326 0.00065083 0.15831 0.43447 FALSE
1 102766 102918 555 17 116266 116420 441 1 wp 133 154 152 160 149 217 143 172 149 138 181 152 -0.72046 -0.15507 0.36282 0.088078 FALSE
1 102952 103111 557 17 116084 116236 439 1 wp 140 194 181 151 138 194 95 126 112 109 147 100 -0.01497 -0.081071 -0.055876 0.80317 FALSE
1 103136 103292 560 17 115926 116101 438 1 wp 168 215 200 156 230 232 210 241 212 248 307 258 -0.83089 0.11734 -0.080897 0.68543 FALSE
1 103442 103596 562 17 115592 115750 434 1 wp 187 234 263 214 203 282 219 287 285 326 339 378 -0.85571 0.23539 -0.24966 0.24071 FALSE
1 103629 103792 564 17 115422 115580 432 1 wp 128 190 185 188 142 174 90 160 128 121 194 110 -0.22468 -0.0076348 -0.0082432 0.97835 FALSE
1 103780 103929 566 17 115284 115414 430 1 wp 176 222 227 181 159 217 182 238 206 192 266 192 -0.64426 -0.124 -0.08519 0.67196 FALSE
1 103940 104076 567 17 115116 115256 429 1 wp 160 235 224 186 205 214 254 290 256 262 377 294 -1.022 0.037794 -0.10313 0.60592 FALSE
1 104407 104533 571 17 114659 114787 425 1 wp 189 244 244 199 244 253 223 349 284 326 421 333 -0.97361 0.16793 -0.16816 0.40116 FALSE
1 104567 104697 572 17 114491 114647 424 1 wp 137 196 200 210 189 238 164 219 197 205 353 261 -0.76861 0.31184 -0.088825 0.6691 FALSE
1 104742 104865 573 17 114326 114482 423 1 wp 164 201 189 168 194 254 221 355 312 328 378 316 -1.3131 0.039963 0.058156 0.77256 FALSE
1 104889 105025 574 17 114164 114300 422 1 wp 187 254 258 190 210 269 467 568 528 476 655 464 -1.8103 -0.15451 0.045249 0.82282 FALSE
1 105210 105346 576 17 113844 113981 420 1 wp 165 183 187 155 199 234 573 678 461 642 586 584 -2.3138 -0.073513 0.15229 0.61488 FALSE
1 105352 105499 577 17 113690 113846 419 1 wp 172 228 191 188 199 248 232 256 229 226 331 250 -0.92553 -0.015561 0.072018 0.71791 FALSE
1 105698 105820 579 17 113368 113494 417 1 wp 182 236 253 152 225 256 74 90 100 94 124 100 0.6972 0.089366 -0.22496 0.31175 FALSE
1 105849 106002 580 17 113185 113339 416 1 wp 161 256 235 203 212 273 61 55 61 61 83 79 1.2223 0.1507 -0.11249 0.64078 FALSE
1 106096 106243 581 17 112923 113096 415 1 wp 119 171 186 188 117 190 44 32 35 67 109 64 1.4293 0.90343 -0.87167 0.026416 FALSE
1 106491 106640 584 17 112559 112706 412 1 wp 182 226 196 116 199 220 447 549 385 875 776 959 -1.8294 0.769 -1.0092 0.0080611 FALSE
1 106779 106930 587 17 112270 112410 410 1 wp 148 167 205 134 158 193 543 665 457 698 852 678 -2.3186 0.24908 -0.3994 0.052322 FALSE
1 108050 108204 599 17 110985 111180 391 1 wp 160 204 184 133 210 232 64 122 81 75 86 84 0.41039 -0.28 0.29287 0.23433 FALSE
1 108530 108672 604 17 110515 110675 387 1 wp 127 154 151 142 197 180 13 16 22 23 24 47 2.4386 0.71606 -0.4914 0.19125 FALSE
1 108886 109018 605 17 110174 110314 386 1 wp 222 253 258 167 213 239 133 183 154 195 196 192 0.0053917 0.14868 -0.44405 0.028303 FALSE
1 109191 109335 607 17 109856 109998 384 1 wp 132 133 118 87 164 172 217 281 217 266 224 292 -1.5262 -0.018677 0.088083 0.78016 FALSE
1 109353 109507 608 17 109680 109836 383 1 wp 161 192 217 118 218 278 436 557 381 461 396 551 -1.9077 -0.10926 0.14162 0.69542 FALSE
1 109531 109679 609 17 109511 109663 382 1 wp 167 165 153 122 144 199 425 627 490 487 436 468 -2.2894 -0.29559 0.16375 0.51786 FALSE
1 109693 109832 610 17 109359 109501 381 1 wp 211 276 214 134 239 267 496 621 488 610 520 570 -1.8331 -0.06819 -0.12918 0.63969 FALSE
1 109844 109992 611 17 109197 109348 380 1 wp 106 128 133 129 124 155 132 204 184 173 194 148 -1.1391 -0.18026 0.28918 0.18049 FALSE
1 110007 110147 612 17 109038 109206 379 1 wp 166 193 200 169 226 245 101 123 126 180 175 147 0.032666 0.35157 -0.20637 0.32718 FALSE
1 110168 110314 613 17 108873 109025 378 1 wp 227 265 237 188 278 304 45 56 35 49 86 66 1.788 0.38427 -0.36334 0.15101 FALSE
1 110324 110456 614 17 108706 108850 377 1 wp 115 106 139 111 183 176 26 30 24 45 34 60 1.5352 0.64448 -0.31793 0.42899 FALSE
1 110595 110734 615 17 108458 108592 376 1 wp 111 147 163 209 110 158 60 42 61 32 92 47 0.68941 -0.17862 0.35393 0.53372 FALSE
1 110750 110900 616 17 108290 108438 374 1 wp 145 216 217 193 176 230 154 222 175 217 235 218 -0.57455 0.1198 -0.1044 0.6052 FALSE
1 110906 111067 617 17 108121 108279 373 1 wp 174 176 167 134 187 193 251 297 196 330 300 299 -1.1538 0.16452 -0.23166 0.41886 FALSE
1 111224 111382 620 17 107810 107976 370 1 wp 157 141 149 104 155 184 270 366 254 341 331 388 -1.6139 0.10109 -0.18737 0.48946 FALSE
1 111403 111545 621 17 107643 107800 369 1 wp 147 164 169 122 141 209 306 330 243 363 380 356 -1.515 0.15326 -0.24257 0.29125 FALSE
1 111557 111687 622 17 107503 107635 368 1 wp 190 211 208 113 187 224 361 462 380 466 431 497 -1.6171 0.057787 -0.3436 0.15898 FALSE
1 111700 111856 623 17 107365 107515 367 1 wp 171 218 222 141 232 226 370 484 408 487 555 526 -1.6883 0.14697 -0.22369 0.27394 FALSE
1 111835 111985 624 17 107204 107362 366 1 wp 228 238 254 161 286 316 554 712 493 828 671 874 -1.9175 0.28981 -0.27829 0.46451 FALSE
1 112028 112160 625 17 107056 107192 365 1 wp 201 276 252 158 136 205 337 528 454 341 469 284 -1.4918 -0.44452 -0.14818 0.56301 FALSE
1 112161 112311 626 17 106880 107040 364 1 wp 131 163 129 118 150 164 399 630 463 521 611 491 -2.4446 -0.038166 0.018124 0.93147 FALSE
1 112329 112475 627 17 106713 106864 363 1 wp 179 184 191 159 201 284 770 1018 636 1114 960 1085 -2.7534 0.239 -0.097681 0.79265 FALSE
1 112487 112629 628 17 106558 106704 362 1 wp 149 193 216 127 207 262 674 903 607 938 860 1012 -2.6083 0.21723 -0.18624 0.56818 FALSE
1 112636 112786 629 17 106401 106554 361 1 wp 182 225 187 133 208 229 727 960 582 979 895 1035 -2.5621 0.21336 -0.33469 0.35448 FALSE
1 112803 112937 630 17 106251 106385 360 1 wp 152 148 166 115 189 219 158 223 211 259 263 287 -0.9765 0.29091 -0.19341 0.42573 FALSE
1 112944 113081 631 17 106108 106243 359 1 wp 208 216 217 114 193 210 85 96 108 91 110 109 0.50948 -0.075837 -0.29964 0.21449 FALSE
1 113111 113263 632 17 105915 106071 358 1 wp 183 215 231 153 277 293 61 72 72 124 96 119 0.97213 0.5704 -0.43118 0.19427 FALSE
1 113880 114015 636 17 105164 105300 353 1 wp 126 126 133 70 145 150 365 510 303 503 370 540 -2.2322 0.13296 -0.28613 0.55517 FALSE
1 114039 114169 637 17 105011 105143 352 1 wp 118 93 95 55 122 110 286 337 207 322 246 287 -2.0535 -0.10106 -0.074332 0.86779 FALSE
1 114171 114325 638 17 104857 105008 351 1 wp 135 108 130 81 132 122 147 137 112 197 139 215 -0.72119 0.32229 -0.54413 0.23561 FALSE
1 114342 114494 639 17 104682 104838 350 1 wp 197 199 190 122 210 244 118 146 115 188 148 215 9.9787e-05 0.39295 -0.49582 0.14763 FALSE
1 114503 114662 640 17 104517 104689 349 1 wp 148 148 181 117 170 168 49 42 38 63 67 66 1.2417 0.42691 -0.5463 0.056283 FALSE
1 114782 114932 641 17 104247 104398 348 1 wp 169 190 198 171 198 246 30 32 46 31 51 55 1.7221 0.16074 -0.071979 0.80152 FALSE
1 114949 115097 642 17 104081 104234 347 1 wp 189 219 196 155 253 261 65 61 59 100 103 163 1.0596 0.81561 -0.72911 0.046734 FALSE
1 115100 115246 643 17 103935 104075 346 1 wp 161 167 198 101 213 187 81 93 61 124 120 156 0.52594 0.61044 -0.7395 0.045038 FALSE
1 115274 115434 644 17 103746 103884 345 1 wp 209 255 254 158 316 306 207 286 177 408 379 512 -0.53097 0.81261 -0.75312 0.050576 FALSE
1 115440 115586 645 17 103584 103739 344 1 wp 198 195 188 162 188 269 307 374 358 513 541 527 -1.4728 0.43807 -0.41681 0.041778 FALSE
1 115611 115763 646 17 103409 103568 343 1 wp 190 202 184 196 242 276 575 721 533 803 715 767 -2.2962 0.16933 0.082126 0.76946 FALSE
1 116078 116241 649 17 102940 103078 340 1 wp 168 148 152 104 163 150 539 660 521 356 435 320 -2.5059 -0.80532 0.58018 0.0058526 FALSE
1 116885 117019 657 17 102154 102292 332 1 wp 157 220 203 148 169 238 199 228 196 140 238 168 -0.75162 -0.3791 0.26223 0.19696 FALSE
1 118022 118199 668 17 101049 101194 323 1 wp 139 195 228 147 136 165 60 48 55 33 80 48 1.1194 -0.2275 -0.12829 0.67785 FALSE
1 118510 118623 670 17 100559 100696 317 1 wp 118 178 127 215 158 176 19 21 21 24 39 34 2.1431 0.4824 -0.11833 0.81317 FALSE
1 119018 119160 675 17 100024 100191 312 1 wp 167 215 225 206 184 233 48 35 35 32 45 54 1.708 -0.032255 0.032876 0.90631 FALSE
1 119530 119654 680 17 99517 99651 309 1 wp 126 185 160 237 120 184 19 19 15 16 30 17 2.496 0.046859 0.14619 0.83124 FALSE
1 119835 119982 681 17 99190 99351 308 1 wp 114 166 157 131 146 203 25 25 19 21 32 35 2.0111 0.17267 -0.087578 0.81297 FALSE
1 120001 120150 682 17 99023 99178 307 1 wp 294 396 395 333 290 396 38 50 56 61 88 58 2.2666 0.3435 -0.47306 0.044242 FALSE
1 120184 120320 683 17 98829 98999 306 1 wp 109 107 139 119 76 110 47 65 60 41 53 38 0.4102 -0.55678 0.30205 0.37827 FALSE
1 120334 120493 684 17 98687 98853 305 1 wp 124 138 140 94 125 147 101 116 107 82 123 107 -0.33008 -0.23597 0.044645 0.85354 FALSE
1 120483 120625 685 17 98547 98673 304 1 wp 155 152 171 125 160 204 340 394 341 372 396 425 -1.8075 -0.017085 -0.012649 0.95101 FALSE
1 120818 120944 687 17 98205 98361 300 1 wp 165 188 205 140 217 265 410 655 405 593 642 587 -2.0203 0.16092 -0.069067 0.78069 FALSE
1 120972 121114 688 17 98063 98219 299 1 wp 138 163 179 127 174 211 363 466 392 392 441 430 -1.9877 -0.11747 0.15512 0.453 FALSE
1 121258 121402 692 17 97766 97918 295 1 wp 139 162 185 156 111 200 134 230 220 167 267 169 -0.89787 -0.13384 0.02507 0.937 FALSE
1 121758 121887 696 17 97261 97417 290 1 wp 141 190 210 176 217 248 131 175 133 196 277 249 -0.342 0.54439 -0.34279 0.092494 FALSE
1 122248 122385 704 17 96798 96932 286 1 wp 142 165 154 130 179 204 103 135 111 162 197 176 -0.23502 0.44584 -0.34706 0.10718 FALSE
1 122521 122669 707 17 96482 96652 284 1 wp 121 158 148 167 130 159 50 72 83 76 127 96 0.41493 0.35959 -0.29419 0.29288 FALSE
1 123790 123950 725 17 95228 95361 268 1 wp 185 210 225 192 207 228 107 184 131 186 250 174 -0.07333 0.36406 -0.39064 0.056192 FALSE
1 123942 124092 727 17 95087 95237 267 1 wp 201 237 249 149 176 234 118 182 127 192 228 235 0.053922 0.45652 -0.80989 7.1382e-05 FALSE
1 124511 124659 730 17 94517 94661 264 1 wp 170 230 233 280 145 233 8 13 10 14 17 16 3.7126 0.43743 -0.3945 0.56389 FALSE
1 124769 124921 731 17 94253 94410 263 1 wp 150 149 163 140 140 187 40 20 28 32 26 38 1.7381 -0.056899 0.015037 0.96523 FALSE
1 124932 125065 732 17 94114 94248 262 1 wp 161 175 176 111 181 228 39 49 39 42 59 64 1.3765 0.20501 -0.25492 0.39136 FALSE
1 125096 125224 733 17 93950 94082 261 1 wp 175 248 218 178 217 274 97 115 109 116 127 109 0.35016 -0.039603 0.051029 0.81315 FALSE
1 125267 125407 734 17 93761 93913 260 1 wp 168 242 213 163 225 273 170 282 215 240 297 234 -0.73337 0.045532 -0.012201 0.95109 FALSE
1 125417 125563 735 17 93614 93750 259 1 wp 177 166 180 138 188 220 333 455 327 401 438 407 -1.7177 -0.00034458 -0.00087893 0.99658 FALSE
1 126169 126329 742 17 92834 92990 252 1 wp 161 206 185 143 184 210 441 664 545 423 572 450 -2.213 -0.36148 0.27152 0.18751 FALSE
1 126607 126753 749 17 92425 92576 246 1 wp 116 158 157 142 196 188 176 228 180 205 289 224 -1.0812 0.1211 0.12665 0.53687 FALSE
1 126949 127104 752 17 92074 92257 242 1 wp 168 237 237 176 261 297 232 299 210 359 409 431 -0.85036 0.53151 -0.38817 0.053194 FALSE
1 127095 127246 753 17 91939 92080 241 1 wp 153 193 193 156 193 224 195 251 210 285 319 325 -0.9249 0.33607 -0.29611 0.14019 FALSE
1 127279 127444 754 17 91754 91895 240 1 wp 174 166 152 163 169 208 163 179 175 298 268 286 -0.70577 0.55671 -0.48202 0.062545 FALSE
1 127819 127958 757 17 91217 91359 237 1 wp 180 229 218 163 195 228 60 42 41 86 68 68 1.4788 0.4613 -0.60677 0.016611 FALSE
1 127975 128111 758 17 91054 91200 235 1 wp 181 184 186 172 175 242 26 39 48 49 62 72 1.6523 0.52426 -0.4884 0.075578 FALSE
1 128177 128325 759 17 90861 91021 234 1 wp 107 136 153 161 116 158 31 42 46 23 39 37 1.0876 -0.44534 0.55243 0.11072 FALSE
1 128317 128441 760 17 90731 90885 233 1 wp 131 168 172 126 180 183 89 127 81 55 78 70 0.028839 -0.71765 0.72661 0.0031613 FALSE
1 128630 128744 762 17 90423 90541 230 1 wp 126 152 168 88 163 168 37 36 29 43 31 35 1.4798 -0.067636 -0.079887 0.82274 FALSE
1 128776 128916 763 17 90258 90416 229 1 wp 171 186 195 138 194 239 31 27 29 28 43 41 2.0218 0.18101 -0.19597 0.52816 FALSE
1 128945 129074 764 17 90093 90248 228 1 wp 217 286 261 186 267 346 30 28 26 61 56 65 2.5381 0.9467 -0.9442 0.00065861 FALSE
1 129210 129362 765 17 89812 89953 227 1 wp 247 316 321 213 328 359 46 56 59 116 91 112 1.8102 0.82832 -0.85582 0.0012736 FALSE
1 129380 129534 766 17 89638 89798 226 1 wp 137 136 157 120 183 183 64 75 71 113 83 127 0.39614 0.46957 -0.34956 0.2874 FALSE
1 129543 129702 767 17 89466 89622 225 1 wp 173 198 236 171 242 237 159 186 148 257 199 268 -0.34412 0.40515 -0.34995 0.26641 FALSE
1 129715 129869 768 17 89301 89456 224 1 wp 159 155 178 134 222 222 354 398 252 390 296 372 -1.6616 -0.070182 0.23964 0.55867 FALSE
1 129873 130023 769 17 89130 89288 223 1 wp 154 170 152 108 224 242 598 619 485 894 666 873 -2.4789 0.36412 -0.17298 0.71249 FALSE
1 130041 130198 770 17 88972 89133 222 1 wp 194 183 186 122 216 246 502 621 437 627 518 681 -2.0942 0.081733 -0.10988 0.76536 FALSE
1 130212 130368 771 17 88802 88963 221 1 wp 155 139 145 110 162 178 496 557 389 656 501 630 -2.3421 0.1624 -0.19892 0.64369 FALSE
1 130690 130834 773 17 88332 88490 219 1 wp 114 144 143 137 129 154 16 28 11 13 19 20 2.2379 -0.2409 0.27148 0.53686 FALSE
1 130859 131003 774 17 88170 88325 218 1 wp 187 175 185 129 187 221 54 74 54 67 53 61 0.96192 -0.16434 0.068634 0.80132 FALSE
1 131020 131172 775 17 87999 88157 217 1 wp 131 172 202 123 170 205 80 100 73 86 95 120 0.3517 0.086153 -0.15637 0.51188 FALSE
1 131208 131352 776 17 87821 87968 216 1 wp 224 290 230 154 260 302 174 229 156 197 175 235 -0.22088 -0.029143 -0.093287 0.74896 FALSE
1 131365 131519 777 17 87623 87804 214 1 wp 167 185 203 140 220 245 246 331 242 377 268 316 -1.1937 0.093243 -0.030886 0.93179 FALSE
1 131565 131719 780 17 87456 87610 212 1 wp 192 189 175 113 210 223 444 593 408 523 332 498 -1.9969 -0.22311 0.1181 0.78912 FALSE
1 131740 131895 781 17 87274 87432 211 1 wp 194 258 227 151 240 265 466 618 413 515 446 594 -1.7764 -0.088334 -0.018647 0.95565 FALSE
1 131922 132039 782 17 87127 87275 210 1 wp 173 221 173 132 213 206 210 261 211 267 259 256 -0.90492 0.035052 -0.12779 0.52556 FALSE
1 132152 132304 783 17 86867 87023 209 1 wp 135 191 152 138 201 214 41 47 32 49 47 73 1.3507 0.33242 -0.17122 0.56556 FALSE
1 132315 132457 784 17 86715 86859 208 1 wp 109 123 148 90 137 123 36 43 39 61 61 44 1.0438 0.32207 -0.48282 0.15271 FALSE
1 132491 132639 785 17 86532 86686 207 1 wp 119 158 124 122 174 197 74 72 51 99 77 113 0.37864 0.39527 -0.15315 0.63482 FALSE
1 132649 132805 786 17 86360 86523 206 1 wp 111 122 145 70 161 189 160 202 162 212 173 238 -1.1101 0.10192 -0.028486 0.93627 FALSE
1 132801 132962 788 17 86206 86346 204 1 wp 182 189 213 150 208 234 338 388 306 429 375 384 -1.4601 0.0452 -0.084067 0.74924 FALSE
1 132982 133128 789 17 86041 86192 203 1 wp 164 186 198 186 179 201 316 422 308 317 418 343 -1.5672 -0.12778 0.1352 0.5056 FALSE
1 133312 133450 791 17 85708 85860 201 1 wp 199 206 186 139 217 248 380 340 366 446 470 486 -1.5265 0.187 -0.22645 0.40656 FALSE
1 133475 133596 792 17 85530 85693 200 1 wp 173 244 237 214 167 214 172 237 220 177 319 181 -0.58978 -0.087954 -0.074497 0.78627 FALSE
1 133948 134091 797 17 85060 85231 196 1 wp 131 125 144 127 188 183 133 131 116 155 215 163 -0.56796 0.30251 -0.039364 0.85576 FALSE
1 134779 134935 805 17 84267 84401 186 1 wp 130 229 242 188 196 275 285 374 287 321 410 305 -1.3075 -0.042031 0.13602 0.4986 FALSE
1 134947 135062 806 17 84089 84255 185 1 wp 169 213 203 165 201 237 264 315 234 290 375 340 -1.1164 0.13219 -0.13796 0.49161 FALSE
1 135113 135231 807 17 83942 84088 184 1 wp 162 167 207 145 182 233 141 211 158 174 245 180 -0.55978 0.059746 -0.05469 0.78964 FALSE
1 135245 135399 808 17 83772 83930 183 1 wp 230 305 284 247 312 348 73 99 94 117 147 131 0.97959 0.39779 -0.29648 0.16123 FALSE
1 135412 135563 809 17 83610 83766 182 1 wp 145 164 175 224 171 249 47 34 34 44 58 51 1.4214 0.22432 0.14496 0.63396 FALSE
1 135586 135719 810 17 83448 83606 181 1 wp 175 193 187 199 177 235 19 20 23 37 43 34 2.5231 0.70226 -0.61193 0.057543 FALSE
1 135815 135942 811 17 83231 83380 180 1 wp 190 240 206 182 244 261 32 25 21 31 38 42 2.3817 0.33133 -0.26968 0.36687 FALSE
1 135963 136122 812 17 83049 83208 179 1 wp 162 219 205 199 227 259 26 40 23 47 51 51 2.0806 0.57958 -0.39624 0.16366 FALSE
1 136123 136276 813 17 82896 83054 178 1 wp 153 189 195 198 163 205 30 33 25 25 48 33 1.9658 0.084004 -0.042163 0.89335 FALSE
1 136291 136433 814 17 82741 82885 177 1 wp 184 222 205 166 184 246 50 50 34 65 85 64 1.5474 0.49691 -0.58865 0.022419 FALSE
1 136464 136622 815 17 82551 82715 176 1 wp 197 215 230 171 229 255 131 135 115 189 177 209 0.10928 0.42781 -0.453 0.03864 FALSE
1 136632 136774 816 17 82394 82544 175 1 wp 110 137 157 180 102 144 27 39 20 25 52 30 1.5985 0.12952 -0.065273 0.90074 FALSE
1 136834 136994 817 17 82179 82311 174 1 wp 188 274 263 202 177 258 30 49 30 29 39 32 2.0923 -0.29249 0.064631 0.82133 FALSE
1 137832 137983 825 17 81189 81345 166 1 wp 178 227 203 137 200 265 100 122 93 61 52 70 0.30834 -0.94619 0.86769 0.00021773 FALSE
1 137984 138127 826 17 81046 81190 165 1 wp 137 152 164 128 152 209 17 46 30 13 19 15 1.6647 -1.1425 1.1899 0.0019143 FALSE
1 138141 138281 827 17 80890 81037 164 1 wp 174 172 174 134 188 236 20 40 24 36 33 30 2.01 0.080577 -0.049651 0.87831 FALSE
1 138315 138435 828 17 80734 80866 163 1 wp 169 193 198 173 183 271 9 22 13 22 19 13 3.0408 0.135 -0.034021 0.92913 FALSE
1 138583 138744 829 17 80426 80606 162 1 wp 107 144 140 170 138 196 25 31 34 29 37 26 1.4714 -0.14689 0.47489 0.18112 FALSE
1 138775 138902 830 17 80268 80404 161 1 wp 145 180 184 148 145 176 29 35 24 29 35 26 1.8909 -0.14054 -0.017958 0.958 FALSE
1 138943 139066 831 17 80106 80233 160 1 wp 89 117 132 129 108 161 15 20 18 9 23 25 2.026 -0.077333 0.27239 0.55918 FALSE
1 139312 139476 832 17 79700 79852 159 1 wp 56 102 114 170 79 131 8 3 12 4 23 6 2.8543 0.23291 0.2604 0.77786 FALSE
1 139503 139619 833 17 79558 79670 158 1 wp 79 107 88 75 138 126 148 133 100 326 233 320 -1.1326 1.0503 -0.79381 0.13931 FALSE
1 139644 139779 834 17 79391 79537 157 1 wp 65 79 70 72 132 140 105 120 93 341 299 422 -1.2123 1.5873 -0.96825 0.060877 FALSE
1 141517 141656 837 17 77527 77679 152 1 wp 183 224 207 221 183 182 31 39 50 37 54 35 1.7106 -0.11616 0.029454 0.93423 FALSE
1 142170 142300 838 17 76877 77035 150 1 wp 100 125 129 128 135 190 10 6 10 16 15 16 3.1114 0.67528 -0.37374 0.46251 FALSE
1 143031 143189 847 17 76000 76159 142 1 wp 134 120 135 104 139 147 52 66 65 53 45 48 0.45722 -0.48963 0.43407 0.15549 FALSE
1 143894 144023 854 17 75142 75279 135 1 wp 139 138 126 106 156 158 44 63 51 48 49 57 0.72535 -0.19882 0.19814 0.51527 FALSE
1 144383 144542 858 17 74633 74791 132 1 wp 153 209 224 169 176 245 208 299 224 229 324 232 -0.95926 -0.071059 0.033391 0.86719 FALSE
1 144524 144671 859 17 74489 74641 130 1 wp 194 221 215 148 175 207 264 368 272 283 352 300 -1.1526 -0.11854 -0.18322 0.36205 FALSE
1 144695 144821 860 17 74349 74482 129 1 wp 134 135 147 141 163 173 184 191 178 237 281 265 -1.0536 0.32429 -0.17477 0.39714 FALSE
1 144822 144982 861 17 74191 74349 127 1 wp 128 132 145 134 115 156 107 130 125 117 173 93 -0.47688 -0.10599 0.057545 0.80961 FALSE
1 144976 145133 862 17 74020 74176 126 1 wp 155 176 171 174 177 207 181 220 158 249 310 276 -0.7919 0.40741 -0.30041 0.13791 FALSE
1 145584 145708 867 17 73465 73613 121 1 wp 162 228 219 169 188 187 99 148 183 130 230 140 -0.14721 0.022011 -0.21184 0.52778 FALSE
1 145740 145854 869 17 73319 73438 120 1 wp 163 199 198 142 135 198 123 161 134 145 184 148 -0.2177 0.017217 -0.30689 0.14827 FALSE
1 146015 146145 872 17 73033 73161 115 1 wp 110 132 135 118 100 135 58 79 88 75 102 78 0.10223 0.0017703 -0.13942 0.60735 FALSE
1 146970 147100 886 17 72077 72203 104 1 wp 156 172 170 121 171 222 75 97 71 95 110 98 0.40091 0.14967 -0.16962 0.47414 FALSE
1 147930 148078 897 17 71096 71244 93 1 wp 97 121 126 133 128 134 45 55 65 56 98 70 0.41258 0.25118 -0.082436 0.78039 FALSE
1 148191 148326 900 17 70847 70981 90 1 wp 145 178 215 159 178 220 48 105 85 105 151 126 0.54355 0.5168 -0.51217 0.024391 FALSE
1 148547 148688 903 17 70484 70630 86 1 wp 224 247 242 194 217 241 106 182 128 137 208 185 0.15226 0.18209 -0.35902 0.079347 FALSE
1 149472 149626 914 17 69552 69721 77 1 wp 170 245 236 174 244 278 319 424 277 420 407 475 -1.2894 0.20175 -0.15259 0.5691 FALSE
1 150262 150416 921 17 68777 68925 66 1 wp 218 262 243 158 177 251 335 452 372 261 410 296 -1.3166 -0.44285 0.079976 0.69217 FALSE
1 150407 150571 922 17 68649 68771 65 1 wp 108 134 130 156 102 142 152 232 217 117 193 115 -1.328 -0.68474 0.7604 0.012074 FALSE
1 150571 150699 923 17 68472 68630 64 1 wp 152 181 172 185 203 245 198 290 248 230 266 223 -1.1779 -0.19983 0.4769 0.017426 FALSE
1 150741 150879 924 17 68299 68447 63 1 wp 158 158 172 159 142 179 58 101 84 77 105 104 0.37923 0.068857 -0.14025 0.56071 FALSE
1 150895 151037 925 17 68126 68278 62 1 wp 159 179 156 195 167 237 30 37 26 21 40 28 1.7763 -0.24427 0.47027 0.14402 FALSE
1 151634 151772 930 17 67403 67540 57 1 wp 80 120 102 112 103 117 19 32 31 24 48 36 1.2383 0.21415 -0.10394 0.80752 FALSE
1 151782 151905 931 17 67269 67409 56 1 wp 106 138 120 115 100 180 33 36 36 42 48 44 1.1473 0.17647 -0.12146 0.73176 FALSE
1 151916 152053 932 17 67119 67259 55 1 wp 129 142 157 200 111 186 16 17 17 18 29 15 2.4531 0.11515 0.0684 0.90395 FALSE
1 152197 152322 933 17 66844 66976 54 1 wp 200 261 238 186 230 285 15 18 27 26 39 31 2.8969 0.49817 -0.54692 0.081658 FALSE
1 152365 152511 934 17 66656 66798 53 1 wp 216 273 303 215 255 308 33 42 38 49 66 51 2.1643 0.37899 -0.45144 0.079557 FALSE
1 152516 152657 935 17 66511 66653 52 1 wp 210 242 249 183 193 269 44 53 81 46 61 58 1.3322 -0.28953 0.11322 0.65014 FALSE
1 152701 152833 936 17 66330 66464 51 1 wp 164 210 192 162 153 205 119 191 160 146 129 113 -0.36605 -0.43238 0.26363 0.22459 FALSE
1 152850 153004 937 17 66155 66313 50 1 wp 110 167 133 132 153 205 195 270 250 211 303 214 -1.446 -0.15328 0.35984 0.078915 FALSE
1 153177 153331 940 17 65830 65990 47 1 wp 164 195 155 206 205 201 565 745 512 522 655 551 -2.4559 -0.24441 0.4604 0.024385 FALSE
1 153347 153459 942 17 65676 65821 46 1 wp 180 208 187 159 242 276 443 670 432 665 694 635 -2.0488 0.21744 -0.044662 0.84864 FALSE
1 153474 153638 943 17 65528 65720 45 1 wp 160 182 199 200 232 284 408 536 401 565 553 582 -1.9499 0.18199 0.17078 0.40856 FALSE
1 153871 154017 950 17 65145 65301 41 1 wp 101 126 134 132 108 178 53 63 84 62 120 74 0.20075 0.15578 0.0047441 0.98781 FALSE
1 154321 154456 956 17 64709 64869 37 1 wp 140 183 192 173 210 241 59 64 44 46 51 45 0.97845 -0.40643 0.63899 0.017532 FALSE
1 154472 154626 957 17 64538 64695 36 1 wp 161 221 221 197 207 253 33 30 17 35 31 40 2.265 0.23768 -0.15432 0.61202 FALSE
1 154656 154791 958 17 64372 64512 35 1 wp 133 181 193 171 165 234 19 26 23 18 17 19 2.252 -0.49992 0.6239 0.091263 FALSE
1 154918 155042 959 17 64123 64247 34 1 wp 152 141 161 157 165 177 21 23 19 23 29 24 2.2171 0.094563 -0.0057268 0.98778 FALSE
1 155074 155227 960 17 63937 64090 33 1 wp 173 219 188 167 224 262 47 53 36 69 44 61 1.4525 0.19855 -0.082532 0.75363 FALSE
1 155410 155539 962 17 63617 63755 31 1 wp 132 149 199 174 163 185 87 112 89 97 110 87 0.094829 -0.1406 0.22719 0.32918 FALSE
1 155730 155880 964 17 63284 63436 29 1 wp 165 194 198 208 166 231 238 319 276 223 353 261 -1.2188 -0.17523 0.252 0.20787 FALSE
1 155892 156028 965 17 63135 63273 28 1 wp 182 214 201 149 211 219 321 391 355 359 484 404 -1.4786 0.045747 -0.14116 0.4882 FALSE
1 156057 156206 966 17 62957 63117 27 1 wp 178 191 228 146 205 254 536 615 477 777 683 753 -2.089 0.28697 -0.33135 0.2801 FALSE
1 156390 156548 968 17 62611 62753 25 1 wp 165 202 192 200 181 228 166 179 180 134 225 175 -0.55668 -0.16581 0.2473 0.22676 FALSE
1 156559 156711 969 17 62465 62613 24 1 wp 158 199 178 166 143 213 71 98 73 87 123 85 0.50792 0.1103 -0.19546 0.40667 FALSE
1 156756 156874 972 17 62276 62406 23 1 wp 184 206 223 188 181 235 69 145 77 121 172 119 0.45564 0.34117 -0.41031 0.071655 FALSE
1 156892 157042 973 17 62122 62265 22 1 wp 137 184 193 175 148 165 109 177 127 129 215 149 -0.31998 0.079919 -0.1811 0.43193 FALSE
1 157087 157239 975 17 61925 62103 21 1 wp 157 182 149 190 182 211 212 236 217 215 295 221 -1.0875 -0.047225 0.25932 0.19892 FALSE
1 157427 157567 977 17 61609 61747 18 1 wp 163 171 169 129 173 203 355 498 418 449 495 492 -1.9676 0.014643 -0.068699 0.74025 FALSE
1 157564 157736 979 17 61426 61601 17 1 wp 173 232 213 133 225 241 388 605 436 469 476 487 -1.8409 -0.14651 0.046591 0.83552 FALSE
1 157902 158052 981 17 61118 61263 14 1 wp 200 217 227 154 204 240 280 408 293 341 343 310 -1.2357 -0.13681 -0.027476 0.89141 FALSE
1 158061 158217 982 17 60949 61107 13 1 wp 211 232 254 165 218 260 303 382 260 272 252 313 -1.0733 -0.32744 0.15303 0.54096 FALSE
1 158228 158387 983 17 60779 60937 12 1 wp 154 174 179 137 203 196 80 98 87 98 92 98 0.29648 -0.045183 0.076755 0.74268 FALSE
1 158396 158552 984 17 60635 60771 11 1 wp 209 271 232 224 212 307 87 105 84 114 93 82 0.72619 -0.096411 0.10593 0.63002 FALSE
1 158559 158706 985 17 60458 60608 10 1 wp 142 124 184 151 151 206 43 45 49 40 35 26 1.0746 -0.61351 0.73148 0.019524 FALSE
1 158843 158983 986 17 60180 60326 9 1 wp 194 224 219 213 216 295 109 123 118 139 141 136 0.22149 0.078772 0.052065 0.80462 FALSE
1 159002 159140 987 17 60015 60159 8 1 wp 182 203 200 149 225 265 148 180 112 205 174 180 -0.22188 0.19323 -0.13126 0.63926 FALSE
1 159155 159307 988 17 59856 60008 7 1 wp 183 249 266 151 232 230 137 167 146 182 205 201 -0.014821 0.21622 -0.44659 0.028051 FALSE
1 159312 159464 989 17 59701 59849 5 1 wp 95 148 148 119 134 179 134 156 155 153 202 152 -0.84009 0.0071294 0.091426 0.67374 FALSE
1 159482 159610 991 17 59550 59696 4 1 wp 241 291 204 134 202 241 264 383 260 323 328 341 -0.92475 -0.023085 -0.39598 0.086674 FALSE
1 159630 159764 992 17 59399 59553 3 1 wp 144 180 162 135 214 193 231 271 226 230 253 304 -1.2257 -0.053372 0.16523 0.49802 FALSE
1 159776 159927 993 17 59234 59392 2 1 wp 131 149 153 188 123 197 27 55 50 33 60 34 1.0876 -0.23443 0.42416 0.26657 FALSE
1 166390 166546 1 17 58564 58702 105 2 wp 149 189 212 232 154 226 48 58 53 49 96 64 1.1422 0.1999 -0.072562 0.83803 FALSE
1 166570 166723 2 17 58368 58519 104 2 wp 127 163 193 235 159 207 32 60 30 28 65 26 1.3603 -0.22049 0.5207 0.2707 FALSE
1 166960 167110 6 17 58004 58156 98 2 wp 126 144 147 169 208 271 152 203 179 345 376 385 -0.99467 0.88618 -0.30848 0.12948 FALSE
1 168080 168240 17 17 56873 57013 89 2 wp 190 213 197 122 242 227 747 1024 716 835 810 781 -2.6789 -0.18787 0.10465 0.66731 FALSE
1 168232 168391 18 17 56730 56862 88 2 wp 132 139 183 146 170 182 357 459 370 455 457 395 -2.0244 -0.022285 0.11245 0.58779 FALSE
1 168400 168548 19 17 56540 56688 87 2 wp 165 180 179 160 173 218 181 260 186 230 251 209 -0.88859 -0.024052 0.04311 0.83127 FALSE
1 168564 168699 20 17 56388 56528 86 2 wp 135 151 186 135 151 172 70 57 74 54 73 73 0.57589 -0.19485 0.10754 0.68453 FALSE
1 168730 168857 21 17 56228 56366 85 2 wp 154 256 218 193 227 303 74 86 66 108 128 98 0.82307 0.38959 -0.23296 0.29862 FALSE
1 169369 169496 25 17 55577 55726 82 2 wp 131 237 230 203 201 243 52 63 64 104 137 103 1.0823 0.76391 -0.67815 0.0035537 FALSE
1 169524 169684 26 17 55407 55557 81 2 wp 167 210 192 196 232 301 157 178 152 367 349 341 -0.41967 0.9539 -0.65184 0.0023294 FALSE
1 169703 169843 27 17 55238 55394 80 2 wp 151 199 183 135 194 221 251 304 238 420 418 413 -1.2161 0.49528 -0.50252 0.013412 FALSE
1 170304 170448 32 17 54636 54782 76 2 wp 153 197 177 149 155 183 131 226 234 130 239 112 -0.79901 -0.49133 0.3357 0.39768 FALSE
1 170476 170634 34 17 54470 54610 75 2 wp 163 184 185 149 172 211 280 475 371 267 364 298 -1.7066 -0.4418 0.38844 0.070262 FALSE
1 170789 170948 37 17 54142 54300 72 2 wp 169 212 218 169 197 203 385 532 406 427 397 440 -1.7804 -0.21776 0.10518 0.6197 FALSE
1 170971 171079 38 17 53994 54143 71 2 wp 163 243 208 182 196 219 241 365 317 245 369 276 -1.2286 -0.2287 0.15178 0.44866 FALSE
1 171276 171432 41 17 53655 53813 69 2 wp 124 183 225 225 199 268 46 65 60 65 76 66 0.98613 0.10544 0.24224 0.35234 FALSE
1 171447 171604 42 17 53488 53638 68 2 wp 177 209 179 184 196 207 55 53 52 59 63 42 1.1772 -0.14299 0.15602 0.55367 FALSE
1 171617 171769 43 17 53315 53479 67 2 wp 106 155 141 192 121 176 31 28 19 32 46 41 1.7091 0.42415 -0.16116 0.72072 FALSE
1 172058 172197 44 17 52893 53045 65 2 wp 111 147 130 206 96 146 23 23 39 14 34 16 1.5281 -0.63807 0.83982 0.24136 FALSE
1 172950 173104 53 17 52001 52137 53 2 wp 183 187 206 174 184 206 77 116 73 83 131 118 0.48704 0.14906 -0.22629 0.3169 FALSE
1 173125 173264 54 17 51826 51963 50 2 wp 135 233 181 168 150 199 70 80 49 62 108 93 0.8127 0.22049 -0.33904 0.22811 FALSE
1 173297 173417 57 17 51670 51825 49 2 wp 198 238 221 200 250 265 101 142 107 156 171 188 0.2739 0.39514 -0.31989 0.12286 FALSE
1 173593 173747 60 17 51340 51496 47 2 wp 244 347 291 193 271 310 167 192 152 188 249 199 0.14095 0.13754 -0.37653 0.058328 FALSE
1 173894 174039 62 17 51052 51196 44 2 wp 208 228 202 122 215 226 166 233 177 232 230 246 -0.48059 0.14119 -0.38639 0.080499 FALSE
1 174217 174363 64 17 50725 50871 42 2 wp 189 214 229 166 268 260 302 401 285 423 361 417 -1.2778 0.13506 -0.052335 0.85363 FALSE
1 174390 174537 65 17 50551 50701 41 2 wp 234 336 292 135 246 332 351 509 378 475 502 456 -1.1601 0.053679 -0.39718 0.048369 FALSE
1 174545 174700 66 17 50390 50547 40 2 wp 183 267 269 169 277 269 431 464 355 577 507 614 -1.4547 0.28414 -0.33325 0.30829 FALSE
1 174725 174855 67 17 50233 50367 39 2 wp 156 203 192 151 203 239 98 135 120 153 149 167 0.0015181 0.24853 -0.19458 0.36031 FALSE
1 175052 175195 69 17 49889 50036 37 2 wp 211 253 259 187 258 290 49 38 48 66 79 66 1.7704 0.46144 -0.49034 0.047329 FALSE
1 175276 175440 70 17 49665 49837 36 2 wp 104 145 130 172 172 226 12 18 26 47 51 53 2.112 1.2613 -0.7167 0.038163 FALSE
1 175447 175588 71 17 49500 49640 35 2 wp 180 278 243 189 223 270 71 78 90 94 122 103 0.89815 0.2362 -0.31868 0.15246 FALSE
1 175603 175759 72 17 49329 49489 34 2 wp 180 263 211 174 169 230 75 120 94 121 171 120 0.54019 0.33882 -0.57486 0.0080996 FALSE
1 175775 175912 73 17 49162 49312 33 2 wp 152 205 190 171 165 203 131 155 147 108 200 130 -0.30966 -0.17482 0.11321 0.59272 FALSE
1 176072 176219 75 17 48881 49023 31 2 wp 107 146 144 201 138 156 14 33 28 14 38 16 1.7748 -0.33204 0.64355 0.23072 FALSE
1 176339 176477 76 17 48611 48753 30 2 wp 210 237 250 233 212 252 35 39 34 64 57 59 2.0499 0.56991 -0.60963 0.020018 FALSE
1 177342 177468 82 17 47602 47748 24 2 wp 154 173 147 133 196 188 127 158 126 110 140 155 -0.42885 -0.19141 0.26509 0.22114 FALSE
1 177510 177681 83 17 47407 47559 22 2 wp 231 264 265 211 234 243 125 180 174 158 157 122 0.029605 -0.29815 0.11299 0.57998 FALSE
1 177742 177856 87 17 47208 47366 20 2 wp 119 151 144 165 151 198 65 77 68 86 109 85 0.33575 0.23841 0.030479 0.90309 FALSE
1 178838 178981 100 17 46109 46257 8 2 wp 104 171 160 160 142 165 108 160 135 111 204 125 -0.53667 -0.05993 0.13891 0.5923 FALSE
1 178997 179137 101 17 45941 46087 7 2 wp 90 125 117 104 153 164 198 258 182 223 245 235 -1.5828 -0.023774 0.31847 0.13019 FALSE
1 179177 179315 102 17 45781 45917 6 2 wp 113 151 137 125 125 155 142 197 162 142 207 151 -0.96062 -0.17974 0.15054 0.48545 FALSE
1 179323 179479 103 17 45614 45772 5 2 wp 206 257 280 188 268 302 408 509 399 567 551 603 -1.4679 0.22921 -0.25166 0.24227 FALSE
1 179481 179626 104 17 45456 45612 4 2 wp 154 206 198 170 160 198 106 128 123 114 151 107 -0.0022413 -0.12045 0.0014702 0.99463 FALSE
1 179639 179789 105 17 45285 45453 3 2 wp 152 206 195 199 217 277 115 121 84 167 125 150 0.14054 0.31117 -0.032208 0.90392 FALSE
1 179820 179976 106 17 45126 45276 2 2 wp 203 243 235 204 204 289 69 70 46 82 97 93 1.2382 0.38259 -0.40341 0.083575 FALSE
1 180001 180136 108 17 44968 45100 1 2 wp 135 219 180 244 253 290 26 43 41 46 45 42 1.6331 0.10835 0.41869 0.13097 FALSE
1 190397 190552 2 17 34159 34309 73 3 wp 128 159 176 129 107 153 121 154 113 108 104 137 -0.38642 -0.3128 0.018784 0.93409 FALSE
1 190685 190848 4 17 33840 34001 72 3 wp 140 127 132 87 122 173 134 205 122 124 88 156 -0.81813 -0.45166 0.30151 0.45098 FALSE
1 191541 191702 10 17 32985 33145 66 3 wp 110 125 134 79 119 121 131 160 102 130 86 132 -0.72671 -0.31423 0.052159 0.88561 FALSE
1 192090 192221 14 17 32469 32632 61 3 wp 97 153 98 86 181 193 138 126 89 119 86 144 -0.67886 -0.17108 0.50877 0.2962 FALSE
1 192229 192381 15 17 32308 32463 60 3 wp 86 102 111 77 92 105 38 66 41 44 62 30 0.41741 -0.26192 0.089256 0.81633 FALSE
1 192716 192853 17 17 31826 31970 57 3 wp 279 330 307 222 374 403 71 111 86 147 126 129 1.144 0.43624 -0.3743 0.18716 FALSE
1 192879 193029 18 17 31653 31807 56 3 wp 166 168 166 141 199 243 114 187 137 238 174 195 -0.42593 0.33775 -0.18752 0.58354 FALSE
1 193520 193654 22 17 31016 31156 52 3 wp 167 138 141 108 163 173 526 710 552 482 476 513 -2.6241 -0.43729 0.36327 0.083525 FALSE
1 193837 193965 24 17 30710 30848 50 3 wp 136 138 134 84 104 158 465 609 465 257 310 242 -2.5456 -1.0977 0.78988 0.00019978 FALSE
1 194120 194266 26 17 30412 30546 48 3 wp 183 244 220 135 189 210 396 570 450 289 348 341 -1.7663 -0.69706 0.37016 0.070491 FALSE
1 194292 194434 27 17 30242 30386 46 3 wp 200 224 238 158 248 227 338 471 371 312 397 336 -1.4672 -0.3442 0.23192 0.25194 FALSE
1 194438 194588 28 17 30079 30239 45 3 wp 183 223 212 184 208 242 243 364 269 226 256 216 -1.1349 -0.48932 0.47906 0.016322 FALSE
1 194604 194736 29 17 29956 30090 43 3 wp 126 140 186 152 135 166 151 191 155 102 136 104 -0.77892 -0.71497 0.67995 0.0019182 FALSE
1 195668 195810 39 17 28873 29021 29 3 wp 152 200 161 141 174 192 122 182 127 115 152 150 -0.38152 -0.21315 0.14879 0.48763 FALSE
1 195992 196156 43 17 28524 28654 23 3 wp 220 219 234 145 171 221 116 132 103 59 89 63 0.30404 -0.91533 0.52802 0.020652 FALSE
1 196759 196908 53 17 27769 27921 16 3 wp 141 199 179 216 173 213 46 70 51 29 61 42 0.99679 -0.51918 0.70566 0.015683 FALSE
1 197244 197412 58 17 27261 27415 11 3 wp 205 263 280 229 184 242 46 55 47 31 42 29 1.692 -0.71406 0.48852 0.071122 FALSE
1 197620 197758 60 17 26891 27049 9 3 wp 184 202 207 222 221 265 38 34 28 36 39 46 1.9263 0.10099 0.10856 0.70336 FALSE
1 197773 197941 61 17 26732 26872 8 3 wp 154 207 203 239 181 243 45 61 70 15 42 26 1.0322 -1.2788 1.483 1.3519e-05 FALSE
1 197981 198132 62 17 26537 26697 7 3 wp 184 227 205 226 180 246 41 79 42 31 41 40 1.3025 -0.69105 0.73241 0.0099744 FALSE
1 198136 198288 63 17 26374 26516 6 3 wp 219 247 262 216 223 324 29 48 42 18 36 23 1.9783 -0.80472 0.81378 0.0046343 FALSE
1 198906 199031 66 17 25618 25776 1 3 wp 141 127 126 212 170 228 115 115 85 119 146 117 -0.31039 0.098544 0.48023 0.065693 FALSE
2 9750 9871 2 6 789239 789398 165 4 wp 148 149 160 166 158 173 42 76 47 75 91 91 0.84672 0.47953 -0.40034 0.12456 FALSE
2 9913 10041 3 6 789039 789199 164 4 wp 158 260 244 235 246 302 48 82 62 88 86 111 1.1407 0.41295 -0.20566 0.37028 FALSE
2 10065 10194 4 6 788904 789028 163 4 wp 137 137 140 140 147 224 36 42 25 23 27 31 1.3769 -0.5151 0.74836 0.03167 FALSE
2 10270 10424 5 6 788706 788832 162 4 wp 97 139 112 127 79 120 5 11 7 13 17 21 3.2859 0.98993 -1.1105 0.048516 FALSE
2 10432 10567 6 6 788528 788676 161 4 wp 173 208 228 172 191 228 15 24 16 30 27 27 2.8311 0.44794 -0.53664 0.11536 FALSE
2 10718 10864 7 6 788239 788390 160 4 wp 124 149 182 165 130 192 81 68 79 71 144 95 0.3354 0.23292 -0.17446 0.56592 FALSE
2 10854 11001 8 6 788095 788251 159 4 wp 135 177 190 175 179 249 144 215 212 217 273 229 -0.82816 0.16128 0.054709 0.78695 FALSE
2 11030 11176 9 6 787924 788075 158 4 wp 135 161 154 135 213 244 221 271 243 331 346 324 -1.3491 0.27852 0.057798 0.77486 FALSE
2 11210 11360 10 6 787738 787893 157 4 wp 93 111 146 159 183 199 121 145 174 218 315 223 -0.982 0.59239 -0.0027764 0.99057 FALSE
2 11816 11962 16 6 787139 787267 151 4 wp 172 182 174 129 159 208 223 255 204 225 292 226 -1.0063 -0.05502 -0.097468 0.62994 FALSE
2 12562 12705 22 6 786396 786542 141 4 wp 167 189 195 113 215 223 261 315 226 267 292 279 -1.1793 -0.1027 0.041808 0.83951 FALSE
2 12871 13034 25 6 786068 786235 139 4 wp 178 213 225 183 242 279 633 688 502 540 535 606 -2.2114 -0.28 0.41992 0.14805 FALSE
2 13051 13179 26 6 785922 786074 138 4 wp 120 140 135 159 144 157 229 289 237 255 366 247 -1.5731 0.019789 0.16323 0.42576 FALSE
2 13191 13350 27 6 785765 785907 137 4 wp 114 165 150 150 124 137 144 170 155 162 225 145 -0.77707 -0.0014805 -0.08809 0.68135 FALSE
2 13344 13486 28 6 785608 785761 136 4 wp 80 133 149 125 143 155 106 123 103 199 250 172 -0.52946 0.72506 -0.53236 0.015981 FALSE
2 13493 13668 29 6 785441 785608 135 4 wp 135 167 161 182 166 224 67 64 72 86 187 115 0.53742 0.72526 -0.46545 0.10914 FALSE
2 13674 13800 30 6 785301 785428 134 4 wp 106 154 133 130 128 157 40 38 47 65 101 64 0.99757 0.68684 -0.64647 0.030208 FALSE
2 14572 14694 36 6 784404 784550 128 4 wp 107 140 128 124 128 173 138 231 159 274 311 273 -1.124 0.54273 -0.41186 0.04868 FALSE
2 15772 15951 50 6 783177 783331 113 4 wp 180 260 207 129 149 206 398 569 352 323 433 366 -1.6608 -0.39838 -0.074707 0.74718 FALSE
2 16147 16329 54 6 782733 782903 108 4 wp 175 192 181 133 161 218 365 502 393 457 522 437 -1.8317 0.0034418 -0.16479 0.4245 FALSE
2 16875 17023 59 6 782102 782229 100 4 wp 163 169 203 135 155 212 469 642 566 528 627 487 -2.2837 -0.20046 0.049319 0.8113 FALSE
2 17342 17493 62 6 781614 781766 97 4 wp 119 148 141 137 130 166 73 85 72 77 88 83 0.18407 -0.063313 0.10488 0.68504 FALSE
2 17497 17653 63 6 781448 781605 96 4 wp 111 134 125 121 108 144 38 36 35 37 44 49 1.1157 0.076568 -0.11019 0.75678 FALSE
2 17656 17788 64 6 781313 781457 95 4 wp 135 139 118 136 135 175 19 19 22 26 38 38 2.073 0.5839 -0.457 0.23609 FALSE
2 18138 18262 66 6 780837 780969 93 4 wp 141 138 128 118 153 147 95 94 106 139 147 116 -0.17592 0.2679 -0.28097 0.24198 FALSE
2 18279 18418 67 6 780669 780825 92 4 wp 155 182 194 133 189 234 186 266 152 287 303 312 -0.81514 0.42623 -0.42022 0.083335 FALSE
2 18636 18776 69 6 780327 780499 90 4 wp 95 117 153 138 131 154 104 126 67 142 151 138 -0.34486 0.37495 -0.19527 0.4672 FALSE
2 18988 19112 71 6 779997 780140 86 4 wp 151 172 200 158 157 201 84 130 110 141 150 145 0.054814 0.26614 -0.33187 0.12911 FALSE
2 19271 19457 74 6 779700 779843 83 4 wp 164 206 196 116 131 169 123 175 143 122 173 131 -0.27729 -0.22447 -0.2711 0.20773 FALSE
2 20054 20205 84 6 778911 779051 76 4 wp 84 151 142 151 126 170 120 164 162 106 239 144 -0.90065 -0.071078 0.29437 0.4091 FALSE
2 20376 20527 86 6 778580 778730 74 4 wp 185 199 224 166 175 243 362 427 331 323 411 350 -1.5207 -0.22245 0.10761 0.59604 FALSE
2 20685 20837 88 6 778269 778416 72 4 wp 163 180 193 198 202 216 97 130 141 138 204 146 -0.097466 0.22477 -0.063884 0.76229 FALSE
2 20872 21006 89 6 778108 778232 71 4 wp 145 181 163 133 180 191 51 53 42 62 71 63 1.1005 0.25043 -0.25589 0.35046 FALSE
2 21008 21156 90 6 777935 778095 70 4 wp 127 175 143 136 151 208 22 32 23 27 36 36 1.8926 0.19364 -0.094971 0.78732 FALSE
2 21175 21329 91 6 777771 777928 69 4 wp 130 180 164 169 143 187 15 12 19 15 31 31 2.7108 0.55387 -0.51424 0.18748 FALSE
2 21428 21595 92 6 777526 777661 68 4 wp 118 162 143 177 119 158 20 25 29 20 44 33 1.8668 0.19656 -0.11628 0.78518 FALSE
2 21627 21757 93 6 777349 777505 67 4 wp 91 159 180 223 104 155 5 4 10 4 28 7 3.8118 0.7603 -0.5773 0.53718 FALSE
2 22074 22214 97 6 776896 777030 63 4 wp 106 162 144 100 132 140 107 167 138 111 179 110 -0.64084 -0.22138 0.033088 0.88362 FALSE
2 22535 22679 102 6 776424 776564 60 4 wp 124 150 154 134 156 160 298 368 321 210 366 251 -1.8479 -0.44497 0.4764 0.01986 FALSE
2 22874 23000 104 6 776101 776255 57 4 wp 144 161 147 136 207 215 261 387 308 327 438 386 -1.7098 0.099479 0.1485 0.46707 FALSE
2 23036 23160 105 6 775943 776095 56 4 wp 183 234 204 168 210 250 316 480 320 435 431 417 -1.474 0.051653 -0.088001 0.69042 FALSE
2 23169 23324 106 6 775776 775936 55 4 wp 190 182 180 203 210 253 121 176 124 210 196 208 -0.23307 0.38995 -0.17386 0.40565 FALSE
2 23343 23479 107 6 775622 775764 54 4 wp 257 281 281 198 269 318 85 102 80 110 126 119 0.98085 0.24061 -0.36159 0.091709 FALSE
2 23499 23637 108 6 775460 775604 53 4 wp 116 143 161 159 147 186 16 12 31 15 34 30 2.1723 0.22231 -0.031975 0.93394 FALSE
2 23962 24113 110 6 774987 775141 50 4 wp 139 166 170 172 149 217 11 5 15 19 33 31 3.2847 1.23 -1.0985 0.0067861 FALSE
2 24126 24256 111 6 774830 774975 49 4 wp 142 159 177 117 201 205 26 29 22 51 43 65 1.9935 0.88806 -0.81603 0.021926 FALSE
2 24277 24433 112 6 774670 774830 48 4 wp 145 243 212 147 190 224 42 41 27 56 58 70 1.7926 0.57309 -0.71149 0.0095355 FALSE
2 24420 24587 113 6 774516 774678 47 4 wp 169 220 225 147 166 231 71 75 60 111 110 125 0.92825 0.58063 -0.80865 0.0004706 FALSE
2 24596 24755 114 6 774349 774507 46 4 wp 128 147 125 149 142 191 119 131 84 148 160 166 -0.37686 0.33755 -0.12084 0.5906 FALSE
2 25486 25616 122 6 773474 773618 39 4 wp 140 193 180 169 210 237 141 222 150 265 290 301 -0.63438 0.58284 -0.36361 0.071981 FALSE
2 25911 26055 128 6 773042 773190 35 4 wp 176 214 241 132 182 226 159 222 180 251 339 299 -0.4697 0.49252 -0.77229 0.00011901 FALSE
2 26337 26486 132 6 772622 772768 31 4 wp 171 240 252 174 199 202 121 183 162 223 338 261 -0.13447 0.64174 -0.87982 1.2716e-05 FALSE
2 26417 26550 133 6 772527 772662 30 4 wp 146 185 200 152 182 192 130 177 155 239 325 265 -0.44127 0.66832 -0.72237 0.00040315 FALSE
2 26791 26969 137 6 772132 772308 25 4 wp 200 233 211 156 213 233 238 344 315 443 587 525 -1.1116 0.62244 -0.77389 0.00014929 FALSE
2 27749 27909 148 6 771193 771351 13 4 wp 146 185 211 146 219 217 140 201 159 115 124 117 -0.52361 -0.65372 0.71237 0.0007694 FALSE
2 28125 28281 152 6 770838 770973 11 4 wp 206 235 218 144 206 251 38 51 36 47 62 68 1.7648 0.33239 -0.52863 0.045324 FALSE
2 28498 28661 154 6 770439 770603 8 4 wp 190 228 235 235 230 278 52 61 55 68 96 92 1.3161 0.43113 -0.28679 0.22635 FALSE
2 29049 29187 156 6 769913 770063 5 4 wp 153 184 182 177 184 205 53 75 58 59 67 72 0.84385 -0.075479 0.15994 0.53177 FALSE
2 29201 29343 157 6 769754 769902 4 4 wp 181 260 261 167 248 348 105 77 72 93 104 115 0.79562 0.10986 -0.054754 0.86482 FALSE
2 36690 36842 1 6 768600 768760 1424 5 wp 161 228 232 210 175 261 8 10 24 10 37 30 3.2323 0.68196 -0.66479 0.068271 FALSE
2 36869 37017 2 6 768438 768584 1423 5 wp 133 148 159 183 119 172 11 19 25 7 27 15 2.3628 -0.36742 0.44278 0.36906 FALSE
2 37045 37189 3 6 768258 768406 1422 5 wp 91 134 121 96 146 139 33 44 31 25 31 22 1.0357 -0.6407 0.74067 0.061513 FALSE
2 37203 37333 4 6 768111 768249 1421 5 wp 228 264 237 176 282 269 107 151 91 95 94 114 0.43602 -0.35669 0.29903 0.2657 FALSE
2 37343 37495 5 6 767945 768108 1420 5 wp 152 215 201 120 201 208 154 183 131 83 97 102 -0.36616 -0.90019 0.74828 0.00084698 FALSE
2 37507 37629 6 6 767793 767939 1419 5 wp 152 143 143 93 184 200 276 333 249 157 139 168 -1.5985 -1.0433 1.0898 3.3756e-05 FALSE
2 37643 37778 9 6 767634 767809 1418 5 wp 139 175 155 131 187 258 383 495 387 248 226 262 -2.0694 -0.93768 1.1682 1.0976e-08 TRUE
2 37987 38121 12 6 767317 767471 1414 5 wp 156 238 237 115 228 223 629 846 568 586 637 643 -2.3389 -0.28784 0.0835 0.71712 FALSE
2 38280 38438 17 6 766986 767151 1411 5 wp 169 159 138 111 187 197 491 656 490 788 734 801 -2.4318 0.3541 -0.34091 0.22616 FALSE
2 38414 38567 18 6 766880 767033 1410 5 wp 150 183 189 111 175 193 345 507 334 475 570 517 -1.815 0.23743 -0.41625 0.04481 FALSE
2 39279 39407 23 6 766035 766171 1403 5 wp 162 210 205 157 220 205 308 383 320 399 382 358 -1.4526 0.010271 -0.037799 0.85228 FALSE
2 39435 39588 24 6 765868 766022 1402 5 wp 161 192 178 157 199 235 181 236 206 213 266 224 -0.86871 0.0014211 0.099314 0.62221 FALSE
2 39587 39745 25 6 765706 765864 1401 5 wp 135 162 164 173 200 208 292 290 265 270 330 308 -1.5282 -0.080736 0.37329 0.064585 FALSE
2 39970 40113 27 6 765340 765486 1399 5 wp 153 144 149 126 178 187 186 222 185 268 278 278 -1.0444 0.30842 -0.22785 0.2651 FALSE
2 40123 40267 28 6 765173 765331 1398 5 wp 164 205 168 169 166 203 230 285 220 235 245 185 -1.0907 -0.31218 0.26903 0.18219 FALSE
2 40285 40438 29 6 765010 765167 1397 5 wp 128 174 155 147 137 210 114 121 129 95 145 100 -0.32228 -0.28712 0.34764 0.12228 FALSE
2 40445 40574 30 6 764874 765004 1396 5 wp 138 146 136 136 146 162 76 112 64 92 125 95 0.11175 0.1397 -0.10814 0.65764 FALSE
2 40721 40873 31 6 764576 764730 1395 5 wp 160 190 218 174 196 223 32 23 45 44 47 43 1.8499 0.23898 -0.21952 0.45097 FALSE
2 40897 41037 32 6 764410 764558 1394 5 wp 111 149 174 193 108 159 34 30 40 44 76 46 1.3928 0.46465 -0.39083 0.42716 FALSE
2 41074 41211 33 6 764237 764379 1393 5 wp 185 184 188 142 199 232 99 107 105 144 126 149 0.2026 0.26539 -0.28857 0.22315 FALSE
2 41229 41370 34 6 764074 764224 1392 5 wp 152 196 223 239 225 237 141 182 150 159 170 158 -0.37278 -0.1246 0.39268 0.05585 FALSE
2 41388 41534 35 6 763913 764063 1391 5 wp 158 186 171 157 196 222 301 386 331 372 368 315 -1.6208 -0.11209 0.21953 0.27984 FALSE
2 41867 42003 38 6 763431 763575 1388 5 wp 157 192 181 162 182 238 358 483 441 357 429 361 -1.9132 -0.33127 0.41251 0.044192 FALSE
2 42778 42916 46 6 762536 762680 1381 5 wp 216 263 265 209 247 324 193 225 218 196 286 213 -0.41929 -0.057061 0.069848 0.72427 FALSE
2 42950 43094 47 6 762352 762504 1380 5 wp 132 131 148 171 136 174 69 89 67 64 122 73 0.2369 0.014988 0.17006 0.52805 FALSE
2 43237 43361 48 6 762088 762226 1379 5 wp 150 186 150 151 159 227 45 54 55 30 35 37 1.0177 -0.76804 0.85243 0.0042244 FALSE
2 43398 43544 49 6 761909 762053 1378 5 wp 151 165 159 118 174 190 101 133 108 82 60 88 -0.16009 -0.72803 0.69132 0.0035062 FALSE
2 43565 43718 50 6 761735 761873 1377 5 wp 184 196 195 143 224 245 220 309 241 148 152 134 -1.0516 -0.98957 1.0189 5.3824e-07 TRUE
2 43867 44024 52 6 761424 761575 1373 5 wp 195 186 195 126 195 237 378 486 383 348 302 317 -1.7428 -0.52071 0.40273 0.071384 FALSE
2 44224 44380 54 6 761066 761225 1370 5 wp 190 227 270 178 228 266 197 315 254 218 240 198 -0.79187 -0.38435 0.3037 0.12627 FALSE
2 44419 44543 55 6 760910 761060 1369 5 wp 151 200 158 154 205 260 99 124 108 104 88 91 -0.019897 -0.38866 0.61238 0.0064859 FALSE
2 44578 44716 56 6 760735 760881 1368 5 wp 143 163 167 122 144 165 25 68 42 58 39 50 1.1906 -0.012985 -0.17082 0.57378 FALSE
2 44733 44871 57 6 760582 760733 1367 5 wp 159 149 145 145 167 213 18 33 25 41 35 32 1.9557 0.34972 -0.20376 0.54849 FALSE
2 44916 45052 58 6 760404 760541 1366 5 wp 189 224 221 214 206 243 20 21 20 20 31 25 2.7359 0.13795 -0.11414 0.73027 FALSE
2 46014 46169 62 6 759256 759441 1358 5 wp 163 178 180 146 220 270 20 11 9 29 30 50 3.0567 1.2722 -1.0534 0.0057206 FALSE
2 46559 46700 65 6 758754 758907 1355 5 wp 203 260 224 181 240 294 22 32 19 53 34 68 2.5981 0.93379 -0.93326 0.0010882 FALSE
2 46732 46879 66 6 758579 758736 1354 5 wp 185 226 167 157 203 232 35 31 22 55 30 36 2.0749 0.30235 -0.32555 0.33382 FALSE
2 46893 47029 67 6 758411 758561 1353 5 wp 177 233 221 220 209 296 29 31 19 24 27 29 2.354 -0.15327 0.30543 0.32656 FALSE
2 47074 47202 68 6 758249 758383 1352 5 wp 228 242 210 216 232 315 30 46 33 45 53 46 2.014 0.23356 -0.13048 0.62633 FALSE
2 47320 47445 69 6 757996 758144 1351 5 wp 224 225 253 207 221 303 285 359 301 397 411 482 -1.063 0.28836 -0.29092 0.1859 FALSE
2 48198 48342 76 6 757110 757268 1346 5 wp 192 229 241 161 226 231 82 95 116 118 94 95 0.52769 -0.097687 -0.048737 0.84735 FALSE
2 48354 48501 77 6 756950 757102 1345 5 wp 194 266 250 219 209 306 33 40 34 48 65 50 2.0849 0.43094 -0.43191 0.10246 FALSE
2 48516 48675 78 6 756776 756937 1344 5 wp 162 173 205 177 181 224 14 16 28 37 42 36 2.5751 0.81056 -0.75015 0.023249 FALSE
2 48767 48911 79 6 756536 756686 1343 5 wp 208 328 331 239 295 340 18 22 24 31 34 39 3.106 0.52907 -0.55507 0.061549 FALSE
2 48939 49088 80 6 756357 756517 1342 5 wp 157 195 236 196 171 240 16 16 16 18 27 29 2.9656 0.44711 -0.44164 0.21574 FALSE
2 49123 49282 81 6 756176 756318 1341 5 wp 162 225 201 160 198 254 15 17 20 24 30 28 2.8519 0.48145 -0.47662 0.16869 FALSE
2 49291 49443 82 6 756008 756166 1340 5 wp 197 290 269 265 221 281 22 26 15 31 42 38 2.938 0.64405 -0.65194 0.03889 FALSE
2 49534 49672 83 6 755772 755918 1339 5 wp 185 211 215 194 210 278 27 29 20 35 28 44 2.3681 0.32961 -0.22614 0.45682 FALSE
2 49679 49836 84 6 755593 755751 1338 5 wp 166 213 174 177 198 233 23 30 24 35 48 41 2.2062 0.51321 -0.42431 0.1682 FALSE
2 49848 49994 85 6 755458 755581 1337 5 wp 151 190 168 157 197 209 35 29 19 34 33 29 1.9705 0.035138 0.064536 0.8433 FALSE
2 50153 50311 88 6 755139 755299 1333 5 wp 187 219 193 176 162 260 127 167 125 124 128 127 -0.11853 -0.30863 0.24579 0.24629 FALSE
2 50526 50646 90 6 754807 754944 1329 5 wp 134 142 140 97 123 165 260 249 226 156 217 194 -1.4678 -0.56251 0.38578 0.10742 FALSE
2 50657 50790 91 6 754663 754805 1327 5 wp 170 184 204 157 146 207 183 234 217 189 201 196 -0.8233 -0.28112 0.099121 0.6264 FALSE
2 50826 50960 92 6 754481 754623 1326 5 wp 102 129 144 159 114 139 57 107 86 45 114 75 -0.045483 -0.28267 0.39959 0.29707 FALSE
2 51151 51304 95 6 754151 754299 1324 5 wp 100 131 127 156 120 169 62 88 65 63 101 85 0.097124 0.036573 0.23948 0.36894 FALSE
2 51923 52069 103 6 753419 753548 1313 5 wp 168 188 224 136 175 197 96 107 107 84 131 101 0.25801 -0.15747 -0.083246 0.7118 FALSE
2 52690 52824 114 6 752628 752772 1305 5 wp 108 155 148 159 116 157 61 70 60 72 115 59 0.45549 0.17428 -0.12997 0.66079 FALSE
2 52958 53119 118 6 752330 752499 1302 5 wp 134 168 200 192 158 190 69 118 100 121 150 108 0.16883 0.23363 -0.15756 0.50749 FALSE
2 53119 53279 120 6 752175 752331 1300 5 wp 137 189 161 180 142 187 98 100 83 109 131 118 0.1451 0.1725 -0.14457 0.52659 FALSE
2 54024 54181 136 6 751273 751432 1287 5 wp 162 205 211 240 184 248 41 61 62 58 101 79 1.1756 0.35535 -0.17119 0.53536 FALSE
2 54385 54529 140 6 750914 751066 1283 5 wp 105 199 172 147 129 169 33 55 40 39 92 39 1.2457 0.21422 -0.33319 0.37745 FALSE
2 55624 55782 154 6 749674 749827 1267 5 wp 161 217 203 183 142 225 63 77 62 42 114 85 0.87956 0.058522 -0.18183 0.53191 FALSE
2 56201 56345 161 6 749105 749248 1258 5 wp 166 166 171 138 164 207 62 93 83 80 113 83 0.44989 0.038804 -0.082507 0.73156 FALSE
2 56411 56567 164 6 748886 749015 1256 5 wp 192 250 242 136 223 192 124 138 84 131 143 125 0.33951 0.037021 -0.38942 0.13278 FALSE
2 56926 57080 172 6 748391 748527 1249 5 wp 212 253 232 156 180 239 111 153 127 133 173 136 0.19834 0.0040189 -0.33879 0.1056 FALSE
2 57407 57535 179 6 747895 748049 1243 5 wp 170 181 214 183 211 244 119 158 103 158 200 190 -0.061837 0.36052 -0.23409 0.26047 FALSE
2 58316 58448 190 6 747006 747160 1229 5 wp 160 214 190 163 198 223 155 226 207 223 327 263 -0.69953 0.29093 -0.28629 0.15402 FALSE
2 58614 58749 194 6 746703 746855 1225 5 wp 93 121 151 180 143 181 116 137 157 103 168 102 -0.82369 -0.33244 0.77242 0.0089827 FALSE
2 58791 58911 195 6 746542 746666 1224 5 wp 139 187 185 165 164 238 132 187 181 127 240 131 -0.61232 -0.20076 0.30048 0.26823 FALSE
2 58942 59098 196 6 746360 746516 1223 5 wp 189 280 274 220 185 282 93 120 121 76 140 98 0.50306 -0.27601 0.12161 0.57835 FALSE
2 59111 59269 197 6 746191 746343 1222 5 wp 227 339 306 273 298 344 53 92 71 71 81 99 1.3726 0.055715 -0.023129 0.91751 FALSE
2 59284 59452 198 6 746004 746170 1221 5 wp 170 237 274 209 210 320 34 20 20 27 44 38 2.5392 0.36829 -0.29973 0.34357 FALSE
2 59487 59614 199 6 745821 745975 1220 5 wp 116 149 132 157 152 169 17 20 8 20 27 20 2.5039 0.40138 -0.16799 0.69055 FALSE
2 60193 60335 202 6 745132 745266 1216 5 wp 137 180 204 111 170 205 16 22 14 27 21 37 2.6807 0.55254 -0.70846 0.056412 FALSE
2 60338 60477 204 6 744975 745125 1215 5 wp 142 149 181 155 164 223 14 8 8 22 40 34 3.3294 1.4889 -1.3457 0.00075981 FALSE
2 60517 60639 205 6 744812 744926 1214 5 wp 148 211 189 155 178 250 15 16 9 24 18 26 3.1301 0.60249 -0.56767 0.13705 FALSE
2 60680 60821 206 6 744611 744763 1213 5 wp 126 181 180 191 156 216 5 3 7 9 17 17 4.3664 1.3363 -1.1598 0.022106 FALSE
2 61453 61598 209 6 743855 744002 1210 5 wp 154 176 207 123 211 253 423 528 428 468 418 473 -2.002 -0.1755 0.23858 0.33072 FALSE
2 61772 61912 211 6 743541 743684 1207 5 wp 213 208 200 141 236 215 593 854 666 662 695 763 -2.3887 -0.14942 0.021657 0.92109 FALSE
2 61923 62083 212 6 743380 743534 1206 5 wp 156 201 206 170 152 210 379 603 506 396 522 409 -2.0367 -0.33274 0.20762 0.31355 FALSE
2 62082 62226 213 6 743235 743393 1205 5 wp 155 177 156 158 162 231 269 315 328 297 382 315 -1.5444 -0.056686 0.17317 0.39251 FALSE
2 62399 62542 215 6 742915 743069 1203 5 wp 181 240 223 131 225 200 172 151 135 188 173 202 -0.1677 0.12547 -0.38145 0.20594 FALSE
2 62555 62712 216 6 742736 742897 1202 5 wp 154 223 220 226 222 291 67 68 75 71 94 69 0.8529 -0.026899 0.29439 0.2103 FALSE
2 63013 63153 219 6 742321 742442 1200 5 wp 160 158 144 100 164 199 28 49 29 39 63 63 1.5095 0.47331 -0.54987 0.12137 FALSE
2 63145 63301 220 6 742152 742312 1199 5 wp 205 269 279 198 266 307 63 48 36 73 103 80 1.7036 0.6148 -0.62968 0.0080639 FALSE
2 63370 63518 221 6 741941 742083 1198 5 wp 146 222 262 213 186 266 36 29 14 23 37 35 2.3318 0.080733 -0.034268 0.92705 FALSE
2 63655 63796 222 6 741659 741801 1197 5 wp 191 257 206 189 172 254 48 29 32 46 54 40 1.9305 0.17422 -0.3139 0.25806 FALSE
2 64004 64158 225 6 741291 741447 1194 5 wp 188 205 218 198 207 230 89 113 88 107 122 113 0.43887 0.068946 -0.057068 0.79533 FALSE
2 64309 64459 228 6 740988 741110 1192 5 wp 158 179 157 132 161 199 355 413 341 245 252 199 -1.8054 -0.84231 0.77886 0.00013064 FALSE
2 64488 64618 229 6 740800 740959 1191 5 wp 165 175 201 157 187 230 453 619 463 478 573 509 -2.1369 -0.14195 0.17265 0.40098 FALSE
2 64956 65109 233 6 740341 740491 1188 5 wp 150 175 160 101 170 171 476 626 529 524 603 543 -2.3856 -0.13309 -0.056752 0.78589 FALSE
2 65684 65836 239 6 739619 739757 1180 5 wp 213 243 269 157 185 237 361 479 422 404 640 423 -1.4386 0.030745 -0.40966 0.044141 FALSE
2 65898 66022 240 6 739430 739553 1178 5 wp 157 131 136 107 170 193 334 369 353 485 479 434 -1.9485 0.23516 -0.16158 0.50226 FALSE
2 66051 66163 241 6 739268 739422 1177 5 wp 154 210 187 171 229 238 264 299 271 512 589 543 -1.2466 0.80552 -0.63788 0.0018716 FALSE
2 66493 66652 247 6 738810 738958 1170 5 wp 185 232 187 142 182 215 149 203 177 233 254 314 -0.44414 0.43877 -0.65902 0.011027 FALSE
2 66676 66876 249 6 738599 738728 1168 5 wp 205 225 224 115 162 196 106 136 132 97 149 128 0.16871 -0.17988 -0.34851 0.10749 FALSE
2 66879 67008 250 6 738437 738561 1167 5 wp 78 101 108 136 81 91 14 13 24 16 37 12 1.8274 0.1202 -0.016597 0.97907 FALSE
2 67811 67967 262 6 737509 737650 1155 5 wp 172 213 215 193 176 231 184 192 214 261 442 307 -0.62881 0.57511 -0.61756 0.010767 FALSE
2 67988 68128 264 6 737349 737519 1154 5 wp 97 131 96 188 152 162 119 150 159 167 297 238 -1.0453 0.52137 0.08713 0.78107 FALSE
2 68343 68506 267 6 737001 737131 1152 5 wp 143 142 161 78 107 104 330 557 379 217 269 242 -2.1218 -0.95308 0.27634 0.32545 FALSE
2 68630 68778 269 6 736715 736869 1150 5 wp 97 142 144 152 122 155 207 295 244 139 279 173 -1.6057 -0.52787 0.66465 0.014194 FALSE
2 68811 68931 270 6 736543 736680 1149 5 wp 152 172 181 143 126 168 227 320 301 187 288 189 -1.3847 -0.53537 0.28081 0.18283 FALSE
2 68936 69091 271 6 736399 736549 1148 5 wp 130 135 134 138 88 145 110 145 118 79 113 96 -0.53553 -0.54815 0.39523 0.098034 FALSE
2 69085 69245 272 6 736227 736397 1147 5 wp 175 250 248 206 259 296 121 140 108 121 162 125 0.21844 -0.032829 0.16697 0.42405 FALSE
2 69252 69404 273 6 736069 736221 1146 5 wp 250 325 321 208 316 364 105 81 71 107 125 144 1.1418 0.36607 -0.43529 0.097301 FALSE
2 69726 69846 275 6 735625 735777 1144 5 wp 127 140 151 163 140 173 130 164 157 207 206 189 -0.74989 0.25003 -0.10368 0.62395 FALSE
2 70026 70185 277 6 735289 735445 1141 5 wp 211 235 234 158 244 273 553 636 445 786 656 881 -1.9015 0.3586 -0.43381 0.28235 FALSE
2 70230 70356 278 6 735112 735268 1140 5 wp 135 169 184 113 223 246 507 616 466 688 628 712 -2.3473 0.19772 -0.0074422 0.97969 FALSE
2 70413 70548 280 6 734951 735099 1138 5 wp 154 210 162 122 206 208 447 548 412 475 457 460 -2.0599 -0.1744 0.14816 0.50765 FALSE
2 70586 70722 281 6 734757 734901 1137 5 wp 131 178 172 97 161 185 254 357 233 234 234 206 -1.4473 -0.47991 0.30496 0.19999 FALSE
2 70732 70878 282 6 734597 734747 1136 5 wp 156 210 215 143 226 209 188 226 215 169 155 170 -0.76323 -0.51301 0.46394 0.026202 FALSE
2 70874 71054 283 6 734439 734593 1135 5 wp 163 169 152 122 175 205 86 93 85 89 96 68 0.23775 -0.23746 0.22547 0.3496 FALSE
2 71042 71194 284 6 734273 734431 1134 5 wp 210 282 278 188 297 313 73 91 87 96 85 114 0.97001 0.072531 -0.071029 0.78025 FALSE
2 71271 71417 285 6 734051 734201 1133 5 wp 206 205 216 201 183 273 59 55 51 71 67 58 1.2867 0.074607 -0.067074 0.78771 FALSE
2 71533 71674 286 6 733794 733946 1132 5 wp 218 316 325 270 243 387 41 30 27 48 66 54 2.4733 0.59291 -0.57304 0.036779 FALSE
2 71695 71822 287 6 733623 733794 1131 5 wp 99 137 146 141 93 130 9 4 8 7 15 7 3.5187 0.2603 -0.34927 0.54929 FALSE
2 71865 72012 288 6 733454 733611 1130 5 wp 130 164 160 112 195 172 54 56 57 78 75 66 0.79396 0.21888 -0.18721 0.52325 FALSE
2 72027 72178 289 6 733292 733442 1129 5 wp 226 212 232 181 244 266 73 120 102 114 129 89 0.55935 0.0042048 -0.019529 0.93196 FALSE
2 72505 72667 292 6 732809 732970 1126 5 wp 150 170 162 126 209 198 537 638 496 705 537 580 -2.4306 -0.022736 0.11277 0.76431 FALSE
2 72702 72855 293 6 732621 732769 1125 5 wp 159 225 214 158 225 268 536 623 477 766 675 718 -2.1017 0.24449 -0.17442 0.55745 FALSE
2 72823 72983 294 6 732497 732613 1123 5 wp 204 205 235 95 156 179 370 464 362 336 387 342 -1.5273 -0.33585 -0.31097 0.12986 FALSE
2 73164 73305 296 6 732173 732315 1121 5 wp 135 201 228 152 179 214 217 269 242 257 281 265 -1.0205 -0.027315 -0.061749 0.75811 FALSE
2 73320 73467 297 6 732018 732162 1120 5 wp 161 178 188 106 145 167 211 309 234 229 245 211 -1.148 -0.29948 -0.090011 0.65906 FALSE
2 73476 73628 298 6 731845 732045 1119 5 wp 172 248 244 197 208 267 326 377 368 460 507 488 -1.3433 0.2701 -0.29508 0.14628 FALSE
2 73794 73950 300 6 731553 731704 1116 5 wp 179 218 199 181 194 256 406 532 446 670 587 705 -1.8524 0.35344 -0.32555 0.2773 FALSE
2 73953 74097 301 6 731377 731533 1115 5 wp 134 150 148 100 143 161 202 262 191 249 321 280 -1.235 0.20505 -0.35758 0.082696 FALSE
2 74275 74429 303 6 731047 731202 1113 5 wp 188 176 186 138 219 249 63 69 57 122 110 107 0.90874 0.67883 -0.611 0.032548 FALSE
2 74450 74604 304 6 730876 731034 1112 5 wp 161 210 188 166 216 257 37 41 39 81 52 80 1.6119 0.70733 -0.56706 0.031521 FALSE
2 74625 74780 305 6 730694 730838 1111 5 wp 201 236 188 253 235 278 40 26 33 56 68 75 2.0113 0.82449 -0.5747 0.038993 FALSE
2 74898 75044 306 6 730424 730566 1110 5 wp 210 412 337 316 266 355 26 36 23 40 66 49 2.8401 0.68829 -0.73915 0.070858 FALSE
2 75160 75310 307 6 730163 730315 1109 5 wp 227 288 303 206 301 375 66 45 46 59 74 82 1.721 0.26691 -0.21807 0.42616 FALSE
2 75324 75485 308 6 729984 730142 1108 5 wp 152 164 160 131 180 189 42 33 33 55 65 65 1.4952 0.59602 -0.57927 0.047619 FALSE
2 75504 75631 309 6 729825 729973 1107 5 wp 145 187 202 166 194 213 64 62 89 77 103 97 0.65745 0.18122 -0.11993 0.61489 FALSE
2 75652 75803 310 6 729669 729822 1106 5 wp 233 225 222 202 202 311 197 251 234 223 318 246 -0.63565 0.026051 -0.022415 0.91002 FALSE
2 75820 75950 311 6 729526 729653 1105 5 wp 172 238 210 148 157 233 257 341 295 274 351 245 -1.1689 -0.21337 -0.04589 0.81902 FALSE
2 75961 76127 312 6 729349 729481 1104 5 wp 159 175 193 87 134 159 614 957 662 555 498 538 -2.7071 -0.6296 0.093966 0.74885 FALSE
2 76129 76262 314 6 729185 729317 1103 5 wp 153 183 168 86 132 148 575 800 557 432 513 383 -2.5694 -0.70614 0.18747 0.37467 FALSE
2 76292 76427 315 6 729027 729183 1102 5 wp 139 146 154 99 140 197 574 833 586 595 679 611 -2.8092 -0.23924 0.15961 0.44465 FALSE
2 77186 77328 326 6 728119 728267 1092 5 wp 151 158 156 137 157 188 357 425 324 244 387 256 -1.8856 -0.5052 0.50243 0.013986 FALSE
2 77362 77516 327 6 727961 728110 1091 5 wp 141 174 157 141 183 184 316 347 330 281 416 286 -1.7198 -0.20485 0.266 0.19152 FALSE
2 77969 78099 335 6 727351 727483 1083 5 wp 128 139 141 112 101 145 170 201 186 92 172 83 -1.0892 -0.88015 0.63818 0.0091544 FALSE
2 78759 78915 345 6 726560 726694 1076 5 wp 125 184 165 127 122 175 91 104 112 89 129 101 -0.025095 -0.12839 -0.078356 0.7381 FALSE
2 79098 79218 349 6 726258 726384 1071 5 wp 164 201 207 184 193 195 150 165 132 171 266 231 -0.28933 0.39633 -0.43118 0.035083 FALSE
2 79374 79534 352 6 725920 726076 1069 5 wp 149 204 238 187 170 198 93 128 117 104 173 105 0.15869 -0.0085524 -0.11089 0.62869 FALSE
2 79589 79743 353 6 725730 725888 1068 5 wp 109 141 145 184 107 160 71 81 69 65 120 71 0.18931 0.014027 0.15595 0.67539 FALSE
2 79827 79999 354 6 725477 725652 1067 5 wp 116 174 182 195 145 200 37 50 51 28 65 47 1.1215 -0.17123 0.34169 0.31959 FALSE
2 79972 80109 355 6 725393 725511 1066 5 wp 130 152 144 160 103 162 66 84 89 45 90 61 0.19306 -0.47943 0.43615 0.16278 FALSE
2 80156 80286 356 6 725186 725318 1064 5 wp 113 132 113 125 97 108 49 78 67 23 64 33 0.25511 -0.88584 0.73816 0.031678 FALSE
2 80483 80639 358 6 724837 724995 1062 5 wp 136 196 164 163 151 164 50 57 38 32 33 38 1.1292 -0.66125 0.57972 0.058445 FALSE
2 80930 81089 360 6 724383 724552 1060 5 wp 104 142 137 204 136 172 32 28 44 19 66 30 1.214 -0.094602 0.49953 0.32449 FALSE
2 81112 81280 361 6 724214 724372 1059 5 wp 130 187 187 152 185 197 144 196 146 190 248 210 -0.59053 0.24426 -0.1991 0.33362 FALSE
2 81581 81721 366 6 723743 723872 1056 5 wp 168 171 167 143 159 182 304 407 329 307 448 308 -1.6696 -0.14823 0.031481 0.87753 FALSE
2 82061 82185 371 6 723261 723417 1053 5 wp 109 134 121 155 135 192 252 397 320 338 515 347 -2.0427 0.13229 0.22474 0.3301 FALSE
2 82475 82618 377 6 722857 723002 1050 5 wp 202 258 268 221 259 341 749 1118 815 764 897 775 -2.5148 -0.29872 0.41939 0.028427 FALSE
2 82777 82932 381 6 722544 722700 1046 5 wp 163 156 175 97 171 191 769 1077 758 698 701 663 -3.0224 -0.49019 0.31516 0.16029 FALSE
2 83211 83369 384 6 722127 722265 1041 5 wp 168 199 178 148 205 258 425 544 445 376 466 388 -2.012 -0.37329 0.47576 0.020379 FALSE
2 83695 83833 387 6 721662 721781 1038 5 wp 181 182 187 140 183 185 60 67 76 78 91 96 0.7996 0.20964 -0.37618 0.123 FALSE
2 83835 83977 388 6 721496 721657 1037 5 wp 135 187 156 147 152 224 44 32 37 44 68 50 1.4248 0.32698 -0.25226 0.39231 FALSE
2 84000 84152 389 6 721323 721477 1036 5 wp 219 241 239 139 262 303 42 26 27 47 43 64 2.2209 0.51687 -0.58355 0.15802 FALSE
2 84175 84317 390 6 721159 721307 1035 5 wp 239 295 303 223 298 344 23 24 34 45 61 55 2.7229 0.81229 -0.81659 0.0023327 FALSE
2 84491 84635 391 6 720841 720988 1034 5 wp 147 229 203 134 198 201 205 241 212 286 349 337 -0.83592 0.38945 -0.55009 0.0061605 FALSE
2 84673 84795 392 6 720679 720835 1033 5 wp 164 188 217 158 202 244 142 222 134 228 255 233 -0.43752 0.36659 -0.33339 0.099668 FALSE
2 84810 84970 393 6 720513 720663 1032 5 wp 157 208 195 147 176 228 184 171 159 197 243 238 -0.5301 0.21792 -0.29361 0.14909 FALSE
2 85163 85294 395 6 720157 720316 1029 5 wp 142 160 180 139 180 203 151 175 139 177 213 238 -0.59002 0.26341 -0.19894 0.33779 FALSE
2 85427 85582 398 6 719895 720033 1025 5 wp 213 207 220 133 170 207 174 189 147 170 229 184 -0.30849 0.012818 -0.40226 0.049156 FALSE
2 85750 85908 400 6 719569 719724 1022 5 wp 170 206 189 131 160 199 172 207 164 215 236 245 -0.58249 0.19112 -0.45109 0.026908 FALSE
2 86203 86349 403 6 719134 719297 1018 5 wp 136 163 173 131 167 180 278 303 236 312 373 322 -1.4372 0.12595 -0.15404 0.44852 FALSE
2 86381 86503 404 6 718971 719125 1017 5 wp 162 178 154 163 203 216 262 316 238 307 391 324 -1.3583 0.15041 0.03442 0.86457 FALSE
2 86537 86674 405 6 718806 718942 1016 5 wp 166 231 203 182 166 239 263 376 318 305 438 353 -1.3131 0.020757 -0.09875 0.62478 FALSE
2 86723 86859 406 6 718612 718774 1015 5 wp 222 281 289 236 267 337 478 618 477 579 561 585 -1.6306 -0.023803 0.059678 0.76425 FALSE
2 86881 87033 407 6 718440 718596 1014 5 wp 188 189 226 190 183 222 290 410 336 277 429 268 -1.4124 -0.2708 0.20515 0.30904 FALSE
2 87045 87195 408 6 718285 718435 1013 5 wp 157 227 201 176 210 262 349 512 304 371 479 392 -1.6272 -0.070098 0.16992 0.44566 FALSE
2 87193 87350 409 6 718128 718286 1012 5 wp 158 211 183 159 182 234 225 283 229 200 283 197 -1.0586 -0.29602 0.30368 0.13031 FALSE
2 87370 87505 410 6 717969 718106 1011 5 wp 173 194 210 145 197 244 78 124 107 149 143 120 0.26722 0.25454 -0.29108 0.18022 FALSE
2 87527 87684 411 6 717795 717960 1010 5 wp 150 173 155 145 182 181 56 70 77 71 69 70 0.59606 -0.12008 0.16211 0.52855 FALSE
2 87722 87852 412 6 717623 717755 1008 5 wp 166 202 212 181 198 245 23 38 38 30 53 46 1.9113 0.20516 -0.14718 0.61233 FALSE
2 89189 89332 416 6 716147 716311 1003 5 wp 126 143 163 120 142 168 9 8 13 10 12 10 3.1994 -0.088341 0.031797 0.94992 FALSE
2 89335 89482 417 6 715977 716132 1002 5 wp 158 161 156 142 157 199 11 14 7 13 16 18 3.2643 0.3862 -0.37909 0.3958 FALSE
2 89928 90064 418 6 715417 715557 1001 5 wp 154 252 206 207 164 257 13 13 15 27 50 26 3.2438 1.136 -1.1361 0.003404 FALSE
2 90078 90234 419 6 715273 715403 1000 5 wp 175 215 198 124 193 281 31 21 22 53 50 58 2.3354 0.94459 -1.0001 0.0067455 FALSE
2 90262 90386 420 6 715093 715231 999 5 wp 121 115 126 89 138 148 31 24 21 40 38 32 1.6097 0.35554 -0.37033 0.34596 FALSE
2 90358 90504 421 6 714967 715121 998 5 wp 92 154 134 131 153 174 28 23 16 36 49 40 1.8435 0.71604 -0.48073 0.19161 FALSE
2 90648 90772 422 6 714689 714835 997 5 wp 123 178 187 148 197 247 38 32 25 53 40 60 1.7051 0.52243 -0.29354 0.32298 FALSE
2 90788 90933 423 6 714523 714692 996 5 wp 203 210 212 197 205 264 37 56 43 69 61 70 1.5707 0.39667 -0.36095 0.15683 FALSE
2 90962 91108 424 6 714371 714523 995 5 wp 200 227 193 178 258 245 101 73 78 111 113 142 0.64358 0.3558 -0.27185 0.37728 FALSE
2 91146 91286 425 6 714195 714331 994 5 wp 206 200 182 116 235 281 212 255 164 308 258 327 -0.72431 0.35378 -0.34171 0.35821 FALSE
2 91303 91433 426 6 714047 714179 993 5 wp 112 128 139 121 124 152 150 240 123 163 214 167 -1.0583 -0.073718 0.094661 0.73694 FALSE
2 91432 91574 428 6 713904 714048 992 5 wp 153 182 190 122 185 206 278 355 280 306 312 316 -1.4376 -0.12907 0.040991 0.83932 FALSE
2 91598 91722 429 6 713751 713869 991 5 wp 108 103 97 64 109 120 134 211 164 172 172 200 -1.3449 -0.055574 -0.08567 0.74906 FALSE
2 91743 91909 430 6 713574 713737 990 5 wp 143 215 184 152 170 236 190 240 205 194 217 183 -0.87496 -0.26629 0.25792 0.20366 FALSE
2 91913 92036 431 6 713417 713575 989 5 wp 133 138 143 131 158 186 78 97 94 112 114 85 -0.015083 0.038525 0.1046 0.66279 FALSE
2 92083 92234 432 6 713251 713401 988 5 wp 71 117 126 128 84 146 22 22 32 41 56 33 1.3789 0.58235 -0.42185 0.30533 FALSE
2 92363 92483 433 6 712974 713120 987 5 wp 158 142 135 130 172 192 15 18 18 29 28 34 2.4671 0.66857 -0.55283 0.14764 FALSE
2 92508 92650 434 6 712825 712977 986 5 wp 140 184 166 169 168 175 24 33 28 33 45 36 1.8866 0.2492 -0.21705 0.50617 FALSE
2 92690 92838 435 6 712640 712792 985 5 wp 127 143 143 121 142 154 45 70 60 85 77 85 0.60588 0.33976 -0.37289 0.17133 FALSE
2 93139 93286 438 6 712196 712348 982 5 wp 134 164 191 131 176 233 280 367 252 318 356 295 -1.5176 -0.056596 0.14251 0.48112 FALSE
2 93286 93439 439 6 712039 712195 981 5 wp 143 186 181 168 169 227 135 153 138 108 185 132 -0.38716 -0.19171 0.28929 0.17404 FALSE
2 93721 93885 442 6 711602 711763 979 5 wp 187 198 226 179 198 253 78 138 92 101 139 120 0.362 0.06067 -0.070588 0.74608 FALSE
2 93897 94030 443 6 711433 711589 978 5 wp 174 178 174 169 214 234 181 157 141 189 223 175 -0.51143 0.10698 0.067641 0.77123 FALSE
2 95203 95333 457 6 710152 710310 964 5 wp 189 249 227 208 236 292 420 552 400 480 617 467 -1.6831 0.016946 0.080939 0.68898 FALSE
2 95539 95679 459 6 709812 709965 961 5 wp 164 229 206 171 202 231 123 154 150 176 219 177 -0.1582 0.24587 -0.27731 0.17773 FALSE
2 95697 95845 460 6 709639 709793 960 5 wp 237 291 286 252 291 312 55 49 76 70 100 90 1.5257 0.34429 -0.31531 0.1678 FALSE
2 95862 96007 461 6 709478 709627 959 5 wp 145 234 253 208 175 267 48 39 46 58 89 63 1.5794 0.46404 -0.45799 0.12724 FALSE
2 96027 96167 462 6 709317 709463 958 5 wp 99 144 149 212 116 175 8 12 15 13 26 13 2.8321 0.37197 -0.019882 0.97686 FALSE
2 96659 96800 465 6 708680 708827 955 5 wp 245 365 314 244 331 371 187 251 226 304 419 368 -0.16947 0.54106 -0.55257 0.0056079 FALSE
2 97262 97377 473 6 708083 708220 950 5 wp 99 116 134 118 98 142 83 102 110 129 228 198 -0.40427 0.72185 -0.72924 0.012629 FALSE
2 97693 97836 479 6 707652 707794 942 5 wp 146 186 197 119 157 168 187 254 182 288 357 322 -0.87474 0.46708 -0.76465 0.00016558 FALSE
2 97841 97967 481 6 707522 707646 940 5 wp 128 212 196 114 151 205 138 181 155 271 370 275 -0.47261 0.77288 -1.0126 7.2919e-07 TRUE
2 97977 98083 482 6 707385 707535 939 5 wp 109 126 143 157 151 190 132 135 110 281 408 308 -0.64277 1.2169 -0.86321 3.9508e-05 FALSE
2 98136 98277 484 6 707229 707373 938 5 wp 117 140 123 124 132 184 100 147 123 188 288 203 -0.59571 0.69711 -0.54181 0.012068 FALSE
2 98612 98766 488 6 706749 706906 934 5 wp 167 211 242 187 205 235 379 514 408 678 820 705 -1.7105 0.59226 -0.61568 0.0024468 FALSE
2 98777 98912 489 6 706575 706714 933 5 wp 184 210 222 151 195 217 403 549 429 653 774 618 -1.7994 0.39898 -0.5795 0.0045477 FALSE
2 99575 99705 495 6 705787 705933 926 5 wp 149 190 188 136 244 237 258 293 245 192 185 199 -1.2415 -0.63226 0.80808 0.00018537 FALSE
2 99891 100036 497 6 705453 705598 924 5 wp 207 263 261 182 227 285 72 76 58 73 67 96 1.1818 0.030673 -0.15886 0.49421 FALSE
2 100328 100469 499 6 705013 705180 922 5 wp 85 116 110 158 81 134 73 82 87 24 53 33 -0.29203 -1.3419 1.585 0.00032401 FALSE
2 100470 100601 500 6 704883 705019 921 5 wp 170 201 186 94 157 190 227 314 230 73 96 99 -1.1019 -1.6916 1.2909 1.6186e-09 TRUE
2 100628 100758 501 6 704728 704861 920 5 wp 153 160 169 116 145 181 151 186 134 60 64 58 -0.60109 -1.5404 1.3564 8.0421e-09 TRUE
2 100777 100934 502 6 704571 704712 919 5 wp 113 131 140 77 165 149 172 183 108 48 53 65 -0.91245 -1.646 1.6138 0.00031234 FALSE
2 100931 101082 503 6 704405 704557 918 5 wp 194 279 260 171 197 256 146 109 88 45 78 80 0.42625 -0.95774 0.67777 0.03892 FALSE
2 101101 101235 504 6 704249 704384 917 5 wp 170 206 219 162 191 220 83 74 63 36 48 37 0.78491 -1.0465 0.94584 0.00030258 FALSE
2 101447 101585 505 6 703900 704042 916 5 wp 107 122 116 112 138 142 43 44 39 39 66 50 0.81064 0.10991 0.028132 0.93345 FALSE
2 101591 101737 506 6 703745 703901 915 5 wp 154 201 200 145 186 251 82 85 58 81 108 85 0.65619 0.1056 -0.094535 0.6891 FALSE
2 101835 101993 507 6 703494 703652 914 5 wp 124 185 162 164 158 194 61 69 52 71 55 88 0.72362 0.075148 0.020158 0.93847 FALSE
2 102012 102158 508 6 703319 703475 913 5 wp 127 144 173 112 155 190 68 64 67 60 78 78 0.50713 -0.063419 0.048266 0.85571 FALSE
2 102331 102485 510 6 702996 703144 911 5 wp 129 193 156 153 162 170 197 253 215 185 230 190 -1.121 -0.30951 0.29606 0.1487 FALSE
2 102494 102637 511 6 702847 702987 910 5 wp 195 251 212 164 193 183 376 509 406 378 473 367 -1.6086 -0.25493 -0.067448 0.74145 FALSE
2 102668 102808 512 6 702656 702816 909 5 wp 167 161 202 168 194 260 495 571 472 463 547 449 -2.1762 -0.25105 0.42102 0.040231 FALSE
2 103473 103609 521 6 701868 702012 902 5 wp 160 205 210 181 213 236 96 125 119 96 211 109 0.11328 0.087971 0.0023653 0.9932 FALSE
2 103889 104038 528 6 701450 701608 898 5 wp 118 157 164 161 175 198 73 84 83 67 126 88 0.22233 0.037673 0.20622 0.3948 FALSE
2 104208 104354 530 6 701149 701293 894 5 wp 110 117 113 122 111 143 76 89 89 82 140 92 -0.21819 0.1162 -0.020013 0.93787 FALSE
2 104715 104841 534 6 700642 700778 891 5 wp 159 209 219 170 188 250 128 140 121 169 242 183 -0.055322 0.42722 -0.42571 0.039537 FALSE
2 105050 105187 537 6 700298 700460 888 5 wp 128 173 159 189 155 219 73 97 83 136 185 148 0.22023 0.71488 -0.4645 0.037956 FALSE
2 105426 105552 541 6 699926 700106 885 5 wp 143 154 184 190 222 301 121 144 136 275 314 231 -0.37995 0.85719 -0.34755 0.089093 FALSE
2 105953 106089 547 6 699405 699563 881 5 wp 180 196 211 123 218 257 342 457 395 586 627 604 -1.6601 0.4429 -0.48367 0.018262 FALSE
2 106094 106216 549 6 699272 699422 880 5 wp 113 126 122 175 183 217 298 337 290 448 558 430 -1.9993 0.45535 0.16855 0.41813 FALSE
2 106388 106555 553 6 698954 699111 878 5 wp 175 166 243 156 211 228 503 670 538 598 640 644 -2.1861 -0.023397 -0.0013089 0.99487 FALSE
2 106882 107022 557 6 698463 698625 874 5 wp 145 225 227 173 195 220 99 150 137 148 212 168 -0.017584 0.27716 -0.33401 0.10927 FALSE
2 107061 107197 558 6 698315 698461 873 5 wp 129 170 176 176 140 167 29 41 45 51 75 38 1.4005 0.328 -0.32955 0.28951 FALSE
2 107223 107373 559 6 698113 698285 872 5 wp 152 211 211 142 162 212 24 32 22 46 40 38 2.2351 0.50627 -0.70794 0.024681 FALSE
2 107379 107525 560 6 697961 698109 871 5 wp 162 189 202 154 169 214 22 24 21 32 37 38 2.4027 0.50274 -0.59588 0.071273 FALSE
2 107641 107770 561 6 697695 697849 870 5 wp 102 185 170 186 140 173 18 15 20 17 34 26 2.4351 0.3383 -0.21903 0.64136 FALSE
2 107867 108027 562 6 697480 697622 869 5 wp 171 196 195 146 191 234 49 57 35 56 83 54 1.3579 0.27384 -0.30925 0.2426 FALSE
2 108014 108177 563 6 697303 697449 868 5 wp 218 285 253 184 266 308 56 83 60 99 124 123 1.2887 0.63105 -0.68243 0.0021941 FALSE
2 108194 108332 564 6 697147 697291 867 5 wp 193 222 205 186 223 260 126 149 97 156 208 154 0.10111 0.30162 -0.24452 0.23879 FALSE
2 108362 108499 565 6 696975 697113 866 5 wp 141 162 169 150 149 181 202 230 161 224 307 205 -0.96973 0.13045 -0.15131 0.47267 FALSE
2 108513 108649 566 6 696810 696968 865 5 wp 129 152 149 160 137 146 204 272 213 242 346 237 -1.3166 0.081511 -0.071704 0.72641 FALSE
2 108845 109017 568 6 696464 696620 863 5 wp 170 261 235 189 195 263 384 438 370 332 504 381 -1.4928 -0.15715 0.072096 0.72229 FALSE
2 109059 109188 571 6 696295 696425 862 5 wp 136 202 192 136 202 238 286 407 327 350 488 419 -1.5869 0.1295 -0.060078 0.76836 FALSE
2 109442 109563 576 6 695921 696079 858 5 wp 223 251 216 199 242 337 363 545 386 557 564 576 -1.5307 0.24018 -0.1353 0.51951 FALSE
2 109576 109726 577 6 695759 695905 857 5 wp 185 230 220 173 179 229 276 362 258 323 388 392 -1.1335 0.135 -0.31126 0.12253 FALSE
2 109734 109874 578 6 695592 695752 856 5 wp 137 207 201 216 172 241 154 226 181 177 243 204 -0.6848 -0.017505 0.19017 0.34756 FALSE
2 109939 110063 580 6 695419 695553 854 5 wp 73 109 114 125 89 165 48 48 47 52 75 57 0.39129 0.17666 0.13543 0.68415 FALSE
2 110103 110248 581 6 695243 695409 853 5 wp 150 210 214 196 192 277 37 42 46 58 87 68 1.5485 0.58699 -0.42168 0.10409 FALSE
2 110262 110422 582 6 695067 695218 852 5 wp 166 148 193 150 162 210 25 34 33 39 34 38 1.8305 0.10672 -0.12452 0.69663 FALSE
2 110441 110591 583 6 694896 695052 851 5 wp 212 252 230 279 219 290 15 19 26 26 36 43 2.891 0.63186 -0.48681 0.16792 FALSE
2 110668 110816 584 6 694672 694820 850 5 wp 168 212 211 245 244 239 22 18 21 26 24 24 2.6277 0.10369 0.17007 0.61021 FALSE
2 110949 111106 586 6 694379 694535 848 5 wp 169 189 179 111 198 235 24 25 25 36 40 45 2.2191 0.53674 -0.59258 0.11052 FALSE
2 111116 111238 587 6 694225 694375 847 5 wp 198 201 219 110 213 265 19 30 18 30 29 38 2.5835 0.38351 -0.54118 0.23348 FALSE
2 111396 111524 588 6 693961 694115 846 5 wp 176 238 243 195 209 257 22 38 20 22 30 33 2.3995 -0.077803 0.04467 0.88555 FALSE
2 111546 111695 589 6 693789 693943 845 5 wp 213 249 239 144 226 279 37 35 30 58 51 57 2.138 0.53428 -0.71273 0.013015 FALSE
2 111704 111833 590 6 693653 693783 844 5 wp 191 201 221 120 214 276 53 54 67 77 69 92 1.1698 0.2838 -0.37209 0.28991 FALSE
2 111860 112002 591 6 693465 693623 843 5 wp 144 193 182 129 192 228 96 149 107 138 130 170 -0.074719 0.16597 -0.14098 0.57902 FALSE
2 112017 112169 592 6 693297 693455 842 5 wp 159 155 168 135 203 234 192 258 225 271 243 272 -1.1166 0.064688 0.1162 0.62517 FALSE
2 112165 112299 593 6 693164 693322 841 5 wp 150 184 160 126 158 198 289 422 353 350 367 375 -1.7401 -0.12081 0.02889 0.88788 FALSE
2 112326 112487 594 6 693000 693158 840 5 wp 145 169 150 118 221 224 576 727 527 770 550 745 -2.612 0.036515 0.17637 0.68118 FALSE
2 112507 112624 596 6 692866 692976 839 5 wp 156 165 186 127 204 197 378 560 413 525 483 541 -2.0409 0.051598 -0.04661 0.86211 FALSE
2 112838 112990 599 6 692493 692651 836 5 wp 130 197 190 134 167 236 180 250 211 331 271 300 -0.95712 0.3455 -0.34542 0.2421 FALSE
2 113005 113145 600 6 692322 692483 835 5 wp 133 191 167 132 189 251 81 95 82 145 103 122 0.27946 0.369 -0.21021 0.49238 FALSE
2 113165 113311 601 6 692171 692325 834 5 wp 184 238 227 186 198 273 27 46 43 56 70 72 1.8451 0.60327 -0.63798 0.014445 FALSE
2 113343 113492 602 6 691996 692142 833 5 wp 123 187 174 170 152 226 20 26 31 21 27 44 2.0002 0.086434 0.050532 0.88172 FALSE
2 113622 113776 603 6 691716 691870 832 5 wp 113 160 169 143 142 185 8 10 13 11 20 20 3.1814 0.53771 -0.48741 0.28765 FALSE
2 113788 113937 604 6 691547 691697 831 5 wp 193 247 258 185 234 279 35 22 28 44 54 72 2.3834 0.82058 -0.87 0.0015023 FALSE
2 113963 114111 605 6 691379 691524 830 5 wp 150 136 148 112 130 173 26 26 27 40 37 36 1.8239 0.34531 -0.47953 0.18201 FALSE
2 114119 114269 606 6 691214 691364 829 5 wp 159 162 165 166 180 211 32 67 66 60 75 63 0.93247 0.096731 0.047752 0.85645 FALSE
2 114274 114404 607 6 691059 691211 828 5 wp 101 148 135 143 147 181 89 135 133 104 154 116 -0.53819 -0.10996 0.36396 0.11034 FALSE
2 114432 114591 608 6 690877 691037 827 5 wp 134 150 146 130 154 182 287 350 316 331 317 285 -1.7879 -0.19544 0.25893 0.20562 FALSE
2 114604 114738 610 6 690745 690870 826 5 wp 107 171 141 129 139 171 324 458 363 313 397 317 -2.0925 -0.32625 0.35266 0.088457 FALSE
2 114760 114925 611 6 690569 690711 825 5 wp 154 203 208 195 191 237 523 818 604 635 815 672 -2.4164 -0.037509 0.1385 0.49206 FALSE
2 115622 115756 620 6 689732 689866 818 5 wp 155 240 231 160 205 277 311 422 321 459 489 490 -1.3972 0.2886 -0.30355 0.13594 FALSE
2 115781 115934 621 6 689551 689708 817 5 wp 186 196 206 143 192 258 382 475 375 480 528 492 -1.7022 0.11794 -0.17293 0.39845 FALSE
2 115940 116111 622 6 689403 689545 816 5 wp 147 191 204 156 176 220 413 448 354 478 489 466 -1.8149 0.069549 -0.089585 0.6736 FALSE
2 116104 116233 623 6 689253 689392 815 5 wp 170 218 243 183 244 287 245 308 253 338 437 327 -0.99802 0.27496 -0.14615 0.46574 FALSE
2 116253 116377 624 6 689093 689235 814 5 wp 132 155 146 152 135 196 79 75 81 105 182 112 0.23433 0.56711 -0.46082 0.052665 FALSE
2 116425 116574 625 6 688908 689058 813 5 wp 189 285 251 207 255 314 74 128 109 200 186 176 0.58085 0.69886 -0.64737 0.0024602 FALSE
2 116589 116747 626 6 688739 688899 812 5 wp 121 205 214 200 174 234 41 60 41 61 93 62 1.2768 0.42906 -0.28572 0.3002 FALSE
2 117742 117885 632 6 687609 687767 805 5 wp 168 224 220 147 236 244 82 83 93 175 153 148 0.5912 0.71526 -0.73014 0.0067537 FALSE
2 117907 118051 634 6 687428 687580 804 5 wp 150 177 176 116 186 214 130 143 124 178 154 167 -0.3028 0.16744 -0.19178 0.43075 FALSE
2 118064 118192 635 6 687269 687426 803 5 wp 150 171 155 117 172 244 161 202 142 249 214 207 -0.71787 0.25497 -0.16961 0.55826 FALSE
2 118225 118369 636 6 687106 687262 802 5 wp 197 228 230 175 207 264 315 362 244 259 329 290 -1.131 -0.24271 0.16713 0.40315 FALSE
2 118382 118524 637 6 686943 687104 800 5 wp 134 194 211 152 205 220 246 289 214 203 267 254 -1.1242 -0.223 0.28066 0.16173 FALSE
2 118725 118851 640 6 686613 686745 796 5 wp 153 182 199 180 145 189 381 448 304 218 320 232 -1.7266 -0.73922 0.64828 0.0097125 FALSE
2 118911 119043 643 6 686443 686591 794 5 wp 173 219 210 205 222 257 348 364 282 280 334 292 -1.3715 -0.31116 0.45225 0.02431 FALSE
2 119424 119579 646 6 685880 686064 790 5 wp 219 273 281 223 234 291 114 134 127 178 191 179 0.39795 0.37666 -0.46944 0.021359 FALSE
2 119578 119751 648 6 685756 685914 789 5 wp 201 263 275 164 171 250 160 192 172 204 209 207 -0.1511 0.075355 -0.46469 0.021001 FALSE
2 119744 119886 649 6 685617 685772 788 5 wp 148 185 193 164 177 208 159 121 126 169 225 198 -0.28797 0.35045 -0.33147 0.15181 FALSE
2 119882 120029 651 6 685455 685609 787 5 wp 131 163 194 196 166 213 87 130 121 109 185 132 -0.11201 0.15205 0.049609 0.82692 FALSE
2 120263 120408 654 6 685087 685225 783 5 wp 138 238 228 187 176 257 180 249 249 166 237 186 -0.8204 -0.38167 0.38044 0.068113 FALSE
2 121209 121356 663 6 684139 684284 770 5 wp 141 151 189 146 121 217 251 328 269 225 319 200 -1.4565 -0.36927 0.31971 0.11452 FALSE
2 121350 121481 664 6 684003 684143 769 5 wp 156 221 177 163 180 251 159 199 174 239 323 221 -0.58537 0.37764 -0.33057 0.10131 FALSE
2 121523 121665 665 6 683823 683977 768 5 wp 182 280 273 217 205 266 114 154 126 178 252 192 0.25177 0.48212 -0.61312 0.0025405 FALSE
2 121684 121816 666 6 683666 683808 767 5 wp 121 195 205 194 152 232 33 20 49 46 84 41 1.6686 0.52281 -0.40274 0.29544 FALSE
2 122016 122168 669 6 683320 683467 765 5 wp 185 229 268 231 218 274 45 21 34 45 59 62 2.1089 0.54258 -0.49688 0.063472 FALSE
2 122302 122451 670 6 683051 683202 764 5 wp 129 225 196 231 155 232 49 38 49 26 67 40 1.337 -0.25677 0.40784 0.34966 FALSE
2 122651 122819 672 6 682712 682836 761 5 wp 85 105 116 136 74 112 72 84 110 49 112 39 -0.45351 -0.63875 0.69536 0.1782 FALSE
2 123273 123425 679 6 682087 682242 755 5 wp 136 154 127 113 216 200 904 1066 771 833 873 894 -3.3508 -0.23884 0.52157 0.037899 FALSE
2 123900 124053 683 6 681459 681585 748 5 wp 170 232 244 173 196 274 406 620 562 392 595 446 -1.9385 -0.32561 0.26692 0.23563 FALSE
2 124063 124213 684 6 681283 681429 747 5 wp 111 160 146 177 106 173 128 202 206 111 226 101 -1.0052 -0.4943 0.59762 0.17222 FALSE
2 124376 124516 686 6 680952 681114 745 5 wp 123 183 166 146 167 232 38 68 59 40 79 56 0.8757 -0.093593 0.2498 0.35976 FALSE
2 124563 124687 687 6 680799 680931 744 5 wp 174 218 204 141 197 232 63 50 55 60 64 78 1.1748 0.087746 -0.2077 0.41284 FALSE
2 124708 124856 688 6 680629 680787 743 5 wp 179 191 191 177 213 223 28 23 43 46 49 57 1.9319 0.51496 -0.43544 0.12962 FALSE
2 125031 125162 689 6 680324 680480 742 5 wp 230 291 269 234 247 298 16 21 14 35 34 46 3.3139 1.0074 -1.0727 0.00046587 FALSE
2 125182 125323 690 6 680161 680307 741 5 wp 154 271 233 188 195 232 32 34 38 42 49 48 2.0032 0.24299 -0.37094 0.1851 FALSE
2 125330 125489 691 6 680000 680155 740 5 wp 193 249 235 178 234 270 90 118 79 137 138 136 0.59942 0.35583 -0.39572 0.064853 FALSE
2 125494 125637 692 6 679842 679989 739 5 wp 139 155 174 150 163 240 98 120 111 159 169 129 -0.13295 0.30277 -0.12149 0.5777 FALSE
2 125659 125783 693 6 679677 679829 738 5 wp 98 106 125 102 112 147 135 160 151 171 227 182 -1.0818 0.19969 -0.11844 0.59153 FALSE
2 125824 125980 694 6 679507 679661 737 5 wp 192 197 183 144 234 237 410 507 332 488 441 489 -1.7527 0.032109 0.0076976 0.9799 FALSE
2 126278 126401 698 6 679087 679246 734 5 wp 159 184 200 213 178 298 183 214 203 112 162 142 -0.78847 -0.70934 0.99752 1.1771e-06 TRUE
2 126765 126934 702 6 678559 678723 730 5 wp 130 197 193 110 146 201 206 277 187 166 237 158 -1.0088 -0.43158 0.19215 0.34964 FALSE
2 126970 127107 703 6 678377 678519 728 5 wp 149 184 213 124 206 202 128 145 91 153 152 176 -0.060012 0.24168 -0.32683 0.25093 FALSE
2 127115 127257 704 6 678207 678371 727 5 wp 144 208 189 167 206 274 61 71 78 83 115 120 0.71514 0.42111 -0.21582 0.35282 FALSE
2 127457 127593 707 6 677909 678051 724 5 wp 114 156 178 136 144 184 22 13 27 19 25 20 2.1854 -0.14754 0.15773 0.68997 FALSE
2 128163 128313 712 6 677173 677327 716 5 wp 125 183 145 90 198 204 417 608 402 751 669 770 -2.2891 0.47695 -0.42052 0.23021 FALSE
2 128323 128481 713 6 677013 677172 715 5 wp 160 149 185 137 174 225 582 744 638 900 809 899 -2.6234 0.25556 -0.20538 0.47177 FALSE
2 128497 128627 714 6 676865 677013 714 5 wp 159 165 169 117 212 211 620 794 582 973 931 966 -2.6476 0.36962 -0.30186 0.25623 FALSE
2 128788 128916 717 6 676554 676700 711 5 wp 137 201 185 142 178 246 411 547 480 671 670 736 -2.1053 0.37267 -0.31401 0.18541 FALSE
2 129039 129181 718 6 676311 676450 709 5 wp 139 207 202 155 196 237 372 581 498 569 636 566 -2.0453 0.12785 -0.071653 0.72682 FALSE
2 129187 129331 719 6 676156 676303 708 5 wp 197 192 209 186 229 248 555 847 715 803 997 947 -2.4489 0.21275 -0.11737 0.55101 FALSE
2 130409 130545 732 6 674938 675073 695 5 wp 163 177 154 85 169 168 1042 1593 1004 1310 1351 1433 -3.4969 0.024949 -0.32151 0.29532 FALSE
2 131125 131265 739 6 674278 674404 689 5 wp 142 169 159 123 211 243 529 694 666 801 855 783 -2.6468 0.20272 0.029801 0.88347 FALSE
2 131297 131415 742 6 674076 674212 688 5 wp 182 189 182 146 203 253 453 633 540 532 631 580 -2.1853 -0.065552 0.12162 0.55191 FALSE
2 131593 131745 744 6 673778 673926 686 5 wp 141 179 192 153 180 269 111 152 132 125 156 145 -0.26753 -0.061376 0.23529 0.26981 FALSE
2 132080 132232 747 6 673255 673411 683 5 wp 154 268 290 244 223 292 28 26 29 28 51 50 2.4308 0.4464 -0.37693 0.29921 FALSE
2 132387 132534 748 6 672956 673113 682 5 wp 119 107 123 116 130 175 29 21 25 34 40 52 1.575 0.56719 -0.36434 0.33211 FALSE
2 132563 132709 749 6 672780 672918 681 5 wp 112 118 127 126 122 142 34 33 32 27 51 33 1.2072 -0.030273 0.11414 0.75898 FALSE
2 132726 132872 750 6 672609 672761 680 5 wp 132 148 165 160 139 188 90 114 102 89 113 95 -0.099912 -0.21759 0.30269 0.19664 FALSE
2 132877 133026 751 6 672448 672607 679 5 wp 183 210 214 146 157 206 197 244 207 227 252 184 -0.73378 -0.13881 -0.16829 0.40442 FALSE
2 133208 133355 753 6 672140 672290 677 5 wp 164 177 168 137 208 231 664 732 534 710 558 653 -2.5596 -0.15769 0.27031 0.47831 FALSE
2 133355 133506 754 6 671954 672114 676 5 wp 137 157 147 131 150 179 291 389 293 348 391 391 -1.7751 0.053136 -0.043899 0.831 FALSE
2 134328 134467 760 6 671002 671170 664 5 wp 131 205 159 118 175 214 553 845 576 898 1007 884 -2.6298 0.34321 -0.3623 0.073465 FALSE
2 134636 134803 762 6 670693 670842 659 5 wp 174 204 223 88 179 186 763 1165 679 421 449 437 -2.741 -1.1427 0.67009 0.071511 FALSE
2 134945 135078 764 6 670392 670552 656 5 wp 208 186 184 127 254 269 409 621 429 195 220 208 -1.9481 -1.3832 1.4719 1.3363e-08 TRUE
2 135087 135253 765 6 670225 670386 655 5 wp 156 214 211 127 191 216 195 214 220 92 109 88 -0.7671 -1.302 1.1296 1.0213e-07 TRUE
2 135248 135405 766 6 670068 670224 654 5 wp 187 191 211 103 171 198 89 133 94 49 75 60 0.27012 -0.95141 0.56628 0.019009 FALSE
2 135417 135527 767 6 669892 670053 653 5 wp 132 139 140 139 131 211 29 43 35 23 36 37 1.3118 -0.32825 0.48867 0.1547 FALSE
2 136490 136624 770 6 668855 668983 650 5 wp 130 152 135 130 121 150 66 86 72 31 42 38 0.26104 -1.1864 1.0845 0.00031175 FALSE
2 136676 136831 771 6 668638 668818 649 5 wp 152 197 164 163 198 252 183 261 205 92 107 117 -0.97439 -1.2023 1.4043 2.3216e-11 TRUE
2 136859 137005 772 6 668464 668612 648 5 wp 151 145 181 119 159 207 274 272 230 96 122 106 -1.3469 -1.4438 1.4011 5.6131e-08 TRUE
2 137002 137161 773 6 668342 668520 647 5 wp 171 214 247 186 239 274 200 256 195 145 189 161 -0.68548 -0.56786 0.6665 0.00092943 FALSE
2 137284 137443 775 6 668032 668186 645 5 wp 118 184 120 105 145 223 189 192 174 252 210 305 -1.0512 0.30782 -0.21686 0.58106 FALSE
2 137855 138011 778 6 667475 667627 641 5 wp 187 212 251 212 194 264 84 88 66 103 145 128 0.80516 0.48061 -0.48281 0.028812 FALSE
2 138575 138722 786 6 666745 666899 634 5 wp 163 185 175 124 177 200 326 461 314 337 363 293 -1.7028 -0.30897 0.18975 0.35217 FALSE
2 138741 138902 787 6 666573 666729 633 5 wp 101 142 152 109 138 148 317 391 291 325 375 356 -1.9844 -0.087466 0.047049 0.82074 FALSE
2 139001 139130 790 6 666322 666484 630 5 wp 108 144 131 109 145 183 303 406 322 359 424 375 -2.068 0.00046516 0.13509 0.51582 FALSE
2 139928 140085 803 6 665383 665528 620 5 wp 129 159 161 112 115 157 105 113 109 80 88 103 -0.19013 -0.44389 0.16769 0.48699 FALSE
2 140268 140395 806 6 665060 665189 617 5 wp 89 120 123 129 110 164 19 27 45 38 34 24 1.2145 -0.095067 0.33156 0.39765 FALSE
2 140885 141034 807 6 664448 664604 616 5 wp 121 185 158 172 132 232 36 47 26 47 55 47 1.4464 0.28367 -0.12286 0.68926 FALSE
2 141192 141323 808 6 664154 664289 615 5 wp 151 200 165 171 146 202 16 15 16 19 21 26 2.8108 0.31587 -0.35083 0.36356 FALSE
2 141350 141498 809 6 663980 664139 614 5 wp 133 172 143 122 158 187 12 14 13 17 27 23 2.8807 0.60117 -0.59604 0.15872 FALSE
2 141797 141943 812 6 663523 663665 611 5 wp 191 213 212 153 181 235 81 118 85 66 71 81 0.4857 -0.54374 0.37077 0.11248 FALSE
2 142310 142439 817 6 663030 663168 606 5 wp 144 200 234 171 189 203 28 44 40 50 49 38 1.7208 0.12456 -0.19357 0.50049 FALSE
2 142607 142778 819 6 662694 662846 604 5 wp 252 389 377 243 280 363 16 41 25 21 54 35 2.9925 0.24872 -0.49266 0.080068 FALSE
2 142786 142944 820 6 662529 662686 603 5 wp 132 145 162 151 148 214 8 13 14 13 19 22 3.012 0.45365 -0.28564 0.51287 FALSE
2 143236 143407 822 6 662076 662244 600 5 wp 113 154 155 145 108 182 28 26 25 21 35 26 1.7632 -0.13485 0.13443 0.72249 FALSE
2 143532 143681 824 6 661813 661939 598 5 wp 107 134 132 145 116 171 32 36 50 25 43 31 1.0102 -0.44411 0.6127 0.082911 FALSE
2 143811 143960 825 6 661533 661711 597 5 wp 88 173 148 180 109 175 37 25 36 18 48 23 1.3703 -0.37599 0.54824 0.30851 FALSE
2 143974 144112 826 6 661331 661480 596 5 wp 142 195 184 149 183 234 214 210 203 164 220 173 -0.92171 -0.35746 0.42577 0.036704 FALSE
2 144151 144277 827 6 661171 661322 595 5 wp 162 165 188 147 204 242 361 447 310 327 358 315 -1.7521 -0.32625 0.46947 0.02097 FALSE
2 144302 144426 828 6 661050 661193 594 5 wp 113 135 127 94 174 162 477 576 318 423 421 477 -2.5034 -0.20645 0.34793 0.40294 FALSE
2 144582 144736 830 6 660758 660889 591 5 wp 153 185 176 116 172 235 573 757 488 587 576 529 -2.4547 -0.25723 0.21102 0.44807 FALSE
2 144739 144895 831 6 660575 660737 590 5 wp 168 230 234 148 201 212 371 542 366 477 513 457 -1.6532 0.021831 -0.2363 0.24821 FALSE
2 144907 145056 832 6 660419 660569 589 5 wp 190 162 164 121 184 224 233 310 236 347 319 360 -1.213 0.24518 -0.28967 0.27176 FALSE
2 145056 145198 833 6 660273 660427 588 5 wp 262 245 231 164 309 297 226 313 260 409 353 426 -0.73405 0.42496 -0.43727 0.16695 FALSE
2 145191 145361 834 6 660118 660281 587 5 wp 152 149 140 81 141 177 74 124 101 130 124 145 -0.057951 0.26683 -0.49275 0.09669 FALSE
2 145507 145653 836 6 659817 659959 585 5 wp 162 184 181 153 174 252 20 30 28 39 53 39 2.1209 0.57325 -0.50206 0.10677 FALSE
2 145680 145829 837 6 659644 659791 584 5 wp 158 190 216 177 186 248 25 23 26 34 46 45 2.2814 0.57687 -0.51075 0.097649 FALSE
2 146076 146222 838 6 659253 659411 583 5 wp 130 207 248 193 182 231 15 10 12 9 20 21 3.3131 0.24349 -0.21696 0.62815 FALSE
2 146245 146397 839 6 659086 659242 582 5 wp 201 253 271 173 238 302 25 22 15 31 36 41 2.9009 0.62718 -0.70856 0.020198 FALSE
2 146411 146540 840 6 658946 659080 581 5 wp 134 195 179 139 177 217 32 35 32 40 48 37 1.709 0.15981 -0.13895 0.65319 FALSE
2 146553 146709 841 6 658779 658935 580 5 wp 199 233 207 117 211 225 103 123 78 107 94 78 0.43786 -0.2827 0.0082528 0.97823 FALSE
2 146685 146829 842 6 658652 658804 579 5 wp 95 138 116 114 102 138 92 91 80 69 57 50 -0.24479 -0.74977 0.72947 0.01037 FALSE
2 146844 146976 843 6 658506 658644 578 5 wp 135 162 179 175 163 176 44 69 56 48 66 50 0.85699 -0.21482 0.29426 0.28539 FALSE
2 147099 147231 844 6 658252 658392 577 5 wp 159 288 243 195 205 219 18 17 16 22 34 23 3.0958 0.4463 -0.62256 0.10572 FALSE
2 147258 147413 845 6 658072 658229 576 5 wp 208 220 261 257 228 294 42 35 35 67 52 65 1.9759 0.54783 -0.41446 0.10968 FALSE
2 147443 147591 846 6 657911 658024 575 5 wp 102 116 116 127 126 131 25 26 25 24 31 26 1.4925 -0.088544 0.25504 0.5432 FALSE
2 147581 147720 847 6 657763 657904 574 5 wp 198 210 220 182 213 270 109 140 119 122 152 133 0.13561 -0.027214 0.052125 0.80499 FALSE
2 147737 147875 848 6 657591 657731 573 5 wp 139 191 182 190 151 216 138 179 177 135 199 131 -0.59442 -0.27029 0.35248 0.091815 FALSE
2 148049 148173 850 6 657289 657436 571 5 wp 153 148 143 141 137 143 290 352 318 276 375 280 -1.7465 -0.22521 0.10344 0.61407 FALSE
2 148206 148358 851 6 657117 657276 570 5 wp 148 209 185 154 197 215 298 400 316 424 530 446 -1.545 0.29545 -0.2766 0.17694 FALSE
2 148671 148791 854 6 656666 656824 566 5 wp 122 161 153 184 169 202 144 155 156 144 267 208 -0.71283 0.24757 0.065118 0.7911 FALSE
2 148803 148966 855 6 656526 656660 565 5 wp 139 160 168 136 127 162 110 179 120 153 256 169 -0.43704 0.32302 -0.50409 0.026737 FALSE
2 148962 149096 856 6 656349 656508 564 5 wp 138 150 168 141 194 218 158 214 145 209 282 225 -0.81457 0.29823 -0.073935 0.71854 FALSE
2 149436 149588 861 6 655890 656032 560 5 wp 210 259 239 189 257 284 176 244 184 339 388 338 -0.40583 0.65354 -0.66114 0.00091993 FALSE
2 150145 150304 871 6 655204 655393 552 5 wp 118 154 150 144 213 229 97 135 109 179 222 210 -0.33234 0.67291 -0.24918 0.24266 FALSE
2 150458 150614 873 6 654871 655023 550 5 wp 129 206 212 188 175 211 180 212 176 244 261 244 -0.70768 0.23042 -0.19074 0.3447 FALSE
2 150614 150779 874 6 654725 654867 549 5 wp 142 187 221 177 168 212 74 121 95 132 127 101 0.28349 0.15252 -0.17169 0.44271 FALSE
2 150778 150930 875 6 654552 654712 548 5 wp 170 166 194 183 213 244 47 60 51 62 95 76 1.1119 0.38192 -0.16261 0.51751 FALSE
2 150954 151109 876 6 654388 654535 547 5 wp 132 181 163 132 129 174 24 20 17 28 39 45 2.3125 0.69706 -0.87223 0.016265 FALSE
2 151117 151272 877 6 654205 654363 546 5 wp 160 203 242 219 181 242 20 15 29 23 28 31 2.5825 0.17497 -0.12237 0.72407 FALSE
2 151403 151555 878 6 653920 654077 545 5 wp 134 204 203 175 202 232 85 87 55 84 104 72 0.6008 0.017999 0.11529 0.62646 FALSE
2 151566 151710 879 6 653763 653911 544 5 wp 176 210 221 162 187 262 194 240 182 220 219 205 -0.66139 -0.099616 0.051342 0.79823 FALSE
2 151897 152028 882 6 653428 653582 541 5 wp 151 177 173 198 181 239 240 315 247 259 321 280 -1.3153 -0.069329 0.32574 0.10452 FALSE
2 152049 152195 884 6 653267 653431 540 5 wp 172 228 211 175 194 220 294 374 310 311 422 313 -1.3211 -0.081071 -0.013663 0.946 FALSE
2 152211 152349 886 6 653104 653255 539 5 wp 145 165 169 135 149 199 250 305 257 260 270 252 -1.4014 -0.22107 0.17807 0.37954 FALSE
2 152431 152553 888 6 652925 653075 537 5 wp 150 157 160 168 215 264 367 412 343 490 460 462 -1.9039 0.16845 0.24022 0.30325 FALSE
2 152787 152930 892 6 652562 652691 535 5 wp 164 185 170 132 140 175 152 236 187 167 203 143 -0.77683 -0.33202 0.064236 0.75778 FALSE
2 152924 153076 893 6 652425 652581 534 5 wp 184 173 183 140 212 235 156 222 169 206 179 222 -0.64146 0.0018954 0.050915 0.84448 FALSE
2 153065 153217 894 6 652262 652410 533 5 wp 156 204 195 147 231 234 146 131 94 157 170 173 -0.073535 0.25402 -0.16213 0.56011 FALSE
2 153266 153394 895 6 652081 652233 532 5 wp 179 217 218 235 199 264 45 58 36 69 87 89 1.5053 0.64885 -0.50475 0.041179 FALSE
2 153436 153570 896 6 651903 652055 531 5 wp 148 156 180 135 160 229 67 68 53 73 81 87 0.72246 0.18592 -0.1354 0.59401 FALSE
2 153885 154041 898 6 651433 651591 529 5 wp 188 251 264 231 235 262 74 82 72 93 118 98 0.97572 0.26145 -0.24506 0.27262 FALSE
2 154058 154212 899 6 651241 651416 528 5 wp 163 240 196 213 195 225 134 161 111 148 151 151 -0.082917 -0.016281 0.063312 0.76199 FALSE
2 154235 154417 900 6 651092 651264 527 5 wp 148 164 147 149 136 187 102 115 80 91 112 114 -0.0080195 -0.077866 0.065468 0.77906 FALSE
2 154405 154539 901 6 650931 651075 526 5 wp 192 224 217 208 209 286 114 177 131 128 177 200 -0.045827 0.094558 0.0034712 0.9866 FALSE
2 154587 154699 902 6 650779 650893 525 5 wp 120 179 154 162 157 183 86 89 88 73 174 130 0.12797 0.31327 -0.19653 0.52551 FALSE
2 154936 155056 908 6 650421 650544 519 5 wp 118 153 139 153 132 194 134 136 121 97 150 128 -0.58009 -0.24615 0.423 0.058425 FALSE
2 155091 155247 911 6 650230 650385 517 5 wp 184 187 177 154 164 208 95 141 126 104 161 110 -0.030609 -0.12761 0.011138 0.95931 FALSE
2 155877 156021 920 6 649429 649587 504 5 wp 121 162 146 149 156 191 73 81 66 73 113 93 0.31797 0.16081 0.0045408 0.98545 FALSE
2 156442 156591 929 6 648922 649044 499 5 wp 195 218 230 126 183 218 149 209 183 158 170 182 -0.38647 -0.24866 -0.097636 0.63366 FALSE
2 156874 157022 933 6 648473 648617 494 5 wp 158 155 136 150 195 220 134 156 154 213 254 227 -0.61849 0.46909 -0.19795 0.33923 FALSE
2 157072 157220 934 6 648274 648431 493 5 wp 187 240 212 183 162 203 203 210 174 131 225 164 -0.52483 -0.36654 0.10455 0.61552 FALSE
2 157370 157524 936 6 647954 648124 491 5 wp 145 191 180 152 216 236 410 523 408 430 436 462 -2.0191 -0.17387 0.35149 0.087388 FALSE
2 157535 157674 937 6 647819 647947 490 5 wp 159 181 178 160 173 211 349 449 381 403 479 386 -1.8237 -0.066421 0.086856 0.67261 FALSE
2 157691 157837 938 6 647645 647810 489 5 wp 137 161 142 143 125 161 140 186 228 129 245 126 -0.97369 -0.35525 0.27476 0.49641 FALSE
2 157876 157994 939 6 647486 647640 488 5 wp 205 211 190 159 210 273 231 318 247 227 311 267 -1.0207 -0.15569 0.17067 0.39165 FALSE
2 158018 158167 940 6 647335 647478 487 5 wp 184 213 239 168 223 275 107 130 112 145 164 168 0.22366 0.28138 -0.27085 0.19597 FALSE
2 158354 158504 942 6 646977 647125 485 5 wp 123 151 132 151 150 201 23 35 30 31 42 37 1.5711 0.1506 0.10398 0.76242 FALSE
2 158641 158790 943 6 646688 646859 484 5 wp 144 189 187 167 203 228 246 284 235 258 239 233 -1.2034 -0.23168 0.38886 0.052604 FALSE
2 158801 158923 944 6 646554 646704 483 5 wp 171 175 198 146 172 225 350 469 332 337 235 304 -1.7097 -0.53009 0.46454 0.14786 FALSE
2 159120 159249 947 6 646224 646356 481 5 wp 179 196 186 91 219 209 184 241 158 129 96 124 -0.68288 -0.88201 0.69738 0.045238 FALSE
2 159262 159425 948 6 646073 646221 480 5 wp 175 172 167 101 193 231 88 83 62 49 52 54 0.50367 -0.76355 0.70817 0.062366 FALSE
2 159427 159581 949 6 645895 646055 479 5 wp 146 137 133 107 159 197 34 32 41 31 23 34 1.3216 -0.45153 0.52894 0.13638 FALSE
2 160083 160219 951 6 645253 645401 476 5 wp 119 128 121 106 111 165 22 18 17 33 25 34 2.0477 0.52423 -0.53796 0.20134 FALSE
2 160240 160390 952 6 645087 645243 475 5 wp 91 120 105 95 122 137 18 40 31 48 44 56 1.2001 0.58798 -0.47272 0.2166 FALSE
2 160570 160709 954 6 644767 644907 473 5 wp 197 206 220 121 252 236 111 166 134 227 184 193 -0.026335 0.41137 -0.50955 0.13098 FALSE
2 160735 160867 955 6 644613 644751 472 5 wp 132 172 152 113 164 195 182 251 193 321 216 282 -1.093 0.25372 -0.26351 0.50717 FALSE
2 160884 161040 956 6 644441 644587 471 5 wp 127 174 187 120 173 199 201 241 242 278 238 249 -1.14 0.0015676 -0.038887 0.88326 FALSE
2 161046 161184 957 6 644292 644444 470 5 wp 137 113 126 116 160 155 114 160 137 146 156 120 -0.75393 -0.12881 0.26915 0.22787 FALSE
2 161202 161330 958 6 644147 644277 469 5 wp 170 190 186 137 175 204 274 301 237 322 290 312 -1.2136 0.025165 -0.16292 0.50983 FALSE
2 161364 161502 959 6 643976 644114 468 5 wp 113 161 137 176 73 123 12 20 22 9 21 6 2.2861 -0.79196 0.64608 0.39773 FALSE
2 161653 161785 960 6 643683 643829 467 5 wp 177 261 262 256 194 255 30 29 24 35 46 51 2.4196 0.49224 -0.50375 0.15555 FALSE
2 161811 161965 961 6 643513 643663 466 5 wp 129 142 188 172 164 208 31 41 37 44 34 43 1.4321 -0.0096736 0.21303 0.49208 FALSE
2 161979 162136 962 6 643324 643495 465 5 wp 164 158 156 124 183 244 85 98 78 116 91 121 0.24238 0.1755 -0.051111 0.86597 FALSE
2 162163 162322 963 6 643162 643312 464 5 wp 170 180 161 214 176 267 94 146 132 166 187 198 -0.1703 0.40423 -0.097558 0.6553 FALSE
2 162345 162496 965 6 642980 643138 463 5 wp 183 170 189 184 210 240 267 344 294 314 326 367 -1.3707 -0.0078004 0.17918 0.3738 FALSE
2 162500 162658 966 6 642796 642950 462 5 wp 193 237 201 153 235 239 298 376 292 248 286 256 -1.2513 -0.4586 0.39635 0.047663 FALSE
2 163373 163513 973 6 641967 642125 452 5 wp 238 288 295 164 280 350 154 246 172 96 115 167 -0.10651 -0.7476 0.62822 0.037437 FALSE
2 163538 163675 974 6 641807 641942 451 5 wp 179 195 183 116 182 197 73 74 57 40 49 55 0.81019 -0.67775 0.44624 0.094181 FALSE
2 163683 163825 975 6 641652 641804 450 5 wp 240 330 283 135 211 257 44 74 62 48 56 64 1.607 -0.26319 -0.29677 0.24591 FALSE
2 164629 164751 979 6 640730 640893 445 5 wp 128 182 154 118 136 184 32 25 27 27 26 28 1.8088 -0.23088 0.094516 0.79559 FALSE
2 166664 166824 991 6 638674 638830 437 5 wp 168 192 177 135 155 182 89 106 81 93 118 85 0.3233 -0.075027 -0.16277 0.48602 FALSE
2 166844 167007 994 6 638498 638644 435 5 wp 189 201 199 129 160 196 107 142 110 173 130 167 0.083542 0.24148 -0.58241 0.028408 FALSE
2 167117 167263 995 6 638232 638394 433 5 wp 166 250 227 192 230 264 87 116 78 172 172 200 0.55037 0.794 -0.74154 0.00044099 FALSE
2 167436 167571 997 6 637925 638079 431 5 wp 103 128 98 139 108 182 15 22 25 20 45 32 1.7714 0.45528 -0.12956 0.75315 FALSE
2 167581 167719 998 6 637770 637914 430 5 wp 196 215 219 197 228 309 14 25 24 31 37 38 2.6884 0.58186 -0.42318 0.17177 FALSE
2 167762 167894 999 6 637592 637753 429 5 wp 109 183 181 141 201 213 20 18 10 26 28 25 2.6426 0.54552 -0.35082 0.35311 FALSE
2 168351 168499 1000 6 636984 637133 428 5 wp 102 120 130 161 95 195 1 3 3 8 7 9 5.0158 1.6183 -1.3111 0.087215 FALSE
2 168520 168682 1001 6 636812 636971 427 5 wp 142 185 153 128 137 194 15 5 9 13 12 12 3.3912 0.16531 -0.28789 0.54754 FALSE
2 168704 168823 1002 6 636650 636800 426 5 wp 84 101 107 115 122 188 5 6 4 14 17 14 3.6423 1.4127 -0.93459 0.11944 FALSE
2 169532 169664 1006 6 635848 635982 422 5 wp 159 178 167 195 191 263 15 17 20 31 43 25 2.6387 0.74764 -0.43856 0.20003 FALSE
2 169673 169820 1007 6 635673 635823 421 5 wp 164 156 171 156 140 207 14 16 23 24 22 26 2.5765 0.27125 -0.29779 0.4336 FALSE
2 169828 169978 1008 6 635525 635653 420 5 wp 142 196 162 180 146 223 12 20 16 32 37 23 2.7419 0.76817 -0.67877 0.062626 FALSE
2 170027 170179 1009 6 635324 635476 419 5 wp 145 166 162 183 153 205 19 19 20 45 38 36 2.3861 0.86872 -0.71857 0.036275 FALSE
2 170282 170434 1010 6 635065 635221 418 5 wp 164 197 204 185 220 262 16 28 19 34 38 46 2.5293 0.74191 -0.55225 0.07906 FALSE
2 170549 170685 1011 6 634813 634953 417 5 wp 182 224 249 249 205 275 16 11 8 13 27 21 3.578 0.61741 -0.49948 0.18368 FALSE
2 170713 170850 1012 6 634655 634782 416 5 wp 138 170 175 148 173 206 23 11 14 17 23 27 2.6734 0.29353 -0.21567 0.57915 FALSE
2 170869 171022 1014 6 634484 634622 415 5 wp 179 224 199 119 188 207 22 20 20 25 21 34 2.6345 0.19889 -0.4851 0.16141 FALSE
2 171142 171295 1016 6 634200 634360 412 5 wp 185 218 183 187 216 285 53 59 44 58 52 59 1.2721 -0.050751 0.22237 0.38641 FALSE
2 171401 171540 1017 6 633945 634100 411 5 wp 136 139 147 163 123 156 5 12 11 22 23 21 3.2871 1.0741 -1.045 0.022485 FALSE
2 171571 171718 1018 6 633782 633932 410 5 wp 184 246 251 171 189 261 35 36 29 37 41 33 2.1194 -0.024158 -0.16025 0.57929 FALSE
2 171728 171874 1019 6 633623 633773 409 5 wp 130 174 173 99 167 183 48 57 41 59 60 56 1.0634 0.094123 -0.2358 0.41266 FALSE
2 172004 172145 1022 6 633348 633492 407 5 wp 130 127 169 129 155 191 114 152 127 103 129 110 -0.51982 -0.37225 0.47454 0.034962 FALSE
2 172163 172305 1023 6 633192 633338 406 5 wp 127 158 178 165 150 188 67 124 99 59 77 83 0.041327 -0.56672 0.64813 0.0079102 FALSE
2 172481 172619 1024 6 632876 633030 405 5 wp 229 268 250 225 232 288 18 29 30 33 48 44 2.6422 0.52514 -0.57829 0.042971 FALSE
2 172631 172781 1025 6 632718 632870 404 5 wp 195 278 268 242 215 284 48 39 50 46 72 62 1.7787 0.20673 -0.24335 0.33168 FALSE
2 172958 173096 1028 6 632371 632527 402 5 wp 155 182 203 170 255 245 177 210 212 279 300 275 -0.79555 0.34034 -0.074833 0.70851 FALSE
2 173414 173572 1032 6 631932 632065 399 5 wp 164 170 168 128 174 229 463 688 452 473 587 460 -2.2972 -0.23929 0.25254 0.22547 FALSE
2 174568 174705 1044 6 630802 630959 384 5 wp 101 150 150 193 145 215 37 52 41 78 109 60 0.97889 0.74683 -0.31552 0.30053 FALSE
2 174796 174987 1046 6 630562 630708 383 5 wp 122 181 142 198 117 192 74 72 66 47 82 55 0.41292 -0.40404 0.56453 0.14337 FALSE
2 175426 175582 1054 6 629942 630098 377 5 wp 131 189 153 130 164 180 155 228 180 264 275 237 -0.88936 0.30202 -0.34339 0.09375 FALSE
2 176160 176311 1063 6 629186 629339 366 5 wp 153 212 197 145 200 208 262 318 288 391 426 380 -1.2745 0.294 -0.36105 0.075098 FALSE
2 176681 176823 1067 6 628696 628846 362 5 wp 142 189 198 136 189 219 364 456 359 402 403 391 -1.8007 -0.14107 0.13177 0.52058 FALSE
2 176833 176992 1068 6 628537 628698 361 5 wp 146 202 196 188 183 235 224 328 225 220 249 214 -1.151 -0.34728 0.4617 0.021171 FALSE
2 176996 177136 1069 6 628362 628511 360 5 wp 231 237 235 233 244 280 159 212 147 208 196 198 -0.18807 0.05904 -0.00201 0.99199 FALSE
2 177160 177294 1070 6 628205 628344 359 5 wp 159 256 245 197 214 199 58 67 63 62 87 72 1.1569 0.054068 -0.18755 0.45261 FALSE
2 177318 177472 1071 6 628026 628189 358 5 wp 180 243 234 201 253 290 75 61 64 107 95 109 1.061 0.46428 -0.33104 0.14523 FALSE
2 177481 177628 1072 6 627876 628022 357 5 wp 177 217 235 196 181 236 20 25 30 31 63 37 2.4231 0.61648 -0.69542 0.020223 FALSE
2 177769 177919 1073 6 627577 627733 356 5 wp 135 189 156 187 152 164 38 43 28 28 76 26 1.4945 0.041484 0.0075718 0.98516 FALSE
2 177961 178104 1074 6 627396 627540 355 5 wp 114 156 146 116 141 177 126 134 118 108 197 119 -0.5115 -0.029459 0.040621 0.85954 FALSE
2 178281 178442 1077 6 627055 627207 351 5 wp 176 251 251 193 225 258 360 465 378 426 550 478 -1.4735 0.10077 -0.14477 0.47549 FALSE
2 178654 178794 1080 6 626692 626846 348 5 wp 172 235 235 171 239 266 422 613 452 501 683 558 -1.8493 0.059133 -0.032032 0.87434 FALSE
2 179188 179333 1087 6 626167 626312 342 5 wp 143 165 156 101 132 181 319 406 312 293 452 311 -1.7963 -0.15681 -0.070702 0.73137 FALSE
2 179906 180054 1099 6 625446 625590 333 5 wp 177 187 196 131 189 235 675 938 670 600 796 668 -2.6558 -0.31407 0.23636 0.24098 FALSE
2 180311 180478 1104 6 625036 625192 329 5 wp 176 201 193 170 248 241 713 1027 767 896 1003 913 -2.7663 0.0065942 0.15339 0.43147 FALSE
2 180661 180791 1107 6 624715 624865 325 5 wp 141 188 169 105 198 216 352 413 338 511 449 459 -1.7931 0.20621 -0.20855 0.46645 FALSE
2 180976 181106 1109 6 624391 624531 323 5 wp 212 210 245 186 225 273 71 89 98 108 116 100 0.73238 0.15629 -0.17737 0.42271 FALSE
2 181122 181266 1110 6 624230 624376 322 5 wp 194 242 236 198 237 295 39 41 39 64 72 72 1.8527 0.6324 -0.56528 0.026132 FALSE
2 181294 181447 1111 6 624049 624209 321 5 wp 182 195 231 152 216 258 44 43 32 46 56 73 1.7108 0.38398 -0.40159 0.13861 FALSE
2 181567 181687 1112 6 623809 623955 320 5 wp 202 202 207 149 211 270 45 59 43 58 64 69 1.4252 0.21107 -0.23685 0.35573 FALSE
2 181696 181832 1113 6 623683 623801 319 5 wp 160 134 150 70 144 169 41 35 22 39 24 44 1.5467 -0.027081 -0.28089 0.57801 FALSE
2 181859 181990 1114 6 623508 623640 318 5 wp 156 160 205 90 189 214 14 22 15 40 22 49 2.7236 0.99294 -1.1495 0.025269 FALSE
2 181993 182148 1115 6 623352 623508 317 5 wp 150 190 231 139 234 265 21 21 20 33 37 43 2.5496 0.69333 -0.58963 0.13575 FALSE
2 182284 182432 1116 6 623067 623221 316 5 wp 173 191 195 160 216 249 50 61 53 45 50 63 1.1315 -0.22259 0.32655 0.21323 FALSE
2 182437 182575 1117 6 622920 623062 315 5 wp 189 231 231 152 218 252 52 61 65 60 60 93 1.2263 0.092064 -0.21318 0.38777 FALSE
2 182606 182747 1118 6 622748 622892 314 5 wp 167 213 239 165 225 302 107 158 112 145 121 138 0.077488 -0.050151 0.15168 0.51934 FALSE
2 182773 182915 1119 6 622584 622726 313 5 wp 138 162 161 134 174 226 177 266 227 261 235 246 -1.1726 -0.0047273 0.15624 0.50264 FALSE
2 182925 183092 1120 6 622424 622560 312 5 wp 137 161 179 116 186 202 367 494 362 445 444 373 -1.9947 -0.11327 0.13752 0.53586 FALSE
2 183086 183242 1121 6 622246 622405 311 5 wp 138 143 182 111 180 214 412 486 375 397 478 429 -2.0997 -0.13754 0.20034 0.33433 FALSE
2 183254 183396 1122 6 622097 622249 310 5 wp 145 177 175 164 178 226 297 362 280 324 421 374 -1.5587 0.079021 0.063911 0.7531 FALSE
2 183571 183750 1125 6 621769 621919 305 5 wp 160 177 170 130 126 203 295 350 317 254 357 321 -1.5639 -0.22568 0.019517 0.92355 FALSE
2 183739 183882 1126 6 621614 621760 304 5 wp 169 243 206 218 169 250 135 159 183 150 229 190 -0.2784 0.067103 -0.062274 0.78771 FALSE
2 183902 184053 1127 6 621422 621576 303 5 wp 148 167 179 162 141 175 114 121 114 109 152 103 -0.14374 -0.12435 0.035788 0.87266 FALSE
2 184297 184441 1129 6 621054 621208 301 5 wp 167 211 242 260 213 254 19 30 34 50 53 64 2.256 0.84461 -0.63944 0.056101 FALSE
2 184667 184788 1132 6 620708 620860 298 5 wp 172 220 225 199 192 213 41 40 44 70 82 81 1.6541 0.72209 -0.78647 0.0021483 FALSE
2 184813 184944 1133 6 620543 620695 297 5 wp 179 211 252 204 186 226 104 108 102 120 124 142 0.38279 0.1267 -0.22375 0.29931 FALSE
2 185329 185486 1137 6 619993 620151 293 5 wp 196 187 208 147 184 221 261 266 246 311 353 324 -1.0289 0.17652 -0.33532 0.095027 FALSE
2 185920 186054 1144 6 619464 619616 286 5 wp 92 129 134 127 118 142 58 75 64 107 143 112 0.2034 0.70186 -0.6116 0.017975 FALSE
2 186238 186359 1146 6 619138 619260 284 5 wp 206 229 259 186 204 258 77 85 103 106 113 90 0.74293 0.044995 -0.19528 0.37863 FALSE
2 186383 186540 1147 6 618955 619116 283 5 wp 174 216 202 241 198 288 41 36 50 57 64 60 1.5715 0.33172 -0.080893 0.75549 FALSE
2 186692 186850 1148 6 618670 618804 281 5 wp 169 191 218 210 170 233 55 47 38 63 83 65 1.3983 0.40925 -0.36567 0.15534 FALSE
2 186862 186998 1149 6 618500 618662 280 5 wp 195 203 203 180 212 219 51 68 71 138 143 147 1.0264 1.0049 -1.0289 5.4807e-06 FALSE
2 187029 187168 1150 6 618329 618471 279 5 wp 199 199 213 168 215 249 112 107 109 224 227 275 0.2535 0.97479 -0.98593 0.00014145 FALSE
2 187205 187337 1151 6 618159 618310 278 5 wp 90 118 158 122 116 120 58 56 42 85 131 91 0.57537 0.78856 -0.84411 0.0027895 FALSE
2 187394 187554 1152 6 617952 618108 277 5 wp 167 264 248 138 221 225 147 164 114 224 313 295 0.022866 0.79183 -1.051 5.4249e-06 FALSE
2 187561 187683 1154 6 617820 617971 276 5 wp 121 166 145 91 204 191 99 120 91 163 222 197 -0.1646 0.73321 -0.61969 0.019503 FALSE
2 187742 187856 1155 6 617639 617756 275 5 wp 103 121 116 90 97 139 79 90 65 138 174 144 -0.10077 0.78763 -0.90574 0.00025891 FALSE
2 188037 188171 1158 6 617326 617464 272 5 wp 168 169 174 132 193 181 127 152 132 261 279 294 -0.32144 0.85424 -0.91976 8.174e-06 FALSE
2 188186 188332 1159 6 617163 617314 271 5 wp 131 180 172 121 166 179 100 147 113 214 258 252 -0.21534 0.84309 -0.94038 8.2966e-06 FALSE
2 188875 189031 1167 6 616441 616601 262 5 wp 142 175 139 88 141 154 114 186 128 251 341 298 -0.53618 0.89053 -1.1998 1.0608e-08 TRUE
2 189221 189373 1172 6 616134 616274 258 5 wp 134 139 154 140 137 177 99 133 118 173 304 197 -0.34788 0.75591 -0.7185 0.003918 FALSE
2 189375 189533 1173 6 615962 616100 256 5 wp 153 204 193 150 142 189 150 236 206 290 363 357 -0.74346 0.60584 -0.84338 3.0503e-05 FALSE
2 189663 189793 1176 6 615673 615831 253 5 wp 159 155 170 137 180 255 295 348 316 480 620 563 -1.6239 0.617 -0.44736 0.030526 FALSE
2 190076 190222 1182 6 615275 615431 248 5 wp 203 234 241 141 220 230 485 689 533 780 836 795 -1.9646 0.34009 -0.59264 0.0030942 FALSE
2 190979 191125 1192 6 614375 614521 238 5 wp 143 176 219 172 202 230 383 539 397 414 493 384 -1.9324 -0.19668 0.32178 0.11672 FALSE
2 191479 191624 1195 6 613879 614033 235 5 wp 139 207 220 200 155 215 39 33 39 25 32 28 1.6866 -0.57054 0.55373 0.10131 FALSE
2 191925 192077 1197 6 613433 613579 233 5 wp 166 246 182 159 133 221 26 32 15 30 22 36 2.3843 0.11576 -0.37913 0.29821 FALSE
2 192057 192213 1198 6 613289 613448 232 5 wp 156 171 165 128 147 184 27 28 15 25 18 21 2.178 -0.29201 0.13384 0.72367 FALSE
2 192333 192497 1199 6 612979 613139 231 5 wp 94 128 111 175 102 156 7 21 24 11 19 19 2.0488 -0.25168 0.60829 0.3044 FALSE
2 192644 192790 1202 6 612711 612839 229 5 wp 134 207 190 80 147 161 141 161 132 54 52 58 -0.36055 -1.5735 1.0696 9.9195e-06 FALSE
2 193313 193439 1206 6 612068 612199 224 5 wp 187 248 254 99 188 211 530 675 506 635 442 634 -1.9559 -0.1366 -0.39467 0.32555 FALSE
2 193457 193638 1207 6 611888 612073 223 5 wp 76 124 123 121 120 195 69 79 84 112 145 108 -0.1781 0.47283 -0.090597 0.71788 FALSE
2 193861 194025 1208 6 611477 611636 222 5 wp 201 235 247 165 192 191 120 157 94 74 100 85 0.24555 -0.68855 0.33119 0.13449 FALSE
2 194069 194207 1209 6 611279 611429 221 5 wp 139 190 183 153 159 237 52 67 72 52 110 49 0.7752 -0.053088 0.099905 0.7064 FALSE
2 194396 194542 1212 6 610956 611104 219 5 wp 180 269 275 163 215 275 259 317 261 223 246 234 -0.85985 -0.42004 0.22204 0.26383 FALSE
2 194553 194691 1213 6 610789 610947 218 5 wp 140 184 171 115 158 173 250 390 271 247 298 250 -1.5115 -0.35767 0.15884 0.43407 FALSE
2 195188 195336 1219 6 610167 610325 211 5 wp 144 148 147 95 177 185 143 229 151 385 301 407 -0.86752 0.93396 -0.94846 0.030921 FALSE
2 195336 195494 1221 6 609986 610169 210 5 wp 196 202 193 126 209 255 180 266 174 437 343 420 -0.68673 0.8182 -0.90066 0.019919 FALSE
2 195847 195971 1224 6 609510 609658 206 5 wp 109 130 131 166 103 137 17 16 12 25 48 25 2.3934 0.92128 -0.8077 0.11148 FALSE
2 196284 196408 1226 6 609069 609221 201 5 wp 208 221 249 194 251 277 121 146 113 97 124 130 0.19775 -0.28623 0.32487 0.1239 FALSE
2 196440 196590 1227 6 608918 609065 200 5 wp 222 268 274 168 263 290 122 153 106 127 114 149 0.36538 -0.1222 -0.018079 0.939 FALSE
2 196604 196760 1228 6 608742 608894 199 5 wp 147 205 227 196 192 206 32 50 41 38 48 31 1.5902 -0.24381 0.25438 0.37538 FALSE
2 196773 196920 1229 6 608584 608732 198 5 wp 164 191 254 211 183 226 45 32 32 33 44 41 1.8217 -0.074335 0.06901 0.83449 FALSE
2 196936 197099 1230 6 608419 608575 197 5 wp 133 138 141 213 114 175 9 4 4 3 12 14 3.9414 0.55463 -0.29724 0.70282 FALSE
2 197279 197419 1232 6 608083 608231 195 5 wp 146 175 187 194 138 177 12 14 11 12 40 20 3.1371 0.75775 -0.78013 0.08735 FALSE
2 198053 198203 1233 6 607313 607433 193 5 wp 128 179 157 158 98 151 53 63 48 42 59 45 0.85529 -0.34589 0.12729 0.6913 FALSE
2 198231 198359 1234 6 607130 607282 192 5 wp 149 236 231 288 167 301 47 46 46 37 45 31 1.4808 -0.48606 0.75771 0.11947 FALSE
2 198472 198615 1235 6 606896 607046 191 5 wp 150 252 238 254 183 258 24 25 29 36 61 39 2.3718 0.60668 -0.50533 0.21436 FALSE
2 199065 199177 1239 6 606346 606507 188 5 wp 128 143 163 166 165 179 117 110 104 112 179 134 -0.25815 0.16953 0.025013 0.91041 FALSE
2 200251 200387 1253 6 605130 605287 170 5 wp 134 158 150 125 165 202 238 257 225 265 278 230 -1.3488 -0.070862 0.16878 0.40724 FALSE
2 201029 201165 1260 6 604353 604494 163 5 wp 176 174 177 137 183 240 430 539 417 415 484 399 -2.0262 -0.26435 0.28344 0.16888 FALSE
2 201198 201322 1261 6 604194 604346 162 5 wp 146 174 182 141 164 189 364 460 380 396 375 333 -1.9026 -0.28623 0.21612 0.29375 FALSE
2 201347 201480 1262 6 604039 604192 161 5 wp 180 197 172 143 170 258 140 199 192 203 225 187 -0.58455 0.043677 -0.057179 0.77912 FALSE
2 201514 201644 1263 6 603868 604010 160 5 wp 150 177 174 179 162 203 79 111 90 114 141 99 0.20324 0.16622 -0.090098 0.69119 FALSE
2 201653 201799 1264 6 603708 603860 159 5 wp 190 203 202 143 220 209 57 48 58 93 72 100 1.2196 0.53375 -0.64416 0.034926 FALSE
2 202168 202296 1267 6 603218 603363 157 5 wp 121 156 161 131 169 197 50 35 28 42 48 52 1.2976 0.14753 -0.014098 0.96379 FALSE
2 202555 202699 1268 6 602818 602961 155 5 wp 143 150 139 84 159 188 273 379 252 316 210 268 -1.6865 -0.31742 0.23179 0.56305 FALSE
2 202980 203126 1271 6 602368 602531 152 5 wp 117 164 187 138 165 176 133 189 133 121 119 123 -0.60144 -0.48478 0.48173 0.027336 FALSE
2 203452 203579 1273 6 601919 602061 150 5 wp 132 98 114 118 148 147 34 13 28 39 39 30 1.5451 0.32343 -0.12322 0.77276 FALSE
2 203585 203729 1274 6 601779 601931 149 5 wp 224 247 212 169 262 282 100 108 103 121 122 123 0.49638 0.064093 -0.064602 0.78038 FALSE
2 203742 203882 1275 6 601598 601769 148 5 wp 209 227 198 132 244 260 153 194 174 188 155 183 -0.34912 -0.13999 0.073049 0.79555 FALSE
2 203909 204055 1276 6 601435 601599 147 5 wp 166 181 159 138 235 227 362 405 356 410 358 372 -1.7886 -0.13905 0.32463 0.21913 FALSE
2 204809 204972 1286 6 600528 600684 140 5 wp 185 196 188 137 209 210 548 830 639 684 794 751 -2.4503 -0.014533 -0.075092 0.70989 FALSE
2 204989 205132 1287 6 600364 600522 138 5 wp 147 167 171 130 162 196 367 490 331 363 464 430 -1.925 -0.085159 0.039498 0.84846 FALSE
2 205144 205293 1288 6 600218 600364 137 5 wp 138 155 156 118 138 167 301 363 313 321 334 352 -1.7617 -0.12187 -0.016798 0.93487 FALSE
2 205304 205446 1289 6 600067 600215 136 5 wp 133 149 137 124 162 175 257 319 221 310 323 330 -1.5617 0.11138 -0.025805 0.90155 FALSE
2 205442 205587 1291 6 599942 600100 135 5 wp 204 254 258 125 234 224 243 281 220 321 371 332 -0.69958 0.28923 -0.63798 0.0014264 FALSE
2 205717 205880 1294 6 599652 599800 132 5 wp 180 218 214 199 224 262 189 240 186 255 291 282 -0.64592 0.26223 -0.14655 0.46188 FALSE
2 205849 206003 1295 6 599549 599683 131 5 wp 127 171 147 124 105 155 88 120 97 92 149 107 -0.094583 0.010184 -0.26934 0.25432 FALSE
2 206010 206145 1296 6 599380 599522 130 5 wp 103 129 128 135 104 154 136 148 131 149 187 121 -0.85178 -0.042619 0.12584 0.57413 FALSE
2 206508 206634 1302 6 598893 599047 127 5 wp 221 262 260 204 236 256 62 101 103 115 150 121 0.84548 0.36502 -0.50366 0.019422 FALSE
2 206677 206799 1303 6 598708 598876 126 5 wp 168 210 178 197 180 257 42 41 44 51 69 55 1.4854 0.28065 -0.14249 0.5954 FALSE
2 206836 206980 1304 6 598546 598697 125 5 wp 266 323 337 291 281 394 47 49 47 60 92 93 2.0498 0.59743 -0.58643 0.011996 FALSE
2 207138 207284 1305 6 598244 598392 124 5 wp 171 186 213 195 169 217 31 55 53 68 50 63 1.4017 0.22611 -0.24067 0.36463 FALSE
2 207295 207452 1306 6 598077 598237 123 5 wp 181 248 219 183 254 264 60 68 75 91 97 109 1.0265 0.37772 -0.30947 0.17707 FALSE
2 207465 207593 1307 6 597914 598068 122 5 wp 179 217 234 187 169 241 72 105 113 84 152 108 0.47744 0.061559 -0.1865 0.39792 FALSE
2 207625 207773 1308 6 597755 597906 121 5 wp 206 223 222 170 228 268 221 318 228 342 345 355 -0.86486 0.28692 -0.31311 0.11745 FALSE
2 207800 207914 1309 6 597580 597732 120 5 wp 173 198 217 129 211 277 344 459 404 427 441 488 -1.6762 0.0078761 -0.0078929 0.97044 FALSE
2 208128 208258 1311 6 597250 597400 118 5 wp 145 197 188 206 245 261 378 503 507 410 480 421 -2.0348 -0.25375 0.64037 0.0017342 FALSE
2 209152 209294 1323 6 596236 596381 107 5 wp 128 193 203 198 128 197 87 127 118 78 132 81 0.0093053 -0.37602 0.35023 0.25824 FALSE
2 209535 209685 1325 6 595800 595994 105 5 wp 144 195 186 169 183 258 17 33 36 29 43 31 1.9688 0.085817 0.077693 0.80511 FALSE
2 209720 209868 1326 6 595662 595812 104 5 wp 226 251 272 182 219 267 38 45 59 75 76 64 1.7564 0.4251 -0.64441 0.0088432 FALSE
2 209881 210042 1327 6 595489 595647 103 5 wp 180 192 224 154 211 218 90 91 92 108 116 121 0.48108 0.16342 -0.24477 0.27252 FALSE
2 210225 210350 1330 6 595180 595305 101 5 wp 157 224 221 164 193 217 189 251 225 222 304 203 -0.78976 -0.046664 -0.062009 0.75678 FALSE
2 210362 210520 1331 6 595005 595166 100 5 wp 178 177 181 131 185 200 299 404 291 397 397 376 -1.5186 0.077595 -0.19116 0.34888 FALSE
2 210551 210694 1332 6 594830 594982 99 5 wp 179 223 213 142 206 273 272 365 257 352 372 345 -1.1754 0.097643 -0.14738 0.46367 FALSE
2 210713 210846 1333 6 594672 594816 98 5 wp 123 179 188 162 135 161 106 150 112 100 192 113 -0.23095 -0.050105 -0.071382 0.78984 FALSE
2 211365 211506 1339 6 594028 594172 88 5 wp 175 188 192 183 187 243 109 94 107 127 162 152 0.19183 0.32353 -0.23332 0.2793 FALSE
2 211705 211885 1344 6 593670 593799 83 5 wp 209 285 278 161 185 202 73 89 74 79 115 67 1.064 -0.03626 -0.49704 0.030401 FALSE
2 211904 212065 1345 6 593469 593624 82 5 wp 175 248 248 237 211 278 50 40 50 69 111 77 1.6039 0.68503 -0.60774 0.012254 FALSE
2 212292 212439 1348 6 593093 593231 76 5 wp 146 226 208 178 163 191 46 34 39 48 55 53 1.6237 0.20832 -0.36091 0.19925 FALSE
2 212866 213022 1353 6 592508 592663 70 5 wp 197 235 201 137 179 235 162 204 164 194 222 260 -0.38008 0.18585 -0.44895 0.033957 FALSE
2 213031 213178 1354 6 592393 592544 69 5 wp 131 157 171 117 149 182 183 220 134 225 227 282 -0.86542 0.29544 -0.3843 0.21819 FALSE
2 213618 213779 1361 6 591759 591917 59 5 wp 154 163 184 121 190 159 171 222 188 250 269 271 -0.85056 0.27834 -0.41484 0.042039 FALSE
2 213795 213937 1362 6 591619 591777 58 5 wp 169 182 165 111 180 212 218 283 210 345 311 368 -1.0913 0.37529 -0.4838 0.086267 FALSE
2 214405 214557 1370 6 590997 591149 50 5 wp 151 213 218 185 226 269 462 701 463 496 621 569 -2.1172 -0.10724 0.28739 0.15707 FALSE
2 214745 214891 1373 6 590643 590797 48 5 wp 202 211 199 187 199 261 591 789 602 578 701 677 -2.3239 -0.18454 0.20586 0.30544 FALSE
2 215053 215203 1378 6 590330 590504 46 5 wp 152 186 179 120 213 207 513 759 521 601 614 637 -2.4233 -0.10328 0.11213 0.63734 FALSE
2 215218 215358 1379 6 590176 590326 45 5 wp 145 168 159 116 166 189 402 576 459 387 522 451 -2.2379 -0.24925 0.18933 0.36395 FALSE
2 215504 215655 1382 6 589896 590052 43 5 wp 201 217 220 154 231 271 347 584 397 418 536 405 -1.6767 -0.12668 0.10245 0.64616 FALSE
2 215666 215820 1383 6 589710 589916 40 5 wp 134 170 174 114 183 268 182 198 167 278 269 260 -0.84336 0.39431 -0.22712 0.36199 FALSE
2 215809 215979 1384 6 589568 589727 39 5 wp 166 129 151 83 175 212 124 112 114 202 152 195 -0.28615 0.4867 -0.51207 0.22967 FALSE
2 216150 216292 1387 6 589243 589397 37 5 wp 220 260 265 182 289 325 35 49 37 52 71 54 1.9854 0.37515 -0.3395 0.20959 FALSE
2 216281 216439 1388 6 589090 589230 36 5 wp 132 183 157 150 142 211 12 19 21 20 21 29 2.5393 0.26309 -0.22227 0.56718 FALSE
2 216585 216717 1389 6 588803 588955 35 5 wp 134 178 167 127 156 183 18 19 20 14 16 30 2.4228 -0.0963 0.0090263 0.98187 FALSE
2 216729 216883 1390 6 588650 588806 34 5 wp 116 120 144 72 168 162 30 24 19 43 26 51 1.7284 0.56226 -0.55117 0.29595 FALSE
2 216887 217020 1391 6 588506 588648 33 5 wp 146 177 134 76 178 201 24 31 25 33 26 32 1.8821 0.033852 -0.12554 0.81102 FALSE
2 217034 217177 1392 6 588351 588499 32 5 wp 173 178 198 124 186 211 31 18 16 43 35 28 2.4311 0.52838 -0.6666 0.04647 FALSE
2 217490 217646 1394 6 587886 588047 30 5 wp 194 295 256 269 221 310 29 35 45 48 61 51 2.1204 0.37565 -0.30752 0.27292 FALSE
2 217654 217813 1396 6 587716 587879 29 5 wp 192 230 209 174 255 247 70 91 66 80 99 92 0.83895 0.085575 -0.034587 0.88032 FALSE
2 217860 217976 1397 6 587555 587697 28 5 wp 149 139 146 155 167 185 74 90 92 90 125 106 0.12761 0.14724 0.025654 0.91388 FALSE
2 218002 218148 1399 6 587385 587530 27 5 wp 188 259 239 206 248 296 217 268 223 270 343 321 -0.6907 0.22678 -0.14476 0.46641 FALSE
2 218138 218298 1400 6 587233 587390 26 5 wp 125 171 173 175 138 185 161 189 178 134 213 149 -0.81993 -0.27707 0.32861 0.11714 FALSE
2 218314 218450 1401 6 587066 587218 25 5 wp 152 199 190 200 174 276 277 326 267 183 282 197 -1.3305 -0.57953 0.79301 7.3969e-05 FALSE
2 218760 218934 1408 6 586599 586751 20 5 wp 164 211 194 203 185 206 285 404 349 135 159 158 -1.5051 -1.3654 1.3934 6.3598e-12 TRUE
2 218948 219094 1409 6 586441 586585 19 5 wp 168 206 196 192 215 249 239 327 292 110 150 116 -1.2284 -1.3653 1.5218 8.582e-14 TRUE
2 219260 219423 1412 6 586105 586274 14 5 wp 177 215 220 220 192 240 272 401 333 91 150 144 -1.3523 -1.5584 1.611 2.2204e-15 TRUE
2 219414 219560 1414 6 585963 586091 13 5 wp 182 245 233 185 191 220 341 428 400 109 150 140 -1.4709 -1.7276 1.5418 3.9857e-14 TRUE
2 219574 219710 1415 6 585822 586002 12 5 wp 103 141 142 214 177 217 133 204 171 73 111 81 -1.0353 -1.1125 1.7365 4.6629e-15 TRUE
2 219674 219802 1416 6 585728 585858 11 5 wp 87 111 96 99 101 126 88 110 118 24 55 28 -0.74829 -1.7576 1.8601 2.3646e-09 TRUE
2 220249 220374 1423 6 585137 585308 6 5 wp 107 124 135 181 165 214 128 149 146 77 153 118 -0.85358 -0.4719 1.0418 2.8395e-06 FALSE
2 227183 227335 2 6 584127 584277 276 6 wp 151 176 198 242 150 301 31 29 30 42 47 49 1.8915 0.43849 -0.089432 0.83866 FALSE
2 227513 227665 3 6 583791 583949 275 6 wp 173 232 218 174 177 236 21 31 28 32 49 25 2.319 0.22666 -0.35928 0.24451 FALSE
2 227679 227807 4 6 583643 583779 274 6 wp 162 174 179 143 209 165 47 31 46 51 74 56 1.3984 0.34543 -0.3781 0.25181 FALSE
2 227988 228146 6 6 583316 583446 272 6 wp 210 234 224 164 262 309 144 201 164 209 295 214 -0.24047 0.32006 -0.24755 0.21525 FALSE
2 228317 228456 8 6 582997 583142 270 6 wp 186 246 244 191 254 294 641 832 540 655 728 735 -2.2129 -0.085678 0.16478 0.47829 FALSE
2 228922 229068 13 6 582380 582531 266 6 wp 131 156 157 156 157 170 179 186 169 66 153 94 -0.91445 -0.97449 1.0584 2.1357e-05 FALSE
2 229120 229257 14 6 582208 582354 265 6 wp 114 136 117 157 144 194 109 107 109 86 137 84 -0.47131 -0.27502 0.65761 0.0053369 FALSE
2 230169 230291 26 6 581111 581265 253 6 wp 122 144 130 127 172 164 131 172 127 115 168 123 -0.75401 -0.2596 0.43981 0.046419 FALSE
2 230691 230846 32 6 580616 580765 248 6 wp 154 210 223 163 183 228 197 231 217 134 217 178 -0.78625 -0.47136 0.39469 0.051676 FALSE
2 231032 231189 37 6 580270 580406 243 6 wp 166 242 230 149 182 217 225 295 207 159 192 176 -0.83151 -0.63144 0.36774 0.068482 FALSE
2 231815 231960 47 6 579504 579644 235 6 wp 113 166 131 162 126 165 80 116 108 74 107 80 -0.21035 -0.39629 0.50656 0.037377 FALSE
2 232403 232531 54 6 578922 579082 228 6 wp 109 179 122 142 116 213 88 96 86 93 157 67 -0.052127 0.027815 0.11737 0.74859 FALSE
2 233152 233279 65 6 578138 578295 216 6 wp 172 223 214 254 261 334 177 206 131 158 240 172 -0.3971 -0.031773 0.46517 0.02071 FALSE
2 233312 233464 67 6 577995 578147 214 6 wp 202 232 277 194 224 257 174 244 173 129 231 169 -0.36929 -0.34 0.21987 0.27354 FALSE
2 233491 233647 69 6 577799 577939 211 6 wp 151 200 223 199 158 228 165 206 213 136 209 154 -0.67431 -0.41164 0.40075 0.049855 FALSE
2 233666 233816 71 6 577641 577809 209 6 wp 179 186 181 192 192 253 215 243 194 194 251 216 -0.89291 -0.1575 0.32462 0.10608 FALSE
2 234115 234255 79 6 577171 577324 202 6 wp 134 177 154 189 177 249 189 204 158 163 273 204 -0.89052 0.027379 0.32742 0.11144 FALSE
2 234964 235100 91 6 576369 576497 190 6 wp 137 161 157 130 189 172 59 87 68 75 131 109 0.45377 0.37998 -0.31426 0.19773 FALSE
2 235071 235229 92 6 576223 576372 189 6 wp 83 121 139 139 116 146 27 32 28 12 40 21 1.3246 -0.45515 0.65729 0.10988 FALSE
2 235868 235982 96 6 575477 575589 186 6 wp 144 197 155 157 171 205 15 16 11 9 25 17 2.9194 0.093402 -0.034982 0.93227 FALSE
2 236299 236437 97 6 575009 575165 185 6 wp 87 131 109 183 78 125 9 5 7 0 5 4 3.2812 -1.4592 1.7019 0.10009 FALSE
2 236467 236618 98 6 574843 574997 184 6 wp 198 214 227 170 218 254 36 31 26 52 49 68 2.1385 0.69221 -0.74137 0.007274 FALSE
2 236781 236926 101 6 574530 574680 182 6 wp 141 180 202 167 186 230 45 41 35 36 39 56 1.4602 -0.0583 0.17017 0.55608 FALSE
2 237054 237208 103 6 574245 574407 179 6 wp 102 136 120 139 101 153 16 18 12 7 19 8 2.3172 -0.6298 0.72623 0.15119 FALSE
2 237221 237365 105 6 574103 574246 178 6 wp 222 272 237 205 227 261 22 37 30 35 45 51 2.4038 0.38996 -0.51394 0.066684 FALSE
2 237387 237543 106 6 573919 574071 177 6 wp 182 276 260 212 243 300 22 26 26 20 27 28 2.6275 -0.15548 0.1861 0.54998 FALSE
2 237668 237810 107 6 573647 573801 175 6 wp 227 215 183 185 213 244 20 37 19 13 32 34 2.4312 -0.11274 0.087363 0.81797 FALSE
2 237896 238020 108 6 573435 573567 174 6 wp 180 277 238 222 212 310 26 27 26 36 58 39 2.486 0.56891 -0.51616 0.070223 FALSE
2 238029 238180 109 6 573300 573431 173 6 wp 97 117 112 150 133 179 6 10 7 27 32 23 3.1906 1.6649 -1.2064 0.01303 FALSE
2 238477 238597 112 6 572861 573017 170 6 wp 158 194 195 205 178 237 49 63 63 79 122 91 1.0018 0.55719 -0.41845 0.082243 FALSE
2 238607 238763 113 6 572702 572840 169 6 wp 194 265 269 237 171 262 76 88 77 101 150 102 0.94617 0.36699 -0.52305 0.025433 FALSE
2 238788 238916 114 6 572543 572693 168 6 wp 84 129 137 150 108 143 34 48 45 25 75 28 0.81047 -0.2023 0.38243 0.37265 FALSE
2 238963 239117 115 6 572343 572505 166 6 wp 150 162 170 181 151 201 114 158 143 173 211 189 -0.41958 0.29518 -0.19508 0.35308 FALSE
2 239700 239848 122 6 571629 571760 158 6 wp 187 255 232 179 221 299 281 406 332 355 462 379 -1.2347 0.061282 -0.064998 0.74726 FALSE
2 240023 240155 126 6 571305 571437 153 6 wp 149 197 197 160 140 178 279 390 341 312 395 328 -1.5364 -0.13573 -0.085846 0.67331 FALSE
2 240341 240494 128 6 570970 571143 151 6 wp 188 209 222 196 222 240 424 584 465 506 612 523 -1.8842 -0.011301 0.054902 0.78709 FALSE
2 240824 240971 131 6 570494 570646 146 6 wp 159 209 232 188 167 277 175 214 149 156 168 137 -0.48692 -0.39072 0.41365 0.043591 FALSE
2 240990 241144 132 6 570316 570486 145 6 wp 194 173 213 140 188 210 94 95 73 74 56 65 0.51037 -0.58937 0.41919 0.12988 FALSE
2 241149 241300 133 6 570159 570309 144 6 wp 264 335 335 207 270 340 88 104 98 83 91 103 1.042 -0.23661 -0.011784 0.95642 FALSE
2 241587 241754 135 6 569698 569855 142 6 wp 162 210 183 188 185 215 48 71 52 27 39 26 1.0627 -1.0667 1.1105 9.789e-05 FALSE
2 241802 241948 137 6 569518 569679 141 6 wp 154 180 158 144 185 239 58 90 49 32 40 47 0.69417 -0.88798 1.0325 0.00018163 FALSE
2 241963 242120 138 6 569348 569496 140 6 wp 150 216 187 136 170 238 37 64 51 39 32 24 1.2249 -0.83771 0.75632 0.010222 FALSE
2 242298 242426 141 6 569031 569167 138 6 wp 183 199 205 131 216 247 33 36 21 34 20 26 2.0697 -0.32602 0.27549 0.44 FALSE
2 242471 242601 142 6 568856 568996 137 6 wp 146 239 198 162 190 262 15 21 22 23 21 22 2.6786 0.018218 0.0072081 0.98368 FALSE
2 242758 242908 143 6 568549 568707 136 6 wp 274 344 312 290 277 360 37 42 34 50 63 80 2.3997 0.60121 -0.65167 0.0083666 FALSE
2 242917 243077 144 6 568383 568543 135 6 wp 157 221 225 164 219 246 23 39 36 32 62 38 1.9773 0.2487 -0.23214 0.42046 FALSE
2 243091 243233 145 6 568220 568372 134 6 wp 268 281 245 199 283 315 69 74 79 109 105 109 1.2021 0.371 -0.42998 0.083359 FALSE
2 243255 243401 146 6 568062 568207 133 6 wp 196 250 206 158 262 265 138 191 162 179 220 161 -0.22749 0.017648 -0.00076272 0.99699 FALSE
2 243567 243726 148 6 567729 567877 130 6 wp 165 185 214 132 178 211 425 580 444 474 454 479 -1.9966 -0.19669 0.027481 0.89398 FALSE
2 243737 243881 149 6 567578 567722 129 6 wp 188 237 223 184 169 213 288 383 351 335 427 335 -1.2981 -0.072645 -0.16426 0.41694 FALSE
2 243896 244042 150 6 567397 567559 128 6 wp 200 187 207 167 220 236 260 393 324 436 464 545 -1.3394 0.41163 -0.402 0.13403 FALSE
2 244046 244201 151 6 567258 567394 127 6 wp 152 150 157 128 185 184 128 246 206 255 322 259 -0.95539 0.36728 -0.30805 0.20957 FALSE
2 244375 244547 154 6 566897 567067 123 6 wp 174 267 224 176 223 261 174 267 245 286 409 285 -0.68735 0.33792 -0.39357 0.04813 FALSE
2 244963 245087 161 6 566395 566519 119 6 wp 167 152 142 168 154 225 277 287 229 190 287 224 -1.4161 -0.36671 0.54813 0.018064 FALSE
2 245069 245226 162 6 566210 566386 118 6 wp 155 217 199 186 178 238 180 277 180 134 211 160 -0.79203 -0.50612 0.53904 0.0079899 FALSE
2 245397 245553 165 6 565904 566065 115 6 wp 179 188 190 156 213 275 62 61 54 55 54 53 1.0139 -0.30105 0.44337 0.085228 FALSE
2 245559 245707 166 6 565748 565896 113 6 wp 149 198 199 199 151 220 19 31 26 21 33 29 2.2038 -0.045727 0.071307 0.83065 FALSE
2 245987 246127 168 6 565330 565474 108 6 wp 167 158 139 137 156 192 60 71 53 56 44 49 0.70778 -0.46606 0.46559 0.095642 FALSE
2 246128 246288 169 6 565181 565339 107 6 wp 140 153 148 90 174 203 121 133 95 73 97 69 -0.30009 -0.72681 0.73456 0.013466 FALSE
2 246266 246400 170 6 565041 565198 106 6 wp 144 181 139 76 131 191 159 252 122 162 120 130 -0.81458 -0.49663 0.18642 0.67271 FALSE
2 246424 246574 172 6 564876 565034 105 6 wp 157 181 179 114 188 202 298 382 264 284 237 267 -1.5023 -0.409 0.31185 0.25648 FALSE
2 246840 247001 174 6 564459 564618 103 6 wp 210 295 252 213 186 263 78 127 104 27 65 42 0.65516 -1.384 1.1474 1.4294e-06 TRUE
2 249270 249438 206 6 562012 562170 74 6 wp 187 208 186 158 192 213 453 568 416 450 515 514 -1.9391 -0.12339 0.025416 0.90146 FALSE
2 249394 249550 207 6 561911 562072 73 6 wp 135 180 191 174 170 210 402 487 360 425 507 425 -1.9487 -0.051458 0.14334 0.48693 FALSE
2 249738 249884 209 6 561589 561733 69 6 wp 166 221 200 173 176 223 361 505 442 459 631 476 -1.7954 0.083792 -0.16597 0.41831 FALSE
2 249883 250042 210 6 561416 561576 68 6 wp 194 290 273 189 190 254 426 565 469 415 623 414 -1.5941 -0.19084 -0.10881 0.5909 FALSE
2 250055 250209 211 6 561281 561410 67 6 wp 178 191 179 143 177 228 495 699 508 484 513 515 -2.2616 -0.3271 0.26448 0.19859 FALSE
2 250521 250638 215 6 560793 560939 64 6 wp 175 213 247 212 191 272 69 84 88 68 89 58 0.75097 -0.34462 0.38734 0.097925 FALSE
2 250672 250829 217 6 560611 560784 62 6 wp 191 274 207 224 220 287 77 83 62 81 72 65 0.95273 -0.19416 0.2707 0.24528 FALSE
2 250873 250999 218 6 560462 560598 61 6 wp 198 286 254 197 216 253 57 59 44 48 56 55 1.5567 -0.18301 -0.005007 0.98415 FALSE
2 251129 251274 221 6 560163 560330 59 6 wp 162 248 222 202 200 265 76 62 52 61 68 75 1.0762 -0.075637 0.11274 0.64249 FALSE
2 251505 251663 222 6 559801 559976 57 6 wp 107 139 134 191 190 237 43 40 28 78 90 103 1.1285 1.1157 -0.45666 0.09433 FALSE
2 252551 252712 233 6 558764 558929 48 6 wp 146 159 154 127 147 157 78 119 109 81 100 96 -0.046999 -0.31169 0.17308 0.46903 FALSE
2 253516 253658 246 6 557800 557967 40 6 wp 185 204 209 118 260 299 409 616 450 683 654 740 -1.9277 0.34817 -0.24882 0.39001 FALSE
2 253681 253818 247 6 557642 557803 39 6 wp 136 195 201 160 213 204 361 496 337 364 499 365 -1.807 -0.13175 0.21423 0.29547 FALSE
2 253829 253967 248 6 557493 557636 38 6 wp 128 159 160 111 149 179 373 489 383 342 399 354 -2.1168 -0.35237 0.27292 0.18896 FALSE
2 253969 254135 249 6 557360 557495 37 6 wp 216 284 254 170 255 309 453 606 459 432 457 460 -1.6473 -0.32985 0.2317 0.25023 FALSE
2 254150 254307 250 6 557165 557316 35 6 wp 165 258 253 190 186 274 167 223 209 123 153 120 -0.47591 -0.7711 0.67009 0.0010482 FALSE
2 254308 254460 251 6 557000 557152 34 6 wp 272 380 384 241 303 359 165 204 160 121 162 127 0.32261 -0.54358 0.30001 0.13586 FALSE
2 254629 254780 253 6 556682 556828 32 6 wp 127 155 166 186 134 193 16 21 23 37 51 40 2.2568 0.91526 -0.755 0.029496 FALSE
2 254799 254947 254 6 556511 556657 31 6 wp 135 176 170 146 145 188 12 32 19 34 38 41 2.3037 0.68853 -0.73889 0.035646 FALSE
2 255091 255235 255 6 556220 556366 30 6 wp 84 92 78 141 115 171 20 24 15 26 33 24 1.4763 0.31858 0.37593 0.40732 FALSE
2 255253 255399 256 6 556063 556203 29 6 wp 100 147 138 104 134 179 40 46 22 18 33 28 1.1883 -0.62924 0.69027 0.066211 FALSE
2 256978 257116 263 6 554315 554477 24 6 wp 103 109 117 129 96 116 29 31 38 28 29 25 1.1031 -0.43445 0.45463 0.27345 FALSE
2 257418 257575 267 6 553880 554032 21 6 wp 189 229 202 139 204 252 42 54 50 55 50 42 1.4479 -0.1578 0.034973 0.89605 FALSE
2 257585 257728 268 6 553730 553872 20 6 wp 194 214 203 145 190 249 38 32 29 57 43 58 1.9839 0.5076 -0.63858 0.023512 FALSE
2 257733 257877 269 6 553582 553726 19 6 wp 207 214 187 156 237 238 31 36 27 43 27 43 2.0643 0.11318 -0.12188 0.73272 FALSE
2 257892 258039 271 6 553414 553564 18 6 wp 189 225 224 192 191 258 25 24 21 20 25 24 2.5449 -0.19734 0.15316 0.64279 FALSE
2 258370 258514 273 6 552945 553089 15 6 wp 144 188 186 140 134 198 116 111 106 113 122 128 -0.014709 -0.051432 -0.13314 0.5519 FALSE
2 258537 258689 274 6 552774 552926 14 6 wp 116 179 173 167 148 172 120 144 124 100 185 145 -0.38036 -0.038883 0.068313 0.75996 FALSE
2 258746 258889 275 6 552577 552719 13 6 wp 79 115 117 147 111 145 19 27 22 37 72 32 1.5468 0.85893 -0.50842 0.19501 FALSE
2 259099 259215 278 6 552301 552423 9 6 wp 141 173 180 147 126 170 49 87 79 83 159 87 0.56602 0.42706 -0.62531 0.028211 FALSE
2 265634 265749 2 6 551637 551754 151 7 wp 86 103 118 109 75 109 22 24 16 30 64 34 1.6633 0.8462 -0.94527 0.03462 FALSE
2 265786 265896 3 6 551460 551612 150 7 wp 136 154 144 192 216 246 20 22 13 73 109 62 2.344 1.9666 -1.4238 2.6104e-06 FALSE
2 265936 266086 4 6 551277 551427 149 7 wp 148 221 223 196 157 174 21 19 12 32 42 24 2.8528 0.73078 -0.91103 0.023214 FALSE
2 266139 266282 5 6 551099 551251 148 7 wp 80 138 149 195 79 143 3 6 8 3 21 12 3.7727 0.85706 -0.66163 0.4943 FALSE
2 266509 266635 6 6 550749 550885 146 7 wp 182 191 185 149 209 208 102 110 96 108 159 123 0.21901 0.15718 -0.18932 0.38821 FALSE
2 266660 266796 7 6 550575 550731 145 7 wp 173 185 212 143 161 210 132 162 144 152 189 117 -0.2596 -0.11392 -0.090391 0.66807 FALSE
2 266820 266938 8 6 550451 550591 144 7 wp 193 218 193 121 232 239 143 226 159 207 186 203 -0.4279 0.030213 -0.12697 0.65115 FALSE
2 266955 267099 9 6 550285 550439 143 7 wp 157 201 154 122 159 203 50 87 73 70 54 80 0.65597 -0.19009 0.047856 0.86207 FALSE
2 267107 267254 10 6 550134 550282 142 7 wp 155 203 165 130 179 222 48 40 32 60 40 50 1.4755 0.15696 -0.1946 0.50606 FALSE
2 267258 267386 11 6 549998 550132 141 7 wp 120 155 167 185 125 239 17 15 10 16 20 12 2.744 0.010357 0.25354 0.59707 FALSE
2 267572 267705 12 6 549696 549822 140 7 wp 126 170 161 151 130 194 60 65 57 41 106 43 0.67897 -0.14714 0.15739 0.60686 FALSE
2 267742 267877 13 6 549504 549664 138 7 wp 239 241 228 220 206 230 149 165 164 183 260 213 -0.070403 0.27283 -0.42827 0.033303 FALSE
2 267925 268065 14 6 549321 549500 136 7 wp 180 192 186 183 179 250 275 370 289 340 450 372 -1.3742 0.14287 -0.06671 0.74175 FALSE
2 268508 268656 20 6 548729 548873 130 7 wp 133 169 154 94 159 188 597 724 570 593 587 590 -2.6936 -0.25678 0.1473 0.4806 FALSE
2 268674 268810 21 6 548582 548732 129 7 wp 161 193 175 164 163 184 340 444 354 340 412 286 -1.7414 -0.30545 0.21364 0.29581 FALSE
2 268986 269132 24 6 548263 548430 127 7 wp 209 273 198 173 255 267 186 224 178 211 170 181 -0.42872 -0.21971 0.19676 0.44317 FALSE
2 269138 269283 25 6 548095 548252 126 7 wp 153 223 204 129 187 209 48 75 60 61 87 64 1.0225 0.039297 -0.23075 0.36236 FALSE
2 269900 270044 29 6 547343 547488 122 7 wp 150 149 144 116 137 193 90 100 60 96 100 120 0.1948 0.17451 -0.2354 0.39183 FALSE
2 270168 270324 30 6 547059 547223 121 7 wp 150 173 181 139 197 231 50 38 25 59 40 63 1.5077 0.35589 -0.24445 0.42659 FALSE
2 270343 270481 31 6 546903 547047 120 7 wp 158 161 215 151 222 226 47 33 35 55 52 71 1.5598 0.4534 -0.33869 0.30012 FALSE
2 270506 270662 32 6 546725 546875 119 7 wp 197 232 217 175 254 290 74 65 58 81 86 94 1.0674 0.23056 -0.13418 0.56436 FALSE
2 270669 270789 33 6 546593 546714 118 7 wp 70 101 111 147 85 142 18 29 27 14 37 18 1.2837 -0.29946 0.68578 0.19276 FALSE
2 271460 271617 43 6 545773 545929 108 7 wp 161 186 192 129 177 198 344 473 382 376 478 418 -1.7887 -0.084043 -0.065874 0.74897 FALSE
2 271623 271742 44 6 545626 545766 106 7 wp 141 169 204 132 181 210 368 548 381 477 581 568 -1.9689 0.16667 -0.19227 0.35284 FALSE
2 272066 272215 47 6 545215 545369 102 7 wp 144 193 170 147 130 167 315 476 365 223 411 221 -1.8222 -0.62428 0.39468 0.17623 FALSE
2 272512 272665 52 6 544731 544905 99 7 wp 187 209 174 158 260 285 810 1154 823 1217 1120 1204 -2.9124 0.19951 0.034385 0.90505 FALSE
2 272821 272975 54 6 544416 544575 96 7 wp 192 211 257 168 234 311 746 1019 780 776 992 861 -2.5824 -0.12165 0.1696 0.38055 FALSE
2 272992 273125 55 6 544270 544419 95 7 wp 125 157 144 168 139 158 250 330 303 208 382 206 -1.6918 -0.34812 0.44614 0.1408 FALSE
2 273133 273292 56 6 544104 544263 94 7 wp 143 199 194 212 188 260 198 304 239 255 332 245 -1.105 -0.0019471 0.26103 0.19117 FALSE
2 273311 273441 57 6 543949 544091 93 7 wp 183 226 250 228 184 280 73 58 76 63 120 77 1.0108 0.1238 -0.097402 0.71334 FALSE
2 273458 273608 58 6 543780 543936 92 7 wp 171 194 192 155 184 209 59 41 56 51 67 61 1.1835 0.0092953 -0.082982 0.75386 FALSE
2 273640 273762 59 6 543628 543752 91 7 wp 173 196 163 173 194 201 32 35 24 29 50 40 1.9131 0.20615 -0.15726 0.60877 FALSE
2 273926 274086 60 6 543301 543462 90 7 wp 119 168 157 205 146 205 32 37 18 16 46 30 1.7076 -0.11324 0.41117 0.31427 FALSE
2 274449 274591 64 6 542791 542942 87 7 wp 169 190 177 193 190 231 67 81 81 64 76 70 0.58814 -0.29928 0.44782 0.064853 FALSE
2 274821 274969 68 6 542430 542573 83 7 wp 136 158 163 190 164 229 136 171 170 57 97 77 -0.70383 -1.229 1.5339 7.4274e-12 TRUE
2 274996 275158 70 6 542240 542397 81 7 wp 209 246 280 230 258 332 339 377 323 165 257 165 -1.1466 -1.0136 1.1206 2.0848e-08 TRUE
2 275178 275314 71 6 542054 542215 80 7 wp 177 238 237 229 213 293 263 335 272 162 239 190 -1.0601 -0.73647 0.8657 1.3738e-05 FALSE
2 275510 275665 73 6 541726 541885 78 7 wp 166 252 233 234 167 267 152 209 162 151 244 165 -0.3289 -0.082646 0.083786 0.70041 FALSE
2 275780 275931 74 6 541460 541612 77 7 wp 150 222 206 202 170 245 58 115 92 27 64 45 0.48989 -1.1374 1.1936 2.0715e-05 FALSE
2 275971 276100 75 6 541292 541422 76 7 wp 159 238 195 172 207 235 123 151 132 62 85 87 -0.10282 -0.96964 0.97983 1.0257e-05 FALSE
2 276134 276270 76 6 541121 541262 75 7 wp 149 152 169 117 167 197 95 160 117 35 58 62 -0.28786 -1.4287 1.4008 1.4394e-08 TRUE
2 276449 276588 78 6 540797 540939 73 7 wp 130 191 213 187 176 237 143 166 120 101 113 91 -0.33457 -0.66399 0.79409 0.00025665 FALSE
2 276742 276878 79 6 540511 540651 72 7 wp 135 170 181 186 151 176 30 48 49 50 70 49 1.2949 0.23642 -0.18611 0.51591 FALSE
2 276892 277050 80 6 540339 540496 71 7 wp 184 256 243 192 214 275 83 89 77 97 115 100 0.80639 0.14965 -0.2008 0.36713 FALSE
2 277397 277540 83 6 539844 539996 68 7 wp 181 223 165 170 236 261 467 681 432 606 599 573 -2.0962 0.021866 0.14926 0.56741 FALSE
2 277551 277692 84 6 539698 539835 67 7 wp 181 185 174 126 186 195 489 584 428 405 478 489 -2.1071 -0.29763 0.14732 0.47683 FALSE
2 277700 277852 85 6 539531 539669 66 7 wp 172 172 185 197 187 219 292 423 327 323 340 285 -1.6054 -0.29651 0.43955 0.029814 FALSE
2 277874 278021 86 6 539367 539513 65 7 wp 161 232 225 249 214 241 186 214 235 187 330 215 -0.69564 0.0050379 0.1615 0.54252 FALSE
2 278405 278540 90 6 538861 538991 62 7 wp 125 164 168 180 123 186 35 44 42 21 62 38 1.2705 -0.20062 0.26611 0.46232 FALSE
2 278719 278863 91 6 538528 538680 61 7 wp 256 402 405 346 328 399 96 142 107 111 158 175 0.97639 0.19714 -0.21078 0.3571 FALSE
2 278878 279021 92 6 538369 538511 60 7 wp 76 153 125 190 110 159 13 10 19 4 21 5 2.3871 -0.74073 1.1191 0.12756 FALSE
2 279046 279197 93 6 538188 538321 59 7 wp 148 165 150 169 150 210 108 136 122 123 124 104 -0.29738 -0.22874 0.36917 0.096679 FALSE
2 279809 279925 103 6 537431 537580 52 7 wp 159 195 188 170 199 238 184 230 156 175 221 189 -0.71055 -0.13347 0.2473 0.2236 FALSE
2 279946 280090 104 6 537300 537446 49 7 wp 167 257 228 157 225 242 237 324 226 229 262 221 -0.91391 -0.30902 0.20211 0.30981 FALSE
2 280281 280438 107 6 536950 537113 46 7 wp 192 286 267 169 259 316 418 562 421 485 476 536 -1.5552 -0.05837 0.0017762 0.9935 FALSE
2 280455 280593 108 6 536795 536943 45 7 wp 174 247 246 149 236 299 243 333 245 365 394 346 -0.94172 0.26681 -0.28896 0.14927 FALSE
2 280796 280952 110 6 536432 536593 43 7 wp 195 215 235 235 178 308 109 108 96 143 206 190 0.39757 0.60018 -0.49464 0.028513 FALSE
2 281256 281415 111 6 535974 536135 42 7 wp 137 151 191 174 166 216 25 30 46 56 54 57 1.5985 0.55416 -0.3837 0.19193 FALSE
2 281432 281560 112 6 535812 535964 41 7 wp 121 202 165 170 160 232 35 28 40 73 123 101 1.5844 1.3364 -1.175 1.0804e-05 FALSE
2 281597 281746 113 6 535617 535780 40 7 wp 165 240 228 193 196 257 61 92 91 186 260 200 0.73014 1.2282 -1.2413 5.0096e-09 TRUE
2 282117 282251 117 6 535138 535274 37 7 wp 194 210 187 138 262 280 384 503 361 660 685 680 -1.707 0.5401 -0.40743 0.060424 FALSE
2 282252 282386 118 6 534989 535139 36 7 wp 171 220 225 152 264 298 517 681 442 805 800 853 -2.05 0.43168 -0.27928 0.30936 FALSE
2 282397 282555 119 6 534831 534969 33 7 wp 214 235 214 162 210 224 390 522 389 472 518 542 -1.6022 0.075745 -0.28279 0.16549 FALSE
2 282564 282681 120 6 534662 534837 32 7 wp 95 148 127 178 160 192 163 256 155 351 473 344 -1.2681 0.85849 -0.37266 0.073919 FALSE
2 282754 282894 123 6 534494 534640 29 7 wp 141 199 165 134 178 247 344 425 315 392 423 376 -1.7443 -0.029682 0.11599 0.57072 FALSE
2 282916 283072 124 6 534344 534486 28 7 wp 160 174 162 118 147 196 249 369 256 196 247 198 -1.4435 -0.61265 0.4444 0.028877 FALSE
2 283053 283192 125 6 534194 534315 27 7 wp 107 118 126 96 110 151 180 214 148 88 84 81 -1.2647 -1.2645 1.2313 1.3607e-07 TRUE
2 283211 283377 126 6 534018 534184 26 7 wp 173 235 272 165 218 247 159 217 160 87 88 102 -0.30045 -1.1139 0.96008 5.6746e-06 FALSE
2 283403 283547 127 6 533841 533981 25 7 wp 122 208 200 212 138 180 31 57 63 21 37 35 1.16 -0.87435 0.87145 0.072182 FALSE
2 283652 283794 129 6 533614 533748 23 7 wp 132 178 178 151 160 223 19 11 24 30 30 33 2.5159 0.60281 -0.5232 0.14733 FALSE
2 284170 284307 136 6 533092 533242 17 7 wp 129 148 146 185 144 221 67 55 51 64 85 85 0.6413 0.25226 0.077873 0.76569 FALSE
2 284626 284765 142 6 532625 532773 11 7 wp 152 199 197 152 195 224 126 193 138 244 292 238 -0.37357 0.59574 -0.58423 0.0041239 FALSE
2 284776 284916 144 6 532497 532643 9 7 wp 134 171 188 139 164 214 145 208 152 165 279 216 -0.673 0.20782 -0.19009 0.35594 FALSE
2 285048 285205 147 6 532208 532344 5 7 wp 152 193 191 143 125 196 127 123 127 104 173 115 -0.14419 -0.13774 -0.12138 0.57945 FALSE
2 286669 286814 9 6 530600 530748 552 8 wp 182 234 219 176 218 252 309 434 334 435 561 469 -1.3984 0.27488 -0.29866 0.14228 FALSE
2 286825 286959 10 6 530456 530598 551 8 wp 181 273 268 198 237 280 353 458 399 510 656 532 -1.3943 0.31409 -0.36874 0.068019 FALSE
2 286994 287143 11 6 530290 530446 550 8 wp 175 198 249 152 184 259 385 608 410 514 595 516 -1.8025 0.055766 -0.17882 0.38114 FALSE
2 287307 287442 15 6 529968 530118 547 8 wp 165 229 260 151 216 249 406 452 367 434 438 384 -1.5592 -0.1325 -0.00096436 0.99631 FALSE
2 287462 287582 16 6 529829 529959 546 8 wp 157 206 203 182 174 239 91 144 136 109 153 127 -0.030044 -0.10432 0.13028 0.54398 FALSE
2 287606 287756 17 6 529652 529808 545 8 wp 125 145 142 146 175 171 95 125 88 117 81 123 -0.2143 -0.084176 0.30004 0.29443 FALSE
2 287780 287937 18 6 529470 529612 544 8 wp 135 191 179 157 205 227 28 38 40 38 40 42 1.6054 0.0097309 0.16834 0.57604 FALSE
2 287954 288110 19 6 529325 529461 543 8 wp 190 222 229 184 177 251 31 30 36 42 43 39 2.0787 0.17874 -0.29808 0.30174 FALSE
2 288238 288375 20 6 529037 529193 542 8 wp 125 147 178 163 153 187 93 84 70 116 115 77 0.21155 0.14005 -0.017073 0.95118 FALSE
2 288417 288566 21 6 528847 529020 541 8 wp 164 202 207 159 169 220 130 154 108 140 193 153 -0.0937 0.13331 -0.2469 0.24158 FALSE
2 288600 288753 22 6 528658 528811 540 8 wp 118 218 249 183 165 268 145 187 128 205 242 172 -0.31106 0.25878 -0.22099 0.39823 FALSE
2 288904 289053 24 6 528358 528514 537 8 wp 137 166 152 138 182 176 176 224 171 249 236 253 -0.96522 0.21082 -0.13034 0.52565 FALSE
2 289075 289203 25 6 528188 528337 536 8 wp 183 240 218 220 231 272 123 151 101 234 173 183 0.13343 0.50777 -0.37514 0.20561 FALSE
2 289311 289450 26 6 527940 528103 535 8 wp 144 183 200 183 194 218 39 35 35 37 46 32 1.6216 -0.10499 0.24306 0.41469 FALSE
2 289651 289790 28 6 527614 527760 533 8 wp 220 304 274 118 156 201 126 186 130 93 112 89 0.21513 -0.7543 -0.048079 0.82332 FALSE
2 289808 289946 29 6 527462 527600 532 8 wp 142 169 197 136 162 203 96 149 114 115 122 131 -0.13509 -0.12389 0.053369 0.80927 FALSE
2 289976 290110 30 6 527299 527431 531 8 wp 156 164 176 155 163 171 147 205 148 153 191 166 -0.64279 -0.13922 0.076016 0.71683 FALSE
2 290124 290264 31 6 527143 527285 530 8 wp 166 135 175 128 186 217 139 180 151 204 159 225 -0.60624 0.17704 -0.09289 0.777 FALSE
2 290652 290789 36 6 526619 526775 526 8 wp 177 268 256 144 194 281 131 241 170 177 177 158 -0.2623 -0.2293 -0.0098499 0.96946 FALSE
2 291048 291159 41 6 526233 526377 521 8 wp 136 140 167 135 174 229 51 121 81 77 79 72 0.19294 -0.29519 0.51119 0.073042 FALSE
2 291194 291347 42 6 526058 526225 520 8 wp 152 170 165 169 188 200 40 47 51 50 69 48 1.1793 0.093905 0.05563 0.84159 FALSE
2 291710 291855 47 6 525554 525714 515 8 wp 153 205 183 152 211 271 3 22 13 40 31 39 3.2021 1.385 -1.2161 0.000587 FALSE
2 292467 292594 51 6 524811 524957 511 8 wp 185 231 218 216 223 270 82 141 108 118 152 81 0.30574 -0.085596 0.20226 0.3463 FALSE
2 292624 292753 52 6 524640 524784 510 8 wp 140 143 180 160 179 196 107 138 109 105 122 82 -0.24963 -0.36852 0.53209 0.018528 FALSE
2 292805 292925 53 6 524481 524607 509 8 wp 143 182 167 150 172 200 113 193 146 152 173 149 -0.50864 -0.091717 0.1305 0.53734 FALSE
2 293122 293289 58 6 524148 524306 506 8 wp 168 187 193 142 191 214 388 489 369 457 407 479 -1.8203 -0.043693 -0.014214 0.95654 FALSE
2 293293 293438 59 6 523968 524122 504 8 wp 173 198 176 193 181 240 257 355 273 297 355 308 -1.3255 -0.049107 0.16523 0.41102 FALSE
2 293475 293618 60 6 523812 523954 503 8 wp 135 195 233 221 180 206 142 218 180 195 243 213 -0.5841 0.1032 -0.016035 0.9378 FALSE
2 293631 293771 61 6 523639 523795 502 8 wp 151 217 183 188 207 226 98 89 63 133 110 104 0.486 0.30641 -0.16982 0.53638 FALSE
2 293952 294115 63 6 523300 523461 500 8 wp 165 200 215 193 182 222 27 32 33 40 44 44 2.012 0.30436 -0.30185 0.30741 FALSE
2 294206 294328 64 6 523061 523205 499 8 wp 78 106 116 155 92 136 12 21 14 7 32 9 2.038 -0.18231 0.51928 0.38868 FALSE
2 294363 294512 65 6 522880 523049 498 8 wp 197 237 279 229 217 298 111 151 157 142 226 169 0.12251 0.17472 -0.159 0.43432 FALSE
2 294548 294670 66 6 522742 522860 497 8 wp 102 161 124 167 116 156 136 176 130 126 200 139 -0.83558 -0.10822 0.26295 0.2726 FALSE
2 294686 294812 67 6 522590 522722 496 8 wp 140 167 167 131 184 172 297 355 260 324 344 275 -1.5842 -0.11946 0.11507 0.58425 FALSE
2 294845 294989 68 6 522419 522580 495 8 wp 116 168 136 120 160 178 295 407 351 308 370 294 -1.9671 -0.28534 0.36333 0.077249 FALSE
2 295480 295614 72 6 521804 521958 490 8 wp 139 187 164 186 185 212 127 162 129 167 195 151 -0.41211 0.12417 0.087965 0.67559 FALSE
2 295780 295936 74 6 521468 521630 488 8 wp 135 196 173 195 212 213 18 29 21 42 49 50 2.2481 0.8861 -0.61658 0.048413 FALSE
2 295957 296087 75 6 521323 521453 487 8 wp 191 294 284 219 245 284 11 15 27 24 47 40 3.2055 0.88402 -0.95947 0.0018618 FALSE
2 296426 296566 78 6 520869 521006 485 8 wp 109 158 181 189 128 160 86 119 110 50 120 61 -0.1431 -0.65204 0.73352 0.052521 FALSE
2 297061 297203 87 6 520207 520356 479 8 wp 174 210 223 178 202 240 53 101 68 62 99 93 0.82097 0.028135 -0.044358 0.85028 FALSE
2 297204 297342 88 6 520071 520209 478 8 wp 141 155 115 136 153 182 12 27 25 18 25 30 2.0626 0.026221 0.1112 0.77654 FALSE
2 297358 297509 89 6 519929 520056 477 8 wp 158 201 194 154 182 232 16 27 15 10 32 39 2.618 0.3081 -0.3224 0.35736 FALSE
2 297508 297646 90 6 519764 519904 476 8 wp 127 174 156 127 192 223 14 14 12 21 16 31 2.867 0.60263 -0.4126 0.3066 FALSE
2 297678 297827 91 6 519576 519730 475 8 wp 149 187 186 157 205 307 13 11 10 26 25 27 3.2943 1.0265 -0.73829 0.057626 FALSE
2 298196 298337 94 6 519068 519216 473 8 wp 98 148 139 160 119 192 10 5 13 7 28 15 3.1159 0.62355 -0.36967 0.44467 FALSE
2 298378 298506 95 6 518907 519031 472 8 wp 136 138 152 136 151 185 28 43 36 52 49 55 1.363 0.38414 -0.29123 0.35312 FALSE
2 298676 298820 97 6 518588 518736 470 8 wp 143 192 197 128 221 274 149 233 199 203 221 180 -0.76563 -0.10559 0.27041 0.24804 FALSE
2 298984 299136 99 6 518265 518403 468 8 wp 132 125 123 119 120 155 299 436 350 307 303 304 -2.1389 -0.40351 0.3987 0.055232 FALSE
2 299149 299323 100 6 518107 518249 467 8 wp 119 116 134 84 111 141 311 379 350 251 299 272 -2.1333 -0.51284 0.31689 0.13049 FALSE
2 299294 299450 101 6 517949 518112 466 8 wp 117 149 129 106 121 191 285 378 309 324 335 298 -1.9371 -0.18559 0.20401 0.32289 FALSE
2 299442 299600 102 6 517791 517938 465 8 wp 242 214 235 140 200 285 659 767 567 688 649 692 -2.1554 -0.13259 -0.098987 0.70941 FALSE
2 299613 299761 103 6 517630 517786 464 8 wp 165 162 167 127 207 212 296 355 263 374 347 369 -1.5188 0.096688 -0.0157 0.95054 FALSE
2 299782 299942 104 6 517455 517593 463 8 wp 192 286 284 232 287 293 188 182 189 213 251 208 -0.21328 0.082968 -0.024908 0.90013 FALSE
2 301481 301633 106 6 515780 515922 461 8 wp 190 249 231 144 143 152 100 128 101 63 103 113 0.38475 -0.4126 -0.23246 0.30511 FALSE
2 301746 301917 108 6 515485 515639 460 8 wp 192 193 208 172 200 209 70 94 94 109 175 158 0.56603 0.59692 -0.67446 0.0021114 FALSE
2 301949 302099 109 6 515305 515474 459 8 wp 181 238 239 165 217 185 147 160 145 252 200 239 -0.11011 0.4555 -0.69845 0.016884 FALSE
2 302120 302251 110 6 515150 515284 458 8 wp 181 284 226 204 201 236 139 169 124 186 318 258 0.030414 0.63435 -0.77594 0.00053284 FALSE
2 302455 302613 112 6 514812 514953 456 8 wp 139 189 162 129 167 178 160 200 121 205 274 239 -0.6119 0.40668 -0.49968 0.015629 FALSE
2 302906 303060 116 6 514343 514495 451 8 wp 170 207 193 152 156 200 126 131 104 218 309 265 0.014755 0.95152 -1.1668 1.7655e-08 TRUE
2 303354 303506 120 6 513895 514051 446 8 wp 113 154 122 131 141 189 84 122 100 136 235 131 -0.29032 0.52657 -0.33392 0.22015 FALSE
2 303518 303670 121 6 513750 513898 445 8 wp 141 188 143 144 149 200 167 171 140 201 257 186 -0.66428 0.24772 -0.2365 0.25516 FALSE
2 303693 303815 122 6 513587 513724 444 8 wp 97 130 121 124 107 148 132 158 111 114 134 130 -0.84693 -0.25464 0.33481 0.14762 FALSE
2 303819 303979 123 6 513438 513589 443 8 wp 139 181 183 196 167 205 209 262 177 152 184 152 -1.0061 -0.57901 0.71952 0.00045392 FALSE
2 303983 304129 124 6 513272 513417 442 8 wp 159 207 165 205 194 264 178 221 133 113 156 141 -0.63813 -0.54716 0.81838 0.00035509 FALSE
2 304377 304523 127 6 512881 513031 439 8 wp 120 176 161 159 148 187 84 104 78 72 77 95 0.13507 -0.2897 0.36502 0.13518 FALSE
2 304603 304765 128 6 512642 512824 438 8 wp 115 184 191 166 160 194 82 115 112 104 103 128 0.013819 -0.045335 0.10072 0.67287 FALSE
2 304781 304934 130 6 512490 512624 436 8 wp 120 192 170 143 133 186 119 157 150 93 129 111 -0.47126 -0.5317 0.43 0.052577 FALSE
2 304944 305096 131 6 512337 512461 434 8 wp 128 168 171 109 141 190 253 371 249 214 203 178 -1.5369 -0.70572 0.563 0.016145 FALSE
2 305265 305413 133 6 512008 512142 430 8 wp 106 153 153 78 119 129 171 200 137 148 128 140 -0.95031 -0.44536 0.061233 0.82142 FALSE
2 305424 305530 134 6 511872 512006 429 8 wp 167 191 161 104 191 260 96 178 76 205 150 184 -0.033216 0.50969 -0.50395 0.26652 FALSE
2 305568 305701 135 6 511697 511839 428 8 wp 171 201 215 134 179 224 43 49 58 85 77 94 1.3232 0.60436 -0.79028 0.0017185 FALSE
2 305718 305877 136 6 511529 511685 427 8 wp 143 180 164 134 201 209 28 23 25 35 46 50 2.0312 0.60522 -0.49713 0.12224 FALSE
2 306231 306363 138 6 511031 511172 425 8 wp 140 162 145 128 158 207 37 45 31 35 47 58 1.3491 0.13944 -0.060726 0.84519 FALSE
2 306379 306539 139 6 510862 511039 424 8 wp 175 224 226 163 266 221 50 62 45 65 53 73 1.3509 0.12904 -0.1096 0.7408 FALSE
2 306548 306692 140 6 510712 510856 423 8 wp 174 231 234 170 195 264 36 39 21 36 35 39 2.09 0.028998 -0.10408 0.72302 FALSE
2 306701 306856 141 6 510547 510703 422 8 wp 213 308 268 232 255 339 28 29 25 37 44 53 2.6183 0.53608 -0.51836 0.060763 FALSE
2 306872 307005 142 6 510399 510537 421 8 wp 201 210 194 170 207 246 16 18 12 35 23 31 3.0859 0.79123 -0.80913 0.019043 FALSE
2 307110 307250 143 6 510153 510299 420 8 wp 117 151 126 114 131 168 49 50 33 62 55 73 0.93475 0.3626 -0.34858 0.25476 FALSE
2 307545 307682 145 6 509710 509858 418 8 wp 203 244 250 238 188 316 21 45 25 41 50 39 2.3077 0.35198 -0.31472 0.27814 FALSE
2 307699 307839 146 6 509537 509700 417 8 wp 157 200 206 130 233 244 48 71 69 94 91 96 0.94093 0.41957 -0.36743 0.20802 FALSE
2 307886 308022 148 6 509383 509517 416 8 wp 162 202 183 141 185 217 65 94 51 73 103 58 0.74905 -0.01667 -0.047512 0.84677 FALSE
2 308557 308737 157 6 508686 508842 410 8 wp 168 246 222 177 188 255 159 261 176 142 180 182 -0.54089 -0.4015 0.31777 0.11683 FALSE
2 308846 309004 158 6 508401 508556 409 8 wp 86 131 121 120 107 137 42 59 55 48 108 68 0.46813 0.3289 -0.25511 0.40638 FALSE
2 308995 309143 159 6 508261 508395 408 8 wp 126 157 158 132 121 152 213 305 243 244 323 264 -1.4237 -0.043707 -0.12096 0.55547 FALSE
2 309310 309455 161 6 507979 508118 406 8 wp 147 141 168 101 138 168 382 612 394 459 496 449 -2.2236 -0.13337 -0.094738 0.70708 FALSE
2 309464 309619 162 6 507818 507968 405 8 wp 161 181 151 108 158 185 412 740 461 545 451 489 -2.3183 -0.24601 0.048747 0.90369 FALSE
2 309595 309759 163 6 507644 507808 404 8 wp 159 196 179 134 186 250 275 422 277 265 238 299 -1.493 -0.42083 0.44745 0.11622 FALSE
2 309772 309918 164 6 507511 507635 403 8 wp 114 156 131 132 131 172 90 114 104 86 95 90 -0.26262 -0.35461 0.4258 0.080249 FALSE
2 309915 310073 165 6 507333 507494 402 8 wp 175 176 151 131 187 203 55 74 56 55 65 68 0.8138 -0.14432 0.13463 0.60823 FALSE
2 310067 310231 166 6 507173 507316 401 8 wp 175 226 192 157 203 271 33 24 29 34 39 39 2.1355 0.20031 -0.17235 0.56753 FALSE
2 310247 310393 167 6 507004 507158 400 8 wp 315 364 350 262 347 430 25 35 27 42 43 55 2.9286 0.52014 -0.56703 0.031836 FALSE
2 310544 310689 168 6 506712 506864 399 8 wp 75 118 96 85 81 121 101 92 90 106 140 115 -0.62747 0.1647 -0.22192 0.39509 FALSE
2 310720 310862 169 6 506537 506683 398 8 wp 143 172 210 124 188 204 156 202 142 185 161 199 -0.57048 -0.026969 -0.048412 0.85225 FALSE
2 310875 311015 170 6 506385 506535 397 8 wp 153 191 164 165 167 227 81 118 87 108 127 93 0.19488 0.029581 0.056074 0.80524 FALSE
2 311041 311175 171 6 506225 506365 396 8 wp 241 315 237 215 255 348 99 100 82 135 107 130 0.85199 0.24354 -0.26083 0.30133 FALSE
2 311212 311338 172 6 506062 506216 395 8 wp 183 205 201 138 230 257 37 60 43 53 49 68 1.445 0.1275 -0.10756 0.72596 FALSE
2 311349 311499 173 6 505893 506054 394 8 wp 162 211 242 195 221 288 31 28 23 36 44 52 2.256 0.51211 -0.36487 0.20855 FALSE
2 311735 311887 174 6 505516 505672 393 8 wp 150 167 164 170 159 192 23 25 19 35 34 48 2.2063 0.63881 -0.5674 0.092661 FALSE
2 311899 312059 176 6 505353 505503 391 8 wp 195 180 178 124 210 245 42 34 51 81 71 72 1.4788 0.64136 -0.65718 0.07626 FALSE
2 312254 312414 179 6 504988 505171 388 8 wp 167 235 215 156 245 284 121 175 156 188 203 188 -0.19311 0.19263 -0.096325 0.63602 FALSE
2 312409 312558 181 6 504824 504991 387 8 wp 159 206 197 145 197 232 204 261 234 276 277 258 -0.95775 0.049673 -0.071507 0.72105 FALSE
2 312730 312884 184 6 504489 504648 384 8 wp 154 237 194 160 183 208 462 594 480 538 601 530 -2.0383 -0.046566 -0.078983 0.70013 FALSE
2 313643 313799 194 6 503597 503757 375 8 wp 165 215 222 174 189 270 294 373 275 402 493 356 -1.2879 0.23665 -0.21775 0.28228 FALSE
2 313808 313948 196 6 503454 503602 373 8 wp 90 103 100 143 118 130 79 109 112 112 203 99 -0.67143 0.26495 0.12266 0.7453 FALSE
2 314530 314672 205 6 502738 502896 364 8 wp 144 166 169 176 166 223 73 136 103 128 234 160 -0.0074985 0.56532 -0.37593 0.13055 FALSE
2 314704 314828 206 6 502576 502724 362 8 wp 189 208 211 211 235 268 102 139 104 171 299 231 0.18405 0.84078 -0.6572 0.0013594 FALSE
2 314857 315013 208 6 502385 502548 360 8 wp 107 153 179 209 143 188 18 21 25 23 53 25 2.1181 0.4485 -0.1613 0.74366 FALSE
2 315022 315166 209 6 502244 502378 359 8 wp 136 170 172 198 190 225 49 42 47 69 107 88 1.1413 0.74787 -0.42743 0.096021 FALSE
2 315197 315353 210 6 502060 502206 358 8 wp 79 113 118 194 81 143 6 13 21 5 35 18 2.3034 0.29988 0.13108 0.88129 FALSE
2 315482 315638 212 6 501765 501924 357 8 wp 122 186 185 181 135 188 14 10 10 6 24 15 3.1971 0.2032 -0.19556 0.67087 FALSE
2 315829 315942 214 6 501440 501576 355 8 wp 205 233 240 165 215 284 51 54 60 44 39 53 1.395 -0.44927 0.35647 0.16847 FALSE
2 315989 316123 215 6 501285 501410 354 8 wp 124 158 164 126 117 159 43 60 50 20 33 25 0.90258 -1.1487 0.95513 0.0050395 FALSE
2 316775 316917 224 6 500482 500642 349 8 wp 137 166 220 213 122 206 21 26 15 12 31 17 2.4324 -0.2447 0.26948 0.63614 FALSE
2 316961 317105 225 6 500299 500451 348 8 wp 95 154 129 169 100 152 22 30 41 16 40 21 1.365 -0.48069 0.62158 0.23212 FALSE
2 317109 317259 226 6 500146 500294 347 8 wp 157 195 227 180 160 220 39 78 70 41 81 40 0.99457 -0.38759 0.29825 0.27451 FALSE
2 317272 317427 227 6 499982 500132 346 8 wp 216 182 216 161 170 204 136 149 122 64 85 73 -0.038746 -1.0529 0.79626 0.00039935 FALSE
2 317438 317575 228 6 499834 499965 345 8 wp 98 116 177 169 127 149 46 52 52 33 38 24 0.72547 -0.83945 1.0129 0.018709 FALSE
2 317582 317736 229 6 499669 499825 344 8 wp 223 288 270 192 240 311 136 172 142 87 87 104 0.15363 -0.85986 0.73223 0.00051622 FALSE
2 317742 317898 230 6 499505 499665 343 8 wp 153 223 230 192 208 262 85 53 64 39 65 54 0.91538 -0.55403 0.64093 0.015471 FALSE
2 317927 318060 231 6 499344 499478 342 8 wp 70 132 158 196 83 172 12 5 3 3 11 5 3.4618 -0.32638 0.65438 0.50638 FALSE
2 318200 318328 232 6 499064 499218 341 8 wp 180 297 262 277 219 348 31 40 31 33 58 35 2.2049 0.12016 0.035405 0.9168 FALSE
2 318349 318503 233 6 498900 499056 340 8 wp 151 262 239 234 217 272 12 16 29 20 32 19 2.8548 0.13117 -0.0074247 0.98379 FALSE
2 318515 318651 234 6 498749 498885 339 8 wp 161 241 223 192 196 226 51 71 64 52 57 53 1.1018 -0.36822 0.30888 0.2233 FALSE
2 319003 319118 239 6 498236 498414 336 8 wp 139 173 166 144 213 234 248 319 226 377 452 450 -1.368 0.52395 -0.27099 0.18334 FALSE
2 319131 319285 240 6 498081 498271 335 8 wp 129 154 146 127 162 198 330 477 359 429 503 438 -2.0744 0.06975 0.057883 0.78101 FALSE
2 319442 319592 244 6 497807 497947 333 8 wp 147 187 173 126 148 121 229 324 228 234 280 271 -1.2577 -0.15566 -0.23572 0.24843 FALSE
2 319801 319946 250 6 497461 497605 329 8 wp 136 197 204 155 188 239 166 211 165 195 284 246 -0.66005 0.24298 -0.17384 0.39053 FALSE
2 319961 320097 251 6 497323 497443 328 8 wp 157 212 213 151 193 213 107 135 124 153 241 139 0.023155 0.35533 -0.4626 0.027799 FALSE
2 320675 320830 257 6 496576 496728 319 8 wp 174 191 182 155 137 169 146 200 194 125 218 119 -0.61571 -0.41705 0.12588 0.62286 FALSE
2 320859 321004 258 6 496398 496565 318 8 wp 189 256 247 168 259 254 373 464 310 442 485 458 -1.3707 0.10889 -0.17653 0.38378 FALSE
2 321020 321146 259 6 496239 496402 317 8 wp 125 152 152 127 167 139 139 150 114 181 152 177 -0.55513 0.18124 -0.19987 0.48492 FALSE
2 321175 321327 260 6 496075 496230 316 8 wp 218 240 294 214 247 287 41 71 55 73 84 78 1.5366 0.3283 -0.3831 0.10527 FALSE
2 321352 321496 261 6 495907 496055 315 8 wp 179 191 196 206 206 242 26 29 34 40 48 52 2.03 0.47913 -0.31706 0.27419 FALSE
2 321524 321680 262 6 495723 495883 314 8 wp 189 289 263 257 243 309 30 24 29 45 59 60 2.5027 0.80302 -0.71148 0.0086066 FALSE
2 321953 322067 264 6 495337 495451 312 8 wp 200 223 208 140 231 225 329 353 295 404 407 459 -1.2724 0.2118 -0.35116 0.15739 FALSE
2 322104 322256 265 6 495131 495299 310 8 wp 167 199 224 140 183 242 407 436 415 472 524 553 -1.7433 0.12662 -0.24734 0.22808 FALSE
2 322572 322724 269 6 494706 494836 305 8 wp 174 257 214 105 151 209 528 762 507 464 543 476 -2.1138 -0.43682 -0.095289 0.64348 FALSE
2 322684 322850 270 6 494568 494714 304 8 wp 190 245 233 146 221 218 817 1078 694 825 878 881 -2.5899 -0.15863 -0.079297 0.75631 FALSE
2 323031 323154 273 6 494259 494409 301 8 wp 105 131 149 120 159 144 422 554 374 409 600 375 -2.4488 -0.14432 0.24636 0.36009 FALSE
2 323490 323628 277 6 493777 493933 297 8 wp 200 227 261 165 226 296 86 109 95 127 192 137 0.60555 0.47164 -0.535 0.011719 FALSE
2 323640 323770 278 6 493605 493763 296 8 wp 188 248 216 210 244 268 68 64 68 94 103 111 1.0556 0.44753 -0.34339 0.13222 FALSE
2 323976 324102 280 6 493279 493425 294 8 wp 161 204 202 210 169 276 18 22 23 19 23 33 2.526 0.080376 0.077524 0.81829 FALSE
2 324263 324417 281 6 493004 493150 293 8 wp 100 128 141 135 107 179 68 81 69 72 129 102 0.11332 0.28946 -0.14783 0.56705 FALSE
2 324431 324565 282 6 492825 492969 292 8 wp 197 229 241 171 249 298 250 326 318 447 448 430 -1.0638 0.40388 -0.35712 0.078835 FALSE
2 324581 324746 283 6 492657 492820 291 8 wp 185 197 191 172 228 239 343 518 377 477 555 530 -1.7359 0.17692 -0.072655 0.72235 FALSE
2 324903 325081 287 6 492301 492449 288 8 wp 180 205 191 129 152 192 406 614 361 355 482 367 -1.882 -0.36134 0.018534 0.94561 FALSE
2 325469 325594 294 6 491777 491939 282 8 wp 165 199 195 185 225 236 56 91 69 98 96 95 0.73833 0.26072 -0.095904 0.6806 FALSE
2 325835 325979 299 6 491423 491573 280 8 wp 165 213 208 188 226 257 14 20 20 16 35 15 2.7974 0.10463 0.045679 0.8962 FALSE
2 326004 326150 300 6 491243 491397 279 8 wp 208 263 237 219 216 307 26 30 31 43 40 52 2.3822 0.46591 -0.4513 0.10608 FALSE
2 326269 326434 301 6 490966 491116 278 8 wp 111 133 121 122 114 149 44 64 45 59 66 57 0.62217 0.08625 -0.056515 0.85583 FALSE
2 326449 326565 302 6 490832 490954 277 8 wp 175 161 186 140 192 188 47 82 47 69 56 72 0.95187 0.01836 -0.078084 0.78866 FALSE
2 326573 326729 303 6 490673 490828 276 8 wp 174 171 199 171 179 201 60 65 51 39 42 49 0.99099 -0.60824 0.57967 0.033635 FALSE
2 326930 327084 304 6 490309 490473 274 8 wp 121 169 162 221 146 193 5 14 10 16 34 20 3.3307 1.0927 -0.79902 0.1488 FALSE
2 327109 327243 305 6 490159 490291 273 8 wp 78 101 91 128 82 115 11 12 13 9 16 16 2.2594 0.0026237 0.24012 0.68086 FALSE
2 327471 327620 307 6 489774 489932 271 8 wp 141 236 234 261 123 202 16 20 17 7 24 15 2.8678 -0.41401 0.35766 0.62904 FALSE
2 327657 327788 309 6 489589 489747 270 8 wp 132 201 227 199 157 215 24 41 42 29 48 30 1.7373 -0.17984 0.18416 0.6065 FALSE
2 328124 328266 314 6 489134 489278 263 8 wp 123 163 166 131 145 212 84 76 76 129 174 150 0.28407 0.7562 -0.70051 0.0022954 FALSE
2 328285 328426 316 6 488993 489141 261 8 wp 159 215 202 162 193 274 114 115 91 295 379 328 0.19898 1.4677 -1.3976 1.0602e-11 TRUE
2 328422 328562 317 6 488839 488977 260 8 wp 119 166 167 137 158 210 107 129 113 258 315 257 -0.27423 1.0753 -0.96476 4.3074e-06 FALSE
2 328708 328843 322 6 488554 488674 257 8 wp 132 200 173 139 116 151 75 89 91 92 143 77 0.33458 0.1016 -0.44969 0.072639 FALSE
2 328894 329021 323 6 488386 488536 256 8 wp 131 136 147 157 148 236 117 117 101 110 116 91 -0.33742 -0.25598 0.58016 0.011284 FALSE
2 329017 329150 324 6 488237 488387 255 8 wp 132 176 190 140 200 200 106 137 126 70 104 67 -0.21364 -0.79536 0.87029 0.00015026 FALSE
2 329351 329506 329 6 487898 488046 253 8 wp 123 164 141 122 123 161 89 126 128 32 56 36 -0.32198 -1.6494 1.526 1.2482e-08 TRUE
2 329819 329951 333 6 487451 487584 250 8 wp 156 160 155 145 165 194 121 149 128 112 124 140 -0.39145 -0.2499 0.29309 0.18146 FALSE
2 329976 330104 334 6 487297 487421 249 8 wp 150 178 152 125 186 194 102 83 70 113 138 107 0.26286 0.30253 -0.28444 0.27018 FALSE
2 330134 330267 335 6 487130 487266 248 8 wp 105 120 129 150 112 173 40 33 35 33 75 42 1.0613 0.26717 -0.015079 0.96441 FALSE
2 330426 330572 336 6 486822 486976 247 8 wp 162 274 249 212 191 255 95 150 159 109 193 133 0.10995 -0.079705 -0.0077908 0.97782 FALSE
2 330598 330738 337 6 486660 486804 246 8 wp 122 172 132 162 133 167 198 246 231 222 284 201 -1.3083 -0.11194 0.19225 0.34959 FALSE
2 330752 330893 338 6 486507 486651 245 8 wp 194 242 208 132 247 254 314 397 310 336 410 381 -1.3026 -0.027088 -0.057578 0.77561 FALSE
2 330911 331085 339 6 486335 486483 244 8 wp 148 181 152 147 160 191 287 395 283 327 326 347 -1.6366 -0.10432 0.10538 0.60477 FALSE
2 331097 331245 340 6 486156 486308 243 8 wp 171 221 202 159 209 254 165 163 140 154 196 150 -0.30535 -0.087465 0.10003 0.62713 FALSE
2 331272 331412 341 6 485970 486126 242 8 wp 140 215 191 158 164 234 77 100 78 107 127 69 0.45201 0.074086 -0.095408 0.68004 FALSE
2 331443 331569 343 6 485802 485958 241 8 wp 196 226 250 211 209 259 51 56 58 47 82 62 1.3814 0.025819 -0.055268 0.82316 FALSE
2 331730 331869 344 6 485529 485700 240 8 wp 154 176 160 191 131 237 48 68 42 51 103 74 1.0052 0.34586 -0.21162 0.51906 FALSE
2 331890 332020 345 6 485372 485512 239 8 wp 180 223 209 157 204 218 95 127 119 159 199 155 0.2036 0.41489 -0.54228 0.010115 FALSE
2 332016 332164 347 6 485239 485368 238 8 wp 110 164 145 118 108 182 69 99 85 104 154 110 0.08428 0.36293 -0.45428 0.059566 FALSE
2 332168 332304 348 6 485095 485235 237 8 wp 186 229 230 195 213 250 127 160 118 213 211 227 0.031636 0.52353 -0.53951 0.0080946 FALSE
2 332771 332913 350 6 484475 484631 235 8 wp 171 198 179 222 176 253 9 9 2 16 20 27 4.1411 1.4859 -1.284 0.0029975 FALSE
2 332959 333071 351 6 484317 484451 234 8 wp 148 176 132 123 146 189 11 15 6 13 19 27 3.2053 0.71689 -0.77433 0.081654 FALSE
2 333098 333232 352 6 484156 484298 233 8 wp 183 208 185 179 233 262 11 11 11 30 31 34 3.4886 1.3547 -1.1841 0.001077 FALSE
2 333237 333381 353 6 483992 484142 232 8 wp 138 161 161 113 130 172 10 20 14 18 31 31 2.7561 0.6931 -0.89969 0.029381 FALSE
2 334307 334462 357 6 482928 483084 228 8 wp 112 172 161 140 112 152 102 115 138 61 140 74 -0.33503 -0.58198 0.41441 0.22347 FALSE
2 334771 334930 362 6 482484 482622 224 8 wp 130 142 143 78 137 124 518 684 573 424 439 424 -2.7315 -0.62555 0.28139 0.18911 FALSE
2 336430 336578 383 6 480811 480943 203 8 wp 136 137 145 136 158 230 38 68 58 52 34 50 0.72396 -0.41864 0.67533 0.020707 FALSE
2 336756 336902 385 6 480481 480633 200 8 wp 179 226 208 196 217 258 14 20 27 25 22 28 2.6868 0.12964 -0.045676 0.89094 FALSE
2 337177 337327 386 6 480067 480221 199 8 wp 218 319 274 220 276 365 105 153 110 167 160 199 0.50007 0.3612 -0.32873 0.12496 FALSE
2 337338 337494 387 6 479893 480043 198 8 wp 179 169 159 135 199 217 105 122 104 198 178 225 -0.013834 0.70269 -0.65156 0.02719 FALSE
2 337532 337664 388 6 479720 479854 197 8 wp 162 221 198 139 196 219 211 258 212 352 342 355 -0.87333 0.46159 -0.57999 0.00391 FALSE
2 337664 337806 389 6 479572 479718 196 8 wp 170 205 227 152 194 219 229 339 246 351 382 377 -1.0695 0.28997 -0.42925 0.033116 FALSE
2 337840 337996 390 6 479414 479556 195 8 wp 117 150 155 148 168 126 119 158 103 65 153 78 -0.48655 -0.5602 0.61349 0.079737 FALSE
2 338173 338326 392 6 479061 479220 191 8 wp 110 126 98 131 118 167 116 133 102 108 164 135 -0.70817 0.032643 0.23014 0.32129 FALSE
2 338334 338481 393 6 478893 479049 189 8 wp 113 138 147 154 127 187 96 139 121 92 167 125 -0.47788 -0.07266 0.26111 0.24953 FALSE
2 338607 338766 394 6 478616 478775 188 8 wp 122 131 145 159 143 190 62 73 71 36 75 63 0.30932 -0.431 0.68973 0.012068 FALSE
2 338781 338934 395 6 478448 478606 187 8 wp 184 241 210 150 202 245 114 162 95 95 97 129 0.14291 -0.36233 0.21753 0.37125 FALSE
2 338944 339091 396 6 478289 478439 186 8 wp 201 226 166 146 226 250 59 83 45 69 53 98 1.0473 0.097895 -0.099342 0.79479 FALSE
2 339114 339268 397 6 478112 478270 185 8 wp 149 199 185 146 185 204 52 70 35 44 43 47 1.1264 -0.38892 0.34926 0.21224 FALSE
2 339295 339439 398 6 477944 478088 184 8 wp 188 257 248 269 172 252 17 27 24 28 27 32 2.7079 0.19828 -0.22076 0.6268 FALSE
2 339562 339718 399 6 477662 477823 183 8 wp 140 145 126 120 140 182 109 148 97 95 137 105 -0.41143 -0.2442 0.2868 0.21418 FALSE
2 339705 339854 400 6 477531 477679 182 8 wp 178 218 191 125 210 226 278 488 319 362 323 410 -1.5037 -0.11856 -0.0092799 0.97863 FALSE
2 339870 340021 401 6 477364 477512 181 8 wp 182 247 211 108 160 212 319 484 327 370 381 380 -1.4513 -0.15017 -0.32743 0.13308 FALSE
2 340024 340179 402 6 477203 477364 180 8 wp 173 197 190 158 216 260 308 397 288 262 264 310 -1.4604 -0.40606 0.52548 0.011587 FALSE
2 340201 340323 403 6 477068 477188 178 8 wp 107 152 153 138 151 179 141 153 117 92 142 98 -0.64636 -0.49288 0.63622 0.0048022 FALSE
2 340336 340488 404 6 476893 477049 177 8 wp 122 166 188 170 127 171 66 53 62 40 58 45 0.73008 -0.53432 0.48336 0.12228 FALSE
2 340503 340658 405 6 476725 476887 176 8 wp 200 223 216 161 218 279 56 54 57 30 57 45 1.2928 -0.52713 0.5049 0.053782 FALSE
2 340670 340814 406 6 476566 476713 175 8 wp 100 152 119 175 105 143 17 18 24 17 19 12 1.9939 -0.48213 0.66005 0.2571 FALSE
2 340944 341090 407 6 476310 476467 174 8 wp 175 231 207 195 177 275 62 52 44 90 78 73 1.3059 0.43738 -0.41239 0.092899 FALSE
2 341443 341575 409 6 475808 475970 171 8 wp 115 156 143 156 119 179 17 30 14 9 30 10 2.1313 -0.50171 0.59555 0.16085 FALSE
2 341978 342126 411 6 475257 475405 170 8 wp 194 245 244 162 228 334 51 47 32 52 65 63 1.7449 0.29161 -0.27889 0.35337 FALSE
2 342457 342615 413 6 474766 474922 168 8 wp 163 189 208 203 151 267 59 93 63 61 129 57 0.75141 0.0086868 0.086671 0.79181 FALSE
2 342817 342971 416 6 474409 474567 166 8 wp 125 190 168 198 116 224 30 16 19 22 34 22 2.2145 0.050403 0.069686 0.88979 FALSE
2 343367 343514 421 6 473887 474039 161 8 wp 156 214 212 165 213 240 263 314 223 397 347 361 -1.1051 0.31182 -0.26964 0.32519 FALSE
2 343541 343701 423 6 473677 473833 159 8 wp 115 122 155 114 154 199 160 284 158 261 278 214 -1.2359 0.17809 0.01144 0.97114 FALSE
2 343844 344049 425 6 473380 473536 157 8 wp 218 228 244 178 188 190 211 334 208 245 212 200 -0.74505 -0.33785 -0.013227 0.96189 FALSE
2 344016 344172 426 6 473203 473358 156 8 wp 200 253 253 195 248 331 151 280 146 243 266 256 -0.32773 0.26481 -0.19177 0.45263 FALSE
2 344559 344743 430 6 472657 472831 152 8 wp 160 215 225 177 160 230 104 134 111 68 132 95 0.13688 -0.42735 0.30151 0.17352 FALSE
2 344864 345043 433 6 472397 472559 148 8 wp 162 186 198 140 158 204 159 146 125 95 118 99 -0.30494 -0.64608 0.47166 0.031378 FALSE
2 345783 345922 443 6 471470 471606 133 8 wp 128 153 160 98 120 154 152 175 131 121 142 160 -0.69686 -0.28421 -0.015224 0.94496 FALSE
2 345898 346050 444 6 471340 471490 132 8 wp 153 237 205 117 197 248 217 285 217 245 296 275 -0.91804 0.014696 -0.15507 0.43791 FALSE
2 346361 346509 447 6 470905 471059 127 8 wp 123 140 168 106 162 186 261 322 219 227 303 251 -1.5352 -0.21191 0.23166 0.25661 FALSE
2 346516 346670 448 6 470723 470874 126 8 wp 148 173 147 146 164 180 286 308 247 227 240 229 -1.4875 -0.4444 0.46334 0.02251 FALSE
2 346843 347003 452 6 470419 470548 124 8 wp 148 192 184 146 164 211 42 59 55 62 59 69 1.1065 0.12115 -0.17955 0.50249 FALSE
2 347012 347166 453 6 470219 470373 123 8 wp 207 243 232 191 232 274 26 34 29 41 47 51 2.3004 0.47363 -0.49514 0.077414 FALSE
2 347195 347326 454 6 470061 470215 122 8 wp 197 249 201 222 312 344 12 19 24 46 43 44 2.918 1.107 -0.72162 0.020057 FALSE
2 347407 347552 455 6 469830 469980 121 8 wp 105 142 122 139 114 144 10 12 9 9 15 21 2.9307 0.365 -0.2912 0.56725 FALSE
2 347773 347933 457 6 469483 469636 120 8 wp 129 131 127 184 156 208 17 17 14 12 21 27 2.377 0.14401 0.30785 0.45325 FALSE
2 347949 348077 458 6 469310 469438 119 8 wp 266 318 282 215 291 334 42 38 21 55 56 55 2.46 0.5453 -0.64575 0.012365 FALSE
2 348102 348253 459 6 469132 469284 118 8 wp 232 324 285 217 298 326 59 49 61 69 83 97 1.6608 0.37974 -0.42671 0.064791 FALSE
2 348269 348435 460 6 468973 469124 117 8 wp 152 185 214 143 165 212 97 125 73 77 91 69 0.26242 -0.48436 0.35081 0.13585 FALSE
2 348449 348591 461 6 468793 468945 116 8 wp 132 204 191 156 174 221 137 202 173 136 149 119 -0.60264 -0.50774 0.52913 0.011925 FALSE
2 348633 348754 462 6 468631 468786 115 8 wp 144 184 167 150 169 235 264 347 270 341 376 300 -1.47 0.040609 0.065716 0.74528 FALSE
2 349064 349223 465 6 468163 468321 109 8 wp 211 241 252 155 229 252 221 354 243 506 485 529 -0.84121 0.75014 -0.95365 0.00029256 FALSE
2 349235 349367 466 6 468013 468157 108 8 wp 157 165 149 141 137 151 104 121 137 202 231 285 -0.25864 0.81683 -0.99642 0.002042 FALSE
2 349407 349549 467 6 467836 467982 107 8 wp 125 192 179 144 100 140 82 93 79 77 152 126 0.31151 0.29085 -0.68411 0.021947 FALSE
2 349574 349732 468 6 467662 467810 106 8 wp 118 133 200 185 125 210 47 36 36 57 116 82 1.2556 0.88584 -0.71681 0.0865 FALSE
2 349757 349913 469 6 467476 467627 105 8 wp 176 220 222 199 172 244 38 52 35 148 199 183 1.6666 1.9126 -1.9646 0 TRUE
2 350622 350760 476 6 466625 466771 98 8 wp 93 150 160 185 113 167 26 24 21 28 44 26 1.8371 0.2678 -0.070663 0.88967 FALSE
2 351341 351525 480 6 465859 466046 92 8 wp 187 237 211 166 248 246 74 78 52 66 61 76 0.99558 -0.17241 0.17957 0.48673 FALSE
2 351931 352102 484 6 465309 465480 87 8 wp 141 182 181 214 161 217 46 57 58 45 97 50 0.99996 0.054562 0.14636 0.64305 FALSE
2 352305 352463 488 6 464966 465118 83 8 wp 156 164 173 125 162 218 317 365 265 292 333 319 -1.5792 -0.17409 0.14449 0.47639 FALSE
2 352464 352604 489 6 464807 464928 82 8 wp 158 185 178 145 160 251 361 449 359 442 472 428 -1.8042 0.03357 -0.0051484 0.98003 FALSE
2 352793 352909 491 6 464482 464594 80 8 wp 144 206 189 163 173 199 48 79 89 53 97 83 0.67512 -0.070506 0.021991 0.92871 FALSE
2 352935 353085 492 6 464305 464465 79 8 wp 144 181 211 143 137 186 22 28 35 33 41 50 2.0078 0.37189 -0.61711 0.055683 FALSE
2 353088 353240 493 6 464146 464305 78 8 wp 142 158 160 129 146 216 37 24 35 31 35 39 1.6071 -0.056539 0.084106 0.80045 FALSE
2 353272 353413 494 6 463970 464114 77 8 wp 188 218 190 207 241 277 17 19 23 25 33 40 2.698 0.55753 -0.32656 0.30651 FALSE
2 353877 354009 496 6 463379 463536 74 8 wp 185 241 244 195 251 297 178 204 180 253 333 263 -0.39399 0.4153 -0.31567 0.11226 FALSE
2 354050 354185 498 6 463220 463372 73 8 wp 153 224 238 130 204 189 185 291 214 267 341 293 -0.80566 0.22063 -0.49205 0.014028 FALSE
2 354339 354497 501 6 462905 463055 68 8 wp 201 218 231 138 180 224 173 216 208 210 306 213 -0.51662 0.1044 -0.42576 0.033955 FALSE
2 354631 354819 506 6 462603 462756 66 8 wp 198 236 251 157 207 213 269 381 273 216 370 246 -1.0643 -0.33128 0.038669 0.84736 FALSE
2 354959 355107 509 6 462286 462457 64 8 wp 118 170 168 160 154 186 264 315 270 257 358 288 -1.5458 -0.091372 0.18803 0.35388 FALSE
2 355095 355265 510 6 462127 462280 63 8 wp 144 160 159 126 153 181 340 334 299 280 299 269 -1.7195 -0.37588 0.31243 0.16393 FALSE
2 355276 355412 511 6 461974 462122 62 8 wp 163 209 190 156 178 227 264 284 271 304 329 293 -1.1921 0.0023226 -0.056366 0.77896 FALSE
2 355432 355568 512 6 461819 461977 61 8 wp 182 235 228 170 236 310 156 216 162 216 256 195 -0.36569 0.15247 -0.061802 0.75748 FALSE
2 355595 355736 513 6 461646 461794 60 8 wp 221 323 324 219 316 388 94 99 73 119 150 111 1.0537 0.33597 -0.29947 0.18122 FALSE
2 355934 356068 515 6 461311 461466 58 8 wp 217 268 290 223 245 330 43 23 41 59 63 87 2.1993 0.78553 -0.79522 0.0016236 FALSE
2 356184 356308 516 6 461077 461233 57 8 wp 120 154 164 165 151 200 11 15 21 20 48 26 2.5728 0.80517 -0.60875 0.1114 FALSE
2 356348 356472 517 6 460909 461043 56 8 wp 168 232 213 233 177 257 16 18 20 32 40 17 2.8565 0.53906 -0.45277 0.20906 FALSE
2 356483 356617 518 6 460760 460902 55 8 wp 180 184 214 163 176 203 22 21 15 32 32 32 2.6785 0.5558 -0.69696 0.039948 FALSE
2 356768 356923 519 6 460461 460626 54 8 wp 117 148 158 148 121 145 66 99 76 75 111 75 0.17365 -0.060036 -0.0024356 0.99238 FALSE
2 356946 357101 521 6 460296 460447 53 8 wp 140 167 164 95 145 211 228 310 222 399 291 439 -1.3228 0.43658 -0.57983 0.19351 FALSE
2 357095 357243 522 6 460144 460286 52 8 wp 110 129 143 96 140 145 212 308 247 366 334 427 -1.64 0.409 -0.46216 0.16148 FALSE
2 357266 357403 523 6 459982 460135 51 8 wp 166 222 211 140 179 220 323 446 349 512 582 550 -1.5394 0.39358 -0.59719 0.0036759 FALSE
2 357769 357905 532 6 459460 459600 45 8 wp 124 157 171 111 157 178 265 381 303 441 486 386 -1.7081 0.30519 -0.37453 0.070202 FALSE
2 358339 358491 538 6 458867 459015 40 8 wp 158 163 141 91 161 149 424 617 454 530 570 568 -2.3172 0.001973 -0.26539 0.20775 FALSE
2 359246 359379 545 6 458034 458163 29 8 wp 75 111 102 123 86 103 220 332 314 155 280 163 -2.2316 -0.72551 0.82557 0.016929 FALSE
2 359414 359543 546 6 457847 458004 28 8 wp 156 162 164 140 155 192 430 573 500 348 484 326 -2.2738 -0.55606 0.51567 0.013178 FALSE
2 359706 359856 548 6 457529 457684 25 8 wp 124 156 155 151 164 212 149 208 185 169 181 177 -0.95698 -0.20519 0.4325 0.038351 FALSE
2 359867 359997 549 6 457388 457526 24 8 wp 132 142 132 78 136 137 77 68 65 63 69 71 0.30615 -0.22802 -0.043176 0.87872 FALSE
2 360020 360182 550 6 457208 457367 23 8 wp 188 198 177 168 190 206 45 49 53 56 47 77 1.3007 0.1272 -0.1755 0.50747 FALSE
2 360203 360335 551 6 457043 457187 22 8 wp 181 249 253 216 221 256 28 19 26 37 55 39 2.5703 0.65657 -0.67094 0.021522 FALSE
2 360594 360740 552 6 456644 456796 21 8 wp 139 234 233 201 175 255 68 78 75 78 159 79 0.79379 0.31108 -0.28499 0.35859 FALSE
2 360764 360908 553 6 456475 456625 20 8 wp 183 183 200 189 196 228 198 201 227 239 299 265 -0.79073 0.17565 -0.10964 0.58403 FALSE
2 360937 361074 554 6 456305 456451 19 8 wp 179 187 176 119 209 206 278 355 241 326 310 328 -1.317 -0.013022 -0.071536 0.77975 FALSE
2 361083 361213 555 6 456170 456304 18 8 wp 169 221 241 146 195 255 310 435 319 508 503 453 -1.3928 0.30471 -0.4425 0.036416 FALSE
2 361515 361665 560 6 455735 455871 14 8 wp 107 127 133 100 96 126 157 248 220 160 235 174 -1.4028 -0.30968 0.074017 0.73125 FALSE
2 361681 361820 561 6 455569 455708 13 8 wp 172 230 232 146 184 266 262 366 293 326 403 340 -1.1791 0.046665 -0.19527 0.33188 FALSE
2 361828 361982 562 6 455404 455559 12 8 wp 82 157 142 120 112 158 92 108 119 69 149 94 -0.40954 -0.23617 0.23845 0.45254 FALSE
2 361984 362143 563 6 455246 455407 11 8 wp 197 207 232 198 216 241 123 140 76 108 144 127 0.27279 -0.012152 0.0083978 0.97018 FALSE
2 362164 362311 564 6 455077 455239 10 8 wp 193 242 234 171 261 298 51 52 53 63 66 62 1.4539 0.11777 -0.048692 0.84406 FALSE
2 362325 362475 565 6 454910 455069 9 8 wp 176 187 188 157 183 197 29 37 39 32 43 33 1.7557 -0.13673 0.050617 0.86863 FALSE
2 362490 362638 566 6 454746 454900 8 8 wp 97 168 137 224 86 178 6 3 8 5 11 6 3.8727 0.13885 0.13882 0.88994 FALSE
2 362801 362957 567 6 454425 454581 7 8 wp 165 226 289 175 221 238 17 21 26 45 49 53 2.7537 1.029 -1.1643 0.00059847 FALSE
2 362982 363128 568 6 454254 454399 6 8 wp 168 217 216 176 188 280 28 33 37 49 62 50 1.9704 0.53916 -0.49644 0.075215 FALSE
2 363169 363280 569 6 454071 454221 5 8 wp 145 131 146 195 185 268 22 41 23 58 84 59 1.6742 1.0548 -0.49911 0.086918 FALSE
2 363446 363582 571 6 453769 453918 2 8 wp 102 135 136 130 143 161 90 142 146 136 146 151 -0.66026 0.032819 0.14552 0.53889 FALSE
2 363605 363745 572 6 453613 453765 1 8 wp 101 131 129 139 108 156 147 226 195 147 214 162 -1.291 -0.29303 0.41036 0.056017 FALSE
2 364354 364496 7 6 452852 452988 203 9 wp 142 172 183 152 169 188 190 260 199 226 268 222 -1.0226 -0.025978 0.017915 0.92971 FALSE
2 364936 365093 15 6 452226 452402 195 9 wp 186 197 238 147 207 229 160 215 162 201 270 222 -0.42559 0.19532 -0.34025 0.091431 FALSE
2 365107 365263 16 6 452054 452209 194 9 wp 182 210 236 189 177 217 146 186 132 129 198 192 -0.20171 -0.013049 -0.13565 0.50952 FALSE
2 365269 365434 17 6 451906 452050 193 9 wp 169 176 183 182 193 226 59 59 71 96 84 97 0.83953 0.38208 -0.24494 0.30976 FALSE
2 365446 365583 18 6 451733 451873 192 9 wp 176 207 218 170 174 240 38 21 33 71 61 61 2.053 0.89103 -0.98527 0.00038847 FALSE
2 365621 365759 19 6 451558 451707 191 9 wp 153 211 191 198 168 244 23 13 21 31 43 22 2.627 0.56088 -0.46732 0.16456 FALSE
2 366022 366144 21 6 451153 451293 189 9 wp 151 202 235 198 236 243 26 36 23 45 47 65 2.1456 0.72246 -0.55271 0.052217 FALSE
2 366179 366322 22 6 450987 451139 188 9 wp 169 176 187 140 174 216 27 29 21 49 44 61 2.1525 0.83653 -0.90259 0.0033713 FALSE
2 366338 366484 23 6 450828 450980 187 9 wp 232 301 314 240 311 367 40 25 30 60 53 61 2.5019 0.69793 -0.63113 0.014501 FALSE
2 366500 366646 24 6 450676 450816 186 9 wp 73 134 147 217 83 131 2 9 5 14 7 9 3.8441 0.81649 -0.50171 0.65739 FALSE
2 366896 367047 26 6 450271 450421 184 9 wp 147 186 214 201 132 195 68 79 79 48 104 73 0.62374 -0.20548 0.12765 0.70179 FALSE
2 367053 367209 27 6 450112 450264 183 9 wp 198 202 207 147 213 240 174 226 213 138 196 185 -0.64883 -0.41647 0.33887 0.094661 FALSE
2 367215 367357 28 6 449959 450101 182 9 wp 99 175 165 135 134 192 108 162 136 70 117 94 -0.53538 -0.70688 0.73693 0.0013221 FALSE
2 368131 368261 36 6 449038 449188 174 9 wp 130 182 183 197 141 188 98 104 94 82 139 81 0.087747 -0.16672 0.2296 0.41356 FALSE
2 368592 368732 40 6 448579 448731 171 9 wp 120 94 156 136 125 168 138 144 149 165 201 185 -0.86273 0.175 -0.013863 0.94909 FALSE
2 368828 368963 42 6 448336 448494 169 9 wp 128 130 152 120 181 210 283 509 269 387 426 377 -1.9804 0.025305 0.22669 0.5152 FALSE
2 369118 369252 44 6 448064 448212 167 9 wp 124 141 165 104 146 177 211 272 201 285 326 266 -1.3081 0.19065 -0.25635 0.21143 FALSE
2 369269 369423 45 6 447892 448048 166 9 wp 165 193 192 159 208 226 146 213 170 294 342 305 -0.57779 0.66622 -0.60741 0.0025512 FALSE
2 369451 369585 46 6 447712 447864 165 9 wp 153 204 204 175 160 201 42 56 58 78 124 94 1.201 0.74224 -0.8457 0.00063633 FALSE
2 369611 369749 47 6 447564 447709 164 9 wp 106 186 173 151 117 169 18 21 27 42 56 42 2.1561 0.90385 -1.0194 0.0035362 FALSE
2 369926 370090 48 6 447226 447390 163 9 wp 161 152 150 171 177 217 40 68 46 97 105 100 0.96632 0.81127 -0.58064 0.021049 FALSE
2 370116 370259 49 6 447055 447221 162 9 wp 173 186 168 144 218 247 49 87 65 175 162 141 0.76928 1.0994 -0.95683 0.00060818 FALSE
2 370426 370558 53 6 446750 446892 159 9 wp 86 105 98 101 103 132 17 23 14 82 67 67 1.7849 1.8481 -1.6795 2.0828e-05 FALSE
2 370501 370642 54 6 446671 446812 158 9 wp 138 170 172 145 141 187 30 27 20 74 87 65 1.994 1.3757 -1.4436 1.7509e-06 TRUE
2 370843 370993 56 6 446314 446471 156 9 wp 85 86 84 115 142 113 14 21 12 72 39 48 1.8185 1.6296 -1.1269 0.022454 FALSE
2 371313 371456 57 6 445860 446012 155 9 wp 94 124 131 146 159 148 28 25 21 34 34 44 1.5844 0.42678 -0.074539 0.8426 FALSE
2 371868 371996 59 6 445320 445448 152 9 wp 112 110 91 139 114 144 19 55 34 58 41 30 0.94 0.13184 0.16086 0.71144 FALSE
2 372206 372334 62 6 444969 445134 149 9 wp 104 139 122 84 178 199 69 113 93 312 169 267 -0.2227 1.328 -1.0633 0.10178 FALSE
2 373566 373689 71 6 443609 443770 140 9 wp 87 92 105 110 125 111 54 76 77 110 89 110 -0.18084 0.42396 -0.17276 0.57105 FALSE
2 373720 373878 72 6 443446 443604 139 9 wp 168 190 179 164 247 256 174 252 197 308 229 268 -0.84238 0.23091 0.02459 0.93978 FALSE
2 373891 374040 73 6 443304 443440 138 9 wp 123 122 124 124 118 168 205 275 237 255 240 237 -1.5908 -0.13012 0.2249 0.27972 FALSE
2 374489 374631 80 6 442705 442844 132 9 wp 142 144 152 100 189 168 451 686 487 451 451 470 -2.5126 -0.39216 0.39614 0.10481 FALSE
2 375092 375226 86 6 442107 442247 126 9 wp 136 176 157 127 171 215 168 227 161 137 176 161 -0.88213 -0.39877 0.47158 0.024244 FALSE
2 376720 376848 95 6 440482 440669 113 9 wp 119 153 127 161 170 218 148 214 206 190 276 198 -1.1475 0.046547 0.36399 0.077957 FALSE
2 377056 377184 98 6 440177 440311 110 9 wp 94 97 114 109 138 136 356 422 331 324 278 292 -2.5012 -0.46716 0.75097 0.0038352 FALSE
2 377159 377292 99 6 440018 440174 109 9 wp 90 106 105 158 165 224 318 453 341 375 373 328 -2.5184 -0.20457 1.0133 1.2792e-06 TRUE
2 377280 377450 100 6 439848 440034 108 9 wp 196 234 222 176 236 298 638 854 661 548 643 582 -2.3582 -0.44555 0.50801 0.010897 FALSE
2 377550 377700 103 6 439630 439800 107 9 wp 167 209 181 120 182 217 464 650 500 590 488 574 -2.1673 -0.10956 -0.055886 0.85164 FALSE
2 377710 377842 104 6 439475 439619 106 9 wp 93 104 99 135 193 233 166 236 188 414 380 412 -1.6255 0.88124 -0.023215 0.93585 FALSE
2 378463 378600 113 6 438746 438894 99 9 wp 116 121 127 119 114 160 19 15 16 40 77 39 2.2204 1.438 -1.3847 0.00039845 FALSE
2 379052 379199 114 6 438139 438294 96 9 wp 117 186 143 138 128 158 54 58 34 51 52 44 0.96249 -0.15941 0.052873 0.86224 FALSE
2 380169 380312 125 6 437020 437164 87 9 wp 129 196 169 182 132 181 41 36 29 42 44 40 1.5634 0.072519 -0.095325 0.78066 FALSE
2 380519 380664 127 6 436669 436823 84 9 wp 183 189 195 110 240 232 111 106 59 92 74 110 0.39944 -0.15562 0.1208 0.7882 FALSE
2 380702 380824 128 6 436489 436635 83 9 wp 231 294 239 166 257 262 84 95 83 94 83 109 0.90199 -0.036035 -0.17501 0.49112 FALSE
2 380854 381005 129 6 436324 436474 82 9 wp 171 155 200 183 191 210 63 80 58 62 62 50 0.75634 -0.37546 0.47965 0.060478 FALSE
2 381015 381168 130 6 436162 436319 80 9 wp 178 279 234 189 186 226 51 65 34 28 60 46 1.5592 -0.34154 0.10548 0.69137 FALSE
2 381204 381352 131 6 435982 436165 79 9 wp 104 148 140 154 147 158 58 33 31 21 26 23 1.0137 -0.99778 1.1997 0.0009987 FALSE
2 381413 381553 133 6 435758 435918 77 9 wp 169 239 201 159 174 201 198 181 123 107 116 109 -0.3776 -0.77455 0.5453 0.091135 FALSE
2 381611 381741 134 6 435606 435736 76 9 wp 202 220 215 180 178 234 156 201 140 127 138 125 -0.2744 -0.51548 0.35684 0.086648 FALSE
2 381779 381925 135 6 435418 435568 75 9 wp 211 299 263 240 241 306 103 157 112 131 198 148 0.41741 0.18532 -0.2015 0.32614 FALSE
2 381957 382112 136 6 435236 435378 74 9 wp 145 239 235 173 190 217 82 115 106 128 203 125 0.37948 0.4062 -0.53219 0.015916 FALSE
2 382118 382279 137 6 435066 435230 73 9 wp 256 349 324 199 277 317 311 398 289 557 512 579 -0.74521 0.57155 -0.85058 0.00084942 FALSE
2 382293 382428 138 6 434906 435060 72 9 wp 168 189 206 135 199 205 282 276 233 413 329 423 -1.1412 0.39965 -0.51504 0.16785 FALSE
2 382461 382619 139 6 434737 434893 71 9 wp 199 228 202 174 302 289 253 302 245 470 372 427 -0.98308 0.51583 -0.29265 0.39443 FALSE
2 382810 382956 141 6 434383 434543 69 9 wp 152 248 220 209 162 198 91 134 127 77 116 118 0.16731 -0.35179 0.21013 0.45537 FALSE
2 383096 383246 142 6 434105 434263 68 9 wp 164 148 188 142 171 219 61 61 41 76 74 74 0.98107 0.28955 -0.26285 0.3124 FALSE
2 383273 383411 143 6 433929 434075 67 9 wp 239 281 237 212 251 285 76 112 91 130 108 103 0.8082 0.13203 -0.20088 0.35143 FALSE
2 383426 383582 144 6 433764 433912 66 9 wp 195 239 254 210 262 273 100 117 88 143 150 142 0.53069 0.34441 -0.27183 0.19777 FALSE
2 383757 383887 148 6 433429 433587 64 9 wp 133 150 129 151 142 178 181 253 186 166 220 188 -1.22 -0.2809 0.42557 0.04103 FALSE
2 383929 384073 149 6 433261 433419 63 9 wp 194 225 231 235 245 320 386 449 345 477 553 495 -1.5014 0.19886 0.049311 0.80738 FALSE
2 384991 385110 158 6 432228 432362 51 9 wp 129 152 150 141 133 142 81 117 109 125 187 127 -0.14785 0.33631 -0.42406 0.062681 FALSE
2 385133 385289 161 6 432058 432215 49 9 wp 148 173 198 135 182 198 98 133 97 179 226 160 0.023965 0.61219 -0.67171 0.0016855 FALSE
2 385635 385781 165 6 431585 431741 42 9 wp 153 199 148 183 221 263 113 119 108 149 207 160 -0.087675 0.41855 -0.055276 0.79409 FALSE
2 385791 385931 166 6 431412 431562 40 9 wp 123 190 152 169 142 212 56 84 58 65 115 97 0.59133 0.3086 -0.18131 0.46645 FALSE
2 385951 386128 167 6 431220 431372 39 9 wp 114 158 157 161 91 146 25 18 24 29 25 21 2.011 -0.01933 -0.10968 0.82182 FALSE
2 386406 386553 169 6 430792 430939 37 9 wp 191 234 229 206 206 257 34 33 52 37 73 55 1.8096 0.28042 -0.29274 0.26938 FALSE
2 386561 386731 170 6 430615 430761 36 9 wp 157 203 214 177 184 189 50 37 53 39 76 51 1.3775 0.0472 -0.14005 0.60491 FALSE
2 386726 386858 171 6 430482 430620 35 9 wp 252 280 233 170 250 261 145 203 145 178 191 178 0.0063337 -0.01208 -0.21385 0.28874 FALSE
2 386888 387049 172 6 430289 430455 34 9 wp 180 209 230 168 195 235 287 358 292 259 300 263 -1.2388 -0.35896 0.25969 0.19476 FALSE
2 387200 387338 174 6 430008 430146 32 9 wp 182 221 230 176 152 255 277 361 328 210 380 213 -1.2516 -0.46263 0.28707 0.24911 FALSE
2 387351 387490 175 6 429848 429996 31 9 wp 118 130 162 130 160 209 201 277 216 224 256 252 -1.3963 -0.087214 0.31513 0.12384 FALSE
2 387990 388146 180 6 429200 429358 26 9 wp 203 282 249 199 221 285 201 233 167 200 274 222 -0.35646 0.033959 -0.14042 0.47943 FALSE
2 389078 389200 194 6 428065 428267 10 9 wp 110 164 119 166 130 180 32 21 27 26 57 31 1.6346 0.29974 -0.058159 0.87627 FALSE
2 389321 389478 196 6 427887 428033 9 9 wp 98 115 112 167 155 175 12 25 13 23 43 26 2.0755 0.70582 -0.1285 0.75444 FALSE
2 390066 390188 200 6 427128 427282 4 9 wp 165 256 246 239 204 293 38 28 30 24 60 38 2.1341 0.14525 -0.038585 0.89933 FALSE
2 390225 390373 201 6 426968 427122 3 9 wp 137 184 177 183 188 212 61 59 68 47 64 55 0.75256 -0.36333 0.55417 0.034525 FALSE
2 390421 390543 202 6 426797 426947 2 9 wp 131 191 211 204 146 228 68 98 79 45 89 43 0.47454 -0.65887 0.74509 0.018113 FALSE
2 397103 397259 5 6 420057 420197 72 10 wp 140 191 203 108 148 180 908 1142 925 442 607 404 -3.124 -1.2146 0.87204 2.1182e-05 FALSE
2 397713 397860 11 6 419418 419566 67 10 wp 165 190 176 146 183 228 137 146 169 97 121 97 -0.41363 -0.70379 0.71497 0.00096846 FALSE
2 398011 398162 13 6 419114 419261 64 10 wp 137 141 169 100 172 216 37 34 49 36 50 50 1.2466 -0.0076215 0.05907 0.86998 FALSE
2 398183 398314 14 6 418958 419102 63 10 wp 190 240 207 177 201 256 30 26 33 34 50 37 2.1925 0.25819 -0.3184 0.27641 FALSE
2 398464 398652 15 6 418628 418811 62 10 wp 153 193 194 170 167 198 71 89 71 67 130 93 0.5832 0.14244 -0.19572 0.40811 FALSE
2 398634 398809 16 6 418478 418638 61 10 wp 177 226 265 176 194 236 139 175 135 141 232 149 -0.071624 0.032806 -0.2161 0.29199 FALSE
2 398822 398947 17 6 418329 418460 60 10 wp 156 183 186 161 174 174 177 240 169 192 257 238 -0.79337 0.060087 -0.14267 0.48343 FALSE
2 399853 399977 31 6 417300 417423 46 10 wp 125 166 174 119 120 165 249 385 287 326 380 349 -1.6213 0.036057 -0.28579 0.16412 FALSE
2 400146 400286 33 6 416989 417135 43 10 wp 193 195 220 129 181 204 134 229 179 201 278 179 -0.45781 0.10984 -0.41117 0.069092 FALSE
2 400305 400441 34 6 416835 416991 42 10 wp 117 156 163 109 149 178 91 113 101 131 149 121 -0.1305 0.22265 -0.27317 0.23343 FALSE
2 400468 400600 35 6 416675 416828 41 10 wp 149 237 208 153 185 213 41 51 53 56 60 56 1.3825 0.074861 -0.22257 0.4042 FALSE
2 400622 400781 36 6 416500 416645 40 10 wp 139 188 167 156 134 224 24 20 28 19 40 24 2.1249 0.0087489 -0.0061289 0.98615 FALSE
2 401303 401442 39 6 415837 415992 37 10 wp 230 273 266 212 236 325 156 179 145 202 243 209 0.038428 0.27201 -0.32213 0.10682 FALSE
2 402685 402827 58 6 414464 414588 20 10 wp 166 199 177 178 133 220 88 123 97 90 166 104 0.18138 0.039615 -0.12095 0.61633 FALSE
2 402831 402957 59 6 414315 414447 19 10 wp 132 149 179 139 148 169 90 103 76 81 161 105 0.13163 0.17655 -0.23156 0.32999 FALSE
2 403169 403296 63 6 413977 414127 17 10 wp 147 151 159 136 193 201 138 184 137 160 239 182 -0.63834 0.16289 -0.0033065 0.98739 FALSE
2 404137 404287 74 6 412990 413154 9 10 wp 174 213 199 155 235 246 314 518 339 400 504 424 -1.6232 0.023225 0.042149 0.83681 FALSE
2 404449 404608 77 6 412669 412831 6 10 wp 251 302 292 228 308 348 480 628 472 506 661 544 -1.5389 -0.057152 0.068793 0.72853 FALSE
2 404627 404772 78 6 412503 412647 5 10 wp 175 230 220 143 188 213 285 464 403 265 475 274 -1.516 -0.37101 0.12227 0.69766 FALSE
2 404786 404915 79 6 412360 412516 4 10 wp 156 199 210 266 186 219 83 141 123 103 191 104 0.069088 0.01033 0.22379 0.54278 FALSE
2 404948 405087 80 6 412192 412352 3 10 wp 180 208 220 183 194 266 75 78 73 97 101 90 0.78293 0.17621 -0.14996 0.51455 FALSE
2 405103 405254 81 6 412022 412177 2 10 wp 133 190 196 175 129 196 23 24 21 19 43 28 2.2799 0.21428 -0.30174 0.38907 FALSE
2 405279 405408 83 6 411868 411996 1 10 wp 176 223 233 145 137 164 20 18 21 11 19 15 2.7706 -0.57537 0.036314 0.92557 FALSE
2 406621 406763 4 6 404548 404691 359 11 wp 216 247 210 141 196 242 37 47 24 26 29 36 2.0092 -0.41282 0.13054 0.66098 FALSE
2 406762 406904 5 6 404410 404546 357 11 wp 163 187 242 130 203 232 8 19 13 16 36 21 3.2534 0.68877 -0.81285 0.049514 FALSE
2 406906 407056 6 6 404248 404404 356 11 wp 169 163 165 123 186 188 23 16 11 11 16 13 2.6755 -0.50684 0.44483 0.29033 FALSE
2 407097 407244 8 6 404058 404199 355 11 wp 170 263 215 215 165 267 8 15 6 10 18 17 3.8419 0.46509 -0.50781 0.26305 FALSE
2 407516 407668 9 6 403644 403799 353 11 wp 149 145 138 175 157 217 30 42 32 30 42 34 1.4288 -0.14555 0.43339 0.17902 FALSE
2 407848 407979 13 6 403346 403499 350 11 wp 142 162 198 136 128 199 56 59 44 35 56 47 1.0133 -0.38611 0.21468 0.45891 FALSE
2 408051 408187 14 6 403105 403262 349 11 wp 143 148 156 154 134 155 43 40 39 42 39 33 1.231 -0.27291 0.22029 0.4956 FALSE
2 409246 409384 22 6 401917 402067 346 11 wp 126 114 135 105 151 159 52 51 38 29 28 45 0.77518 -0.63528 0.72058 0.035 FALSE
2 409364 409537 23 6 401773 401927 345 11 wp 169 177 208 120 185 209 118 169 107 70 69 72 -0.13824 -1.0598 0.89218 0.00014715 FALSE
2 410025 410170 30 6 401140 401284 337 11 wp 148 157 127 96 169 154 524 695 496 400 370 361 -2.6142 -0.75375 0.65023 0.0071818 FALSE
2 410640 410779 37 6 400531 400677 333 11 wp 166 285 252 207 154 232 122 183 150 181 236 175 -0.019789 0.20865 -0.48475 0.022166 FALSE
2 410961 411115 38 6 400194 400350 332 11 wp 170 202 226 172 167 209 31 33 35 43 64 51 1.9485 0.49258 -0.66097 0.02087 FALSE
2 411145 411288 39 6 400018 400166 331 11 wp 158 179 188 140 187 246 54 43 59 62 73 64 1.0995 0.1668 -0.10356 0.69243 FALSE
2 411303 411451 40 6 399852 400017 330 11 wp 205 235 251 176 220 330 69 92 94 116 138 108 0.79782 0.33167 -0.32784 0.13279 FALSE
2 412063 412203 47 6 399081 399214 325 11 wp 125 161 188 121 96 118 426 531 407 188 272 179 -2.1695 -1.2749 0.74205 0.00040469 FALSE
2 412865 412984 53 6 398338 398467 315 11 wp 116 161 176 114 130 179 409 477 351 318 387 312 -2.0976 -0.4567 0.30852 0.13703 FALSE
2 413335 413476 56 6 397823 397977 309 11 wp 181 238 227 139 217 252 410 472 357 450 477 438 -1.585 -0.027696 -0.11619 0.56869 FALSE
2 413478 413626 57 6 397652 397828 308 11 wp 200 213 215 167 227 302 477 562 380 488 493 528 -1.8096 -0.070892 0.1479 0.57325 FALSE
2 413690 413845 59 6 397483 397642 307 11 wp 180 242 222 175 198 296 216 312 247 322 425 329 -0.9048 0.30236 -0.30645 0.12557 FALSE
2 414382 414509 63 6 396802 396960 303 11 wp 67 99 78 71 92 141 25 16 18 40 46 55 1.3824 1.0711 -0.82233 0.078543 FALSE
2 414544 414689 65 6 396640 396778 302 11 wp 107 131 96 92 112 142 14 18 24 38 36 39 1.9377 0.84593 -0.85736 0.047076 FALSE
2 414872 415013 67 6 396292 396444 299 11 wp 144 186 196 181 147 227 9 15 17 18 15 18 3.0376 0.14961 -0.11653 0.77329 FALSE
2 415034 415175 68 6 396127 396271 298 11 wp 187 194 194 168 187 240 17 17 18 24 27 40 2.8306 0.6361 -0.6465 0.059439 FALSE
2 415175 415338 69 6 395977 396115 297 11 wp 93 132 120 171 132 181 15 3 6 9 17 7 3.174 0.24849 0.20956 0.69455 FALSE
2 415821 415988 70 6 395300 395463 296 11 wp 154 201 194 167 191 229 161 175 151 214 253 228 -0.47486 0.33765 -0.28744 0.15778 FALSE
2 415998 416155 71 6 395155 395311 295 11 wp 160 225 232 139 225 221 327 404 293 357 386 408 -1.3768 0.0058748 -0.12639 0.53694 FALSE
2 416166 416319 72 6 394948 395139 294 11 wp 159 210 234 180 203 248 446 501 395 365 508 375 -1.8044 -0.28859 0.31056 0.12802 FALSE
2 416476 416628 74 6 394678 394832 292 11 wp 182 239 218 177 196 242 424 708 539 199 273 198 -2.0152 -1.4838 1.3814 5.8736e-08 TRUE
2 416615 416782 75 6 394526 394671 291 11 wp 185 182 181 126 196 214 494 705 557 182 157 190 -2.3053 -1.8823 1.7864 0 TRUE
2 416790 416940 76 6 394364 394518 290 11 wp 207 273 281 170 236 296 441 582 443 137 180 131 -1.5873 -1.8836 1.7119 1.1102e-16 TRUE
2 417135 417260 79 6 394029 394177 286 11 wp 126 135 158 155 182 231 163 250 205 91 116 95 -1.193 -1.2008 1.5851 1.7153e-13 TRUE
2 417296 417444 80 6 393866 394014 285 11 wp 209 236 196 242 211 264 182 240 210 83 92 97 -0.61289 -1.3843 1.5003 7.202e-13 TRUE
2 417462 417604 81 6 393696 393854 284 11 wp 136 175 184 236 171 250 99 162 90 59 73 71 -0.13182 -0.94436 1.3193 2.0361e-05 FALSE
2 417687 417830 82 6 393475 393621 283 11 wp 212 221 234 256 234 293 83 129 105 50 67 62 0.44365 -0.99299 1.1778 2.4013e-07 TRUE
2 418010 418170 85 6 393140 393276 281 11 wp 160 194 192 179 131 199 115 106 92 22 45 37 0.15141 -1.7829 1.6394 2.013e-08 TRUE
2 418307 418448 86 6 392872 393006 280 11 wp 172 223 177 149 205 224 110 143 111 105 134 124 0.01458 -0.17504 0.13833 0.52306 FALSE
2 418477 418596 87 6 392705 392835 279 11 wp 128 127 125 104 87 132 58 80 46 28 73 49 0.42342 -0.48121 0.18761 0.55926 FALSE
2 418804 418941 89 6 392368 392516 276 11 wp 136 183 163 125 157 211 82 95 71 93 96 101 0.31506 0.058595 -0.082814 0.72975 FALSE
2 418953 419111 90 6 392204 392364 275 11 wp 148 195 166 123 191 229 70 49 38 49 70 50 1.0379 -0.09099 0.12177 0.70956 FALSE
2 419589 419701 94 6 391593 391747 272 11 wp 129 174 134 106 83 130 52 53 34 16 45 43 1.0087 -0.60905 0.10701 0.76067 FALSE
2 420267 420377 98 6 390875 391069 269 11 wp 140 167 150 165 233 241 225 276 189 352 409 337 -1.2308 0.5013 -0.068438 0.73488 FALSE
2 421172 421311 108 6 389996 390167 257 11 wp 136 167 158 119 170 181 433 595 489 558 681 578 -2.3547 0.092061 -0.11497 0.58184 FALSE
2 421470 421611 112 6 389724 389858 255 11 wp 206 224 209 187 223 254 597 941 813 752 933 696 -2.5043 -0.14789 0.14912 0.50412 FALSE
2 421771 421927 116 6 389376 389533 251 11 wp 180 232 194 160 194 256 812 1266 984 994 1147 981 -2.9663 -0.13068 0.082874 0.66408 FALSE
2 421950 422076 118 6 389227 389372 249 11 wp 118 146 181 164 136 188 410 649 566 332 590 320 -2.5064 -0.57727 0.67545 0.055744 FALSE
2 422263 422410 120 6 388911 389048 246 11 wp 156 198 196 167 135 171 405 575 464 260 417 265 -2.0294 -0.79834 0.5451 0.0082916 FALSE
2 422712 422859 125 6 388445 388591 243 11 wp 123 159 172 134 155 181 70 79 93 62 102 52 0.25645 -0.3563 0.36279 0.15458 FALSE
2 422854 423000 126 6 388315 388455 242 11 wp 125 161 140 143 160 190 42 39 34 30 48 32 1.2414 -0.25262 0.41628 0.20123 FALSE
2 423035 423187 127 6 388136 388292 241 11 wp 193 172 226 206 195 235 31 34 29 37 40 30 2.018 0.01289 0.044697 0.88103 FALSE
2 423213 423356 128 6 387945 388093 240 11 wp 105 128 154 204 130 175 16 15 18 17 25 18 2.3237 0.099731 0.27961 0.61661 FALSE
2 423508 423658 129 6 387638 387811 239 11 wp 155 205 197 197 184 221 28 17 17 23 43 25 2.5129 0.35948 -0.28304 0.3974 FALSE
2 423711 423871 130 6 387430 387597 238 11 wp 175 230 253 246 234 280 27 21 23 38 48 36 2.5596 0.5999 -0.4262 0.1476 FALSE
2 423893 424029 131 6 387270 387420 237 11 wp 151 191 157 152 150 196 32 29 29 56 60 35 1.8256 0.56691 -0.61918 0.045417 FALSE
2 424064 424180 132 6 387108 387246 236 11 wp 147 187 185 166 168 225 38 48 53 63 93 69 1.2558 0.51352 -0.45466 0.084353 FALSE
2 424394 424512 135 6 386765 386905 234 11 wp 194 240 210 185 197 269 212 250 190 293 378 283 -0.65773 0.37187 -0.41133 0.039024 FALSE
2 424542 424694 136 6 386588 386755 233 11 wp 173 208 185 173 166 238 216 258 225 236 325 258 -0.94512 0.048482 -0.074812 0.70857 FALSE
2 425053 425204 141 6 386094 386248 226 11 wp 184 269 256 182 263 267 144 186 143 203 224 210 -0.06163 0.26341 -0.29866 0.13719 FALSE
2 425394 425533 144 6 385750 385902 223 11 wp 183 262 237 191 205 263 97 110 99 91 94 100 0.50715 -0.27271 0.17836 0.41836 FALSE
2 425565 425717 145 6 385579 385738 222 11 wp 172 255 227 211 211 228 59 82 75 97 115 131 0.95257 0.49966 -0.53903 0.016818 FALSE
2 425753 425875 146 6 385425 385551 221 11 wp 171 213 242 150 223 260 87 81 88 103 95 100 0.63567 0.04595 -0.08385 0.72098 FALSE
2 426047 426178 147 6 385121 385281 220 11 wp 97 111 127 139 102 125 19 23 22 19 27 15 1.7449 -0.25258 0.35506 0.43802 FALSE
2 426181 426323 148 6 384965 385121 219 11 wp 160 200 174 121 208 240 73 91 79 56 70 75 0.49604 -0.44529 0.47246 0.072159 FALSE
2 426333 426491 149 6 384811 384950 218 11 wp 123 132 135 119 159 198 44 69 40 36 38 33 0.72493 -0.67526 0.89918 0.0050247 FALSE
2 426538 426684 150 6 384610 384799 217 11 wp 207 211 213 175 231 294 49 47 31 30 42 42 1.6768 -0.33317 0.41612 0.13153 FALSE
2 427112 427235 153 6 384067 384213 212 11 wp 180 188 191 149 195 227 37 17 35 29 28 43 1.9977 -0.016634 -0.012442 0.96829 FALSE
2 427236 427369 154 6 383928 384064 211 11 wp 145 146 109 121 175 176 32 16 19 40 19 53 1.9257 0.57669 -0.40417 0.39491 FALSE
2 427382 427543 155 6 383768 383924 210 11 wp 149 158 155 118 161 173 31 22 17 19 28 24 2.0779 -0.16749 0.078875 0.83558 FALSE
2 428458 428607 161 6 382701 382859 203 11 wp 111 122 126 90 150 171 230 226 182 383 340 386 -1.4766 0.63345 -0.50546 0.14496 FALSE
2 428588 428714 162 6 382570 382736 201 11 wp 108 104 122 92 123 134 121 150 128 230 214 223 -0.89232 0.58048 -0.57181 0.014592 FALSE
2 428939 429089 164 6 382216 382370 199 11 wp 137 173 182 129 189 203 98 104 61 170 159 187 0.25814 0.81273 -0.77969 0.0065485 FALSE
2 429091 429223 165 6 382072 382227 198 11 wp 115 182 170 213 109 130 29 23 29 34 67 30 1.8501 0.46548 -0.4951 0.456 FALSE
2 430005 430137 168 6 381128 381275 195 11 wp 135 136 162 101 153 176 124 186 112 176 143 151 -0.58565 0.014878 -0.088759 0.77219 FALSE
2 430798 430938 175 6 380364 380514 188 11 wp 124 120 139 79 125 141 174 192 79 225 206 229 -0.84432 0.4174 -0.63784 0.16748 FALSE
2 430942 431090 176 6 380216 380370 187 11 wp 128 120 143 140 129 180 122 139 65 213 232 182 -0.36595 0.77872 -0.63622 0.042225 FALSE
2 431345 431487 178 6 379842 379984 184 11 wp 139 147 158 110 134 153 102 114 59 92 96 90 0.056835 -0.14941 -0.065225 0.81454 FALSE
2 431515 431663 179 6 379635 379791 183 11 wp 85 113 121 110 134 158 87 101 54 96 96 92 -0.2443 0.067641 0.22041 0.40324 FALSE
2 431683 431829 180 6 379476 379624 181 11 wp 192 252 247 227 245 293 98 96 43 118 147 126 0.8985 0.5475 -0.44355 0.047815 FALSE
2 431946 432088 181 6 379218 379368 180 11 wp 118 179 141 158 143 182 25 13 19 31 42 35 2.2786 0.7297 -0.62358 0.089482 FALSE
2 432114 432253 182 6 379050 379194 179 11 wp 124 144 128 167 152 195 48 37 44 63 75 56 0.9688 0.4023 -0.072391 0.80304 FALSE
2 432447 432593 184 6 378717 378885 177 11 wp 180 213 222 192 245 275 276 339 293 323 397 365 -1.204 0.08413 0.077665 0.69917 FALSE
2 432584 432733 185 6 378561 378718 176 11 wp 107 149 156 163 123 183 169 216 223 136 208 117 -1.2122 -0.58981 0.74153 0.0058635 FALSE
2 432735 432883 186 6 378400 378560 174 11 wp 196 198 227 183 238 271 489 737 543 384 409 345 -2.1356 -0.79322 0.89316 1.1633e-05 FALSE
2 432880 433039 187 6 378249 378407 173 11 wp 159 177 182 171 146 194 404 509 398 217 252 212 -1.9763 -1.1147 1.0499 2.9849e-07 TRUE
2 433068 433218 189 6 378064 378218 171 11 wp 175 263 240 186 179 246 327 415 406 139 250 158 -1.4103 -1.2614 1.0694 2.199e-07 TRUE
2 433200 433363 190 6 377926 378073 169 11 wp 162 182 156 174 144 199 151 168 198 75 150 108 -0.69178 -0.83665 0.83571 0.0039976 FALSE
2 433384 433506 192 6 377797 377933 167 11 wp 103 130 153 125 183 202 160 189 149 130 170 134 -1.0134 -0.37524 0.72809 0.00072217 FALSE
2 433518 433652 193 6 377649 377797 166 11 wp 171 248 206 139 221 273 188 248 220 146 194 185 -0.71389 -0.4943 0.45391 0.024265 FALSE
2 433819 433969 196 6 377309 377484 162 11 wp 145 173 166 202 191 235 89 117 112 94 175 120 -0.033843 0.10332 0.22916 0.29669 FALSE
2 434019 434157 198 6 377144 377292 161 11 wp 159 190 212 180 179 212 89 100 74 109 108 102 0.4493 0.11073 -0.1258 0.58029 FALSE
2 434239 434399 199 6 376901 377041 159 11 wp 148 192 190 220 127 196 40 55 60 33 66 33 1.128 -0.43184 0.44455 0.3162 FALSE
2 434437 434590 200 6 376704 376865 158 11 wp 206 232 221 188 215 284 271 303 237 334 365 381 -0.93933 0.24468 -0.24351 0.22429 FALSE
2 434802 434936 204 6 376383 376517 156 11 wp 194 212 239 199 224 307 485 622 435 597 628 586 -1.8921 0.071522 0.048391 0.81026 FALSE
2 434960 435086 206 6 376218 376376 154 11 wp 161 184 196 137 167 175 210 299 250 288 341 271 -1.1238 0.077824 -0.29851 0.13894 FALSE
2 435108 435251 207 6 376054 376202 153 11 wp 130 167 177 145 163 168 92 148 107 89 134 102 -0.18534 -0.26543 0.23497 0.30165 FALSE
2 435261 435415 208 6 375891 376047 152 11 wp 174 224 222 171 238 269 61 87 84 79 99 98 0.7763 0.079798 -0.0015671 0.99454 FALSE
2 435446 435587 209 6 375718 375864 151 11 wp 235 314 305 229 281 370 37 43 42 68 72 61 2.161 0.54817 -0.55904 0.02282 FALSE
2 435606 435758 210 6 375538 375689 150 11 wp 168 192 231 262 213 302 35 22 29 54 41 71 2.1215 0.77809 -0.42393 0.20422 FALSE
2 435898 436051 211 6 375248 375405 149 11 wp 132 236 238 158 201 252 18 13 14 13 39 31 3.0808 0.68201 -0.70823 0.082511 FALSE
2 436069 436193 212 6 375085 375238 148 11 wp 110 141 146 140 162 215 27 21 15 19 30 30 2.0031 0.14176 0.1861 0.62691 FALSE
2 436451 436604 216 6 374723 374845 142 11 wp 181 150 221 150 173 225 103 126 81 70 92 108 0.20387 -0.36681 0.29216 0.30246 FALSE
2 436625 436779 217 6 374525 374681 141 11 wp 138 183 154 139 153 181 67 100 52 64 85 59 0.48556 -0.24153 0.18983 0.46295 FALSE
2 437040 437198 219 6 374105 374263 139 11 wp 166 223 217 185 193 242 45 44 27 36 55 51 1.738 0.11297 -0.12333 0.65688 FALSE
2 437206 437362 220 6 373941 374099 138 11 wp 109 145 157 145 125 184 38 29 49 40 66 38 1.1622 0.11072 -0.0098058 0.97558 FALSE
2 437385 437533 221 6 373776 373921 137 11 wp 147 227 225 212 220 265 185 252 184 194 249 251 -0.69729 -0.0066684 0.18975 0.34172 FALSE
2 437524 437673 222 6 373629 373775 136 11 wp 205 233 244 206 169 243 280 381 295 264 333 332 -1.1218 -0.20816 0.019293 0.92333 FALSE
2 437706 437842 223 6 373451 373599 135 11 wp 169 202 201 192 194 251 187 277 237 219 293 263 -0.92844 -0.024983 0.13172 0.50919 FALSE
2 437989 438147 225 6 373154 373315 133 11 wp 197 213 176 150 147 192 141 168 130 127 188 124 -0.21622 -0.18213 -0.13455 0.52512 FALSE
2 438292 438444 228 6 372844 373010 131 11 wp 124 168 121 133 145 163 84 94 60 84 119 89 0.15517 0.11631 -0.065722 0.79222 FALSE
2 439791 439916 247 6 371399 371525 111 11 wp 129 170 162 143 157 188 68 125 79 79 127 94 0.13122 -0.027062 0.064721 0.78526 FALSE
2 440526 440700 260 6 370607 370777 102 11 wp 142 183 191 170 164 209 211 238 207 225 253 231 -0.99429 -0.06089 0.092361 0.64776 FALSE
2 440852 440988 263 6 370323 370453 99 11 wp 147 235 231 225 193 280 139 162 136 153 283 160 -0.16823 0.24865 -0.095493 0.72636 FALSE
2 441022 441178 264 6 370125 370286 98 11 wp 194 209 223 217 218 233 140 181 141 172 252 178 -0.19691 0.20262 -0.14914 0.46252 FALSE
2 441480 441602 266 6 369685 369829 96 11 wp 156 151 210 140 168 185 37 36 27 37 60 44 1.7284 0.31094 -0.42789 0.16182 FALSE
2 441629 441771 267 6 369522 369673 95 11 wp 239 293 347 273 292 383 53 75 61 100 85 99 1.5753 0.42822 -0.36655 0.10109 FALSE
2 441796 441958 268 6 369339 369512 94 11 wp 146 178 210 166 174 197 63 58 52 60 74 84 0.97463 0.15622 -0.18606 0.46714 FALSE
2 441956 442113 269 6 369197 369344 93 11 wp 138 205 196 163 193 224 111 129 126 147 186 167 -0.093054 0.27323 -0.20864 0.32423 FALSE
2 442119 442297 270 6 369039 369187 92 11 wp 229 234 253 185 191 246 265 368 276 290 374 286 -0.97334 -0.10691 -0.15085 0.45093 FALSE
2 442972 443141 277 6 368186 368338 82 11 wp 125 196 202 182 129 175 96 123 107 127 167 118 0.030439 0.16049 -0.28987 0.21749 FALSE
2 443966 444126 289 6 367177 367336 73 11 wp 128 180 219 177 168 221 104 142 115 103 140 119 -0.10127 -0.16895 0.23484 0.28268 FALSE
2 444143 444275 290 6 367040 367166 71 11 wp 123 114 127 115 119 159 44 54 43 58 63 46 0.73802 0.073189 -0.024075 0.94003 FALSE
2 444298 444440 291 6 366866 367024 70 11 wp 153 215 179 149 183 219 56 40 44 54 87 53 1.3096 0.27486 -0.31295 0.24147 FALSE
2 444456 444599 292 6 366706 366852 69 11 wp 148 154 184 127 151 190 20 22 22 17 32 42 2.2843 0.32905 -0.44085 0.22558 FALSE
2 444608 444764 293 6 366541 366700 68 11 wp 149 179 192 201 148 217 14 14 12 12 21 17 3.0561 0.14104 -0.056825 0.88915 FALSE
2 444931 445077 294 6 366228 366379 67 11 wp 179 251 281 247 217 250 39 80 58 63 99 76 1.3693 0.25951 -0.2764 0.31186 FALSE
2 445108 445269 295 6 366060 366208 66 11 wp 186 229 226 216 199 225 113 123 93 116 149 150 0.31847 0.1603 -0.19815 0.35212 FALSE
2 445272 445426 296 6 365894 366024 65 11 wp 206 250 230 213 238 259 150 128 119 147 180 185 0.13784 0.18458 -0.17846 0.38448 FALSE
2 445442 445625 298 6 365708 365883 64 11 wp 172 222 235 182 223 239 126 146 128 130 185 144 0.0059978 0.017467 -0.024807 0.9052 FALSE
2 446306 446451 308 6 364885 365033 56 11 wp 211 250 243 163 220 253 415 569 393 444 514 499 -1.5999 -0.079483 -0.12173 0.54865 FALSE
2 446770 446924 312 6 364389 364548 53 11 wp 164 201 235 161 208 241 268 368 270 307 320 313 -1.2333 -0.10598 0.081771 0.68355 FALSE
2 446931 447069 313 6 364235 364379 52 11 wp 203 221 213 167 244 245 59 94 82 102 135 93 0.80795 0.31707 -0.3281 0.14414 FALSE
2 447252 447402 315 6 363902 364059 49 11 wp 197 201 231 202 245 300 20 33 28 39 51 62 2.3246 0.74025 -0.54981 0.051117 FALSE
2 447533 447667 316 6 363642 363780 48 11 wp 134 156 152 179 245 233 23 17 14 34 50 45 2.3882 1.0735 -0.54575 0.1019 FALSE
2 447681 447833 317 6 363469 363633 47 11 wp 207 278 277 267 249 296 63 46 52 63 69 66 1.5862 0.11695 -0.059452 0.80454 FALSE
2 447864 448002 318 6 363300 363446 46 11 wp 139 220 234 198 187 226 41 79 62 55 98 65 1.0608 0.085246 -0.069282 0.79404 FALSE
2 448010 448164 319 6 363138 363294 45 11 wp 168 234 226 170 210 250 261 297 275 295 322 283 -1.0585 -0.061344 0.019639 0.92169 FALSE
2 448178 448332 320 6 362974 363132 44 11 wp 125 181 188 166 165 243 374 450 402 429 479 439 -1.9625 -0.034623 0.20367 0.32295 FALSE
2 448679 448825 324 6 362481 362649 39 11 wp 165 187 192 150 188 218 261 292 273 249 309 285 -1.2469 -0.14829 0.12728 0.52607 FALSE
2 448857 449001 326 6 362305 362453 38 11 wp 182 177 185 162 203 249 210 306 222 274 282 291 -1.0651 0.042357 0.070474 0.72463 FALSE
2 449015 449173 327 6 362136 362294 37 11 wp 164 222 246 182 256 271 182 213 195 239 278 293 -0.55137 0.28594 -0.16334 0.41181 FALSE
2 449524 449642 329 6 361641 361783 35 11 wp 135 131 153 127 123 160 15 26 17 23 36 17 2.2289 0.2141 -0.29927 0.46474 FALSE
2 449662 449820 331 6 361481 361627 34 11 wp 189 218 219 161 206 266 54 51 41 86 87 108 1.4569 0.7752 -0.81914 0.0007681 FALSE
2 449831 449981 332 6 361298 361470 33 11 wp 197 232 236 178 243 322 93 103 87 191 196 193 0.58978 0.86692 -0.7699 0.00022995 FALSE
2 450023 450152 333 6 361153 361283 32 11 wp 167 216 195 149 212 231 215 269 213 311 285 322 -0.91097 0.24072 -0.25728 0.25231 FALSE
2 450493 450617 336 6 360671 360815 28 11 wp 162 194 189 143 176 202 260 302 277 246 294 281 -1.2664 -0.20558 0.090654 0.6522 FALSE
2 450657 450784 337 6 360506 360648 27 11 wp 101 123 151 144 114 171 56 91 106 57 114 62 -0.076062 -0.31485 0.46923 0.20109 FALSE
2 450800 450962 338 6 360344 360486 26 11 wp 165 222 193 209 188 206 188 285 248 226 261 183 -0.95073 -0.27308 0.29835 0.16126 FALSE
2 450970 451089 340 6 360217 360335 25 11 wp 147 156 179 138 175 217 214 310 233 262 308 275 -1.2828 -0.0051224 0.085175 0.67289 FALSE
2 451155 451280 341 6 360029 360183 23 11 wp 178 231 193 175 233 300 356 484 376 533 401 541 -1.6493 0.13991 0.030874 0.93117 FALSE
2 451286 451453 342 6 359855 360021 22 11 wp 219 269 210 184 218 272 280 363 242 324 352 357 -0.97422 0.06243 -0.1697 0.39689 FALSE
2 451659 451800 344 6 359495 359649 20 11 wp 133 191 201 153 195 216 69 86 61 110 119 151 0.63441 0.65207 -0.5893 0.013358 FALSE
2 451804 451961 345 6 359323 359474 19 11 wp 172 196 179 76 228 197 56 55 37 95 80 103 1.2441 0.75113 -0.95137 0.059562 FALSE
2 452014 452168 346 6 359138 359293 18 11 wp 137 186 168 229 149 221 21 26 13 33 32 31 2.3933 0.51885 -0.25903 0.57077 FALSE
2 452572 452733 347 6 358572 358736 17 11 wp 147 159 184 154 176 203 20 9 5 11 18 18 3.1983 0.27863 -0.20561 0.63446 FALSE
2 453573 453733 353 6 357568 357725 11 11 wp 134 198 169 151 161 176 22 45 31 20 17 20 1.7191 -0.93613 0.86522 0.01582 FALSE
2 453926 454062 356 6 357238 357378 7 11 wp 154 166 165 115 177 184 32 83 49 31 31 25 0.95404 -1.0597 0.97393 0.0036621 FALSE
2 454462 454600 362 6 356705 356843 4 11 wp 171 255 218 188 246 262 23 31 35 32 35 59 2.2074 0.33427 -0.26317 0.35849 FALSE
2 454912 455068 364 6 356233 356389 2 11 wp 216 238 256 221 240 326 79 98 76 108 120 83 0.85134 0.12599 -0.034403 0.87556 FALSE
2 455081 455225 365 6 356082 356222 1 11 wp 177 164 187 171 225 258 161 183 213 231 227 237 -0.7167 0.14935 0.097315 0.68898 FALSE
2 455576 455735 2 6 355585 355743 617 12 wp 173 173 189 123 259 231 444 660 498 989 711 1029 -2.2035 0.6386 -0.50806 0.32296 FALSE
2 457293 457464 20 6 353879 354035 598 12 wp 192 238 231 153 236 274 236 352 235 421 396 423 -0.94607 0.44504 -0.50055 0.046573 FALSE
2 457471 457622 21 6 353713 353865 597 12 wp 175 203 213 202 182 228 192 240 195 231 292 289 -0.72487 0.20187 -0.19344 0.33319 FALSE
2 457968 458114 24 6 353231 353357 594 12 wp 175 243 210 142 199 211 50 54 44 56 52 44 1.4386 -0.13171 -0.10078 0.70689 FALSE
2 458137 458287 25 6 353060 353202 593 12 wp 176 209 213 150 206 245 25 30 21 39 48 36 2.3367 0.52096 -0.57056 0.061786 FALSE
2 458301 458429 26 6 352884 353040 592 12 wp 121 195 225 246 140 248 7 12 9 17 19 9 3.6212 0.5179 -0.30455 0.65175 FALSE
2 458543 458681 27 6 352652 352796 591 12 wp 187 272 259 269 236 325 18 26 26 51 41 54 2.7115 0.89784 -0.72658 0.010175 FALSE
2 459089 459259 30 6 352076 352222 588 12 wp 114 128 141 134 102 140 49 50 48 32 61 38 0.73532 -0.36107 0.29563 0.37287 FALSE
2 459278 459409 31 6 351902 352062 587 12 wp 182 209 195 190 160 246 142 178 150 109 193 116 -0.31907 -0.35702 0.32784 0.11665 FALSE
2 459431 459590 32 6 351740 351900 586 12 wp 123 195 209 140 174 209 293 429 317 300 399 305 -1.6233 -0.21876 0.16709 0.4106 FALSE
2 459599 459743 33 6 351591 351733 585 12 wp 152 146 169 198 142 202 208 254 271 238 356 236 -1.2888 -0.011011 0.18185 0.4713 FALSE
2 460073 460230 36 6 351105 351265 582 12 wp 187 264 291 215 299 323 240 295 213 296 396 365 -0.65945 0.32579 -0.19404 0.33038 FALSE
2 460245 460377 37 6 350943 351087 581 12 wp 124 154 123 158 171 222 65 103 90 98 147 138 0.003025 0.39787 0.0069191 0.97621 FALSE
2 460392 460520 39 6 350774 350930 580 12 wp 133 198 182 166 157 179 106 111 98 129 145 117 0.051161 0.13559 -0.19864 0.37184 FALSE
2 460580 460734 40 6 350583 350723 579 12 wp 150 241 252 205 165 253 42 53 41 65 91 62 1.5876 0.50248 -0.58171 0.04128 FALSE
2 460784 460932 41 6 350391 350539 578 12 wp 145 224 186 194 182 214 80 114 100 74 99 71 0.27203 -0.44316 0.49896 0.030861 FALSE
2 461149 461296 44 6 350012 350192 576 12 wp 179 233 223 150 244 268 118 153 116 122 115 114 0.073756 -0.30324 0.30843 0.14699 FALSE
2 461303 461459 45 6 349853 350011 575 12 wp 187 194 198 152 194 240 51 96 57 68 58 58 0.88382 -0.30013 0.25575 0.30677 FALSE
2 461479 461604 46 6 349714 349840 574 12 wp 199 249 235 164 211 257 37 44 43 35 42 67 1.8188 0.046274 -0.21271 0.42867 FALSE
2 461633 461793 47 6 349528 349672 573 12 wp 176 272 277 208 190 285 30 37 17 38 52 45 2.4609 0.51269 -0.64025 0.025531 FALSE
2 461820 461964 48 6 349356 349504 572 12 wp 131 153 140 151 142 184 5 12 17 13 22 14 3.0061 0.34806 -0.22617 0.6198 FALSE
2 462083 462230 49 6 349113 349245 571 12 wp 148 186 171 197 160 254 32 27 30 36 47 45 1.8559 0.34297 -0.1187 0.69632 FALSE
2 462249 462378 50 6 348902 349070 570 12 wp 127 160 141 169 174 223 34 40 43 45 61 58 1.2279 0.30975 0.04459 0.87925 FALSE
2 463008 463134 58 6 348186 348311 561 12 wp 165 174 198 95 200 185 702 835 628 859 719 919 -2.6484 0.056534 -0.28114 0.44088 FALSE
2 463296 463428 62 6 347892 348021 558 12 wp 171 201 208 114 217 255 824 1143 860 1025 1051 1014 -2.9189 -0.027589 -0.024189 0.9016 FALSE
2 463750 463906 65 6 347435 347567 553 12 wp 166 222 207 120 203 241 1643 2005 1475 1723 1486 1549 -3.7494 -0.2579 0.11737 0.71014 FALSE
2 464379 464557 69 6 346819 346975 548 12 wp 141 176 183 127 210 227 1222 1663 1113 1119 1187 1084 -3.634 -0.39417 0.51231 0.033275 FALSE
2 464569 464677 70 6 346647 346786 547 12 wp 127 153 129 110 122 146 425 647 535 407 544 382 -2.604 -0.44092 0.27677 0.19313 FALSE
2 465014 465167 76 6 346185 346344 543 12 wp 167 166 185 119 195 173 376 471 374 315 277 318 -1.8704 -0.57899 0.43813 0.051535 FALSE
2 465295 465451 78 6 345878 346040 539 12 wp 222 244 218 173 215 252 124 194 183 123 163 148 -0.18065 -0.37696 0.22387 0.27531 FALSE
2 465476 465634 80 6 345696 345870 538 12 wp 182 159 162 136 178 212 71 61 64 76 72 72 0.72243 -0.0098307 0.0041365 0.98825 FALSE
2 465834 465972 82 6 345353 345499 536 12 wp 189 192 221 152 147 225 39 40 37 24 32 30 1.7358 -0.61016 0.34776 0.25929 FALSE
2 466792 466944 85 6 344383 344544 533 12 wp 189 275 263 169 255 283 90 131 84 121 106 147 0.61322 0.14709 -0.23564 0.37287 FALSE
2 467145 467292 86 6 344036 344185 532 12 wp 228 260 201 229 298 279 112 100 66 103 64 84 0.66744 -0.30163 0.48059 0.17723 FALSE
2 467314 467457 87 6 343872 344018 531 12 wp 159 173 195 160 201 238 52 77 66 84 59 74 0.79915 8.7858e-05 0.1306 0.599 FALSE
2 467665 467799 89 6 343509 343667 528 12 wp 196 239 246 185 219 280 278 366 288 260 286 226 -1.0915 -0.43866 0.39178 0.04939 FALSE
2 467810 467956 90 6 343368 343505 527 12 wp 191 191 208 121 189 199 305 426 305 291 289 262 -1.4398 -0.45642 0.18408 0.36231 FALSE
2 467991 468136 91 6 343193 343335 526 12 wp 193 250 211 198 255 278 284 342 285 428 455 404 -1.1201 0.33089 -0.21853 0.27913 FALSE
2 468452 468606 94 6 342691 342877 522 12 wp 196 190 202 164 204 274 97 117 108 182 225 225 0.23423 0.80011 -0.74024 0.0003829 FALSE
2 468643 468795 96 6 342530 342680 520 12 wp 163 151 166 183 177 231 68 77 62 93 137 99 0.58023 0.48681 -0.24245 0.30541 FALSE
2 474892 475050 111 6 336245 336415 464 12 wp 169 215 203 126 219 248 167 213 142 463 371 482 -0.46784 1.1921 -1.2419 0.0026477 FALSE
2 475607 475751 119 6 335609 335756 458 12 wp 167 203 194 132 183 239 211 301 240 394 382 398 -1.0496 0.4879 -0.57605 0.0072486 FALSE
2 475697 475851 120 6 335462 335608 457 12 wp 150 212 191 120 146 207 243 349 270 334 320 361 -1.2793 0.083399 -0.36534 0.10155 FALSE
2 476040 476173 124 6 335148 335295 454 12 wp 236 219 216 151 245 268 258 328 271 333 370 340 -0.98052 0.11635 -0.20096 0.31592 FALSE
2 476209 476366 125 6 334966 335136 453 12 wp 168 211 189 146 221 259 260 358 238 292 276 319 -1.2239 -0.098384 0.17814 0.47444 FALSE
2 476391 476526 126 6 334809 334945 452 12 wp 147 151 136 147 132 168 107 139 117 107 127 115 -0.37375 -0.22716 0.21914 0.33507 FALSE
2 476835 476943 129 6 334392 334533 450 12 wp 108 176 135 129 110 180 27 24 24 29 56 28 1.824 0.39191 -0.43854 0.2334 FALSE
2 476945 477081 130 6 334246 334390 449 12 wp 70 101 91 134 96 127 14 11 17 9 32 15 1.9778 0.19116 0.23321 0.66436 FALSE
2 479275 479390 131 6 331942 332066 447 12 wp 145 166 156 170 127 200 5 18 12 10 22 20 3.1148 0.40313 -0.36296 0.40462 FALSE
2 479463 479583 132 6 331732 331896 446 12 wp 165 198 187 184 191 268 18 39 33 29 43 35 1.98 0.080331 0.088764 0.77068 FALSE
2 479613 479766 133 6 331570 331742 445 12 wp 166 197 216 186 211 274 53 74 68 48 64 59 0.92981 -0.36223 0.52257 0.036556 FALSE
2 480548 480703 140 6 330664 330790 434 12 wp 143 173 186 147 124 176 26 45 31 30 46 28 1.6657 -0.14435 -0.066485 0.84062 FALSE
2 480726 480844 141 6 330494 330614 433 12 wp 211 213 210 195 253 236 21 36 22 37 37 29 2.3808 0.21999 -0.15819 0.6157 FALSE
2 480875 481023 142 6 330340 330475 432 12 wp 237 242 251 192 237 285 30 28 9 30 31 26 2.8122 0.20534 -0.29718 0.33793 FALSE
2 481164 481304 143 6 330032 330180 431 12 wp 88 153 166 243 88 178 19 17 27 15 45 28 2.0054 0.24524 0.088762 0.92083 FALSE
2 481349 481491 144 6 329851 329999 430 12 wp 230 323 299 200 285 351 183 243 215 348 392 393 -0.23432 0.65597 -0.73815 0.0002194 FALSE
2 481516 481664 145 6 329694 329838 429 12 wp 144 197 190 157 216 260 200 287 193 344 364 356 -0.99364 0.48892 -0.28754 0.15225 FALSE
2 481853 482003 147 6 329341 329515 427 12 wp 153 188 155 125 178 213 359 460 372 464 495 468 -1.9003 0.097008 -0.099692 0.62999 FALSE
2 482121 482274 149 6 329072 329224 425 12 wp 138 171 180 122 181 191 570 747 640 627 657 579 -2.6421 -0.23477 0.20003 0.33223 FALSE
2 482327 482467 152 6 328873 329014 422 12 wp 186 202 200 129 198 240 655 907 580 746 728 753 -2.4898 -0.092723 -0.029215 0.91647 FALSE
2 482430 482601 153 6 328765 328906 421 12 wp 208 225 228 123 204 260 632 875 538 574 560 595 -2.2534 -0.3899 0.14154 0.63825 FALSE
2 482907 483042 158 6 328317 328452 417 12 wp 125 158 176 111 191 212 108 155 130 122 99 130 -0.41639 -0.31254 0.41891 0.12622 FALSE
2 483047 483200 160 6 328117 328294 416 12 wp 153 179 167 145 177 224 33 42 46 47 49 46 1.4043 0.059888 0.01178 0.96782 FALSE
2 483234 483343 163 6 327997 328107 415 12 wp 175 216 226 159 204 276 16 40 32 29 38 40 2.1766 0.11864 -0.12812 0.66966 FALSE
2 483671 483813 166 6 327524 327664 413 12 wp 122 93 116 121 117 121 23 35 36 35 39 51 1.196 0.24786 -0.17979 0.63757 FALSE
2 484121 484251 171 6 327090 327247 410 12 wp 180 185 193 94 220 238 26 37 30 37 40 35 1.9578 0.10496 -0.20441 0.67554 FALSE
2 484419 484560 173 6 326782 326914 408 12 wp 163 217 194 163 232 251 23 29 21 28 25 20 2.3336 -0.16783 0.28857 0.38301 FALSE
2 484721 484851 174 6 326492 326622 407 12 wp 193 228 177 151 178 210 86 123 91 92 172 115 0.36515 0.15453 -0.35912 0.10677 FALSE
2 484852 485002 175 6 326323 326484 406 12 wp 184 177 207 126 204 228 218 239 195 320 271 321 -0.83669 0.32685 -0.4212 0.16131 FALSE
2 485032 485152 176 6 326153 326311 405 12 wp 220 241 285 185 257 274 314 390 349 411 566 527 -1.1386 0.33722 -0.44712 0.026988 FALSE
2 485201 485339 177 6 325998 326145 404 12 wp 134 148 182 136 134 183 199 273 215 268 300 282 -1.2033 0.14304 -0.22725 0.26485 FALSE
2 485358 485474 178 6 325862 325984 403 12 wp 146 197 152 133 146 212 238 329 296 356 372 377 -1.4405 0.19483 -0.26426 0.19416 FALSE
2 485495 485643 179 6 325702 325850 402 12 wp 117 131 137 111 113 164 225 281 262 261 342 236 -1.6369 -0.052397 0.007668 0.97047 FALSE
2 485658 485783 180 6 325553 325702 401 12 wp 198 229 201 158 228 264 482 744 571 724 773 752 -2.1426 0.16972 -0.18078 0.36672 FALSE
2 485963 486118 184 6 325222 325380 397 12 wp 185 218 221 152 241 251 426 555 388 462 449 451 -1.7685 -0.16285 0.15372 0.48623 FALSE
2 486131 486264 185 6 325072 325212 396 12 wp 175 221 204 146 166 219 140 216 167 124 184 149 -0.4354 -0.36613 0.13642 0.51045 FALSE
2 486301 486440 186 6 324909 325047 395 12 wp 159 195 212 162 193 221 64 73 57 63 75 61 0.90054 -0.13754 0.11734 0.63961 FALSE
2 486895 487058 189 6 324291 324441 392 12 wp 115 175 178 226 122 169 18 21 16 9 22 14 2.4336 -0.48929 0.63543 0.35524 FALSE
2 487077 487227 190 6 324098 324252 391 12 wp 145 222 215 195 173 211 81 102 122 82 169 95 0.27482 -0.022413 -0.010531 0.97252 FALSE
2 487241 487414 192 6 323926 324084 390 12 wp 158 165 188 160 167 213 257 295 257 332 386 298 -1.304 0.15291 -0.12517 0.53537 FALSE
2 487434 487578 193 6 323746 323894 389 12 wp 185 287 240 198 222 283 286 396 353 293 428 292 -1.1853 -0.21143 0.14881 0.4585 FALSE
2 487595 487747 194 6 323580 323736 388 12 wp 139 173 164 138 145 190 316 449 330 367 383 337 -1.8357 -0.16924 0.11004 0.5923 FALSE
2 487934 488064 196 6 323234 323403 386 12 wp 158 168 128 138 162 195 114 129 120 132 154 141 -0.31229 0.059694 0.0055039 0.98001 FALSE
2 488104 488252 197 6 323072 323224 385 12 wp 135 181 161 136 145 173 55 78 61 55 91 61 0.65889 -0.085696 -0.028874 0.91348 FALSE
[truncated: 37,962 more rows]
