# Supplementary material for: The complex pattern of epigenomic variation between natural yeast strains at single-nucleosome resolution
Source: Epigenetics Chromatin. 2015 Jul 31;8:26. doi: 10.1186/s13072-015-0019-3 (PMC4520285; doi:10.1186/s13072-015-0019-3)
Supplement: Additional file 22: — Table of SNEP detection between BY and YJM strains. [file 13072_2015_19_MOESM22_ESM.zip]

Archive with 6 entries (5 files):
- Supplementary_File_16/BY_YJM_H3K9ac_wpunr_snep.tab
- Supplementary_File_16/BY_YJM_H3K4me3_wpunr_snep.tab
- Supplementary_File_16/BY_YJM_H3K4me1_wpunr_snep.tab
- Supplementary_File_16/BY_YJM_H4K12ac_wpunr_snep.tab
- Supplementary_File_16/BY_YJM_H3K14ac_wpunr_snep.tab
- Supplementary_File_16/
