# Supplementary material for: The complex pattern of epigenomic variation between natural yeast strains at single-nucleosome resolution
Source: Epigenetics Chromatin. 2015 Jul 31;8:26. doi: 10.1186/s13072-015-0019-3 (PMC4520285; doi:10.1186/s13072-015-0019-3)
Supplement: Additional file 22: — Table of SNEP detection between BY and YJM strains. [file 13072_2015_19_MOESM22_ESM.zip › Supplementary_File_16/BY_YJM_H3K9ac_wpunr_snep.tab]

chr_BY lower_bound_BY upper_bound_BY index_nuc_BY chr_YJM lower_bound_YJM upper_bound_YJM index_nuc_YJM cur_index form BY_Mnase_Seq_1 BY_Mnase_Seq_2 BY_Mnase_Seq_3 YJM_Mnase_Seq_7 YJM_Mnase_Seq_8 YJM_Mnase_Seq_9 BY_H3K9ac_27 BY_H3K9ac_28 BY_H3K9ac_29 YJM_H3K9ac_34 YJM_H3K9ac_35 manipMnase_Seq strainYJM manipMnase_Seq:strainYJM pvalsGLM snep_index
1 30057 30208 1 8 3504 3634 1 1 wp 91 130 145 70 95 108 168 247 224 187 147 -1.088 -0.50748 0.062758 0.76605 FALSE
1 30622 30782 5 8 4087 4232 7 1 wp 141 186 167 140 192 105 175 221 263 239 190 -0.69817 -0.19222 -0.024186 0.91576 FALSE
1 30818 30963 6 8 4271 4413 8 1 wp 160 236 231 200 279 166 236 455 401 273 219 -1.0687 -0.69974 0.70807 0.027072 FALSE
1 31270 31409 8 8 4748 4886 10 1 wp 126 176 173 174 205 91 155 261 180 196 96 -0.60634 -0.63116 0.57229 0.14245 FALSE
1 31519 31649 9 8 4963 5073 11 1 wp 148 141 144 170 163 169 150 179 210 212 136 -0.59252 -0.21858 0.39503 0.050288 FALSE
1 31890 32025 13 8 5306 5479 16 1 wp 138 171 144 187 159 203 201 230 176 428 319 -0.71512 0.70766 -0.45675 0.052979 FALSE
1 32197 32347 16 8 5638 5789 19 1 wp 165 192 190 181 174 170 243 245 214 533 374 -0.65852 0.76765 -0.8592 9.9158e-05 FALSE
1 32678 32829 21 8 6120 6248 25 1 wp 126 139 126 133 148 154 207 213 188 360 299 -0.93038 0.52909 -0.40839 0.086677 FALSE
1 32835 32965 22 8 6260 6406 26 1 wp 180 202 170 208 166 177 282 276 259 423 350 -0.86179 0.32849 -0.36798 0.1559 FALSE
1 33133 33270 23 8 6578 6738 27 1 wp 196 253 236 207 210 155 187 245 204 296 182 -0.17898 -0.0044083 -0.29054 0.13382 FALSE
1 33299 33460 24 8 6770 6905 28 1 wp 111 158 154 139 150 135 106 186 130 167 86 -0.2748 -0.32879 0.30673 0.25193 FALSE
1 33473 33634 25 8 6919 7078 29 1 wp 160 192 227 168 191 166 211 215 193 293 250 -0.39772 0.22573 -0.39622 0.076293 FALSE
1 33641 33823 26 8 7117 7268 30 1 wp 203 208 181 205 191 179 280 250 235 402 350 -0.6692 0.37993 -0.46606 0.13779 FALSE
1 33925 34069 28 8 7365 7485 32 1 wp 160 165 157 151 115 105 269 223 245 275 262 -0.91675 -0.046644 -0.37569 0.33214 FALSE
1 34124 34278 30 8 7565 7707 35 1 wp 147 176 159 151 123 128 239 229 276 323 345 -0.92278 0.27938 -0.57409 0.084196 FALSE
1 34803 34920 35 8 8202 8362 44 1 wp 145 207 197 187 207 168 303 392 356 455 336 -1.2266 0.0081881 -0.0031265 0.98715 FALSE
1 34976 35095 36 8 8398 8529 45 1 wp 126 143 141 124 129 127 206 274 282 239 222 -1.1731 -0.2892 0.14705 0.45907 FALSE
1 35321 35477 38 8 8780 8923 49 1 wp 150 153 172 149 157 168 246 216 231 353 304 -0.84744 0.32998 -0.36536 0.21403 FALSE
1 35635 35761 41 8 9075 9203 52 1 wp 194 247 226 196 159 174 275 256 285 374 410 -0.59587 0.37501 -0.73711 0.030892 FALSE
1 35782 35939 42 8 9248 9380 54 1 wp 121 191 172 125 127 143 147 216 191 319 256 -0.4805 0.48321 -0.79781 4.5435e-05 FALSE
1 35964 36078 43 8 9396 9544 55 1 wp 155 170 153 180 142 147 139 141 170 298 294 -0.199 0.8285 -0.89326 0.00081085 FALSE
1 36085 36237 44 8 9525 9679 56 1 wp 163 197 206 180 144 205 182 133 177 216 266 -0.11661 0.40015 -0.5156 0.24694 FALSE
1 36247 36364 45 8 9676 9808 57 1 wp 86 137 137 117 146 93 98 182 203 216 177 -0.69629 0.15313 -0.1969 0.54186 FALSE
1 36522 36666 46 8 9959 10099 58 1 wp 197 251 257 202 193 201 139 237 284 283 269 -0.17102 0.20211 -0.46953 0.09521 FALSE
1 36672 36822 47 8 10112 10262 59 1 wp 185 239 215 168 193 183 83 134 158 216 216 0.49731 0.65738 -0.91854 0.0001103 FALSE
1 36834 36962 48 8 10271 10405 60 1 wp 186 215 208 206 223 171 133 146 175 286 307 0.13834 0.82937 -0.88982 0.00073564 FALSE
1 36971 37143 49 8 10413 10586 61 1 wp 221 185 224 238 240 225 167 217 191 449 429 -0.13964 1.0494 -0.93556 7.5802e-05 FALSE
1 37145 37259 50 8 10587 10699 62 1 wp 140 178 158 139 176 122 119 156 152 213 189 -0.12568 0.34412 -0.50318 0.012417 FALSE
1 37705 37851 54 8 11145 11293 66 1 wp 133 209 205 183 168 140 158 208 223 246 202 -0.39579 0.033767 -0.2156 0.26779 FALSE
1 37888 38012 55 8 11326 11457 67 1 wp 128 178 198 191 178 191 136 151 210 214 184 -0.27186 0.10849 0.022997 0.92437 FALSE
1 38224 38370 59 8 11663 11808 70 1 wp 179 206 207 200 207 195 188 181 163 324 312 -0.14662 0.67822 -0.68694 0.0069191 FALSE
1 38394 38545 60 8 11831 11980 71 1 wp 165 167 146 192 163 186 142 188 147 250 214 -0.27308 0.38776 -0.24604 0.24772 FALSE
1 38550 38698 61 8 11995 12166 72 1 wp 132 191 155 185 184 185 116 162 136 235 187 -0.077179 0.45353 -0.26776 0.17683 FALSE
1 38738 38885 62 8 12181 12315 73 1 wp 157 229 187 188 193 196 126 144 137 178 121 0.20225 -0.032846 0.016814 0.93349 FALSE
1 38892 39035 63 8 12334 12488 74 1 wp 136 161 205 157 165 151 116 159 164 182 159 -0.089632 0.067649 -0.18214 0.36694 FALSE
1 39202 39338 64 8 12645 12776 75 1 wp 199 214 215 223 238 198 195 226 256 274 171 -0.38998 -0.19785 0.22944 0.23851 FALSE
1 39354 39501 65 8 12792 12942 76 1 wp 154 194 211 197 201 171 111 158 113 118 74 0.26408 -0.57688 0.57191 0.0071204 FALSE
1 39516 39651 66 8 12960 13097 77 1 wp 122 145 126 146 160 142 69 103 115 126 67 0.17912 -0.15882 0.31335 0.18033 FALSE
1 39684 39800 67 8 13126 13254 78 1 wp 137 188 175 147 145 124 71 118 97 94 71 0.52633 -0.36491 0.069566 0.76613 FALSE
1 39825 39967 68 8 13286 13421 79 1 wp 177 224 232 201 189 137 81 133 120 148 107 0.64415 0.037559 -0.33638 0.1053 FALSE
1 39979 40108 69 8 13452 13576 80 1 wp 141 169 182 150 168 140 66 109 114 108 64 0.49201 -0.32745 0.19192 0.40371 FALSE
1 40138 40290 70 8 13581 13732 81 1 wp 145 146 137 159 159 149 99 130 101 116 104 0.097383 -0.15731 0.24483 0.26772 FALSE
1 40297 40454 72 8 13737 13897 82 1 wp 143 169 163 175 185 152 81 125 121 152 111 0.26259 0.11181 -0.038493 0.85618 FALSE
1 40614 40738 74 8 14057 14178 85 1 wp 144 181 193 184 186 155 91 108 110 153 146 0.45802 0.38362 -0.39567 0.057757 FALSE
1 40746 40867 76 8 14204 14334 87 1 wp 129 152 158 145 163 173 80 112 94 167 111 0.33676 0.37615 -0.27267 0.20937 FALSE
1 41059 41213 79 8 14500 14653 92 1 wp 160 173 187 190 180 172 134 141 129 208 210 0.073699 0.47895 -0.45333 0.040221 FALSE
1 41237 41369 80 8 14681 14814 93 1 wp 171 184 150 199 207 180 107 119 150 196 169 0.14734 0.38383 -0.20871 0.29775 FALSE
1 41353 41524 81 8 14823 14962 94 1 wp 180 174 199 170 174 158 135 205 184 169 158 -0.19421 -0.24229 0.065213 0.74294 FALSE
1 41671 41843 83 8 15098 15280 97 1 wp 78 110 115 136 145 119 65 107 96 125 74 -0.10345 -0.011346 0.38351 0.12512 FALSE
1 42149 42264 85 8 15594 15712 99 1 wp 146 131 150 147 147 107 99 139 104 135 89 0.046046 -0.19487 0.059468 0.79945 FALSE
1 42301 42440 86 8 15781 15907 100 1 wp 162 178 182 193 161 173 126 152 119 193 149 0.10982 0.20281 -0.22178 0.27091 FALSE
1 42475 42644 87 8 15934 16086 101 1 wp 116 204 196 207 184 161 165 187 164 259 172 -0.30506 0.14443 -0.067671 0.76506 FALSE
1 42647 42759 88 8 16077 16199 102 1 wp 155 153 128 136 133 115 102 128 118 173 101 0.051303 0.060279 -0.28784 0.23446 FALSE
1 42864 42980 89 8 16314 16422 103 1 wp 152 232 258 212 227 179 197 295 307 274 227 -0.60048 -0.23778 0.15823 0.41697 FALSE
1 43006 43185 90 8 16464 16574 104 1 wp 134 172 167 146 138 147 156 188 180 221 208 -0.43543 0.14233 -0.3045 0.12445 FALSE
1 43187 43343 91 8 16631 16771 105 1 wp 204 225 209 189 193 180 224 208 220 358 303 -0.32656 0.43185 -0.65156 0.0029878 FALSE
1 43402 43554 92 8 16851 17001 106 1 wp 153 221 195 189 178 162 246 214 217 359 314 -0.56686 0.39778 -0.52939 0.065739 FALSE
1 43740 43888 94 8 17176 17334 109 1 wp 134 211 177 174 171 187 163 226 182 313 225 -0.418 0.33321 -0.32803 0.089811 FALSE
1 43898 44048 95 8 17347 17504 110 1 wp 182 199 216 240 225 203 221 290 240 455 297 -0.61373 0.41101 -0.28387 0.14232 FALSE
1 44071 44194 97 8 17516 17643 112 1 wp 171 222 219 234 226 207 190 232 217 329 209 -0.35118 0.15895 -0.064457 0.73937 FALSE
1 44200 44356 99 8 17654 17816 114 1 wp 156 175 196 198 162 212 137 176 151 255 191 -0.10038 0.36229 -0.27044 0.17033 FALSE
1 44388 44527 101 8 17841 18001 115 1 wp 161 205 228 216 223 206 128 143 142 279 159 0.23258 0.4855 -0.39461 0.043731 FALSE
1 44578 44704 102 8 18027 18153 116 1 wp 173 206 212 249 226 260 90 111 102 169 123 0.6791 0.36492 -0.077604 0.70367 FALSE
1 44769 44905 103 8 18220 18348 117 1 wp 197 250 267 253 247 213 78 91 81 121 124 1.2248 0.40259 -0.43503 0.03787 FALSE
1 44909 45061 104 8 18356 18503 118 1 wp 169 227 215 214 266 251 43 88 67 99 71 1.3499 0.21016 0.022232 0.92499 FALSE
1 45101 45259 105 8 18542 18704 119 1 wp 150 176 185 168 169 154 65 90 60 86 50 0.96554 -0.24817 0.1584 0.51646 FALSE
1 45895 46026 107 8 19345 19479 121 1 wp 185 226 207 181 197 222 94 107 110 161 152 0.70491 0.43931 -0.50923 0.019582 FALSE
1 46049 46201 108 8 19499 19647 122 1 wp 143 170 199 163 155 155 67 116 90 163 107 0.62928 0.40631 -0.54919 0.011042 FALSE
1 46224 46378 109 8 19660 19842 123 1 wp 112 146 139 149 180 176 112 111 64 228 182 0.15782 0.91532 -0.59376 0.052775 FALSE
1 46374 46546 110 8 19840 19999 124 1 wp 167 208 177 195 174 197 144 140 152 252 230 0.047099 0.56711 -0.56011 0.010398 FALSE
1 46543 46702 111 8 20013 20140 125 1 wp 143 121 159 143 131 162 123 122 105 167 136 -0.017463 0.2001 -0.19117 0.535 FALSE
1 46675 46802 112 8 20117 20269 126 1 wp 125 180 152 163 159 155 99 125 96 219 169 0.22503 0.69795 -0.66382 0.0012826 FALSE
1 46847 46967 113 8 20293 20421 127 1 wp 143 178 187 176 199 123 110 152 140 174 124 0.054831 -0.010953 -0.054456 0.79046 FALSE
1 46982 47129 114 8 20459 20616 128 1 wp 129 167 165 208 202 183 109 138 137 186 124 -0.021735 0.10654 0.22645 0.26695 FALSE
1 47854 47993 127 8 21281 21443 139 1 wp 187 200 211 213 231 200 100 102 114 166 138 0.6347 0.36456 -0.29364 0.14899 FALSE
1 48007 48161 128 8 21457 21611 140 1 wp 163 140 154 183 177 189 113 118 98 163 167 0.19043 0.43294 -0.21059 0.47994 FALSE
1 48190 48315 129 8 21631 21757 141 1 wp 93 113 120 92 109 76 45 81 76 47 35 0.41843 -0.86714 0.59671 0.062308 FALSE
1 48663 48840 131 8 22107 22267 143 1 wp 132 165 138 166 156 158 104 161 151 181 141 -0.21116 0.059937 0.050485 0.80614 FALSE
1 48827 49001 132 8 22275 22436 144 1 wp 122 146 159 133 144 132 109 114 119 165 131 0.029624 0.20917 -0.30185 0.16062 FALSE
1 49169 49331 135 8 22635 22778 147 1 wp 191 182 162 171 166 161 110 133 122 154 128 0.27655 0.051145 -0.1966 0.36962 FALSE
1 49304 49463 136 8 22750 22912 148 1 wp 144 162 130 135 165 106 92 112 103 126 84 0.22617 -0.13441 -0.011873 0.95942 FALSE
1 49651 49771 139 8 23097 23220 150 1 wp 158 202 191 194 192 174 119 125 135 164 132 0.24965 0.062084 -0.069783 0.73153 FALSE
1 49810 49954 140 8 23264 23406 152 1 wp 124 131 171 163 139 107 84 146 123 106 75 -0.0007654 -0.53429 0.43875 0.084203 FALSE
1 49971 50114 142 8 23418 23573 153 1 wp 155 181 162 163 190 191 104 103 105 179 157 0.38604 0.5281 -0.43231 0.037367 FALSE
1 50133 50274 144 8 23593 23725 155 1 wp 144 182 162 176 160 186 93 179 137 157 120 -0.013833 -0.12577 0.19592 0.39854 FALSE
1 50951 51106 154 8 24394 24542 165 1 wp 139 220 217 173 196 159 84 176 179 139 96 0.12241 -0.46032 0.31302 0.2972 FALSE
1 51514 51660 160 8 24970 25112 172 1 wp 158 232 248 216 243 191 148 228 213 235 164 -0.16856 -0.13759 0.1379 0.47786 FALSE
1 52039 52176 163 8 25481 25627 175 1 wp 120 107 103 150 122 153 107 130 142 166 158 -0.47117 0.20954 0.11697 0.65843 FALSE
1 52209 52339 164 8 25665 25795 176 1 wp 158 165 120 172 161 156 94 160 122 177 126 -0.024749 0.11597 -0.016354 0.94838 FALSE
1 52369 52503 165 8 25819 25951 177 1 wp 115 174 163 133 154 144 118 165 162 226 99 -0.2649 -0.066134 -0.023442 0.93835 FALSE
1 52510 52652 166 8 25966 26127 178 1 wp 193 248 200 213 200 202 214 249 240 350 277 -0.42077 0.25383 -0.34479 0.075465 FALSE
1 52783 52945 167 8 26258 26419 179 1 wp 174 199 201 252 195 232 274 352 293 572 433 -0.96348 0.54721 -0.3344 0.079308 FALSE
1 52990 53106 168 8 26437 26563 180 1 wp 236 212 200 242 233 227 164 231 216 530 355 -0.18134 0.95036 -0.87891 6.1005e-06 FALSE
1 53835 53994 178 8 27303 27449 188 1 wp 172 235 238 206 205 194 163 245 237 350 272 -0.28093 0.37782 -0.49657 0.010278 FALSE
1 54021 54177 179 8 27470 27604 189 1 wp 124 192 192 114 186 150 110 176 192 228 126 -0.19243 -0.021386 -0.17332 0.59053 FALSE
1 54174 54324 180 8 27620 27778 190 1 wp 180 270 237 237 217 192 179 280 296 443 253 -0.41397 0.2943 -0.40901 0.10682 FALSE
1 54374 54507 182 8 27799 27955 192 1 wp 164 185 160 168 154 204 171 190 173 244 249 -0.3571 0.31868 -0.29928 0.30805 FALSE
1 54664 54822 184 8 28137 28285 195 1 wp 153 202 171 179 202 154 203 258 261 352 217 -0.74094 0.064714 -0.074532 0.70116 FALSE
1 54893 55043 185 8 28364 28496 196 1 wp 108 175 188 158 178 110 139 195 239 174 118 -0.57099 -0.54968 0.44427 0.14244 FALSE
1 55051 55208 186 8 28502 28655 197 1 wp 260 324 327 270 303 234 236 272 287 389 358 -0.092856 0.34081 -0.54939 0.0035229 FALSE
1 55227 55369 187 8 28686 28827 198 1 wp 140 149 188 176 165 119 132 223 202 189 126 -0.49465 -0.39629 0.30622 0.16926 FALSE
1 55415 55543 188 8 28856 28998 199 1 wp 107 135 140 135 172 132 100 185 173 122 82 -0.53149 -0.73543 0.90389 0.0002133 FALSE
1 55558 55717 189 8 29012 29169 200 1 wp 184 231 191 218 181 187 129 176 168 226 155 0.077926 0.10644 -0.18702 0.3394 FALSE
1 55740 55876 190 8 29191 29326 201 1 wp 123 180 180 170 171 195 109 175 177 179 155 -0.21279 -0.025914 0.15606 0.47228 FALSE
1 55934 56052 191 8 29368 29499 202 1 wp 137 177 182 158 131 141 109 139 164 146 120 -0.015988 -0.20365 -0.029914 0.8865 FALSE
1 56069 56195 192 8 29518 29668 203 1 wp 170 181 204 202 200 223 185 223 215 316 277 -0.45081 0.35652 -0.21506 0.26707 FALSE
1 56229 56371 193 8 29678 29837 204 1 wp 145 185 188 187 167 194 165 253 208 235 184 -0.55289 -0.15018 0.20574 0.2909 FALSE
1 56402 56550 194 8 29851 30004 205 1 wp 132 132 149 147 169 144 139 196 187 180 140 -0.61372 -0.27948 0.39854 0.050391 FALSE
1 56750 56896 196 8 30199 30347 207 1 wp 211 271 273 258 256 180 161 231 239 265 242 -0.021065 0.12356 -0.2803 0.14891 FALSE
1 56964 57104 197 8 30416 30555 208 1 wp 214 196 201 215 253 188 222 262 244 353 362 -0.52952 0.41315 -0.36043 0.16232 FALSE
1 57110 57250 198 8 30562 30709 209 1 wp 165 148 188 163 160 164 198 162 210 265 328 -0.48548 0.49546 -0.57505 0.19388 FALSE
1 57255 57415 199 8 30714 30866 210 1 wp 164 211 199 191 173 204 249 279 293 409 362 -0.80733 0.33557 -0.37622 0.053021 FALSE
1 57479 57621 200 8 30927 31073 211 1 wp 209 258 258 218 276 219 388 406 395 596 511 -1.0117 0.31421 -0.37117 0.064244 FALSE
1 57641 57801 201 8 31092 31250 212 1 wp 174 237 221 203 208 182 340 428 364 535 373 -1.1317 0.092855 -0.2141 0.25914 FALSE
1 57817 57975 202 8 31268 31427 213 1 wp 127 180 180 172 190 135 188 206 181 210 131 -0.53947 -0.35457 0.35297 0.11866 FALSE
1 57994 58163 203 8 31471 31613 214 1 wp 195 254 256 239 253 195 323 324 314 502 403 -0.7492 0.32332 -0.39297 0.049338 FALSE
1 58183 58343 204 8 31633 31793 215 1 wp 173 203 205 203 191 179 240 277 249 367 325 -0.68854 0.27835 -0.33103 0.088845 FALSE
1 58362 58506 205 8 31818 31958 216 1 wp 188 282 235 280 282 196 289 289 304 373 286 -0.62697 -0.012866 0.084671 0.69733 FALSE
1 58618 58741 206 8 32067 32216 217 1 wp 144 175 182 216 175 170 170 201 183 251 164 -0.43375 -0.0079397 0.13985 0.47404 FALSE
1 58807 58939 208 8 32264 32391 219 1 wp 170 215 166 199 204 227 189 195 161 256 211 -0.282 0.18723 -0.022662 0.93174 FALSE
1 59207 59351 213 8 32642 32802 224 1 wp 178 220 213 225 222 181 128 157 151 261 207 0.20144 0.52455 -0.51903 0.0074879 FALSE
1 59330 59498 214 8 32780 32935 225 1 wp 197 223 199 250 204 205 173 182 184 298 271 -0.088117 0.50274 -0.44817 0.025232 FALSE
1 59522 59662 215 8 32976 33114 226 1 wp 112 139 128 162 143 177 92 116 115 179 149 -0.052619 0.44844 -0.12844 0.54672 FALSE
1 59703 59837 216 8 33137 33291 227 1 wp 168 158 157 189 193 210 109 107 127 181 196 0.21171 0.57346 -0.31893 0.28573 FALSE
1 59988 60147 218 8 33435 33593 229 1 wp 154 179 160 175 174 219 94 108 128 173 150 0.29759 0.39729 -0.21971 0.39609 FALSE
1 60165 60301 219 8 33607 33754 230 1 wp 107 134 133 162 117 181 65 71 84 130 145 0.47497 0.76838 -0.48667 0.2015 FALSE
1 60327 60473 220 8 33760 33915 231 1 wp 125 146 153 164 134 153 82 80 89 167 145 0.46675 0.73581 -0.67601 0.0020933 FALSE
1 60454 60608 221 8 33909 34060 232 1 wp 137 139 142 177 147 200 95 126 106 179 170 0.077624 0.5308 -0.23438 0.40126 FALSE
1 60631 60769 222 8 34081 34219 233 1 wp 162 218 229 191 188 203 106 105 120 192 149 0.58526 0.45915 -0.54862 0.0064665 FALSE
1 60804 60938 223 8 34256 34392 234 1 wp 193 227 213 211 192 196 81 112 129 186 149 0.69805 0.4857 -0.59757 0.0030295 FALSE
1 60950 61096 224 8 34407 34562 235 1 wp 158 177 144 185 160 161 137 152 190 200 173 -0.28006 0.065703 -0.023324 0.91209 FALSE
1 61261 61405 225 8 34713 34857 236 1 wp 140 176 178 200 193 173 225 253 236 389 336 -0.82409 0.4448 -0.27951 0.15199 FALSE
1 61411 61569 226 8 34861 35018 237 1 wp 158 133 136 176 166 166 108 127 132 186 159 -0.05512 0.33661 -0.12859 0.5507 FALSE
1 61578 61720 227 8 35030 35172 238 1 wp 138 177 143 168 150 155 134 157 133 279 209 -0.17618 0.61859 -0.60333 0.002336 FALSE
1 61728 61889 228 8 35185 35344 239 1 wp 149 136 146 152 159 184 152 148 145 284 239 -0.3344 0.6463 -0.48248 0.060146 FALSE
1 61887 62023 229 8 35357 35477 240 1 wp 118 161 148 175 170 121 106 141 147 238 185 -0.16763 0.52762 -0.4355 0.031467 FALSE
1 62038 62168 230 8 35494 35641 241 1 wp 127 124 117 113 133 132 118 122 119 254 239 -0.249 0.88385 -0.88363 0.00057411 FALSE
1 62305 62457 233 8 35755 35909 243 1 wp 139 185 145 194 147 160 168 147 124 305 259 -0.21719 0.76251 -0.69707 0.026204 FALSE
1 62470 62597 234 8 35923 36049 244 1 wp 202 168 171 171 208 187 174 174 165 242 200 -0.20469 0.19617 -0.18032 0.51611 FALSE
1 62734 62880 235 8 36185 36330 245 1 wp 160 198 215 216 221 202 254 269 260 467 350 -0.74702 0.47085 -0.34301 0.076503 FALSE
1 62899 63056 236 8 36349 36506 246 1 wp 224 253 234 251 286 206 159 173 165 339 243 0.22974 0.63783 -0.61499 0.0015183 FALSE
1 63071 63208 237 8 36521 36660 247 1 wp 198 248 243 280 220 212 138 148 116 243 184 0.48219 0.49766 -0.48171 0.020556 FALSE
1 63220 63377 238 8 36696 36832 248 1 wp 150 200 164 180 148 173 126 129 124 176 146 0.14628 0.18189 -0.24634 0.25424 FALSE
1 63390 63542 239 8 36851 36995 249 1 wp 99 123 113 157 133 146 72 95 91 133 70 0.094707 0.060516 0.29024 0.23195 FALSE
1 63689 63820 241 8 37140 37299 252 1 wp 129 159 153 145 163 139 56 92 97 100 78 0.57281 -0.029779 0.016743 0.944 FALSE
1 63873 63983 242 8 37324 37474 254 1 wp 127 177 208 212 198 212 100 105 114 111 103 0.38521 -0.15098 0.41102 0.074404 FALSE
1 64037 64159 243 8 37487 37613 255 1 wp 121 143 141 175 175 165 39 80 68 87 63 0.84394 0.11329 0.20125 0.42536 FALSE
1 65073 65220 253 8 38527 38672 270 1 wp 155 188 169 149 187 160 76 116 118 131 105 0.44802 0.036671 -0.11588 0.59062 FALSE
1 65255 65396 256 8 38706 38846 271 1 wp 151 197 200 182 166 158 139 179 175 183 145 -0.13326 -0.16383 0.019841 0.92073 FALSE
1 65427 65580 257 8 38872 39000 272 1 wp 117 163 156 118 110 100 86 171 139 97 64 -0.13258 -0.86649 0.42787 0.091201 FALSE
1 65672 65800 258 8 39139 39269 273 1 wp 70 109 119 111 134 80 56 87 95 63 45 0.03994 -0.71152 0.80698 0.0090135 FALSE
1 66336 66486 267 8 39787 39935 283 1 wp 108 151 143 128 137 121 51 95 97 70 36 0.45138 -0.77525 0.68875 0.01065 FALSE
1 66786 66985 273 8 40230 40406 289 1 wp 223 239 210 222 181 189 127 120 168 142 107 0.41151 -0.32525 0.10359 0.68955 FALSE
1 67593 67725 284 8 41044 41194 296 1 wp 195 206 210 206 181 188 174 156 204 281 204 -0.096871 0.26623 -0.38901 0.077323 FALSE
1 67749 67887 285 8 41175 41336 297 1 wp 145 183 212 191 167 179 240 244 244 362 289 -0.73082 0.2512 -0.28455 0.15668 FALSE
1 69461 69612 292 8 42913 43060 302 1 wp 149 158 190 168 165 130 146 231 211 431 432 -0.51276 1.0096 -1.1499 3.5911e-05 FALSE
1 69913 70063 294 8 43355 43495 303 1 wp 160 171 168 105 123 92 171 167 141 276 256 -0.23889 0.56785 -1.2511 1.6323e-05 FALSE
1 70207 70359 296 8 43649 43808 304 1 wp 170 196 189 139 149 88 106 141 117 210 156 0.32721 0.42823 -1.0306 5.259e-07 FALSE
1 70440 70585 297 8 43916 44051 305 1 wp 124 141 114 159 144 135 41 60 47 135 96 1.0808 1.0629 -0.8915 0.00044994 FALSE
1 70597 70753 298 8 44041 44200 306 1 wp 177 199 203 198 174 179 60 57 39 148 145 1.6019 1.335 -1.4391 2.7972e-10 TRUE
1 70733 70863 299 8 44145 44310 307 1 wp 101 130 121 166 131 144 29 38 34 112 106 1.5173 1.5439 -1.247 5.7395e-06 FALSE
1 71757 71903 300 8 45190 45361 308 1 wp 168 183 158 197 184 165 124 142 119 282 262 0.11909 0.92713 -0.86496 3.982e-05 FALSE
1 71871 72024 301 8 45299 45457 309 1 wp 141 153 119 189 143 161 97 93 73 215 205 0.35727 1.0937 -0.87752 0.0063874 FALSE
1 71981 72140 303 8 45427 45604 311 1 wp 148 168 149 197 179 204 75 63 70 181 162 0.86881 1.1404 -0.85311 0.00043162 FALSE
1 73027 73161 316 8 46464 46605 322 1 wp 133 146 121 144 155 186 120 125 123 242 226 -0.16681 0.77241 -0.52573 0.060284 FALSE
1 73582 73732 319 8 47017 47169 325 1 wp 118 154 130 127 144 97 121 216 188 205 150 -0.6563 -0.13253 -0.03132 0.8824 FALSE
1 73810 73960 320 8 47247 47397 326 1 wp 149 139 174 149 148 135 128 192 192 158 133 -0.42026 -0.38197 0.24829 0.22586 FALSE
1 73974 74112 321 8 47410 47548 327 1 wp 191 218 191 199 177 155 121 217 189 178 156 -0.079231 -0.21604 0.0018982 0.99259 FALSE
1 74147 74289 322 8 47581 47725 328 1 wp 130 153 136 151 151 163 92 152 136 178 120 -0.132 0.073343 0.045918 0.82726 FALSE
1 74332 74479 323 8 47770 47918 330 1 wp 198 199 210 234 219 169 180 239 217 323 221 -0.34415 0.19 -0.19673 0.30945 FALSE
1 74677 74838 326 8 48118 48274 334 1 wp 146 192 194 191 228 186 182 241 213 334 262 -0.54403 0.32989 -0.1746 0.36718 FALSE
1 75288 75414 331 8 48703 48834 339 1 wp 141 165 134 152 183 117 105 143 106 162 115 0.034087 0.063488 -0.067189 0.76892 FALSE
1 75450 75596 333 8 48872 49029 340 1 wp 199 277 203 270 244 209 124 126 116 232 221 0.59489 0.73256 -0.67583 0.0049928 FALSE
1 75592 75726 334 8 49025 49161 341 1 wp 169 216 186 218 184 172 101 111 105 193 191 0.56049 0.70775 -0.73306 0.00039833 FALSE
1 75759 75909 335 8 49174 49343 342 1 wp 180 170 185 191 183 184 101 150 141 233 196 0.17738 0.56243 -0.53907 0.0063238 FALSE
1 75916 76068 336 8 49349 49497 343 1 wp 197 207 200 229 203 217 127 113 169 242 299 0.27402 0.85316 -0.78626 0.037876 FALSE
1 76370 76522 339 8 49806 49960 345 1 wp 168 183 179 221 204 217 251 298 330 540 629 -1.0098 0.86871 -0.62612 0.12654 FALSE
1 76533 76681 340 8 49968 50118 346 1 wp 220 256 254 287 239 236 163 203 214 273 387 0.050166 0.66228 -0.63401 0.11951 FALSE
1 76698 76838 341 8 50136 50286 347 1 wp 192 226 213 278 242 251 106 115 128 236 278 0.5666 1.0083 -0.75119 0.010652 FALSE
1 76844 77003 342 8 50279 50437 348 1 wp 137 181 153 177 168 210 76 87 70 139 135 0.72316 0.66392 -0.44947 0.11616 FALSE
1 77003 77135 343 8 50452 50595 349 1 wp 141 206 178 201 260 199 77 79 71 128 100 0.9157 0.42288 -0.12279 0.57319 FALSE
1 77167 77323 344 8 50611 50761 350 1 wp 171 154 184 220 165 197 80 76 88 92 94 0.77548 0.036531 0.11937 0.70598 FALSE
1 77677 77801 353 8 51097 51239 353 1 wp 136 179 145 218 164 194 65 80 65 115 79 0.84471 0.29862 -0.0019822 0.99402 FALSE
1 77811 77961 354 8 51254 51402 354 1 wp 183 209 183 198 196 191 80 110 89 97 87 0.76488 -0.1717 0.16189 0.46014 FALSE
1 77981 78117 356 8 51426 51557 355 1 wp 103 144 129 147 175 167 59 91 93 109 46 0.3503 -0.24515 0.59841 0.024995 FALSE
1 79219 79364 373 8 52662 52818 372 1 wp 184 253 245 220 210 212 140 155 161 273 199 0.28814 0.46386 -0.57685 0.0029013 FALSE
1 79672 79806 375 8 53111 53239 375 1 wp 208 277 225 199 211 199 167 195 180 222 166 0.10091 -0.066423 -0.18546 0.34117 FALSE
1 79826 79970 376 8 53270 53411 376 1 wp 195 206 225 205 197 183 149 157 150 174 91 0.16851 -0.38789 0.2547 0.2283 FALSE
1 79999 80148 377 8 53444 53590 377 1 wp 206 213 232 211 205 256 153 167 169 215 169 0.12676 0.066966 -0.04984 0.82947 FALSE
1 80162 80302 378 8 53604 53746 378 1 wp 191 248 247 216 232 205 169 230 197 226 186 -0.082212 -0.10562 0.0049572 0.97968 FALSE
1 80332 80466 379 8 53775 53911 379 1 wp 179 233 246 206 194 179 136 193 201 260 171 0.030225 0.12023 -0.33329 0.085408 FALSE
1 80648 80840 383 8 54090 54284 381 1 wp 185 224 262 280 264 201 157 238 239 203 150 -0.19643 -0.41678 0.53414 0.0064931 FALSE
1 81448 81602 389 8 54857 55022 389 1 wp 156 169 188 195 167 141 141 183 167 174 143 -0.21845 -0.20595 0.1413 0.48145 FALSE
1 81604 81749 390 8 55015 55171 390 1 wp 174 172 166 223 186 172 113 163 132 295 192 0.054317 0.67029 -0.52829 0.0078824 FALSE
1 81770 81897 391 8 55178 55336 392 1 wp 116 142 124 142 145 144 70 106 98 180 104 0.20241 0.46493 -0.32234 0.15162 FALSE
1 81940 82078 392 8 55350 55490 393 1 wp 192 215 247 217 235 204 167 184 184 304 114 -0.0034113 4.2686e-05 -0.028926 0.93341 FALSE
1 82150 82297 393 8 55595 55749 394 1 wp 164 204 174 176 191 167 250 224 200 337 225 -0.6248 0.11906 -0.17502 0.58612 FALSE
1 82305 82447 394 8 55733 55893 395 1 wp 131 155 157 149 168 157 267 195 214 362 239 -0.93396 0.19723 -0.13034 0.75632 FALSE
1 82466 82578 395 8 55913 56024 396 1 wp 248 362 286 321 309 214 339 338 348 540 466 -0.49815 0.38856 -0.51017 0.026847 FALSE
1 82684 82836 396 8 56128 56278 397 1 wp 153 195 186 176 169 167 219 306 286 376 309 -0.88385 0.18687 -0.27696 0.15642 FALSE
1 82842 82988 397 8 56287 56431 398 1 wp 205 294 237 247 276 213 186 205 241 366 367 -0.072649 0.65201 -0.68388 0.0034836 FALSE
1 83007 83160 398 8 56453 56605 399 1 wp 145 141 154 139 141 167 140 182 209 178 198 -0.54228 -0.043712 0.033816 0.90782 FALSE
1 83185 83345 399 8 56615 56761 400 1 wp 94 150 168 146 137 117 103 156 167 156 116 -0.33373 -0.21884 0.15258 0.4922 FALSE
1 83375 83543 401 8 56801 56959 402 1 wp 169 229 234 226 244 209 211 282 245 394 311 -0.51161 0.35825 -0.28296 0.14335 FALSE
1 83724 83868 403 8 57143 57285 405 1 wp 139 146 143 184 156 156 128 178 156 243 205 -0.38712 0.38526 -0.20828 0.29437 FALSE
1 83877 84015 404 8 57315 57457 406 1 wp 176 227 214 243 218 209 185 196 178 284 263 -0.15247 0.39284 -0.30408 0.11628 FALSE
1 84033 84175 405 8 57476 57620 407 1 wp 182 260 217 235 258 229 137 208 189 333 277 0.023064 0.62592 -0.52268 0.0069253 FALSE
1 84210 84361 406 8 57649 57806 408 1 wp 142 149 151 199 162 189 109 158 134 186 138 -0.13563 0.11605 0.16686 0.41336 FALSE
1 84371 84530 407 8 57822 57970 409 1 wp 121 142 121 170 142 167 156 173 151 193 156 -0.6106 -0.043117 0.33111 0.12779 FALSE
1 84636 84770 408 8 58079 58213 410 1 wp 120 202 183 173 185 120 88 184 130 104 60 0.054996 -0.86698 0.76069 0.028464 FALSE
1 84783 84943 409 8 58229 58364 411 1 wp 181 215 210 200 224 222 147 197 191 247 157 -0.10078 0.0084947 0.053438 0.78335 FALSE
1 84977 85117 410 8 58407 58562 412 1 wp 179 231 218 229 261 207 168 240 231 265 226 -0.30515 0.053381 0.064247 0.7407 FALSE
1 85151 85306 411 8 58590 58744 413 1 wp 178 227 234 193 208 194 139 153 193 173 138 0.10962 -0.21946 0.087926 0.65699 FALSE
1 85522 85669 415 8 58981 59114 418 1 wp 189 232 257 201 221 203 187 177 188 211 233 -0.0073749 0.11817 -0.26338 0.32165 FALSE
1 85836 85972 417 8 59280 59417 421 1 wp 109 105 103 146 139 135 70 97 108 109 87 -0.066547 -0.060266 0.42778 0.080384 FALSE
1 85996 86116 418 8 59419 59561 422 1 wp 169 247 201 258 248 263 113 124 135 177 179 0.43781 0.37022 -0.076763 0.72004 FALSE
1 86159 86285 419 8 59601 59728 423 1 wp 189 201 180 214 229 163 147 165 170 171 106 -0.039807 -0.39134 0.43682 0.030309 FALSE
1 86301 86454 420 8 59745 59896 424 1 wp 186 241 256 217 252 221 123 179 158 165 141 0.28724 -0.15679 0.14321 0.46918 FALSE
1 86465 86593 421 8 59908 60040 425 1 wp 110 168 181 158 183 155 82 122 123 130 76 0.20313 -0.2499 0.33731 0.12604 FALSE
1 86626 86762 422 8 60069 60205 426 1 wp 171 190 221 230 238 171 138 152 150 212 124 0.11456 0.01301 0.084488 0.67849 FALSE
1 86787 86915 423 8 60224 60358 427 1 wp 138 165 160 176 197 114 108 203 126 129 65 -0.18245 -0.76269 0.79033 0.027623 FALSE
1 86952 87105 424 8 60399 60547 428 1 wp 217 277 288 268 322 248 249 312 275 296 264 -0.38592 -0.14923 0.21714 0.25889 FALSE
1 87234 87386 425 8 60678 60829 429 1 wp 138 163 182 183 198 190 167 223 221 227 142 -0.62147 -0.31402 0.52602 0.0073842 FALSE
1 87589 87737 427 8 61028 61172 431 1 wp 226 309 242 243 309 215 206 255 238 258 161 -0.13424 -0.33091 0.27625 0.15815 FALSE
1 87950 88079 430 8 61387 61521 433 1 wp 136 216 174 251 233 205 161 251 235 309 223 -0.57987 0.14427 0.21804 0.26075 FALSE
1 88139 88300 431 8 61577 61741 434 1 wp 148 166 178 154 183 158 113 174 156 159 138 -0.12465 -0.14273 0.11807 0.56265 FALSE
1 88439 88597 435 8 61886 62021 436 1 wp 164 178 195 161 158 164 95 141 157 107 86 0.17595 -0.59529 0.4106 0.05623 FALSE
1 88579 88758 436 8 62057 62184 438 1 wp 132 190 177 161 158 132 135 189 171 116 93 -0.27361 -0.81732 0.64227 0.0023377 FALSE
1 89521 89657 443 8 62964 63100 450 1 wp 167 219 196 162 191 190 118 168 153 159 103 0.12558 -0.32661 0.19852 0.32915 FALSE
1 89670 89845 445 8 63126 63286 451 1 wp 169 189 182 185 196 158 110 175 158 126 85 0.012756 -0.64567 0.60573 0.0037359 FALSE
1 89822 89989 447 8 63265 63424 453 1 wp 124 152 136 166 180 149 88 154 161 101 73 -0.23874 -0.77996 1.0103 5.3955e-06 FALSE
1 90124 90273 452 8 63578 63716 455 1 wp 158 224 199 219 203 219 114 153 156 142 108 0.1732 -0.33459 0.45127 0.026415 FALSE
1 90296 90449 453 8 63744 63892 456 1 wp 164 252 242 277 262 218 113 111 161 123 114 0.47532 -0.27305 0.44974 0.054303 FALSE
1 90482 90634 455 8 63934 64075 459 1 wp 133 182 175 133 156 149 64 119 110 92 72 0.46617 -0.40303 0.21468 0.35557 FALSE
1 90802 90925 458 8 64218 64372 461 1 wp 99 131 118 171 181 144 72 94 96 105 66 0.12606 -0.2001 0.67832 0.005023 FALSE
1 90943 91109 459 8 64388 64516 462 1 wp 121 159 156 159 153 143 71 112 125 100 62 0.22388 -0.50433 0.53663 0.021584 FALSE
1 91126 91262 460 8 64527 64681 463 1 wp 154 173 186 157 176 154 123 111 134 132 79 0.18702 -0.40051 0.292 0.17735 FALSE
1 91249 91403 461 8 64693 64827 464 1 wp 164 215 213 200 226 184 105 132 146 157 134 0.3432 0.031826 -0.019544 0.92291 FALSE
1 91428 91552 463 8 64839 64996 465 1 wp 146 172 126 201 163 202 80 93 93 163 114 0.45858 0.4704 -0.15233 0.57606 FALSE
1 91560 91706 464 8 65009 65147 466 1 wp 133 175 171 169 161 207 76 129 113 139 146 0.31657 0.29858 -0.1523 0.59984 FALSE
1 91743 91873 465 8 65185 65317 467 1 wp 136 164 162 189 208 182 91 105 106 168 149 0.32751 0.49668 -0.20342 0.32843 FALSE
1 91890 92034 466 8 65309 65477 468 1 wp 106 161 144 141 179 124 77 101 80 120 84 0.38175 0.078418 0.002581 0.99122 FALSE
1 92039 92191 467 8 65482 65649 469 1 wp 193 248 228 216 263 205 117 149 163 281 194 0.35806 0.56418 -0.56549 0.0035371 FALSE
1 92392 92514 469 8 65835 65955 471 1 wp 208 255 281 201 277 201 257 302 298 308 215 -0.49461 -0.30129 0.13648 0.48233 FALSE
1 92846 92989 470 8 66286 66432 472 1 wp 161 203 200 223 270 196 156 159 129 187 116 0.044178 -0.15851 0.41228 0.094122 FALSE
1 92997 93137 471 8 66440 66588 473 1 wp 193 255 249 241 243 232 114 112 116 163 107 0.73266 0.065879 -0.055017 0.78602 FALSE
1 93156 93311 472 8 66598 66746 474 1 wp 196 213 202 263 198 206 133 161 132 207 142 0.23733 0.12303 -0.03289 0.8788 FALSE
1 93491 93621 474 8 66935 67096 476 1 wp 136 161 175 213 197 208 158 210 176 278 244 -0.48921 0.3705 -0.010358 0.9574 FALSE
1 93939 94072 479 8 67383 67512 480 1 wp 127 156 166 129 140 119 175 222 225 229 198 -0.75495 -0.11375 -0.12835 0.5184 FALSE
1 94022 94162 480 8 67461 67604 481 1 wp 133 159 175 193 186 169 189 222 231 269 220 -0.74681 0.030077 0.1695 0.3834 FALSE
1 94191 94347 482 8 67662 67790 483 1 wp 148 210 245 193 208 183 209 284 266 280 221 -0.62133 -0.17327 0.10295 0.59701 FALSE
1 94368 94520 483 8 67810 67929 484 1 wp 147 190 197 118 160 132 166 219 236 181 131 -0.50124 -0.57107 0.16024 0.42464 FALSE
1 94581 94737 484 8 68029 68179 485 1 wp 184 203 206 195 249 162 282 338 353 414 295 -0.99744 -0.042588 0.032754 0.86585 FALSE
1 94759 94871 485 8 68178 68375 486 1 wp 86 107 106 150 150 115 102 200 147 214 147 -0.85428 0.11672 0.32134 0.1988 FALSE
1 94924 95098 486 8 68384 68528 487 1 wp 143 208 205 179 194 192 177 284 223 312 269 -0.58077 0.20195 -0.20231 0.29663 FALSE
1 95092 95249 487 8 68533 68694 488 1 wp 148 216 217 169 193 198 178 297 272 241 188 -0.641 -0.36549 0.29044 0.13778 FALSE
1 95429 95573 489 8 68878 69017 490 1 wp 87 146 143 137 140 83 107 191 156 113 67 -0.55308 -0.9129 0.82142 0.0088951 FALSE
1 95669 95809 490 8 69089 69250 492 1 wp 131 179 170 200 194 193 171 214 227 237 167 -0.63694 -0.18159 0.44477 0.022803 FALSE
1 95825 96013 492 8 69268 69434 494 1 wp 163 188 213 207 186 228 181 250 255 235 168 -0.56224 -0.34517 0.45843 0.018731 FALSE
1 96511 96631 501 8 69956 70076 502 1 wp 127 124 117 169 147 133 95 176 177 176 99 -0.53547 -0.2832 0.52566 0.083302 FALSE
1 97599 97754 516 8 71015 71193 513 1 wp 135 129 162 214 195 200 80 120 148 200 141 0.021343 0.39663 0.084821 0.70063 FALSE
1 98699 98833 529 8 72143 72277 525 1 wp 142 147 146 183 152 146 73 110 107 139 89 0.31208 0.072602 0.035135 0.87465 FALSE
1 98866 99007 530 8 72312 72444 526 1 wp 119 153 188 162 151 166 84 105 120 118 94 0.28679 -0.11866 0.15342 0.48885 FALSE
1 99013 99167 531 8 72455 72596 527 1 wp 195 196 221 207 231 180 113 108 124 157 125 0.54026 0.12503 -0.15015 0.46091 FALSE
1 99191 99322 532 8 72600 72759 528 1 wp 73 84 87 103 118 105 70 90 93 107 59 -0.33369 -0.20087 0.58625 0.035846 FALSE
1 99331 99461 533 8 72772 72926 529 1 wp 186 201 225 260 247 251 122 173 146 201 172 0.19391 0.18882 0.087981 0.65353 FALSE
1 99496 99658 534 8 72940 73099 530 1 wp 130 165 164 249 228 203 108 114 102 169 188 0.20696 0.57634 -0.040653 0.86745 FALSE
1 99657 99810 535 8 73101 73251 531 1 wp 208 230 218 219 183 276 224 213 231 350 289 -0.32209 0.34557 -0.32151 0.27511 FALSE
1 99954 100077 536 8 73377 73513 532 1 wp 59 86 124 91 142 74 53 119 86 48 21 -0.21162 -1.4876 1.6507 0.0025255 FALSE
1 100125 100273 537 8 73565 73710 533 1 wp 144 195 156 189 173 139 71 91 111 103 66 0.57703 -0.27378 0.25688 0.26257 FALSE
1 100286 100434 538 8 73726 73861 534 1 wp 134 166 161 180 170 148 85 94 90 121 89 0.48883 0.058608 0.019933 0.92933 FALSE
1 100427 100567 539 8 73869 74005 535 1 wp 143 175 189 137 203 179 104 98 89 158 118 0.49852 0.32699 -0.32092 0.24075 FALSE
1 100580 100724 540 8 74021 74163 536 1 wp 212 248 226 206 230 191 137 101 115 165 126 0.65255 0.11693 -0.28378 0.26187 FALSE
1 100736 100888 541 8 74180 74328 537 1 wp 184 201 217 193 243 199 69 90 96 144 104 0.95992 0.38107 -0.33929 0.10904 FALSE
1 100900 101045 542 8 74342 74488 538 1 wp 167 178 203 170 223 227 65 93 120 147 173 0.71012 0.66997 -0.52084 0.12932 FALSE
1 101052 101207 543 8 74493 74651 539 1 wp 155 159 220 186 172 234 156 217 248 284 316 -0.49228 0.41355 -0.28416 0.4312 FALSE
1 101357 101510 544 8 74797 74945 540 1 wp 87 112 157 65 94 69 92 173 156 56 56 -0.51472 -1.4505 0.78325 0.038938 FALSE
1 101525 101689 545 8 74976 75134 541 1 wp 205 263 272 279 293 233 137 267 229 253 176 -0.04401 -0.1279 0.21747 0.26725 FALSE
1 101737 101861 546 8 75177 75283 542 1 wp 128 183 206 183 210 196 105 159 152 128 100 0.029178 -0.43872 0.60318 0.0036527 FALSE
1 101902 102037 547 8 75339 75477 544 1 wp 197 280 253 242 253 233 132 221 209 174 161 0.1003 -0.30358 0.27276 0.16533 FALSE
1 102447 102581 552 8 75889 76040 550 1 wp 97 160 148 180 176 130 59 119 103 101 63 0.25062 -0.34808 0.5846 0.035371 FALSE
1 102601 102759 554 8 76062 76200 552 1 wp 152 203 165 183 191 171 108 176 136 87 69 0.030931 -0.99898 1.0351 2.0408e-06 FALSE
1 102766 102918 555 8 76196 76360 554 1 wp 133 154 152 157 163 181 91 116 113 91 60 0.17436 -0.66657 0.8281 0.00033706 FALSE
1 102952 103111 557 8 76411 76544 556 1 wp 140 194 181 122 147 116 75 124 101 70 50 0.49963 -0.8949 0.44519 0.06983 FALSE
1 103309 103439 561 8 76752 76880 560 1 wp 125 192 171 206 171 149 71 125 92 87 78 0.47949 -0.36576 0.44661 0.067738 FALSE
1 103442 103596 562 8 76884 77036 562 1 wp 187 234 263 237 234 251 116 125 149 126 126 0.52006 -0.1995 0.25269 0.22099 FALSE
1 103629 103792 564 8 77066 77232 564 1 wp 128 190 185 175 203 142 92 133 119 92 77 0.26203 -0.59663 0.61445 0.0055751 FALSE
1 103780 103929 566 8 77218 77368 565 1 wp 176 222 227 227 207 191 96 140 131 109 98 0.48702 -0.39359 0.36315 0.082187 FALSE
1 103940 104076 567 8 77378 77517 566 1 wp 160 235 224 247 248 165 124 142 150 119 105 0.27966 -0.46797 0.52813 0.017045 FALSE
1 104106 104266 568 8 77525 77710 567 1 wp 141 188 162 228 224 196 75 124 112 113 90 0.38167 -0.18443 0.55292 0.010152 FALSE
1 104407 104533 571 8 77848 77979 569 1 wp 189 244 244 251 270 233 81 114 132 127 105 0.76898 -0.065018 0.19015 0.35622 FALSE
1 104567 104697 572 8 78001 78127 570 1 wp 137 196 200 177 182 189 77 159 111 78 66 0.3457 -0.82482 0.84415 0.0016044 FALSE
1 104742 104865 573 8 78183 78307 571 1 wp 164 201 189 196 203 193 50 108 90 89 64 0.88938 -0.26408 0.32855 0.15016 FALSE
1 104889 105025 574 8 78332 78464 572 1 wp 187 254 258 232 234 188 87 135 105 144 65 0.81254 -0.23883 0.11276 0.58989 FALSE
1 105057 105193 575 8 78493 78626 573 1 wp 144 161 170 164 177 175 86 99 140 117 84 0.26683 -0.27272 0.36064 0.10003 FALSE
1 105210 105346 576 8 78653 78785 574 1 wp 165 183 187 193 220 188 82 126 114 123 95 0.45698 -0.135 0.26774 0.2075 FALSE
1 105352 105499 577 8 78792 78940 575 1 wp 172 228 191 219 214 208 82 84 96 89 81 0.88503 -0.20043 0.28751 0.19306 FALSE
1 105536 105679 578 8 78976 79121 576 1 wp 163 199 188 168 217 185 66 84 76 76 59 0.9999 -0.32121 0.34036 0.14926 FALSE
1 105698 105820 579 8 79139 79283 577 1 wp 182 236 253 243 243 226 66 100 65 98 97 1.2535 0.18954 -0.13178 0.54385 FALSE
1 105849 106002 580 8 79290 79445 578 1 wp 161 256 235 217 231 224 101 126 114 144 115 0.64217 0.025718 -0.0040913 0.98402 FALSE
1 106096 106243 581 8 79543 79687 579 1 wp 119 171 186 137 168 142 78 141 89 93 55 0.3465 -0.6374 0.52307 0.059768 FALSE
1 106491 106640 584 8 79910 80068 581 1 wp 182 226 196 241 205 217 97 108 119 119 141 0.61258 0.1249 -0.021325 0.92765 FALSE
1 107469 107603 593 8 80912 81049 595 1 wp 146 181 199 223 175 161 72 90 72 98 102 0.87993 0.20776 -0.15085 0.53482 FALSE
1 107599 107751 594 8 81040 81189 596 1 wp 105 136 129 104 147 134 59 82 55 84 59 0.63125 -0.036863 0.066038 0.80645 FALSE
1 107907 108041 598 8 81349 81487 599 1 wp 143 162 141 170 150 197 98 98 71 176 155 0.4431 0.72263 -0.53763 0.092186 FALSE
1 108050 108204 599 8 81488 81644 600 1 wp 160 204 184 197 198 170 154 128 142 285 217 0.068567 0.64741 -0.63627 0.0026214 FALSE
1 108346 108490 603 8 81813 81931 602 1 wp 159 202 200 202 198 192 327 227 275 454 379 -0.89216 0.39365 -0.34354 0.39015 FALSE
1 108530 108672 604 8 81973 82115 603 1 wp 127 154 151 177 162 170 292 288 302 437 394 -1.3293 0.33307 -0.12556 0.61239 FALSE
1 108886 109018 605 8 82328 82458 604 1 wp 222 253 258 199 271 222 42 59 45 62 51 2.0476 0.055525 -0.17297 0.48232 FALSE
1 109022 109165 606 8 82469 82606 605 1 wp 156 179 175 195 175 200 43 44 59 101 73 1.5216 0.67115 -0.54051 0.026326 FALSE
1 109191 109335 607 8 82633 82792 606 1 wp 132 133 118 143 132 145 54 57 55 93 86 0.92605 0.53429 -0.43819 0.092467 FALSE
1 109353 109507 608 8 82796 82948 607 1 wp 161 192 217 243 240 213 96 83 87 194 145 0.80389 0.75991 -0.50289 0.013885 FALSE
1 109531 109679 609 8 82968 83116 608 1 wp 167 165 153 179 159 165 78 96 93 160 133 0.58487 0.55924 -0.54481 0.010943 FALSE
1 109693 109832 610 8 83133 83271 609 1 wp 211 276 214 228 231 209 174 196 162 320 231 0.10736 0.46052 -0.5632 0.0036238 FALSE
1 109844 109992 611 8 83280 83431 610 1 wp 106 128 133 125 145 121 98 138 107 197 119 -0.18513 0.29295 -0.23387 0.28472 FALSE
1 110007 110147 612 8 83428 83587 611 1 wp 166 193 200 238 221 206 174 196 164 319 238 -0.22464 0.47318 -0.25539 0.18647 FALSE
1 110168 110314 613 8 83608 83754 612 1 wp 227 265 237 221 284 179 160 195 172 262 165 0.18425 0.1019 -0.23673 0.26506 FALSE
1 110324 110456 614 8 83769 83919 613 1 wp 115 106 139 193 170 152 193 155 156 303 280 -0.79545 0.61454 -0.1387 0.69446 FALSE
1 110595 110734 615 8 84016 84176 614 1 wp 111 147 163 192 180 194 138 217 177 155 125 -0.61871 -0.49523 0.89733 9.8451e-06 FALSE
1 110750 110900 616 8 84187 84333 615 1 wp 145 216 217 191 210 183 152 231 216 247 137 -0.33512 -0.22974 0.21946 0.26464 FALSE
1 110906 111067 617 8 84345 84504 616 1 wp 174 176 167 159 164 178 136 167 157 200 157 -0.11008 0.055602 -0.1361 0.49509 FALSE
1 111224 111382 620 8 84658 84815 618 1 wp 157 141 149 137 166 166 134 136 145 175 187 -0.17544 0.23762 -0.20932 0.48708 FALSE
1 111403 111545 621 8 84828 84978 620 1 wp 147 164 169 176 175 167 114 142 142 162 141 -0.011592 0.034262 0.042457 0.83588 FALSE
1 111557 111687 622 8 84990 85119 621 1 wp 190 211 208 205 200 184 147 148 173 192 163 0.092676 0.021592 -0.10496 0.59371 FALSE
1 111700 111856 623 8 85110 85254 622 1 wp 171 218 222 193 218 200 157 170 178 192 155 -0.016724 -0.12264 0.09376 0.63296 FALSE
1 111835 111985 624 8 85269 85419 623 1 wp 228 238 254 243 242 231 170 186 207 243 184 0.070951 0.017227 -0.060828 0.755 FALSE
1 112161 112311 626 8 85588 85723 625 1 wp 131 163 129 191 165 144 121 146 111 141 108 -0.12408 -0.18535 0.39066 0.073789 FALSE
1 112329 112475 627 8 85757 85909 626 1 wp 179 184 191 195 223 217 111 166 166 202 204 0.051695 0.32011 -0.15822 0.4552 FALSE
1 112487 112629 628 8 85918 86062 627 1 wp 149 193 216 172 220 156 137 157 183 208 206 -0.064346 0.23181 -0.28941 0.19028 FALSE
1 112636 112786 629 8 86063 86222 628 1 wp 182 225 187 209 211 224 190 156 158 335 314 -0.07319 0.77396 -0.68729 0.021876 FALSE
1 112803 112937 630 8 86238 86372 629 1 wp 152 148 166 163 148 128 148 147 151 220 161 -0.22437 0.18295 -0.3077 0.12719 FALSE
1 112944 113081 631 8 86378 86519 630 1 wp 208 216 217 236 230 195 159 190 162 268 187 0.04448 0.24433 -0.23937 0.21665 FALSE
1 113111 113263 632 8 86541 86694 631 1 wp 183 215 231 243 235 250 187 233 186 328 303 -0.23426 0.48867 -0.306 0.11447 FALSE
1 113275 113425 633 8 86705 86849 632 1 wp 190 200 187 219 192 191 371 409 384 600 531 -1.2999 0.38112 -0.35782 0.084782 FALSE
1 113544 113694 634 8 86973 87134 633 1 wp 130 121 114 183 211 148 231 241 244 592 528 -1.2564 1.0679 -0.54635 0.020592 FALSE
1 113713 113863 635 8 87121 87296 634 1 wp 103 108 76 104 111 131 168 143 187 321 372 -1.0853 0.91315 -0.68218 0.16841 FALSE
1 113880 114015 636 8 87288 87446 635 1 wp 126 126 133 149 147 146 191 233 209 423 424 -0.99868 0.85964 -0.69757 0.012097 FALSE
1 114039 114169 637 8 87469 87596 636 1 wp 118 93 95 108 116 107 163 175 139 291 244 -0.92116 0.57922 -0.51522 0.071178 FALSE
1 114171 114325 638 8 87616 87753 637 1 wp 135 108 130 130 101 131 113 126 121 223 194 -0.22615 0.63571 -0.71806 0.0059652 FALSE
1 114342 114494 639 8 87765 87923 638 1 wp 197 199 190 226 223 210 217 185 195 406 375 -0.32608 0.7992 -0.67119 0.016907 FALSE
1 114503 114662 640 8 87935 88067 639 1 wp 148 148 181 153 148 193 156 197 189 241 230 -0.46512 0.23397 -0.21015 0.38448 FALSE
1 114782 114932 641 8 88211 88362 640 1 wp 169 190 198 190 200 171 93 131 175 206 207 0.20959 0.50015 -0.52538 0.031876 FALSE
1 114949 115097 642 8 88382 88530 641 1 wp 189 219 196 230 267 194 106 106 119 221 250 0.57774 0.95041 -0.79819 0.0049152 FALSE
1 115100 115246 643 8 88535 88674 642 1 wp 161 167 198 182 170 174 96 96 122 135 157 0.45667 0.3375 -0.37017 0.16562 FALSE
1 115274 115434 644 8 88705 88862 643 1 wp 209 255 254 252 265 278 143 167 152 206 246 0.34537 0.41716 -0.29685 0.25822 FALSE
1 115440 115586 645 8 88889 89029 644 1 wp 198 195 188 222 236 235 108 145 134 177 175 0.31257 0.30071 -0.084186 0.68245 FALSE
1 115611 115763 646 8 89042 89196 645 1 wp 190 202 184 234 221 202 106 125 137 237 186 0.36768 0.62305 -0.4715 0.016532 FALSE
1 115736 115883 647 8 89193 89343 646 1 wp 107 157 119 131 146 106 92 100 83 118 80 0.18425 -0.064992 0.031859 0.89482 FALSE
1 115907 116049 648 8 89364 89523 647 1 wp 207 244 235 274 270 211 118 132 147 193 152 0.50408 0.21775 -0.11652 0.55492 FALSE
1 116078 116241 649 8 89516 89666 648 1 wp 168 148 152 161 155 177 100 127 110 130 83 0.20177 -0.25256 0.28772 0.27859 FALSE
1 116236 116374 650 8 89670 89848 649 1 wp 171 206 205 264 220 256 110 110 112 199 179 0.5176 0.60976 -0.29069 0.17483 FALSE
1 116885 117019 657 8 90315 90450 656 1 wp 157 220 203 205 244 159 96 142 142 103 94 0.32822 -0.51365 0.54772 0.009318 FALSE
1 117003 117181 658 8 90480 90639 657 1 wp 183 148 200 159 173 168 84 131 130 120 74 0.3606 -0.41135 0.28294 0.3083 FALSE
1 117504 117649 663 8 90936 91074 662 1 wp 153 149 176 114 125 118 60 112 83 66 56 0.63853 -0.62774 0.17067 0.50586 FALSE
1 118510 118623 670 8 91935 92069 672 1 wp 118 178 127 186 194 99 76 137 135 112 83 0.01389 -0.39623 0.53216 0.15993 FALSE
1 118629 118790 672 8 92059 92219 673 1 wp 161 200 178 173 174 182 109 141 119 130 117 0.26308 -0.15094 0.094017 0.65217 FALSE
1 118812 118966 673 8 92276 92418 674 1 wp 146 200 208 221 244 182 73 129 125 110 81 0.48244 -0.34516 0.53819 0.011884 FALSE
1 119018 119160 675 8 92429 92586 675 1 wp 167 215 225 209 230 212 73 103 103 84 80 0.83852 -0.33359 0.40641 0.064662 FALSE
1 119168 119316 677 8 92594 92746 676 1 wp 185 282 252 279 268 228 64 92 84 98 81 1.2959 0.0046995 0.076411 0.72497 FALSE
1 119347 119495 679 8 92783 92949 677 1 wp 135 156 183 157 173 145 42 57 66 49 64 1.2413 -0.10261 0.073583 0.78167 FALSE
1 119530 119654 680 8 92960 93084 678 1 wp 126 185 160 130 172 125 33 57 55 20 14 1.4194 -1.6636 1.4918 1.2019e-05 FALSE
1 119835 119982 681 8 93266 93414 679 1 wp 114 166 157 148 153 102 135 164 131 149 65 -0.27457 -0.62666 0.47744 0.10912 FALSE
1 120001 120150 682 8 93430 93580 680 1 wp 294 396 395 391 368 270 115 146 97 99 71 1.3058 -0.66081 0.55118 0.020645 FALSE
1 120184 120320 683 8 93633 93753 681 1 wp 109 107 139 134 130 126 61 88 52 63 35 0.54003 -0.6257 0.72762 0.011047 FALSE
1 120334 120493 684 8 93760 93927 682 1 wp 124 138 140 118 111 138 47 85 65 66 53 0.75763 -0.2942 0.13444 0.62541 FALSE
1 120483 120625 685 8 93913 94087 683 1 wp 155 152 171 200 183 197 84 112 88 100 93 0.47249 -0.12795 0.37291 0.091445 FALSE
1 120633 120779 686 8 94063 94234 684 1 wp 158 187 195 200 184 170 93 88 88 120 103 0.7132 0.14749 -0.14282 0.51021 FALSE
1 120818 120944 687 8 94251 94375 685 1 wp 165 188 205 205 180 154 72 108 92 79 71 0.75785 -0.42725 0.34256 0.13356 FALSE
1 121258 121402 692 8 94690 94842 691 1 wp 139 162 185 180 186 112 61 96 113 72 51 0.57539 -0.70435 0.63946 0.034952 FALSE
1 121576 121720 695 8 95012 95150 693 1 wp 164 247 228 213 210 211 92 122 118 115 106 0.65618 -0.15617 0.12132 0.56103 FALSE
1 121758 121887 696 8 95193 95316 695 1 wp 141 190 210 207 181 229 74 131 108 91 75 0.51213 -0.47588 0.64904 0.023048 FALSE
1 122111 122273 702 8 95503 95653 699 1 wp 174 210 212 186 174 195 106 141 178 110 102 0.20934 -0.56782 0.43734 0.04611 FALSE
1 122248 122385 704 8 95678 95804 700 1 wp 142 165 154 170 165 178 67 113 118 85 67 0.35773 -0.53881 0.66211 0.0041794 FALSE
1 122521 122669 707 8 95956 96098 702 1 wp 121 158 148 137 172 127 60 88 113 42 49 0.43266 -1.078 1.0747 5.038e-05 FALSE
1 123229 123385 718 8 96661 96811 710 1 wp 134 220 186 155 183 148 121 162 139 118 96 0.065129 -0.55477 0.37693 0.073904 FALSE
1 123942 124092 727 8 97374 97522 720 1 wp 201 237 249 201 219 195 128 219 205 189 137 0.04364 -0.32922 0.13749 0.48377 FALSE
1 124274 124422 729 8 97702 97846 722 1 wp 145 197 202 220 209 153 119 170 151 110 86 0.021699 -0.74061 0.80568 0.00012167 FALSE
1 124511 124659 730 8 97975 98097 723 1 wp 170 230 233 150 206 126 155 262 255 232 152 -0.36007 -0.38108 -0.046364 0.84508 FALSE
1 124769 124921 731 8 98199 98349 724 1 wp 150 149 163 161 144 168 148 144 127 196 137 -0.1536 0.065947 -0.065235 0.8089 FALSE
1 124932 125065 732 8 98368 98493 725 1 wp 161 175 176 202 215 231 73 82 68 122 113 0.91441 0.50159 -0.19295 0.39643 FALSE
1 125096 125224 733 8 98524 98653 726 1 wp 175 248 218 233 222 190 75 105 84 130 103 0.99409 0.24463 -0.26557 0.20925 FALSE
1 125267 125407 734 8 98696 98842 727 1 wp 168 242 213 196 235 213 91 96 104 124 89 0.80606 -0.035239 0.056356 0.7904 FALSE
1 125549 125686 736 8 99005 99148 730 1 wp 137 159 144 161 138 133 49 70 64 52 58 0.98846 -0.29609 0.23465 0.38442 FALSE
1 126169 126329 742 8 99620 99757 737 1 wp 161 206 185 161 183 158 61 123 111 63 54 0.63324 -0.89581 0.72686 0.0021442 FALSE
1 126949 127104 752 8 100378 100534 744 1 wp 168 237 237 225 227 266 256 279 274 347 256 -0.63207 -0.013753 0.15562 0.42969 FALSE
1 127095 127246 753 8 100528 100675 745 1 wp 153 193 193 241 233 219 249 388 326 453 303 -1.1142 0.071223 0.26148 0.17645 FALSE
1 127279 127444 754 8 100712 100880 746 1 wp 174 166 152 180 180 212 227 295 266 372 232 -0.95259 0.022608 0.15806 0.47033 FALSE
1 127443 127587 755 8 100867 101017 747 1 wp 165 199 187 189 168 127 212 283 291 290 183 -0.79216 -0.31943 0.095225 0.62587 FALSE
1 127624 127784 756 8 101058 101208 748 1 wp 172 190 215 199 187 205 216 291 307 355 281 -0.77499 0.071926 -0.066734 0.7318 FALSE
1 127819 127958 757 8 101249 101385 749 1 wp 180 229 218 191 216 190 299 289 316 486 390 -0.82705 0.36547 -0.46698 0.01792 FALSE
1 127975 128111 758 8 101389 101530 750 1 wp 181 184 186 213 254 219 212 239 256 376 326 -0.64194 0.41533 -0.13747 0.47916 FALSE
1 128177 128325 759 8 101589 101746 751 1 wp 107 136 153 141 136 96 168 241 209 245 174 -0.92509 -0.13937 0.019821 0.92148 FALSE
1 128317 128441 760 8 101741 101867 752 1 wp 131 168 172 175 174 136 157 215 189 331 274 -0.53639 0.5375 -0.52791 0.0065218 FALSE
1 128478 128597 761 8 101905 102024 754 1 wp 203 264 194 215 205 185 271 244 239 390 366 -0.49663 0.41702 -0.58033 0.058853 FALSE
1 128630 128744 762 8 102038 102197 755 1 wp 126 152 168 177 182 181 185 169 179 345 320 -0.56159 0.73734 -0.48877 0.055584 FALSE
1 128776 128916 763 8 102207 102341 756 1 wp 171 186 195 165 167 151 165 194 212 298 216 -0.33148 0.26484 -0.49246 0.011052 FALSE
1 128945 129074 764 8 102371 102493 757 1 wp 217 286 261 230 197 206 313 318 347 387 362 -0.65463 0.039775 -0.3387 0.12153 FALSE
1 129210 129362 765 8 102634 102789 758 1 wp 247 316 321 318 317 278 212 256 242 336 336 0.026368 0.35753 -0.34116 0.072413 FALSE
1 129380 129534 766 8 102824 102963 759 1 wp 137 136 157 147 127 190 74 71 72 125 110 0.69384 0.53119 -0.44561 0.21986 FALSE
1 129543 129702 767 8 102966 103127 760 1 wp 173 198 236 225 194 194 125 124 127 215 195 0.39783 0.54772 -0.56352 0.0045469 FALSE
1 129715 129869 768 8 103139 103295 761 1 wp 159 155 178 203 150 188 79 96 86 142 108 0.63448 0.35631 -0.25216 0.32126 FALSE
1 129873 130023 769 8 103301 103448 762 1 wp 154 170 152 182 167 180 90 110 89 139 117 0.43817 0.2485 -0.12987 0.54576 FALSE
1 130041 130198 770 8 103463 103628 763 1 wp 194 183 186 214 175 200 82 104 88 131 133 0.76469 0.38403 -0.35792 0.18097 FALSE
1 130212 130368 771 8 103639 103798 764 1 wp 155 139 145 194 178 179 88 135 92 144 133 0.2101 0.25093 0.035645 0.88216 FALSE
1 130690 130834 773 8 104115 104267 766 1 wp 114 144 143 133 153 132 134 155 149 152 142 -0.41614 -0.14752 0.17639 0.40183 FALSE
1 130859 131003 774 8 104287 104429 767 1 wp 187 175 185 212 145 195 95 106 96 149 138 0.60037 0.37711 -0.40037 0.19769 FALSE
1 131020 131172 775 8 104445 104597 769 1 wp 131 172 202 159 160 189 111 132 92 179 132 0.29246 0.30272 -0.31181 0.24988 FALSE
1 131208 131352 776 8 104632 104778 770 1 wp 224 290 230 258 234 256 116 132 121 195 160 0.72466 0.36507 -0.38684 0.050385 FALSE
1 131365 131519 777 8 104789 104954 772 1 wp 167 185 203 218 184 192 101 105 112 201 196 0.5158 0.74997 -0.68377 0.00080258 FALSE
1 131740 131895 781 8 105166 105321 778 1 wp 194 258 227 249 232 227 162 149 162 323 238 0.22383 0.65288 -0.6218 0.0013303 FALSE
1 131922 132039 782 8 105348 105464 779 1 wp 173 221 173 174 161 174 147 169 127 215 175 0.065167 0.23259 -0.41872 0.066229 FALSE
1 132152 132304 783 8 105580 105728 780 1 wp 135 191 152 194 199 208 161 182 188 223 258 -0.44515 0.30519 0.000646 0.99823 FALSE
1 132315 132457 784 8 105743 105885 781 1 wp 109 123 148 144 148 131 91 108 99 123 102 0.063527 0.017188 0.1057 0.64568 FALSE
1 132491 132639 785 8 105916 106060 782 1 wp 119 158 124 155 136 174 90 95 117 115 128 0.11978 0.12833 0.06177 0.8424 FALSE
1 132649 132805 786 8 106076 106236 783 1 wp 111 122 145 142 121 204 101 113 107 138 133 -0.057082 0.18618 0.10544 0.79422 FALSE
1 132801 132962 788 8 106255 106394 784 1 wp 182 189 213 202 232 244 118 166 154 195 153 0.13811 0.094543 0.089714 0.64904 FALSE
1 132982 133128 789 8 106407 106554 785 1 wp 164 186 198 210 235 230 80 138 133 128 98 0.37 -0.20357 0.47356 0.02293 FALSE
1 133132 133284 790 8 106571 106729 786 1 wp 246 223 224 204 208 207 139 131 131 161 179 0.5024 0.19328 -0.40106 0.19591 FALSE
1 133312 133450 791 8 106737 106889 787 1 wp 199 206 186 218 222 259 122 124 158 149 150 0.26764 -0.00067639 0.20861 0.47014 FALSE
1 133475 133596 792 8 106901 107060 788 1 wp 173 244 237 179 264 162 111 178 182 148 92 0.19616 -0.55129 0.40552 0.13742 FALSE
1 133948 134091 797 8 107373 107535 795 1 wp 131 125 144 163 215 150 74 112 136 129 109 0.046973 0.0021789 0.35447 0.17991 FALSE
1 134272 134439 801 8 107702 107863 797 1 wp 182 197 265 202 204 164 123 163 149 157 111 0.28214 -0.27962 0.070303 0.72753 FALSE
1 134448 134598 802 8 107882 108029 798 1 wp 121 185 183 167 187 133 97 136 140 98 83 0.104 -0.61337 0.5786 0.0084513 FALSE
1 134779 134935 805 8 108205 108359 801 1 wp 130 229 242 219 272 185 117 181 159 265 178 0.10287 0.3756 -0.22721 0.3681 FALSE
1 134947 135062 806 8 108344 108488 802 1 wp 169 213 203 207 194 201 143 154 160 247 125 0.064005 0.090971 -0.077873 0.73919 FALSE
1 135113 135231 807 8 108519 108661 803 1 wp 162 167 207 199 199 174 116 141 131 241 137 0.18241 0.36672 -0.30762 0.12226 FALSE
1 135245 135399 808 8 108671 108821 804 1 wp 230 305 284 258 293 264 166 193 224 263 185 0.20263 0.03503 -0.070822 0.71699 FALSE
1 135412 135563 809 8 108837 108991 805 1 wp 145 164 175 185 184 186 155 188 165 211 145 -0.35572 -0.10008 0.26655 0.17871 FALSE
1 135586 135719 810 8 109018 109136 806 1 wp 175 193 187 187 201 163 164 222 225 233 171 -0.41549 -0.1742 0.1262 0.51707 FALSE
1 135815 135942 811 8 109242 109366 807 1 wp 190 240 206 229 235 187 231 298 270 411 325 -0.61285 0.30464 -0.30669 0.11235 FALSE
1 135963 136122 812 8 109390 109546 808 1 wp 162 219 205 206 249 186 192 282 252 369 257 -0.59019 0.20713 -0.1099 0.57107 FALSE
1 136123 136276 813 8 109542 109700 809 1 wp 153 189 195 211 201 169 211 294 226 313 195 -0.72909 -0.1151 0.19603 0.31328 FALSE
1 136291 136433 814 8 109717 109853 810 1 wp 184 222 205 175 228 148 168 288 251 255 200 -0.48056 -0.20039 0.012428 0.94938 FALSE
1 136464 136622 815 8 109885 110047 811 1 wp 197 215 230 231 225 217 209 261 230 378 302 -0.40854 0.37998 -0.34551 0.074246 FALSE
1 136632 136774 816 8 110058 110200 812 1 wp 110 137 157 106 144 85 166 188 154 165 111 -0.62856 -0.47742 0.17119 0.52347 FALSE
1 136834 136994 817 8 110261 110421 813 1 wp 188 274 263 206 256 163 237 336 254 319 175 -0.48019 -0.34516 0.099028 0.69709 FALSE
1 137024 137159 818 8 110450 110590 814 1 wp 162 155 169 162 182 151 167 214 184 300 182 -0.49604 0.17764 -0.19068 0.32791 FALSE
1 137697 137838 824 8 111117 111271 819 1 wp 105 145 117 148 151 147 97 151 104 191 121 -0.2207 0.24235 0.0096076 0.96436 FALSE
1 137832 137983 825 8 111250 111407 820 1 wp 178 227 203 234 225 226 147 182 149 286 214 0.059886 0.48194 -0.3397 0.079159 FALSE
1 137984 138127 826 8 111408 111551 821 1 wp 137 152 164 173 182 160 115 128 124 226 163 0.016983 0.49795 -0.3468 0.087087 FALSE
1 138141 138281 827 8 111568 111708 822 1 wp 174 172 174 207 188 208 177 161 162 276 202 -0.23775 0.33366 -0.15637 0.53425 FALSE
1 138315 138435 828 8 111739 111860 823 1 wp 169 193 198 201 211 182 191 214 188 323 189 -0.37316 0.18358 -0.13318 0.52526 FALSE
1 138583 138744 829 8 112012 112162 824 1 wp 107 144 140 144 162 129 299 384 388 315 176 -1.7396 -0.72173 0.84454 2.665e-05 FALSE
1 138775 138902 830 8 112202 112324 825 1 wp 145 180 184 168 169 120 275 297 303 302 176 -1.0767 -0.47919 0.28775 0.20805 FALSE
1 138943 139066 831 8 112368 112494 826 1 wp 89 117 132 96 110 101 158 237 199 208 108 -1.0958 -0.5056 0.34037 0.15958 FALSE
1 139503 139619 833 8 112924 113039 828 1 wp 79 107 88 98 84 103 115 132 119 208 158 -0.70724 0.41633 -0.38666 0.09148 FALSE
1 139644 139779 834 8 113066 113204 829 1 wp 65 79 70 106 70 114 63 87 77 167 151 -0.36492 0.92203 -0.50694 0.087274 FALSE
1 141166 141298 835 8 114591 114731 830 1 wp 80 126 115 134 103 102 35 52 51 101 79 0.93134 0.81124 -0.75664 0.0090345 FALSE
1 141329 141463 836 8 114736 114890 831 1 wp 96 156 133 125 154 109 76 116 81 96 67 0.20843 -0.32259 0.3053 0.21918 FALSE
1 142170 142300 838 8 115595 115775 834 1 wp 100 125 129 157 187 145 224 241 249 423 349 -1.3051 0.53185 -0.098544 0.61858 FALSE
1 142675 142848 843 8 116126 116295 839 1 wp 142 181 151 163 151 157 102 85 74 147 173 0.54912 0.72054 -0.75957 0.029878 FALSE
1 142847 143005 844 8 116294 116470 840 1 wp 148 165 136 165 145 186 80 100 88 168 143 0.46572 0.64116 -0.52857 0.038786 FALSE
1 143894 144023 854 8 117325 117455 848 1 wp 139 138 126 134 147 131 129 186 161 203 140 -0.51308 -0.052671 0.045435 0.82534 FALSE
1 144046 144205 855 8 117481 117637 849 1 wp 174 214 199 190 180 170 142 191 161 252 207 -0.033772 0.32038 -0.47288 0.014897 FALSE
1 144208 144347 856 8 117638 117800 851 1 wp 231 231 265 272 250 199 200 205 195 310 279 -0.01377 0.39389 -0.44749 0.037025 FALSE
1 144383 144542 858 8 117815 117973 853 1 wp 153 209 224 211 203 183 122 168 194 214 208 -0.0076991 0.24282 -0.24321 0.21213 FALSE
1 144524 144671 859 8 117960 118097 854 1 wp 194 221 215 179 163 151 106 161 158 182 199 0.29462 0.29315 -0.6821 0.0015227 FALSE
1 144695 144821 860 8 118122 118256 855 1 wp 134 135 147 134 173 172 82 116 138 136 113 0.037303 0.0013212 0.16863 0.49976 FALSE
1 144822 144982 861 8 118275 118409 857 1 wp 128 132 145 99 139 99 104 117 126 112 69 -0.060245 -0.52949 0.2256 0.34204 FALSE
1 144976 145133 862 8 118433 118584 858 1 wp 155 176 171 173 176 172 107 165 166 141 129 -0.076976 -0.26055 0.28122 0.17021 FALSE
1 145123 145286 863 8 118604 118724 859 1 wp 155 186 167 182 190 145 119 193 149 126 115 -0.13494 -0.49948 0.48793 0.018195 FALSE
1 145902 146049 871 8 119335 119499 870 1 wp 145 178 174 195 168 194 88 171 150 116 121 0.015717 -0.32839 0.46624 0.072299 FALSE
1 146289 146456 875 8 119719 119867 873 1 wp 192 284 253 216 216 197 132 239 243 142 119 -0.024532 -0.7892 0.55113 0.01812 FALSE
1 146970 147100 886 8 120397 120533 880 1 wp 156 172 170 210 186 206 141 213 174 221 187 -0.35991 0.060336 0.1815 0.35316 FALSE
1 147930 148078 897 8 121362 121508 889 1 wp 97 121 126 131 167 128 100 191 155 97 85 -0.64377 -0.84834 1.1242 1.018e-05 FALSE
1 148029 148161 898 8 121459 121600 890 1 wp 124 152 135 153 159 116 82 150 132 98 80 -0.095431 -0.59587 0.61729 0.0068937 FALSE
1 148111 148239 899 8 121542 121675 891 1 wp 118 166 156 150 155 121 91 145 138 87 77 -0.045159 -0.75417 0.67679 0.0030493 FALSE
1 148547 148688 903 8 121970 122122 897 1 wp 224 247 242 244 252 189 73 169 158 123 112 0.58197 -0.30833 0.2085 0.4272 FALSE
1 149472 149626 914 8 122902 123056 908 1 wp 170 245 236 267 222 252 122 125 135 168 178 0.46899 0.2913 -0.12478 0.61067 FALSE
1 149649 149803 916 8 123063 123221 909 1 wp 177 210 203 186 189 217 84 111 117 120 134 0.6396 0.14884 -0.17115 0.47346 FALSE
1 149790 149943 917 8 123224 123374 911 1 wp 141 192 152 147 181 152 96 117 124 139 97 0.24058 -0.096448 0.049765 0.81714 FALSE
1 150262 150416 921 8 123692 123846 915 1 wp 218 262 243 223 236 184 95 120 134 129 121 0.77014 -0.049114 -0.15645 0.4437 FALSE
1 150407 150571 922 8 123839 123973 916 1 wp 108 134 130 146 139 112 71 147 117 93 53 -0.11532 -0.77162 0.83099 0.0016658 FALSE
1 150571 150699 923 8 123998 124129 918 1 wp 152 181 172 193 199 206 85 125 105 190 106 0.40204 0.32094 -0.10728 0.60422 FALSE
1 150741 150879 924 8 124169 124307 919 1 wp 158 158 172 185 186 147 111 131 118 156 98 0.15686 -0.093346 0.13977 0.50642 FALSE
1 150895 151037 925 8 124325 124476 920 1 wp 159 179 156 194 161 163 99 152 136 166 104 0.078719 -0.10068 0.13371 0.51925 FALSE
1 151060 151214 927 8 124494 124643 921 1 wp 251 272 283 281 305 239 267 312 294 348 286 -0.40076 -0.040766 0.035424 0.85243 FALSE
1 151324 151444 928 8 124729 124877 922 1 wp 58 111 86 112 125 73 96 154 122 158 88 -0.83249 -0.18735 0.44062 0.16002 FALSE
1 151459 151605 929 8 124890 125032 923 1 wp 230 219 177 208 203 177 8 19 19 16 12 3.519 -0.27875 0.13528 0.78971 FALSE
1 151634 151772 930 8 125067 125185 924 1 wp 80 120 102 114 108 75 146 170 158 211 149 -0.94221 0.016108 -0.07263 0.73877 FALSE
1 151782 151905 931 8 125215 125367 925 1 wp 106 138 120 146 143 128 211 209 239 368 295 -1.1501 0.42393 -0.2598 0.18803 FALSE
1 151916 152053 932 8 125346 125482 926 1 wp 129 142 157 110 159 128 206 294 305 282 255 -1.1873 -0.14555 0.0031604 0.98722 FALSE
1 152197 152322 933 8 125628 125754 927 1 wp 200 261 238 199 284 217 231 212 227 363 300 -0.24316 0.39351 -0.42395 0.074119 FALSE
1 152365 152511 934 8 125797 125944 928 1 wp 216 273 303 254 289 232 156 163 152 305 202 0.45311 0.50967 -0.57134 0.0033518 FALSE
1 152516 152657 935 8 125950 126090 929 1 wp 210 242 249 211 225 201 148 152 122 199 136 0.43897 0.072104 -0.24352 0.21743 FALSE
1 152701 152833 936 8 126140 126266 930 1 wp 164 210 192 181 178 150 85 117 143 128 119 0.43509 -0.046572 -0.13951 0.506 FALSE
1 152850 153004 937 8 126290 126440 931 1 wp 110 167 133 161 168 140 71 103 93 118 79 0.3347 -0.018717 0.18338 0.43068 FALSE
1 153177 153331 940 8 126609 126768 934 1 wp 164 195 155 195 225 189 115 167 129 147 144 0.045342 -0.062031 0.27015 0.18207 FALSE
1 153347 153459 942 8 126776 126904 935 1 wp 180 208 187 218 245 208 104 134 126 189 154 0.37948 0.33954 -0.15272 0.44392 FALSE
1 153474 153638 943 8 126928 127089 936 1 wp 160 182 199 195 223 185 142 154 162 188 163 -0.048028 0.039056 0.083731 0.67199 FALSE
1 154321 154456 956 8 127738 127885 945 1 wp 140 183 192 197 198 190 147 183 175 305 207 -0.25978 0.43323 -0.27695 0.15272 FALSE
1 154472 154626 957 8 127903 128058 946 1 wp 161 221 221 261 258 217 179 220 211 262 187 -0.30687 -0.026528 0.28477 0.14303 FALSE
1 154656 154791 958 8 128085 128219 947 1 wp 133 181 193 175 182 163 229 292 282 351 184 -0.95354 -0.19126 0.20156 0.37504 FALSE
1 154918 155042 959 8 128352 128495 948 1 wp 152 141 161 155 168 148 174 287 237 261 230 -0.88813 -0.067681 0.082031 0.6746 FALSE
1 155074 155227 960 8 128506 128660 949 1 wp 173 219 188 259 233 219 174 193 199 258 222 -0.25326 0.18554 0.0756 0.69674 FALSE
1 155235 155387 961 8 128671 128821 950 1 wp 181 190 195 225 227 212 163 237 180 291 192 -0.3116 0.15153 0.042906 0.82456 FALSE
1 155410 155539 962 8 128816 128958 951 1 wp 132 149 199 157 184 151 81 176 116 162 108 0.09958 -0.031569 0.037007 0.90196 FALSE
1 155546 155698 963 8 128995 129131 952 1 wp 101 131 129 115 143 109 78 167 117 94 63 -0.26865 -0.76941 0.76096 0.012069 FALSE
1 155730 155880 964 8 129169 129314 953 1 wp 165 194 198 161 211 161 95 170 161 130 87 0.11557 -0.54492 0.44671 0.032303 FALSE
1 155892 156028 965 8 129324 129458 954 1 wp 182 214 201 185 236 142 102 148 140 126 113 0.33748 -0.27257 0.14665 0.49539 FALSE
1 156057 156206 966 8 129483 129638 955 1 wp 178 191 228 213 219 204 130 159 138 167 182 0.19807 0.14736 -0.088618 0.6683 FALSE
1 156390 156548 968 8 129845 129979 958 1 wp 165 202 192 227 182 192 99 196 179 111 101 -0.024836 -0.7089 0.78302 0.0022136 FALSE
1 156559 156711 969 8 129996 130134 959 1 wp 158 199 178 176 192 168 86 174 145 100 107 0.13568 -0.51246 0.48257 0.041287 FALSE
1 156756 156874 972 8 130187 130319 960 1 wp 184 206 223 229 207 196 87 155 162 114 104 0.33142 -0.44903 0.45984 0.025885 FALSE
1 156892 157042 973 8 130327 130472 961 1 wp 137 184 193 193 180 187 105 165 155 116 92 -0.0060382 -0.60031 0.69832 0.00088317 FALSE
1 157219 157382 976 8 130660 130816 966 1 wp 188 255 234 208 225 233 133 213 171 178 141 0.10967 -0.26597 0.2167 0.27078 FALSE
1 157427 157567 977 8 130855 131001 967 1 wp 163 171 169 193 159 185 111 151 119 185 141 0.12238 0.19705 -0.13588 0.50356 FALSE
1 157564 157736 979 8 130994 131168 968 1 wp 173 232 213 218 195 208 125 177 128 168 146 0.23831 -0.024543 0.0045215 0.98186 FALSE
1 157728 157871 980 8 131173 131305 969 1 wp 178 183 191 186 168 188 88 120 98 123 71 0.57343 -0.24533 0.18556 0.39407 FALSE
1 157902 158052 981 8 131334 131484 970 1 wp 200 217 227 205 185 209 68 125 121 137 126 0.76798 0.18689 -0.32263 0.13299 FALSE
1 158061 158217 982 8 131493 131647 971 1 wp 211 232 254 256 263 212 105 144 145 178 146 0.54457 0.14626 -0.11404 0.56494 FALSE
1 158228 158387 983 8 131690 131819 972 1 wp 154 174 179 173 150 177 92 101 94 106 79 0.53417 -0.21773 0.1682 0.45284 FALSE
1 158396 158552 984 8 131826 131982 973 1 wp 209 271 232 270 264 243 111 123 123 149 95 0.7079 -0.1393 0.23362 0.25133 FALSE
1 158559 158706 985 8 132000 132139 974 1 wp 142 124 184 185 189 159 85 102 87 98 66 0.43331 -0.32762 0.53351 0.029551 FALSE
1 158843 158983 986 8 132273 132415 975 1 wp 194 224 219 220 272 191 105 159 141 192 145 0.37718 0.16133 -0.099092 0.61628 FALSE
1 159002 159140 987 8 132437 132574 976 1 wp 182 203 200 192 231 237 65 125 95 136 133 0.77208 0.36778 -0.22464 0.37792 FALSE
1 159155 159307 988 8 132588 132744 977 1 wp 183 249 266 198 219 215 104 116 87 130 131 0.88662 0.19396 -0.36033 0.11712 FALSE
1 159482 159610 991 8 132896 133016 982 1 wp 241 291 204 175 191 178 146 152 150 204 168 0.42853 0.14708 -0.62124 0.015247 FALSE
1 159630 159764 992 8 133023 133193 983 1 wp 144 180 162 243 222 260 149 147 140 194 206 -0.14317 0.30574 0.2458 0.39133 FALSE
1 159776 159927 993 8 133202 133360 984 1 wp 131 149 153 133 153 102 103 167 154 91 44 -0.243 -1.2349 1.0382 9.1991e-06 FALSE
1 166390 166546 1 8 133907 134027 1 2 wp 149 189 212 190 226 176 134 207 201 190 117 -0.25805 -0.40078 0.4761 0.016309 FALSE
1 166570 166723 2 8 134097 134225 2 2 wp 127 163 193 155 181 125 105 157 139 61 65 -0.014609 -1.2332 1.134 8.7007e-07 FALSE
1 166960 167110 6 8 134460 134598 6 2 wp 126 144 147 228 243 222 58 82 78 113 105 0.65652 0.43305 0.26699 0.23258 FALSE
1 167315 167465 9 8 134763 134932 10 2 wp 206 227 216 272 227 190 79 91 93 92 85 1.0218 -0.14437 0.19094 0.39983 FALSE
1 167615 167753 13 8 135099 135259 13 2 wp 120 152 159 154 174 199 58 97 56 74 69 0.75015 -0.12169 0.39111 0.2197 FALSE
1 167768 167918 14 8 135268 135428 15 2 wp 176 180 199 229 206 213 77 108 88 82 97 0.74594 -0.16935 0.35876 0.10173 FALSE
1 167938 168066 16 8 135407 135572 16 2 wp 167 207 185 202 201 206 56 99 91 100 94 0.90999 0.095802 -0.0024334 0.9912 FALSE
1 168080 168240 17 8 135588 135736 17 2 wp 190 213 197 229 192 192 99 96 99 145 84 0.74109 0.040266 -0.044717 0.83915 FALSE
1 168232 168391 18 8 135738 135895 18 2 wp 132 139 183 166 179 170 62 76 74 73 69 0.81452 -0.14937 0.30057 0.22 FALSE
1 168400 168548 19 8 135905 136055 19 2 wp 165 180 179 169 176 183 62 119 86 96 86 0.7027 -0.11511 0.093505 0.67719 FALSE
1 168564 168699 20 8 136068 136203 20 2 wp 135 151 186 163 156 124 62 74 70 89 68 0.91002 0.028126 -0.15381 0.53338 FALSE
1 168730 168857 21 8 136235 136365 21 2 wp 154 256 218 216 242 200 83 133 113 177 131 0.6469 0.33135 -0.28888 0.1527 FALSE
1 169369 169496 25 8 136876 137013 23 2 wp 131 237 230 159 200 172 109 195 144 150 136 0.12973 -0.19931 0.01399 0.96145 FALSE
1 169524 169684 26 8 137023 137201 24 2 wp 167 210 192 234 206 216 128 175 191 209 166 -0.075446 0.030433 0.14511 0.45813 FALSE
1 169703 169843 27 8 137187 137333 25 2 wp 151 199 183 208 187 173 104 155 111 207 174 0.2441 0.47185 -0.41077 0.039691 FALSE
1 169833 169988 28 8 137353 137483 26 2 wp 193 229 243 269 169 249 146 172 156 239 227 0.19755 0.40745 -0.38245 0.18878 FALSE
1 170155 170297 31 8 137675 137811 29 2 wp 126 146 167 144 171 106 84 148 129 170 125 0.0079972 0.13864 -0.23626 0.2674 FALSE
1 170304 170448 32 8 137826 137971 30 2 wp 153 197 177 151 197 134 75 109 134 133 117 0.45188 0.088918 -0.25364 0.25866 FALSE
1 170476 170634 34 8 138001 138145 31 2 wp 163 184 185 194 190 166 136 185 157 147 139 -0.12597 -0.30821 0.3211 0.11103 FALSE
1 170789 170948 37 8 138307 138470 35 2 wp 169 212 218 185 214 223 120 156 160 193 148 0.17439 0.068852 -0.040786 0.83653 FALSE
1 170971 171079 38 8 138491 138613 36 2 wp 163 243 208 171 205 139 104 141 122 176 115 0.4551 0.080897 -0.36627 0.07258 FALSE
1 171276 171432 41 8 138796 138950 38 2 wp 124 183 225 180 259 174 78 131 89 115 78 0.54784 -0.20377 0.38433 0.26584 FALSE
1 171447 171604 42 8 138964 139122 39 2 wp 177 209 179 175 176 223 104 94 89 99 86 0.67678 -0.22494 0.22177 0.50472 FALSE
1 171617 171769 43 8 139143 139290 40 2 wp 106 155 141 158 187 131 106 136 94 125 98 -0.032838 -0.1718 0.38393 0.089845 FALSE
1 172058 172197 44 8 139561 139689 42 2 wp 111 147 130 127 171 110 91 141 106 96 74 -0.081085 -0.56464 0.60127 0.0108 FALSE
1 172647 172804 50 8 140166 140331 50 2 wp 146 219 210 122 186 154 73 163 140 96 81 0.34744 -0.63081 0.29357 0.3757 FALSE
1 172950 173104 53 8 140466 140624 53 2 wp 183 187 206 205 214 202 124 136 135 135 121 0.25979 -0.20204 0.27534 0.17724 FALSE
1 173125 173264 54 8 140641 140781 54 2 wp 135 233 181 214 186 160 83 149 151 112 108 0.24219 -0.34537 0.35076 0.22342 FALSE
1 173243 173353 56 8 140744 140870 56 2 wp 118 133 123 143 147 152 83 121 114 125 93 -0.041887 -0.11961 0.32818 0.14983 FALSE
1 173297 173417 57 8 140814 140932 57 2 wp 198 238 221 197 200 183 123 178 146 157 158 0.27651 -0.066482 -0.14656 0.46031 FALSE
1 173422 173601 59 8 140913 141093 58 2 wp 171 233 199 235 243 208 98 193 171 169 180 0.11738 0.057737 0.09728 0.68216 FALSE
1 173593 173747 60 8 141109 141262 59 2 wp 244 347 291 278 290 278 174 266 233 266 212 0.11 -0.06221 -0.024481 0.89972 FALSE
1 173766 173905 61 8 141282 141417 60 2 wp 157 185 176 135 139 136 78 145 141 117 128 0.24284 -0.11397 -0.2555 0.29372 FALSE
1 173894 174039 62 8 141411 141560 61 2 wp 208 228 202 176 189 207 128 172 181 178 195 0.13509 0.083876 -0.27485 0.2738 FALSE
1 174041 174175 63 8 141574 141726 62 2 wp 117 162 150 227 198 215 105 80 119 190 181 0.19113 0.70693 -0.15362 0.56708 FALSE
1 174217 174363 64 8 141733 141877 63 2 wp 189 214 229 236 228 253 138 199 156 192 215 0.079231 0.17489 -0.02094 0.93124 FALSE
1 174390 174537 65 8 141906 142056 64 2 wp 234 336 292 303 273 237 134 177 181 256 222 0.52301 0.39007 -0.50375 0.0099403 FALSE
1 174545 174700 66 8 142060 142212 65 2 wp 183 267 269 250 318 237 149 220 188 326 301 0.082168 0.61016 -0.47502 0.014152 FALSE
1 174725 174855 67 8 142238 142371 66 2 wp 156 203 192 199 205 201 104 153 131 198 150 0.22467 0.26826 -0.16192 0.41711 FALSE
1 175052 175195 69 8 142563 142709 68 2 wp 211 253 259 261 229 260 255 244 301 422 327 -0.44167 0.31561 -0.28991 0.1493 FALSE
1 175276 175440 70 8 142774 142920 69 2 wp 104 145 130 225 258 155 128 247 248 353 276 -0.98074 0.46132 0.25177 0.37852 FALSE
1 175447 175588 71 8 142949 143103 70 2 wp 180 278 243 229 245 227 236 271 315 295 265 -0.52323 -0.12405 0.10022 0.60531 FALSE
1 175603 175759 72 8 143121 143269 71 2 wp 180 263 211 192 182 159 170 201 226 281 191 -0.15691 0.074503 -0.39928 0.039088 FALSE
1 175775 175912 73 8 143292 143425 72 2 wp 152 205 190 202 191 168 85 172 142 144 138 0.18438 -0.051656 0.057797 0.7886 FALSE
1 175924 176041 74 8 143430 143558 73 2 wp 141 201 167 204 181 153 81 138 115 155 110 0.32955 0.09272 -0.044116 0.83338 FALSE
1 176072 176219 75 8 143586 143731 74 2 wp 107 146 144 159 164 107 74 158 118 89 68 -0.084725 -0.71289 0.79294 0.0092167 FALSE
1 176339 176477 76 8 143857 143990 75 2 wp 210 237 250 230 253 200 163 231 207 185 185 -0.064519 -0.25974 0.19424 0.32082 FALSE
1 177133 177266 80 8 144634 144755 77 2 wp 130 151 170 117 163 111 129 205 179 144 104 -0.46232 -0.62169 0.38069 0.070507 FALSE
1 177222 177360 81 8 144715 144880 78 2 wp 129 137 149 164 211 188 120 177 156 235 185 -0.40285 0.3188 0.087645 0.65937 FALSE
1 177342 177468 82 8 144859 144985 79 2 wp 154 173 147 161 162 185 121 175 161 216 191 -0.22206 0.26689 -0.19895 0.31622 FALSE
1 177510 177681 83 8 145028 145193 82 2 wp 231 264 265 245 255 202 164 267 235 208 210 -0.080937 -0.22391 0.072257 0.71176 FALSE
1 177742 177856 87 8 145248 145387 84 2 wp 119 151 144 121 149 134 77 173 107 135 104 -0.047595 -0.13325 0.068643 0.8228 FALSE
1 177844 177998 88 8 145383 145536 85 2 wp 146 185 175 179 184 168 97 222 172 148 135 -0.21328 -0.33292 0.37196 0.19598 FALSE
1 178145 178296 91 8 145682 145816 90 2 wp 158 195 205 166 187 153 95 183 175 139 134 0.032744 -0.27869 0.10566 0.64363 FALSE
1 178838 178981 100 8 146347 146510 96 2 wp 104 171 160 131 166 123 88 153 152 146 111 -0.13369 -0.17824 0.10228 0.66669 FALSE
1 178997 179137 101 8 146509 146663 97 2 wp 90 125 117 157 139 155 98 142 121 148 121 -0.40407 0.0040317 0.41221 0.061356 FALSE
1 179323 179479 103 8 146837 146997 100 2 wp 206 257 280 261 202 212 211 242 257 451 393 -0.22514 0.67651 -0.84279 1.0805e-05 FALSE
1 179639 179789 105 8 147141 147320 105 2 wp 152 206 195 172 204 200 200 269 233 376 271 -0.63034 0.30064 -0.26787 0.16773 FALSE
1 179820 179976 106 8 147353 147475 107 2 wp 203 243 235 198 203 149 185 270 238 401 311 -0.30286 0.46665 -0.81216 2.762e-05 FALSE
1 180001 180136 108 8 147508 147642 109 2 wp 135 219 180 165 193 152 165 264 253 316 209 -0.63349 0.045374 -0.13878 0.4737 FALSE
1 190397 190552 2 8 159424 159564 1 3 wp 128 159 176 138 120 115 35 45 37 53 43 1.6975 0.13809 -0.47881 0.11083 FALSE
1 190685 190848 4 8 159696 159855 3 3 wp 140 127 132 126 127 131 49 43 47 69 72 1.2384 0.44702 -0.54285 0.07098 FALSE
1 191094 191261 8 8 160107 160283 6 3 wp 135 147 125 136 152 147 57 53 34 106 95 1.2081 0.89716 -0.83808 0.0029715 FALSE
1 192090 192221 14 8 161101 161248 14 3 wp 97 153 98 185 180 150 48 50 51 149 139 0.93262 1.3795 -0.84511 0.00085672 FALSE
1 192566 192686 16 8 161576 161702 15 3 wp 215 241 222 250 221 211 158 205 178 314 295 0.04564 0.60546 -0.63318 0.0010775 FALSE
1 192716 192853 17 8 161731 161869 16 3 wp 279 330 307 300 301 240 159 156 177 275 221 0.60604 0.42704 -0.58784 0.0026294 FALSE
1 192879 193029 18 8 161894 162044 17 3 wp 166 168 166 178 217 205 76 118 130 232 210 0.35816 0.88942 -0.66307 0.0025966 FALSE
1 193029 193184 19 8 162049 162197 18 3 wp 162 153 150 171 175 147 71 95 95 148 138 0.56028 0.56552 -0.52323 0.015738 FALSE
1 193201 193324 20 8 162216 162364 19 3 wp 138 122 119 146 142 148 73 87 54 178 171 0.54665 1.1347 -0.97634 0.0013905 FALSE
1 193338 193521 21 8 162386 162537 20 3 wp 198 220 209 227 233 188 110 97 107 219 240 0.70194 0.97944 -0.97238 0.00031916 FALSE
1 193520 193654 22 8 162541 162675 21 3 wp 167 138 141 145 138 134 70 89 79 148 107 0.6378 0.51661 -0.66087 0.013342 FALSE
1 193664 193801 23 8 162700 162822 22 3 wp 185 208 190 222 213 199 91 110 113 208 195 0.61231 0.79223 -0.70688 0.00039412 FALSE
1 193837 193965 24 8 162848 162976 23 3 wp 136 138 134 127 150 140 50 97 89 113 80 0.52489 0.14032 -0.14588 0.54709 FALSE
1 194120 194266 26 8 163132 163281 25 3 wp 183 244 220 182 208 181 83 131 114 131 141 0.70061 0.17343 -0.38394 0.061555 FALSE
1 194292 194434 27 8 163286 163421 26 3 wp 200 224 238 192 151 182 110 96 109 130 118 0.7754 0.071755 -0.43547 0.074624 FALSE
1 196759 196908 53 8 165774 165924 46 3 wp 141 199 179 162 195 151 91 137 107 174 141 0.34816 0.33958 -0.40108 0.051996 FALSE
1 197981 198132 62 8 166964 167100 62 3 wp 184 227 205 142 163 134 91 104 112 351 312 0.71992 1.5404 -2.0632 0 TRUE
2 9750 9871 2 20 1648 1791 1 4 wp 148 149 160 178 160 153 103 212 175 155 84 -0.35322 -0.61321 0.67799 0.022715 FALSE
2 9913 10041 3 20 1833 1964 2 4 wp 158 260 244 279 271 243 259 259 249 252 143 -0.52631 -0.57462 0.81547 0.0019121 FALSE
2 10065 10194 4 20 1997 2139 3 4 wp 137 137 140 159 158 160 166 211 192 213 114 -0.738 -0.39637 0.56519 0.0061139 FALSE
2 10270 10424 5 20 2191 2339 4 4 wp 97 139 112 95 148 78 142 218 164 125 89 -0.8713 -0.86868 0.71353 0.011661 FALSE
2 10432 10567 6 20 2351 2506 5 4 wp 173 208 228 225 230 198 278 323 350 282 221 -0.93166 -0.49928 0.56823 0.0037141 FALSE
2 10718 10864 7 20 2643 2781 6 4 wp 124 149 182 188 197 160 202 262 281 242 188 -0.99562 -0.36812 0.59727 0.0022771 FALSE
2 10854 11001 8 20 2784 2936 7 4 wp 135 177 190 186 176 168 173 268 258 279 168 -0.75624 -0.2282 0.27878 0.15199 FALSE
2 11030 11176 9 20 2949 3121 8 4 wp 135 161 154 170 215 183 178 247 213 285 190 -0.78418 -0.0098285 0.3128 0.10803 FALSE
2 11210 11360 10 20 3120 3299 9 4 wp 93 111 146 172 192 168 81 144 109 197 136 -0.21047 0.42111 0.15408 0.46738 FALSE
2 11653 11816 14 20 3574 3696 14 4 wp 136 199 186 170 174 133 124 204 180 159 118 -0.24336 -0.44558 0.28836 0.15592 FALSE
2 11816 11962 16 20 3759 3881 16 4 wp 172 182 174 180 166 134 113 179 178 151 110 -0.10204 -0.42048 0.24312 0.23605 FALSE
2 12109 12244 19 20 3984 4161 18 4 wp 123 147 132 180 184 187 83 111 121 183 136 0.072881 0.44153 -0.01787 0.93237 FALSE
2 12268 12429 20 20 4184 4344 19 4 wp 199 241 244 226 267 181 169 200 185 252 189 0.016051 0.087301 -0.14567 0.45299 FALSE
2 12871 13034 25 20 4790 4953 25 4 wp 178 213 225 270 241 211 117 186 178 235 209 0.081235 0.32358 -0.12757 0.51094 FALSE
2 13051 13179 26 20 4949 5099 26 4 wp 120 140 135 140 165 141 87 133 111 143 87 -0.022038 -0.10844 0.24976 0.26345 FALSE
2 13191 13350 27 20 5116 5274 27 4 wp 114 165 150 164 134 154 96 124 123 136 93 0.035778 -0.16502 0.21587 0.32603 FALSE
2 13344 13486 28 20 5262 5409 28 4 wp 80 133 149 178 157 122 80 108 109 178 171 -0.0082739 0.67307 -0.36027 0.16851 FALSE
2 13493 13668 29 20 5419 5580 30 4 wp 135 167 161 135 173 131 100 167 166 188 142 -0.1772 0.039277 -0.14997 0.46441 FALSE
2 13674 13800 30 20 5594 5720 31 4 wp 106 154 133 139 146 146 84 112 119 149 126 0.034608 0.23348 -0.12656 0.56583 FALSE
2 14137 14286 32 20 6034 6177 33 4 wp 98 110 144 149 167 109 196 233 247 273 219 -1.2288 -0.035905 0.27222 0.17095 FALSE
2 15638 15756 49 20 7520 7672 53 4 wp 166 179 167 212 192 190 73 88 73 108 86 0.84862 0.15051 0.027958 0.90065 FALSE
2 15772 15951 50 20 7690 7824 54 4 wp 180 260 207 141 162 135 89 135 113 89 95 0.65905 -0.43408 -0.15873 0.4672 FALSE
2 16593 16733 57 20 8478 8628 66 4 wp 138 170 183 191 204 195 82 112 134 129 102 0.3013 -0.078005 0.31421 0.13883 FALSE
2 16875 17023 59 20 8793 8941 70 4 wp 163 169 203 178 188 175 85 114 127 105 107 0.43663 -0.18398 0.16661 0.43729 FALSE
2 17032 17178 60 20 8925 9088 71 4 wp 179 235 207 222 242 173 94 135 139 141 113 0.47513 -0.10621 0.10744 0.59899 FALSE
2 17184 17338 61 20 9101 9232 72 4 wp 156 166 160 182 151 152 64 105 99 98 81 0.57577 -0.14985 0.12262 0.59299 FALSE
2 17342 17493 62 20 9263 9415 73 4 wp 119 148 141 166 140 138 77 128 95 128 77 0.16643 -0.13097 0.22171 0.33375 FALSE
2 17497 17653 63 20 9414 9571 74 4 wp 111 134 125 163 122 134 55 88 90 98 68 0.39257 -0.063579 0.21185 0.4012 FALSE
2 17656 17788 64 20 9578 9702 75 4 wp 135 139 118 157 147 145 53 78 76 81 73 0.65058 0.0065342 0.15039 0.55389 FALSE
2 17824 17969 65 20 9742 9885 76 4 wp 223 274 266 240 222 167 214 252 254 339 249 -0.20382 0.12303 -0.43816 0.0237 FALSE
2 18138 18262 66 20 10056 10180 77 4 wp 141 138 128 159 146 157 139 198 183 222 178 -0.62585 0.049741 0.096372 0.63042 FALSE
2 18279 18418 67 20 10195 10336 78 4 wp 155 182 194 170 194 183 180 217 222 251 217 -0.50682 0.023634 -0.011216 0.9539 FALSE
2 18636 18776 69 20 10545 10696 80 4 wp 95 117 153 151 149 145 76 149 131 147 109 -0.23652 -0.039672 0.30001 0.21565 FALSE
2 18988 19112 71 20 10889 11027 84 4 wp 151 172 200 166 180 158 108 134 151 165 111 0.12922 -0.09297 0.0077169 0.97016 FALSE
2 19271 19457 74 20 11176 11323 88 4 wp 164 206 196 142 157 153 128 214 179 114 122 -0.15553 -0.69728 0.34316 0.095582 FALSE
2 20054 20205 84 20 11971 12119 95 4 wp 84 151 142 141 159 125 85 139 122 85 75 -0.16241 -0.67723 0.82666 0.00048202 FALSE
2 20228 20384 85 20 12146 12284 96 4 wp 173 173 188 218 218 176 124 164 165 145 117 -0.039231 -0.36385 0.52098 0.010159 FALSE
2 20376 20527 86 20 12293 12439 97 4 wp 185 199 224 214 227 167 122 148 154 176 123 0.23769 -0.087292 0.049157 0.80588 FALSE
2 20566 20680 87 20 12452 12597 98 4 wp 138 183 161 204 193 146 117 152 151 171 108 -0.085084 -0.17593 0.31321 0.12672 FALSE
2 20685 20837 88 20 12603 12732 99 4 wp 163 180 193 177 209 176 128 166 167 144 103 -0.063035 -0.48016 0.51395 0.011939 FALSE
2 20872 21006 89 20 12791 12917 100 4 wp 145 181 163 171 145 152 115 147 144 139 118 -0.014511 -0.23289 0.13879 0.5074 FALSE
2 21008 21156 90 20 12923 13074 101 4 wp 127 175 143 168 194 138 91 113 141 152 120 0.084305 0.082444 0.051183 0.80931 FALSE
2 21175 21329 91 20 13095 13253 102 4 wp 130 180 164 148 161 153 146 206 218 201 155 -0.54734 -0.25157 0.18679 0.34835 FALSE
2 21428 21595 92 20 13358 13510 103 4 wp 118 162 143 125 152 112 164 262 244 201 149 -0.94002 -0.50732 0.35393 0.079028 FALSE
2 21627 21757 93 20 13563 13679 104 4 wp 91 159 180 114 169 105 56 163 136 100 40 0.017676 -0.9233 0.75617 0.16374 FALSE
2 21809 21934 94 20 13727 13855 105 4 wp 139 191 218 136 175 123 101 138 141 110 59 0.2412 -0.75754 0.39203 0.091089 FALSE
2 21918 22063 95 20 13842 13984 106 4 wp 103 126 118 139 118 100 72 103 108 98 47 0.016363 -0.55607 0.56211 0.030227 FALSE
2 22074 22214 97 20 13987 14144 107 4 wp 106 162 144 182 183 146 84 108 105 111 81 0.18355 -0.20888 0.49055 0.030748 FALSE
2 22403 22552 101 20 14307 14467 112 4 wp 159 161 162 180 181 177 60 111 113 103 63 0.497 -0.34939 0.47156 0.038203 FALSE
2 22535 22679 102 20 14459 14594 113 4 wp 124 150 154 147 147 151 55 95 110 80 52 0.44624 -0.55067 0.57791 0.020138 FALSE
2 22707 22859 103 20 14627 14777 114 4 wp 144 188 181 247 210 215 78 99 113 98 85 0.53912 -0.23593 0.59692 0.0061702 FALSE
2 22874 23000 104 20 14791 14917 115 4 wp 144 161 147 176 169 169 55 80 82 74 57 0.78379 -0.30146 0.45258 0.067583 FALSE
2 23036 23160 105 20 14962 15110 116 4 wp 183 234 204 270 258 217 103 111 104 143 106 0.67648 0.061968 0.16657 0.41819 FALSE
2 23169 23324 106 20 15090 15247 117 4 wp 190 182 180 146 160 138 100 114 116 115 82 0.46415 -0.32828 -0.027001 0.90206 FALSE
2 23343 23479 107 20 15263 15423 118 4 wp 257 281 281 275 220 246 126 133 125 182 142 0.80593 0.17026 -0.34771 0.080236 FALSE
2 23499 23637 108 20 15419 15557 119 4 wp 116 143 161 125 110 115 69 102 68 74 45 0.52897 -0.59073 0.30037 0.26087 FALSE
2 23667 23824 109 20 15584 15751 120 4 wp 167 181 227 186 222 154 153 184 236 220 195 -0.27684 -0.032003 -0.038442 0.86853 FALSE
2 23962 24113 110 20 15891 16042 121 4 wp 139 166 170 163 175 132 239 274 271 365 282 -1.0122 0.13967 -0.19016 0.33178 FALSE
2 24126 24256 111 20 16055 16184 122 4 wp 142 159 177 177 202 161 189 221 209 344 343 -0.66131 0.58656 -0.44595 0.049741 FALSE
2 24277 24433 112 20 16190 16362 123 4 wp 145 243 212 226 229 172 251 302 270 371 291 -0.75412 0.10434 -0.06739 0.72853 FALSE
2 24420 24587 113 20 16372 16522 124 4 wp 169 220 225 196 217 184 221 246 245 338 233 -0.50721 0.089721 -0.16002 0.40981 FALSE
2 24596 24755 114 20 16541 16678 125 4 wp 128 147 125 136 152 164 149 173 160 163 150 -0.55367 -0.19634 0.34102 0.10318 FALSE
2 24778 24892 115 20 16708 16870 126 4 wp 98 144 135 127 174 111 58 158 123 98 64 -0.099563 -0.61614 0.71245 0.082532 FALSE
2 25120 25279 118 20 17048 17204 129 4 wp 157 196 200 185 200 201 154 236 208 213 175 -0.39124 -0.19176 0.24745 0.20443 FALSE
2 25486 25616 122 20 17404 17551 133 4 wp 140 193 180 202 196 177 126 232 211 222 143 -0.42148 -0.21332 0.34913 0.09294 FALSE
2 25911 26055 128 20 17840 17990 139 4 wp 176 214 241 232 202 206 132 199 207 160 193 -0.046474 -0.14488 0.13809 0.58229 FALSE
2 26052 26197 129 20 17978 18126 140 4 wp 128 132 128 136 155 130 68 138 120 120 87 -0.011668 -0.22085 0.29998 0.19929 FALSE
2 26337 26486 132 20 18265 18398 143 4 wp 171 240 252 200 203 178 111 211 212 139 113 0.040915 -0.63834 0.42257 0.082518 FALSE
2 26982 27104 138 20 18865 19009 151 4 wp 151 194 174 235 193 175 125 188 166 193 154 -0.16298 -0.035744 0.21931 0.26755 FALSE
2 27749 27909 148 20 19683 19837 161 4 wp 146 185 211 219 190 185 110 145 130 182 153 0.20682 0.22639 -0.12221 0.54235 FALSE
2 27929 28085 151 20 19862 20006 162 4 wp 171 195 195 222 198 186 140 166 148 224 139 0.019812 0.084438 -0.0071754 0.97095 FALSE
2 28125 28281 152 20 20050 20188 163 4 wp 206 235 218 251 217 224 202 222 173 217 177 -0.14984 -0.18653 0.22306 0.32669 FALSE
2 28498 28661 154 20 20449 20599 166 4 wp 190 228 235 223 229 206 257 312 268 360 237 -0.64727 -0.081016 0.060224 0.75632 FALSE
2 29049 29187 156 20 20980 21118 169 4 wp 153 184 182 171 191 183 128 158 173 100 127 -0.10575 -0.57129 0.61131 0.0040731 FALSE
2 29201 29343 157 20 21132 21278 170 4 wp 181 260 261 274 286 237 121 137 145 144 114 0.50755 -0.22331 0.37893 0.059899 FALSE
2 36690 36842 1 20 22279 22435 1 5 wp 161 228 232 179 210 142 276 318 307 355 287 -0.83296 -0.069752 -0.18722 0.33712 FALSE
2 36869 37017 2 20 22456 22606 2 5 wp 133 148 159 144 132 125 143 168 149 157 123 -0.35071 -0.29775 0.13051 0.53344 FALSE
2 37045 37189 3 20 22634 22778 3 5 wp 91 134 121 123 132 143 102 125 97 126 115 -0.19712 -0.00051297 0.17884 0.4359 FALSE
2 37203 37333 4 20 22793 22923 4 5 wp 228 264 237 262 229 267 176 173 157 239 266 0.22848 0.42992 -0.40391 0.17977 FALSE
2 37343 37495 5 20 22930 23090 5 5 wp 152 215 201 193 180 188 99 150 146 200 194 0.24237 0.4373 -0.48055 0.015136 FALSE
2 37507 37629 6 20 23098 23224 6 5 wp 152 143 143 193 175 165 80 102 83 119 129 0.4494 0.34369 -0.10231 0.67772 FALSE
2 37643 37778 9 20 23235 23386 8 5 wp 139 175 155 175 171 182 89 106 111 124 124 0.3317 0.12957 0.01213 0.95496 FALSE
2 37987 38121 12 20 23553 23716 12 5 wp 156 238 237 230 215 231 90 112 129 137 132 0.64012 0.13535 -0.056032 0.79335 FALSE
2 39094 39230 22 20 24685 24825 24 5 wp 112 148 170 166 179 166 63 99 77 101 63 0.5636 -0.12442 0.34727 0.14501 FALSE
2 39279 39407 23 20 24872 25013 25 5 wp 162 210 205 195 192 212 83 111 78 92 89 0.79846 -0.15795 0.18612 0.39701 FALSE
2 39435 39588 24 20 25034 25178 26 5 wp 161 192 178 169 163 155 80 91 98 116 84 0.69704 -0.010087 -0.14769 0.50806 FALSE
2 39587 39745 25 20 25184 25344 27 5 wp 135 162 164 180 173 180 100 124 148 135 135 0.027473 -0.026531 0.20637 0.32285 FALSE
2 39734 39878 26 20 25343 25491 28 5 wp 161 177 166 202 181 185 130 165 168 192 168 -0.15667 0.066286 0.071808 0.71737 FALSE
2 39970 40113 27 20 25560 25699 29 5 wp 153 144 149 142 137 161 120 144 151 211 185 -0.17329 0.36056 -0.41507 0.044056 FALSE
2 40123 40267 28 20 25714 25860 30 5 wp 164 205 168 148 162 155 147 199 175 235 202 -0.23703 0.176 -0.41598 0.03381 FALSE
2 40285 40438 29 20 25870 26024 31 5 wp 128 174 155 121 159 135 104 183 150 196 127 -0.21098 -0.012313 -0.15661 0.44806 FALSE
2 40445 40574 30 20 26040 26160 32 5 wp 138 146 136 159 171 192 101 156 132 212 147 -0.16242 0.30644 -0.024976 0.9029 FALSE
2 40721 40873 31 20 26306 26456 33 5 wp 160 190 218 183 194 192 97 150 130 129 102 0.31185 -0.27777 0.25202 0.22586 FALSE
2 40897 41037 32 20 26480 26641 34 5 wp 111 149 174 162 185 142 76 98 98 81 80 0.38583 -0.32403 0.46709 0.047274 FALSE
2 41074 41211 33 20 26633 26794 35 5 wp 185 184 188 198 200 203 66 81 83 94 98 0.99903 0.17328 -0.099758 0.65414 FALSE
2 41229 41370 34 20 26812 26953 36 5 wp 152 196 223 193 212 175 49 84 91 89 80 1.0707 0.029787 -0.036402 0.87303 FALSE
2 41388 41534 35 20 26971 27122 37 5 wp 158 186 171 197 174 196 76 100 69 84 84 0.7889 -0.11383 0.22223 0.33637 FALSE
2 41535 41673 36 20 27120 27256 38 5 wp 183 255 247 200 246 141 85 119 121 102 71 0.79107 -0.48794 0.22899 0.36993 FALSE
2 41690 41830 37 20 27273 27429 39 5 wp 116 102 128 149 130 119 47 84 65 77 64 0.55297 -0.040714 0.20235 0.45629 FALSE
2 41867 42003 38 20 27450 27587 40 5 wp 157 192 181 225 183 173 69 89 91 110 107 0.80795 0.23463 -0.13513 0.53726 FALSE
2 42185 42343 41 20 27767 27952 43 5 wp 176 206 252 232 272 245 100 148 139 167 175 0.43158 0.26645 -0.054584 0.79312 FALSE
2 42602 42783 45 20 28166 28316 48 5 wp 167 192 174 198 174 167 115 117 165 192 215 0.14061 0.48166 -0.50179 0.085428 FALSE
2 42778 42916 46 20 28345 28496 49 5 wp 216 263 265 202 249 212 133 160 180 210 267 0.36831 0.47371 -0.67158 0.022994 FALSE
2 42950 43094 47 20 28531 28680 50 5 wp 132 131 148 109 188 114 129 195 160 223 188 -0.50791 0.19851 -0.24251 0.32455 FALSE
2 43237 43361 48 20 28816 28944 51 5 wp 150 186 150 160 154 127 158 156 154 199 127 -0.23969 -0.12398 -0.053226 0.81985 FALSE
2 43398 43544 49 20 28976 29126 52 5 wp 151 165 159 164 167 192 121 169 142 212 190 -0.14104 0.32861 -0.22056 0.26774 FALSE
2 43565 43718 50 20 29147 29299 53 5 wp 184 196 195 210 196 189 126 183 174 220 246 -0.020034 0.40376 -0.39128 0.10631 FALSE
2 43720 43846 51 20 29300 29426 54 5 wp 177 172 193 198 189 197 118 160 159 233 233 0.036259 0.53451 -0.46229 0.027454 FALSE
2 43867 44024 52 20 29459 29621 56 5 wp 195 186 195 221 198 217 136 152 191 265 240 -0.010555 0.50749 -0.40183 0.068923 FALSE
2 44419 44543 55 20 29998 30124 59 5 wp 151 200 158 183 192 167 124 132 144 224 176 0.059189 0.41816 -0.36036 0.07002 FALSE
2 44578 44716 56 20 30142 30297 60 5 wp 143 163 167 174 159 162 118 152 173 229 187 -0.18519 0.33711 -0.30338 0.12711 FALSE
2 44733 44871 57 20 30314 30450 61 5 wp 159 149 145 172 193 150 119 168 179 313 242 -0.31081 0.67964 -0.53756 0.0059338 FALSE
2 44916 45052 58 20 30496 30626 62 5 wp 189 224 221 220 201 181 270 305 351 385 293 -0.83312 -0.032366 -0.07619 0.69426 FALSE
2 45568 45758 59 20 31181 31305 63 5 wp 123 145 168 134 133 117 288 396 374 406 344 -1.5608 -0.064088 -0.1504 0.45265 FALSE
2 45727 45892 60 20 31321 31481 64 5 wp 139 150 154 186 141 120 268 268 309 494 436 -1.2235 0.55929 -0.5863 0.015887 FALSE
2 46559 46700 65 20 32142 32276 70 5 wp 203 260 224 233 227 190 190 265 225 284 301 -0.26625 0.23034 -0.34473 0.10572 FALSE
2 46732 46879 66 20 32312 32456 71 5 wp 185 226 167 177 182 209 188 219 197 294 257 -0.3489 0.29202 -0.34788 0.11778 FALSE
2 46893 47029 67 20 32469 32605 72 5 wp 177 233 221 242 250 174 179 210 193 292 134 -0.17718 -0.073503 0.11513 0.68295 FALSE
2 47074 47202 68 20 32652 32780 73 5 wp 228 242 210 223 281 149 233 303 252 317 219 -0.48917 -0.14457 0.032166 0.89609 FALSE
2 47320 47445 69 20 32894 33026 74 5 wp 224 225 253 245 225 231 160 196 191 338 235 0.079714 0.48064 -0.5177 0.0075246 FALSE
2 47451 47583 70 20 33055 33180 75 5 wp 137 183 178 180 175 161 122 168 182 268 219 -0.2047 0.47517 -0.45312 0.020408 FALSE
2 47590 47754 71 20 33203 33364 76 5 wp 213 207 232 205 214 202 133 176 171 312 246 0.16613 0.64244 -0.74996 0.00010293 FALSE
2 47720 47877 72 20 33318 33454 77 5 wp 153 168 208 139 149 134 122 134 148 208 192 0.10132 0.41398 -0.77171 0.00012467 FALSE
2 48039 48195 75 20 33605 33750 80 5 wp 151 191 200 203 185 169 151 158 146 220 221 -0.044478 0.38398 -0.37456 0.09037 FALSE
2 48198 48342 76 20 33777 33920 81 5 wp 192 229 241 213 214 179 145 199 163 228 227 0.10185 0.28219 -0.44307 0.02216 FALSE
2 48354 48501 77 20 33929 34079 82 5 wp 194 266 250 224 237 209 195 263 248 290 231 -0.27722 -0.012012 -0.10011 0.60634 FALSE
2 48516 48675 78 20 34093 34253 83 5 wp 162 173 205 157 178 160 178 282 250 276 241 -0.66823 -0.018935 -0.13963 0.47244 FALSE
2 48767 48911 79 20 34349 34490 84 5 wp 208 328 331 254 250 236 261 262 300 313 256 -0.23121 -0.11726 -0.13077 0.5264 FALSE
2 48939 49088 80 20 34515 34669 85 5 wp 157 195 236 187 200 208 138 200 160 247 193 -0.044962 0.2473 -0.25489 0.18912 FALSE
2 49123 49282 81 20 34702 34853 86 5 wp 162 225 201 200 184 165 179 187 200 248 210 -0.23935 0.11464 -0.24334 0.20926 FALSE
2 49291 49443 82 20 34866 35020 87 5 wp 197 290 269 215 254 199 222 302 332 291 265 -0.46416 -0.18411 -0.022278 0.90844 FALSE
2 49534 49672 83 20 35112 35245 88 5 wp 185 211 215 244 210 211 285 335 390 449 416 -1.0084 0.21097 -0.12149 0.53726 FALSE
2 49679 49836 84 20 35263 35415 89 5 wp 166 213 174 197 185 200 206 247 260 347 283 -0.65136 0.24544 -0.20123 0.3006 FALSE
2 49994 50143 87 20 35585 35720 92 5 wp 138 199 183 131 161 135 159 251 213 235 174 -0.5413 -0.17962 -0.13266 0.50006 FALSE
2 50153 50311 88 20 35731 35891 93 5 wp 187 219 193 214 199 185 201 209 245 321 249 -0.41635 0.21506 -0.25271 0.19231 FALSE
2 50340 50493 89 20 35913 36072 94 5 wp 161 189 184 192 196 206 155 238 195 243 210 -0.41532 0.058484 0.065045 0.73734 FALSE
2 50526 50646 90 20 36089 36220 96 5 wp 134 142 140 163 151 165 98 143 166 182 149 -0.24104 0.13392 0.036447 0.85978 FALSE
2 50657 50790 91 20 36240 36368 97 5 wp 170 184 204 169 185 143 162 200 201 214 189 -0.29534 -0.053633 -0.15014 0.44279 FALSE
2 50826 50960 92 20 36409 36560 98 5 wp 102 129 144 143 184 137 90 168 155 179 108 -0.40963 -0.10111 0.3768 0.1393 FALSE
2 51372 51538 97 20 36908 37085 105 5 wp 220 236 231 253 243 172 272 320 272 384 275 -0.61642 0.019041 -0.10256 0.59509 FALSE
2 51494 51622 98 20 37057 37208 106 5 wp 151 155 164 228 206 200 166 208 206 294 246 -0.58315 0.32367 0.072437 0.70866 FALSE
2 53119 53279 120 20 38702 38838 130 5 wp 137 189 161 160 179 158 122 219 198 139 100 -0.41933 -0.74137 0.74076 0.00031636 FALSE
2 54477 54631 141 20 40051 40211 152 5 wp 176 243 237 185 207 185 126 255 202 191 164 -0.098403 -0.26617 0.054784 0.81483 FALSE
2 54655 54781 143 20 40226 40378 154 5 wp 114 149 130 143 190 153 94 181 146 102 79 -0.36739 -0.77923 1.0534 3.1627e-05 FALSE
2 55624 55782 154 20 41213 41364 168 5 wp 161 217 203 179 192 172 115 200 224 123 104 -0.16136 -0.80277 0.67681 0.006529 FALSE
2 56201 56345 161 20 41782 41925 176 5 wp 166 166 171 173 185 171 122 230 202 166 130 -0.39901 -0.46434 0.4989 0.027845 FALSE
2 56411 56567 164 20 42017 42146 178 5 wp 192 250 242 221 197 194 189 281 251 216 205 -0.35586 -0.33572 0.14649 0.45342 FALSE
2 57407 57535 179 20 42980 43112 192 5 wp 170 181 214 193 215 214 108 168 160 124 109 0.099103 -0.4692 0.57692 0.0048491 FALSE
2 57998 58194 187 20 43600 43746 200 5 wp 200 238 262 212 208 185 120 179 175 148 130 0.284 -0.33542 0.093458 0.63942 FALSE
2 58517 58625 193 20 44040 44203 206 5 wp 148 165 175 220 227 165 111 97 141 174 170 0.19125 0.40617 -0.11929 0.6333 FALSE
2 58614 58749 194 20 44184 44355 207 5 wp 93 121 151 167 159 126 80 141 125 120 72 -0.20065 -0.42733 0.7063 0.0035115 FALSE
2 58791 58911 195 20 44370 44488 208 5 wp 139 187 185 172 188 155 104 150 122 162 103 0.15843 -0.088414 0.069539 0.73815 FALSE
2 58942 59098 196 20 44516 44673 209 5 wp 189 280 274 226 267 174 143 211 217 210 151 0.095953 -0.23608 0.049523 0.80004 FALSE
2 59111 59269 197 20 44694 44845 210 5 wp 227 339 306 292 332 251 230 228 243 348 279 0.012435 0.252 -0.27578 0.14929 FALSE
2 59284 59452 198 20 44881 45023 211 5 wp 170 237 274 239 265 250 209 223 232 321 268 -0.26317 0.24647 -0.12197 0.52907 FALSE
2 59487 59614 199 20 45053 45189 212 5 wp 116 149 132 135 147 110 146 182 181 213 146 -0.64308 -0.088215 0.035314 0.86327 FALSE
2 60064 60209 201 20 45643 45789 214 5 wp 94 107 124 143 110 109 105 105 98 224 181 -0.21525 0.81112 -0.68733 0.0017309 FALSE
2 60338 60477 204 20 45914 46069 217 5 wp 142 149 181 145 178 139 180 211 185 340 281 -0.57476 0.52992 -0.59619 0.0021564 FALSE
2 60517 60639 205 20 46092 46220 218 5 wp 148 211 189 183 163 155 195 249 281 361 336 -0.68926 0.38083 -0.53796 0.0057623 FALSE
2 60680 60821 206 20 46274 46400 219 5 wp 126 181 180 129 154 127 205 278 295 247 195 -0.96068 -0.38803 0.11212 0.56889 FALSE
2 61453 61598 209 20 47047 47187 222 5 wp 154 176 207 214 161 198 93 143 124 121 152 0.30048 0.066377 0.0023642 0.99376 FALSE
2 61602 61756 210 20 47193 47341 223 5 wp 166 175 187 188 135 151 89 97 123 147 173 0.49098 0.50099 -0.69143 0.026571 FALSE
2 61772 61912 211 20 47359 47497 225 5 wp 213 208 200 184 183 187 117 105 132 127 140 0.52443 0.02514 -0.2304 0.41884 FALSE
2 61923 62083 212 20 47510 47664 226 5 wp 156 201 206 161 163 158 89 138 122 118 104 0.4096 -0.21911 -0.033168 0.87633 FALSE
2 62082 62226 213 20 47645 47801 227 5 wp 155 177 156 186 163 186 80 119 108 120 94 0.39331 -0.093287 0.19405 0.37249 FALSE
2 62237 62376 214 20 47823 47961 228 5 wp 234 285 245 248 249 239 83 105 89 120 110 1.1814 0.16011 -0.24697 0.23616 FALSE
2 62399 62542 215 20 47975 48136 229 5 wp 181 240 223 230 212 225 77 87 82 116 89 1.0995 0.15575 -0.13209 0.5401 FALSE
2 62555 62712 216 20 48145 48304 230 5 wp 154 223 220 228 229 187 67 95 113 122 73 0.83396 -0.078083 0.1591 0.46145 FALSE
2 62822 62971 217 20 48415 48563 231 5 wp 135 206 177 195 160 139 24 44 44 64 50 1.9275 0.45616 -0.55256 0.049447 FALSE
2 63013 63153 219 20 48599 48725 232 5 wp 160 158 144 184 159 149 32 51 26 139 108 1.8117 1.605 -1.5561 1.692e-09 TRUE
2 63145 63301 220 20 48725 48851 233 5 wp 205 269 279 275 230 209 79 67 65 226 140 1.5351 1.1914 -1.2974 5.2478e-09 TRUE
2 63370 63518 221 20 48957 49100 234 5 wp 146 222 262 195 210 144 166 208 177 186 119 -0.10734 -0.44692 0.22301 0.37342 FALSE
2 63655 63796 222 20 49238 49386 235 5 wp 191 257 206 227 211 185 193 222 175 261 203 -0.14384 0.067864 -0.17069 0.38512 FALSE
2 64004 64158 225 20 49581 49742 238 5 wp 188 205 218 229 207 189 92 140 96 166 104 0.61958 0.13523 -0.13778 0.50194 FALSE
2 64309 64459 228 20 49895 50051 241 5 wp 158 179 157 200 178 207 65 101 66 96 83 0.81538 0.057069 0.15527 0.54091 FALSE
2 64488 64618 229 20 50076 50233 242 5 wp 165 175 201 209 176 166 51 65 63 106 71 1.315 0.40116 -0.40948 0.081923 FALSE
2 64624 64785 230 20 50242 50398 244 5 wp 113 183 139 186 175 140 52 61 49 52 64 1.1298 -0.043943 0.21931 0.45167 FALSE
2 64956 65109 233 20 50522 50697 246 5 wp 150 175 160 197 194 185 45 68 43 69 80 1.3575 0.37285 -0.15841 0.52258 FALSE
2 65101 65239 234 20 50716 50857 248 5 wp 162 177 179 193 201 163 52 70 63 71 65 1.2067 -0.014648 0.081739 0.73804 FALSE
2 65241 65418 236 20 50857 51002 249 5 wp 152 160 168 144 158 158 68 72 61 60 58 0.97003 -0.34524 0.25023 0.32896 FALSE
2 65684 65836 239 20 51286 51424 254 5 wp 213 243 269 182 243 210 86 104 106 87 67 1.0085 -0.52139 0.29837 0.17301 FALSE
2 65898 66022 240 20 51489 51610 255 5 wp 157 131 136 183 158 173 57 94 96 46 62 0.52766 -0.72665 0.95829 0.005662 FALSE
2 66051 66163 241 20 51609 51766 256 5 wp 154 210 187 243 209 195 55 94 105 101 102 0.84033 0.11858 0.083069 0.70291 FALSE
2 67811 67967 262 20 53389 53529 277 5 wp 172 213 215 196 174 206 87 146 131 77 91 0.44621 -0.66532 0.581 0.013178 FALSE
2 67988 68128 264 20 53570 53714 278 5 wp 97 131 96 130 154 111 51 91 75 61 55 0.30543 -0.46506 0.71429 0.01055 FALSE
2 68343 68506 267 20 53903 54030 280 5 wp 143 142 161 108 134 96 36 76 58 48 45 1.1269 -0.42794 -0.013538 0.96305 FALSE
2 68465 68642 268 20 54026 54188 281 5 wp 178 167 198 215 223 184 65 91 88 95 78 0.87957 -0.068724 0.22477 0.31594 FALSE
2 68630 68778 269 20 54185 54337 282 5 wp 97 142 144 122 148 125 64 93 60 67 51 0.53024 -0.45629 0.4752 0.079104 FALSE
2 68811 68931 270 20 54370 54496 283 5 wp 152 172 181 156 174 151 55 76 78 113 71 0.99379 0.23328 -0.33735 0.15175 FALSE
2 68936 69091 271 20 54502 54651 284 5 wp 130 135 134 136 154 124 63 88 93 121 67 0.4353 0.035861 -0.021727 0.92883 FALSE
2 69085 69245 272 20 54650 54805 285 5 wp 175 250 248 231 191 192 94 114 98 128 114 0.84528 0.087402 -0.24518 0.23824 FALSE
2 69252 69404 273 20 54810 54966 286 5 wp 250 325 321 285 337 295 129 128 134 198 167 0.90104 0.319 -0.31443 0.11497 FALSE
2 69726 69846 275 20 55255 55400 288 5 wp 127 140 151 123 144 170 82 140 123 127 119 0.0079419 -0.041317 0.079342 0.76904 FALSE
2 70026 70185 277 20 55585 55745 291 5 wp 211 235 234 227 230 199 158 156 182 356 333 0.16632 0.90128 -0.98946 3.2966e-07 TRUE
2 70230 70356 278 20 55788 55917 292 5 wp 135 169 184 189 169 164 104 149 97 162 185 0.19249 0.43852 -0.3691 0.18994 FALSE
2 70413 70548 280 20 55967 56111 293 5 wp 154 210 162 216 172 175 107 123 133 217 184 0.24892 0.56893 -0.50169 0.011885 FALSE
2 70586 70722 281 20 56146 56279 294 5 wp 131 178 172 187 179 162 101 93 121 166 142 0.31685 0.38788 -0.28253 0.1757 FALSE
2 70732 70878 282 20 56292 56442 295 5 wp 156 210 215 192 212 188 126 129 159 215 207 0.19632 0.45737 -0.45823 0.019369 FALSE
2 70874 71054 283 20 56469 56595 296 5 wp 163 169 152 172 169 152 90 139 119 137 138 0.20442 0.10052 -0.11295 0.59091 FALSE
2 71042 71194 284 20 56613 56769 297 5 wp 210 282 278 242 259 254 186 200 249 350 359 -0.015551 0.59879 -0.65158 0.0064391 FALSE
2 71271 71417 285 20 56846 56997 298 5 wp 206 205 216 253 231 211 127 163 184 250 191 0.12863 0.31984 -0.21019 0.27887 FALSE
2 71533 71674 286 20 57110 57249 299 5 wp 218 316 325 258 285 204 197 276 336 315 269 -0.19674 -0.031079 -0.19911 0.37234 FALSE
2 71695 71822 287 20 57278 57412 300 5 wp 99 137 146 134 147 91 74 121 110 74 38 0.044454 -1.0283 0.95665 0.00031161 FALSE
2 71865 72012 288 20 57440 57591 301 5 wp 130 164 160 159 161 148 75 86 89 109 86 0.57379 0.062354 -0.049173 0.83187 FALSE
2 72027 72178 289 20 57609 57754 302 5 wp 226 212 232 186 235 186 60 91 87 94 75 1.2246 -0.064637 -0.12084 0.61644 FALSE
2 72349 72495 291 20 57964 58083 305 5 wp 213 254 206 184 233 166 82 107 76 85 68 1.0633 -0.37121 0.123 0.6271 FALSE
2 72505 72667 292 20 58095 58256 306 5 wp 150 170 162 160 208 167 78 81 84 128 87 0.70234 0.23523 -0.1207 0.58982 FALSE
2 72702 72855 293 20 58291 58438 307 5 wp 159 225 214 209 183 236 82 95 99 135 120 0.82275 0.31351 -0.26025 0.31281 FALSE
2 72823 72983 294 20 58412 58568 309 5 wp 204 205 235 231 204 183 100 114 103 154 118 0.73937 0.19693 -0.29392 0.15202 FALSE
2 73015 73144 295 20 58600 58731 310 5 wp 83 127 124 88 110 93 56 80 62 63 33 0.46442 -0.63549 0.41279 0.18141 FALSE
2 73164 73305 296 20 58748 58894 311 5 wp 135 201 228 211 199 179 91 157 117 132 106 0.34361 -0.18394 0.22336 0.31279 FALSE
2 73320 73467 297 20 58908 59053 313 5 wp 161 178 188 191 159 170 79 155 119 153 92 0.31155 -0.10307 0.051604 0.82483 FALSE
2 73476 73628 298 20 59068 59218 315 5 wp 172 248 244 225 227 177 124 194 158 180 149 0.19674 -0.10101 -0.0062616 0.97462 FALSE
2 73641 73801 299 20 59229 59355 316 5 wp 182 215 218 136 159 138 145 179 184 162 99 -0.0078237 -0.54931 0.010384 0.95937 FALSE
2 73794 73950 300 20 59369 59515 317 5 wp 179 218 199 226 216 227 143 150 171 200 204 0.072556 0.233 -0.096372 0.64031 FALSE
2 73953 74097 301 20 59540 59686 318 5 wp 134 150 148 147 135 152 98 105 106 126 92 0.19706 -0.088917 0.06455 0.77405 FALSE
2 74134 74287 302 20 59721 59855 319 5 wp 199 210 220 198 217 191 138 157 195 168 150 0.07972 -0.19544 0.10538 0.59384 FALSE
2 74275 74429 303 20 59864 60019 320 5 wp 188 176 186 217 178 233 157 152 146 203 197 -0.016853 0.23567 -0.079082 0.80072 FALSE
2 74450 74604 304 20 60040 60191 321 5 wp 161 210 188 234 200 216 178 212 188 212 154 -0.3373 -0.24468 0.43393 0.026411 FALSE
2 74625 74780 305 20 60230 60367 322 5 wp 201 236 188 194 242 189 198 291 209 264 156 -0.43422 -0.32651 0.2861 0.24214 FALSE
2 74898 75044 306 20 60495 60635 323 5 wp 210 412 337 234 302 198 427 556 590 638 478 -1.0121 -0.0727 -0.33439 0.088276 FALSE
2 75160 75310 307 20 60749 60897 324 5 wp 227 288 303 331 274 247 162 193 207 295 286 0.25322 0.48379 -0.45576 0.018648 FALSE
2 75324 75485 308 20 60923 61077 325 5 wp 152 164 160 164 196 146 53 83 62 103 87 0.99031 0.3705 -0.32181 0.17303 FALSE
2 75504 75631 309 20 61091 61220 326 5 wp 145 187 202 135 168 148 84 113 93 136 91 0.59431 0.063253 -0.33505 0.12655 FALSE
2 75652 75803 310 20 61239 61391 327 5 wp 233 225 222 225 263 190 76 124 85 161 106 0.98829 0.32517 -0.37719 0.12364 FALSE
2 75820 75950 311 20 61408 61537 328 5 wp 172 238 210 201 199 161 67 89 64 106 72 1.2077 0.11125 -0.28706 0.20326 FALSE
2 75961 76127 312 20 61548 61718 329 5 wp 159 175 193 240 218 195 62 90 79 131 119 0.91106 0.54662 -0.27191 0.20667 FALSE
2 76129 76262 314 20 61716 61860 330 5 wp 153 183 168 194 171 190 62 84 73 121 110 0.92178 0.50762 -0.39877 0.073303 FALSE
2 76405 76561 316 20 62017 62156 335 5 wp 165 179 188 191 190 167 66 106 84 109 91 0.78005 0.074566 -0.067519 0.7608 FALSE
2 76573 76736 319 20 62162 62324 336 5 wp 164 182 218 230 197 226 93 99 94 128 115 0.68942 0.18806 -0.0041794 0.98526 FALSE
2 76894 77000 322 20 62481 62640 340 5 wp 149 169 146 197 189 195 53 65 56 98 76 1.1346 0.42113 -0.13051 0.58593 FALSE
2 77186 77328 326 20 62797 62919 342 5 wp 151 158 156 175 165 147 50 68 47 61 50 1.2166 -0.14802 0.17623 0.50738 FALSE
2 77362 77516 327 20 62953 63102 343 5 wp 141 174 157 175 169 179 51 81 81 83 49 0.8718 -0.27045 0.38879 0.11412 FALSE
2 77820 77974 334 20 63412 63566 347 5 wp 181 179 188 177 203 176 69 99 88 82 72 0.82394 -0.30355 0.28587 0.21122 FALSE
2 77969 78099 335 20 63582 63739 348 5 wp 128 139 141 129 182 115 25 76 64 75 41 1.0606 -0.073341 0.090646 0.80499 FALSE
2 78599 78753 343 20 64186 64365 355 5 wp 181 244 235 229 278 193 60 101 96 87 89 1.0814 -0.10634 0.15785 0.46879 FALSE
2 78759 78915 345 20 64372 64504 356 5 wp 125 184 165 154 141 119 68 92 85 65 54 0.66499 -0.61546 0.39144 0.12317 FALSE
2 78909 79067 347 20 64520 64675 358 5 wp 153 167 162 180 186 192 63 125 108 93 95 0.43809 -0.20624 0.38443 0.10223 FALSE
2 79098 79218 349 20 64686 64806 359 5 wp 164 201 207 180 183 164 57 118 108 101 77 0.74399 -0.2339 0.084428 0.70392 FALSE
2 79374 79534 352 20 64964 65123 361 5 wp 149 204 238 176 180 162 97 154 123 114 82 0.37584 -0.50681 0.29108 0.17196 FALSE
2 79589 79743 353 20 65181 65339 362 5 wp 109 141 145 137 174 130 68 147 112 106 74 0.0053558 -0.42479 0.55171 0.038167 FALSE
2 79827 79999 354 20 65444 65588 364 5 wp 116 174 182 111 165 84 90 143 120 65 46 0.1341 -1.2422 0.8181 0.012092 FALSE
2 79972 80109 355 20 65558 65741 365 5 wp 130 152 144 161 198 132 78 126 112 91 59 0.15647 -0.65161 0.81757 0.00046258 FALSE
2 80156 80286 356 20 65746 65888 366 5 wp 113 132 113 95 130 89 53 91 81 42 30 0.40077 -1.2139 0.98437 0.0013568 FALSE
2 80313 80442 357 20 65905 66032 367 5 wp 145 178 170 158 160 155 94 123 83 84 48 0.43082 -0.77414 0.68358 0.0038158 FALSE
2 80483 80639 358 20 66075 66219 368 5 wp 136 196 164 158 171 155 75 105 57 88 49 0.77595 -0.38384 0.32097 0.22207 FALSE
2 80648 80810 359 20 66238 66356 369 5 wp 84 123 117 120 143 110 66 87 67 65 36 0.26786 -0.71431 0.88874 0.0020339 FALSE
2 81581 81721 366 20 67167 67312 378 5 wp 168 171 167 209 181 175 93 99 87 120 73 0.57505 -0.12547 0.24649 0.26988 FALSE
2 82777 82932 381 20 68363 68523 389 5 wp 163 156 175 157 172 158 81 62 57 116 62 1.0038 0.20636 -0.26667 0.38566 FALSE
2 83211 83369 384 20 68801 68938 394 5 wp 168 199 178 186 168 171 64 79 70 100 73 1.0732 0.11888 -0.20562 0.37497 FALSE
2 83381 83523 385 20 68962 69110 395 5 wp 106 157 145 127 153 119 51 84 56 75 57 0.81072 -0.10621 0.045754 0.86455 FALSE
2 83552 83704 386 20 69140 69255 396 5 wp 173 207 203 239 221 158 81 95 68 153 107 0.96833 0.50344 -0.45787 0.043446 FALSE
2 83695 83833 387 20 69281 69399 397 5 wp 181 182 187 192 176 134 87 104 102 182 133 0.62941 0.52246 -0.69603 0.00082783 FALSE
2 84491 84635 391 20 70079 70223 405 5 wp 147 229 203 185 181 163 253 353 348 421 409 -1.0067 0.24373 -0.39888 0.047351 FALSE
2 84673 84795 392 20 70258 70382 406 5 wp 164 188 217 223 223 188 184 248 204 243 252 -0.44471 0.079666 0.043225 0.82918 FALSE
2 84810 84970 393 20 70401 70551 407 5 wp 157 208 195 199 204 167 125 211 187 236 190 -0.17702 0.13882 -0.14511 0.45556 FALSE
2 85163 85294 395 20 70750 70902 410 5 wp 142 160 180 188 177 180 136 166 159 194 136 -0.22072 -0.066663 0.2133 0.28775 FALSE
2 85277 85426 396 20 70867 71012 411 5 wp 172 186 219 189 159 159 128 171 182 187 140 -0.016876 -0.13301 -0.086044 0.66575 FALSE
2 85750 85908 400 20 71321 71473 416 5 wp 170 206 189 175 190 193 82 125 129 133 106 0.47391 -0.061376 0.013009 0.95053 FALSE
2 86203 86349 403 20 71763 71910 421 5 wp 136 163 173 184 188 145 59 69 61 79 58 1.0335 -0.046512 0.14322 0.56574 FALSE
2 86381 86503 404 20 71947 72089 422 5 wp 162 178 154 234 234 174 42 70 66 59 45 1.2012 -0.34698 0.68302 0.0068913 FALSE
2 86537 86674 405 20 72123 72256 423 5 wp 166 231 203 188 209 155 71 71 80 62 67 1.1429 -0.35547 0.20267 0.39232 FALSE
2 86723 86859 406 20 72320 72451 424 5 wp 222 281 289 271 330 241 89 143 98 145 102 0.98203 0.0050529 0.049695 0.80774 FALSE
2 86881 87033 407 20 72469 72620 425 5 wp 188 189 226 206 223 178 74 107 98 77 77 0.83549 -0.42295 0.39465 0.07678 FALSE
2 87045 87195 408 20 72633 72792 426 5 wp 157 227 201 224 222 177 100 126 115 122 96 0.49002 -0.22325 0.28357 0.17625 FALSE
2 87193 87350 409 20 72783 72949 427 5 wp 158 211 183 183 188 196 117 134 129 152 110 0.24998 -0.12087 0.13189 0.52121 FALSE
2 87370 87505 410 20 72959 73095 428 5 wp 173 194 210 188 151 191 112 117 135 172 134 0.37731 0.16718 -0.3177 0.1305 FALSE
2 87527 87684 411 20 73115 73273 429 5 wp 150 173 155 188 163 203 149 143 143 186 175 -0.15991 0.15099 0.033244 0.90331 FALSE
2 87722 87852 412 20 73285 73439 430 5 wp 166 202 212 226 245 244 158 178 190 299 210 -0.14776 0.365 -0.091307 0.63719 FALSE
2 87995 88178 413 20 73604 73730 431 5 wp 124 150 163 191 205 191 244 302 286 554 463 -1.2164 0.71567 -0.31957 0.10277 FALSE
2 89189 89332 416 20 74789 74909 435 5 wp 126 143 163 140 134 129 242 263 278 494 371 -1.149 0.55668 -0.68821 0.00052594 FALSE
2 89335 89482 417 20 74909 75080 436 5 wp 158 161 156 192 203 150 360 394 415 582 518 -1.5845 0.33746 -0.18224 0.36726 FALSE
2 89928 90064 418 20 75509 75647 437 5 wp 154 252 206 204 209 174 144 228 236 271 290 -0.27091 0.3463 -0.43041 0.11896 FALSE
2 90262 90386 420 20 75845 75965 438 5 wp 121 115 126 123 139 96 161 159 156 275 329 -0.68721 0.78558 -0.85203 0.052914 FALSE
2 90358 90504 421 20 75942 76086 439 5 wp 92 154 134 130 115 133 158 179 174 286 267 -0.72607 0.54355 -0.57012 0.012415 FALSE
2 90788 90933 423 20 76371 76512 442 5 wp 203 210 212 198 186 194 92 144 128 168 149 0.50808 0.23585 -0.38375 0.056406 FALSE
2 90962 91108 424 20 76544 76688 443 5 wp 200 227 193 246 263 237 137 145 167 234 215 0.18182 0.42744 -0.1972 0.31083 FALSE
2 91146 91286 425 20 76726 76865 444 5 wp 206 200 182 214 196 198 111 123 143 240 204 0.36493 0.66121 -0.65344 0.0015117 FALSE
2 91303 91433 426 20 76879 77001 445 5 wp 112 128 139 128 112 133 63 105 95 131 121 0.25222 0.37782 -0.42907 0.067853 FALSE
2 91432 91574 428 20 77011 77174 446 5 wp 153 182 190 185 201 177 114 130 142 197 222 0.15628 0.56339 -0.49458 0.040532 FALSE
2 91598 91722 429 20 77192 77322 447 5 wp 108 103 97 116 124 97 66 99 91 141 116 -0.003026 0.43659 -0.34982 0.15719 FALSE
2 91743 91909 430 20 77324 77484 448 5 wp 143 215 184 130 153 142 163 179 212 225 221 -0.32567 0.12126 -0.49664 0.027941 FALSE
2 92083 92234 432 20 77665 77812 451 5 wp 71 117 126 118 98 104 105 116 141 125 111 -0.50132 -0.19058 0.19728 0.41386 FALSE
2 92363 92483 433 20 77942 78074 452 5 wp 158 142 135 155 164 157 145 170 213 223 226 -0.54796 0.2095 -0.12494 0.65602 FALSE
2 92508 92650 434 20 78084 78231 453 5 wp 140 184 166 158 182 166 77 119 133 197 172 0.29735 0.60191 -0.58543 0.004213 FALSE
2 92690 92838 435 20 78270 78420 454 5 wp 127 143 143 165 170 152 110 144 167 249 217 -0.30607 0.57909 -0.37552 0.06038 FALSE
2 92830 92974 436 20 78403 78573 455 5 wp 74 110 125 171 129 156 66 90 113 274 201 -0.086017 1.2448 -0.70309 0.0031308 FALSE
2 92975 93095 437 20 78553 78716 456 5 wp 144 145 158 164 179 166 143 171 150 286 221 -0.33684 0.54645 -0.3946 0.044569 FALSE
2 93139 93286 438 20 78691 78857 457 5 wp 134 164 191 173 217 189 128 181 163 246 233 -0.23198 0.45891 -0.2441 0.21069 FALSE
2 93286 93439 439 20 78864 79012 458 5 wp 143 186 181 141 184 158 144 206 185 233 165 -0.35087 -0.0053877 -0.10283 0.60166 FALSE
2 93558 93692 440 20 79148 79292 459 5 wp 146 167 192 193 229 139 131 180 152 137 121 -0.15732 -0.4136 0.52639 0.013103 FALSE
2 93721 93885 442 20 79297 79459 460 5 wp 187 198 226 220 234 191 127 214 226 221 148 -0.16031 -0.19248 0.23397 0.24304 FALSE
2 93897 94030 443 20 79468 79628 461 5 wp 174 178 174 193 212 200 135 213 224 203 145 -0.3888 -0.28894 0.45417 0.020771 FALSE
2 95044 95185 456 20 80592 80746 475 5 wp 116 150 160 184 182 121 76 110 106 173 153 0.26248 0.59235 -0.43413 0.041628 FALSE
2 95203 95333 457 20 80777 80907 476 5 wp 189 249 227 277 207 207 124 174 141 212 138 0.31561 0.088132 -0.063121 0.75327 FALSE
2 95539 95679 459 20 81096 81252 478 5 wp 164 229 206 211 202 199 114 144 138 182 133 0.30977 0.089117 -0.08535 0.66962 FALSE
2 95697 95845 460 20 81273 81425 479 5 wp 237 291 286 297 300 263 109 168 162 195 136 0.61421 0.016855 0.029984 0.87995 FALSE
2 95862 96007 461 20 81438 81578 480 5 wp 145 234 253 209 237 197 103 148 169 167 105 0.30042 -0.20873 0.21371 0.37809 FALSE
2 96027 96167 462 20 81605 81737 481 5 wp 99 144 149 108 180 112 102 188 173 133 69 -0.5125 -0.78144 0.78075 0.027418 FALSE
2 96309 96484 463 20 81850 82015 482 5 wp 98 147 132 136 156 106 125 212 170 157 91 -0.70589 -0.61375 0.6605 0.0060152 FALSE
2 96492 96634 464 20 82067 82209 483 5 wp 75 96 110 110 138 120 77 151 128 123 73 -0.61123 -0.43551 0.7974 0.0043127 FALSE
2 96659 96800 465 20 82233 82373 484 5 wp 245 365 314 267 323 284 176 230 217 269 196 0.2795 -0.0027512 -0.10278 0.59756 FALSE
2 97693 97836 479 20 83240 83406 496 5 wp 146 186 197 154 166 179 100 152 154 123 109 0.10241 -0.3725 0.26272 0.20987 FALSE
2 97841 97967 481 20 83414 83540 498 5 wp 128 212 196 179 163 163 73 131 132 119 82 0.39334 -0.31075 0.20525 0.40427 FALSE
2 97977 98083 482 20 83549 83686 499 5 wp 109 126 143 152 163 134 67 150 131 97 91 -0.14116 -0.43122 0.64615 0.020351 FALSE
2 98136 98277 484 20 83715 83844 500 5 wp 117 140 123 97 130 143 71 141 115 88 54 -0.04306 -0.77438 0.70888 0.034819 FALSE
2 98461 98611 487 20 84034 84168 504 5 wp 120 165 133 127 137 141 75 94 93 72 66 0.38886 -0.49641 0.42322 0.091452 FALSE
2 98777 98912 489 20 84351 84486 507 5 wp 184 210 222 216 228 168 91 148 143 140 112 0.41521 -0.16808 0.12159 0.5519 FALSE
2 98922 99067 490 20 84495 84645 508 5 wp 132 170 173 187 167 175 74 109 116 120 76 0.3875 -0.18921 0.31706 0.15279 FALSE
2 99100 99246 491 20 84654 84814 509 5 wp 176 202 169 167 167 145 116 106 117 126 106 0.40059 -0.13186 -0.097366 0.65767 FALSE
2 99397 99562 494 20 84973 85101 511 5 wp 163 188 165 194 190 183 82 121 126 181 129 0.37468 0.3381 -0.23652 0.24996 FALSE
2 99575 99705 495 20 85127 85273 512 5 wp 149 190 188 196 214 191 93 131 111 174 130 0.37068 0.28283 -0.12349 0.54625 FALSE
2 99710 99849 496 20 85302 85449 513 5 wp 152 196 183 164 191 177 102 118 89 154 122 0.49094 0.2551 -0.28194 0.1787 FALSE
2 99891 100036 497 20 85463 85587 514 5 wp 207 263 261 259 226 193 110 113 113 169 163 0.82927 0.40947 -0.55056 0.0057997 FALSE
2 100062 100197 498 20 85613 85774 515 5 wp 117 153 147 146 155 131 78 144 109 158 131 0.057898 0.2402 -0.22039 0.30813 FALSE
2 100328 100469 499 20 85921 86044 516 5 wp 85 116 110 81 123 79 95 99 82 118 92 -0.12624 0.017087 -0.18669 0.4926 FALSE
2 100470 100601 500 20 86041 86179 517 5 wp 170 201 186 177 185 169 105 92 98 179 200 0.61799 0.7929 -0.89604 0.0010631 FALSE
2 100628 100758 501 20 86197 86329 518 5 wp 153 160 169 152 175 165 65 79 86 142 145 0.78799 0.75564 -0.76047 0.00051629 FALSE
2 100777 100934 502 20 86349 86492 519 5 wp 113 131 140 197 154 194 90 70 55 136 109 0.52002 0.5798 -0.099513 0.77566 FALSE
2 100931 101082 503 20 86504 86652 520 5 wp 194 279 260 229 228 203 94 96 50 140 79 1.302 0.25351 -0.4307 0.10911 FALSE
2 101101 101235 504 20 86663 86808 521 5 wp 170 206 219 178 167 146 94 115 83 142 69 0.73801 -0.070019 -0.23924 0.28631 FALSE
2 101447 101585 505 20 87025 87159 522 5 wp 107 122 116 128 139 116 28 32 19 31 22 1.8406 -0.16231 0.27609 0.45383 FALSE
2 101591 101737 506 20 87166 87314 523 5 wp 154 201 200 194 219 137 31 38 41 58 40 2.0492 0.2527 -0.30234 0.2802 FALSE
2 101835 101993 507 20 87411 87571 524 5 wp 124 185 162 173 173 174 91 104 95 131 87 0.40733 0.00032843 0.11742 0.59357 FALSE
2 102012 102158 508 20 87588 87738 525 5 wp 127 144 173 169 140 151 45 72 36 72 40 1.2551 -0.038315 0.061002 0.83307 FALSE
2 102169 102323 509 20 87751 87909 526 5 wp 147 180 173 201 184 209 72 87 54 100 50 0.9407 -0.11078 0.33248 0.22405 FALSE
2 102331 102485 510 20 87917 88064 527 5 wp 129 193 156 179 223 198 48 89 69 89 83 0.93544 0.1787 0.12253 0.61026 FALSE
2 102494 102637 511 20 88072 88238 528 5 wp 195 251 212 243 215 219 82 104 97 133 107 0.93394 0.18607 -0.17571 0.39993 FALSE
2 102668 102808 512 20 88238 88386 529 5 wp 167 161 202 229 201 214 68 83 95 103 98 0.8287 0.14035 0.10718 0.63602 FALSE
2 102812 102959 514 20 88423 88558 530 5 wp 152 172 175 184 179 167 69 91 93 112 82 0.70013 0.038854 0.014487 0.94872 FALSE
2 102972 103117 515 20 88565 88715 531 5 wp 170 204 229 240 273 224 97 127 113 134 107 0.55451 -0.059778 0.31745 0.12296 FALSE
2 103473 103609 521 20 89062 89182 535 5 wp 160 205 210 169 200 167 67 76 92 79 59 1.0041 -0.34768 0.21601 0.3574 FALSE
2 104047 104171 529 20 89626 89746 541 5 wp 139 167 171 191 163 150 54 97 100 83 66 0.65303 -0.31867 0.36549 0.12316 FALSE
2 104715 104841 534 20 90290 90442 546 5 wp 159 209 219 213 244 237 81 127 146 110 94 0.4509 -0.36059 0.5762 0.0060035 FALSE
2 105050 105187 537 20 90627 90759 550 5 wp 128 173 159 180 185 167 99 161 138 130 95 -0.069569 -0.3954 0.57556 0.0065945 FALSE
2 105426 105552 541 20 91002 91148 555 5 wp 143 154 184 232 219 201 99 157 150 169 152 -0.030483 0.098539 0.30719 0.12653 FALSE
2 105791 105950 546 20 91336 91512 557 5 wp 186 208 188 183 202 215 161 187 203 252 196 -0.20278 0.12164 -0.10995 0.57056 FALSE
2 105953 106089 547 20 91526 91662 559 5 wp 180 196 211 199 234 181 126 194 182 224 164 -0.048366 0.054863 -0.026903 0.89034 FALSE
2 106094 106216 549 20 91642 91792 560 5 wp 113 126 122 189 177 175 89 161 141 166 106 -0.38495 -0.098818 0.64913 0.0022008 FALSE
2 106388 106555 553 20 91956 92108 563 5 wp 175 166 243 218 205 177 120 196 182 219 166 -0.041463 0.06014 -0.05681 0.78938 FALSE
2 106754 106870 556 20 92295 92443 566 5 wp 121 169 168 190 185 146 72 113 112 177 131 0.34364 0.47938 -0.32397 0.1252 FALSE
2 107061 107197 558 20 92628 92746 569 5 wp 129 170 176 130 159 129 133 173 181 186 155 -0.32101 -0.086213 -0.12814 0.52763 FALSE
2 107223 107373 559 20 92777 92950 571 5 wp 152 211 211 183 213 159 137 169 191 206 150 -0.079722 -0.061425 -0.0176 0.92877 FALSE
2 107379 107525 560 20 92957 93104 572 5 wp 162 189 202 182 224 161 208 245 265 339 235 -0.66262 0.089984 -0.089821 0.64373 FALSE
2 107641 107770 561 20 93215 93344 573 5 wp 102 185 170 146 179 127 172 207 252 269 192 -0.76156 -0.035241 -0.0037613 0.98692 FALSE
2 107867 108027 562 20 93443 93580 574 5 wp 171 196 195 207 193 182 150 180 181 234 183 -0.14654 0.12765 -0.11081 0.56948 FALSE
2 108014 108177 563 20 93613 93756 575 5 wp 218 285 253 236 230 216 117 153 153 230 244 0.55455 0.60725 -0.78627 5.3042e-05 FALSE
2 108194 108332 564 20 93771 93910 576 5 wp 193 222 205 233 257 169 129 181 159 198 176 0.12482 0.10596 -0.05918 0.76217 FALSE
2 108362 108499 565 20 93951 94085 577 5 wp 141 162 169 147 144 145 88 140 139 159 122 0.088279 0.044632 -0.19034 0.36795 FALSE
2 108513 108649 566 20 94091 94225 578 5 wp 129 152 149 120 162 157 101 153 134 124 108 -0.12899 -0.30914 0.30884 0.15409 FALSE
2 108682 108821 567 20 94281 94425 579 5 wp 136 215 195 188 192 140 104 103 107 131 98 0.49876 -0.042664 -0.05631 0.79777 FALSE
2 108845 109017 568 20 94420 94588 580 5 wp 170 261 235 254 237 215 124 179 167 207 146 0.21683 0.0090185 0.049516 0.80043 FALSE
2 109059 109188 571 20 94634 94763 583 5 wp 136 202 192 188 210 186 107 161 149 153 129 0.062073 -0.13243 0.2464 0.22467 FALSE
2 109442 109563 576 20 95018 95169 587 5 wp 223 251 216 281 267 207 171 204 237 302 242 -0.10547 0.25433 -0.16601 0.39234 FALSE
2 109576 109726 577 20 95172 95278 588 5 wp 185 230 220 179 174 164 150 213 212 193 165 -0.13586 -0.25113 -0.076666 0.69566 FALSE
2 109734 109874 578 20 95305 95448 589 5 wp 137 207 201 214 202 185 160 236 201 235 154 -0.4173 -0.1999 0.31561 0.1053 FALSE
2 109939 110063 580 20 95515 95637 590 5 wp 73 109 114 110 126 114 102 153 112 105 66 -0.59691 -0.68481 0.90179 0.00027126 FALSE
2 110103 110248 581 20 95680 95819 591 5 wp 150 210 214 216 203 132 193 297 243 297 179 -0.63542 -0.21027 0.11754 0.60618 FALSE
2 110262 110422 582 20 95828 95976 592 5 wp 166 148 193 213 186 176 205 230 204 244 224 -0.61963 -0.024411 0.1667 0.45991 FALSE
2 110441 110591 583 20 96022 96164 593 5 wp 212 252 230 227 294 179 222 376 319 352 245 -0.66947 -0.19081 0.16038 0.45485 FALSE
2 110668 110816 584 20 96241 96395 594 5 wp 168 212 211 215 221 188 261 335 353 378 318 -0.96701 -0.01754 0.064155 0.74077 FALSE
2 110786 110940 585 20 96362 96512 595 5 wp 128 140 132 131 148 116 170 233 239 334 225 -0.95868 0.21806 -0.27388 0.16488 FALSE
2 110949 111106 586 20 96525 96685 596 5 wp 169 189 179 187 216 159 412 313 362 737 707 -1.3328 0.81459 -0.79228 0.056249 FALSE
2 111116 111238 587 20 96684 96814 597 5 wp 198 201 219 195 207 183 370 309 379 551 555 -1.0787 0.4835 -0.6026 0.10125 FALSE
2 111396 111524 588 20 96972 97098 598 5 wp 176 238 243 189 207 209 180 213 225 287 174 -0.20213 -0.017054 -0.12651 0.51389 FALSE
2 111546 111695 589 20 97124 97270 599 5 wp 213 249 239 264 245 221 171 141 161 238 181 0.267 0.22718 -0.20371 0.34491 FALSE
2 111704 111833 590 20 97285 97407 600 5 wp 191 201 221 216 185 200 135 128 106 228 195 0.43511 0.60861 -0.67016 0.0050996 FALSE
2 111860 112002 591 20 97437 97589 601 5 wp 144 193 182 214 187 197 133 122 121 194 216 0.15765 0.55577 -0.3765 0.19993 FALSE
2 112017 112169 592 20 97608 97764 602 5 wp 159 155 168 221 179 220 97 112 122 160 184 0.26378 0.5047 -0.17526 0.56975 FALSE
2 112165 112299 593 20 97740 97876 603 5 wp 150 184 160 199 188 145 111 118 132 168 136 0.16586 0.17211 -0.10213 0.61967 FALSE
2 112326 112487 594 20 97906 98064 604 5 wp 145 169 150 210 182 229 117 144 140 226 230 -0.071313 0.62651 -0.23384 0.37884 FALSE
2 112507 112624 596 20 98082 98200 605 5 wp 156 165 186 198 225 145 95 133 131 190 181 0.22091 0.48556 -0.36285 0.085916 FALSE
2 112838 112990 599 20 98412 98568 608 5 wp 130 197 190 188 192 186 136 129 166 236 159 -0.036224 0.28062 -0.17343 0.39893 FALSE
2 113005 113145 600 20 98582 98739 609 5 wp 133 191 167 189 203 192 122 169 158 199 185 -0.15539 0.20951 0.013612 0.94514 FALSE
2 113165 113311 601 20 98762 98890 610 5 wp 184 238 227 227 228 185 156 142 151 257 195 0.23356 0.41825 -0.47109 0.015216 FALSE
2 113343 113492 602 20 98919 99067 611 5 wp 123 187 174 199 186 160 122 189 186 219 183 -0.32014 0.12832 0.015465 0.9374 FALSE
2 113622 113776 603 20 99197 99350 612 5 wp 113 160 169 153 141 168 202 226 195 228 180 -0.79507 -0.19667 0.24069 0.2845 FALSE
2 113788 113937 604 20 99364 99512 613 5 wp 193 247 258 257 242 248 226 206 192 335 278 -0.14791 0.37983 -0.30742 0.19803 FALSE
2 113963 114111 605 20 99534 99676 614 5 wp 150 136 148 145 143 171 103 130 120 138 114 0.022739 -0.061481 0.1071 0.64951 FALSE
2 114119 114269 606 20 99693 99845 615 5 wp 159 162 165 179 196 167 97 129 110 161 105 0.25465 0.077999 0.041187 0.84453 FALSE
2 114274 114404 607 20 99847 100004 616 5 wp 101 148 135 164 153 127 47 78 81 83 92 0.61831 0.21143 -0.031287 0.90087 FALSE
2 114432 114591 608 20 100025 100158 617 5 wp 134 150 146 142 149 152 77 84 88 96 90 0.50369 0.0056666 0.0049786 0.98322 FALSE
2 114604 114738 610 20 100193 100313 618 5 wp 107 171 141 146 133 154 66 69 61 52 68 0.79369 -0.26893 0.29873 0.3408 FALSE
2 114760 114925 611 20 100328 100501 620 5 wp 154 203 208 255 250 221 88 105 100 126 115 0.65864 0.14567 0.1866 0.37174 FALSE
2 115457 115585 618 20 101031 101184 627 5 wp 79 128 118 123 126 86 58 108 104 90 69 -0.0107 -0.32822 0.34283 0.19871 FALSE
2 115622 115756 620 20 101198 101334 628 5 wp 155 240 231 217 196 199 154 205 206 271 231 -0.14148 0.26012 -0.31499 0.10302 FALSE
2 115781 115934 621 20 101355 101509 629 5 wp 186 196 206 208 204 200 124 193 199 265 203 -0.082368 0.28966 -0.26656 0.16827 FALSE
2 115940 116111 622 20 101520 101661 630 5 wp 147 191 204 199 178 202 132 189 148 243 214 -0.07607 0.39478 -0.32422 0.095857 FALSE
2 116104 116233 623 20 101663 101808 631 5 wp 170 218 243 241 271 221 141 159 168 252 233 0.1397 0.48087 -0.29446 0.12897 FALSE
2 116253 116377 624 20 101830 101956 632 5 wp 132 155 146 140 173 114 100 137 143 157 147 -0.09005 0.11344 -0.17197 0.41473 FALSE
2 116425 116574 625 20 102002 102148 633 5 wp 189 285 251 263 276 244 178 227 255 324 257 -0.15245 0.24231 -0.15708 0.41701 FALSE
2 116589 116747 626 20 102164 102322 634 5 wp 121 205 214 188 209 173 118 173 206 278 216 -0.16776 0.42358 -0.36567 0.10411 FALSE
2 116766 116894 627 20 102359 102499 635 5 wp 133 185 145 195 223 184 167 197 252 411 344 -0.69619 0.72228 -0.37549 0.053902 FALSE
2 117067 117227 628 20 102662 102801 637 5 wp 217 218 246 156 227 175 237 306 435 550 529 -0.7888 0.59378 -0.92249 0.0084229 FALSE
2 117548 117704 630 20 103147 103287 640 5 wp 139 159 210 180 187 172 83 115 168 233 324 0.19951 1.096 -1.0371 0.041106 FALSE
2 117742 117885 632 20 103315 103463 642 5 wp 168 224 220 216 208 229 113 128 165 238 348 0.30144 1.0071 -0.93402 0.048021 FALSE
2 117907 118051 634 20 103480 103627 643 5 wp 150 177 176 206 185 180 84 91 148 195 248 0.35851 0.92256 -0.77195 0.045866 FALSE
2 118064 118192 635 20 103634 103759 644 5 wp 150 171 155 158 153 163 78 87 105 146 178 0.53617 0.7163 -0.75503 0.013194 FALSE
2 118225 118369 636 20 103800 103942 646 5 wp 197 228 230 226 266 206 132 173 160 231 215 0.2127 0.37364 -0.31793 0.10153 FALSE
2 118382 118524 637 20 103962 104128 647 5 wp 134 194 211 202 197 171 117 137 145 210 171 0.14143 0.35662 -0.30209 0.12815 FALSE
2 118725 118851 640 20 104319 104429 652 5 wp 153 182 199 176 180 137 127 186 190 199 134 -0.19209 -0.17349 0.023879 0.9047 FALSE
2 118911 119043 643 20 104473 104617 654 5 wp 173 219 210 170 206 201 187 229 198 268 192 -0.31683 -0.0024583 -0.086996 0.65344 FALSE
2 119424 119579 646 20 104977 105183 658 5 wp 219 273 281 298 284 285 183 223 244 263 218 -0.035857 -0.0081649 0.14572 0.45432 FALSE
2 119578 119751 648 20 105212 105339 659 5 wp 201 263 275 207 211 227 155 171 189 174 144 0.2293 -0.27417 0.053584 0.78566 FALSE
2 119882 120029 651 20 105456 105607 662 5 wp 131 163 194 181 199 159 109 176 140 143 100 -0.080906 -0.38177 0.49462 0.017273 FALSE
2 120263 120408 654 20 105842 105980 666 5 wp 138 238 228 193 235 159 91 158 149 136 84 0.31824 -0.43176 0.36716 0.1951 FALSE
2 120866 121024 660 20 106441 106611 673 5 wp 98 137 137 131 148 144 65 133 114 107 63 -0.017762 -0.44935 0.61041 0.019477 FALSE
2 121064 121194 662 20 106618 106790 674 5 wp 123 201 153 167 220 160 85 98 78 120 86 0.57148 0.069508 0.099948 0.70711 FALSE
2 121209 121356 663 20 106790 106935 675 5 wp 141 151 189 162 172 150 78 112 103 126 98 0.43553 0.038679 -0.062643 0.77603 FALSE
2 121350 121481 664 20 106927 107073 676 5 wp 156 221 177 173 189 162 86 90 99 136 103 0.72022 0.21456 -0.32533 0.13065 FALSE
2 121523 121665 665 20 107099 107241 677 5 wp 182 280 273 254 300 234 92 129 131 207 141 0.77406 0.40322 -0.32879 0.097109 FALSE
2 121684 121816 666 20 107260 107396 678 5 wp 121 195 205 180 208 147 82 138 114 110 83 0.35568 -0.36071 0.37366 0.12586 FALSE
2 121854 121985 668 20 107434 107583 679 5 wp 142 186 187 182 216 147 128 133 144 127 88 0.05411 -0.50195 0.54959 0.0089955 FALSE
2 122016 122168 669 20 107595 107745 680 5 wp 185 229 268 187 227 224 215 260 232 269 194 -0.34359 -0.19689 0.075616 0.69798 FALSE
2 122302 122451 670 20 107879 108004 681 5 wp 129 225 196 167 211 158 87 130 103 77 55 0.48979 -0.85437 0.79429 0.0025531 FALSE
2 122434 122587 671 20 108018 108162 682 5 wp 157 179 210 148 202 127 62 121 87 48 48 0.74732 -1.0423 0.80862 0.0090067 FALSE
2 122651 122819 672 20 108228 108373 683 5 wp 85 105 116 99 117 81 45 93 80 49 39 0.22008 -0.86841 0.79097 0.011257 FALSE
2 123273 123425 679 20 108830 109006 690 5 wp 136 154 127 214 185 202 70 79 84 108 74 0.55863 0.058936 0.4347 0.05946 FALSE
2 123797 123923 682 20 109323 109477 694 5 wp 127 161 129 153 145 167 55 63 60 69 46 0.94334 -0.21613 0.34474 0.19821 FALSE
2 123900 124053 683 20 109487 109608 695 5 wp 170 232 244 180 214 188 77 98 79 72 53 1.0568 -0.60336 0.4263 0.06591 FALSE
2 124063 124213 684 20 109638 109784 696 5 wp 111 160 146 114 145 104 51 78 71 63 33 0.77705 -0.64408 0.41339 0.14551 FALSE
2 124376 124516 686 20 109967 110111 699 5 wp 123 183 166 157 164 154 63 80 85 114 82 0.7618 0.20219 -0.21864 0.34806 FALSE
2 124563 124687 687 20 110139 110262 700 5 wp 174 218 204 227 179 207 82 117 102 132 87 0.70456 -0.040131 0.052369 0.80477 FALSE
2 124708 124856 688 20 110283 110435 701 5 wp 179 191 191 186 169 176 170 201 192 261 254 -0.28804 0.30434 -0.41792 0.030818 FALSE
2 125031 125162 689 20 110606 110733 702 5 wp 230 291 269 244 249 184 243 300 262 335 226 -0.31513 -0.11146 -0.14735 0.44635 FALSE
2 125182 125323 690 20 110760 110898 703 5 wp 154 271 233 201 240 165 141 162 159 214 123 0.20649 -0.059005 -0.083958 0.74686 FALSE
2 125330 125489 691 20 110913 111064 704 5 wp 193 249 235 254 230 223 158 195 197 351 250 0.013592 0.54393 -0.51106 0.0082795 FALSE
2 125494 125637 692 20 111075 111216 705 5 wp 139 155 174 181 198 171 96 120 108 183 136 0.2466 0.39681 -0.19722 0.34125 FALSE
2 125659 125783 693 20 111234 111390 706 5 wp 98 106 125 117 123 128 76 94 80 90 62 0.11115 -0.30309 0.43486 0.098565 FALSE
2 125824 125980 694 20 111402 111558 707 5 wp 192 197 183 259 199 228 117 138 120 136 166 0.32861 0.13682 0.08744 0.77459 FALSE
2 126278 126401 698 20 111819 111977 709 5 wp 159 184 200 240 221 176 85 165 135 235 181 0.2252 0.54645 -0.35148 0.074278 FALSE
2 126411 126550 700 20 111996 112132 710 5 wp 126 177 163 131 132 115 100 148 126 177 111 0.0342 0.039505 -0.3706 0.08292 FALSE
2 126765 126934 702 20 112352 112495 713 5 wp 130 197 193 152 152 106 123 154 156 188 135 -0.026385 -0.0042451 -0.36827 0.071972 FALSE
2 126970 127107 703 20 112546 112685 716 5 wp 149 184 213 196 198 164 132 160 163 239 255 -0.026289 0.5622 -0.56134 0.016021 FALSE
2 127457 127593 707 20 113038 113156 721 5 wp 114 156 178 140 135 101 140 187 173 176 121 -0.44625 -0.33345 0.050792 0.80689 FALSE
2 127868 128015 710 20 113442 113590 723 5 wp 191 249 225 246 229 183 191 247 206 295 255 -0.24032 0.20022 -0.2496 0.19797 FALSE
2 128014 128184 711 20 113588 113783 724 5 wp 215 218 227 263 253 292 141 187 216 316 310 0.0080041 0.64888 -0.38974 0.11406 FALSE
2 128163 128313 712 20 113736 113889 725 5 wp 125 183 145 155 181 200 116 128 144 185 187 -0.069797 0.37583 -0.15385 0.57433 FALSE
2 128323 128481 713 20 113895 114060 726 5 wp 160 149 185 168 205 223 120 133 132 151 141 0.075686 0.028762 0.20988 0.4494 FALSE
2 128497 128627 714 20 114053 114199 727 5 wp 159 165 169 187 204 183 108 107 130 139 144 0.23017 0.14477 0.038169 0.85607 FALSE
2 128788 128916 717 20 114363 114489 730 5 wp 137 201 185 160 176 205 80 95 111 102 99 0.57994 -0.073809 0.10529 0.69763 FALSE
2 129187 129331 719 20 114761 114907 733 5 wp 197 192 209 234 216 245 60 142 120 93 85 0.64603 -0.39504 0.57698 0.056086 FALSE
2 129341 129479 720 20 114918 115043 734 5 wp 141 194 132 172 160 134 60 103 86 59 72 0.63584 -0.47032 0.43138 0.14312 FALSE
2 130523 130677 733 20 116072 116236 751 5 wp 126 144 133 182 167 149 77 67 91 80 76 0.48956 -0.16887 0.43827 0.071383 FALSE
2 131297 131415 742 20 116833 116993 761 5 wp 182 189 182 220 213 193 78 99 109 150 125 0.675 0.37061 -0.22989 0.26998 FALSE
2 131593 131745 744 20 117148 117323 764 5 wp 141 179 192 207 222 219 84 104 98 124 92 0.55309 0.0148 0.29801 0.16498 FALSE
2 131734 131855 745 20 117308 117434 765 5 wp 154 159 141 214 168 209 72 103 83 132 90 0.54404 0.20055 0.14492 0.60258 FALSE
2 132080 132232 747 20 117658 117814 767 5 wp 154 268 290 246 305 204 225 263 200 295 189 -0.26583 -0.11246 0.17697 0.55941 FALSE
2 132387 132534 748 20 117961 118109 768 5 wp 119 107 123 146 120 123 62 80 92 67 76 0.30419 -0.26871 0.386 0.15132 FALSE
2 132563 132709 749 20 118144 118281 769 5 wp 112 118 127 115 137 108 43 55 62 58 62 0.88021 0.023163 -0.04917 0.86614 FALSE
2 132726 132872 750 20 118303 118451 770 5 wp 132 148 165 181 166 179 74 72 80 92 56 0.68826 -0.20342 0.41502 0.085248 FALSE
2 132877 133026 751 20 118468 118595 771 5 wp 183 210 214 204 183 159 83 97 83 131 68 0.92128 0.0016532 -0.18961 0.38615 FALSE
2 133057 133197 752 20 118625 118759 772 5 wp 144 200 174 193 233 181 56 98 97 138 108 0.7679 0.40264 -0.20549 0.3401 FALSE
2 133208 133355 753 20 118777 118925 773 5 wp 164 177 168 212 200 224 103 127 104 126 92 0.32619 -0.19816 0.48719 0.021246 FALSE
2 133355 133506 754 20 118956 119108 774 5 wp 137 157 147 181 168 165 59 107 117 117 103 0.37045 0.07603 0.11142 0.61627 FALSE
2 134029 134190 757 20 119637 119782 781 5 wp 104 100 123 82 117 82 66 99 115 68 39 -0.045309 -0.96871 0.70929 0.017487 FALSE
2 134328 134467 760 20 119903 120068 784 5 wp 131 205 159 185 160 184 70 91 87 113 116 0.70806 0.32409 -0.24928 0.32938 FALSE
2 134636 134803 762 20 120231 120401 787 5 wp 174 204 223 196 193 201 67 88 75 119 120 1.1021 0.48949 -0.54497 0.01158 FALSE
2 135087 135253 765 20 120681 120847 792 5 wp 156 214 211 205 207 207 80 95 115 143 123 0.71528 0.30294 -0.23735 0.25464 FALSE
2 135248 135405 766 20 120837 120994 793 5 wp 187 191 211 218 171 166 120 104 95 182 152 0.5851 0.47214 -0.59618 0.025641 FALSE
2 135417 135527 767 20 121012 121126 794 5 wp 132 139 140 152 157 148 119 90 82 141 122 0.1873 0.25084 -0.13502 0.67746 FALSE
2 136490 136624 770 20 122086 122203 796 5 wp 130 152 135 107 117 101 84 127 113 157 108 0.088488 0.13186 -0.52678 0.020359 FALSE
2 136676 136831 771 20 122260 122422 797 5 wp 152 197 164 167 224 165 129 161 117 198 190 0.044947 0.36251 -0.28211 0.24718 FALSE
2 136859 137005 772 20 122456 122612 799 5 wp 151 145 181 172 164 142 109 136 126 193 156 0.081859 0.33538 -0.36955 0.070979 FALSE
2 137002 137161 773 20 122593 122750 800 5 wp 171 214 247 207 228 186 104 142 140 207 162 0.42694 0.36077 -0.41625 0.035032 FALSE
2 137192 137324 774 20 122758 122913 802 5 wp 102 124 102 168 119 117 122 103 94 170 201 -0.27165 0.64475 -0.38153 0.3867 FALSE
2 137284 137443 775 20 122878 123044 803 5 wp 118 184 120 165 144 128 126 184 165 228 220 -0.45225 0.3587 -0.33855 0.15252 FALSE
2 137855 138011 778 20 123439 123602 806 5 wp 187 212 251 215 254 161 241 297 294 328 367 -0.64318 0.19138 -0.27663 0.32632 FALSE
2 138495 138626 785 20 124085 124219 812 5 wp 78 97 101 124 99 94 76 99 88 138 88 -0.2156 0.19336 -0.024661 0.92422 FALSE
2 138741 138902 787 20 124338 124495 815 5 wp 101 142 152 151 148 158 73 125 103 147 110 0.11134 0.20103 -0.01419 0.94909 FALSE
2 139001 139130 790 20 124574 124718 818 5 wp 108 144 131 136 157 137 62 91 92 142 102 0.36412 0.41785 -0.28103 0.22906 FALSE
2 139928 140085 803 20 125541 125669 830 5 wp 129 159 161 133 138 101 108 116 96 160 144 0.19655 0.34841 -0.65453 0.0025671 FALSE
2 140268 140395 806 20 125854 125984 834 5 wp 89 120 123 131 119 97 98 143 130 124 132 -0.44284 -0.092654 0.12543 0.58323 FALSE
2 140885 141034 807 20 126468 126612 835 5 wp 121 185 158 163 158 134 172 183 191 269 234 -0.53041 0.30422 -0.36088 0.065382 FALSE
2 141192 141323 808 20 126781 126914 836 5 wp 151 200 165 167 191 146 295 345 290 445 196 -1.1451 -0.1734 0.10371 0.78808 FALSE
2 141350 141498 809 20 126937 127088 837 5 wp 133 172 143 164 148 152 168 160 155 259 176 -0.40805 0.24619 -0.22586 0.34363 FALSE
2 141797 141943 812 20 127388 127537 840 5 wp 191 213 212 205 217 163 143 152 136 260 227 0.22642 0.59769 -0.71072 0.00025078 FALSE
2 142310 142439 817 20 127898 128030 846 5 wp 144 200 234 161 168 194 135 173 183 253 187 -0.054225 0.26284 -0.42635 0.033952 FALSE
2 142607 142778 819 20 128196 128369 848 5 wp 252 389 377 333 374 299 231 275 284 432 227 0.067508 0.12811 -0.1688 0.46203 FALSE
2 142786 142944 820 20 128379 128541 849 5 wp 132 145 162 175 202 132 199 214 244 296 203 -0.86965 0.012732 0.16193 0.4064 FALSE
2 143017 143191 821 20 128661 128807 851 5 wp 116 171 134 162 153 144 155 209 190 167 94 -0.68109 -0.67585 0.77167 0.00018641 FALSE
2 143236 143407 822 20 128829 128960 852 5 wp 113 154 155 117 134 86 132 183 132 194 66 -0.37417 -0.4216 0.062534 0.87749 FALSE
2 143385 143525 823 20 128978 129117 853 5 wp 149 161 144 158 150 119 132 150 148 213 118 -0.2044 0.020461 -0.15016 0.51017 FALSE
2 143532 143681 824 20 129120 129269 854 5 wp 107 134 132 115 157 116 134 165 173 182 114 -0.62451 -0.26134 0.28485 0.17866 FALSE
2 143811 143960 825 20 129405 129547 855 5 wp 88 173 148 120 124 93 59 83 86 47 37 0.54755 -1.0124 0.71376 0.029187 FALSE
2 143974 144112 826 20 129582 129704 856 5 wp 142 195 184 170 200 170 70 104 99 134 121 0.65006 0.33558 -0.31297 0.14442 FALSE
2 144151 144277 827 20 129740 129865 857 5 wp 162 165 188 167 214 143 90 88 85 124 101 0.68024 0.18975 -0.20664 0.38999 FALSE
2 144302 144426 828 20 129873 130011 858 5 wp 113 135 127 116 145 185 76 68 67 115 96 0.52634 0.4065 -0.17661 0.64964 FALSE
2 144432 144583 829 20 129999 130174 859 5 wp 144 163 169 180 197 167 85 102 80 167 115 0.54871 0.49233 -0.33415 0.11857 FALSE
2 144582 144736 830 20 130177 130311 860 5 wp 153 185 176 207 172 178 90 112 97 192 118 0.49722 0.46192 -0.37731 0.069306 FALSE
2 144739 144895 831 20 130328 130484 861 5 wp 168 230 234 210 210 185 90 113 100 163 101 0.77141 0.21278 -0.30382 0.14219 FALSE
2 144907 145056 832 20 130493 130643 862 5 wp 190 162 164 167 191 208 85 78 80 136 112 0.8034 0.43822 -0.34833 0.30255 FALSE
2 145056 145198 833 20 130632 130789 863 5 wp 262 245 231 233 226 266 103 104 100 198 142 0.98365 0.55018 -0.61546 0.039194 FALSE
2 145191 145361 834 20 130786 130946 864 5 wp 152 149 140 146 152 172 65 100 103 140 152 0.45635 0.58052 -0.52542 0.080787 FALSE
2 145307 145469 835 20 130921 131081 865 5 wp 191 189 171 172 180 202 81 120 147 194 205 0.40474 0.65705 -0.68722 0.030742 FALSE
2 145507 145653 836 20 131110 131242 866 5 wp 162 184 181 184 148 189 95 97 164 252 251 0.28515 0.94154 -0.9854 0.0026135 FALSE
2 145680 145829 837 20 131275 131419 868 5 wp 158 190 216 179 189 209 170 212 258 318 312 -0.46569 0.42145 -0.412 0.10038 FALSE
2 146076 146222 838 20 131698 131826 869 5 wp 130 207 248 184 200 153 231 306 275 327 246 -0.76842 -0.08195 -0.064521 0.74074 FALSE
2 146245 146397 839 20 131834 131988 870 5 wp 201 253 271 267 248 203 183 186 166 347 245 0.13987 0.55034 -0.59642 0.0020827 FALSE
2 146411 146540 840 20 132001 132133 871 5 wp 134 195 179 174 168 146 182 170 178 349 250 -0.36403 0.57975 -0.6657 0.0011833 FALSE
2 146553 146709 841 20 132142 132298 872 5 wp 199 233 207 200 201 182 231 206 207 481 371 -0.31223 0.80493 -0.97306 1.2146e-05 FALSE
2 146685 146829 842 20 132313 132420 873 5 wp 95 138 116 95 119 87 122 124 136 221 159 -0.42418 0.4037 -0.64859 0.0029393 FALSE
2 146844 146976 843 20 132435 132567 874 5 wp 135 162 179 140 164 128 139 190 202 273 170 -0.43861 0.15287 -0.32555 0.09939 FALSE
2 147099 147231 844 20 132688 132821 875 5 wp 159 288 243 194 226 176 174 207 235 272 180 -0.13486 -0.03593 -0.19643 0.37643 FALSE
2 147258 147413 845 20 132850 133006 876 5 wp 208 220 261 249 222 271 173 232 185 236 214 -0.058275 0.041586 0.038085 0.86192 FALSE
2 147443 147591 846 20 133032 133152 877 5 wp 102 116 116 111 130 111 87 127 114 120 76 -0.25122 -0.32514 0.36661 0.131 FALSE
2 147581 147720 847 20 133174 133316 878 5 wp 198 210 220 233 216 204 121 116 130 215 148 0.48709 0.39221 -0.37156 0.060705 FALSE
2 147737 147875 848 20 133321 133481 879 5 wp 139 191 182 175 231 141 101 122 132 146 124 0.24035 0.031621 0.028663 0.896 FALSE
2 147878 148028 849 20 133478 133633 880 5 wp 172 180 216 196 223 148 84 148 139 141 129 0.34594 -0.01405 -0.029274 0.8992 FALSE
2 148671 148791 854 20 134238 134405 888 5 wp 122 161 153 186 171 200 97 114 127 151 137 0.080723 0.19805 0.13006 0.5347 FALSE
2 148803 148966 855 20 134418 134549 889 5 wp 139 160 168 148 165 117 102 134 134 133 95 0.054702 -0.27804 0.12216 0.57368 FALSE
2 148962 149096 856 20 134547 134689 890 5 wp 138 150 168 148 173 131 86 138 156 125 96 -0.0092813 -0.35037 0.30133 0.16453 FALSE
2 149285 149421 860 20 134897 135035 893 5 wp 159 243 191 242 230 193 140 174 190 202 184 -0.053087 0.047026 0.088877 0.64855 FALSE
2 149436 149588 861 20 135044 135182 894 5 wp 210 259 239 279 264 226 125 195 218 203 149 0.12319 -0.18243 0.26731 0.17303 FALSE
2 150145 150304 871 20 135710 135895 902 5 wp 118 154 150 195 167 160 95 146 160 151 163 -0.20251 0.10023 0.17713 0.46181 FALSE
2 150458 150614 873 20 136052 136203 903 5 wp 129 206 212 206 210 172 191 192 191 237 200 -0.37653 0.022108 0.058664 0.78754 FALSE
2 150614 150779 874 20 136203 136342 904 5 wp 142 187 221 179 175 170 127 167 156 171 161 0.0014123 -0.0056353 -0.089779 0.65317 FALSE
2 150778 150930 875 20 136370 136526 905 5 wp 170 166 194 227 204 205 113 181 157 196 144 -0.038623 0.019556 0.20819 0.29341 FALSE
2 150954 151109 876 20 136540 136690 906 5 wp 132 181 163 155 159 142 98 129 137 165 129 0.10314 0.11702 -0.20862 0.31938 FALSE
2 151117 151272 877 20 136713 136869 907 5 wp 160 203 242 189 174 179 161 222 217 266 201 -0.27273 0.062943 -0.24706 0.20176 FALSE
2 151403 151555 878 20 137002 137152 908 5 wp 134 204 203 189 224 151 177 204 205 260 166 -0.4104 -0.052509 0.082915 0.66963 FALSE
2 151566 151710 879 20 137166 137310 909 5 wp 176 210 221 172 203 160 151 208 222 275 184 -0.21627 0.078509 -0.29425 0.12847 FALSE
2 151897 152028 882 20 137498 137628 911 5 wp 151 177 173 187 178 165 150 163 173 186 139 -0.24378 -0.1652 0.21315 0.28684 FALSE
2 152049 152195 884 20 137647 137771 912 5 wp 172 228 211 160 192 159 152 170 181 179 140 -0.0091967 -0.23829 -0.050384 0.79978 FALSE
2 152211 152349 886 20 137814 137970 914 5 wp 145 165 169 175 177 161 109 127 112 166 126 0.17493 0.16435 -0.098918 0.63494 FALSE
2 152431 152553 888 20 138033 138157 916 5 wp 150 157 160 181 165 180 130 134 137 221 167 -0.066737 0.36636 -0.22796 0.25596 FALSE
2 152787 152930 892 20 138370 138527 918 5 wp 164 185 170 165 202 148 88 136 110 162 104 0.36076 0.090407 -0.14031 0.50396 FALSE
2 152924 153076 893 20 138523 138671 919 5 wp 184 173 183 197 199 169 85 119 93 174 142 0.58811 0.51581 -0.4917 0.01723 FALSE
2 153065 153217 894 20 138671 138813 921 5 wp 156 204 195 189 191 180 83 124 96 165 132 0.59089 0.39839 -0.41468 0.045255 FALSE
2 153266 153394 895 20 138868 138991 922 5 wp 179 217 218 213 224 185 70 99 89 117 78 0.96982 0.01547 -0.030326 0.8891 FALSE
2 153436 153570 896 20 139033 139175 923 5 wp 148 156 180 177 194 160 47 72 79 109 114 1.0142 0.61312 -0.51525 0.024373 FALSE
2 153885 154041 898 20 139484 139639 925 5 wp 188 251 264 230 243 185 122 175 171 171 128 0.30365 -0.22091 0.094525 0.63317 FALSE
2 154058 154212 899 20 139659 139817 926 5 wp 163 240 196 203 249 181 69 118 98 99 91 0.79185 -0.14819 0.19618 0.36995 FALSE
2 154235 154417 900 20 139840 139990 927 5 wp 148 164 147 138 168 159 76 119 91 83 76 0.40835 -0.41362 0.39772 0.088993 FALSE
2 154405 154539 901 20 140003 140137 928 5 wp 192 224 217 201 221 255 74 131 109 137 109 0.74221 0.083948 -0.013539 0.95696 FALSE
2 154587 154699 902 20 140155 140297 929 5 wp 120 179 154 166 171 148 56 122 106 107 90 0.4003 -0.086979 0.15732 0.48782 FALSE
2 154936 155056 908 20 140517 140652 933 5 wp 118 153 139 127 186 149 81 123 112 118 71 0.096675 -0.32379 0.46444 0.042437 FALSE
2 155223 155356 913 20 140818 140967 939 5 wp 160 191 202 180 189 199 67 138 98 112 78 0.5973 -0.24205 0.2529 0.26756 FALSE
2 155516 155672 917 20 141152 141308 943 5 wp 184 213 179 184 201 152 85 136 132 65 64 0.43475 -1.0152 0.87465 0.00011012 FALSE
2 155984 156124 921 20 141582 141707 947 5 wp 147 183 180 146 162 154 80 103 129 85 66 0.42792 -0.62132 0.44896 0.051236 FALSE
2 156442 156591 929 20 142041 142187 954 5 wp 195 218 230 228 234 225 125 146 154 203 153 0.31353 0.16323 -0.10024 0.6102 FALSE
2 156613 156757 931 20 142195 142350 955 5 wp 113 169 158 172 188 139 67 103 109 142 111 0.37466 0.28835 -0.13673 0.53384 FALSE
2 156874 157022 933 20 142480 142598 958 5 wp 158 155 136 128 160 183 73 105 107 100 77 0.39296 -0.25818 0.29072 0.38239 FALSE
2 157072 157220 934 20 142675 142816 960 5 wp 187 240 212 202 227 170 74 131 130 119 78 0.65831 -0.33946 0.21112 0.31928 FALSE
2 157370 157524 936 20 142966 143122 963 5 wp 145 191 180 195 190 216 81 119 94 98 88 0.52891 -0.22968 0.42442 0.052682 FALSE
2 157535 157674 937 20 143133 143269 964 5 wp 159 181 178 177 188 168 44 66 85 86 91 1.1348 0.30134 -0.29453 0.20959 FALSE
2 157691 157837 938 20 143312 143432 965 5 wp 137 161 142 137 152 133 40 78 73 49 40 0.93565 -0.66573 0.57012 0.04103 FALSE
2 157876 157994 939 20 143446 143591 966 5 wp 205 211 190 194 236 258 61 90 75 91 85 1.1556 0.079002 0.068976 0.83405 FALSE
2 158018 158167 940 20 143603 143764 967 5 wp 184 213 239 214 217 211 60 92 72 109 83 1.2253 0.20299 -0.2195 0.31877 FALSE
2 158178 158317 941 20 143788 143940 968 5 wp 179 255 248 252 253 201 80 84 88 110 59 1.143 -0.17071 0.19116 0.38271 FALSE
2 158354 158504 942 20 143954 144104 969 5 wp 123 151 132 144 159 163 65 108 77 77 59 0.42358 -0.45024 0.61897 0.01285 FALSE
2 158641 158790 943 20 144241 144389 970 5 wp 144 189 187 185 183 171 124 173 149 159 136 -0.062485 -0.16704 0.1898 0.34803 FALSE
2 158801 158923 944 20 144398 144520 971 5 wp 171 175 198 199 164 200 115 110 115 160 144 0.38634 0.25766 -0.23884 0.33955 FALSE
2 159120 159249 947 20 144720 144850 973 5 wp 179 196 186 212 194 211 124 143 109 206 203 0.29034 0.55169 -0.44773 0.058914 FALSE
2 159262 159425 948 20 144870 145026 974 5 wp 175 172 167 194 183 166 109 122 120 197 173 0.27004 0.50105 -0.46175 0.022127 FALSE
2 159427 159581 949 20 145032 145180 975 5 wp 146 137 133 131 154 153 96 157 131 181 181 -0.14672 0.36511 -0.33077 0.2034 FALSE
2 159595 159735 950 20 145194 145332 976 5 wp 188 196 201 180 217 177 195 287 260 408 342 -0.61554 0.44957 -0.51538 0.0079631 FALSE
2 160083 160219 951 20 145681 145818 977 5 wp 119 128 121 126 125 127 69 89 77 130 114 0.36771 0.48253 -0.47841 0.046955 FALSE
2 160240 160390 952 20 145835 145984 978 5 wp 91 120 105 109 118 115 65 80 50 100 98 0.40652 0.45144 -0.36634 0.17214 FALSE
2 160426 160572 953 20 146019 146168 979 5 wp 127 132 156 163 142 147 73 96 58 110 93 0.58658 0.26242 -0.17185 0.46955 FALSE
2 160570 160709 954 20 146169 146307 980 5 wp 197 206 220 224 225 222 78 77 81 147 152 1.1153 0.77191 -0.69913 0.00078921 FALSE
2 160735 160867 955 20 146324 146472 981 5 wp 132 172 152 151 182 186 64 68 65 132 124 0.92153 0.80521 -0.64579 0.0058425 FALSE
2 160884 161040 956 20 146481 146635 982 5 wp 127 174 187 182 185 198 57 61 63 126 97 1.1389 0.71994 -0.53167 0.020687 FALSE
2 161046 161184 957 20 146636 146786 983 5 wp 137 113 126 104 118 136 33 69 61 75 73 0.96125 0.32026 -0.43205 0.25967 FALSE
2 161202 161330 958 20 146801 146927 984 5 wp 170 190 186 156 174 177 67 56 100 156 109 1.0062 0.66018 -0.79921 0.00077017 FALSE
2 161364 161502 959 20 146960 147102 985 5 wp 113 161 137 102 136 81 60 105 95 68 41 0.38435 -0.83008 0.42928 0.11691 FALSE
2 161653 161785 960 20 147250 147382 986 5 wp 177 261 262 235 228 193 124 174 176 197 128 0.27595 -0.12645 0.0062854 0.97452 FALSE
2 161811 161965 961 20 147411 147562 987 5 wp 129 142 188 116 191 155 60 89 90 73 55 0.66391 -0.47206 0.45207 0.18649 FALSE
2 161979 162136 962 20 147582 147744 988 5 wp 164 158 156 182 180 184 85 125 89 126 89 0.40331 -0.055084 0.2095 0.3367 FALSE
2 162163 162322 963 20 147766 147910 989 5 wp 170 180 161 204 227 192 65 124 103 111 57 0.54282 -0.37907 0.62514 0.0076449 FALSE
2 162345 162496 965 20 147941 148109 990 5 wp 183 170 189 211 190 223 90 104 114 137 118 0.53859 0.15362 0.014311 0.95293 FALSE
2 162500 162658 966 20 148106 148250 991 5 wp 193 237 201 238 195 228 128 147 143 181 191 0.30755 0.2697 -0.23212 0.33358 FALSE
2 162690 162835 967 20 148285 148423 992 5 wp 111 184 189 101 143 130 73 107 120 88 55 0.40101 -0.64954 0.26274 0.40037 FALSE
2 163208 163356 972 20 148804 148954 998 5 wp 187 246 239 204 173 226 96 126 123 183 161 0.67674 0.42685 -0.60494 0.0047294 FALSE
2 163373 163513 973 20 148968 149108 999 5 wp 238 288 295 256 285 237 121 149 153 193 183 0.67212 0.2632 -0.37369 0.057842 FALSE
2 163683 163825 975 20 149279 149421 1001 5 wp 240 330 283 275 247 209 110 117 111 173 144 1.0431 0.32712 -0.58162 0.0036506 FALSE
2 163862 164003 976 20 149452 149600 1002 5 wp 133 166 175 217 175 175 72 105 81 161 146 0.59456 0.68356 -0.45479 0.03209 FALSE
2 164462 164582 978 20 150061 150177 1004 5 wp 126 139 143 125 157 102 165 170 161 202 143 -0.57392 -0.11783 -0.0097289 0.96568 FALSE
2 164629 164751 979 20 150228 150348 1005 5 wp 128 182 154 131 116 92 123 122 104 200 99 0.10337 0.14672 -0.63171 0.060236 FALSE
2 166664 166824 991 20 152252 152408 1013 5 wp 168 192 177 129 168 117 152 206 134 261 143 -0.15673 0.10751 -0.52489 0.085046 FALSE
2 167117 167263 995 20 152724 152852 1016 5 wp 166 250 227 179 185 158 154 217 182 248 200 -0.069949 0.12343 -0.45101 0.019954 FALSE
2 167261 167430 996 20 152873 153011 1017 5 wp 114 161 165 113 158 123 107 141 118 192 135 -0.023204 0.25474 -0.44227 0.03642 FALSE
2 167436 167571 997 20 153024 153160 1018 5 wp 103 128 98 94 115 80 82 131 133 198 149 -0.34531 0.43363 -0.6585 0.0037455 FALSE
2 167581 167719 998 20 153167 153305 1019 5 wp 196 215 219 197 223 181 141 206 217 350 396 -0.10934 0.86896 -0.97611 0.0023109 FALSE
2 167762 167894 999 20 153348 153486 1020 5 wp 109 183 181 177 167 189 138 194 250 303 334 -0.58671 0.5964 -0.43322 0.24744 FALSE
2 168520 168682 1001 20 154107 154270 1023 5 wp 142 185 153 162 151 125 244 227 259 434 320 -0.90442 0.44929 -0.61622 0.0067429 FALSE
2 168704 168823 1002 20 154283 154428 1024 5 wp 84 101 107 123 101 107 108 129 128 244 173 -0.60822 0.6075 -0.45664 0.037272 FALSE
2 169673 169820 1007 20 155265 155389 1030 5 wp 164 156 171 147 166 135 234 246 289 368 249 -0.93091 0.088227 -0.26136 0.20439 FALSE
2 169828 169978 1008 20 155430 155555 1031 5 wp 142 196 162 178 189 152 258 280 293 384 289 -1.0262 0.10851 -0.087087 0.65669 FALSE
2 170027 170179 1009 20 155614 155754 1032 5 wp 145 166 162 162 190 119 271 305 291 320 246 -1.1633 -0.20079 0.15434 0.43306 FALSE
2 170282 170434 1010 20 155864 156016 1033 5 wp 164 197 204 192 215 205 310 348 377 506 461 -1.1631 0.33115 -0.24561 0.19847 FALSE
2 170549 170685 1011 20 156130 156267 1034 5 wp 182 224 249 241 248 180 234 349 339 365 306 -0.77144 -0.022346 0.01857 0.92332 FALSE
2 170713 170850 1012 20 156281 156431 1035 5 wp 138 170 175 162 174 167 186 209 184 345 268 -0.55362 0.49767 -0.46859 0.015627 FALSE
2 170869 171022 1014 20 156455 156588 1036 5 wp 179 224 199 170 148 145 295 234 249 376 377 -0.68836 0.36307 -0.77382 0.051017 FALSE
2 171142 171295 1016 20 156726 156878 1039 5 wp 185 218 183 211 225 199 263 340 333 392 345 -0.95493 0.087342 -0.0075112 0.96904 FALSE
2 171401 171540 1017 20 156987 157124 1040 5 wp 136 139 147 116 139 136 135 207 162 207 125 -0.52996 -0.18764 0.043282 0.83887 FALSE
2 171571 171718 1018 20 157135 157279 1041 5 wp 184 246 251 194 210 170 164 211 250 279 234 -0.16063 0.14589 -0.42236 0.029144 FALSE
2 171728 171874 1019 20 157311 157457 1042 5 wp 130 174 173 156 152 186 177 170 193 321 291 -0.48068 0.60157 -0.57104 0.021708 FALSE
2 172004 172145 1022 20 157589 157731 1044 5 wp 130 127 169 140 131 151 135 144 162 224 177 -0.33631 0.28144 -0.32534 0.1089 FALSE
2 172163 172305 1023 20 157744 157888 1045 5 wp 127 158 178 125 151 142 136 221 207 244 162 -0.56143 -0.050652 -0.12476 0.53038 FALSE
2 172481 172619 1024 20 158060 158204 1046 5 wp 229 268 250 231 229 203 177 182 226 282 254 0.065463 0.29984 -0.50717 0.0089555 FALSE
2 172631 172781 1025 20 158214 158366 1047 5 wp 195 278 268 240 250 191 92 133 135 173 158 0.75726 0.3145 -0.46627 0.01893 FALSE
2 172789 172947 1026 20 158373 158513 1048 5 wp 163 208 187 193 212 182 98 130 126 156 121 0.3742 0.070147 -0.029394 0.88604 FALSE
2 172958 173096 1028 20 158561 158704 1049 5 wp 155 182 203 232 208 221 83 113 104 174 132 0.56554 0.45185 -0.18874 0.35751 FALSE
2 173106 173244 1029 20 158690 158827 1050 5 wp 148 160 176 189 163 158 89 96 93 169 122 0.51362 0.48007 -0.43846 0.039732 FALSE
2 173265 173407 1030 20 158851 159013 1052 5 wp 153 168 189 178 171 206 85 96 88 122 107 0.63589 0.19145 -0.096422 0.68416 FALSE
2 173414 173572 1032 20 159022 159176 1053 5 wp 164 170 168 198 185 165 85 127 100 145 94 0.41141 0.033718 0.054593 0.79811 FALSE
2 174568 174705 1044 20 160142 160285 1068 5 wp 101 150 150 143 160 116 69 116 110 104 62 0.16203 -0.40825 0.4423 0.065778 FALSE
2 175426 175582 1054 20 161016 161138 1075 5 wp 131 189 153 151 148 134 161 186 181 128 131 -0.44931 -0.59695 0.43998 0.033106 FALSE
2 175620 175764 1057 20 161173 161317 1077 5 wp 154 169 186 177 211 178 108 218 189 197 120 -0.27657 -0.27178 0.38998 0.12787 FALSE
2 175776 175901 1058 20 161337 161475 1079 5 wp 170 172 186 193 191 168 114 143 179 204 159 3.5427e-05 0.16106 -0.13445 0.49862 FALSE
2 175910 176066 1060 20 161442 161599 1081 5 wp 122 156 165 135 139 130 105 165 151 145 97 -0.20545 -0.37565 0.21385 0.3199 FALSE
2 176160 176311 1063 20 161748 161895 1084 5 wp 153 212 197 200 187 236 130 162 225 244 166 -0.16253 0.083732 0.047545 0.86863 FALSE
2 176370 176520 1065 20 161931 162086 1085 5 wp 127 152 154 168 161 158 98 113 124 163 127 0.084865 0.21277 -0.074078 0.72698 FALSE
2 176833 176992 1068 20 162422 162556 1089 5 wp 146 202 196 197 203 157 117 178 142 162 104 0.033025 -0.2975 0.30054 0.14 FALSE
2 176996 177136 1069 20 162570 162718 1090 5 wp 231 237 235 254 253 244 172 178 173 196 132 0.14039 -0.26723 0.32525 0.098808 FALSE
2 177160 177294 1070 20 162733 162874 1091 5 wp 159 256 245 224 219 211 78 115 98 118 113 0.89226 0.1017 -0.13656 0.51427 FALSE
2 177318 177472 1071 20 162902 163057 1092 5 wp 180 243 234 219 212 272 126 120 119 148 124 0.54247 -0.013559 0.094592 0.74635 FALSE
2 177481 177628 1072 20 163058 163226 1093 5 wp 177 217 235 204 207 184 126 166 149 188 149 0.22733 0.035995 -0.14676 0.45783 FALSE
2 177769 177919 1073 20 163353 163503 1095 5 wp 135 189 156 119 186 139 87 112 99 71 48 0.40078 -0.90812 0.7643 0.00394 FALSE
2 177961 178104 1074 20 163508 163687 1096 5 wp 114 156 146 186 187 168 84 102 77 122 89 0.37142 0.098456 0.25135 0.26554 FALSE
2 178281 178442 1077 20 163877 164028 1100 5 wp 176 251 251 236 220 210 111 156 157 149 152 0.39184 -0.054421 0.0031526 0.98735 FALSE
2 178654 178794 1080 20 164237 164377 1103 5 wp 172 235 235 238 248 218 95 124 161 122 133 0.47296 -0.13332 0.23824 0.24468 FALSE
2 178998 179153 1085 20 164535 164709 1107 5 wp 163 181 163 205 198 186 70 89 89 117 102 0.75313 0.24852 -0.06821 0.75593 FALSE
2 179188 179333 1087 20 164772 164916 1110 5 wp 143 165 156 136 153 123 53 83 65 66 93 0.93061 0.1133 -0.32124 0.19962 FALSE
2 179906 180054 1099 20 165484 165638 1119 5 wp 177 187 196 204 174 199 61 95 66 95 99 1.0598 0.24567 -0.23479 0.33195 FALSE
2 180492 180642 1106 20 166052 166229 1127 5 wp 202 183 197 201 269 180 70 77 86 152 119 1.0453 0.63664 -0.52829 0.058009 FALSE
2 180661 180791 1107 20 166224 166374 1128 5 wp 141 188 169 166 183 187 69 65 93 149 143 0.84378 0.79252 -0.71339 0.0013559 FALSE
2 180796 180936 1108 20 166380 166532 1129 5 wp 145 162 178 172 170 155 76 90 92 144 124 0.62686 0.48096 -0.47888 0.027769 FALSE
2 180976 181106 1109 20 166555 166690 1130 5 wp 212 210 245 236 225 201 154 141 139 235 189 0.32637 0.37587 -0.4248 0.04464 FALSE
2 181122 181266 1110 20 166705 166845 1131 5 wp 194 242 236 258 254 201 204 211 185 308 226 -0.13307 0.23876 -0.18778 0.33307 FALSE
2 181294 181447 1111 20 166869 167033 1132 5 wp 182 195 231 238 218 245 290 332 330 448 361 -0.9352 0.18442 -0.0081063 0.96623 FALSE
2 181567 181687 1112 20 167147 167271 1133 5 wp 202 202 207 225 213 190 294 281 268 460 447 -0.76084 0.52568 -0.5287 0.077567 FALSE
2 181696 181832 1113 20 167280 167398 1134 5 wp 160 134 150 131 151 151 180 175 221 413 378 -0.65568 0.88267 -0.96214 0.0004767 FALSE
2 181859 181990 1114 20 167445 167571 1135 5 wp 156 160 205 144 142 136 195 149 182 402 436 -0.32821 1.0919 -1.4289 0.00076369 FALSE
2 181993 182148 1115 20 167579 167731 1136 5 wp 150 190 231 178 205 194 205 223 259 456 496 -0.56531 0.91625 -0.92314 0.0079392 FALSE
2 182284 182432 1116 20 167867 168011 1137 5 wp 173 191 195 239 212 171 311 343 365 521 454 -1.154 0.36073 -0.24507 0.19958 FALSE
2 182437 182575 1117 20 168020 168159 1138 5 wp 189 231 231 222 215 184 122 167 178 248 193 0.1992 0.34408 -0.44522 0.021715 FALSE
2 182606 182747 1118 20 168190 168337 1139 5 wp 167 213 239 240 238 176 164 166 212 279 245 -0.10264 0.37559 -0.32888 0.10799 FALSE
2 182773 182915 1119 20 168345 168498 1140 5 wp 138 162 161 232 200 204 129 170 163 226 185 -0.28458 0.25798 0.17479 0.3744 FALSE
2 182925 183092 1120 20 168515 168657 1141 5 wp 137 161 179 188 181 175 120 185 150 166 156 -0.21081 -0.061387 0.22068 0.27311 FALSE
2 183086 183242 1121 20 168670 168823 1142 5 wp 138 143 182 180 177 184 100 161 151 195 134 -0.10607 0.099939 0.094139 0.64262 FALSE
2 183254 183396 1122 20 168837 168981 1143 5 wp 145 177 175 174 197 161 94 126 159 160 139 0.11208 0.090698 -0.025759 0.90011 FALSE
2 183571 183750 1125 20 169157 169311 1146 5 wp 160 177 170 186 210 153 160 208 209 190 121 -0.46548 -0.47741 0.55306 0.0054035 FALSE
2 183739 183882 1126 20 169319 169460 1147 5 wp 169 243 206 205 213 173 124 153 167 172 114 0.19017 -0.21904 0.1241 0.53569 FALSE
2 183902 184053 1127 20 169483 169655 1149 5 wp 148 167 179 171 208 170 116 187 187 139 100 -0.2614 -0.60723 0.72531 0.0004165 FALSE
2 184297 184441 1129 20 169880 170024 1151 5 wp 167 211 242 207 250 174 225 361 321 320 209 -0.82607 -0.3558 0.34841 0.074261 FALSE
2 184458 184582 1130 20 170019 170165 1152 5 wp 186 286 255 231 272 166 301 297 260 358 219 -0.55534 -0.19238 0.039867 0.90105 FALSE
2 184667 184788 1132 20 170250 170373 1154 5 wp 172 220 225 208 202 177 193 209 220 248 195 -0.30429 -0.072897 -0.029587 0.8788 FALSE
2 184813 184944 1133 20 170395 170526 1155 5 wp 179 211 252 185 226 171 147 199 198 258 177 -0.043922 0.095799 -0.26993 0.16347 FALSE
2 184968 185119 1134 20 170549 170706 1157 5 wp 100 145 146 180 156 165 145 198 184 193 110 -0.7171 -0.38819 0.72096 0.00041513 FALSE
2 185123 185276 1135 20 170710 170859 1158 5 wp 149 235 211 189 243 177 112 195 165 167 124 0.053893 -0.26606 0.27224 0.20622 FALSE
2 185329 185486 1137 20 170915 171086 1160 5 wp 196 187 208 221 223 198 123 187 180 203 163 0.00035398 0.010222 0.069992 0.72073 FALSE
2 186076 186213 1145 20 171637 171799 1166 5 wp 130 172 218 209 222 203 97 155 135 196 202 0.14325 0.49119 -0.22843 0.33749 FALSE
2 186238 186359 1146 20 171824 171940 1167 5 wp 206 229 259 221 230 178 102 104 116 144 93 0.81978 -0.032889 -0.14508 0.48338 FALSE
2 186383 186540 1147 20 171969 172129 1168 5 wp 174 216 202 214 197 140 144 165 172 163 131 0.012702 -0.28944 0.14867 0.4572 FALSE
2 186862 186998 1149 20 172456 172590 1171 5 wp 195 203 203 208 177 186 120 186 192 224 187 0.0013777 0.15798 -0.26738 0.16987 FALSE
2 187029 187168 1150 20 172613 172758 1172 5 wp 199 199 213 211 220 213 178 170 202 191 198 -0.13746 -0.069759 0.10837 0.65797 FALSE
2 187205 187337 1151 20 172768 172919 1173 5 wp 90 118 158 97 105 120 78 121 103 73 70 -0.0076915 -0.63763 0.43579 0.14005 FALSE
2 187394 187554 1152 20 172976 173116 1174 5 wp 167 264 248 204 208 202 151 170 166 138 132 0.18237 -0.42398 0.25681 0.19877 FALSE
2 187561 187683 1154 20 173136 173269 1176 5 wp 121 166 145 194 200 202 95 110 117 90 93 0.13626 -0.38391 0.82085 0.00020051 FALSE
2 187742 187856 1155 20 173330 173449 1177 5 wp 103 121 116 103 126 100 73 101 81 59 54 0.13423 -0.74422 0.66141 0.017725 FALSE
2 188037 188171 1158 20 173618 173752 1181 5 wp 168 169 174 178 186 199 90 125 109 97 91 0.3816 -0.3536 0.45937 0.034957 FALSE
2 188186 188332 1159 20 173770 173924 1182 5 wp 131 180 172 172 191 185 106 108 114 102 80 0.26466 -0.43359 0.58921 0.0074298 FALSE
2 188370 188506 1161 20 173963 174088 1184 5 wp 109 145 117 137 127 111 64 87 95 67 58 0.31273 -0.54636 0.52872 0.047011 FALSE
2 189375 189533 1173 20 174973 175118 1199 5 wp 153 204 193 202 178 176 62 112 95 71 45 0.755 -0.7876 0.77474 0.0010877 FALSE
2 189769 189937 1177 20 175339 175499 1203 5 wp 139 211 184 159 190 165 89 90 68 72 52 0.81015 -0.58656 0.50627 0.052298 FALSE
2 190076 190222 1182 20 175660 175805 1206 5 wp 203 234 241 207 210 213 75 114 92 85 83 0.99244 -0.30775 0.17103 0.43325 FALSE
2 190402 190552 1186 20 175985 176134 1208 5 wp 185 214 209 221 201 161 84 110 108 98 86 0.72917 -0.28665 0.189 0.38312 FALSE
2 190979 191125 1192 20 176585 176711 1215 5 wp 143 176 219 165 166 147 124 135 141 170 122 0.13518 -0.040087 -0.15905 0.43815 FALSE
2 191339 191463 1194 20 176923 177047 1219 5 wp 168 182 167 163 192 195 145 157 163 273 201 -0.13139 0.44153 -0.38591 0.047923 FALSE
2 191479 191624 1195 20 177063 177210 1220 5 wp 139 207 220 158 160 145 148 199 243 296 206 -0.34621 0.18844 -0.50161 0.017119 FALSE
2 191643 191788 1196 20 177234 177380 1222 5 wp 187 308 285 207 248 191 416 498 473 545 431 -1.1294 -0.087843 -0.20824 0.24801 FALSE
2 191925 192077 1197 20 177512 177679 1223 5 wp 166 246 182 204 229 171 443 437 483 738 639 -1.5016 0.4311 -0.43977 0.070851 FALSE
2 192333 192497 1199 20 177961 178089 1225 5 wp 94 128 111 100 130 85 130 205 211 237 177 -0.9893 0.03048 -0.14503 0.48665 FALSE
2 192644 192790 1202 20 178256 178374 1227 5 wp 134 207 190 75 152 108 99 109 112 143 127 0.43028 0.17967 -0.8688 0.0030863 FALSE
2 192962 193100 1204 20 178579 178722 1230 5 wp 145 186 218 188 171 193 71 84 85 156 124 0.90453 0.64479 -0.66061 0.0019955 FALSE
2 193111 193274 1205 20 178745 178885 1231 5 wp 120 150 124 143 122 113 55 46 42 101 69 1.1677 0.65334 -0.74763 0.0061759 FALSE
2 193313 193439 1206 20 178897 179023 1232 5 wp 187 248 254 184 184 171 52 52 69 95 91 1.704 0.53264 -0.91462 6.6471e-05 FALSE
2 193457 193638 1207 20 179042 179162 1233 5 wp 76 124 123 103 157 86 16 46 25 37 16 1.6238 -0.29475 0.36468 0.47711 FALSE
2 193861 194025 1208 20 179445 179608 1234 5 wp 201 235 247 180 185 162 108 110 123 142 124 0.71317 0.063672 -0.47078 0.021985 FALSE
2 194069 194207 1209 20 179662 179822 1235 5 wp 139 190 183 151 203 146 54 111 60 119 101 0.91111 0.40821 -0.47383 0.073874 FALSE
2 194219 194371 1210 20 179810 179966 1237 5 wp 200 206 200 236 225 175 116 114 114 201 157 0.53111 0.47192 -0.444 0.026049 FALSE
2 194396 194542 1212 20 179982 180127 1238 5 wp 180 269 275 216 248 214 114 137 128 190 147 0.6398 0.25054 -0.36947 0.062018 FALSE
2 194553 194691 1213 20 180141 180294 1239 5 wp 140 184 171 157 148 169 87 117 94 155 118 0.44709 0.29545 -0.38416 0.072846 FALSE
2 195188 195336 1219 20 180770 180928 1247 5 wp 144 148 147 174 158 194 95 91 91 188 203 0.37261 0.93 -0.70109 0.030286 FALSE
2 195336 195494 1221 20 180918 181079 1248 5 wp 196 202 193 246 163 223 114 117 138 224 172 0.39636 0.51494 -0.45162 0.11234 FALSE
2 195497 195653 1222 20 181075 181225 1249 5 wp 175 198 233 201 221 198 93 152 131 180 172 0.41207 0.34564 -0.34404 0.083448 FALSE
2 195651 195793 1223 20 181221 181351 1250 5 wp 153 191 173 149 182 149 64 84 81 111 74 0.89282 0.10978 -0.25031 0.27968 FALSE
2 195847 195971 1224 20 181399 181555 1251 5 wp 109 130 131 114 125 101 41 56 43 60 42 1.1194 -0.038265 -0.1182 0.7009 FALSE
2 196284 196408 1226 20 181870 181996 1253 5 wp 208 221 249 241 233 211 82 89 85 154 88 1.12 0.32429 -0.34451 0.10101 FALSE
2 196440 196590 1227 20 182025 182187 1254 5 wp 222 268 274 226 254 228 61 116 81 131 124 1.2912 0.42324 -0.56424 0.0065979 FALSE
2 196604 196760 1228 20 182199 182345 1255 5 wp 147 205 227 154 190 158 62 90 92 89 63 0.96101 -0.25915 0.027196 0.90669 FALSE
2 196773 196920 1229 20 182356 182500 1256 5 wp 164 191 254 189 206 210 74 154 100 146 118 0.62345 0.13137 -0.16373 0.56947 FALSE
2 196936 197099 1230 20 182537 182669 1257 5 wp 133 138 141 130 159 121 70 166 103 105 80 0.032241 -0.42513 0.37551 0.26515 FALSE
2 197097 197240 1231 20 182683 182833 1258 5 wp 141 170 197 181 214 144 100 163 153 165 124 0.010972 -0.096069 0.14674 0.47185 FALSE
2 197279 197419 1232 20 182866 183001 1259 5 wp 146 175 187 124 187 145 125 149 137 145 117 0.018262 -0.22844 0.040326 0.84666 FALSE
2 198231 198359 1234 20 183782 183939 1262 5 wp 149 236 231 200 228 152 253 310 306 390 301 -0.79176 0.089316 -0.20462 0.29194 FALSE
2 198472 198615 1235 20 184046 184188 1263 5 wp 150 252 238 194 200 151 123 228 181 193 126 -0.013642 -0.31005 0.055104 0.82983 FALSE
2 198628 198780 1236 20 184213 184357 1264 5 wp 159 225 232 199 204 154 155 218 205 234 166 -0.19392 -0.10969 -0.0652 0.7374 FALSE
2 199065 199177 1239 20 184619 184749 1266 5 wp 128 143 163 161 179 149 112 131 106 166 135 0.026526 0.2065 -0.068003 0.74634 FALSE
2 199973 200128 1251 20 185547 185671 1279 5 wp 205 231 251 210 183 155 108 148 115 117 108 0.60701 -0.29142 -0.070148 0.73519 FALSE
2 200251 200387 1253 20 185805 185963 1282 5 wp 134 158 150 190 173 177 58 87 81 117 96 0.69022 0.34393 -0.086652 0.70442 FALSE
2 200892 201020 1259 20 186450 186588 1289 5 wp 121 119 132 200 128 186 52 70 44 79 71 0.88483 0.28288 0.15308 0.70965 FALSE
2 201029 201165 1260 20 186600 186744 1290 5 wp 176 174 177 191 173 147 51 88 62 76 67 1.1204 -0.058168 -0.027507 0.90951 FALSE
2 201198 201322 1261 20 186773 186897 1291 5 wp 146 174 182 178 152 189 49 81 52 88 91 1.1855 0.41928 -0.39604 0.14713 FALSE
2 201347 201480 1262 20 186943 187060 1292 5 wp 180 197 172 162 150 177 49 81 74 99 89 1.1595 0.3199 -0.5199 0.041806 FALSE
2 201514 201644 1263 20 187091 187223 1293 5 wp 150 177 174 171 171 179 57 84 74 115 114 0.94151 0.5279 -0.50152 0.025881 FALSE
2 201653 201799 1264 20 187230 187379 1294 5 wp 190 203 202 177 186 185 85 127 131 163 159 0.52149 0.3487 -0.50177 0.013319 FALSE
2 202168 202296 1267 20 187744 187873 1296 5 wp 121 156 161 149 155 157 117 95 98 198 156 0.19223 0.59527 -0.54751 0.02452 FALSE
2 202555 202699 1268 20 188126 188285 1297 5 wp 143 150 139 135 139 183 85 91 81 192 168 0.46328 0.90718 -0.85517 0.0041499 FALSE
2 202826 202975 1270 20 188407 188579 1300 5 wp 97 101 123 111 111 104 102 65 82 238 204 0.051568 1.2249 -1.2363 8.5698e-05 FALSE
2 202980 203126 1271 20 188558 188722 1301 5 wp 117 164 187 141 155 133 94 133 102 195 154 0.21998 0.51013 -0.66192 0.0015606 FALSE
2 203452 203579 1273 20 189016 189160 1302 5 wp 132 98 114 149 138 127 102 133 105 215 171 -0.25404 0.60568 -0.38496 0.09508 FALSE
2 203585 203729 1274 20 189158 189304 1303 5 wp 224 247 212 262 247 229 157 138 143 345 277 0.34772 0.91469 -0.84162 4.0188e-05 FALSE
2 203742 203882 1275 20 189318 189460 1304 5 wp 209 227 198 223 232 184 144 114 136 255 268 0.38553 0.83033 -0.86371 0.0047343 FALSE
2 203909 204055 1276 20 189484 189630 1305 5 wp 166 181 159 209 221 204 98 121 103 222 183 0.37174 0.75473 -0.46597 0.020104 FALSE
2 204029 204187 1277 20 189637 189788 1306 5 wp 175 210 199 177 215 202 109 127 105 211 169 0.48918 0.57598 -0.58266 0.0035039 FALSE
2 204809 204972 1286 20 190396 190568 1317 5 wp 185 196 188 226 211 183 103 124 109 138 139 0.47898 0.15331 -0.068166 0.73962 FALSE
2 204989 205132 1287 20 190565 190713 1319 5 wp 147 167 171 173 181 145 70 84 103 101 104 0.63523 0.10905 -0.10399 0.64442 FALSE
2 205144 205293 1288 20 190723 190872 1321 5 wp 138 155 156 170 172 159 72 81 106 89 107 0.51216 0.038212 0.085982 0.70644 FALSE
2 205304 205446 1289 20 190880 191011 1322 5 wp 133 149 137 154 138 173 83 106 108 122 100 0.21733 0.0057804 0.11474 0.60914 FALSE
2 205442 205587 1291 20 191015 191161 1323 5 wp 204 254 258 218 229 189 158 194 173 178 165 0.15984 -0.18511 -0.018216 0.92598 FALSE
2 205557 205713 1292 20 191157 191279 1325 5 wp 152 158 149 139 134 133 133 155 130 155 150 -0.14815 -0.02624 -0.18744 0.38271 FALSE
2 205717 205880 1294 20 191267 191439 1326 5 wp 180 218 214 216 245 196 144 182 217 312 216 -0.1083 0.37763 -0.30952 0.10896 FALSE
2 206010 206145 1296 20 191571 191709 1329 5 wp 103 129 128 125 145 117 102 127 101 126 81 -0.16218 -0.26177 0.33362 0.15415 FALSE
2 206508 206634 1302 20 192053 192193 1333 5 wp 221 262 260 249 220 234 95 111 111 191 143 0.944 0.49387 -0.60395 0.002534 FALSE
2 206677 206799 1303 20 192238 192362 1334 5 wp 168 210 178 214 210 175 86 133 121 130 109 0.4331 -0.076913 0.14922 0.47471 FALSE
2 206836 206980 1304 20 192398 192538 1335 5 wp 266 323 337 321 321 241 248 300 293 280 256 -0.14888 -0.21969 0.11542 0.54544 FALSE
2 207138 207284 1305 20 192702 192843 1336 5 wp 171 186 213 177 194 228 88 119 125 151 124 0.50156 0.15769 -0.11217 0.64155 FALSE
2 207295 207452 1306 20 192857 193012 1337 5 wp 181 248 219 231 248 229 98 98 65 154 118 1.0151 0.47073 -0.3715 0.07637 FALSE
2 207465 207593 1307 20 193022 193174 1338 5 wp 179 217 234 217 206 161 67 89 87 114 90 1.0911 0.17233 -0.31574 0.14792 FALSE
2 207625 207773 1308 20 193182 193334 1339 5 wp 206 223 222 203 217 216 88 113 102 131 145 0.82381 0.30415 -0.37151 0.070336 FALSE
2 207800 207914 1309 20 193348 193509 1340 5 wp 173 198 217 229 191 224 79 76 54 114 120 1.1918 0.58782 -0.48341 0.090297 FALSE
2 207938 208084 1310 20 193506 193650 1342 5 wp 160 241 230 231 224 213 94 111 88 133 109 0.81238 0.14494 -0.087099 0.67608 FALSE
2 208128 208258 1311 20 193665 193821 1344 5 wp 145 197 188 231 233 262 87 140 111 173 166 0.36874 0.44669 -0.015187 0.94619 FALSE
2 208662 208798 1317 20 194218 194364 1353 5 wp 169 195 197 205 218 187 109 137 131 151 125 0.29079 -0.024932 0.11149 0.58417 FALSE
2 208817 208941 1319 20 194377 194501 1355 5 wp 133 178 187 144 165 162 80 119 102 129 131 0.4428 0.22775 -0.33386 0.12074 FALSE
2 208954 209105 1322 20 194519 194714 1357 5 wp 148 173 134 187 173 155 118 162 152 217 195 -0.20188 0.36484 -0.22331 0.26268 FALSE
2 209152 209294 1323 20 194685 194854 1358 5 wp 128 193 203 155 182 137 131 191 178 178 124 -0.21872 -0.30516 0.13339 0.50867 FALSE
2 209337 209481 1324 20 194895 195041 1359 5 wp 210 306 306 277 303 203 178 257 221 296 208 0.038363 0.040138 -0.14126 0.46681 FALSE
2 209535 209685 1325 20 195091 195242 1360 5 wp 144 195 186 175 206 187 114 224 189 196 173 -0.27446 -0.065071 0.15148 0.50463 FALSE
2 209720 209868 1326 20 195280 195428 1361 5 wp 226 251 272 239 242 187 195 241 229 321 250 -0.11217 0.20087 -0.40353 0.037295 FALSE
2 209881 210042 1327 20 195442 195602 1362 5 wp 180 192 224 193 196 215 201 199 215 296 296 -0.34062 0.37374 -0.38335 0.13979 FALSE
2 210071 210207 1329 20 195630 195751 1363 5 wp 215 256 246 244 285 220 175 200 220 311 211 -0.016561 0.22193 -0.19508 0.31498 FALSE
2 210225 210350 1330 20 195786 195911 1364 5 wp 157 224 221 224 191 152 99 182 165 187 161 0.15773 0.086023 -0.20222 0.36843 FALSE
2 210362 210520 1331 20 195924 196079 1365 5 wp 178 177 181 185 200 201 156 181 178 239 214 -0.2234 0.24202 -0.14911 0.44299 FALSE
2 210551 210694 1332 20 196111 196267 1366 5 wp 179 223 213 245 233 236 148 229 193 270 211 -0.16774 0.18472 0.0011862 0.99512 FALSE
2 210713 210846 1333 20 196274 196408 1367 5 wp 123 179 188 140 165 143 99 153 146 150 96 0.016742 -0.27322 0.11834 0.57632 FALSE
2 210870 211016 1334 20 196430 196585 1368 5 wp 131 159 148 183 187 179 130 213 153 163 145 -0.45549 -0.25151 0.54578 0.0068936 FALSE
2 211365 211506 1339 20 196925 197061 1372 5 wp 175 188 192 207 175 176 145 248 198 186 192 -0.35769 -0.19151 0.16384 0.47386 FALSE
2 211705 211885 1344 20 197280 197422 1376 5 wp 209 285 278 216 262 192 166 337 324 214 163 -0.36069 -0.68426 0.44866 0.12738 FALSE
2 212292 212439 1348 20 197863 197998 1382 5 wp 146 226 208 186 217 148 173 303 245 240 175 -0.5921 -0.36458 0.26121 0.23382 FALSE
2 212528 212670 1349 20 198089 198241 1383 5 wp 124 154 155 148 190 109 95 217 154 117 85 -0.36097 -0.75816 0.76213 0.04245 FALSE
2 213031 213178 1354 20 198593 198737 1391 5 wp 131 157 171 187 177 181 130 196 164 216 193 -0.37392 0.17467 0.044092 0.82327 FALSE
2 213349 213511 1357 20 198908 199051 1396 5 wp 150 163 154 126 127 155 104 158 138 135 97 -0.05044 -0.36133 0.13569 0.52942 FALSE
2 213618 213779 1361 20 199178 199333 1399 5 wp 154 163 184 159 171 178 111 139 141 126 137 0.076541 -0.13426 0.12294 0.55405 FALSE
2 213795 213937 1362 20 199345 199477 1400 5 wp 169 182 165 164 196 173 107 156 127 165 171 0.12958 0.2272 -0.21787 0.31017 FALSE
2 214405 214557 1370 20 199970 200118 1408 5 wp 151 213 218 248 244 223 89 154 141 108 112 0.32064 -0.35954 0.63001 0.002258 FALSE
2 214594 214730 1372 20 200152 200268 1409 5 wp 164 186 182 204 199 192 75 97 134 107 81 0.52114 -0.27701 0.40509 0.062595 FALSE
2 214745 214891 1373 20 200296 200422 1410 5 wp 202 211 199 216 189 212 88 132 124 122 102 0.55903 -0.18824 0.16527 0.42794 FALSE
2 215053 215203 1378 20 200611 200765 1414 5 wp 152 186 179 196 193 188 64 109 102 112 96 0.63556 0.031866 0.095768 0.66109 FALSE
2 215504 215655 1382 20 201066 201217 1418 5 wp 201 217 220 248 215 204 74 78 91 118 118 1.1099 0.38804 -0.35989 0.090385 FALSE
2 215666 215820 1383 20 201227 201383 1419 5 wp 134 170 174 143 181 134 72 71 65 89 104 0.90543 0.32527 -0.41985 0.095411 FALSE
2 215809 215979 1384 20 201379 201547 1420 5 wp 166 129 151 195 155 146 89 86 78 146 157 0.5355 0.69004 -0.59012 0.10282 FALSE
2 216150 216292 1387 20 201700 201864 1422 5 wp 220 260 265 258 274 214 186 199 174 354 251 0.12113 0.52049 -0.55428 0.0042178 FALSE
2 216281 216439 1388 20 201847 201999 1423 5 wp 132 183 157 162 170 161 230 229 172 282 193 -0.73104 -0.022428 0.058577 0.86021 FALSE
2 216585 216717 1389 20 202142 202276 1424 5 wp 134 178 167 175 169 141 268 280 274 449 298 -1.0773 0.26111 -0.27481 0.18997 FALSE
2 216729 216883 1390 20 202289 202441 1425 5 wp 116 120 144 159 134 174 218 194 208 498 519 -1.0118 1.1382 -0.86649 0.033079 FALSE
2 216887 217020 1391 20 202447 202563 1426 5 wp 146 177 134 197 153 152 240 242 227 648 564 -0.92869 1.1898 -1.0911 7.3033e-06 FALSE
2 217034 217177 1392 20 202595 202736 1427 5 wp 173 178 198 149 182 174 310 285 312 633 541 -1.0231 0.78301 -0.93777 0.00021386 FALSE
2 217310 217456 1393 20 202868 203017 1428 5 wp 128 143 135 144 131 99 104 163 165 163 135 -0.36183 -0.10181 -0.055311 0.79474 FALSE
2 217490 217646 1394 20 203054 203206 1429 5 wp 194 295 256 203 250 185 173 221 207 276 236 0.019142 0.19693 -0.44939 0.020485 FALSE
2 217654 217813 1396 20 203238 203376 1430 5 wp 192 230 209 195 223 225 162 195 186 288 257 -0.067925 0.43395 -0.43735 0.02372 FALSE
2 217860 217976 1397 20 203419 203536 1431 5 wp 149 139 146 153 145 164 104 124 90 116 103 0.16762 -0.11538 0.16849 0.53368 FALSE
2 218002 218148 1399 20 203564 203705 1432 5 wp 188 259 239 271 258 210 121 180 142 171 145 0.34756 -0.056707 0.13282 0.5015 FALSE
2 218138 218298 1400 20 203701 203858 1434 5 wp 125 171 173 170 185 159 103 149 98 97 72 0.13549 -0.62864 0.73226 0.0010162 FALSE
2 218314 218450 1401 20 203867 204012 1435 5 wp 152 199 190 195 224 184 78 126 92 103 76 0.58968 -0.29986 0.4251 0.052486 FALSE
2 218597 218729 1406 20 204159 204326 1438 5 wp 176 191 191 182 217 213 82 103 127 104 90 0.56118 -0.25665 0.35699 0.096883 FALSE
2 218760 218934 1408 20 204322 204493 1439 5 wp 164 211 194 194 194 234 111 138 133 112 91 0.28927 -0.48871 0.59303 0.0075382 FALSE
2 218948 219094 1409 20 204511 204670 1440 5 wp 168 206 196 212 236 198 93 126 117 102 99 0.48099 -0.30836 0.45563 0.031386 FALSE
2 219064 219220 1410 20 204629 204786 1441 5 wp 150 211 204 186 223 182 76 134 122 110 90 0.48864 -0.29701 0.3333 0.11848 FALSE
2 219260 219423 1412 20 204822 204952 1444 5 wp 177 215 220 174 207 151 91 148 152 86 101 0.37121 -0.6173 0.38035 0.073633 FALSE
2 219414 219560 1414 20 204976 205104 1446 5 wp 182 245 233 228 202 234 93 157 150 114 115 0.44625 -0.359 0.34406 0.11539 FALSE
2 219574 219710 1415 20 205095 205248 1448 5 wp 103 141 142 159 164 129 68 107 81 74 67 0.30971 -0.42719 0.62426 0.012497 FALSE
2 219674 219802 1416 20 205230 205365 1449 5 wp 87 111 96 125 121 88 39 80 69 55 39 0.37755 -0.56556 0.71212 0.022626 FALSE
2 227183 227335 2 20 206817 206964 1 6 wp 151 176 198 179 228 147 250 315 397 319 218 -1.1537 -0.42384 0.46281 0.076532 FALSE
2 227513 227665 3 20 207142 207296 2 6 wp 173 232 218 175 194 176 94 149 165 219 228 0.33522 0.5862 -0.80718 0.00049618 FALSE
2 227679 227807 4 20 207312 207456 3 6 wp 162 174 179 166 166 189 64 95 85 123 158 0.80562 0.66948 -0.68319 0.028826 FALSE
2 227815 227966 5 20 207455 207603 4 6 wp 123 123 162 161 178 131 54 62 64 85 91 0.897 0.40217 -0.23585 0.34701 FALSE
2 227988 228146 6 20 207621 207778 6 6 wp 210 234 224 232 253 239 65 77 87 126 114 1.2646 0.49659 -0.41473 0.050614 FALSE
2 228317 228456 8 20 207933 208092 8 6 wp 186 246 244 300 271 270 84 82 80 173 143 1.1645 0.77977 -0.49209 0.016263 FALSE
2 228922 229068 13 20 208558 208704 13 6 wp 131 156 157 174 168 159 42 92 75 54 49 0.81769 -0.57993 0.72243 0.0055959 FALSE
2 229120 229257 14 20 208736 208880 14 6 wp 114 136 117 138 127 145 58 119 71 61 49 0.30111 -0.73292 0.86281 0.0056063 FALSE
2 229377 229517 16 20 209013 209188 16 6 wp 140 232 226 242 270 190 92 113 98 128 111 0.68257 0.083286 0.12229 0.60389 FALSE
2 229532 229714 19 20 209218 209356 19 6 wp 197 260 270 227 223 172 98 179 106 111 90 0.64678 -0.49522 0.23861 0.31569 FALSE
2 229895 230035 23 20 209558 209670 23 6 wp 154 182 207 193 164 156 68 131 113 85 76 0.52637 -0.51532 0.40245 0.072813 FALSE
2 230691 230846 32 20 210305 210461 31 6 wp 154 210 223 197 204 151 99 196 140 114 83 0.1593 -0.70691 0.58769 0.019027 FALSE
2 231032 231189 37 20 210689 210822 36 6 wp 166 242 230 179 201 175 108 135 122 126 84 0.5151 -0.38228 0.15473 0.46093 FALSE
2 231247 231385 39 20 210883 211015 38 6 wp 88 132 127 102 120 108 58 90 70 59 31 0.38505 -0.8625 0.76604 0.0099938 FALSE
2 231357 231499 41 20 210992 211134 40 6 wp 145 172 191 180 197 162 89 142 87 94 59 0.39502 -0.63644 0.68937 0.0022489 FALSE
2 232403 232531 54 20 212039 212159 49 6 wp 109 179 122 113 121 126 62 121 101 92 66 0.2574 -0.41005 0.20136 0.51519 FALSE
2 233312 233464 67 20 212946 213095 60 6 wp 202 232 277 239 252 213 130 178 166 131 110 0.30256 -0.54765 0.50132 0.012816 FALSE
2 233902 234052 75 20 213533 213690 68 6 wp 169 185 239 199 192 186 81 151 112 154 92 0.51349 -0.062617 -0.0065409 0.97782 FALSE
2 234115 234255 79 20 213749 213889 70 6 wp 134 177 154 164 180 130 85 125 131 141 89 0.16866 -0.14874 0.14149 0.51437 FALSE
2 234360 234518 82 20 213965 214105 73 6 wp 161 201 192 152 184 175 95 170 179 170 104 0.051697 -0.27129 0.12581 0.60418 FALSE
2 234826 234988 89 20 214446 214628 79 6 wp 112 174 157 177 194 182 169 212 209 291 210 -0.70375 0.18175 0.11352 0.55968 FALSE
2 234964 235100 91 20 214597 214737 80 6 wp 137 161 157 133 181 185 199 263 230 262 242 -0.88736 -0.023725 0.12805 0.52593 FALSE
2 235071 235229 92 20 214731 214862 81 6 wp 83 121 139 126 111 96 147 224 188 133 85 -0.98905 -0.93834 0.86876 8.1967e-05 FALSE
2 235528 235632 94 20 215136 215284 84 6 wp 68 64 72 70 72 96 153 155 135 210 171 -1.4126 0.19132 0.0013981 0.99648 FALSE
2 235868 235982 96 20 215501 215615 85 6 wp 144 197 155 153 184 122 175 263 272 247 176 -0.79364 -0.32112 0.17324 0.37648 FALSE
2 236299 236437 97 20 215925 216062 86 6 wp 87 131 109 94 146 66 128 186 166 82 45 -0.83754 -1.5079 1.3726 9.6042e-06 FALSE
2 236467 236618 98 20 216097 216247 87 6 wp 198 214 227 219 260 233 301 326 267 433 358 -0.77915 0.23623 -0.11501 0.61256 FALSE
2 236641 236801 100 20 216271 216434 88 6 wp 84 92 95 90 97 79 90 142 140 179 139 -0.72996 0.20479 -0.2674 0.25887 FALSE
2 236781 236926 101 20 216415 216559 89 6 wp 141 180 202 162 199 136 203 277 237 378 267 -0.74124 0.26491 -0.37135 0.056189 FALSE
2 237054 237208 103 20 216680 216840 91 6 wp 102 136 120 115 149 85 122 169 149 176 109 -0.58029 -0.21271 0.13885 0.52409 FALSE
2 237221 237365 105 20 216851 216997 93 6 wp 222 272 237 233 251 213 311 302 298 431 385 -0.61757 0.25669 -0.36093 0.12417 FALSE
2 237387 237543 106 20 217020 217170 94 6 wp 182 276 260 222 232 227 336 339 367 519 408 -0.84099 0.24271 -0.34115 0.071208 FALSE
2 237668 237810 107 20 217294 217442 95 6 wp 227 215 183 187 209 170 288 337 328 385 312 -0.88482 -0.030947 -0.15865 0.41382 FALSE
2 237896 238020 108 20 217527 217652 96 6 wp 180 277 238 228 244 196 309 352 327 434 309 -0.80588 -0.002528 -0.082222 0.66693 FALSE
2 238029 238180 109 20 217660 217785 97 6 wp 97 117 112 160 148 133 134 195 193 253 203 -0.9568 0.23508 0.1677 0.40758 FALSE
2 238477 238597 112 20 218076 218228 99 6 wp 158 194 195 163 199 196 427 481 414 564 456 -1.5695 0.03996 -0.038877 0.85901 FALSE
2 238607 238763 113 20 218237 218390 100 6 wp 194 265 269 273 279 242 289 390 416 344 284 -0.87314 -0.37074 0.46806 0.013705 FALSE
2 238788 238916 114 20 218417 218549 101 6 wp 84 129 137 110 131 90 101 178 165 113 74 -0.62151 -0.81921 0.71107 0.0067057 FALSE
2 238963 239117 115 20 218592 218753 102 6 wp 150 162 170 139 219 144 138 219 194 146 128 -0.46356 -0.56881 0.58682 0.013094 FALSE
2 239700 239848 122 20 219333 219457 110 6 wp 187 255 232 225 251 192 144 196 157 172 132 0.15339 -0.28686 0.2418 0.221 FALSE
2 239904 240010 124 20 219535 219643 112 6 wp 143 154 133 140 150 155 71 98 89 104 88 0.46171 0.0020387 0.01236 0.95793 FALSE
2 240023 240155 126 20 219655 219783 114 6 wp 149 197 197 166 178 141 73 137 125 110 82 0.42198 -0.3704 0.17618 0.42042 FALSE
2 240341 240494 128 20 219970 220129 116 6 wp 188 209 222 215 210 199 84 101 130 128 109 0.69447 0.017358 -0.039028 0.85151 FALSE
2 240517 240663 129 20 220147 220292 117 6 wp 115 157 158 145 178 137 60 94 82 80 71 0.58349 -0.21097 0.27814 0.25764 FALSE
2 240676 240826 130 20 220263 220435 118 6 wp 117 193 171 195 166 182 95 135 121 127 101 0.16617 -0.19587 0.34945 0.10086 FALSE
2 240824 240971 131 20 220451 220598 120 6 wp 159 209 232 187 219 200 121 149 137 182 144 0.27009 0.10155 -0.11364 0.56838 FALSE
2 240990 241144 132 20 220622 220779 121 6 wp 194 173 213 230 198 214 118 126 121 153 132 0.38502 0.063384 0.045503 0.84635 FALSE
2 241149 241300 133 20 220781 220935 122 6 wp 264 335 335 277 278 266 215 171 170 214 168 0.43144 -0.14886 -0.065028 0.80532 FALSE
2 241313 241463 134 20 220945 221097 123 6 wp 76 103 86 72 91 56 82 140 102 67 23 -0.56413 -1.4497 1.1371 0.00091342 FALSE
2 241587 241754 135 20 221240 221389 124 6 wp 162 210 183 187 202 186 193 226 178 194 125 -0.39688 -0.49909 0.51935 0.012084 FALSE
2 241802 241948 137 20 221415 221579 125 6 wp 154 180 158 159 220 197 133 141 122 205 140 0.021721 0.20365 -0.010028 0.96749 FALSE
2 241963 242120 138 20 221595 221746 126 6 wp 150 216 187 235 188 185 129 158 132 264 134 0.10602 0.31237 -0.20212 0.46135 FALSE
2 242298 242426 141 20 221913 222057 128 6 wp 183 199 205 182 193 211 193 195 180 326 233 -0.24612 0.38003 -0.4132 0.056168 FALSE
2 242471 242601 142 20 222096 222233 129 6 wp 146 239 198 206 203 179 316 383 407 522 416 -1.2171 0.1853 -0.19779 0.29982 FALSE
2 242758 242908 143 20 222391 222539 130 6 wp 274 344 312 278 347 260 353 413 357 471 313 -0.5633 -0.11452 0.0074718 0.96705 FALSE
2 242917 243077 144 20 222550 222708 131 6 wp 157 221 225 231 228 200 181 219 175 248 183 -0.22586 -0.0014589 0.1023 0.598 FALSE
2 243091 243233 145 20 222725 222864 132 6 wp 268 281 245 261 248 235 207 266 235 360 223 -0.11081 0.12619 -0.2602 0.17796 FALSE
2 243737 243881 149 20 223392 223514 139 6 wp 188 237 223 191 209 171 107 166 141 112 113 0.36806 -0.44062 0.22503 0.27442 FALSE
2 244963 245087 161 20 224556 224716 155 6 wp 167 152 142 180 180 177 132 175 135 228 206 -0.21194 0.40484 -0.22727 0.31223 FALSE
2 245069 245226 162 20 224712 224879 156 6 wp 155 217 199 201 187 178 146 222 182 236 183 -0.22792 0.035379 -0.075904 0.69621 FALSE
2 245397 245553 165 20 225033 225187 159 6 wp 179 188 190 198 193 199 137 145 153 249 261 0.070427 0.66596 -0.61789 0.012629 FALSE
2 245559 245707 166 20 225193 225342 160 6 wp 149 198 199 180 205 165 215 291 309 310 220 -0.86071 -0.19963 0.17975 0.35731 FALSE
2 245987 246127 168 20 225626 225762 162 6 wp 167 158 139 179 169 163 150 129 112 266 179 -0.050046 0.56843 -0.47589 0.14034 FALSE
2 246128 246288 169 20 225767 225894 163 6 wp 140 153 148 172 170 150 208 212 167 326 224 -0.71069 0.29929 -0.17964 0.51347 FALSE
2 246266 246400 170 20 225901 226034 164 6 wp 144 181 139 144 159 117 172 149 159 288 176 -0.35313 0.3305 -0.51486 0.096035 FALSE
2 246424 246574 172 20 226058 226214 165 6 wp 157 181 179 180 169 184 175 180 159 313 302 -0.28813 0.68356 -0.66953 0.0085648 FALSE
2 246574 246690 173 20 226191 226325 166 6 wp 77 77 96 99 86 76 67 97 85 128 84 -0.27119 0.1851 -0.15913 0.56801 FALSE
2 246840 247001 174 20 226474 226610 167 6 wp 210 295 252 209 226 168 153 199 177 182 98 0.22995 -0.51224 0.15156 0.44549 FALSE
2 247326 247484 179 20 226984 227144 170 6 wp 154 167 171 221 190 181 161 225 174 283 145 -0.46504 0.0062657 0.22424 0.38421 FALSE
2 249394 249550 207 20 229028 229181 195 6 wp 135 180 191 195 166 179 83 121 113 98 96 0.39121 -0.27269 0.34099 0.11884 FALSE
2 249738 249884 209 20 229359 229505 198 6 wp 166 221 200 201 227 200 54 80 78 109 68 1.1881 0.15846 -0.091081 0.68648 FALSE
2 249883 250042 210 20 229515 229673 199 6 wp 194 290 273 211 233 207 75 112 99 107 87 1.1181 -0.13163 -0.11101 0.60186 FALSE
2 250055 250209 211 20 229688 229816 201 6 wp 178 191 179 198 166 207 88 91 68 125 109 0.85873 0.33756 -0.30996 0.28152 FALSE
2 250377 250520 214 20 229989 230144 204 6 wp 140 184 164 179 172 151 90 111 84 126 84 0.48806 -0.027515 0.036508 0.86911 FALSE
2 250521 250638 215 20 230155 230297 205 6 wp 175 213 247 212 244 200 95 141 114 156 123 0.57673 0.099697 -0.083444 0.68076 FALSE
2 250672 250829 217 20 230306 230464 206 6 wp 191 274 207 233 231 219 149 171 176 236 202 0.1488 0.24523 -0.25084 0.19636 FALSE
2 250873 250999 218 20 230484 230631 207 6 wp 198 286 254 213 244 207 189 177 215 263 269 0.04134 0.30253 -0.48179 0.049398 FALSE
2 251505 251663 222 20 231135 231290 210 6 wp 107 139 134 139 201 118 202 239 240 311 234 -1.1302 0.096064 0.13668 0.48687 FALSE
2 251700 251866 223 20 231383 231504 211 6 wp 145 170 176 145 129 114 238 271 300 241 221 -1.0075 -0.37961 0.0063095 0.9745 FALSE
2 252064 252234 228 20 231685 231819 214 6 wp 151 214 225 171 172 146 237 313 359 234 192 -0.90919 -0.66319 0.36532 0.064231 FALSE
2 252551 252712 233 20 232181 232339 218 6 wp 146 159 154 148 176 162 123 149 163 189 197 -0.20242 0.26772 -0.22017 0.31496 FALSE
2 252727 252843 234 20 232354 232484 219 6 wp 138 152 142 133 125 130 88 104 126 182 183 0.16289 0.6373 -0.82641 0.00029506 FALSE
2 253516 253658 246 20 233149 233290 227 6 wp 185 204 209 236 221 210 94 120 109 202 220 0.60768 0.8293 -0.70641 0.0011526 FALSE
2 253681 253818 247 20 233314 233448 228 6 wp 136 195 201 217 196 164 102 111 95 161 111 0.49277 0.23157 -0.14278 0.49427 FALSE
2 253829 253967 248 20 233457 233601 229 6 wp 128 159 160 133 148 154 92 96 87 129 132 0.40833 0.35363 -0.42029 0.068938 FALSE
2 253969 254135 249 20 233601 233733 230 6 wp 216 284 254 283 266 236 124 150 134 270 221 0.59803 0.69008 -0.66355 0.00067492 FALSE
2 254150 254307 250 20 233785 233937 231 6 wp 165 258 253 245 231 185 96 152 128 160 150 0.56018 0.16022 -0.21873 0.28548 FALSE
2 254308 254460 251 20 233940 234099 232 6 wp 272 380 384 299 284 255 185 268 240 332 273 0.29486 0.23553 -0.56769 0.0029004 FALSE
2 254629 254780 253 20 234265 234425 234 6 wp 127 155 166 170 199 140 124 179 161 342 245 -0.33154 0.76086 -0.61145 0.0017312 FALSE
2 254799 254947 254 20 234433 234565 235 6 wp 135 176 170 159 129 158 173 242 207 280 220 -0.6541 0.11071 -0.24558 0.20836 FALSE
2 255091 255235 255 20 234724 234873 236 6 wp 84 92 78 138 136 131 93 150 137 184 107 -0.85238 0.031228 0.60665 0.0076469 FALSE
2 255253 255399 256 20 234889 235034 237 6 wp 100 147 138 163 166 141 184 217 166 291 195 -0.85598 0.18221 0.077797 0.72556 FALSE
2 256978 257116 263 20 236623 236779 244 6 wp 103 109 117 116 119 126 150 162 180 191 177 -0.86667 0.0081039 0.093857 0.65482 FALSE
2 257116 257260 264 20 236758 236911 245 6 wp 166 179 171 177 193 182 201 175 161 333 319 -0.36305 0.69186 -0.63163 0.046048 FALSE
2 257255 257387 265 20 236899 237052 246 6 wp 149 175 159 161 172 166 140 118 132 264 183 0.010083 0.59426 -0.58012 0.011394 FALSE
2 257418 257575 267 20 237056 237216 247 6 wp 189 229 202 207 220 207 131 124 97 243 186 0.51951 0.69144 -0.69205 0.0012697 FALSE
2 257585 257728 268 20 237224 237371 248 6 wp 194 214 203 243 231 222 136 155 127 241 204 0.26192 0.51159 -0.35895 0.065354 FALSE
2 257733 257877 269 20 237371 237517 249 6 wp 207 214 187 225 195 235 151 141 135 245 206 0.21764 0.48816 -0.41662 0.1287 FALSE
2 257892 258039 271 20 237530 237674 250 6 wp 189 225 224 192 197 205 185 232 206 289 274 -0.25096 0.28728 -0.41983 0.03019 FALSE
2 258370 258514 273 20 238007 238155 253 6 wp 144 188 186 155 198 127 43 102 55 83 70 1.1052 0.059759 -0.20575 0.49058 FALSE
2 258537 258689 274 20 238171 238301 254 6 wp 116 179 173 155 185 130 75 110 116 123 63 0.35123 -0.28442 0.26227 0.2857 FALSE
2 265634 265749 2 20 239342 239456 2 7 wp 86 103 118 105 107 75 99 214 152 149 96 -0.85852 -0.48924 0.35588 0.33074 FALSE
2 265936 266086 4 20 239642 239792 5 7 wp 148 221 223 185 218 175 181 239 231 320 241 -0.42675 0.20746 -0.2682 0.16564 FALSE
2 266139 266282 5 20 239842 239992 6 7 wp 80 138 149 87 117 69 122 180 173 132 74 -0.66286 -0.79405 0.34223 0.21957 FALSE
2 266509 266635 6 20 240216 240343 7 7 wp 182 191 185 169 220 168 116 158 162 177 142 0.080951 -0.02343 -0.018668 0.92567 FALSE
2 266660 266796 7 20 240367 240508 8 7 wp 173 185 212 190 187 142 162 176 200 225 186 -0.20286 0.032983 -0.20576 0.29188 FALSE
2 266820 266938 8 20 240518 240644 9 7 wp 193 218 193 193 198 187 153 121 129 356 285 0.2822 1.0712 -1.1709 4.5253e-07 FALSE
2 266955 267099 9 20 240654 240804 10 7 wp 157 201 154 163 190 169 120 154 111 217 196 0.12633 0.52996 -0.53555 0.013038 FALSE
2 267107 267254 10 20 240814 240966 11 7 wp 155 203 165 184 182 175 125 139 103 235 153 0.21835 0.48296 -0.46521 0.033246 FALSE
2 267258 267386 11 20 240964 241091 12 7 wp 120 155 167 160 152 123 173 237 197 229 166 -0.74326 -0.19995 0.14558 0.46376 FALSE
2 267572 267705 12 20 241277 241420 13 7 wp 126 170 161 131 136 136 65 135 110 148 80 0.29069 -0.022759 -0.18471 0.47348 FALSE
2 267742 267877 13 20 241439 241584 14 7 wp 239 241 228 210 248 180 90 119 142 171 105 0.74267 0.066906 -0.26312 0.26021 FALSE
2 267925 268065 14 20 241597 241773 15 7 wp 180 192 186 188 213 161 77 120 108 159 115 0.59849 0.27037 -0.29994 0.15042 FALSE
2 268508 268656 20 20 242221 242364 23 7 wp 133 169 154 146 161 168 87 112 91 146 80 0.36795 0.046853 -0.016217 0.94178 FALSE
2 268674 268810 21 20 242382 242526 24 7 wp 161 193 175 180 187 165 78 106 92 157 106 0.65805 0.34789 -0.37385 0.079792 FALSE
2 268986 269132 24 20 242692 242838 28 7 wp 209 273 198 254 237 225 133 151 136 251 183 0.40825 0.46092 -0.42007 0.031055 FALSE
2 269138 269283 25 20 242847 242998 29 7 wp 153 223 204 215 182 163 127 136 111 190 126 0.33391 0.16082 -0.23933 0.27624 FALSE
2 269338 269476 26 20 243009 243178 30 7 wp 124 157 157 183 177 172 127 142 108 227 166 -0.076085 0.47192 -0.22088 0.27463 FALSE
2 269477 269613 27 20 243184 243320 31 7 wp 155 176 199 139 170 119 164 243 245 241 152 -0.5753 -0.31184 -0.032386 0.8693 FALSE
2 269746 269898 28 20 243478 243634 32 7 wp 160 201 161 191 178 159 300 274 230 542 474 -0.93385 0.74108 -0.76073 0.021466 FALSE
2 269900 270044 29 20 243630 243774 33 7 wp 150 149 144 151 133 112 231 192 210 404 243 -0.81665 0.40247 -0.61127 0.095138 FALSE
2 270168 270324 30 20 243874 244035 34 7 wp 150 173 181 201 196 212 197 189 180 293 238 -0.46678 0.31704 -0.072686 0.74849 FALSE
2 270343 270481 31 20 244048 244188 35 7 wp 158 161 215 203 179 187 138 127 117 199 145 0.18157 0.24763 -0.18666 0.477 FALSE
2 270506 270662 32 20 244218 244370 36 7 wp 197 232 217 270 194 237 241 258 236 304 233 -0.47976 -0.043525 0.13179 0.56142 FALSE
2 270669 270789 33 20 244377 244497 37 7 wp 70 101 111 107 115 86 97 137 133 109 59 -0.66579 -0.71613 0.81449 0.0014456 FALSE
2 271202 271345 39 20 244909 245063 43 7 wp 200 202 182 195 190 202 134 157 165 219 185 0.079264 0.25033 -0.27997 0.15246 FALSE
2 271623 271742 44 20 245322 245470 49 7 wp 141 169 204 221 215 187 90 102 103 152 113 0.51192 0.26287 -0.015892 0.9396 FALSE
2 272066 272215 47 20 245754 245880 53 7 wp 144 193 170 137 149 122 62 97 93 58 46 0.72985 -0.84727 0.50199 0.050194 FALSE
2 272393 272521 50 20 246066 246201 55 7 wp 134 159 173 176 209 161 58 84 80 90 65 0.7893 -0.094726 0.2895 0.22341 FALSE
2 272512 272665 52 20 246216 246358 56 7 wp 187 209 174 220 188 231 92 80 78 92 100 0.89159 0.042637 0.089798 0.78618 FALSE
2 272678 272834 53 20 246375 246525 57 7 wp 128 147 176 147 165 152 65 80 65 71 50 0.81561 -0.37871 0.38994 0.12814 FALSE
2 272821 272975 54 20 246523 246679 58 7 wp 192 211 257 236 216 209 71 121 91 120 86 0.94493 -0.032078 0.0029533 0.98891 FALSE
2 272992 273125 55 20 246699 246825 59 7 wp 125 157 144 157 168 190 46 76 74 58 49 0.84409 -0.44045 0.68795 0.0091921 FALSE
2 273133 273292 56 20 246829 246987 60 7 wp 143 199 194 197 218 188 95 119 104 135 90 0.46405 -0.084215 0.22591 0.28627 FALSE
2 273311 273441 57 20 247006 247146 61 7 wp 183 226 250 236 238 189 74 120 92 94 66 0.92379 -0.41339 0.38975 0.075103 FALSE
2 273458 273608 58 20 247162 247310 62 7 wp 171 194 192 185 226 162 71 84 75 96 82 0.99255 0.053892 -0.051228 0.82073 FALSE
2 273640 273762 59 20 247342 247462 63 7 wp 173 196 163 181 193 170 110 150 121 157 116 0.20361 -0.059993 0.05499 0.78921 FALSE
2 273926 274086 60 20 247625 247787 64 7 wp 119 168 157 174 172 160 46 80 66 40 20 0.92938 -1.2572 1.4187 8.7484e-07 FALSE
2 274105 274219 61 20 247798 247969 65 7 wp 159 190 168 183 188 136 37 83 53 37 30 1.3104 -0.93334 0.86594 0.0021076 FALSE
2 274328 274460 63 20 248026 248142 66 7 wp 72 103 96 72 125 65 28 65 63 15 12 0.53601 -2.0774 1.9911 0.00014274 FALSE
2 274449 274591 64 20 248161 248317 67 7 wp 169 190 177 205 185 198 67 109 102 95 103 0.67419 -0.046951 0.14774 0.49865 FALSE
2 274821 274969 68 20 248519 248684 71 7 wp 136 158 163 216 186 180 78 151 124 90 75 0.10201 -0.66003 0.9764 1.0058e-05 FALSE
2 275178 275314 71 20 248876 249018 73 7 wp 177 238 237 222 278 200 139 151 161 145 94 0.23939 -0.50628 0.57671 0.0043343 FALSE
2 275359 275497 72 20 249052 249196 74 7 wp 209 311 268 261 253 257 153 215 165 196 118 0.27605 -0.35233 0.29698 0.13348 FALSE
2 275510 275665 73 20 249209 249367 75 7 wp 166 252 233 230 192 200 105 178 134 95 57 0.36044 -1.0345 0.94617 4.6864e-05 FALSE
2 275780 275931 74 20 249481 249627 76 7 wp 150 222 206 141 181 133 50 97 67 52 36 1.1534 -0.85303 0.47911 0.0685 FALSE
2 275971 276100 75 20 249671 249823 77 7 wp 159 238 195 211 204 201 70 72 66 54 47 1.2151 -0.62278 0.65426 0.0076981 FALSE
2 276134 276270 76 20 249834 249968 78 7 wp 149 152 169 206 168 156 64 86 76 65 44 0.77815 -0.63263 0.76877 0.0021708 FALSE
2 276272 276410 77 20 249998 250132 79 7 wp 232 284 260 261 238 247 123 160 154 165 123 0.54667 -0.18025 0.092736 0.64157 FALSE
2 276449 276588 78 20 250151 250286 80 7 wp 130 191 213 184 210 149 149 262 240 182 107 -0.56313 -0.75014 0.7473 0.0041989 FALSE
2 276742 276878 79 20 250439 250575 81 7 wp 135 170 181 201 167 141 115 143 114 134 78 0.096624 -0.40386 0.43828 0.045512 FALSE
2 276892 277050 80 20 250591 250748 82 7 wp 184 256 243 246 247 235 90 121 116 121 88 0.77666 -0.22405 0.28943 0.16512 FALSE
2 277059 277219 81 20 250759 250913 83 7 wp 147 175 159 211 199 186 92 153 93 153 116 0.23237 0.09714 0.17854 0.39156 FALSE
2 277222 277378 82 20 250923 251076 84 7 wp 254 297 287 250 303 242 127 157 169 229 173 0.60607 0.24886 -0.36072 0.066438 FALSE
2 277397 277540 83 20 251094 251236 85 7 wp 181 223 165 210 209 214 107 139 111 134 136 0.39163 0.033191 0.087162 0.71142 FALSE
2 277551 277692 84 20 251258 251392 86 7 wp 181 185 174 167 204 160 92 116 136 141 116 0.37568 0.0063431 -0.071247 0.73309 FALSE
2 277700 277852 85 20 251398 251548 87 7 wp 172 172 185 196 189 143 105 159 133 126 91 0.14065 -0.44715 0.40337 0.055512 FALSE
2 277874 278021 86 20 251572 251718 88 7 wp 161 232 225 190 266 207 91 137 130 82 70 0.50404 -0.80395 0.87789 0.000125 FALSE
2 278207 278348 89 20 251906 252048 90 7 wp 171 228 254 226 250 222 52 107 98 81 68 1.0687 -0.34951 0.41902 0.060027 FALSE
2 278405 278540 90 20 252078 252219 91 7 wp 125 164 168 139 159 135 28 77 60 36 20 1.2012 -1.1257 1.0188 0.00087326 FALSE
2 278719 278863 91 20 252417 252561 92 7 wp 256 402 405 359 415 286 93 133 138 98 85 1.2559 -0.55693 0.52698 0.046619 FALSE
2 278878 279021 92 20 252578 252718 93 7 wp 76 153 125 127 144 101 37 83 64 37 18 0.66514 -1.3166 1.3692 0.00093411 FALSE
2 279046 279197 93 20 252732 252883 94 7 wp 148 165 150 154 202 128 57 96 92 63 70 0.65107 -0.43073 0.45012 0.1122 FALSE
2 279809 279925 103 20 253492 253648 105 7 wp 159 195 188 220 201 222 78 124 78 112 119 0.67355 0.16551 0.053226 0.8219 FALSE
2 279946 280090 104 20 253674 253789 108 7 wp 167 257 228 197 196 189 112 149 127 153 118 0.45894 -0.095263 -0.092803 0.64709 FALSE
2 280281 280438 107 20 253978 254135 111 7 wp 192 286 267 297 287 258 149 160 173 200 200 0.33189 0.16228 -0.01132 0.95402 FALSE
2 280455 280593 108 20 254147 254289 112 7 wp 174 247 246 200 220 188 119 185 136 173 171 0.31567 0.084669 -0.24537 0.21293 FALSE
2 280611 280749 109 20 254310 254470 113 7 wp 144 186 182 168 196 142 73 115 120 68 69 0.4553 -0.73008 0.67933 0.0033443 FALSE
2 280796 280952 110 20 254496 254650 114 7 wp 195 215 235 236 239 208 167 167 199 195 251 -0.017515 0.19465 -0.14791 0.62637 FALSE
2 281256 281415 111 20 254954 255116 115 7 wp 137 151 191 164 134 179 137 157 210 219 191 -0.35795 0.13375 -0.16187 0.56072 FALSE
2 281432 281560 112 20 255131 255258 116 7 wp 121 202 165 161 182 124 120 190 175 207 184 -0.2742 0.128 -0.22059 0.28987 FALSE
2 281597 281746 113 20 255284 255466 117 7 wp 165 240 228 208 205 219 136 194 188 268 227 0.0045009 0.36706 -0.39205 0.04243 FALSE
2 281756 281908 115 20 255455 255609 118 7 wp 235 291 303 243 312 222 178 213 223 341 307 0.1457 0.50864 -0.63662 0.000954 FALSE
2 281915 282056 116 20 255612 255750 119 7 wp 146 190 168 171 191 148 133 193 178 213 174 -0.27973 0.048804 -0.065519 0.74004 FALSE
2 282117 282251 117 20 255813 255949 120 7 wp 194 210 187 211 213 202 136 179 149 231 200 0.07075 0.32188 -0.27573 0.15649 FALSE
2 282252 282386 118 20 255948 256080 121 7 wp 171 220 225 232 211 238 188 211 225 295 246 -0.30973 0.2165 -0.096724 0.61796 FALSE
2 282397 282555 119 20 256094 256251 123 7 wp 214 235 214 217 260 193 157 226 195 241 203 -0.076582 0.050669 -0.076235 0.69453 FALSE
2 282564 282681 120 20 256260 256398 124 7 wp 95 148 127 143 170 140 91 124 142 182 124 -0.233 0.19795 0.066332 0.75729 FALSE
2 282754 282894 123 20 256452 256588 127 7 wp 141 199 165 178 176 177 146 212 205 230 192 -0.43755 0.016147 0.028669 0.88332 FALSE
2 282916 283072 124 20 256601 256767 129 7 wp 160 174 162 171 165 162 166 192 210 255 253 -0.47715 0.2746 -0.30436 0.13754 FALSE
2 283053 283192 125 20 256776 256892 130 7 wp 107 118 126 114 125 117 142 193 189 242 179 -0.85741 0.10688 -0.11924 0.5619 FALSE
2 283211 283377 126 20 256905 257076 131 7 wp 173 235 272 225 217 213 263 362 340 392 299 -0.79241 -0.057146 -0.020335 0.91579 FALSE
2 283403 283547 127 20 257116 257245 132 7 wp 122 208 200 159 176 122 259 372 395 338 202 -1.2412 -0.5139 0.27558 0.24989 FALSE
2 283652 283794 129 20 257344 257479 134 7 wp 132 178 178 122 152 144 179 227 230 219 181 -0.66898 -0.24279 -0.0073438 0.97037 FALSE
2 283788 283954 131 20 257513 257675 136 7 wp 144 174 172 162 203 185 183 286 241 300 208 -0.81104 -0.059759 0.19566 0.31406 FALSE
2 284626 284765 142 20 258333 258464 145 7 wp 152 199 197 163 193 162 121 219 178 169 129 -0.19309 -0.36415 0.25277 0.20679 FALSE
2 284913 285039 145 20 258611 258731 149 7 wp 169 199 207 178 177 162 121 173 161 151 111 0.058328 -0.3723 0.18669 0.35927 FALSE
2 285048 285205 147 20 258746 258885 151 7 wp 152 193 191 143 174 137 70 171 159 91 68 0.1693 -0.87798 0.60614 0.063055 FALSE
2 286544 286654 7 20 260238 260352 6 8 wp 156 155 185 168 181 128 75 133 143 91 89 0.23612 -0.5126 0.41372 0.12167 FALSE
2 286669 286814 9 20 260366 260511 8 8 wp 182 234 219 203 207 203 124 186 170 126 107 0.12463 -0.61085 0.53089 0.0089037 FALSE
2 286994 287143 11 20 260666 260823 12 8 wp 175 198 249 203 209 218 121 168 138 133 135 0.25896 -0.23465 0.22617 0.2849 FALSE
2 287307 287442 15 20 261005 261142 16 8 wp 165 229 260 172 184 179 124 147 150 167 138 0.34305 -0.041496 -0.27169 0.1749 FALSE
2 287462 287582 16 20 261158 261274 17 8 wp 157 206 203 179 178 179 114 136 107 147 109 0.37436 -0.063703 -0.042324 0.83841 FALSE
2 287606 287756 17 20 261302 261448 18 8 wp 125 145 142 165 134 169 107 165 140 217 191 -0.27656 0.42112 -0.2658 0.18994 FALSE
2 287780 287937 18 20 261475 261629 19 8 wp 135 191 179 171 179 195 125 157 135 265 219 -0.013284 0.63948 -0.55339 0.0047759 FALSE
2 287954 288110 19 20 261649 261804 20 8 wp 190 222 229 184 187 179 207 257 237 260 222 -0.41436 -0.11432 -0.13815 0.47754 FALSE
2 288417 288566 21 20 262106 262264 22 8 wp 164 202 207 187 173 138 198 236 172 380 262 -0.37441 0.48858 -0.72519 0.0007912 FALSE
2 288600 288753 22 20 262298 262450 23 8 wp 118 218 249 191 249 197 170 214 214 287 191 -0.33618 0.087385 0.021823 0.93142 FALSE
2 288904 289053 24 20 262596 262751 25 8 wp 137 166 152 219 180 220 144 137 147 362 256 -0.20651 0.93359 -0.51701 0.018023 FALSE
2 289075 289203 25 20 262774 262922 26 8 wp 183 240 218 226 233 175 207 218 228 273 213 -0.32032 -0.011658 -0.038627 0.8423 FALSE
2 289311 289450 26 20 263006 263151 27 8 wp 144 183 200 185 180 174 134 193 134 171 102 -0.092382 -0.34421 0.34878 0.090154 FALSE
2 289483 289620 27 20 263180 263342 28 8 wp 182 248 240 239 246 263 144 162 175 231 190 0.1869 0.22995 -0.095027 0.62565 FALSE
2 289651 289790 28 20 263349 263488 29 8 wp 220 304 274 297 281 243 185 200 211 304 279 0.12697 0.39521 -0.3842 0.047167 FALSE
2 289808 289946 29 20 263505 263643 30 8 wp 142 169 197 170 194 142 168 195 217 250 195 -0.4789 0.038408 -0.077712 0.69024 FALSE
2 289976 290110 30 20 263678 263805 31 8 wp 156 164 176 178 176 121 193 237 255 252 218 -0.74626 -0.11479 0.011743 0.95199 FALSE
2 290124 290264 31 20 263822 263958 32 8 wp 166 135 175 160 167 148 263 234 272 274 277 -0.98367 -0.058105 0.008062 0.98133 FALSE
2 290652 290789 36 20 264348 264490 39 8 wp 177 268 256 232 251 209 198 261 251 351 327 -0.30861 0.37021 -0.41451 0.031744 FALSE
2 291048 291159 41 20 264725 264860 45 8 wp 136 140 167 173 206 177 136 142 162 327 264 -0.27707 0.84526 -0.55195 0.0046945 FALSE
2 291194 291347 42 20 264883 265046 46 8 wp 152 170 165 184 216 171 179 224 234 318 250 -0.66794 0.25814 -0.065517 0.73532 FALSE
2 292174 292320 50 20 265867 266036 57 8 wp 172 212 202 199 232 184 298 326 301 470 384 -0.95244 0.30101 -0.26548 0.16835 FALSE
2 292467 292594 51 20 266162 266290 58 8 wp 185 231 218 206 241 158 243 304 284 322 220 -0.67633 -0.20419 0.098833 0.61211 FALSE
2 292624 292753 52 20 266322 266444 59 8 wp 140 143 180 169 165 155 120 165 131 125 89 -0.1266 -0.53929 0.58476 0.0061599 FALSE
2 292805 292925 53 20 266499 266620 60 8 wp 143 182 167 161 193 138 76 127 138 143 109 0.25465 -0.0048535 -0.030329 0.88659 FALSE
2 293293 293438 59 20 266992 267134 66 8 wp 173 198 176 187 172 168 123 165 157 220 179 0.019545 0.26953 -0.35802 0.069458 FALSE
2 293475 293618 60 20 267153 267299 67 8 wp 135 195 233 185 225 177 133 195 168 226 135 -0.10587 -0.046682 0.082597 0.70845 FALSE
2 293631 293771 61 20 267316 267468 68 8 wp 151 217 183 187 192 161 172 180 180 297 184 -0.24512 0.25508 -0.3142 0.11295 FALSE
2 293952 294115 63 20 267644 267798 70 8 wp 165 200 215 187 200 166 251 290 246 303 212 -0.73319 -0.2036 0.10261 0.59902 FALSE
2 294206 294328 64 20 267904 268025 71 8 wp 78 106 116 109 118 83 61 113 99 64 32 -0.13919 -1.0876 1.1035 0.00017022 FALSE
2 294363 294512 65 20 268050 268204 72 8 wp 197 237 279 239 247 201 158 232 195 287 143 0.003594 -0.045906 -0.039095 0.86503 FALSE
2 294548 294670 66 20 268246 268394 73 8 wp 102 161 124 161 187 118 104 148 120 201 102 -0.23079 0.099587 0.13478 0.65297 FALSE
2 294686 294812 67 20 268384 268513 74 8 wp 140 167 167 192 171 153 101 150 143 202 152 -0.011213 0.27182 -0.18274 0.36689 FALSE
2 294845 294989 68 20 268521 268685 75 8 wp 116 168 136 161 166 180 81 123 109 156 113 0.14285 0.20575 0.0405 0.85102 FALSE
2 294947 295126 69 20 268701 268844 76 8 wp 141 165 162 158 163 121 113 165 147 127 127 -0.13907 -0.30451 0.1853 0.37881 FALSE
2 295180 295302 70 20 268847 268997 77 8 wp 191 221 233 255 251 212 139 157 152 248 223 0.23801 0.49876 -0.37854 0.051183 FALSE
2 295331 295473 71 20 269021 269147 78 8 wp 168 212 200 170 209 124 122 143 155 137 97 0.17978 -0.42697 0.18325 0.37701 FALSE
2 295480 295614 72 20 269149 269325 79 8 wp 139 187 164 210 196 210 111 168 155 269 219 -0.10427 0.60054 -0.29768 0.12722 FALSE
2 295655 295792 73 20 269327 269487 80 8 wp 134 151 149 141 200 172 117 148 151 195 126 -0.2198 0.039949 0.1678 0.41264 FALSE
2 295780 295936 74 20 269474 269637 81 8 wp 135 196 173 204 191 155 143 162 179 214 187 -0.23231 0.15468 -0.059173 0.7636 FALSE
2 295957 296087 75 20 269656 269810 82 8 wp 191 294 284 170 219 165 208 238 226 211 182 -0.10371 -0.35137 -0.14762 0.45086 FALSE
2 296426 296566 78 20 270099 270260 84 8 wp 109 158 181 183 186 184 77 114 79 150 112 0.44177 0.37946 -0.098463 0.64962 FALSE
2 296889 297017 85 20 270581 270705 87 8 wp 117 139 142 125 179 134 46 58 56 69 66 1.0315 0.18594 -0.082287 0.76123 FALSE
2 297061 297203 87 20 270761 270896 89 8 wp 174 210 223 203 222 193 88 85 100 174 131 0.86238 0.57503 -0.5806 0.0048653 FALSE
2 297204 297342 88 20 270902 271035 90 8 wp 141 155 115 159 152 123 82 86 94 125 92 0.36854 0.14266 -0.10674 0.65749 FALSE
2 297358 297509 89 20 271050 271203 91 8 wp 158 201 194 201 202 171 154 169 167 252 251 -0.11639 0.46955 -0.44799 0.020758 FALSE
2 297508 297646 90 20 271201 271346 92 8 wp 127 174 156 200 188 179 214 210 226 382 310 -0.80593 0.50458 -0.22232 0.2538 FALSE
2 297678 297827 91 20 271373 271524 93 8 wp 149 187 186 212 185 179 277 309 274 458 377 -1.0149 0.37484 -0.26314 0.17673 FALSE
2 298196 298337 94 20 271889 272031 96 8 wp 98 148 139 129 137 117 136 179 161 201 128 -0.59479 -0.11989 0.084957 0.68432 FALSE
2 298378 298506 95 20 272074 272212 97 8 wp 136 138 152 172 161 139 150 141 162 238 223 -0.38009 0.4482 -0.33895 0.14713 FALSE
2 298508 298669 96 20 272231 272365 98 8 wp 152 165 129 196 157 204 122 120 158 215 211 -0.12533 0.52297 -0.23639 0.45507 FALSE
2 298676 298820 97 20 272376 272517 99 8 wp 143 192 197 213 223 240 134 155 137 256 248 0.026311 0.67444 -0.35146 0.11009 FALSE
2 298984 299136 99 20 272682 272833 101 8 wp 132 125 123 140 130 153 83 85 89 154 125 0.28267 0.53665 -0.41779 0.081515 FALSE
2 299149 299323 100 20 272840 272977 102 8 wp 119 116 134 116 105 126 97 86 93 114 100 0.12561 0.046998 -0.16784 0.54714 FALSE
2 299294 299450 101 20 272993 273151 103 8 wp 117 149 129 153 168 142 113 106 122 159 189 -0.086107 0.46976 -0.27432 0.37635 FALSE
2 299442 299600 102 20 273161 273308 104 8 wp 242 214 235 226 237 223 185 203 224 377 450 -0.10096 0.8875 -0.94418 0.012973 FALSE
2 299613 299761 103 20 273321 273475 105 8 wp 165 162 167 203 182 178 194 262 230 304 355 -0.74606 0.40105 -0.25346 0.42935 FALSE
2 299782 299942 104 20 273514 273646 106 8 wp 192 286 284 234 269 224 328 420 503 439 533 -1.0052 0.10397 -0.19414 0.5932 FALSE
2 301481 301633 106 20 275183 275317 108 8 wp 190 249 231 176 185 173 130 156 134 180 99 0.38483 -0.18663 -0.17014 0.39901 FALSE
2 301746 301917 108 20 275466 275618 109 8 wp 192 193 208 170 163 174 169 162 149 169 119 0.010254 -0.33898 0.077762 0.76402 FALSE
2 301949 302099 109 20 275668 275802 110 8 wp 181 238 239 190 198 220 141 139 102 186 124 0.47587 0.089802 -0.22517 0.41827 FALSE
2 302120 302251 110 20 275822 275952 111 8 wp 181 284 226 223 230 209 113 135 146 192 124 0.52004 0.094421 -0.18211 0.35939 FALSE
2 302242 302400 111 20 275989 276139 112 8 wp 147 138 167 159 176 155 125 134 106 146 116 0.020273 -0.065187 0.14351 0.53739 FALSE
2 302455 302613 112 20 276130 276312 113 8 wp 139 189 162 191 209 190 138 189 159 243 154 -0.27225 0.1211 0.11706 0.5515 FALSE
2 302750 302902 115 20 276455 276602 116 8 wp 246 283 286 255 237 221 173 236 223 246 198 0.087811 -0.081951 -0.14478 0.45836 FALSE
2 303354 303506 120 20 277049 277206 124 8 wp 113 154 122 142 157 133 75 120 104 105 76 0.10212 -0.29778 0.41694 0.077498 FALSE
2 303693 303815 122 20 277380 277513 127 8 wp 97 130 121 97 154 88 91 103 95 139 96 -0.024202 0.11152 -0.18611 0.47823 FALSE
2 303819 303979 123 20 277510 277657 128 8 wp 139 181 183 158 157 219 139 172 181 232 143 -0.25604 0.013384 0.057376 0.83631 FALSE
2 303983 304129 124 20 277678 277828 129 8 wp 159 207 165 193 223 199 140 195 184 237 173 -0.24668 0.082342 0.09735 0.61753 FALSE
2 304603 304765 128 20 278326 278468 133 8 wp 115 184 191 130 129 122 131 213 176 187 148 -0.3703 -0.20291 -0.18267 0.36891 FALSE
2 304781 304934 130 20 278482 278632 134 8 wp 120 192 170 152 181 107 85 195 183 182 104 -0.20325 -0.26266 0.0996 0.79687 FALSE
2 304944 305096 131 20 278644 278794 135 8 wp 128 168 171 165 159 162 130 127 107 185 157 0.058823 0.32414 -0.29306 0.1931 FALSE
2 305106 305237 132 20 278773 278935 137 8 wp 145 138 162 176 166 178 119 122 112 261 175 0.046757 0.70888 -0.51862 0.01581 FALSE
2 305265 305413 133 20 278965 279113 138 8 wp 106 153 153 137 125 155 67 85 106 166 121 0.38876 0.5757 -0.57884 0.011779 FALSE
2 305424 305530 134 20 279105 279234 139 8 wp 167 191 161 184 176 146 110 113 93 232 162 0.42743 0.72562 -0.80085 0.00012076 FALSE
2 305568 305701 135 20 279267 279401 140 8 wp 171 201 215 170 198 152 99 132 150 246 193 0.34333 0.63112 -0.84033 2.0267e-05 FALSE
2 305718 305877 136 20 279418 279574 141 8 wp 143 180 164 163 164 161 112 137 153 208 221 -0.0067462 0.53743 -0.56464 0.012807 FALSE
2 305895 306049 137 20 279585 279748 142 8 wp 186 217 231 241 250 182 236 264 295 417 439 -0.61596 0.54932 -0.50158 0.065087 FALSE
2 306231 306363 138 20 279931 280057 143 8 wp 140 162 145 148 185 148 243 290 279 418 374 -1.1459 0.39295 -0.32359 0.10069 FALSE
2 306379 306539 139 20 280063 280239 144 8 wp 175 224 226 233 227 230 324 256 274 508 492 -0.77297 0.63497 -0.51746 0.15544 FALSE
2 306548 306692 140 20 280246 280389 145 8 wp 174 231 234 197 196 196 188 184 195 298 256 -0.12592 0.38456 -0.52843 0.0062665 FALSE
2 306701 306856 141 20 280402 280554 146 8 wp 213 308 268 314 285 220 215 184 187 283 295 0.11141 0.40006 -0.3778 0.2212 FALSE
2 306872 307005 142 20 280564 280704 147 8 wp 201 210 194 219 217 190 154 231 211 226 231 -0.24876 0.06251 -0.053041 0.7867 FALSE
2 307110 307250 143 20 280808 280952 148 8 wp 117 151 126 160 143 159 293 320 298 496 423 -1.5031 0.43211 -0.23124 0.26059 FALSE
2 307219 307344 144 20 280921 281046 149 8 wp 150 224 176 183 160 138 317 311 361 629 533 -1.1484 0.64916 -0.87218 0.0001003 FALSE
2 307545 307682 145 20 281240 281388 150 8 wp 203 244 250 200 240 155 294 333 328 407 350 -0.74522 0.08785 -0.35421 0.065191 FALSE
2 307699 307839 146 20 281404 281566 151 8 wp 157 200 206 228 192 208 223 246 232 403 373 -0.61139 0.57368 -0.44259 0.031108 FALSE
2 307886 308022 148 20 281586 281723 152 8 wp 162 202 183 177 172 144 178 200 214 283 237 -0.40168 0.23583 -0.41996 0.03017 FALSE
2 308557 308737 157 20 282283 282440 160 8 wp 168 246 222 192 212 182 164 217 202 207 177 -0.16232 -0.17357 0.028044 0.88551 FALSE
2 308846 309004 158 20 282539 282701 161 8 wp 86 131 121 118 129 94 73 103 99 94 67 0.011427 -0.34989 0.33316 0.1993 FALSE
2 308995 309143 159 20 282710 282840 162 8 wp 126 157 158 130 160 133 85 136 123 101 102 0.080975 -0.32012 0.22844 0.30831 FALSE
2 309310 309455 161 20 282989 283150 164 8 wp 147 141 168 189 192 160 97 106 143 158 156 0.11871 0.29509 -0.087895 0.70006 FALSE
2 309464 309619 162 20 283164 283318 165 8 wp 161 181 151 170 184 159 127 132 133 242 211 0.045063 0.63101 -0.61112 0.0020653 FALSE
2 309595 309759 163 20 283294 283459 166 8 wp 159 196 179 176 203 217 140 152 128 213 232 0.050441 0.51975 -0.38782 0.19031 FALSE
2 309772 309918 164 20 283472 283594 167 8 wp 114 156 131 178 180 163 110 139 144 216 145 -0.25544 0.29307 0.054077 0.79164 FALSE
2 309915 310073 165 20 283616 283758 168 8 wp 175 176 151 162 167 202 148 138 151 246 251 -0.088745 0.61263 -0.5676 0.087136 FALSE
2 310067 310231 166 20 283783 283931 169 8 wp 175 226 192 194 199 188 161 192 185 295 221 -0.14616 0.35713 -0.41779 0.030488 FALSE
2 310247 310393 167 20 283947 284096 170 8 wp 315 364 350 353 348 277 309 337 381 585 547 -0.2845 0.57134 -0.68315 0.00024551 FALSE
2 310544 310689 168 20 284244 284405 171 8 wp 75 118 96 115 106 70 120 165 182 209 155 -0.97575 0.065272 -0.087837 0.68937 FALSE
2 310720 310862 169 20 284422 284564 172 8 wp 143 172 210 203 170 189 203 204 196 312 244 -0.50081 0.29231 -0.21905 0.31914 FALSE
2 310875 311015 170 20 284575 284718 173 8 wp 153 191 164 178 175 166 163 188 128 269 161 -0.21063 0.23402 -0.23563 0.39654 FALSE
2 311041 311175 171 20 284742 284874 174 8 wp 241 315 237 249 269 247 183 227 233 433 311 0.019933 0.62699 -0.71173 0.0002066 FALSE
2 311212 311338 172 20 284914 285040 175 8 wp 183 205 201 196 195 180 178 175 167 267 185 -0.11267 0.20205 -0.28158 0.14659 FALSE
2 311349 311499 173 20 285051 285201 176 8 wp 162 211 242 259 300 228 185 292 258 387 288 -0.53693 0.30588 0.019707 0.91877 FALSE
2 311735 311887 174 20 285430 285558 177 8 wp 150 167 164 141 135 154 66 144 130 72 51 0.24512 -1.0251 0.83296 0.0055032 FALSE
2 311899 312059 176 20 285599 285760 178 8 wp 195 180 178 226 213 157 130 156 121 188 127 0.16443 0.036295 0.020677 0.9365 FALSE
2 312061 312219 178 20 285761 285922 180 8 wp 204 193 232 239 223 225 133 159 126 195 170 0.307 0.22835 -0.13714 0.49138 FALSE
2 312254 312414 179 20 285939 286069 182 8 wp 167 235 215 188 181 199 132 148 132 176 156 0.28932 0.11197 -0.25572 0.19896 FALSE
2 312409 312558 181 20 286106 286252 184 8 wp 159 206 197 226 202 164 119 120 121 180 140 0.34959 0.24499 -0.20323 0.31428 FALSE
2 312730 312884 184 20 286426 286610 187 8 wp 154 237 194 231 218 203 125 132 138 248 231 0.27167 0.70568 -0.57577 0.0031197 FALSE
2 313317 313459 190 20 287018 287159 193 8 wp 98 92 122 114 118 109 64 88 81 89 61 0.14398 -0.21621 0.30898 0.25883 FALSE
2 313643 313799 194 20 287346 287503 196 8 wp 165 215 222 217 239 195 107 148 156 173 111 0.26793 -0.11549 0.19776 0.32481 FALSE
2 314413 314548 204 20 288095 288246 205 8 wp 107 129 149 157 185 140 53 118 100 121 88 0.23748 0.061298 0.23007 0.33683 FALSE
2 314530 314672 205 20 288234 288390 206 8 wp 144 166 169 153 204 132 83 155 148 160 113 0.04549 -0.066572 0.056633 0.81581 FALSE
2 314704 314828 206 20 288405 288530 208 8 wp 189 208 211 236 224 150 131 168 190 203 156 0.036011 -0.021591 -0.015115 0.93855 FALSE
2 314857 315013 208 20 288560 288717 209 8 wp 107 153 179 172 166 138 114 170 168 138 108 -0.32651 -0.44865 0.5385 0.010344 FALSE
2 315022 315166 209 20 288727 288849 210 8 wp 136 170 172 166 184 166 138 180 194 240 167 -0.38172 0.087787 -0.0077614 0.96859 FALSE
2 315197 315353 210 20 288896 289055 211 8 wp 79 113 118 117 155 85 119 185 181 137 98 -0.92593 -0.61786 0.78699 0.0013653 FALSE
2 315482 315638 212 20 289181 289338 212 8 wp 122 186 185 177 163 128 239 236 222 219 215 -0.81338 -0.26147 0.16041 0.59185 FALSE
2 315633 315781 213 20 289333 289483 213 8 wp 184 234 259 207 208 221 187 224 153 218 241 -0.037323 0.14214 -0.25422 0.40309 FALSE
2 315989 316123 215 20 289653 289845 216 8 wp 124 158 164 196 203 161 110 181 138 252 187 -0.22263 0.46035 -0.16434 0.40663 FALSE
2 316775 316917 224 20 290484 290624 221 8 wp 137 166 220 152 186 110 92 188 162 141 108 -0.022957 -0.3815 0.12266 0.70956 FALSE
2 316961 317105 225 20 290657 290811 222 8 wp 95 154 129 167 170 109 103 159 144 166 128 -0.38642 -0.037104 0.2438 0.25097 FALSE
2 317109 317259 226 20 290811 290959 223 8 wp 157 195 227 164 197 133 143 199 192 214 154 -0.16668 -0.11504 -0.14733 0.45394 FALSE
2 317272 317427 227 20 291008 291132 224 8 wp 216 182 216 191 214 202 126 209 181 212 162 -0.0097337 -0.031961 -0.027008 0.90309 FALSE
2 317438 317575 228 20 291144 291276 225 8 wp 98 116 177 114 151 88 61 98 90 95 67 0.36967 -0.19281 0.012196 0.9733 FALSE
2 317582 317736 229 20 291285 291438 226 8 wp 223 288 270 245 260 208 79 111 103 132 135 1.1323 0.30386 -0.46827 0.022107 FALSE
2 317742 317898 230 20 291452 291588 227 8 wp 153 223 230 222 234 177 53 81 76 73 53 1.2431 -0.3119 0.34617 0.14283 FALSE
2 317927 318060 231 20 291628 291762 228 8 wp 70 132 158 135 162 82 33 84 50 24 14 0.83166 -1.6964 1.7489 0.0043162 FALSE
2 318200 318328 232 20 291904 292028 229 8 wp 180 297 262 219 279 205 197 341 245 354 210 -0.36604 -0.058394 -0.037439 0.89046 FALSE
2 318349 318503 233 20 292053 292206 230 8 wp 151 262 239 219 252 167 138 181 136 165 84 0.21647 -0.47904 0.42317 0.15596 FALSE
2 318515 318651 234 20 292221 292357 231 8 wp 161 241 223 216 238 187 146 176 169 192 151 0.055873 -0.096754 0.10494 0.59297 FALSE
2 319131 319285 240 20 292832 292993 236 8 wp 129 154 146 176 164 188 92 123 139 160 124 -0.0018739 0.10802 0.1628 0.43844 FALSE
2 319308 319447 242 20 292995 293151 237 8 wp 173 227 189 163 193 193 135 156 161 215 165 0.095193 0.16863 -0.29895 0.12871 FALSE
2 319442 319592 244 20 293142 293294 238 8 wp 147 187 173 162 190 154 104 187 175 182 136 -0.15028 -0.11841 0.082757 0.68112 FALSE
2 319801 319946 250 20 293511 293662 244 8 wp 136 197 204 189 223 188 109 176 158 145 110 -0.0043277 -0.36742 0.50115 0.013854 FALSE
2 319961 320097 251 20 293663 293777 245 8 wp 157 212 213 183 211 136 92 177 164 142 104 0.15625 -0.37853 0.20903 0.39322 FALSE
2 320214 320361 254 20 293919 294063 249 8 wp 133 168 148 139 169 123 80 123 134 96 80 0.13843 -0.50429 0.4097 0.07296 FALSE
2 320514 320674 256 20 294193 294345 252 8 wp 178 223 222 192 204 170 168 190 193 167 103 -0.11227 -0.62153 0.45087 0.024023 FALSE
2 320675 320830 257 20 294382 294530 254 8 wp 174 191 182 175 163 144 99 179 177 209 139 4.6905e-05 0.041068 -0.26094 0.21016 FALSE
2 321020 321146 259 20 294699 294854 256 8 wp 125 152 152 143 137 171 134 146 150 210 203 -0.29441 0.37226 -0.32443 0.17409 FALSE
2 321175 321327 260 20 294878 295030 257 8 wp 218 240 294 222 267 203 139 200 215 238 171 0.16364 -0.013121 -0.14162 0.46739 FALSE
2 321352 321496 261 20 295055 295199 258 8 wp 179 191 196 197 217 170 104 184 187 189 163 -0.014229 0.0082324 -0.001467 0.99407 FALSE
2 321524 321680 262 20 295228 295383 259 8 wp 189 289 263 262 313 188 203 360 307 353 250 -0.50713 -0.096194 0.10551 0.66081 FALSE
2 321797 321941 263 20 295496 295644 260 8 wp 119 165 164 134 162 98 148 264 243 221 141 -0.81953 -0.42879 0.20882 0.42902 FALSE
2 321953 322067 264 20 295654 295770 261 8 wp 200 223 208 220 203 171 187 241 248 296 286 -0.37749 0.22237 -0.34802 0.072802 FALSE
2 322104 322256 265 20 295784 295957 262 8 wp 167 199 224 213 217 180 144 208 182 305 218 -0.13723 0.39149 -0.37578 0.051418 FALSE
2 322572 322724 269 20 296273 296407 266 8 wp 174 257 214 172 201 130 91 146 134 178 127 0.5173 0.14319 -0.53514 0.0082828 FALSE
2 322684 322850 270 20 296388 296529 267 8 wp 190 245 233 210 178 192 140 164 132 209 154 0.32487 0.14995 -0.38179 0.052177 FALSE
2 322869 323017 272 20 296573 296691 268 8 wp 185 253 240 244 253 162 122 171 161 216 151 0.29473 0.1135 -0.18982 0.33185 FALSE
2 323031 323154 273 20 296706 296853 269 8 wp 105 131 149 171 144 145 94 96 87 131 107 0.18048 0.19785 0.030638 0.89277 FALSE
2 323640 323770 278 20 297323 297501 276 8 wp 188 248 216 237 203 247 137 201 193 343 324 0.017863 0.77277 -0.7218 0.00073819 FALSE
2 324263 324417 281 20 297954 298122 281 8 wp 100 128 141 157 168 69 167 254 215 266 158 -1.0656 -0.17516 0.22412 0.4683 FALSE
2 324431 324565 282 20 298136 298264 282 8 wp 197 229 241 242 262 183 272 306 294 393 383 -0.67805 0.26366 -0.25973 0.22487 FALSE
2 324581 324746 283 20 298297 298453 283 8 wp 185 197 191 209 229 185 222 262 313 374 346 -0.75492 0.2881 -0.20694 0.29555 FALSE
2 325065 325242 289 20 298814 298980 289 8 wp 168 230 191 178 215 154 134 213 225 193 195 -0.23087 -0.10699 -0.034385 0.88414 FALSE
2 325469 325594 294 20 299169 299290 292 8 wp 165 199 195 192 203 189 137 192 184 223 207 -0.15566 0.18188 -0.15028 0.43974 FALSE
2 325835 325979 299 20 299518 299679 294 8 wp 165 213 208 189 200 125 126 179 175 172 127 0.0067089 -0.25843 0.032648 0.8706 FALSE
2 326004 326150 300 20 299703 299860 295 8 wp 208 263 237 273 251 242 320 305 273 368 329 -0.65053 0.045085 0.037509 0.89292 FALSE
2 326269 326434 301 20 299975 300136 296 8 wp 111 133 121 114 114 139 249 296 267 338 287 -1.4411 0.045726 -0.066084 0.74034 FALSE
2 326449 326565 302 20 300154 300276 297 8 wp 175 161 186 162 176 159 241 231 267 459 325 -0.79034 0.48725 -0.59817 0.0063932 FALSE
2 326573 326729 303 20 300300 300434 298 8 wp 174 171 199 161 182 160 236 313 272 338 275 -0.87258 0.004241 -0.15421 0.43051 FALSE
2 326930 327084 304 20 300660 300794 299 8 wp 121 169 162 149 149 107 179 306 263 208 136 -1.0017 -0.69497 0.50437 0.021309 FALSE
2 327109 327243 305 20 300810 300948 300 8 wp 78 101 91 57 62 49 113 167 165 99 50 -0.99821 -1.1673 0.44974 0.10248 FALSE
2 327471 327620 307 20 301177 301334 302 8 wp 141 236 234 164 222 127 190 370 347 193 141 -0.84318 -0.99669 0.71743 0.04871 FALSE
2 327657 327788 309 20 301360 301493 303 8 wp 132 201 227 168 204 144 191 304 313 219 162 -0.81092 -0.6518 0.50859 0.034656 FALSE
2 327826 328003 310 20 301530 301682 304 8 wp 149 219 184 171 197 127 206 375 384 244 161 -1.0718 -0.8192 0.62738 0.057396 FALSE
2 328124 328266 314 20 301829 301967 306 8 wp 123 163 166 181 158 150 173 237 280 196 150 -0.89088 -0.56779 0.65252 0.0015001 FALSE
2 328285 328426 316 20 301990 302112 308 8 wp 159 215 202 194 196 153 163 243 256 210 205 -0.47928 -0.23006 0.1129 0.56179 FALSE
2 328422 328562 317 20 302131 302269 309 8 wp 119 166 167 188 144 169 142 210 203 200 131 -0.5781 -0.32548 0.44949 0.024746 FALSE
2 328708 328843 322 20 302432 302548 311 8 wp 132 200 173 144 155 116 129 228 216 164 112 -0.45684 -0.62325 0.31063 0.18157 FALSE
2 328894 329021 323 20 302603 302739 312 8 wp 131 136 147 165 178 145 137 205 235 277 188 -0.74959 0.11236 0.087382 0.67139 FALSE
2 329351 329506 329 20 303071 303208 318 8 wp 123 164 141 138 121 124 125 180 157 211 122 -0.39137 -0.060881 -0.1291 0.53346 FALSE
2 329819 329951 333 20 303522 303656 321 8 wp 156 160 155 160 173 165 49 81 70 126 95 0.96465 0.57148 -0.52781 0.02266 FALSE
2 329976 330104 334 20 303661 303797 322 8 wp 150 178 152 199 176 153 43 66 46 94 98 1.3531 0.74675 -0.64605 0.0076712 FALSE
2 330134 330267 335 20 303822 303972 323 8 wp 105 120 129 151 161 101 34 59 57 75 56 0.96493 0.23425 -0.052315 0.85415 FALSE
2 330426 330572 336 20 304132 304278 324 8 wp 162 274 249 201 239 151 105 179 147 122 124 0.38384 -0.3552 0.11552 0.68561 FALSE
2 330598 330738 337 20 304307 304443 325 8 wp 122 172 132 128 170 154 80 80 67 84 78 0.60949 -0.067631 0.12504 0.66508 FALSE
2 330752 330893 338 20 304461 304600 326 8 wp 194 242 208 197 201 176 82 102 94 109 116 0.92883 0.12962 -0.32954 0.12112 FALSE
2 330911 331085 339 20 304605 304791 327 8 wp 148 181 152 160 185 180 67 87 87 134 109 0.71672 0.43772 -0.34321 0.12057 FALSE
2 331097 331245 340 20 304806 304950 328 8 wp 171 221 202 177 187 144 98 144 109 125 91 0.47714 -0.27791 0.018341 0.93107 FALSE
2 331272 331412 341 20 304981 305134 329 8 wp 140 215 191 189 176 174 85 114 91 152 69 0.62139 0.0027414 -0.044174 0.85939 FALSE
2 331443 331569 343 20 305150 305300 330 8 wp 196 226 250 201 224 203 138 173 159 160 99 0.23093 -0.44844 0.31934 0.11163 FALSE
2 331730 331869 344 20 305435 305579 331 8 wp 154 176 160 180 164 128 79 176 167 169 98 -0.03344 -0.2293 0.1332 0.67924 FALSE
2 332168 332304 348 20 305870 306008 335 8 wp 186 229 230 180 213 175 248 250 267 431 431 -0.54499 0.60227 -0.81816 0.0017654 FALSE
2 332771 332913 350 20 306468 306617 337 8 wp 171 198 179 178 194 166 278 368 411 435 382 -1.2239 0.064484 -0.12705 0.51305 FALSE
2 332959 333071 351 20 306661 306773 338 8 wp 148 176 132 117 150 133 132 162 157 262 191 -0.26488 0.42398 -0.64858 0.0012181 FALSE
2 333098 333232 352 20 306801 306936 339 8 wp 183 208 185 189 213 162 92 130 111 210 141 0.51333 0.49353 -0.56275 0.0052884 FALSE
2 333237 333381 353 20 306950 307103 340 8 wp 138 161 161 145 142 149 78 95 60 106 89 0.69407 0.16411 -0.27186 0.24859 FALSE
2 334146 334300 356 20 307888 308001 344 8 wp 126 136 134 152 164 122 100 187 201 201 142 -0.55836 -0.071361 0.17497 0.52672 FALSE
2 334307 334462 357 20 308010 308166 345 8 wp 112 172 161 130 156 88 82 153 123 113 83 0.037225 -0.434 0.15021 0.59595 FALSE
2 334462 334582 358 20 308168 308317 346 8 wp 146 174 189 181 181 181 95 113 126 219 189 0.32292 0.71668 -0.65268 0.0011768 FALSE
2 334771 334930 362 20 308464 308632 349 8 wp 130 142 143 149 152 177 102 94 108 185 166 0.15742 0.62766 -0.45319 0.06508 FALSE
2 336430 336578 383 20 310150 310295 369 8 wp 136 137 145 134 161 185 70 113 95 137 113 0.32017 0.28185 -0.11303 0.67953 FALSE
2 336610 336766 384 20 310332 310469 370 8 wp 158 160 175 149 188 186 118 140 130 162 123 0.06338 -0.026619 0.078499 0.70324 FALSE
2 337177 337327 386 20 310879 311022 373 8 wp 218 319 274 278 269 222 148 169 179 282 154 0.41666 0.21156 -0.31761 0.11845 FALSE
2 337338 337494 387 20 311028 311165 374 8 wp 179 169 159 188 180 160 105 115 109 186 115 0.3448 0.27494 -0.26027 0.25654 FALSE
2 337532 337664 388 20 311240 311385 375 8 wp 162 221 198 219 198 196 127 182 170 265 177 -0.0034261 0.3023 -0.25329 0.19204 FALSE
2 337664 337806 389 20 311376 311520 377 8 wp 170 205 227 208 201 196 137 179 168 252 186 0.030178 0.27625 -0.29825 0.12447 FALSE
2 337840 337996 390 20 311518 311676 378 8 wp 117 150 155 136 128 127 90 156 132 126 78 -0.11727 -0.4669 0.32837 0.14427 FALSE
2 338173 338326 392 20 311888 312032 385 8 wp 110 126 98 117 114 132 107 153 142 141 80 -0.54214 -0.45055 0.53828 0.019475 FALSE
2 338334 338481 393 20 312045 312165 386 8 wp 113 138 147 142 137 115 145 179 168 139 75 -0.59256 -0.795 0.748 0.00057089 FALSE
2 338607 338766 394 20 312311 312476 387 8 wp 122 131 145 134 145 117 165 165 150 179 100 -0.56751 -0.3986 0.35381 0.20652 FALSE
2 338781 338934 395 20 312492 312644 388 8 wp 184 241 210 216 206 190 158 163 146 219 171 0.14907 0.15303 -0.23751 0.22395 FALSE
2 338944 339091 396 20 312656 312804 389 8 wp 201 226 166 212 223 216 170 166 134 199 161 0.040333 0.01911 0.075395 0.79968 FALSE
2 339114 339268 397 20 312824 312978 390 8 wp 149 199 185 175 196 167 161 205 147 217 135 -0.23515 -0.13729 0.12049 0.56334 FALSE
2 339295 339439 398 20 313008 313146 392 8 wp 188 257 248 199 270 186 217 244 228 237 138 -0.28805 -0.48093 0.36722 0.092073 FALSE
2 339562 339718 399 20 313271 313431 393 8 wp 140 145 126 144 158 110 203 272 186 296 159 -0.9625 -0.15065 0.10405 0.75978 FALSE
2 339705 339854 400 20 313414 313560 394 8 wp 178 218 191 174 196 219 220 197 189 387 263 -0.35266 0.48743 -0.50916 0.07884 FALSE
2 339870 340021 401 20 313579 313729 395 8 wp 182 247 211 186 177 186 162 172 139 348 261 0.14049 0.77468 -1.0235 1.1442e-07 TRUE
2 340024 340179 402 20 313725 313891 396 8 wp 173 197 190 190 211 185 186 208 164 309 225 -0.28492 0.34613 -0.31544 0.10253 FALSE
2 340201 340323 403 20 313910 314025 397 8 wp 107 152 153 132 157 128 136 159 127 246 119 -0.33592 0.16761 -0.17622 0.57981 FALSE
2 340336 340488 404 20 314047 314204 398 8 wp 122 166 188 179 167 171 159 191 123 197 113 -0.29547 -0.22194 0.32048 0.3083 FALSE
2 340503 340658 405 20 314213 314363 399 8 wp 200 223 216 208 212 182 164 181 116 244 145 0.17471 0.14005 -0.26447 0.35341 FALSE
2 340670 340814 406 20 314384 314529 400 8 wp 100 152 119 112 144 105 127 183 139 152 85 -0.56104 -0.51421 0.44402 0.06944 FALSE
2 340944 341090 407 20 314638 314789 401 8 wp 175 231 207 190 209 147 263 297 278 475 345 -0.74407 0.37873 -0.581 0.0027299 FALSE
2 341085 341257 408 20 314816 314966 402 8 wp 203 224 251 179 194 137 340 340 376 553 401 -0.93418 0.25802 -0.70741 0.00046249 FALSE
2 341978 342126 411 20 315691 315835 404 8 wp 194 245 244 199 262 156 557 563 534 660 562 -1.5813 -0.025185 -0.16131 0.56584 FALSE
2 342457 342615 413 20 316166 316322 406 8 wp 163 189 208 132 171 100 207 240 276 217 153 -0.65435 -0.55106 0.038251 0.84657 FALSE
2 342817 342971 416 20 316529 316681 409 8 wp 125 190 168 158 160 114 122 168 165 95 89 -0.19978 -0.87349 0.68178 0.0017023 FALSE
2 343677 343820 424 20 317400 317532 420 8 wp 160 204 214 216 206 156 278 359 371 318 212 -1.0874 -0.51315 0.47974 0.014552 FALSE
2 343844 344049 425 20 317579 317711 421 8 wp 218 228 244 166 180 154 397 440 413 347 297 -1.1464 -0.53752 0.035311 0.85772 FALSE
2 344016 344172 426 20 317725 317883 422 8 wp 200 253 253 265 299 200 523 562 592 745 528 -1.5438 0.0076856 0.069647 0.70603 FALSE
2 344759 344901 432 20 318464 318608 430 8 wp 141 184 184 152 163 147 149 207 221 196 157 -0.46217 -0.27991 0.11079 0.5767 FALSE
2 344864 345043 433 20 318563 318712 431 8 wp 162 186 198 143 170 166 189 225 237 146 153 -0.53873 -0.68762 0.46832 0.018834 FALSE
2 345189 345312 437 20 318891 319023 434 8 wp 149 186 146 173 202 218 110 134 179 185 176 -0.091515 0.21262 0.060761 0.83124 FALSE
2 345618 345765 441 20 319319 319479 441 8 wp 196 225 235 215 199 189 151 181 219 233 189 -0.030282 0.040778 -0.1951 0.31471 FALSE
2 345898 346050 444 20 319602 319744 444 8 wp 153 237 205 215 238 211 160 176 186 274 235 -0.10648 0.38714 -0.25429 0.18839 FALSE
2 346361 346509 447 20 320067 320206 449 8 wp 123 140 168 115 147 133 129 167 176 173 137 -0.41386 -0.18134 0.025383 0.90269 FALSE
2 346516 346670 448 20 320221 320367 450 8 wp 148 173 147 169 169 163 132 191 207 180 206 -0.44974 0.0022715 0.060949 0.8181 FALSE
2 346843 347003 452 20 320548 320700 452 8 wp 148 192 184 165 157 164 185 194 241 285 242 -0.53325 0.18856 -0.32506 0.093791 FALSE
2 347012 347166 453 20 320720 320869 454 8 wp 207 243 232 250 234 217 245 258 238 275 278 -0.41446 0.0066943 -0.0013462 0.99529 FALSE
2 347195 347326 454 20 320896 321028 455 8 wp 197 249 201 270 256 255 280 312 293 380 416 -0.74422 0.28823 -0.048684 0.86291 FALSE
2 347407 347552 455 20 321114 321236 456 8 wp 105 142 122 101 126 101 166 198 210 206 187 -0.92417 -0.11712 -0.08457 0.68125 FALSE
2 347773 347933 457 20 321478 321613 457 8 wp 129 131 127 152 145 152 163 222 159 197 123 -0.7693 -0.35792 0.53614 0.026306 FALSE
2 347949 348077 458 20 321652 321780 458 8 wp 266 318 282 256 254 207 158 164 165 250 153 0.54103 0.1275 -0.43718 0.025789 FALSE
2 348102 348253 459 20 321806 321948 459 8 wp 232 324 285 289 254 257 199 203 195 235 154 0.19572 -0.2164 0.1176 0.54983 FALSE
2 348633 348754 462 20 322308 322457 464 8 wp 144 184 167 220 168 179 129 178 167 206 161 -0.21879 0.056545 0.10919 0.58139 FALSE
2 349235 349367 466 20 322930 323068 471 8 wp 157 165 149 146 179 138 105 213 192 158 105 -0.36533 -0.51942 0.45076 0.12215 FALSE
2 349407 349549 467 20 323106 323254 472 8 wp 125 192 179 142 150 114 121 204 224 111 85 -0.42217 -1.0473 0.73145 0.0085637 FALSE
2 349574 349732 468 20 323273 323433 473 8 wp 118 133 200 112 169 157 167 287 301 135 84 -1.013 -1.3588 1.2959 0.00060855 FALSE
2 349757 349913 469 20 323467 323629 474 8 wp 176 220 222 214 217 173 286 363 356 243 178 -0.98715 -0.83674 0.77033 9.7733e-05 FALSE
2 349904 350061 470 20 323621 323783 475 8 wp 135 194 177 199 198 156 248 256 320 263 199 -0.99963 -0.42131 0.51914 0.016181 FALSE
2 350622 350760 476 20 324329 324462 480 8 wp 93 150 160 141 159 112 132 213 205 177 109 -0.73184 -0.52287 0.52885 0.026288 FALSE
2 351222 351379 479 20 324924 325058 483 8 wp 155 214 182 178 203 138 157 176 187 246 211 -0.20644 0.23789 -0.35889 0.065083 FALSE
2 351699 351833 483 20 325404 325537 487 8 wp 111 137 125 128 167 163 129 174 168 176 151 -0.61751 -0.09665 0.36316 0.078723 FALSE
2 351931 352102 484 20 325636 325805 488 8 wp 141 182 181 160 225 174 166 200 219 193 155 -0.50152 -0.3259 0.4439 0.0243 FALSE
2 352152 352263 486 20 325837 325967 489 8 wp 115 131 136 147 175 134 92 162 128 178 149 -0.27301 0.21157 0.0083917 0.9682 FALSE
2 352305 352463 488 20 325976 326161 491 8 wp 156 164 173 181 222 203 128 155 172 274 233 -0.16437 0.58407 -0.32068 0.099361 FALSE
2 352464 352604 489 20 326169 326291 492 8 wp 158 185 178 219 178 169 119 142 139 253 150 0.097101 0.41678 -0.33134 0.094496 FALSE
2 352793 352909 491 20 326472 326606 494 8 wp 144 206 189 199 210 154 103 169 130 199 122 0.14206 0.093308 -0.062106 0.7577 FALSE
2 352935 353085 492 20 326621 326786 495 8 wp 144 181 211 159 182 156 115 149 109 180 108 0.23336 0.034666 -0.17232 0.4138 FALSE
2 353088 353240 493 20 326813 326943 496 8 wp 142 158 160 166 154 172 112 119 138 195 165 0.032667 0.38735 -0.32117 0.11592 FALSE
2 353272 353413 494 20 326978 327118 497 8 wp 188 218 190 211 257 178 218 257 282 330 277 -0.62702 0.10709 -0.031566 0.87097 FALSE
2 353694 353830 495 20 327394 327532 498 8 wp 223 328 272 239 258 225 212 264 302 355 258 -0.20599 0.075643 -0.29216 0.12872 FALSE
2 353877 354009 496 20 327556 327709 499 8 wp 185 241 244 254 226 238 190 213 239 287 280 -0.22923 0.25444 -0.18088 0.35118 FALSE
2 354050 354185 498 20 327744 327885 500 8 wp 153 224 238 217 202 218 175 243 229 276 218 -0.3611 0.037836 -0.0080428 0.9669 FALSE
2 354339 354497 501 20 328038 328182 504 8 wp 201 218 231 193 247 174 129 209 218 197 161 -0.044248 -0.19891 0.077523 0.69636 FALSE
2 354631 354819 506 20 328337 328487 506 8 wp 198 236 251 208 190 169 159 262 251 210 157 -0.24524 -0.44092 0.13564 0.48795 FALSE
2 354812 354952 508 20 328513 328651 507 8 wp 169 202 212 168 164 154 103 170 170 195 163 0.12191 0.12876 -0.4225 0.033716 FALSE
2 354959 355107 509 20 328659 328806 508 8 wp 118 170 168 147 176 155 125 154 141 146 93 -0.17206 -0.40127 0.44276 0.036166 FALSE
2 355095 355265 510 20 328809 328969 509 8 wp 144 160 159 160 157 193 102 157 126 152 121 -0.0091717 -0.066888 0.17795 0.41505 FALSE
2 355276 355412 511 20 328979 329117 510 8 wp 163 209 190 171 205 203 158 169 171 206 161 -0.11661 -0.024272 0.038819 0.84335 FALSE
2 355432 355568 512 20 329136 329269 511 8 wp 182 235 228 228 228 198 139 173 172 233 180 0.12813 0.1928 -0.20389 0.29419 FALSE
2 355595 355736 513 20 329295 329437 512 8 wp 221 323 324 317 304 252 167 221 215 250 196 0.23571 -0.010291 -0.0081373 0.96677 FALSE
2 355934 356068 515 20 329635 329772 514 8 wp 217 268 290 280 313 224 221 243 245 371 298 -0.16497 0.33388 -0.29239 0.12745 FALSE
2 356184 356308 516 20 329883 330008 515 8 wp 120 154 164 97 160 105 87 119 114 93 83 0.16885 -0.43176 0.12393 0.60109 FALSE
2 356348 356472 517 20 330044 330170 516 8 wp 168 232 213 198 260 146 166 219 211 283 197 -0.24528 0.10492 -0.16338 0.41227 FALSE
2 356483 356617 518 20 330185 330321 517 8 wp 180 184 214 169 188 139 261 293 241 353 301 -0.75108 0.13644 -0.3975 0.077128 FALSE
2 356946 357101 521 20 330633 330789 520 8 wp 140 167 164 197 178 172 143 196 185 246 241 -0.43421 0.33354 -0.14978 0.44213 FALSE
2 357095 357243 522 20 330786 330944 521 8 wp 110 129 143 140 135 141 128 148 159 201 174 -0.47403 0.21191 -0.11811 0.5673 FALSE
2 357266 357403 523 20 330969 331105 523 8 wp 166 222 211 203 213 184 150 171 185 207 173 -0.046097 0.01023 -0.037865 0.84633 FALSE
2 357769 357905 532 20 331502 331636 529 8 wp 124 157 171 168 148 145 82 134 139 148 116 0.071254 0.0046887 -0.0049469 0.98152 FALSE
2 358525 358645 539 20 332194 332343 537 8 wp 151 162 138 170 158 169 66 88 95 76 90 0.58405 -0.13963 0.24356 0.34361 FALSE
2 358621 358761 540 20 332320 332455 538 8 wp 129 157 160 167 163 150 120 115 106 75 82 0.090606 -0.69544 0.77009 0.0012426 FALSE
2 358955 359099 543 20 332631 332759 542 8 wp 161 154 138 165 137 179 60 95 80 90 81 0.68633 -0.01796 0.067041 0.83851 FALSE
2 359246 359379 545 20 332950 333082 545 8 wp 75 111 102 112 103 100 41 87 74 44 27 0.23981 -1.0767 1.181 0.00031044 FALSE
2 359414 359543 546 20 333118 333242 546 8 wp 156 162 164 143 150 151 76 103 107 94 74 0.47748 -0.34171 0.18841 0.41661 FALSE
2 359555 359703 547 20 333232 333380 547 8 wp 120 159 157 186 130 146 73 97 100 95 82 0.40716 -0.18031 0.23643 0.31255 FALSE
2 359706 359856 548 20 333404 333557 548 8 wp 124 156 155 202 177 205 103 112 85 108 95 0.24066 -0.14483 0.54445 0.030004 FALSE
2 359867 359997 549 20 333565 333699 549 8 wp 132 142 132 121 131 149 59 104 81 98 59 0.46682 -0.21546 0.16562 0.53623 FALSE
2 360020 360182 550 20 333721 333861 550 8 wp 188 198 177 207 166 166 110 137 99 136 135 0.42176 0.080014 -0.18305 0.48143 FALSE
2 360203 360335 551 20 333905 334037 551 8 wp 181 249 253 235 222 163 176 214 175 229 178 -0.019644 -0.055234 -0.11612 0.55018 FALSE
2 360594 360740 552 20 334293 334441 552 8 wp 139 234 233 201 217 160 289 394 370 320 239 -1.0896 -0.49076 0.39808 0.041936 FALSE
2 360764 360908 553 20 334465 334610 553 8 wp 183 183 200 207 195 196 214 290 321 316 224 -0.8167 -0.1896 0.23325 0.23232 FALSE
2 360937 361074 554 20 334630 334787 554 8 wp 179 187 176 209 183 209 163 180 201 278 243 -0.28715 0.36337 -0.24837 0.19911 FALSE
2 361083 361213 555 20 334783 334915 555 8 wp 169 221 241 213 212 226 161 214 183 237 235 -0.11044 0.19602 -0.17514 0.3659 FALSE
2 361681 361820 561 20 335382 335533 561 8 wp 172 230 232 209 220 183 91 134 116 172 120 0.61134 0.19759 -0.27841 0.17007 FALSE
2 361828 361982 562 20 335528 335682 563 8 wp 82 157 142 105 135 125 92 86 88 88 52 0.19916 -0.5375 0.46446 0.17917 FALSE
2 361984 362143 563 20 335684 335842 564 8 wp 197 207 232 243 175 160 156 182 151 177 121 0.091523 -0.3082 0.13152 0.59853 FALSE
2 362164 362311 564 20 335858 336009 565 8 wp 193 242 234 254 224 230 183 156 167 223 198 0.096532 0.14512 -0.092077 0.70235 FALSE
2 362325 362475 565 20 336018 336174 566 8 wp 176 187 188 184 175 228 154 161 130 212 146 0.014027 0.082648 -0.018985 0.94932 FALSE
2 362490 362638 566 20 336193 336339 567 8 wp 97 168 137 135 173 94 136 238 231 174 115 -0.86685 -0.63626 0.60479 0.055013 FALSE
2 362801 362957 567 20 336503 336661 568 8 wp 165 226 289 213 229 222 231 247 272 309 294 -0.44469 0.11493 -0.16797 0.48472 FALSE
2 362982 363128 568 20 336684 336831 569 8 wp 168 217 216 225 237 208 159 199 219 256 222 -0.22622 0.15868 -0.032008 0.86873 FALSE
2 363169 363280 569 20 336869 337007 570 8 wp 145 131 146 171 214 190 104 138 130 201 160 -0.093005 0.38185 0.025919 0.8986 FALSE
2 363294 363436 570 20 337011 337161 571 8 wp 134 133 119 156 142 138 93 100 132 165 123 -0.029731 0.24423 -0.10748 0.62229 FALSE
2 363446 363582 571 20 337145 337277 572 8 wp 102 135 136 133 145 109 92 129 123 174 115 -0.16629 0.16655 -0.14558 0.51006 FALSE
2 363605 363745 572 20 337309 337449 573 8 wp 101 131 129 127 133 115 83 113 118 115 94 -0.081043 -0.15907 0.18324 0.43906 FALSE
2 363930 364088 1 20 337628 337814 1 9 wp 132 151 181 209 194 166 90 145 118 204 164 0.11622 0.49079 -0.22918 0.25826 FALSE
2 364936 365093 15 20 338658 338818 15 9 wp 186 197 238 183 224 187 175 188 213 241 172 -0.179 -0.067514 -0.030776 0.87411 FALSE
2 365107 365263 16 20 338828 338982 16 9 wp 182 210 236 189 221 179 149 215 224 248 220 -0.18269 0.10756 -0.2333 0.22794 FALSE
2 365269 365434 17 20 339010 339160 17 9 wp 169 176 183 184 207 171 150 215 197 209 190 -0.36503 -0.058712 0.11103 0.56977 FALSE
2 365446 365583 18 20 339169 339308 18 9 wp 176 207 218 200 181 174 158 157 189 200 207 -0.038549 0.12401 -0.27047 0.22459 FALSE
2 365621 365759 19 20 339346 339484 19 9 wp 153 211 191 194 193 153 159 227 237 227 194 -0.44749 -0.1315 0.060229 0.75678 FALSE
2 366022 366144 21 20 339747 339883 21 9 wp 151 202 235 233 227 211 165 183 219 297 218 -0.24022 0.27727 -0.11249 0.56075 FALSE
2 366179 366322 22 20 339903 340030 22 9 wp 169 176 187 183 156 150 170 207 221 263 219 -0.44899 0.11491 -0.27259 0.16062 FALSE
2 366338 366484 23 20 340062 340208 23 9 wp 232 301 314 278 332 253 234 293 279 404 304 -0.21744 0.23181 -0.23621 0.21146 FALSE
2 366500 366646 24 20 340228 340362 24 9 wp 73 134 147 110 143 65 155 278 209 142 72 -1.1463 -1.177 0.99492 0.01502 FALSE
2 366896 367047 26 20 340621 340771 26 9 wp 147 186 214 146 177 126 92 146 172 138 67 0.14165 -0.59154 0.27485 0.34977 FALSE
2 367053 367209 27 20 340779 340932 27 9 wp 198 202 207 242 200 196 138 187 171 181 128 0.015266 -0.26299 0.29737 0.13282 FALSE
2 367680 367838 33 20 341404 341538 36 9 wp 178 199 187 213 201 205 96 98 99 125 89 0.65859 -0.040636 0.14128 0.50814 FALSE
2 367855 367992 34 20 341576 341697 38 9 wp 129 202 192 194 180 169 90 99 99 119 93 0.56549 -0.023362 0.053276 0.80675 FALSE
2 367994 368131 35 20 341693 341861 39 9 wp 94 116 124 127 134 99 43 112 82 60 52 0.23576 -0.62691 0.70047 0.027933 FALSE
2 368131 368261 36 20 341854 341986 40 9 wp 130 182 183 159 185 131 60 86 102 73 62 0.71406 -0.4463 0.35572 0.14152 FALSE
2 368592 368732 40 20 342315 342457 43 9 wp 120 94 156 111 143 138 67 108 94 130 91 0.19411 0.14197 -0.094802 0.76163 FALSE
2 368828 368963 42 20 342550 342676 44 9 wp 128 130 152 143 145 172 67 87 115 166 100 0.33443 0.39533 -0.25815 0.36628 FALSE
2 368939 369096 43 20 342684 342831 45 9 wp 133 179 188 170 156 173 79 95 91 100 71 0.62642 -0.21456 0.18754 0.41369 FALSE
2 369118 369252 44 20 342842 342976 46 9 wp 124 141 165 153 138 129 46 92 76 90 52 0.73487 -0.16842 0.10282 0.68793 FALSE
2 369269 369423 45 20 342993 343145 47 9 wp 165 193 192 168 200 209 79 140 101 113 81 0.50878 -0.29364 0.33417 0.15703 FALSE
2 369451 369585 46 20 343171 343311 48 9 wp 153 204 204 183 196 149 54 101 78 83 75 0.98968 -0.12361 0.0043517 0.985 FALSE
2 369611 369749 47 20 343336 343472 49 9 wp 106 186 173 160 164 126 103 159 151 132 94 -0.11577 -0.44415 0.37199 0.082252 FALSE
2 369926 370090 48 20 343670 343799 50 9 wp 161 152 150 156 171 169 117 116 105 143 128 0.16755 0.098815 -0.039686 0.87793 FALSE
2 370116 370259 49 20 343841 343984 51 9 wp 173 186 168 198 206 186 140 116 147 218 176 0.094156 0.3767 -0.25223 0.26151 FALSE
2 370426 370558 53 20 344150 344282 53 9 wp 86 105 98 118 125 86 85 109 96 121 82 -0.2889 -0.099639 0.24912 0.32945 FALSE
2 370843 370993 56 20 344571 344718 57 9 wp 85 86 84 210 173 176 167 181 185 316 260 -1.3495 0.53195 0.56526 0.0050721 FALSE
2 371313 371456 57 20 345009 345157 58 9 wp 94 124 131 211 199 145 263 229 273 403 351 -1.4434 0.38925 0.24631 0.40992 FALSE
2 371868 371996 59 20 345571 345717 62 9 wp 112 110 91 154 171 110 137 165 159 163 151 -0.83599 -0.12421 0.55161 0.016072 FALSE
2 372010 372163 60 20 345731 345885 63 9 wp 100 162 128 144 143 141 174 201 217 129 158 -0.89767 -0.59616 0.70798 0.0072635 FALSE
2 372479 372631 65 20 346215 346340 69 9 wp 170 179 174 164 195 166 197 186 231 296 282 -0.52157 0.33811 -0.37201 0.1422 FALSE
2 373381 373553 70 20 347088 347240 77 9 wp 126 146 171 105 127 89 185 184 169 140 109 -0.58263 -0.706 0.20582 0.4622 FALSE
2 373891 374040 73 20 347607 347729 81 9 wp 123 122 124 114 144 139 144 155 142 155 134 -0.54338 -0.19025 0.25989 0.26458 FALSE
2 374388 374534 79 20 348099 348243 86 9 wp 181 161 163 195 177 175 87 93 77 184 152 0.69483 0.80423 -0.73255 0.0025345 FALSE
2 374489 374631 80 20 348199 348341 87 9 wp 142 144 152 163 179 111 73 82 70 124 92 0.67764 0.35598 -0.35236 0.15053 FALSE
2 375092 375226 86 20 348799 348930 92 9 wp 136 176 157 203 163 134 73 53 76 141 94 0.91333 0.61399 -0.55713 0.046975 FALSE
2 375210 375372 87 20 348916 349058 94 9 wp 136 170 151 193 143 134 74 69 75 154 152 0.77349 0.91642 -0.91045 0.00076202 FALSE
2 375516 375681 90 20 349280 349412 99 9 wp 151 183 176 146 161 134 174 162 174 272 245 -0.29775 0.43798 -0.68159 0.002032 FALSE
2 376351 376496 92 20 350058 350199 102 9 wp 90 135 102 134 151 89 161 218 233 174 152 -1.1867 -0.47604 0.63401 0.002747 FALSE
2 376720 376848 95 20 350428 350576 105 9 wp 119 153 127 175 157 155 128 147 149 182 185 -0.37421 0.22531 0.030669 0.88052 FALSE
2 376865 377009 96 20 350572 350717 107 9 wp 164 196 191 208 203 172 167 196 226 221 217 -0.38028 0.0076752 0.039397 0.8392 FALSE
2 377159 377292 99 20 350865 351005 109 9 wp 90 106 105 147 139 133 118 112 150 170 149 -0.62589 0.16972 0.27537 0.20724 FALSE
2 377710 377842 104 20 351421 351543 117 9 wp 93 104 99 180 157 149 87 103 80 191 170 -0.15263 0.84504 -0.16423 0.45811 FALSE
2 378328 378452 112 20 352044 352159 124 9 wp 146 127 126 126 110 104 141 161 186 277 229 -0.56584 0.47663 -0.7501 0.00026932 FALSE
2 378463 378600 113 20 352170 352312 125 9 wp 116 121 127 121 94 84 174 220 172 211 150 -0.92042 -0.23448 -0.086474 0.68452 FALSE
2 379052 379199 114 20 352752 352902 128 9 wp 117 186 143 129 162 95 222 305 318 315 200 -1.2063 -0.29997 0.058115 0.78357 FALSE
2 379219 379378 116 20 352926 353060 129 9 wp 130 181 168 222 210 168 260 302 298 349 238 -1.1368 -0.14205 0.43553 0.026347 FALSE
2 379402 379541 118 20 353074 353240 130 9 wp 237 272 241 231 233 213 261 299 259 386 356 -0.4146 0.28428 -0.46827 0.015384 FALSE
2 380169 380312 125 20 353876 354037 136 9 wp 129 196 169 180 163 169 80 136 103 132 68 0.34978 -0.26121 0.28921 0.22327 FALSE
2 380390 380503 126 20 354092 354214 137 9 wp 159 178 169 199 183 162 113 127 118 202 139 0.21414 0.34156 -0.27341 0.17828 FALSE
2 380519 380664 127 20 354227 354373 138 9 wp 183 189 195 233 173 201 144 139 103 236 172 0.2551 0.47433 -0.41105 0.16628 FALSE
2 380702 380824 128 20 354409 354539 139 9 wp 231 294 239 259 236 242 200 186 115 282 220 0.29342 0.39219 -0.47517 0.15552 FALSE
2 380854 381005 129 20 354566 354710 140 9 wp 171 155 200 193 202 173 151 184 134 230 114 -0.11885 -0.066458 0.13562 0.65281 FALSE
2 381015 381168 130 20 354721 354877 141 9 wp 178 279 234 207 196 148 153 204 147 251 120 0.15884 -0.059017 -0.296 0.33018 FALSE
2 381204 381352 131 20 354910 355058 142 9 wp 104 148 140 127 124 120 96 155 94 149 75 -0.09967 -0.22237 0.11844 0.69407 FALSE
2 381413 381553 133 20 355098 355252 143 9 wp 169 239 201 179 163 225 217 241 154 340 206 -0.31613 0.2158 -0.3331 0.38024 FALSE
2 381611 381741 134 20 355299 355431 144 9 wp 202 220 215 187 169 171 184 243 139 263 123 -0.11575 -0.17965 -0.12995 0.72898 FALSE
2 381779 381925 135 20 355470 355621 145 9 wp 211 299 263 205 234 186 169 280 186 235 112 0.0041528 -0.47441 0.13826 0.62064 FALSE
2 381957 382112 136 20 355670 355802 146 9 wp 145 239 235 199 216 162 144 245 154 196 110 -0.099027 -0.41826 0.29463 0.33535 FALSE
2 382118 382279 137 20 355810 355971 147 9 wp 256 349 324 316 331 223 258 295 252 437 341 -0.089256 0.36527 -0.49506 0.0079782 FALSE
2 382293 382428 138 20 355984 356128 148 9 wp 168 189 206 189 185 226 205 255 160 292 262 -0.43249 0.26113 -0.19363 0.53318 FALSE
2 382461 382619 139 20 356149 356301 149 9 wp 199 228 202 269 282 266 207 198 210 352 325 -0.26119 0.5596 -0.21744 0.30577 FALSE
2 382626 382803 140 20 356308 356465 150 9 wp 132 208 186 243 259 193 115 194 160 333 264 -0.11601 0.78137 -0.40831 0.034629 FALSE
2 382810 382956 141 20 356505 356655 151 9 wp 152 248 220 181 193 171 110 204 181 154 101 0.047303 -0.52756 0.31953 0.17433 FALSE
2 383096 383246 142 20 356790 356914 152 9 wp 164 148 188 180 183 194 83 127 113 141 106 0.35801 0.039317 0.081843 0.6989 FALSE
2 383273 383411 143 20 356966 357104 153 9 wp 239 281 237 264 266 239 106 114 101 167 111 0.95176 0.20149 -0.21501 0.28853 FALSE
2 383426 383582 144 20 357131 357277 154 9 wp 195 239 254 231 238 234 132 156 115 149 106 0.48066 -0.24751 0.25016 0.21533 FALSE
2 383757 383887 148 20 357451 357580 157 9 wp 133 150 129 156 135 177 78 104 78 95 57 0.38504 -0.36795 0.52272 0.085855 FALSE
2 383929 384073 149 20 357624 357766 158 9 wp 194 225 231 227 219 195 106 143 139 179 121 0.46406 0.047062 -0.10092 0.61415 FALSE
2 384657 384839 155 20 358408 358557 169 9 wp 187 255 246 172 206 162 102 160 161 159 105 0.42225 -0.25692 -0.12266 0.54448 FALSE
2 384991 385110 158 20 358683 358801 173 9 wp 129 152 150 97 106 96 64 97 113 86 66 0.37925 -0.41999 -0.14038 0.58379 FALSE
2 385133 385289 161 20 358827 358960 175 9 wp 148 173 198 154 176 151 102 138 139 160 114 0.17162 -0.046799 -0.094334 0.65001 FALSE
2 385286 385457 163 20 358976 359148 176 9 wp 99 141 148 205 194 182 90 152 118 164 121 -0.1731 0.090707 0.46528 0.026736 FALSE
2 385494 385623 164 20 359142 359313 179 9 wp 167 259 221 250 244 208 129 197 202 201 157 0.011184 -0.12971 0.22028 0.25953 FALSE
2 385635 385781 165 20 359322 359468 181 9 wp 153 199 148 203 236 239 187 194 203 273 234 -0.51578 0.21551 0.19403 0.37323 FALSE
2 385791 385931 166 20 359482 359624 182 9 wp 123 190 152 174 183 161 124 193 173 211 188 -0.35689 0.14064 -0.012678 0.94896 FALSE
2 386406 386553 169 20 360102 360248 185 9 wp 191 234 229 182 209 177 192 180 171 274 250 -0.033843 0.3647 -0.60072 0.0092489 FALSE
2 386561 386731 170 20 360256 360398 186 9 wp 157 203 214 206 213 152 173 203 178 219 159 -0.24072 -0.13769 0.096644 0.62087 FALSE
2 386726 386858 171 20 360417 360551 187 9 wp 252 280 233 253 256 202 95 164 156 258 187 0.61627 0.53009 -0.67749 0.00050704 FALSE
2 386888 387049 172 20 360587 360748 188 9 wp 180 209 230 201 214 158 133 188 178 178 132 0.030997 -0.26264 0.1156 0.55968 FALSE
2 387026 387176 173 20 360718 360870 189 9 wp 211 269 233 212 247 221 109 170 161 205 168 0.4205 0.19449 -0.29455 0.13225 FALSE
2 387200 387338 174 20 360897 361033 190 9 wp 182 221 230 194 248 189 111 138 128 152 106 0.46206 -0.13062 0.092535 0.64947 FALSE
2 387351 387490 175 20 361045 361208 191 9 wp 118 130 162 182 198 189 79 127 107 140 112 0.11181 0.11746 0.32535 0.13071 FALSE
2 387663 387809 178 20 361360 361494 193 9 wp 128 164 161 177 157 136 68 146 123 104 78 0.15911 -0.45015 0.47128 0.050494 FALSE
2 387805 387951 179 20 361527 361675 194 9 wp 155 179 194 201 189 183 107 150 166 133 124 0.041583 -0.28324 0.36986 0.070878 FALSE
2 387990 388146 180 20 361688 361840 195 9 wp 203 282 249 205 224 223 115 171 153 175 118 0.45975 -0.16248 -0.034604 0.86182 FALSE
2 388704 388840 189 20 362397 362533 205 9 wp 100 140 116 177 190 168 67 95 79 125 98 0.27944 0.31318 0.24441 0.29158 FALSE
2 389078 389200 194 20 362732 362880 209 9 wp 110 164 119 144 162 137 49 109 87 100 76 0.41271 -0.038283 0.18111 0.48839 FALSE
2 389321 389478 196 20 363030 363164 211 9 wp 98 115 112 153 160 170 54 87 84 89 54 0.25581 -0.23358 0.77588 0.0026655 FALSE
2 389663 389809 198 20 363297 363476 213 9 wp 99 110 121 132 139 109 45 63 46 58 28 0.81826 -0.43435 0.60127 0.053741 FALSE
2 389802 389933 199 20 363498 363641 214 9 wp 174 224 216 223 221 159 50 71 60 56 36 1.4792 -0.55639 0.49509 0.051081 FALSE
2 390066 390188 200 20 363765 363883 215 9 wp 165 256 246 244 251 175 65 128 102 120 80 0.89885 -0.13079 0.10881 0.67373 FALSE
2 390225 390373 201 20 363922 364074 216 9 wp 137 184 177 181 167 146 81 118 93 99 93 0.48634 -0.17215 0.13017 0.56018 FALSE
2 390421 390543 202 20 364096 364242 217 9 wp 131 191 211 194 232 169 110 124 112 132 76 0.32492 -0.332 0.46335 0.047996 FALSE
2 390728 390872 204 20 364416 364575 220 9 wp 133 170 188 197 203 155 123 188 181 184 119 -0.28278 -0.27849 0.42322 0.035167 FALSE
2 397279 397411 7 20 370976 371130 6 10 wp 102 125 133 113 143 150 36 74 54 89 49 0.86355 0.17041 -0.021326 0.94522 FALSE
2 397407 397562 9 20 371113 371269 7 10 wp 151 196 201 170 167 140 52 56 62 81 72 1.3995 0.2729 -0.50387 0.040774 FALSE
2 397568 397710 10 20 371257 371409 8 10 wp 131 182 170 242 243 211 55 84 65 113 65 0.95983 0.21833 0.27931 0.22121 FALSE
2 397713 397860 11 20 371446 371574 9 10 wp 165 190 176 200 219 171 71 68 71 120 101 1.0511 0.49307 -0.37854 0.088971 FALSE
2 397866 398026 12 20 371582 371746 10 10 wp 172 176 171 188 171 197 104 90 91 224 184 0.5722 0.92737 -0.8624 0.00040894 FALSE
2 398011 398162 13 20 371736 371880 11 10 wp 137 141 169 183 178 148 131 119 143 280 294 -0.11096 0.97782 -0.82885 0.0066653 FALSE
2 398183 398314 14 20 371899 372034 12 10 wp 190 240 207 210 241 152 263 264 321 466 383 -0.70548 0.41896 -0.53853 0.0099182 FALSE
2 398822 398947 17 20 372539 372669 17 10 wp 156 183 186 164 179 193 76 146 134 107 70 0.29326 -0.57794 0.57987 0.016829 FALSE
2 398967 399140 18 20 372701 372865 18 10 wp 172 249 220 213 212 162 74 112 125 85 90 0.76208 -0.3893 0.23129 0.28589 FALSE
2 399209 399327 21 20 372929 373049 20 10 wp 129 150 137 140 169 117 64 67 70 86 70 0.76356 0.053686 -0.058791 0.81746 FALSE
2 399692 399813 29 20 373367 373543 28 10 wp 133 146 144 184 247 178 71 79 73 118 100 0.63945 0.38971 0.097523 0.66586 FALSE
2 399853 399977 31 20 373575 373699 30 10 wp 125 166 174 162 179 95 66 90 74 109 87 0.72782 0.19419 -0.32603 0.25267 FALSE
2 399997 400126 32 20 373681 373846 31 10 wp 183 198 192 191 214 190 90 109 90 157 137 0.70554 0.45012 -0.43195 0.036861 FALSE
2 400146 400286 33 20 373863 374003 32 10 wp 193 195 220 183 269 167 66 85 109 125 95 0.95328 0.18512 -0.20579 0.49706 FALSE
2 400305 400441 34 20 374024 374165 33 10 wp 117 156 163 180 174 186 79 87 74 124 90 0.56871 0.24889 0.034749 0.87821 FALSE
2 400468 400600 35 20 374177 374320 34 10 wp 149 237 208 158 218 184 71 92 95 156 95 0.91195 0.37065 -0.47821 0.055378 FALSE
2 400622 400781 36 20 374355 374495 35 10 wp 139 188 167 174 213 122 70 87 83 94 77 0.75432 -0.064984 0.069139 0.79285 FALSE
2 400809 400947 37 20 374525 374667 36 10 wp 134 189 173 196 168 159 138 204 160 203 140 -0.30107 -0.12938 0.1773 0.37335 FALSE
2 401115 401272 38 20 374837 374993 37 10 wp 106 154 162 148 177 128 164 282 266 245 169 -1.0306 -0.35239 0.42598 0.06027 FALSE
2 401303 401442 39 20 375004 375161 38 10 wp 230 273 266 261 295 230 165 232 235 325 227 0.0057804 0.22561 -0.23016 0.23484 FALSE
2 401433 401593 41 20 375175 375322 39 10 wp 191 243 255 264 234 226 155 243 192 314 240 -0.055998 0.33746 -0.29462 0.12836 FALSE
2 402387 402537 53 20 376124 376265 53 10 wp 160 175 189 160 206 143 83 132 148 130 92 0.2579 -0.28154 0.2011 0.36352 FALSE
2 402685 402827 58 20 376399 376576 55 10 wp 166 199 177 202 208 204 91 120 156 107 101 0.28548 -0.38447 0.53225 0.011472 FALSE
2 402831 402957 59 20 376521 376691 56 10 wp 132 149 179 185 193 176 56 83 79 96 99 0.79742 0.27765 -0.040422 0.86072 FALSE
2 403169 403296 63 20 376878 377014 59 10 wp 147 151 159 169 166 171 70 78 66 84 85 0.81106 0.087517 0.025179 0.91591 FALSE
2 404001 404158 73 20 377723 377859 70 10 wp 156 193 128 153 176 162 74 82 73 68 52 0.77392 -0.51854 0.52306 0.085379 FALSE
2 404137 404287 74 20 377855 378005 71 10 wp 174 213 199 222 233 211 68 87 88 94 86 0.98788 -0.0036396 0.15592 0.47972 FALSE
2 404310 404466 75 20 378031 378177 72 10 wp 143 177 173 163 155 144 45 59 59 69 52 1.3141 -0.007063 -0.118 0.65341 FALSE
2 404449 404608 77 20 378170 378329 73 10 wp 251 302 292 283 303 260 85 100 87 116 109 1.3496 0.15372 -0.18569 0.37394 FALSE
2 404627 404772 78 20 378349 378494 74 10 wp 175 230 220 235 241 180 68 86 73 78 76 1.1746 -0.13059 0.16672 0.46105 FALSE
2 404786 404915 79 20 378482 378637 75 10 wp 156 199 210 194 233 154 87 98 79 79 56 0.80575 -0.55381 0.55922 0.017441 FALSE
2 404948 405087 80 20 378667 378807 76 10 wp 180 208 220 207 200 191 77 98 79 138 81 0.9752 0.19623 -0.25203 0.24221 FALSE
2 405103 405254 81 20 378817 378955 77 10 wp 133 190 196 164 170 138 69 95 88 102 54 0.75484 -0.28067 0.11581 0.62217 FALSE
2 406621 406763 4 21 1447 1570 3 11 wp 216 247 210 189 194 204 255 217 171 390 286 -0.248 0.45255 -0.68386 0.057824 FALSE
[truncated: 38,897 more rows]
