# Supplementary material for: The complex pattern of epigenomic variation between natural yeast strains at single-nucleosome resolution
Source: Epigenetics Chromatin. 2015 Jul 31;8:26. doi: 10.1186/s13072-015-0019-3 (PMC4520285; doi:10.1186/s13072-015-0019-3)
Supplement: Additional file 22: — Table of SNEP detection between BY and YJM strains. [file 13072_2015_19_MOESM22_ESM.zip › Supplementary_File_16/BY_YJM_H3K4me3_wpunr_snep.tab]

chr_BY lower_bound_BY upper_bound_BY index_nuc_BY chr_YJM lower_bound_YJM upper_bound_YJM index_nuc_YJM cur_index form BY_Mnase_Seq_1 BY_Mnase_Seq_2 BY_Mnase_Seq_3 YJM_Mnase_Seq_7 YJM_Mnase_Seq_8 YJM_Mnase_Seq_9 BY_H3K4me3_18 BY_H3K4me3_19 BY_H3K4me3_20 YJM_H3K4me3_23 YJM_H3K4me3_25 YJM_H3K4me3_26 manipMnase_Seq strainYJM manipMnase_Seq:strainYJM pvalsGLM snep_index
1 30057 30208 1 8 3504 3634 1 1 wp 91 130 145 70 95 108 92 162 150 42 27 41 -0.35029 -1.4009 0.98698 0.0018288 FALSE
1 30622 30782 5 8 4087 4232 7 1 wp 141 186 167 140 192 105 47 51 55 16 12 6 1.4663 -1.7122 1.5151 5.2284e-05 FALSE
1 30818 30963 6 8 4271 4413 8 1 wp 160 236 231 200 279 166 25 57 43 17 14 5 2.1274 -1.3029 1.3324 0.0011233 FALSE
1 31270 31409 8 8 4748 4886 10 1 wp 126 176 173 174 205 91 18 52 29 15 10 4 2.0852 -1.2603 1.2206 0.023396 FALSE
1 31519 31649 9 8 4963 5073 11 1 wp 148 141 144 170 163 169 19 26 22 19 14 13 2.4905 -0.074376 0.27242 0.43151 FALSE
1 31890 32025 13 8 5306 5479 16 1 wp 138 171 144 187 159 203 123 191 175 61 88 118 -0.31316 -0.39601 0.67217 0.02879 FALSE
1 32197 32347 16 8 5638 5789 19 1 wp 165 192 190 181 174 170 252 270 257 120 148 203 -0.73929 -0.27692 0.20838 0.47386 FALSE
1 32678 32829 21 8 6120 6248 25 1 wp 126 139 126 133 148 154 87 103 74 82 77 131 0.3518 0.5886 -0.44471 0.17118 FALSE
1 32835 32965 22 8 6260 6406 26 1 wp 180 202 170 208 166 177 100 126 77 89 69 145 0.65536 0.45103 -0.46776 0.1999 FALSE
1 33133 33270 23 8 6578 6738 27 1 wp 196 253 236 207 210 155 148 238 208 320 281 293 0.0014928 1.0674 -1.3416 6.8673e-06 FALSE
1 33299 33460 24 8 6770 6905 28 1 wp 111 158 154 139 150 135 95 189 138 212 146 143 -0.19273 0.73485 -0.73336 0.011422 FALSE
1 33473 33634 25 8 6919 7078 29 1 wp 160 192 227 168 191 166 194 281 282 416 398 410 -0.59991 1.165 -1.3123 1.5808e-05 FALSE
1 33641 33823 26 8 7117 7268 30 1 wp 203 208 181 205 191 179 329 397 385 408 565 625 -1.1186 0.98733 -1.0513 0.010194 FALSE
1 33925 34069 28 8 7365 7485 32 1 wp 160 165 157 151 115 105 311 405 363 193 260 238 -1.3705 -0.17145 -0.2273 0.44762 FALSE
1 34124 34278 30 8 7565 7707 35 1 wp 147 176 159 151 123 128 297 377 333 162 200 195 -1.2794 -0.38736 0.11588 0.6951 FALSE
1 34803 34920 35 8 8202 8362 44 1 wp 145 207 197 187 207 168 136 181 156 118 142 144 -0.006713 0.24228 -0.21358 0.44875 FALSE
1 34976 35095 36 8 8398 8529 45 1 wp 126 143 141 124 129 127 159 217 150 200 133 137 -0.56875 0.30069 -0.41998 0.13138 FALSE
1 35321 35477 38 8 8780 8923 49 1 wp 150 153 172 149 157 168 409 538 456 537 569 713 -1.7728 0.83811 -0.85003 0.0089697 FALSE
1 35635 35761 41 8 9075 9203 52 1 wp 194 247 226 196 159 174 593 720 647 589 612 731 -1.7792 0.43647 -0.77494 0.023597 FALSE
1 35782 35939 42 8 9248 9380 54 1 wp 121 191 172 125 127 143 401 546 454 364 356 432 -1.758 0.18327 -0.46722 0.13017 FALSE
1 35964 36078 43 8 9396 9544 55 1 wp 155 170 153 180 142 147 394 484 402 404 388 524 -1.6357 0.49534 -0.53756 0.082659 FALSE
1 36085 36237 44 8 9525 9679 56 1 wp 163 197 206 180 144 205 418 499 436 406 464 520 -1.4826 0.49771 -0.58967 0.059505 FALSE
1 36247 36364 45 8 9676 9808 57 1 wp 86 137 137 117 146 93 153 281 183 202 106 113 -0.98055 -0.070593 0.048879 0.9083 FALSE
1 36522 36666 46 8 9959 10099 58 1 wp 197 251 257 202 193 201 486 736 601 353 368 395 -1.5792 -0.23093 -0.012674 0.968 FALSE
1 36672 36822 47 8 10112 10262 59 1 wp 185 239 215 168 193 183 613 808 747 348 373 571 -1.9803 -0.28676 0.049681 0.87935 FALSE
1 36834 36962 48 8 10271 10405 60 1 wp 186 215 208 206 223 171 815 859 812 412 457 715 -2.2615 -0.20933 0.16972 0.6943 FALSE
1 36971 37143 49 8 10413 10586 61 1 wp 221 185 224 238 240 225 615 598 484 287 452 594 -1.6561 0.092449 0.040703 0.94064 FALSE
1 37145 37259 50 8 10587 10699 62 1 wp 140 178 158 139 176 122 170 272 239 110 76 99 -0.71959 -0.78496 0.64597 0.020587 FALSE
1 37705 37851 54 8 11145 11293 66 1 wp 133 209 205 183 168 140 298 389 318 191 204 254 -1.1067 -0.16755 0.011099 0.97018 FALSE
1 37888 38012 55 8 11326 11457 67 1 wp 128 178 198 191 178 191 167 216 197 109 97 107 -0.42816 -0.42758 0.58389 0.037668 FALSE
1 38224 38370 59 8 11663 11808 70 1 wp 179 206 207 200 207 195 64 82 86 43 54 64 1.1382 -0.06123 0.075404 0.77726 FALSE
1 38394 38545 60 8 11831 11980 71 1 wp 165 167 146 192 163 186 39 51 47 39 33 46 1.6001 0.24875 -0.084601 0.77235 FALSE
1 38550 38698 61 8 11995 12166 72 1 wp 132 191 155 185 184 185 43 54 47 30 34 30 1.5131 -0.14786 0.3581 0.19866 FALSE
1 38738 38885 62 8 12181 12315 73 1 wp 157 229 187 188 193 196 47 70 49 49 34 57 1.5748 0.22161 -0.21267 0.4254 FALSE
1 38892 39035 63 8 12334 12488 74 1 wp 136 161 205 157 165 151 48 74 51 50 35 55 1.3266 0.16379 -0.25497 0.33177 FALSE
1 39202 39338 64 8 12645 12776 75 1 wp 199 214 215 223 238 198 534 694 597 674 634 828 -1.7503 0.68676 -0.63544 0.066187 FALSE
1 39354 39501 65 8 12792 12942 76 1 wp 154 194 211 197 201 171 545 628 583 584 586 704 -1.883 0.54619 -0.52782 0.11554 FALSE
1 39516 39651 66 8 12960 13097 77 1 wp 122 145 126 146 160 142 516 646 586 542 497 439 -2.37 0.22026 -0.044152 0.89092 FALSE
1 39684 39800 67 8 13126 13254 78 1 wp 137 188 175 147 145 124 460 642 439 353 290 307 -1.84 -0.23074 -0.041129 0.89342 FALSE
1 39825 39967 68 8 13286 13421 79 1 wp 177 224 232 201 189 137 210 305 326 220 175 201 -0.62286 -0.029701 -0.24874 0.39783 FALSE
1 39979 40108 69 8 13452 13576 80 1 wp 141 169 182 150 168 140 101 161 138 77 46 68 0.093207 -0.59702 0.48378 0.060564 FALSE
1 40138 40290 70 8 13581 13732 81 1 wp 145 146 137 159 159 149 47 70 55 57 40 47 1.1149 0.21249 -0.10354 0.6934 FALSE
1 40297 40454 72 8 13737 13897 82 1 wp 143 169 163 175 185 152 44 50 48 31 23 28 1.5264 -0.3312 0.42621 0.13425 FALSE
1 40614 40738 74 8 14057 14178 85 1 wp 144 181 193 184 186 155 33 45 25 18 23 17 2.1174 -0.35695 0.36732 0.23682 FALSE
1 40746 40867 76 8 14204 14334 87 1 wp 129 152 158 145 163 173 22 28 19 11 17 18 2.458 -0.11595 0.24356 0.48125 FALSE
1 41059 41213 79 8 14500 14653 92 1 wp 160 173 187 190 180 172 27 26 20 18 37 27 2.6181 0.63492 -0.58675 0.056489 FALSE
1 41237 41369 80 8 14681 14814 93 1 wp 171 184 150 199 207 180 30 35 16 20 31 25 2.4351 0.37744 -0.18147 0.55364 FALSE
1 41353 41524 81 8 14823 14962 94 1 wp 180 174 199 170 174 158 31 51 17 21 23 24 2.2847 -0.065683 -0.090163 0.76709 FALSE
1 41671 41843 83 8 15098 15280 97 1 wp 78 110 115 136 145 119 17 22 14 16 14 6 2.297 -0.088248 0.48382 0.22783 FALSE
1 42149 42264 85 8 15594 15712 99 1 wp 146 131 150 147 147 107 188 278 240 181 169 188 -0.92153 0.080034 -0.19838 0.49171 FALSE
1 42301 42440 86 8 15781 15907 100 1 wp 162 178 182 193 161 173 485 537 448 423 525 627 -1.7202 0.55161 -0.54771 0.13609 FALSE
1 42475 42644 87 8 15934 16086 101 1 wp 116 204 196 207 184 161 444 491 506 351 396 509 -1.7292 0.25201 -0.14916 0.63719 FALSE
1 42647 42759 88 8 16077 16199 102 1 wp 155 153 128 136 133 115 183 256 227 164 148 139 -0.80924 -0.092703 -0.1152 0.68511 FALSE
1 42864 42980 89 8 16314 16422 103 1 wp 152 232 258 212 227 179 107 183 149 108 101 85 0.33612 -0.094701 0.039656 0.88775 FALSE
1 43006 43185 90 8 16464 16574 104 1 wp 134 172 167 146 138 147 163 203 164 128 137 145 -0.38555 0.092754 -0.22944 0.41015 FALSE
1 43187 43343 91 8 16631 16771 105 1 wp 204 225 209 189 193 180 267 331 257 214 298 316 -0.63646 0.41975 -0.61748 0.046204 FALSE
1 43402 43554 92 8 16851 17001 106 1 wp 153 221 195 189 178 162 378 435 339 303 425 398 -1.2522 0.42906 -0.53716 0.13515 FALSE
1 43740 43888 94 8 17176 17334 109 1 wp 134 211 177 174 171 187 250 284 270 221 363 353 -0.86225 0.68405 -0.64795 0.14449 FALSE
1 43898 44048 95 8 17347 17504 110 1 wp 182 199 216 240 225 203 288 290 279 241 448 355 -0.75674 0.74397 -0.59582 0.26293 FALSE
1 44071 44194 97 8 17516 17643 112 1 wp 171 222 219 234 226 207 110 146 124 111 230 144 0.46822 0.84024 -0.72149 0.12887 FALSE
1 44200 44356 99 8 17654 17816 114 1 wp 156 175 196 198 162 212 50 61 63 63 116 82 1.3802 1.0618 -0.94251 0.01749 FALSE
1 44388 44527 101 8 17841 18001 115 1 wp 161 205 228 216 223 206 47 45 42 65 58 70 1.9201 0.98119 -0.86641 0.0014728 FALSE
1 44578 44704 102 8 18027 18153 116 1 wp 173 206 212 249 226 260 18 39 33 28 45 34 2.5142 0.73383 -0.42173 0.15854 FALSE
1 44769 44905 103 8 18220 18348 117 1 wp 197 250 267 253 247 213 31 27 28 29 37 32 2.8274 0.64864 -0.65822 0.029811 FALSE
1 44909 45061 104 8 18356 18503 118 1 wp 169 227 215 214 266 251 26 30 25 27 20 23 2.6969 0.2531 0.0031826 0.99188 FALSE
1 45101 45259 105 8 18542 18704 119 1 wp 150 176 185 168 169 154 29 34 18 39 22 18 2.4441 0.4282 -0.49541 0.10552 FALSE
1 45895 46026 107 8 19345 19479 121 1 wp 185 226 207 181 197 222 487 658 534 482 572 611 -1.6549 0.45823 -0.50219 0.12629 FALSE
1 46049 46201 108 8 19499 19647 122 1 wp 143 170 199 163 155 155 413 567 441 381 427 519 -1.6883 0.36973 -0.48773 0.11777 FALSE
1 46224 46378 109 8 19660 19842 123 1 wp 112 146 139 149 180 176 347 408 375 472 645 765 -1.7382 1.1949 -0.84857 0.079541 FALSE
1 46374 46546 110 8 19840 19999 124 1 wp 167 208 177 195 174 197 263 290 276 280 388 593 -0.81596 1.0534 -1.021 0.093404 FALSE
1 46543 46702 111 8 20013 20140 125 1 wp 143 121 159 143 131 162 90 114 100 111 149 167 0.27075 0.95716 -0.92465 0.00574 FALSE
1 46675 46802 112 8 20117 20269 126 1 wp 125 180 152 163 159 155 45 60 68 54 77 98 1.183 0.87285 -0.8138 0.0034066 FALSE
1 46847 46967 113 8 20293 20421 127 1 wp 143 178 187 176 199 123 32 49 42 44 27 35 1.8357 0.25359 -0.29879 0.28459 FALSE
1 46982 47129 114 8 20459 20616 128 1 wp 129 167 165 208 202 183 24 33 23 29 21 43 2.3138 0.68268 -0.3266 0.2745 FALSE
1 47854 47993 127 8 21281 21443 139 1 wp 187 200 211 213 231 200 19 21 28 34 36 43 2.9257 1.1973 -1.1049 0.00022119 FALSE
1 48007 48161 128 8 21457 21611 140 1 wp 163 140 154 183 177 189 26 26 19 24 30 37 2.4806 0.8182 -0.57251 0.10154 FALSE
1 48190 48315 129 8 21631 21757 141 1 wp 93 113 120 92 109 76 14 21 18 16 11 14 2.4104 0.098202 -0.34729 0.39868 FALSE
1 48663 48840 131 8 22107 22267 143 1 wp 132 165 138 166 156 158 429 535 488 330 408 476 -1.9578 0.20447 -0.070487 0.82023 FALSE
1 48827 49001 132 8 22275 22436 144 1 wp 122 146 159 133 144 132 420 502 441 342 356 321 -1.9 0.041127 -0.1101 0.71976 FALSE
1 49169 49331 135 8 22635 22778 147 1 wp 191 182 162 171 166 161 163 265 191 138 118 143 -0.39589 -0.15639 0.030697 0.91402 FALSE
1 49304 49463 136 8 22750 22912 148 1 wp 144 162 130 135 165 106 90 96 103 74 48 50 0.37519 -0.2971 0.16976 0.53177 FALSE
1 49651 49771 139 8 23097 23220 150 1 wp 158 202 191 194 192 174 35 30 36 27 27 30 2.2239 0.19141 -0.17619 0.54858 FALSE
1 49810 49954 140 8 23264 23406 152 1 wp 124 131 171 163 139 107 17 16 19 23 10 13 2.8149 0.27843 -0.3534 0.37427 FALSE
1 49971 50114 142 8 23418 23573 153 1 wp 155 181 162 163 190 191 14 25 18 14 21 26 2.9238 0.57176 -0.45267 0.176 FALSE
1 50133 50274 144 8 23593 23725 155 1 wp 144 182 162 176 160 186 15 16 10 22 16 9 3.3598 0.6634 -0.5694 0.12453 FALSE
1 50951 51106 154 8 24394 24542 165 1 wp 139 220 217 173 196 159 17 18 15 17 17 10 3.3013 0.28228 -0.40886 0.25713 FALSE
1 51514 51660 160 8 24970 25112 172 1 wp 158 232 248 216 243 191 33 39 27 47 33 55 2.4638 0.9082 -0.88443 0.0018282 FALSE
1 52039 52176 163 8 25481 25627 175 1 wp 120 107 103 150 122 153 119 112 121 368 416 532 -0.31582 2.3424 -1.9949 2.9944e-06 FALSE
1 52209 52339 164 8 25665 25795 176 1 wp 158 165 120 172 161 156 209 231 192 435 551 563 -0.72742 1.7497 -1.6302 1.4822e-05 FALSE
1 52369 52503 165 8 25819 25951 177 1 wp 115 174 163 133 154 144 227 300 303 427 322 429 -1.1024 0.96284 -1.0288 0.0007225 FALSE
1 52510 52652 166 8 25966 26127 178 1 wp 193 248 200 213 200 202 277 322 284 427 379 515 -0.68658 1.0313 -1.0984 0.00033289 FALSE
1 52783 52945 167 8 26258 26419 179 1 wp 174 199 201 252 195 232 81 87 75 209 316 395 1.0113 2.374 -2.1364 5.6767e-05 FALSE
1 52990 53106 168 8 26437 26563 180 1 wp 236 212 200 242 233 227 70 73 43 287 507 576 1.5847 3.3338 -3.2455 4.7618e-06 FALSE
1 53835 53994 178 8 27303 27449 188 1 wp 172 235 238 206 205 194 58 87 72 69 78 99 1.3578 0.65338 -0.74769 0.0059528 FALSE
1 54021 54177 179 8 27470 27604 189 1 wp 124 192 192 114 186 150 79 109 72 88 67 74 0.74446 0.28337 -0.45664 0.10053 FALSE
1 54174 54324 180 8 27620 27778 190 1 wp 180 270 237 237 217 192 240 327 329 294 287 296 -0.60561 0.43683 -0.52823 0.078154 FALSE
1 54374 54507 182 8 27799 27955 192 1 wp 164 185 160 168 154 204 283 301 262 254 405 320 -0.9599 0.67163 -0.62668 0.1882 FALSE
1 54664 54822 184 8 28137 28285 195 1 wp 153 202 171 179 202 154 186 284 226 209 191 195 -0.61015 0.24938 -0.23786 0.41438 FALSE
1 54893 55043 185 8 28364 28496 196 1 wp 108 175 188 158 178 110 32 61 31 35 19 17 1.7166 -0.32187 0.23794 0.53737 FALSE
1 55051 55208 186 8 28502 28655 197 1 wp 260 324 327 270 303 234 46 64 57 45 65 79 2.2344 0.64989 -0.83672 0.0049253 FALSE
1 55227 55369 187 8 28686 28827 198 1 wp 140 149 188 176 165 119 27 52 30 31 23 14 1.931 -0.20014 0.1305 0.68496 FALSE
1 55415 55543 188 8 28856 28998 199 1 wp 107 135 140 135 172 132 15 29 20 11 14 11 2.3712 -0.35282 0.54343 0.14691 FALSE
1 55558 55717 189 8 29012 29169 200 1 wp 184 231 191 218 181 187 31 25 23 33 22 26 2.719 0.49165 -0.54909 0.071504 FALSE
1 55740 55876 190 8 29191 29326 201 1 wp 123 180 180 170 171 195 21 41 21 25 10 21 2.3334 -0.093069 0.25035 0.48028 FALSE
1 55934 56052 191 8 29368 29499 202 1 wp 137 177 182 158 131 141 33 46 38 32 15 24 1.87 -0.25558 0.046138 0.87757 FALSE
1 56069 56195 192 8 29518 29668 203 1 wp 170 181 204 202 200 223 61 100 73 54 81 85 1.0463 0.39248 -0.22708 0.39446 FALSE
1 56229 56371 193 8 29678 29837 204 1 wp 145 185 188 187 167 194 112 120 133 85 96 125 0.27524 0.19865 -0.11689 0.66608 FALSE
1 56402 56550 194 8 29851 30004 205 1 wp 132 132 149 147 169 144 137 221 183 194 121 131 -0.58537 0.19332 -0.054247 0.84613 FALSE
1 56750 56896 196 8 30199 30347 207 1 wp 211 271 273 258 256 180 370 448 374 271 337 332 -0.8853 0.12083 -0.25709 0.39694 FALSE
1 56964 57104 197 8 30416 30555 208 1 wp 214 196 201 215 253 188 233 267 188 179 277 232 -0.38338 0.46536 -0.39348 0.30161 FALSE
1 57110 57250 198 8 30562 30709 209 1 wp 165 148 188 163 160 164 274 301 244 205 341 287 -0.92989 0.48738 -0.54389 0.23299 FALSE
1 57255 57415 199 8 30714 30866 210 1 wp 164 211 199 191 173 204 223 331 232 209 286 267 -0.66184 0.43754 -0.4517 0.1277 FALSE
1 57479 57621 200 8 30927 31073 211 1 wp 209 258 258 218 276 219 268 361 289 240 295 299 -0.55593 0.33299 -0.36773 0.22005 FALSE
1 57641 57801 201 8 31092 31250 212 1 wp 174 237 221 203 208 182 336 428 392 271 235 395 -1.0948 0.094077 -0.19154 0.52584 FALSE
1 57817 57975 202 8 31268 31427 213 1 wp 127 180 180 172 190 135 106 225 169 153 86 101 -0.22989 -0.068697 0.089288 0.77155 FALSE
1 57994 58163 203 8 31471 31613 214 1 wp 195 254 256 239 253 195 576 727 574 435 591 788 -1.6375 0.41289 -0.46053 0.30253 FALSE
1 58183 58343 204 8 31633 31793 215 1 wp 173 203 205 203 191 179 455 541 530 457 381 653 -1.6166 0.41283 -0.44293 0.24626 FALSE
1 58362 58506 205 8 31818 31958 216 1 wp 188 282 235 280 282 196 477 572 538 398 218 525 -1.4032 -0.039502 0.13308 0.76728 FALSE
1 58618 58741 206 8 32067 32216 217 1 wp 144 175 182 216 175 170 39 42 39 41 21 43 1.843 0.2637 -0.10896 0.69712 FALSE
1 58807 58939 208 8 32264 32391 219 1 wp 170 215 166 199 204 227 46 45 43 30 29 50 1.8169 0.15282 0.035885 0.90993 FALSE
1 59207 59351 213 8 32642 32802 224 1 wp 178 220 213 225 222 181 45 51 31 31 31 41 2.0493 0.16014 -0.13281 0.63764 FALSE
1 59330 59498 214 8 32780 32935 225 1 wp 197 223 199 250 204 205 50 51 61 32 33 52 1.7167 -0.014042 0.090952 0.74276 FALSE
1 59522 59662 215 8 32976 33114 226 1 wp 112 139 128 162 143 177 26 40 34 18 14 31 1.7147 -0.19896 0.545 0.11197 FALSE
1 59703 59837 216 8 33137 33291 227 1 wp 168 158 157 189 193 210 64 77 61 33 37 55 1.0519 -0.23178 0.51029 0.08226 FALSE
1 59988 60147 218 8 33435 33593 229 1 wp 154 179 160 175 174 219 135 194 149 91 63 119 -0.16051 -0.34637 0.54878 0.055246 FALSE
1 60165 60301 219 8 33607 33754 230 1 wp 107 134 133 162 117 181 228 251 227 151 138 223 -1.1484 -0.019606 0.3261 0.34934 FALSE
1 60327 60473 220 8 33760 33915 231 1 wp 125 146 153 164 134 153 455 490 424 271 275 418 -1.9237 -0.063475 0.14862 0.69287 FALSE
1 60454 60608 221 8 33909 34060 232 1 wp 137 139 142 177 147 200 761 772 659 473 605 861 -2.6206 0.26359 0.057608 0.91424 FALSE
1 60631 60769 222 8 34081 34219 233 1 wp 162 218 229 191 188 203 973 1226 1056 748 813 1095 -2.6457 0.16521 -0.22613 0.56032 FALSE
1 60804 60938 223 8 34256 34392 234 1 wp 193 227 213 211 192 196 978 1291 1088 782 924 1116 -2.6203 0.21544 -0.30397 0.44186 FALSE
1 60950 61096 224 8 34407 34562 235 1 wp 158 177 144 185 160 161 550 788 592 484 568 534 -2.2113 0.19415 -0.13085 0.69107 FALSE
1 61261 61405 225 8 34713 34857 236 1 wp 140 176 178 200 193 173 630 842 631 639 698 743 -2.3074 0.45231 -0.26371 0.4483 FALSE
1 61411 61569 226 8 34861 35018 237 1 wp 158 133 136 176 166 166 745 856 611 624 873 872 -2.581 0.55888 -0.33532 0.45893 FALSE
1 61578 61720 227 8 35030 35172 238 1 wp 138 177 143 168 150 155 1218 1318 950 829 1078 1384 -3.1613 0.36485 -0.32533 0.53775 FALSE
1 61728 61889 228 8 35185 35344 239 1 wp 149 136 146 152 159 184 1093 1082 957 782 921 1276 -3.0883 0.36559 -0.17936 0.72021 FALSE
1 61887 62023 229 8 35357 35477 240 1 wp 118 161 148 175 170 121 589 638 530 363 343 522 -2.2787 -0.075206 0.18789 0.61476 FALSE
1 62038 62168 230 8 35494 35641 241 1 wp 127 124 117 113 133 132 304 282 254 200 160 276 -1.4231 0.02361 -0.0023792 0.99554 FALSE
1 62305 62457 233 8 35755 35909 243 1 wp 139 185 145 194 147 160 115 151 148 81 107 151 -0.036052 0.1762 -0.087143 0.78654 FALSE
1 62470 62597 234 8 35923 36049 244 1 wp 202 168 171 171 208 187 125 172 139 104 85 125 0.11791 -0.010658 0.049257 0.85865 FALSE
1 62734 62880 235 8 36185 36330 245 1 wp 160 198 215 216 221 202 391 624 486 450 442 529 -1.5934 0.39957 -0.24786 0.43393 FALSE
1 62899 63056 236 8 36349 36506 246 1 wp 224 253 234 251 286 206 807 1026 920 758 944 985 -2.1669 0.43138 -0.39027 0.30759 FALSE
1 63071 63208 237 8 36521 36660 247 1 wp 198 248 243 280 220 212 1093 1263 1011 943 1210 1287 -2.5186 0.48898 -0.44992 0.27748 FALSE
1 63220 63377 238 8 36696 36832 248 1 wp 150 200 164 180 148 173 944 1058 822 766 860 1072 -2.6898 0.38426 -0.42227 0.26666 FALSE
1 63390 63542 239 8 36851 36995 249 1 wp 99 123 113 157 133 146 494 767 567 483 368 516 -2.6505 0.051096 0.32422 0.31094 FALSE
1 63689 63820 241 8 37140 37299 252 1 wp 129 159 153 145 163 139 168 246 208 124 104 117 -0.70474 -0.3805 0.3899 0.16112 FALSE
1 63873 63983 242 8 37324 37474 254 1 wp 127 177 208 212 198 212 96 140 134 105 77 116 0.24957 0.1522 0.13381 0.62472 FALSE
1 64037 64159 243 8 37487 37613 255 1 wp 121 143 141 175 175 165 51 74 69 42 26 37 0.85286 -0.41932 0.7566 0.0048499 FALSE
1 65073 65220 253 8 38527 38672 270 1 wp 155 188 169 149 187 160 30 27 27 22 15 19 2.3893 -0.12696 0.070144 0.82738 FALSE
1 65255 65396 256 8 38706 38846 271 1 wp 151 197 200 182 166 158 31 44 42 33 28 18 2.0136 -0.096505 -0.024045 0.93431 FALSE
1 65427 65580 257 8 38872 39000 272 1 wp 117 163 156 118 110 100 21 43 33 11 15 6 1.9624 -1.118 0.70243 0.057835 FALSE
1 65672 65800 258 8 39139 39269 273 1 wp 70 109 119 111 134 80 21 27 38 28 16 26 1.5661 0.16251 -0.045548 0.90186 FALSE
1 66336 66486 267 8 39787 39935 283 1 wp 108 151 143 128 137 121 57 116 88 54 73 49 0.4227 -0.078282 0.014474 0.95424 FALSE
1 66786 66985 273 8 40230 40406 289 1 wp 223 239 210 222 181 189 510 664 568 278 841 553 -1.5809 0.43363 -0.63359 0.46013 FALSE
1 67593 67725 284 8 41044 41194 296 1 wp 195 206 210 206 181 188 617 799 723 764 1082 942 -2.0184 0.856 -0.95655 0.027224 FALSE
1 67749 67887 285 8 41175 41336 297 1 wp 145 183 212 191 167 179 308 442 409 441 501 433 -1.3173 0.72397 -0.73135 0.018092 FALSE
1 69461 69612 292 8 42913 43060 302 1 wp 149 158 190 168 165 130 362 496 472 139 153 260 -1.6312 -0.80676 0.68789 0.028591 FALSE
1 69913 70063 294 8 43355 43495 303 1 wp 160 171 168 105 123 92 36 38 59 11 9 13 1.6934 -1.5522 0.89239 0.010374 FALSE
1 70207 70359 296 8 43649 43808 304 1 wp 170 196 189 139 149 88 36 52 36 8 12 9 1.9556 -1.6244 1.0408 0.0031963 FALSE
1 70440 70585 297 8 43916 44051 305 1 wp 124 141 114 159 144 135 26 28 15 40 90 61 2.2421 1.9449 -1.7535 0.00011348 FALSE
1 70597 70753 298 8 44041 44200 306 1 wp 177 199 203 198 174 179 31 34 29 42 125 92 2.401 1.9403 -2.0214 3.3265e-05 FALSE
1 70733 70863 299 8 44145 44310 307 1 wp 101 130 121 166 131 144 8 21 13 40 102 68 2.8822 2.8426 -2.5203 6.0077e-06 FALSE
1 71757 71903 300 8 45190 45361 308 1 wp 168 183 158 197 184 165 624 630 593 486 746 951 -2.0889 0.68662 -0.6059 0.30923 FALSE
1 71871 72024 301 8 45299 45457 309 1 wp 141 153 119 189 143 161 831 734 665 567 1116 1259 -2.6721 0.83862 -0.60045 0.45283 FALSE
1 71981 72140 303 8 45427 45604 311 1 wp 148 168 149 197 179 204 1025 892 800 762 1822 1828 -2.7936 1.1421 -0.83106 0.39095 FALSE
1 73027 73161 316 8 46464 46605 322 1 wp 133 146 121 144 155 186 82 101 80 84 222 121 0.39376 1.1892 -0.91807 0.2119 FALSE
1 73582 73732 319 8 47017 47169 325 1 wp 118 154 130 127 144 97 27 51 40 31 32 18 1.5654 -0.06273 -0.080433 0.79017 FALSE
1 73810 73960 320 8 47247 47397 326 1 wp 149 139 174 149 148 135 62 119 95 53 52 34 0.55154 -0.50483 0.39223 0.12539 FALSE
1 73974 74112 321 8 47410 47548 327 1 wp 191 218 191 199 177 155 147 212 177 78 123 64 -0.04072 -0.52947 0.33567 0.26128 FALSE
1 74147 74289 322 8 47581 47725 328 1 wp 130 153 136 151 151 163 78 134 108 60 80 54 0.19036 -0.23677 0.37963 0.13105 FALSE
1 74332 74479 323 8 47770 47918 330 1 wp 198 199 210 234 219 169 100 159 136 56 83 62 0.42392 -0.49009 0.50211 0.06893 FALSE
1 74677 74838 326 8 48118 48274 334 1 wp 146 192 194 191 228 186 29 77 53 38 36 36 1.5474 -0.042777 0.22085 0.41655 FALSE
1 75288 75414 331 8 48703 48834 339 1 wp 141 165 134 152 183 117 138 193 156 102 97 142 -0.3523 -0.048596 0.063748 0.81375 FALSE
1 75450 75596 333 8 48872 49029 340 1 wp 199 277 203 270 244 209 417 422 439 251 298 508 -1.1519 0.16348 -0.084305 0.86355 FALSE
1 75592 75726 334 8 49025 49161 341 1 wp 169 216 186 218 184 172 568 637 590 365 406 681 -1.8824 0.13899 -0.14183 0.77083 FALSE
1 75759 75909 335 8 49174 49343 342 1 wp 180 170 185 191 183 184 674 765 652 526 597 727 -2.1841 0.27574 -0.23256 0.49601 FALSE
1 75916 76068 336 8 49349 49497 343 1 wp 197 207 200 229 203 217 791 816 698 668 1090 1208 -2.1609 0.81455 -0.72437 0.22526 FALSE
1 76370 76522 339 8 49806 49960 345 1 wp 168 183 179 221 204 217 464 694 581 538 880 764 -1.9136 0.81563 -0.54952 0.28985 FALSE
1 76533 76681 340 8 49968 50118 346 1 wp 220 256 254 287 239 236 1131 1357 1201 968 1443 1410 -2.5595 0.51645 -0.46513 0.29666 FALSE
1 76698 76838 341 8 50136 50286 347 1 wp 192 226 213 278 242 251 1453 1286 1313 987 2122 1900 -2.9308 0.75294 -0.47242 0.55968 FALSE
1 76844 77003 342 8 50279 50437 348 1 wp 137 181 153 177 168 210 829 821 746 603 829 910 -2.5894 0.41238 -0.17122 0.70685 FALSE
1 77003 77135 343 8 50452 50595 349 1 wp 141 206 178 201 260 199 533 647 599 459 474 626 -1.9906 0.26506 0.058904 0.85702 FALSE
1 77167 77323 344 8 50611 50761 350 1 wp 171 154 184 220 165 197 312 373 358 205 274 422 -1.2468 0.24352 -0.065023 0.8914 FALSE
1 77677 77801 353 8 51097 51239 353 1 wp 136 179 145 218 164 194 85 132 94 75 87 108 0.35972 0.27187 0.048743 0.85287 FALSE
1 77811 77961 354 8 51254 51402 354 1 wp 183 209 183 198 196 191 54 109 57 61 35 39 1.1978 -0.2219 0.23447 0.37718 FALSE
1 77981 78117 356 8 51426 51557 355 1 wp 103 144 129 147 175 167 24 61 53 23 19 19 1.2463 -0.69461 1.0708 0.00039798 FALSE
1 79219 79364 373 8 52662 52818 372 1 wp 184 253 245 220 210 212 52 49 33 57 45 59 2.1172 0.71697 -0.80514 0.0038144 FALSE
1 79672 79806 375 8 53111 53239 375 1 wp 208 277 225 199 211 199 374 465 371 318 329 279 -0.99074 0.078837 -0.30669 0.31168 FALSE
1 79826 79970 376 8 53270 53411 376 1 wp 195 206 225 205 197 183 342 512 437 328 303 380 -1.2456 0.11872 -0.23044 0.44927 FALSE
1 79999 80148 377 8 53444 53590 377 1 wp 206 213 232 211 205 256 345 434 414 324 367 436 -1.0874 0.37981 -0.33784 0.26954 FALSE
1 80162 80302 378 8 53604 53746 378 1 wp 191 248 247 216 232 205 237 369 311 234 170 257 -0.62611 -0.0039918 -0.072906 0.80616 FALSE
1 80332 80466 379 8 53775 53911 379 1 wp 179 233 246 206 194 179 74 179 128 108 79 101 0.60327 0.09142 -0.2805 0.31209 FALSE
1 80648 80840 383 8 54090 54284 381 1 wp 185 224 262 280 264 201 41 63 58 96 67 54 1.8392 0.89275 -0.75396 0.0075138 FALSE
1 81448 81602 389 8 54857 55022 389 1 wp 156 169 188 195 167 141 255 234 208 504 604 621 -0.68394 1.7512 -1.7963 1.6092e-07 TRUE
1 81604 81749 390 8 55015 55171 390 1 wp 174 172 166 223 186 172 318 327 327 951 1268 1279 -1.1487 2.2985 -2.1398 1.3099e-05 FALSE
1 81770 81897 391 8 55178 55336 392 1 wp 116 142 124 142 145 144 192 301 231 639 521 575 -1.1232 1.7357 -1.5696 5.3585e-07 TRUE
1 81940 82078 392 8 55350 55490 393 1 wp 192 215 247 217 235 204 357 448 380 565 617 649 -1.077 1.0911 -1.0974 0.00072799 FALSE
1 82150 82297 393 8 55595 55749 394 1 wp 164 204 174 176 191 167 385 453 349 275 440 475 -1.3551 0.46649 -0.49973 0.27614 FALSE
1 82305 82447 394 8 55733 55893 395 1 wp 131 155 157 149 168 157 419 443 332 302 529 441 -1.6659 0.55123 -0.46109 0.41618 FALSE
1 82466 82578 395 8 55913 56024 396 1 wp 248 362 286 321 309 214 511 593 516 433 596 486 -1.0868 0.36841 -0.46869 0.17501 FALSE
1 82684 82836 396 8 56128 56278 397 1 wp 153 195 186 176 169 167 235 325 257 197 211 185 -0.82736 0.01086 -0.076658 0.79384 FALSE
1 82842 82988 397 8 56287 56431 398 1 wp 205 294 237 247 276 213 291 384 350 200 233 263 -0.69854 -0.091628 0.082242 0.78348 FALSE
1 83007 83160 398 8 56453 56605 399 1 wp 145 141 154 139 141 167 111 185 153 104 67 83 -0.2226 -0.3484 0.36222 0.16497 FALSE
1 83185 83345 399 8 56615 56761 400 1 wp 94 150 168 146 137 117 47 89 74 47 22 21 0.76135 -0.74472 0.70427 0.029858 FALSE
1 83375 83543 401 8 56801 56959 402 1 wp 169 229 234 226 244 209 119 174 130 89 89 87 0.36516 -0.20078 0.29985 0.28758 FALSE
1 83724 83868 403 8 57143 57285 405 1 wp 139 146 143 184 156 156 236 297 247 234 222 311 -1.0778 0.43308 -0.23553 0.42626 FALSE
1 83877 84015 404 8 57315 57457 406 1 wp 176 227 214 243 218 209 609 695 638 557 606 709 -1.8849 0.40023 -0.28754 0.39896 FALSE
1 84033 84175 405 8 57476 57620 407 1 wp 182 260 217 235 258 229 953 1212 1016 1066 1498 1606 -2.4962 0.85842 -0.73021 0.10505 FALSE
1 84210 84361 406 8 57649 57806 408 1 wp 142 149 151 199 162 189 518 727 562 595 726 767 -2.2354 0.68278 -0.37705 0.2698 FALSE
1 84371 84530 407 8 57822 57970 409 1 wp 121 142 121 170 142 167 375 509 348 408 549 454 -1.8903 0.67364 -0.36147 0.36554 FALSE
1 84636 84770 408 8 58079 58213 410 1 wp 120 202 183 173 185 120 24 54 49 43 23 34 1.7833 0.13393 -0.21897 0.50827 FALSE
1 84783 84943 409 8 58229 58364 411 1 wp 181 215 210 200 224 222 46 63 38 42 46 43 1.8343 0.30501 -0.21946 0.42477 FALSE
1 84977 85117 410 8 58407 58562 412 1 wp 179 231 218 229 261 207 51 61 39 30 30 40 1.8385 -0.13148 0.27133 0.33851 FALSE
1 85151 85306 411 8 58590 58744 413 1 wp 178 227 234 193 208 194 31 41 23 24 31 25 2.5359 0.22336 -0.33131 0.26754 FALSE
1 85522 85669 415 8 58981 59114 418 1 wp 189 232 257 201 221 203 44 45 38 26 47 40 2.1931 0.29606 -0.41885 0.139 FALSE
1 85836 85972 417 8 59280 59417 421 1 wp 109 105 103 146 139 135 27 33 14 22 22 18 1.8954 0.21297 0.17587 0.60612 FALSE
1 85996 86116 418 8 59419 59561 422 1 wp 169 247 201 258 248 263 49 63 75 61 57 82 1.5015 0.5587 -0.24004 0.39025 FALSE
1 86159 86285 419 8 59601 59728 423 1 wp 189 201 180 214 229 163 115 173 135 96 84 107 0.23258 -0.088624 0.15164 0.5843 FALSE
1 86301 86454 420 8 59745 59896 424 1 wp 186 241 256 217 252 221 231 267 255 207 173 241 -0.37141 0.17136 -0.16061 0.58616 FALSE
1 86465 86593 421 8 59908 60040 425 1 wp 110 168 181 158 183 155 248 344 294 267 215 239 -1.1734 0.16794 -0.053967 0.85546 FALSE
1 86626 86762 422 8 60069 60205 426 1 wp 171 190 221 230 238 171 610 791 670 558 561 695 -2.0482 0.27035 -0.15368 0.65193 FALSE
1 86787 86915 423 8 60224 60358 427 1 wp 138 165 160 176 197 114 416 589 411 433 259 246 -1.8215 -0.13099 0.1787 0.65961 FALSE
1 86952 87105 424 8 60399 60547 428 1 wp 217 277 288 268 322 248 452 616 487 428 450 605 -1.2092 0.39667 -0.30644 0.34581 FALSE
1 87234 87386 425 8 60678 60829 429 1 wp 138 163 182 183 198 190 290 438 422 454 412 533 -1.4593 0.75339 -0.51697 0.094772 FALSE
1 87589 87737 427 8 61028 61172 431 1 wp 226 309 242 243 309 215 329 502 345 421 396 464 -0.80329 0.59865 -0.63248 0.041614 FALSE
1 87950 88079 430 8 61387 61521 433 1 wp 136 216 174 251 233 205 61 71 79 78 56 79 1.0901 0.46935 -0.082683 0.75753 FALSE
1 88139 88300 431 8 61577 61741 434 1 wp 148 166 178 154 183 158 45 39 39 34 34 29 1.7776 0.11425 -0.11676 0.67951 FALSE
1 88439 88597 435 8 61886 62021 436 1 wp 164 178 195 161 158 164 19 20 25 26 11 20 2.8561 0.29314 -0.45474 0.17242 FALSE
1 88579 88758 436 8 62057 62184 438 1 wp 132 190 177 161 158 132 15 24 20 18 6 11 2.866 -0.28538 0.13352 0.72017 FALSE
1 89521 89657 443 8 62964 63100 450 1 wp 167 219 196 162 191 190 31 31 20 17 20 16 2.6083 -0.16602 0.062139 0.84792 FALSE
1 89670 89845 445 8 63126 63286 451 1 wp 169 189 182 185 196 158 21 23 19 15 10 11 2.8889 -0.34331 0.32442 0.36946 FALSE
1 89822 89989 447 8 63265 63424 453 1 wp 124 152 136 166 180 149 17 23 20 21 11 11 2.5697 -0.013948 0.26617 0.4579 FALSE
1 90124 90273 452 8 63578 63716 455 1 wp 158 224 199 219 203 219 24 25 16 31 26 18 2.9399 0.67139 -0.52973 0.094186 FALSE
1 90296 90449 453 8 63744 63892 456 1 wp 164 252 242 277 262 218 22 18 20 18 20 23 3.2254 0.48375 -0.28439 0.39466 FALSE
1 90482 90634 455 8 63934 64075 459 1 wp 133 182 175 133 156 149 26 24 13 18 14 21 2.7369 0.21055 -0.37487 0.27326 FALSE
1 90802 90925 458 8 64218 64372 461 1 wp 99 131 118 171 181 144 27 19 20 15 13 20 2.1722 -0.0056905 0.5061 0.14922 FALSE
1 90943 91109 459 8 64388 64516 462 1 wp 121 159 156 159 153 143 28 34 30 16 25 25 2.0278 -0.011316 0.06683 0.83123 FALSE
1 91126 91262 460 8 64527 64681 463 1 wp 154 173 186 157 176 154 52 48 50 43 35 34 1.5517 0.033826 -0.12013 0.65894 FALSE
1 91249 91403 461 8 64693 64827 464 1 wp 164 215 213 200 226 184 65 105 96 43 44 80 0.94568 -0.20033 0.2354 0.3777 FALSE
1 91428 91552 463 8 64839 64996 465 1 wp 146 172 126 201 163 202 114 105 125 93 77 124 0.13754 0.20896 0.13321 0.67934 FALSE
1 91560 91706 464 8 65009 65147 466 1 wp 133 175 171 169 161 207 194 216 197 151 146 242 -0.57465 0.27381 -0.10131 0.77638 FALSE
1 91743 91873 465 8 65185 65317 467 1 wp 136 164 162 189 208 182 503 496 406 357 480 707 -1.8466 0.5738 -0.25803 0.66009 FALSE
1 91890 92034 466 8 65309 65477 468 1 wp 106 161 144 141 179 124 405 535 471 468 367 469 -2.0045 0.34495 -0.241 0.43873 FALSE
1 92039 92191 467 8 65482 65649 469 1 wp 193 248 228 216 263 205 818 954 970 789 786 1034 -2.2633 0.37979 -0.35924 0.3429 FALSE
1 92392 92514 469 8 65835 65955 471 1 wp 208 255 281 201 277 201 328 529 425 364 270 255 -0.98861 -0.05082 -0.092372 0.76067 FALSE
1 92846 92989 470 8 66286 66432 472 1 wp 161 203 200 223 270 196 489 704 608 627 462 508 -1.8864 0.29288 -0.017633 0.95722 FALSE
1 92997 93137 471 8 66440 66588 473 1 wp 193 255 249 241 243 232 602 811 695 637 683 837 -1.8158 0.49899 -0.46294 0.19055 FALSE
1 93156 93311 472 8 66598 66746 474 1 wp 196 213 202 263 198 206 432 645 551 401 434 487 -1.6134 0.17526 -0.063494 0.8415 FALSE
1 93491 93621 474 8 66935 67096 476 1 wp 136 161 175 213 197 208 137 152 134 124 127 163 -0.069044 0.4217 -0.036964 0.8953 FALSE
1 93939 94072 479 8 67383 67512 480 1 wp 127 156 166 129 140 119 31 48 49 23 27 19 1.6001 -0.41814 0.19858 0.51085 FALSE
1 94022 94162 480 8 67461 67604 481 1 wp 133 159 175 193 186 169 41 66 29 53 44 33 1.5743 0.41124 -0.18894 0.48428 FALSE
1 94191 94347 482 8 67662 67790 483 1 wp 148 210 245 193 208 183 69 92 55 72 54 44 1.2592 0.12201 -0.16796 0.52652 FALSE
1 94368 94520 483 8 67810 67929 484 1 wp 147 190 197 118 160 132 52 99 74 58 34 37 1.0445 -0.32502 -0.062766 0.80973 FALSE
1 94581 94737 484 8 68029 68179 485 1 wp 184 203 206 195 249 162 210 307 237 242 217 223 -0.55005 0.32751 -0.31914 0.27893 FALSE
1 94759 94871 485 8 68178 68375 486 1 wp 86 107 106 150 150 115 118 218 180 246 143 125 -0.97964 0.47694 -0.018002 0.96961 FALSE
1 94924 95098 486 8 68384 68528 487 1 wp 143 208 205 179 194 192 255 337 313 281 349 348 -0.92778 0.5822 -0.55535 0.065141 FALSE
1 95092 95249 487 8 68533 68694 488 1 wp 148 216 217 169 193 198 168 218 175 155 137 168 -0.17524 0.1749 -0.2223 0.43817 FALSE
1 95429 95573 489 8 68878 69017 490 1 wp 87 146 143 137 140 83 33 39 27 23 14 11 1.6924 -0.58465 0.51452 0.20891 FALSE
1 95669 95809 490 8 69089 69250 492 1 wp 131 179 170 200 194 193 22 21 26 32 12 25 2.5769 0.45717 -0.16982 0.59359 FALSE
1 95825 96013 492 8 69268 69434 494 1 wp 163 188 213 207 186 228 28 34 25 24 14 12 2.4812 -0.33647 0.47598 0.19271 FALSE
1 96511 96631 501 8 69956 70076 502 1 wp 127 124 117 169 147 133 13 15 14 9 15 9 2.9278 0.12131 0.14512 0.72185 FALSE
1 97599 97754 516 8 71015 71193 513 1 wp 135 129 162 214 195 200 11 17 9 23 17 9 3.3218 0.87672 -0.37279 0.31945 FALSE
1 98699 98833 529 8 72143 72277 525 1 wp 142 147 146 183 152 146 25 36 28 22 19 27 2.0857 0.080284 0.048975 0.87529 FALSE
1 98866 99007 530 8 72312 72444 526 1 wp 119 153 188 162 151 166 88 104 77 78 41 64 0.54757 -0.10364 0.16468 0.55567 FALSE
1 99013 99167 531 8 72455 72596 527 1 wp 195 196 221 207 231 180 218 268 240 159 124 200 -0.46053 -0.13635 0.13006 0.65531 FALSE
1 99191 99322 532 8 72600 72759 528 1 wp 73 84 87 103 118 105 185 267 203 195 112 142 -1.6323 -0.082279 0.49016 0.091517 FALSE
1 99331 99461 533 8 72772 72926 529 1 wp 186 201 225 260 247 251 651 886 739 755 666 734 -2.1053 0.38632 -0.0865 0.80828 FALSE
1 99496 99658 534 8 72940 73099 530 1 wp 130 165 164 249 228 203 488 589 522 632 739 946 -2.027 0.99238 -0.43372 0.2586 FALSE
1 99657 99810 535 8 73101 73251 531 1 wp 208 230 218 219 183 276 693 723 685 663 1007 998 -1.9091 0.79856 -0.74804 0.13108 FALSE
1 99954 100077 536 8 73377 73513 532 1 wp 59 86 124 91 142 74 14 62 36 32 11 5 1.103 -0.69588 0.87922 0.17894 FALSE
1 100125 100273 537 8 73565 73710 533 1 wp 144 195 156 189 173 139 92 122 126 56 45 92 0.32609 -0.35823 0.36303 0.17242 FALSE
1 100286 100434 538 8 73726 73861 534 1 wp 134 166 161 180 170 148 235 244 232 104 110 292 -0.86236 -0.061216 0.16183 0.80194 FALSE
1 100427 100567 539 8 73869 74005 535 1 wp 143 175 189 137 203 179 391 463 420 241 318 436 -1.5572 0.099479 -0.069397 0.86275 FALSE
1 100580 100724 540 8 74021 74163 536 1 wp 212 248 226 206 230 191 828 880 791 470 710 798 -2.096 0.11508 -0.26045 0.56277 FALSE
1 100736 100888 541 8 74180 74328 537 1 wp 184 201 217 193 243 199 792 904 790 554 811 842 -2.271 0.28809 -0.22569 0.58596 FALSE
1 100900 101045 542 8 74342 74488 538 1 wp 167 178 203 170 223 227 614 886 667 541 778 683 -2.1884 0.36878 -0.19592 0.61166 FALSE
1 101052 101207 543 8 74493 74651 539 1 wp 155 159 220 186 172 234 344 639 440 417 419 328 -1.602 0.20801 -0.05466 0.86277 FALSE
1 101357 101510 544 8 74797 74945 540 1 wp 87 112 157 65 94 69 3 31 6 18 3 5 3.0094 -0.088715 -0.55603 0.36369 FALSE
1 101525 101689 545 8 74976 75134 541 1 wp 205 263 272 279 293 233 28 38 31 24 28 20 2.7166 0.041225 0.070611 0.82305 FALSE
1 101737 101861 546 8 75177 75283 542 1 wp 128 183 206 183 210 196 22 20 14 25 14 14 2.9804 0.38081 -0.19135 0.57952 FALSE
1 101902 102037 547 8 75339 75477 544 1 wp 197 280 253 242 253 233 31 27 26 17 22 23 2.8917 0.020633 -0.027401 0.93216 FALSE
1 102447 102581 552 8 75889 76040 550 1 wp 97 160 148 180 176 130 5 17 12 19 9 8 3.3621 0.55857 -0.3002 0.46613 FALSE
1 102601 102759 554 8 76062 76200 552 1 wp 152 203 165 183 191 171 33 17 9 22 15 12 2.9101 0.18216 -0.12313 0.72111 FALSE
1 102766 102918 555 8 76196 76360 554 1 wp 133 154 152 157 163 181 28 22 7 20 11 14 2.7236 0.11241 0.073503 0.84292 FALSE
1 102952 103111 557 8 76411 76544 556 1 wp 140 194 181 122 147 116 11 14 12 12 9 7 3.5829 0.065763 -0.4928 0.24714 FALSE
1 103309 103439 561 8 76752 76880 560 1 wp 125 192 171 206 171 149 16 25 19 21 8 6 2.8076 -0.30871 0.41261 0.2715 FALSE
1 103442 103596 562 8 76884 77036 562 1 wp 187 234 263 237 234 251 34 25 19 20 26 13 2.903 0.055088 0.022812 0.94398 FALSE
1 103629 103792 564 8 77066 77232 564 1 wp 128 190 185 175 203 142 20 21 11 19 17 14 3.0519 0.409 -0.36888 0.29459 FALSE
1 103780 103929 566 8 77218 77368 565 1 wp 176 222 227 227 207 191 28 26 14 20 8 18 2.9799 -0.10611 0.09865 0.77198 FALSE
1 103940 104076 567 8 77378 77517 566 1 wp 160 235 224 247 248 165 21 33 23 12 13 14 2.7918 -0.50883 0.59055 0.098898 FALSE
1 104106 104266 568 8 77525 77710 567 1 wp 141 188 162 228 224 196 20 17 19 16 18 13 2.9126 0.21016 0.18107 0.6038 FALSE
1 104407 104533 571 8 77848 77979 569 1 wp 189 244 244 251 270 233 25 28 29 25 23 21 2.8266 0.21519 -0.067011 0.83238 FALSE
1 104567 104697 572 8 78001 78127 570 1 wp 137 196 200 177 182 189 24 31 26 21 26 11 2.499 -0.010761 0.052598 0.86934 FALSE
1 104742 104865 573 8 78183 78307 571 1 wp 164 201 189 196 203 193 42 65 39 33 23 27 1.718 -0.34331 0.43085 0.12806 FALSE
1 104889 105025 574 8 78332 78464 572 1 wp 187 254 258 232 234 188 68 101 86 65 35 47 1.2406 -0.32917 0.22592 0.41501 FALSE
1 105057 105193 575 8 78493 78626 573 1 wp 144 161 170 164 177 175 101 131 101 81 65 78 0.29985 -0.10936 0.22043 0.3934 FALSE
1 105210 105346 576 8 78653 78785 574 1 wp 165 183 187 193 220 188 240 324 272 209 182 302 -0.85419 0.18829 -0.034454 0.90723 FALSE
1 105352 105499 577 8 78792 78940 575 1 wp 172 228 191 219 214 208 299 400 367 331 262 306 -1.0672 0.21546 -0.10419 0.7294 FALSE
1 105536 105679 578 8 78976 79121 576 1 wp 163 199 188 168 217 185 584 778 585 473 473 534 -2.0385 0.069729 -0.027864 0.93218 FALSE
1 105698 105820 579 8 79139 79283 577 1 wp 182 236 253 243 243 226 730 877 753 696 717 899 -2.0443 0.4255 -0.34263 0.34534 FALSE
1 105849 106002 580 8 79290 79445 578 1 wp 161 256 235 217 231 224 549 686 588 587 543 594 -1.7168 0.37854 -0.32837 0.32572 FALSE
1 106096 106243 581 8 79543 79687 579 1 wp 119 171 186 137 168 142 21 49 34 28 16 13 1.9878 -0.38789 0.29533 0.34877 FALSE
1 106491 106640 584 8 79910 80068 581 1 wp 182 226 196 241 205 217 53 70 48 70 49 66 1.6095 0.57669 -0.44966 0.09782 FALSE
1 107469 107603 593 8 80912 81049 595 1 wp 146 181 199 223 175 161 448 410 438 423 365 722 -1.5519 0.6424 -0.56236 0.34854 FALSE
1 107599 107751 594 8 81040 81189 596 1 wp 105 136 129 104 147 134 355 512 386 434 318 381 -1.9709 0.32063 -0.26702 0.38597 FALSE
1 107907 108041 598 8 81349 81487 599 1 wp 143 162 141 170 150 197 745 754 568 887 1324 1340 -2.4458 1.2297 -1.0194 0.07825 FALSE
1 108050 108204 599 8 81488 81644 600 1 wp 160 204 184 197 198 170 1094 1063 934 1011 1655 2069 -2.7402 1.0579 -1.0245 0.16581 FALSE
1 108346 108490 603 8 81813 81931 602 1 wp 159 202 200 202 198 192 631 645 604 696 1537 845 -1.9862 1.1822 -1.1084 0.28199 FALSE
1 108530 108672 604 8 81973 82115 603 1 wp 127 154 151 177 162 170 223 264 211 342 719 330 -0.91793 1.4809 -1.2487 0.23074 FALSE
1 108886 109018 605 8 82328 82458 604 1 wp 222 253 258 199 271 222 37 47 41 31 32 26 2.3405 -0.022312 -0.073172 0.80491 FALSE
1 109022 109165 606 8 82469 82606 605 1 wp 156 179 175 195 175 200 32 29 41 39 33 37 2.1034 0.55359 -0.39922 0.15966 FALSE
1 109191 109335 607 8 82633 82792 606 1 wp 132 133 118 143 132 145 28 23 32 21 25 30 1.9923 0.32968 -0.2109 0.51353 FALSE
1 109353 109507 608 8 82796 82948 607 1 wp 161 192 217 243 240 213 54 64 60 58 57 81 1.4594 0.5991 -0.31926 0.23942 FALSE
1 109531 109679 609 8 82968 83116 608 1 wp 167 165 153 179 159 165 76 90 85 48 66 83 0.74179 0.113 -0.077519 0.77148 FALSE
1 109693 109832 610 8 83133 83271 609 1 wp 211 276 214 228 231 209 244 281 200 160 225 300 -0.27472 0.37335 -0.45332 0.23607 FALSE
1 109844 109992 611 8 83280 83431 610 1 wp 106 128 133 125 145 121 245 315 263 212 194 241 -1.3836 0.11312 -0.031694 0.91422 FALSE
1 110007 110147 612 8 83428 83587 611 1 wp 166 193 200 238 221 206 480 624 496 485 670 631 -1.7334 0.63072 -0.39052 0.27444 FALSE
1 110168 110314 613 8 83608 83754 612 1 wp 227 265 237 221 284 179 522 572 523 440 447 468 -1.3764 0.19568 -0.31208 0.33012 FALSE
1 110324 110456 614 8 83769 83919 613 1 wp 115 106 139 193 170 152 250 270 190 324 440 375 -1.2053 1.1396 -0.64222 0.13279 FALSE
1 110595 110734 615 8 84016 84176 614 1 wp 111 147 163 192 180 194 38 57 38 45 41 27 1.4494 0.2386 0.18847 0.49333 FALSE
1 110750 110900 616 8 84187 84333 615 1 wp 145 216 217 191 210 183 58 69 61 49 54 46 1.3942 0.12999 -0.11594 0.66214 FALSE
1 110906 111067 617 8 84345 84504 616 1 wp 174 176 167 159 164 178 59 50 45 34 36 34 1.5256 -0.11599 0.057833 0.8448 FALSE
1 111224 111382 620 8 84658 84815 618 1 wp 157 141 149 137 166 166 35 38 25 22 33 28 1.9827 0.2248 -0.17343 0.62946 FALSE
1 111403 111545 621 8 84828 84978 620 1 wp 147 164 169 176 175 167 33 24 20 29 21 25 2.4186 0.41596 -0.31679 0.30777 FALSE
1 111557 111687 622 8 84990 85119 621 1 wp 190 211 208 205 200 184 42 38 28 36 31 34 2.277 0.35997 -0.42138 0.14034 FALSE
1 111700 111856 623 8 85110 85254 622 1 wp 171 218 222 193 218 200 44 35 28 38 24 23 2.2849 0.1198 -0.12516 0.66855 FALSE
1 111835 111985 624 8 85269 85419 623 1 wp 228 238 254 243 242 231 44 62 45 35 44 55 2.0494 0.2984 -0.31998 0.26311 FALSE
1 112161 112311 626 8 85588 85723 625 1 wp 131 163 129 191 165 144 49 75 58 68 57 63 1.0117 0.51814 -0.291 0.25541 FALSE
1 112329 112475 627 8 85757 85909 626 1 wp 179 184 191 195 223 217 153 177 166 117 145 228 -0.057982 0.4347 -0.25096 0.49545 FALSE
1 112487 112629 628 8 85918 86062 627 1 wp 149 193 216 172 220 156 303 312 295 189 225 381 -0.94934 0.24395 -0.27951 0.56434 FALSE
1 112636 112786 629 8 86063 86222 628 1 wp 182 225 187 209 211 224 572 575 519 434 605 922 -1.7249 0.67485 -0.56388 0.3748 FALSE
1 112803 112937 630 8 86238 86372 629 1 wp 152 148 166 163 148 128 887 847 755 485 822 849 -2.6523 0.23888 -0.34712 0.55331 FALSE
1 112944 113081 631 8 86378 86519 630 1 wp 208 216 217 236 230 195 980 1051 917 702 1141 1011 -2.4269 0.41251 -0.38938 0.45179 FALSE
1 113111 113263 632 8 86541 86694 631 1 wp 183 215 231 243 235 250 942 1045 862 762 1167 1438 -2.4114 0.69494 -0.48683 0.40232 FALSE
1 113275 113425 633 8 86705 86849 632 1 wp 190 200 187 219 192 191 501 605 533 456 706 809 -1.7201 0.72961 -0.68564 0.17479 FALSE
1 113544 113694 634 8 86973 87134 633 1 wp 130 121 114 183 211 148 69 96 66 79 85 111 0.46089 0.72053 -0.17719 0.48466 FALSE
1 113713 113863 635 8 87121 87296 634 1 wp 103 108 76 104 111 131 57 67 50 58 68 79 0.51493 0.69826 -0.44149 0.18766 FALSE
1 113880 114015 636 8 87288 87446 635 1 wp 126 126 133 149 147 146 148 149 186 89 106 202 -0.55392 0.15456 0.029226 0.9529 FALSE
1 114039 114169 637 8 87469 87596 636 1 wp 118 93 95 108 116 107 223 240 188 145 168 243 -1.2988 0.218 -0.13604 0.74585 FALSE
1 114171 114325 638 8 87616 87753 637 1 wp 135 108 130 130 101 131 373 397 359 257 392 583 -1.8125 0.57245 -0.63404 0.33814 FALSE
1 114342 114494 639 8 87765 87923 638 1 wp 197 199 190 226 223 210 943 951 851 682 1228 1663 -2.4555 0.82574 -0.67664 0.39493 FALSE
1 114503 114662 640 8 87935 88067 639 1 wp 148 148 181 153 148 193 429 551 432 488 587 529 -1.779 0.6534 -0.60418 0.058546 FALSE
1 114782 114932 641 8 88211 88362 640 1 wp 169 190 198 190 200 171 383 630 494 393 394 348 -1.6318 0.076835 -0.080207 0.79523 FALSE
1 114949 115097 642 8 88382 88530 641 1 wp 189 219 196 230 267 194 879 1010 863 796 1057 1215 -2.4112 0.61358 -0.44066 0.28856 FALSE
1 115100 115246 643 8 88535 88674 642 1 wp 161 167 198 182 170 174 796 856 729 559 757 987 -2.4084 0.40038 -0.41006 0.41312 FALSE
1 115274 115434 644 8 88705 88862 643 1 wp 209 255 254 252 265 278 1052 1138 950 581 896 1352 -2.3633 0.29663 -0.15152 0.81722 FALSE
1 115440 115586 645 8 88889 89029 644 1 wp 198 195 188 222 236 235 516 663 593 302 273 420 -1.8152 -0.37677 0.61395 0.049031 FALSE
1 115611 115763 646 8 89042 89196 645 1 wp 190 202 184 234 221 202 263 403 348 161 158 252 -1.012 -0.35821 0.52953 0.074345 FALSE
1 115736 115883 647 8 89193 89343 646 1 wp 107 157 119 131 146 106 111 136 137 46 32 48 -0.22517 -1.1495 1.1385 8.809e-06 FALSE
1 115907 116049 648 8 89364 89523 647 1 wp 207 244 235 274 270 211 121 145 124 51 41 66 0.59593 -0.84926 0.97096 0.00071539 FALSE
1 116078 116241 649 8 89516 89666 648 1 wp 168 148 152 161 155 177 47 58 57 35 18 27 1.3289 -0.56172 0.61937 0.071732 FALSE
1 116236 116374 650 8 89670 89848 649 1 wp 171 206 205 264 220 256 40 58 40 35 35 50 1.8677 0.26786 0.075405 0.78868 FALSE
1 116885 117019 657 8 90315 90450 656 1 wp 157 220 203 205 244 159 32 24 27 24 23 15 2.5763 0.03639 0.018959 0.95196 FALSE
1 117003 117181 658 8 90480 90639 657 1 wp 183 148 200 159 173 168 22 26 13 15 15 20 2.9205 0.17649 -0.2833 0.49271 FALSE
1 117504 117649 663 8 90936 91074 662 1 wp 153 149 176 114 125 118 11 18 12 11 3 5 3.3419 -0.64034 0.20529 0.65614 FALSE
1 118510 118623 670 8 91935 92069 672 1 wp 118 178 127 186 194 99 8 16 12 13 6 5 3.3523 -0.1071 0.26294 0.66288 FALSE
1 118629 118790 672 8 92059 92219 673 1 wp 161 200 178 173 174 182 20 18 9 13 17 8 3.3039 0.15888 -0.192 0.60876 FALSE
1 118812 118966 673 8 92276 92418 674 1 wp 146 200 208 221 244 182 23 22 12 26 15 9 3.0587 0.27334 -0.057985 0.86614 FALSE
1 119018 119160 675 8 92429 92586 675 1 wp 167 215 225 209 230 212 11 19 13 18 18 14 3.6082 0.69056 -0.59414 0.0991 FALSE
1 119168 119316 677 8 92594 92746 676 1 wp 185 282 252 279 268 228 26 24 23 17 21 16 3.0718 0.027126 0.077834 0.81631 FALSE
1 119347 119495 679 8 92783 92949 677 1 wp 135 156 183 157 173 145 16 27 20 18 22 25 2.7033 0.51826 -0.52506 0.11068 FALSE
1 119530 119654 680 8 92960 93084 678 1 wp 126 185 160 130 172 125 30 55 35 32 9 14 1.7651 -0.65313 0.50359 0.1122 FALSE
1 119835 119982 681 8 93266 93414 679 1 wp 114 166 157 148 153 102 387 686 456 488 413 431 -2.0066 0.28833 -0.41604 0.1841 FALSE
1 120001 120150 682 8 93430 93580 680 1 wp 294 396 395 391 368 270 893 1166 971 844 753 737 -1.7052 0.087089 -0.17522 0.65051 FALSE
1 120184 120320 683 8 93633 93753 681 1 wp 109 107 139 134 130 126 434 571 484 497 477 391 -2.2808 0.34295 -0.21891 0.48663 FALSE
1 120334 120493 684 8 93760 93927 682 1 wp 124 138 140 118 111 138 345 410 413 397 449 375 -1.7593 0.52749 -0.66197 0.032036 FALSE
1 120483 120625 685 8 93913 94087 683 1 wp 155 152 171 200 183 197 300 343 324 332 359 343 -1.2355 0.55426 -0.28739 0.34221 FALSE
1 120633 120779 686 8 94063 94234 684 1 wp 158 187 195 200 184 170 177 211 191 162 163 191 -0.32319 0.29127 -0.26402 0.3595 FALSE
1 120818 120944 687 8 94251 94375 685 1 wp 165 188 205 205 180 154 71 98 85 72 61 97 0.92462 0.32065 -0.38388 0.14212 FALSE
1 121258 121402 692 8 94690 94842 691 1 wp 139 162 185 180 186 112 42 32 31 51 20 20 1.9685 0.22368 -0.26891 0.48956 FALSE
1 121576 121720 695 8 95012 95150 693 1 wp 164 247 228 213 210 211 39 32 15 24 29 23 2.6619 0.28007 -0.28979 0.34229 FALSE
1 121758 121887 696 8 95193 95316 695 1 wp 141 190 210 207 181 229 28 32 22 22 19 18 2.4962 -0.013263 0.21203 0.58344 FALSE
1 122111 122273 702 8 95503 95653 699 1 wp 174 210 212 186 174 195 23 15 23 19 17 15 3.0657 0.19894 -0.30549 0.3689 FALSE
1 122248 122385 704 8 95678 95804 700 1 wp 142 165 154 170 165 178 20 20 15 19 18 14 2.8543 0.35578 -0.209 0.54928 FALSE
1 122521 122669 707 8 95956 96098 702 1 wp 121 158 148 137 172 127 22 25 21 17 9 9 2.4339 -0.49486 0.51351 0.16466 FALSE
1 123229 123385 718 8 96661 96811 710 1 wp 134 220 186 155 183 148 19 29 24 21 15 15 2.6884 -0.027668 -0.12619 0.70563 FALSE
1 123942 124092 727 8 97374 97522 720 1 wp 201 237 249 201 219 195 26 43 35 32 28 23 2.5174 0.1484 -0.31749 0.28445 FALSE
1 124274 124422 729 8 97702 97846 722 1 wp 145 197 202 220 209 153 20 42 31 26 13 27 2.3412 -0.021121 0.10798 0.72508 FALSE
1 124511 124659 730 8 97975 98097 723 1 wp 170 230 233 150 206 126 13 38 26 26 5 5 2.8433 -0.6142 0.20754 0.6006 FALSE
1 124769 124921 731 8 98199 98349 724 1 wp 150 149 163 161 144 168 495 676 602 522 535 584 -2.1456 0.35652 -0.33232 0.31001 FALSE
1 124932 125065 732 8 98368 98493 725 1 wp 161 175 176 202 215 231 856 830 843 741 1044 1044 -2.5408 0.60821 -0.27586 0.54434 FALSE
1 125096 125224 733 8 98524 98653 726 1 wp 175 248 218 233 222 190 946 1133 1059 998 1230 1335 -2.5221 0.64372 -0.6407 0.1198 FALSE
1 125267 125407 734 8 98696 98842 727 1 wp 168 242 213 196 235 213 735 886 751 718 776 875 -2.1597 0.45625 -0.4089 0.261 FALSE
1 125549 125686 736 8 99005 99148 730 1 wp 137 159 144 161 138 133 138 199 176 151 101 138 -0.42734 0.068083 -0.10734 0.6958 FALSE
1 126169 126329 742 8 99620 99757 737 1 wp 161 206 185 161 183 158 38 61 49 40 19 31 1.692 -0.2491 0.10283 0.71324 FALSE
1 126949 127104 752 8 100378 100534 744 1 wp 168 237 237 225 227 266 74 88 83 69 68 90 1.1628 0.34877 -0.17994 0.51873 FALSE
1 127095 127246 753 8 100528 100675 745 1 wp 153 193 193 241 233 219 80 110 104 82 97 113 0.65991 0.4595 -0.10328 0.7082 FALSE
1 127279 127444 754 8 100712 100880 746 1 wp 174 166 152 180 180 212 112 150 128 113 138 145 0.13486 0.49207 -0.28857 0.29944 FALSE
1 127443 127587 755 8 100867 101017 747 1 wp 165 199 187 189 168 127 132 238 215 169 118 126 -0.28083 -0.022169 -0.18237 0.51985 FALSE
1 127624 127784 756 8 101058 101208 748 1 wp 172 190 215 199 187 205 203 282 222 208 266 191 -0.50311 0.39149 -0.36182 0.23493 FALSE
1 127819 127958 757 8 101249 101385 749 1 wp 180 229 218 191 216 190 340 357 276 243 301 317 -0.8703 0.27409 -0.3523 0.24499 FALSE
1 127975 128111 758 8 101389 101530 750 1 wp 181 184 186 213 254 219 229 320 271 258 362 290 -0.77593 0.63089 -0.33327 0.31938 FALSE
1 128177 128325 759 8 101589 101746 751 1 wp 107 136 153 141 136 96 138 207 237 178 78 101 -0.76881 -0.24757 0.14831 0.74199 FALSE
1 128317 128441 760 8 101741 101867 752 1 wp 131 168 172 175 174 136 347 341 363 263 348 365 -1.401 0.34034 -0.30898 0.37393 FALSE
1 128478 128597 761 8 101905 102024 754 1 wp 203 264 194 215 205 185 844 950 746 573 880 1062 -2.1699 0.44135 -0.58186 0.2783 FALSE
1 128630 128744 762 8 102038 102197 755 1 wp 126 152 168 177 182 181 772 824 621 693 881 1119 -2.5515 0.72749 -0.4543 0.35976 FALSE
1 128776 128916 763 8 102207 102341 756 1 wp 171 186 195 165 167 151 655 759 635 527 539 617 -2.115 0.16972 -0.37623 0.26192 FALSE
1 128945 129074 764 8 102371 102493 757 1 wp 217 286 261 230 197 206 521 648 576 351 485 594 -1.4156 0.1758 -0.45012 0.21505 FALSE
1 129210 129362 765 8 102634 102789 758 1 wp 247 316 321 318 317 278 691 990 846 694 864 1057 -1.7287 0.52258 -0.48289 0.20386 FALSE
1 129380 129534 766 8 102824 102963 759 1 wp 137 136 157 147 127 190 572 617 455 531 732 718 -2.1617 0.72348 -0.61218 0.17768 FALSE
1 129543 129702 767 8 102966 103127 760 1 wp 173 198 236 225 194 194 898 873 782 771 1225 1343 -2.3173 0.83273 -0.82423 0.16649 FALSE
1 129715 129869 768 8 103139 103295 761 1 wp 159 155 178 203 150 188 440 434 399 339 475 616 -1.6038 0.60979 -0.48231 0.34595 FALSE
1 129873 130023 769 8 103301 103448 762 1 wp 154 170 152 182 167 180 255 300 244 226 250 344 -0.96496 0.49145 -0.35038 0.27514 FALSE
1 130041 130198 770 8 103463 103628 763 1 wp 194 183 186 214 175 200 157 189 147 133 141 196 -0.017427 0.38789 -0.33889 0.23647 FALSE
1 130212 130368 771 8 103639 103798 764 1 wp 155 139 145 194 178 179 106 119 95 84 105 156 0.24481 0.56115 -0.25494 0.46415 FALSE
1 130690 130834 773 8 104115 104267 766 1 wp 114 144 143 133 153 132 284 471 387 372 220 290 -1.7108 0.09861 -0.04639 0.87822 FALSE
1 130859 131003 774 8 104287 104429 767 1 wp 187 175 185 212 145 195 907 951 863 878 835 1209 -2.5373 0.54239 -0.54197 0.1592 FALSE
1 131020 131172 775 8 104445 104597 769 1 wp 131 172 202 159 160 189 1203 1247 1102 1025 1215 1724 -3.0607 0.5999 -0.58084 0.27078 FALSE
1 131208 131352 776 8 104632 104778 770 1 wp 224 290 230 258 234 256 1150 1351 1191 711 1011 1330 -2.5361 0.18214 -0.17862 0.71254 FALSE
1 131365 131519 777 8 104789 104954 772 1 wp 167 185 203 218 184 192 677 794 731 467 557 804 -2.212 0.18409 -0.094628 0.82243 FALSE
1 131740 131895 781 8 105166 105321 778 1 wp 194 258 227 249 232 227 277 337 296 164 189 288 -0.64699 -0.05002 0.10539 0.72567 FALSE
1 131922 132039 782 8 105348 105464 779 1 wp 173 221 173 174 161 174 131 185 150 97 122 113 0.074487 -0.013931 -0.14815 0.59352 FALSE
1 132152 132304 783 8 105580 105728 780 1 wp 135 191 152 194 199 208 433 540 409 479 502 553 -1.756 0.61173 -0.28159 0.37461 FALSE
1 132315 132457 784 8 105743 105885 781 1 wp 109 123 148 144 148 131 432 522 368 403 433 512 -2.0229 0.48583 -0.34032 0.2748 FALSE
1 132491 132639 785 8 105916 106060 782 1 wp 119 158 124 155 136 174 474 522 426 428 577 600 -2.0581 0.63006 -0.41406 0.30467 FALSE
1 132649 132805 786 8 106076 106236 783 1 wp 111 122 145 142 121 204 387 360 351 357 456 460 -1.7828 0.65501 -0.33756 0.3979 FALSE
1 132801 132962 788 8 106255 106394 784 1 wp 182 189 213 202 232 244 354 355 344 309 257 357 -1.0829 0.24704 -0.039045 0.89702 FALSE
1 132982 133128 789 8 106407 106554 785 1 wp 164 186 198 210 235 230 131 208 198 99 82 106 -0.17299 -0.43126 0.72483 0.010557 FALSE
1 133132 133284 790 8 106571 106729 786 1 wp 246 223 224 204 208 207 103 116 108 66 73 104 0.87481 0.026343 -0.2104 0.45116 FALSE
1 133312 133450 791 8 106737 106889 787 1 wp 199 206 186 218 222 259 59 73 65 56 48 59 1.3781 0.1877 0.044369 0.87976 FALSE
1 133475 133596 792 8 106901 107060 788 1 wp 173 244 237 179 264 162 45 64 50 47 28 16 1.823 -0.3366 0.21204 0.5412 FALSE
1 133948 134091 797 8 107373 107535 795 1 wp 131 125 144 163 215 150 17 33 18 19 12 15 2.361 -0.088678 0.46702 0.18724 FALSE
1 134272 134439 801 8 107702 107863 797 1 wp 182 197 265 202 204 164 32 47 20 28 22 17 2.4932 -0.090612 -0.097238 0.76349 FALSE
1 134448 134598 802 8 107882 108029 798 1 wp 121 185 183 167 187 133 23 30 18 26 19 11 2.5639 0.12635 -0.13851 0.67526 FALSE
1 134779 134935 805 8 108205 108359 801 1 wp 130 229 242 219 272 185 59 102 77 57 44 67 1.1183 -0.027015 0.19808 0.51807 FALSE
1 134947 135062 806 8 108344 108488 802 1 wp 169 213 203 207 194 201 113 164 155 110 88 70 0.22674 -0.21763 0.25458 0.35881 FALSE
1 135113 135231 807 8 108519 108661 803 1 wp 162 167 207 199 199 174 214 236 229 152 142 158 -0.56677 -0.13596 0.21612 0.45429 FALSE
1 135245 135399 808 8 108671 108821 804 1 wp 230 305 284 258 293 264 510 707 639 438 549 526 -1.3963 0.1802 -0.19178 0.56438 FALSE
1 135412 135563 809 8 108837 108991 805 1 wp 145 164 175 185 184 186 340 502 400 342 359 337 -1.5649 0.21839 -0.028264 0.92608 FALSE
1 135586 135719 810 8 109018 109136 806 1 wp 175 193 187 187 201 163 292 425 291 291 214 197 -1.0632 -0.05167 0.023309 0.93764 FALSE
1 135815 135942 811 8 109242 109366 807 1 wp 190 240 206 229 235 187 336 476 367 288 341 337 -1.0998 0.18788 -0.16883 0.57746 FALSE
1 135963 136122 812 8 109390 109546 808 1 wp 162 219 205 206 249 186 368 508 428 358 374 370 -1.371 0.22816 -0.10869 0.72264 FALSE
1 136123 136276 813 8 109542 109700 809 1 wp 153 189 195 211 201 169 253 369 298 232 206 171 -0.9868 -0.12074 0.22378 0.44857 FALSE
1 136291 136433 814 8 109717 109853 810 1 wp 184 222 205 175 228 148 220 328 260 156 160 157 -0.60802 -0.29629 0.12713 0.66306 FALSE
1 136464 136622 815 8 109885 110047 811 1 wp 197 215 230 231 225 217 162 201 208 140 180 231 -0.047125 0.41051 -0.35363 0.22506 FALSE
1 136632 136774 816 8 110058 110200 812 1 wp 110 137 157 106 144 85 53 121 76 60 46 39 0.50368 -0.29107 0.00548 0.98571 FALSE
1 136834 136994 817 8 110261 110421 813 1 wp 188 274 263 206 256 163 232 377 243 257 196 207 -0.44068 0.10978 -0.33454 0.25903 FALSE
1 137024 137159 818 8 110450 110590 814 1 wp 162 155 169 162 182 151 308 322 246 215 374 302 -1.0751 0.48421 -0.48079 0.34756 FALSE
1 137697 137838 824 8 111117 111271 819 1 wp 105 145 117 148 151 147 190 227 201 223 167 235 -0.97675 0.46712 -0.19044 0.51065 FALSE
1 137832 137983 825 8 111250 111407 820 1 wp 178 227 203 234 225 226 536 558 482 464 517 702 -1.6112 0.53743 -0.37065 0.32698 FALSE
1 137984 138127 826 8 111408 111551 821 1 wp 137 152 164 173 182 160 483 547 473 515 759 676 -1.9568 0.83815 -0.66588 0.15054 FALSE
1 138141 138281 827 8 111568 111708 822 1 wp 174 172 174 207 188 208 695 675 590 646 1220 849 -2.1458 0.92808 -0.72879 0.33967 FALSE
1 138315 138435 828 8 111739 111860 823 1 wp 169 193 198 201 211 182 357 463 416 434 612 420 -1.3574 0.7243 -0.6525 0.16186 FALSE
1 138583 138744 829 8 112012 112162 824 1 wp 107 144 140 144 162 129 17 20 18 30 21 8 2.6125 0.56832 -0.4229 0.22742 FALSE
1 138775 138902 830 8 112202 112324 825 1 wp 145 180 184 168 169 120 13 27 25 40 23 17 2.7627 0.77269 -0.9424 0.0028893 FALSE
1 138943 139066 831 8 112368 112494 826 1 wp 89 117 132 96 110 101 8 16 8 18 14 11 3.1915 0.90235 -1.0433 0.015677 FALSE
1 139503 139619 833 8 112924 113039 828 1 wp 79 107 88 98 84 103 17 27 14 22 22 31 2.0326 0.84342 -0.7873 0.035225 FALSE
1 139644 139779 834 8 113066 113204 829 1 wp 65 79 70 106 70 114 21 21 15 15 25 22 1.6841 0.58234 -0.13932 0.78289 FALSE
1 141166 141298 835 8 114591 114731 830 1 wp 80 126 115 134 103 102 355 357 360 290 405 463 -1.9902 0.55857 -0.47722 0.29343 FALSE
1 141329 141463 836 8 114736 114890 831 1 wp 96 156 133 125 154 109 255 437 442 377 215 244 -1.7682 0.033131 -0.025998 0.95181 FALSE
1 142170 142300 838 8 115595 115775 834 1 wp 100 125 129 157 187 145 111 178 142 183 186 162 -0.48876 0.78257 -0.32724 0.24285 FALSE
1 142675 142848 843 8 116126 116295 839 1 wp 142 181 151 163 151 157 1279 1225 1108 925 1777 1941 -3.1735 0.80905 -0.82394 0.28985 FALSE
1 142847 143005 844 8 116294 116470 840 1 wp 148 165 136 165 145 186 1002 975 895 676 1281 1319 -2.9107 0.63952 -0.50208 0.47672 FALSE
1 143894 144023 854 8 117325 117455 848 1 wp 139 138 126 134 147 131 455 509 408 255 372 411 -1.9846 0.054105 -0.044517 0.91472 FALSE
1 144046 144205 855 8 117481 117637 849 1 wp 174 214 199 190 180 170 382 514 458 267 336 346 -1.4199 -0.041576 -0.087936 0.77274 FALSE
1 144208 144347 856 8 117638 117800 851 1 wp 231 231 265 272 250 199 339 386 324 223 299 314 -0.74976 0.13115 -0.16489 0.58381 FALSE
1 144383 144542 858 8 117815 117973 853 1 wp 153 209 224 211 203 183 108 141 110 67 74 78 0.48485 -0.24614 0.27013 0.31992 FALSE
1 144524 144671 859 8 117960 118097 854 1 wp 194 221 215 179 163 151 65 88 85 41 45 40 1.1948 -0.44839 0.081721 0.75823 FALSE
1 144695 144821 860 8 118122 118256 855 1 wp 134 135 147 134 173 172 30 27 28 38 19 30 2.0726 0.4817 -0.28884 0.40334 FALSE
1 144822 144982 861 8 118275 118409 857 1 wp 128 132 145 99 139 99 17 35 24 23 11 7 2.2177 -0.41378 0.1299 0.72354 FALSE
1 144976 145133 862 8 118433 118584 858 1 wp 155 176 171 173 176 172 22 48 20 26 11 19 2.2842 -0.20713 0.25051 0.43106 FALSE
1 145123 145286 863 8 118604 118724 859 1 wp 155 186 167 182 190 145 25 29 30 23 16 14 2.3838 -0.20013 0.20956 0.51797 FALSE
1 145902 146049 871 8 119335 119499 870 1 wp 145 178 174 195 168 194 12 18 11 10 16 11 3.3902 0.32464 -0.16367 0.67148 FALSE
1 146289 146456 875 8 119719 119867 873 1 wp 192 284 253 216 216 197 22 33 21 13 16 20 3.0465 -0.16183 -0.053314 0.87315 FALSE
1 146970 147100 886 8 120397 120533 880 1 wp 156 172 170 210 186 206 24 18 8 7 24 12 3.0979 0.24632 0.018819 0.96005 FALSE
1 147930 148078 897 8 121362 121508 889 1 wp 97 121 126 131 167 128 2 17 16 13 10 9 3.0982 0.35319 -0.05523 0.89771 FALSE
1 148029 148161 898 8 121459 121600 890 1 wp 124 152 135 153 159 116 14 20 16 11 9 12 2.8305 -0.17521 0.2172 0.58444 FALSE
1 148111 148239 899 8 121542 121675 891 1 wp 118 166 156 150 155 121 23 14 23 14 14 11 2.6443 -0.16623 0.11137 0.76278 FALSE
1 148547 148688 903 8 121970 122122 897 1 wp 224 247 242 244 252 189 23 28 21 14 14 25 3.0995 0.02299 -0.10036 0.76312 FALSE
1 149472 149626 914 8 122902 123056 908 1 wp 170 245 236 267 222 252 43 29 18 29 32 41 2.6121 0.62526 -0.43445 0.16925 FALSE
1 149649 149803 916 8 123063 123221 909 1 wp 177 210 203 186 189 217 33 28 25 12 19 17 2.5564 -0.3828 0.38455 0.25471 FALSE
1 149790 149943 917 8 123224 123374 911 1 wp 141 192 152 147 181 152 25 35 20 23 18 11 2.3892 -0.15103 0.12716 0.69958 FALSE
1 150262 150416 921 8 123692 123846 915 1 wp 218 262 243 223 236 184 72 82 99 62 40 64 1.295 -0.15599 -0.028775 0.91762 FALSE
1 150407 150571 922 8 123839 123973 916 1 wp 108 134 130 146 139 112 72 119 126 63 37 38 0.024915 -0.72846 0.81005 0.0015093 FALSE
1 150571 150699 923 8 123998 124129 918 1 wp 152 181 172 193 199 206 230 268 243 190 196 253 -0.77644 0.2404 -0.0025172 0.99316 FALSE
1 150741 150879 924 8 124169 124307 919 1 wp 158 158 172 185 186 147 283 414 386 280 356 314 -1.3509 0.29108 -0.22677 0.45325 FALSE
1 150895 151037 925 8 124325 124476 920 1 wp 159 179 156 194 161 163 250 405 318 261 210 213 -1.1718 -0.030275 0.084578 0.77572 FALSE
1 151060 151214 927 8 124494 124643 921 1 wp 251 272 283 281 305 239 323 409 377 297 330 319 -0.67466 0.23622 -0.22146 0.46588 FALSE
1 151324 151444 928 8 124729 124877 922 1 wp 58 111 86 112 125 73 14 28 25 16 14 8 1.7134 -0.3351 0.61065 0.18184 FALSE
1 151459 151605 929 8 124890 125032 923 1 wp 230 219 177 208 203 177 4 9 2 5 12 7 5.2023 1.1649 -1.2854 0.028841 FALSE
1 151634 151772 930 8 125067 125185 924 1 wp 80 120 102 114 108 75 73 96 71 39 27 29 0.11306 -0.87235 0.83758 0.0032537 FALSE
1 151782 151905 931 8 125215 125367 925 1 wp 106 138 120 146 143 128 119 133 92 97 105 86 -0.14223 0.20486 -0.018026 0.94288 FALSE
1 151916 152053 932 8 125346 125482 926 1 wp 129 142 157 110 159 128 63 114 92 62 66 41 0.47263 -0.18507 0.064377 0.81038 FALSE
1 152197 152322 933 8 125628 125754 927 1 wp 200 261 238 199 284 217 327 422 379 288 282 309 -0.91037 0.10313 -0.11116 0.71262 FALSE
1 152365 152511 934 8 125797 125944 928 1 wp 216 273 303 254 289 232 613 784 753 524 521 512 -1.6648 -0.0016614 -0.037102 0.91292 FALSE
1 152516 152657 935 8 125950 126090 929 1 wp 210 242 249 211 225 201 642 830 746 534 506 653 -1.878 0.06989 -0.21907 0.52138 FALSE
1 152701 152833 936 8 126140 126266 930 1 wp 164 210 192 181 178 150 507 638 597 433 288 453 -1.8432 -0.11995 -0.044095 0.88825 FALSE
1 152850 153004 937 8 126290 126440 931 1 wp 110 167 133 161 168 140 277 345 301 259 164 209 -1.3976 -0.094691 0.28343 0.33717 FALSE
1 153177 153331 940 8 126609 126768 934 1 wp 164 195 155 195 225 189 98 135 111 96 75 98 0.37252 0.10937 0.11964 0.65768 FALSE
1 153347 153459 942 8 126776 126904 935 1 wp 180 208 187 218 245 208 76 100 64 58 54 68 1.0516 0.050377 0.15778 0.55877 FALSE
1 153474 153638 943 8 126928 127089 936 1 wp 160 182 199 195 223 185 64 71 70 47 29 41 1.1806 -0.35354 0.49821 0.062638 FALSE
1 154321 154456 956 8 127738 127885 945 1 wp 140 183 192 197 198 190 411 548 504 474 529 535 -1.727 0.54109 -0.35927 0.25999 FALSE
1 154472 154626 957 8 127903 128058 946 1 wp 161 221 221 261 258 217 501 594 554 521 575 520 -1.6831 0.43202 -0.14987 0.64757 FALSE
1 154656 154791 958 8 128085 128219 947 1 wp 133 181 193 175 182 163 234 341 308 318 286 179 -1.0169 0.30473 -0.26966 0.4808 FALSE
1 154918 155042 959 8 128352 128495 948 1 wp 152 141 161 155 168 148 168 294 207 192 190 141 -0.74412 0.13567 -0.10235 0.72224 FALSE
1 155074 155227 960 8 128506 128660 949 1 wp 173 219 188 259 233 219 487 583 478 450 574 527 -1.6398 0.46699 -0.18316 0.57118 FALSE
1 155235 155387 961 8 128671 128821 950 1 wp 181 190 195 225 227 212 482 689 543 535 451 515 -1.8011 0.27657 -0.061301 0.84994 FALSE
1 155410 155539 962 8 128816 128958 951 1 wp 132 149 199 157 184 151 295 418 383 227 145 257 -1.4052 -0.34354 0.37112 0.21247 FALSE
1 155546 155698 963 8 128995 129131 952 1 wp 101 131 129 115 143 109 130 203 194 130 63 74 -0.75362 -0.51573 0.52946 0.10466 FALSE
1 155730 155880 964 8 129169 129314 953 1 wp 165 194 198 161 211 161 114 177 151 81 42 71 0.12922 -0.72213 0.64512 0.016685 FALSE
1 155892 156028 965 8 129324 129458 954 1 wp 182 214 201 185 236 142 75 86 85 34 43 34 1.0615 -0.68474 0.57834 0.031521 FALSE
1 156057 156206 966 8 129483 129638 955 1 wp 178 191 228 213 219 204 40 58 51 35 44 52 1.7944 0.28547 -0.20421 0.45541 FALSE
1 156390 156548 968 8 129845 129979 958 1 wp 165 202 192 227 182 192 26 43 38 25 18 21 2.1786 -0.27015 0.36726 0.22601 FALSE
1 156559 156711 969 8 129996 130134 959 1 wp 158 199 178 176 192 168 21 37 22 20 12 9 2.5366 -0.49068 0.48345 0.15592 FALSE
1 156756 156874 972 8 130187 130319 960 1 wp 184 206 223 229 207 196 16 30 23 16 16 20 2.9476 0.065762 -0.032582 0.92194 FALSE
1 156892 157042 973 8 130327 130472 961 1 wp 137 184 193 193 180 187 21 24 22 20 14 16 2.7205 0.042144 0.080415 0.81133 FALSE
1 157219 157382 976 8 130660 130816 966 1 wp 188 255 234 208 225 233 42 42 40 41 21 40 2.2239 0.17084 -0.19507 0.49804 FALSE
1 157427 157567 977 8 130855 131001 967 1 wp 163 171 169 193 159 185 42 46 36 43 43 43 1.8089 0.52012 -0.43592 0.1102 FALSE
1 157564 157736 979 8 130994 131168 968 1 wp 173 232 213 218 195 208 78 102 73 48 37 52 1.0715 -0.42205 0.42695 0.11467 FALSE
1 157728 157871 980 8 131173 131305 969 1 wp 178 183 191 186 168 188 84 112 106 78 60 72 0.66289 -0.060934 0.024118 0.92692 FALSE
1 157902 158052 981 8 131334 131484 970 1 wp 200 217 227 205 185 209 250 289 264 163 169 211 -0.53948 -0.1106 -0.0011544 0.99686 FALSE
1 158061 158217 982 8 131493 131647 971 1 wp 211 232 254 256 263 212 498 660 587 413 366 596 -1.537 0.11316 -0.060731 0.85096 FALSE
1 158228 158387 983 8 131690 131819 972 1 wp 154 174 179 173 150 177 426 571 447 367 368 428 -1.722 0.15329 -0.17773 0.56496 FALSE
1 158396 158552 984 8 131826 131982 973 1 wp 209 271 232 270 264 243 701 931 843 724 812 736 -2.0139 0.34717 -0.22961 0.53001 FALSE
1 158559 158706 985 8 132000 132139 974 1 wp 142 124 184 185 189 159 432 639 463 391 418 318 -1.969 0.036576 0.18902 0.54133 FALSE
1 158843 158983 986 8 132273 132415 975 1 wp 194 224 219 220 272 191 272 451 320 205 268 274 -0.9063 0.0069915 0.074336 0.80391 FALSE
1 159002 159140 987 8 132437 132574 976 1 wp 182 203 200 192 231 237 329 376 307 217 269 331 -1.0137 0.14608 0.020802 0.94602 FALSE
1 159155 159307 988 8 132588 132744 977 1 wp 183 249 266 198 219 215 240 289 264 154 200 271 -0.41465 0.11488 -0.25573 0.40614 FALSE
1 159482 159610 991 8 132896 133016 982 1 wp 241 291 204 175 191 178 137 147 119 45 63 79 0.64717 -0.65484 0.20363 0.51156 FALSE
1 159630 159764 992 8 133023 133193 983 1 wp 144 180 162 243 222 260 58 56 67 40 48 52 1.1994 0.085025 0.49002 0.076755 FALSE
1 159776 159927 993 8 133202 133360 984 1 wp 131 149 153 133 153 102 16 29 34 17 5 10 2.2497 -0.83473 0.65783 0.077731 FALSE
1 166390 166546 1 8 133907 134027 1 2 wp 149 189 212 190 226 176 13 31 16 8 7 7 2.9912 -0.96926 1.067 0.0076937 FALSE
1 166570 166723 2 8 134097 134225 2 2 wp 127 163 193 155 181 125 8 30 11 14 8 4 3.1018 -0.42904 0.35148 0.39392 FALSE
1 166960 167110 6 8 134460 134598 6 2 wp 126 144 147 228 243 222 28 26 7 31 21 21 2.5575 0.72003 0.0024975 0.99381 FALSE
1 167315 167465 9 8 134763 134932 10 2 wp 206 227 216 272 227 190 22 46 28 32 27 16 2.5623 0.12475 -0.057115 0.8509 FALSE
1 167615 167753 13 8 135099 135259 13 2 wp 120 152 159 154 174 199 43 44 35 35 32 37 1.5948 0.22577 0.067244 0.83391 FALSE
1 167768 167918 14 8 135268 135428 15 2 wp 176 180 199 229 206 213 39 70 45 44 40 51 1.6536 0.28714 -0.075365 0.78102 FALSE
1 167938 168066 16 8 135407 135572 16 2 wp 167 207 185 202 201 206 115 147 112 76 66 90 0.36446 -0.2283 0.34566 0.20458 FALSE
1 168080 168240 17 8 135588 135736 17 2 wp 190 213 197 229 192 192 183 274 239 131 110 203 -0.41538 -0.18359 0.20103 0.48802 FALSE
1 168232 168391 18 8 135738 135895 18 2 wp 132 139 183 166 179 170 274 312 280 170 181 223 -1.1583 -0.1402 0.31462 0.28404 FALSE
1 168400 168548 19 8 135905 136055 19 2 wp 165 180 179 169 176 183 612 745 685 467 450 591 -2.1797 0.017341 -0.01576 0.9619 FALSE
1 168564 168699 20 8 136068 136203 20 2 wp 135 151 186 163 156 124 588 785 639 449 365 430 -2.308 -0.23236 0.12758 0.69059 FALSE
1 168730 168857 21 8 136235 136365 21 2 wp 154 256 218 216 242 200 809 1045 868 670 681 869 -2.3477 0.16663 -0.097244 0.79067 FALSE
1 169369 169496 25 8 136876 137013 23 2 wp 131 237 230 159 200 172 354 508 443 226 264 272 -1.3544 -0.30135 0.13981 0.64321 FALSE
1 169524 169684 26 8 137023 137201 24 2 wp 167 210 192 234 206 216 380 576 497 233 683 340 -1.5578 0.30123 -0.10061 0.90852 FALSE
1 169703 169843 27 8 137187 137333 25 2 wp 151 199 183 208 187 173 238 347 322 138 442 148 -0.97866 0.20027 -0.11506 0.90234 FALSE
1 169833 169988 28 8 137353 137483 26 2 wp 193 229 243 269 169 249 213 270 218 79 305 161 -0.29635 0.13543 -0.084129 0.90544 FALSE
1 170155 170297 31 8 137675 137811 29 2 wp 126 146 167 144 171 106 48 67 55 30 44 16 1.1569 -0.43875 0.35991 0.25886 FALSE
1 170304 170448 32 8 137826 137971 30 2 wp 153 197 177 151 197 134 27 51 50 22 16 22 1.8367 -0.61925 0.47594 0.1151 FALSE
1 170476 170634 34 8 138001 138145 31 2 wp 163 184 185 194 190 166 33 78 82 46 22 32 1.2688 -0.4704 0.50498 0.061625 FALSE
1 170789 170948 37 8 138307 138470 35 2 wp 169 212 218 185 214 223 129 132 135 98 89 125 0.36367 0.10182 -0.047879 0.86413 FALSE
1 170971 171079 38 8 138491 138613 36 2 wp 163 243 208 171 205 139 169 277 244 175 116 217 -0.37669 0.026118 -0.28969 0.31751 FALSE
1 171276 171432 41 8 138796 138950 38 2 wp 124 183 225 180 259 174 320 508 467 381 315 425 -1.5001 0.2643 -0.062432 0.83831 FALSE
1 171447 171604 42 8 138964 139122 39 2 wp 177 209 179 175 176 223 400 599 487 495 469 433 -1.5966 0.3877 -0.36608 0.24588 FALSE
1 171617 171769 43 8 139143 139290 40 2 wp 106 155 141 158 187 131 267 494 373 407 263 250 -1.6936 0.18365 0.051092 0.89335 FALSE
1 172058 172197 44 8 139561 139689 42 2 wp 111 147 130 127 171 110 11 20 19 20 14 2 2.7478 0.00066248 0.056485 0.88765 FALSE
1 172647 172804 50 8 140166 140331 50 2 wp 146 219 210 122 186 154 17 18 18 16 7 14 3.212 -0.061559 -0.25318 0.54304 FALSE
1 172950 173104 53 8 140466 140624 53 2 wp 183 187 206 205 214 202 27 23 17 8 15 12 2.8896 -0.47484 0.57014 0.11152 FALSE
1 173125 173264 54 8 140641 140781 54 2 wp 135 233 181 214 186 160 13 26 10 12 4 13 3.2746 -0.2818 0.31038 0.47816 FALSE
1 173243 173353 56 8 140744 140870 56 2 wp 118 133 123 143 147 152 7 9 8 13 6 18 3.755 1.0889 -0.85729 0.052167 FALSE
1 173297 173417 57 8 140814 140932 57 2 wp 198 238 221 197 200 183 20 22 15 21 16 20 3.3145 0.46439 -0.65489 0.052003 FALSE
1 173422 173601 59 8 140913 141093 58 2 wp 171 233 199 235 243 208 21 27 11 23 17 16 3.1402 0.3929 -0.21525 0.52205 FALSE
1 173593 173747 60 8 141109 141262 59 2 wp 244 347 291 278 290 278 27 52 37 27 21 35 2.7225 -0.0061388 -0.056083 0.85994 FALSE
1 173766 173905 61 8 141282 141417 60 2 wp 157 185 176 135 139 136 24 28 15 20 14 4 2.7393 -0.35123 0.0046998 0.98963 FALSE
1 173894 174039 62 8 141411 141560 61 2 wp 208 228 202 176 189 207 20 35 27 37 30 29 2.7619 0.70152 -0.86879 0.0052179 FALSE
1 174041 174175 63 8 141574 141726 62 2 wp 117 162 150 227 198 215 27 40 29 52 26 41 1.947 0.7755 -0.19968 0.48159 FALSE
1 174217 174363 64 8 141733 141877 63 2 wp 189 214 229 236 228 253 75 111 83 64 80 81 1.0264 0.21841 -0.040638 0.8841 FALSE
1 174390 174537 65 8 141906 142056 64 2 wp 234 336 292 303 273 237 131 176 188 137 126 189 0.57936 0.3297 -0.41993 0.15223 FALSE
1 174545 174700 66 8 142060 142212 65 2 wp 183 267 269 250 318 237 404 446 432 323 361 601 -1.0763 0.44758 -0.28815 0.53544 FALSE
1 174725 174855 67 8 142238 142371 66 2 wp 156 203 192 199 205 201 427 489 456 398 495 438 -1.5464 0.41726 -0.28578 0.3599 FALSE
1 175052 175195 69 8 142563 142709 68 2 wp 211 253 259 261 229 260 395 564 495 383 500 456 -1.2182 0.35998 -0.30923 0.32947 FALSE
1 175276 175440 70 8 142774 142920 69 2 wp 104 145 130 225 258 155 206 311 254 263 206 252 -1.235 0.37316 0.36102 0.22201 FALSE
1 175447 175588 71 8 142949 143103 70 2 wp 180 278 243 229 245 227 346 564 477 403 330 337 -1.1945 0.10437 -0.1021 0.73978 FALSE
1 175603 175759 72 8 143121 143269 71 2 wp 180 263 211 192 182 159 203 342 231 155 151 173 -0.44891 -0.2129 -0.088114 0.76244 FALSE
1 175775 175912 73 8 143292 143425 72 2 wp 152 205 190 202 191 168 82 111 130 66 46 46 0.54257 -0.56787 0.59699 0.023462 FALSE
1 175924 176041 74 8 143430 143558 73 2 wp 141 201 167 204 181 153 29 56 48 58 34 30 1.73 0.35029 -0.27902 0.3056 FALSE
1 176072 176219 75 8 143586 143731 74 2 wp 107 146 144 159 164 107 18 24 30 27 8 7 2.2455 -0.31526 0.4169 0.26038 FALSE
1 176339 176477 76 8 143857 143990 75 2 wp 210 237 250 230 253 200 21 22 19 17 14 9 3.2774 -0.16773 0.12363 0.72823 FALSE
1 177133 177266 80 8 144634 144755 77 2 wp 130 151 170 117 163 111 19 18 12 14 12 6 2.9848 -0.15118 -0.069255 0.86226 FALSE
1 177222 177360 81 8 144715 144880 78 2 wp 129 137 149 164 211 188 13 25 4 15 10 11 3.1048 0.25272 0.17586 0.65119 FALSE
1 177342 177468 82 8 144859 144985 79 2 wp 154 173 147 161 162 185 11 17 15 12 13 18 3.2603 0.47023 -0.37853 0.34715 FALSE
1 177510 177681 83 8 145028 145193 82 2 wp 231 264 265 245 255 202 20 25 16 16 16 15 3.4297 0.091876 -0.22221 0.5253 FALSE
1 177742 177856 87 8 145248 145387 84 2 wp 119 151 144 121 149 134 14 9 5 16 8 13 3.6651 0.85908 -0.90116 0.035484 FALSE
1 177844 177998 88 8 145383 145536 85 2 wp 146 185 175 179 184 168 7 16 11 23 8 11 3.689 0.77565 -0.71408 0.067162 FALSE
1 178145 178296 91 8 145682 145816 90 2 wp 158 195 205 166 187 153 15 15 17 19 13 9 3.3528 0.2673 -0.41805 0.25878 FALSE
1 178838 178981 100 8 146347 146510 96 2 wp 104 171 160 131 166 123 13 21 19 53 44 57 2.818 2.0081 -2.0616 9.0211e-12 TRUE
1 178997 179137 101 8 146509 146663 97 2 wp 90 125 117 157 139 155 14 26 24 100 99 78 2.1646 2.5903 -2.1494 2.7756e-14 TRUE
1 179323 179479 103 8 146837 146997 100 2 wp 206 257 280 261 202 212 163 190 157 287 345 358 0.31482 1.4176 -1.5595 2.1996e-07 TRUE
1 179639 179789 105 8 147141 147320 105 2 wp 152 206 195 172 204 200 229 304 270 296 290 261 -0.75827 0.54517 -0.48639 0.10295 FALSE
1 179820 179976 106 8 147353 147475 107 2 wp 203 243 235 198 203 149 271 349 305 209 226 208 -0.65838 -0.057563 -0.26808 0.36636 FALSE
1 180001 180136 108 8 147508 147642 109 2 wp 135 219 180 165 193 152 167 273 220 226 158 169 -0.51663 0.21994 -0.28845 0.31904 FALSE
1 190397 190552 2 8 159424 159564 1 3 wp 128 159 176 138 120 115 16 15 17 7 24 13 3.0501 0.34348 -0.66154 0.07928 FALSE
1 190685 190848 4 8 159696 159855 3 3 wp 140 127 132 126 127 131 12 13 6 12 19 27 3.4849 1.3703 -1.4436 0.00040378 FALSE
1 191094 191261 8 8 160107 160283 6 3 wp 135 147 125 136 152 147 6 11 13 11 13 23 3.5605 1.1175 -1.0353 0.010064 FALSE
1 192090 192221 14 8 161101 161248 14 3 wp 97 153 98 185 180 150 22 10 26 25 21 34 2.351 0.91123 -0.35383 0.29902 FALSE
1 192566 192686 16 8 161576 161702 15 3 wp 215 241 222 250 221 211 735 825 664 488 596 641 -1.938 0.088078 -0.094562 0.78319 FALSE
1 192716 192853 17 8 161731 161869 16 3 wp 279 330 307 300 301 240 1124 1363 1129 880 1268 1341 -2.2017 0.41276 -0.55323 0.19249 FALSE
1 192879 193029 18 8 161894 162044 17 3 wp 166 168 166 178 217 205 892 1016 906 782 1146 1489 -2.7107 0.73489 -0.4881 0.41013 FALSE
1 193029 193184 19 8 162049 162197 18 3 wp 162 153 150 171 175 147 541 684 537 447 678 723 -2.1269 0.53737 -0.48004 0.29923 FALSE
1 193201 193324 20 8 162216 162364 19 3 wp 138 122 119 146 142 148 295 281 273 254 332 517 -1.3877 0.81218 -0.63386 0.30137 FALSE
1 193338 193521 21 8 162386 162537 20 3 wp 198 220 209 227 233 188 181 237 203 169 232 324 -0.19669 0.68817 -0.66006 0.090836 FALSE
1 193520 193654 22 8 162541 162675 21 3 wp 167 138 141 145 138 134 82 105 82 64 60 78 0.5309 0.050064 -0.17158 0.51403 FALSE
1 193664 193801 23 8 162700 162822 22 3 wp 185 208 190 222 213 199 90 93 76 66 63 129 0.94624 0.43657 -0.3301 0.30603 FALSE
1 193837 193965 24 8 162848 162976 23 3 wp 136 138 134 127 150 140 42 68 47 32 34 27 1.1796 -0.27927 0.29596 0.2932 FALSE
1 194120 194266 26 8 163132 163281 25 3 wp 183 244 220 182 208 181 35 45 35 27 21 36 2.277 0.01108 -0.19844 0.49482 FALSE
1 194292 194434 27 8 163286 163421 26 3 wp 200 224 238 192 151 182 36 35 24 30 35 46 2.5837 0.68488 -1.0252 0.00034928 FALSE
1 196759 196908 53 8 165774 165924 46 3 wp 141 199 179 162 195 151 15 12 10 15 24 19 3.5889 1.1143 -1.1531 0.0014756 FALSE
1 197981 198132 62 8 166964 167100 62 3 wp 184 227 205 142 163 134 14 16 7 201 242 243 3.8451 4.6844 -5.1855 0 TRUE
2 9750 9871 2 20 1648 1791 1 4 wp 148 149 160 178 160 153 60 109 94 60 47 60 0.60262 -0.1785 0.26694 0.29276 FALSE
2 9913 10041 3 20 1833 1964 2 4 wp 158 260 244 279 271 243 248 318 242 199 267 240 -0.51958 0.27632 -0.011656 0.96876 FALSE
2 10065 10194 4 20 1997 2139 3 4 wp 137 137 140 159 158 160 313 333 286 312 417 422 -1.3948 0.75808 -0.56873 0.12258 FALSE
2 10270 10424 5 20 2191 2339 4 4 wp 97 139 112 95 148 78 175 281 222 290 143 166 -1.1674 0.28828 -0.42511 0.39119 FALSE
2 10432 10567 6 20 2351 2506 5 4 wp 173 208 228 225 230 198 194 315 244 319 344 316 -0.50841 0.86352 -0.77194 0.010127 FALSE
2 10718 10864 7 20 2643 2781 6 4 wp 124 149 182 188 197 160 51 87 50 48 32 28 1.0697 -0.32347 0.57494 0.031808 FALSE
2 10854 11001 8 20 2784 2936 7 4 wp 135 177 190 186 176 168 59 101 83 60 52 64 0.83943 0.010233 0.064269 0.80206 FALSE
2 11030 11176 9 20 2949 3121 8 4 wp 135 161 154 170 215 183 74 81 43 74 37 70 0.96292 0.31755 0.0076778 0.97908 FALSE
2 11210 11360 10 20 3120 3299 9 4 wp 93 111 146 172 192 168 26 27 23 32 21 50 1.9823 0.89593 -0.29735 0.33315 FALSE
2 11653 11816 14 20 3574 3696 14 4 wp 136 199 186 170 174 133 22 22 24 14 13 20 2.7144 -0.07106 -0.063535 0.8529 FALSE
2 11816 11962 16 20 3759 3881 16 4 wp 172 182 174 180 166 134 20 18 17 12 8 17 3.0522 -0.11188 -0.045316 0.90248 FALSE
2 12109 12244 19 20 3984 4161 18 4 wp 123 147 132 180 184 187 13 13 8 10 16 17 3.3518 0.80581 -0.35886 0.36046 FALSE
2 12268 12429 20 20 4184 4344 19 4 wp 199 241 244 226 267 181 29 29 18 14 21 10 2.9522 -0.29035 0.25272 0.45494 FALSE
2 12871 13034 25 20 4790 4953 25 4 wp 178 213 225 270 241 211 90 98 96 40 54 49 0.89184 -0.53014 0.74827 0.0071371 FALSE
2 13051 13179 26 20 4949 5099 26 4 wp 120 140 135 140 165 141 98 136 110 40 47 46 -0.010054 -0.90056 1.064 3.0257e-05 FALSE
2 13191 13350 27 20 5116 5274 27 4 wp 114 165 150 164 134 154 135 255 173 90 62 78 -0.58962 -0.80749 0.88469 0.00090576 FALSE
2 13344 13486 28 20 5262 5409 28 4 wp 80 133 149 178 157 122 258 284 232 152 191 222 -1.3431 -0.00082736 0.33786 0.2969 FALSE
2 13493 13668 29 20 5419 5580 30 4 wp 135 167 161 135 173 131 297 462 351 216 177 154 -1.465 -0.54339 0.45387 0.12613 FALSE
2 13674 13800 30 20 5594 5720 31 4 wp 106 154 133 139 146 146 277 383 335 238 216 208 -1.5586 -0.11908 0.25252 0.39548 FALSE
2 14137 14286 32 20 6034 6177 33 4 wp 98 110 144 149 167 109 20 24 33 30 21 11 1.9743 0.15152 0.10417 0.77589 FALSE
2 15638 15756 49 20 7520 7672 53 4 wp 166 179 167 212 192 190 27 22 10 21 21 13 2.9035 0.3601 -0.1595 0.63636 FALSE
2 15772 15951 50 20 7690 7824 54 4 wp 180 260 207 141 162 135 34 26 24 17 13 16 2.7178 -0.4139 -0.15587 0.64067 FALSE
2 16593 16733 57 20 8478 8628 66 4 wp 138 170 183 191 204 195 47 70 61 45 34 30 1.2529 -0.23722 0.49703 0.064766 FALSE
2 16875 17023 59 20 8793 8941 70 4 wp 163 169 203 178 188 175 140 154 139 126 95 131 0.081758 0.14906 -0.14434 0.60257 FALSE
2 17032 17178 60 20 8925 9088 71 4 wp 179 235 207 222 242 173 314 410 371 286 199 300 -1.0369 -0.025926 0.047565 0.87408 FALSE
2 17184 17338 61 20 9101 9232 72 4 wp 156 166 160 182 151 152 379 493 435 408 296 400 -1.6491 0.2121 -0.21836 0.47598 FALSE
2 17342 17493 62 20 9263 9415 73 4 wp 119 148 141 166 140 138 684 765 667 558 550 700 -2.6055 0.22129 -0.10711 0.75234 FALSE
2 17497 17653 63 20 9414 9571 74 4 wp 111 134 125 163 122 134 527 642 541 502 500 617 -2.4299 0.37747 -0.20559 0.52732 FALSE
2 17656 17788 64 20 9578 9702 75 4 wp 135 139 118 157 147 145 416 557 408 401 424 354 -2.0201 0.2435 -0.066329 0.83015 FALSE
2 17824 17969 65 20 9742 9885 76 4 wp 223 274 266 240 222 167 544 780 621 520 558 569 -1.5597 0.23436 -0.52944 0.11431 FALSE
2 18138 18262 66 20 10056 10180 77 4 wp 141 138 128 159 146 157 27 29 22 25 16 17 2.1771 0.034321 0.13325 0.68786 FALSE
2 18279 18418 67 20 10195 10336 78 4 wp 155 182 194 170 194 183 32 42 41 22 31 34 1.9945 0.066132 -0.030533 0.91558 FALSE
2 18636 18776 69 20 10545 10696 80 4 wp 95 117 153 151 149 145 12 12 13 17 6 13 3.0817 0.42092 -0.137 0.73903 FALSE
2 18988 19112 71 20 10889 11027 84 4 wp 151 172 200 166 180 158 23 10 6 21 11 13 3.5191 0.65821 -0.721 0.055246 FALSE
2 19271 19457 74 20 11176 11323 88 4 wp 164 206 196 142 157 153 26 29 25 13 8 9 2.6068 -0.95173 0.62127 0.089166 FALSE
2 20054 20205 84 20 11971 12119 95 4 wp 84 151 142 141 159 125 15 32 20 27 10 8 2.2782 -0.097619 0.27304 0.47626 FALSE
2 20228 20384 85 20 12146 12284 96 4 wp 173 173 188 218 218 176 55 94 59 51 39 45 1.1654 -0.14732 0.32442 0.22087 FALSE
2 20376 20527 86 20 12293 12439 97 4 wp 185 199 224 214 227 167 114 143 107 79 61 87 0.52583 -0.2233 0.20462 0.4557 FALSE
2 20566 20680 87 20 12452 12597 98 4 wp 138 183 161 204 193 146 218 293 233 191 142 177 -0.84253 -0.084026 0.24218 0.4039 FALSE
2 20685 20837 88 20 12603 12732 99 4 wp 163 180 193 177 209 176 350 532 440 321 236 308 -1.5045 -0.14332 0.1983 0.51282 FALSE
2 20872 21006 89 20 12791 12917 100 4 wp 145 181 163 171 145 152 511 589 466 409 408 500 -1.9062 0.20201 -0.27199 0.38657 FALSE
2 21008 21156 90 20 12923 13074 101 4 wp 127 175 143 168 194 138 445 520 458 408 394 415 -1.9057 0.2296 -0.075141 0.80832 FALSE
2 21175 21329 91 20 13095 13253 102 4 wp 130 180 164 148 161 153 249 430 304 311 246 232 -1.2521 0.16701 -0.20607 0.49032 FALSE
2 21428 21595 92 20 13358 13510 103 4 wp 118 162 143 125 152 112 16 33 18 14 6 5 2.4541 -0.94554 0.81409 0.043192 FALSE
2 21627 21757 93 20 13563 13679 104 4 wp 91 159 180 114 169 105 8 27 19 17 7 2 2.7962 -0.55419 0.40791 0.47822 FALSE
2 21809 21934 94 20 13727 13855 105 4 wp 139 191 218 136 175 123 19 40 20 20 13 8 2.5875 -0.46553 0.12232 0.73628 FALSE
2 21918 22063 95 20 13842 13984 106 4 wp 103 126 118 139 118 100 20 22 13 9 20 7 2.4426 -0.14055 0.16825 0.67317 FALSE
2 22074 22214 97 20 13987 14144 107 4 wp 106 162 144 182 183 146 15 34 27 37 26 14 2.2295 0.49678 -0.1921 0.53932 FALSE
2 22403 22552 101 20 14307 14467 112 4 wp 159 161 162 180 181 177 43 50 52 40 42 39 1.5235 0.20347 -0.059288 0.82656 FALSE
2 22535 22679 102 20 14459 14594 113 4 wp 124 150 154 147 147 151 54 85 45 49 35 30 1.0125 -0.2166 0.26715 0.31923 FALSE
2 22707 22859 103 20 14627 14777 114 4 wp 144 188 181 247 210 215 126 176 126 108 116 105 0.047569 0.093654 0.29192 0.29726 FALSE
2 22874 23000 104 20 14791 14917 115 4 wp 144 161 147 176 169 169 184 233 225 157 151 179 -0.71927 0.062077 0.11129 0.69814 FALSE
2 23036 23160 105 20 14962 15110 116 4 wp 183 234 204 270 258 217 555 634 524 472 716 751 -1.6928 0.63896 -0.38893 0.38801 FALSE
2 23169 23324 106 20 15090 15247 117 4 wp 190 182 180 146 160 138 731 914 773 551 701 649 -2.3386 0.12048 -0.45817 0.18983 FALSE
2 23343 23479 107 20 15263 15423 118 4 wp 257 281 281 275 220 246 1109 1266 1200 1029 1376 1415 -2.3488 0.55442 -0.70861 0.099552 FALSE
2 23499 23637 108 20 15419 15557 119 4 wp 116 143 161 125 110 115 398 637 459 352 262 218 -2.0346 -0.36553 0.099869 0.74459 FALSE
2 23667 23824 109 20 15584 15751 120 4 wp 167 181 227 186 222 154 446 758 604 523 372 468 -1.8487 0.069578 -0.11988 0.70824 FALSE
2 23962 24113 110 20 15891 16042 121 4 wp 139 166 170 163 175 132 183 230 230 157 135 172 -0.65603 -0.012946 -0.016979 0.9526 FALSE
2 24126 24256 111 20 16055 16184 122 4 wp 142 159 177 177 202 161 392 414 357 337 345 393 -1.5155 0.33331 -0.17131 0.57394 FALSE
2 24277 24433 112 20 16190 16362 123 4 wp 145 243 212 226 229 172 419 527 497 378 366 504 -1.4999 0.24747 -0.18599 0.55005 FALSE
2 24420 24587 113 20 16372 16522 124 4 wp 169 220 225 196 217 184 335 422 379 359 351 407 -1.1118 0.43586 -0.48263 0.11321 FALSE
2 24596 24755 114 20 16541 16678 125 4 wp 128 147 125 136 152 164 131 190 171 165 129 116 -0.50274 0.20704 -0.038648 0.88803 FALSE
2 24778 24892 115 20 16708 16870 126 4 wp 98 144 135 127 174 111 26 58 37 39 23 18 1.4395 -0.11219 0.22991 0.49282 FALSE
2 25120 25279 118 20 17048 17204 129 4 wp 157 196 200 185 200 201 24 41 30 30 27 35 2.3338 0.42653 -0.34684 0.23537 FALSE
2 25486 25616 122 20 17404 17551 133 4 wp 140 193 180 202 196 177 23 27 24 28 24 17 2.5754 0.36565 -0.20673 0.51129 FALSE
2 25911 26055 128 20 17840 17990 139 4 wp 176 214 241 232 202 206 22 40 21 19 27 24 2.7203 0.23262 -0.21682 0.48409 FALSE
2 26052 26197 129 20 17978 18126 140 4 wp 128 132 128 136 155 130 16 20 14 16 13 9 2.7511 0.071969 0.028019 0.94225 FALSE
2 26337 26486 132 20 18265 18398 143 4 wp 171 240 252 200 203 178 20 29 25 18 13 15 2.9462 -0.21725 0.023772 0.94376 FALSE
2 26982 27104 138 20 18865 19009 151 4 wp 151 194 174 235 193 175 44 65 60 59 49 41 1.4086 0.28918 -0.083227 0.75309 FALSE
2 27749 27909 148 20 19683 19837 161 4 wp 146 185 211 219 190 185 620 690 633 532 725 717 -2.0783 0.48064 -0.35103 0.34499 FALSE
2 27929 28085 151 20 19862 20006 162 4 wp 171 195 195 222 198 186 843 992 831 739 1008 1145 -2.4717 0.57684 -0.47807 0.26353 FALSE
2 28125 28281 152 20 20050 20188 163 4 wp 206 235 218 251 217 224 820 821 667 567 857 1105 -2.0442 0.57518 -0.51592 0.38392 FALSE
2 28498 28661 154 20 20449 20599 166 4 wp 190 228 235 223 229 206 193 270 256 206 176 231 -0.3511 0.23425 -0.23221 0.42953 FALSE
2 29049 29187 156 20 20980 21118 169 4 wp 153 184 182 171 191 183 26 31 19 21 16 14 2.5589 -0.10939 0.17263 0.60079 FALSE
2 29201 29343 157 20 21132 21278 170 4 wp 181 260 261 274 286 237 47 49 37 15 26 36 2.1708 -0.3288 0.50814 0.093612 FALSE
2 36690 36842 1 20 22279 22435 1 5 wp 161 228 232 179 210 142 306 606 499 376 263 293 -1.3787 -0.10962 -0.12556 0.67991 FALSE
2 36869 37017 2 20 22456 22606 2 5 wp 133 148 159 144 132 125 418 726 584 464 330 329 -2.1658 -0.14018 -0.0050831 0.987 FALSE
2 37045 37189 3 20 22634 22778 3 5 wp 91 134 121 123 132 143 694 939 728 742 806 752 -2.9925 0.43355 -0.22579 0.52882 FALSE
2 37203 37333 4 20 22793 22923 4 5 wp 228 264 237 262 229 267 1655 1710 1593 1480 2748 2711 -2.9981 0.94083 -0.89039 0.21845 FALSE
2 37343 37495 5 20 22930 23090 5 5 wp 152 215 201 193 180 188 1142 1406 1173 1278 1924 2033 -2.9418 0.95889 -0.97366 0.073254 FALSE
2 37507 37629 6 20 23098 23224 6 5 wp 152 143 143 193 175 165 727 843 670 721 1183 1165 -2.5671 0.91813 -0.65909 0.26399 FALSE
2 37643 37778 9 20 23235 23386 8 5 wp 139 175 155 175 171 182 402 470 423 444 701 669 -1.6914 0.95133 -0.7839 0.12208 FALSE
2 37987 38121 12 20 23553 23716 12 5 wp 156 238 237 230 215 231 136 183 166 178 276 224 0.15287 0.96242 -0.8542 0.02012 FALSE
2 39094 39230 22 20 24685 24825 24 5 wp 112 148 170 166 179 166 42 61 45 37 47 26 1.324 0.0475 0.19881 0.46725 FALSE
2 39279 39407 23 20 24872 25013 25 5 wp 162 210 205 195 192 212 59 66 59 34 91 43 1.4204 0.34922 -0.29372 0.45348 FALSE
2 39435 39588 24 20 25034 25178 26 5 wp 161 192 178 169 163 155 42 55 47 29 59 23 1.6714 0.10392 -0.23906 0.42263 FALSE
2 39587 39745 25 20 25184 25344 27 5 wp 135 162 164 180 173 180 41 68 50 40 47 23 1.3308 -0.051795 0.25528 0.3464 FALSE
2 39734 39878 26 20 25343 25491 28 5 wp 161 177 166 202 181 185 53 62 48 23 33 32 1.417 -0.42381 0.5843 0.03549 FALSE
2 39970 40113 27 20 25560 25699 29 5 wp 153 144 149 142 137 161 37 44 37 23 20 15 1.7127 -0.56095 0.5288 0.12736 FALSE
2 40123 40267 28 20 25714 25860 30 5 wp 164 205 168 148 162 155 44 51 38 35 31 25 1.7995 -0.082986 -0.13394 0.63583 FALSE
2 40285 40438 29 20 25870 26024 31 5 wp 128 174 155 121 159 135 48 71 56 28 15 8 1.1733 -1.3089 1.1633 0.0001307 FALSE
2 40445 40574 30 20 26040 26160 32 5 wp 138 146 136 159 171 192 53 82 52 37 35 26 0.96916 -0.45582 0.76059 0.010652 FALSE
2 40721 40873 31 20 26306 26456 33 5 wp 160 190 218 183 194 192 474 748 628 587 385 404 -1.9081 0.044886 -0.045439 0.88773 FALSE
2 40897 41037 32 20 26480 26641 34 5 wp 111 149 174 162 185 142 505 886 685 672 419 541 -2.4601 0.13007 0.036818 0.91173 FALSE
2 41074 41211 33 20 26633 26794 35 5 wp 185 184 188 198 200 203 766 1019 919 809 943 1079 -2.4846 0.53352 -0.43922 0.25046 FALSE
2 41229 41370 34 20 26812 26953 36 5 wp 152 196 223 193 212 175 504 669 580 464 346 430 -1.8404 -0.040928 0.058088 0.85431 FALSE
2 41388 41534 35 20 26971 27122 37 5 wp 158 186 171 197 174 196 258 375 339 226 208 265 -1.1223 -0.0069781 0.13966 0.63866 FALSE
2 41535 41673 36 20 27120 27256 38 5 wp 183 255 247 200 246 141 171 261 216 134 70 86 -0.13182 -0.69424 0.45562 0.11298 FALSE
2 41690 41830 37 20 27273 27429 39 5 wp 116 102 128 149 130 119 54 88 56 58 31 39 0.60964 -0.15798 0.34149 0.21463 FALSE
2 41867 42003 38 20 27450 27587 40 5 wp 157 192 181 225 183 173 44 75 60 55 31 40 1.3626 -0.034929 0.15687 0.55559 FALSE
2 42185 42343 41 20 27767 27952 43 5 wp 176 206 252 232 272 245 26 42 44 27 24 24 2.2905 -0.1068 0.34184 0.25639 FALSE
2 42602 42783 45 20 28166 28316 48 5 wp 167 192 174 198 174 167 34 51 36 20 22 33 1.9347 -0.21948 0.22285 0.44613 FALSE
2 42778 42916 46 20 28345 28496 49 5 wp 216 263 265 202 249 212 41 67 51 45 31 29 2.021 -0.12524 -0.050068 0.86153 FALSE
2 42950 43094 47 20 28531 28680 50 5 wp 132 131 148 109 188 114 46 65 50 34 14 21 1.1494 -0.76178 0.73531 0.065787 FALSE
2 43237 43361 48 20 28816 28944 51 5 wp 150 186 150 160 154 127 276 382 328 314 200 260 -1.23 0.11002 -0.26607 0.37304 FALSE
2 43398 43544 49 20 28976 29126 52 5 wp 151 165 159 164 167 192 473 526 446 468 713 795 -1.8294 0.90813 -0.77532 0.14168 FALSE
2 43565 43718 50 20 29147 29299 53 5 wp 184 196 195 210 196 189 398 474 407 396 724 592 -1.3708 0.89293 -0.85898 0.15137 FALSE
2 43720 43846 51 20 29300 29426 54 5 wp 177 172 193 198 189 197 273 285 307 240 324 360 -0.89926 0.54682 -0.45293 0.18904 FALSE
2 43867 44024 52 20 29459 29621 56 5 wp 195 186 195 221 198 217 196 269 232 200 212 210 -0.47651 0.30631 -0.17855 0.54277 FALSE
2 44419 44543 55 20 29998 30124 59 5 wp 151 200 158 183 192 167 576 827 654 568 513 817 -2.224 0.34809 -0.26783 0.45004 FALSE
2 44578 44716 56 20 30142 30297 60 5 wp 143 163 167 174 159 162 551 641 554 554 507 644 -2.1085 0.41635 -0.35938 0.27462 FALSE
2 44733 44871 57 20 30314 30450 61 5 wp 159 149 145 172 193 150 500 801 600 582 518 481 -2.2551 0.21546 -0.058375 0.85873 FALSE
2 44916 45052 58 20 30496 30626 62 5 wp 189 224 221 220 201 181 297 559 414 400 308 242 -1.1892 0.073591 -0.1602 0.63191 FALSE
2 45568 45758 59 20 31181 31305 63 5 wp 123 145 168 134 133 117 107 217 163 106 119 75 -0.34881 -0.19732 0.0056159 0.98524 FALSE
2 45727 45892 60 20 31321 31481 64 5 wp 139 150 154 186 141 120 290 329 269 212 354 300 -1.2265 0.42942 -0.43707 0.34673 FALSE
2 46559 46700 65 20 32142 32276 70 5 wp 203 260 224 233 227 190 332 485 409 401 584 414 -1.0435 0.67828 -0.77089 0.07941 FALSE
2 46732 46879 66 20 32312 32456 71 5 wp 185 226 167 177 182 209 453 523 480 412 659 521 -1.5541 0.59694 -0.62773 0.20274 FALSE
2 46893 47029 67 20 32469 32605 72 5 wp 177 233 221 242 250 174 368 558 533 466 464 451 -1.4186 0.39784 -0.33479 0.28905 FALSE
2 47074 47202 68 20 32652 32780 73 5 wp 228 242 210 223 281 149 356 569 390 488 488 433 -1.141 0.58403 -0.6786 0.03082 FALSE
2 47320 47445 69 20 32894 33026 74 5 wp 224 225 253 245 225 231 57 91 76 56 59 50 1.4498 0.036966 -0.051753 0.8536 FALSE
2 47451 47583 70 20 33055 33180 75 5 wp 137 183 178 180 175 161 56 72 50 41 44 55 1.2674 0.11996 -0.074459 0.77648 FALSE
2 47590 47754 71 20 33203 33364 76 5 wp 213 207 232 205 214 202 66 112 75 63 50 70 1.1735 0.008466 -0.094668 0.72781 FALSE
2 47720 47877 72 20 33318 33454 77 5 wp 153 168 208 139 149 134 70 80 83 46 62 59 0.96339 -0.01661 -0.31861 0.21182 FALSE
2 48039 48195 75 20 33605 33750 80 5 wp 151 191 200 203 185 169 294 380 326 214 263 304 -1.1046 0.10917 -0.076489 0.79822 FALSE
2 48198 48342 76 20 33777 33920 81 5 wp 192 229 241 213 214 179 554 656 539 439 559 576 -1.6275 0.30893 -0.44808 0.17195 FALSE
2 48354 48501 77 20 33929 34079 82 5 wp 194 266 250 224 237 209 429 603 546 457 469 428 -1.3691 0.25232 -0.34024 0.28574 FALSE
2 48516 48675 78 20 34093 34253 83 5 wp 162 173 205 157 178 160 351 487 409 363 307 322 -1.4172 0.13674 -0.27308 0.36921 FALSE
2 48767 48911 79 20 34349 34490 84 5 wp 208 328 331 254 250 236 343 494 444 276 296 295 -0.78686 -0.088917 -0.1334 0.66091 FALSE
2 48939 49088 80 20 34515 34669 85 5 wp 157 195 236 187 200 208 349 565 425 434 506 468 -1.3928 0.55951 -0.54002 0.084678 FALSE
2 49123 49282 81 20 34702 34853 86 5 wp 162 225 201 200 184 165 313 405 365 331 329 279 -1.1036 0.26138 -0.36616 0.22527 FALSE
2 49291 49443 82 20 34866 35020 87 5 wp 197 290 269 215 254 199 277 405 322 228 173 209 -0.62599 -0.25139 0.068691 0.81768 FALSE
2 49534 49672 83 20 35112 35245 88 5 wp 185 211 215 244 210 211 286 381 276 228 229 246 -0.83843 0.042809 0.069465 0.81566 FALSE
2 49679 49836 84 20 35263 35415 89 5 wp 166 213 174 197 185 200 287 365 345 219 244 207 -1.0682 -0.1057 0.17468 0.55736 FALSE
2 49994 50143 87 20 35585 35720 92 5 wp 138 199 183 131 161 135 206 276 231 134 131 117 -0.67672 -0.43181 0.14424 0.61309 FALSE
2 50153 50311 88 20 35731 35891 93 5 wp 187 219 193 214 199 185 227 305 269 142 161 186 -0.62944 -0.24453 0.22854 0.4344 FALSE
2 50340 50493 89 20 35913 36072 94 5 wp 161 189 184 192 196 206 141 218 177 108 121 104 -0.20811 -0.20612 0.35384 0.20946 FALSE
2 50526 50646 90 20 36089 36220 96 5 wp 134 142 140 163 151 165 79 78 67 46 54 66 0.67315 0.022903 0.1703 0.50408 FALSE
2 50657 50790 91 20 36240 36368 97 5 wp 170 184 204 169 185 143 61 81 69 31 25 27 1.1929 -0.88007 0.69715 0.011287 FALSE
2 50826 50960 92 20 36409 36560 98 5 wp 102 129 144 143 184 137 28 28 30 21 14 4 1.9022 -0.67943 0.97707 0.0052993 FALSE
2 51372 51538 97 20 36908 37085 105 5 wp 220 236 231 253 243 172 25 32 25 26 27 22 2.8604 0.34011 -0.40359 0.19311 FALSE
2 51494 51622 98 20 37057 37208 106 5 wp 151 155 164 228 206 200 17 20 16 16 19 16 2.9413 0.4126 0.0053619 0.98769 FALSE
2 53119 53279 120 20 38702 38838 130 5 wp 137 189 161 160 179 158 8 14 8 9 4 9 3.8105 0.0224 0.00041122 0.99928 FALSE
2 54477 54631 141 20 40051 40211 152 5 wp 176 243 237 185 207 185 21 11 7 28 18 5 3.844 0.84425 -1.033 0.0046373 FALSE
2 54655 54781 143 20 40226 40378 154 5 wp 114 149 130 143 190 153 14 10 10 11 13 7 3.3114 0.32956 -0.032894 0.93792 FALSE
2 55624 55782 154 20 41213 41364 168 5 wp 161 217 203 179 192 172 16 11 13 14 17 7 3.6384 0.38935 -0.49274 0.20007 FALSE
2 56201 56345 161 20 41782 41925 176 5 wp 166 166 171 173 185 171 24 8 11 9 8 12 3.3267 -0.11842 0.17535 0.6629 FALSE
2 56411 56567 164 20 42017 42146 178 5 wp 192 250 242 221 197 194 17 16 20 15 10 19 3.4709 0.19251 -0.35831 0.31547 FALSE
2 57407 57535 179 20 42980 43112 192 5 wp 170 181 214 193 215 214 24 26 16 25 13 13 2.8852 0.090971 0.039903 0.90531 FALSE
2 57998 58194 187 20 43600 43746 200 5 wp 200 238 262 212 208 185 26 37 18 21 14 12 2.9013 -0.31535 0.095961 0.77288 FALSE
2 58517 58625 193 20 44040 44203 206 5 wp 148 165 175 220 227 165 44 58 69 60 49 52 1.3013 0.37801 -0.069178 0.79225 FALSE
2 58614 58749 194 20 44184 44355 207 5 wp 93 121 151 167 159 126 61 94 72 82 39 39 0.47197 -0.037715 0.33981 0.3031 FALSE
2 58791 58911 195 20 44370 44488 208 5 wp 139 187 185 172 188 155 169 261 202 218 139 127 -0.51583 0.08657 -0.081994 0.77667 FALSE
2 58942 59098 196 20 44516 44673 209 5 wp 189 280 274 226 267 174 331 519 434 316 307 382 -1.0023 0.12244 -0.28719 0.34627 FALSE
2 59111 59269 197 20 44694 44845 210 5 wp 227 339 306 292 332 251 597 839 691 551 668 734 -1.507 0.35022 -0.35062 0.31995 FALSE
2 59284 59452 198 20 44881 45023 211 5 wp 170 237 274 239 265 250 333 461 432 385 422 411 -1.0716 0.46262 -0.31164 0.31285 FALSE
2 59487 59614 199 20 45053 45189 212 5 wp 116 149 132 135 147 110 159 249 208 165 140 140 -0.83829 0.0065948 -0.038795 0.89001 FALSE
2 60064 60209 201 20 45643 45789 214 5 wp 94 107 124 143 110 109 480 445 417 253 412 508 -2.2933 0.24525 -0.098458 0.86842 FALSE
2 60338 60477 204 20 45914 46069 217 5 wp 142 149 181 145 178 139 540 667 607 424 457 371 -2.1613 -0.069362 0.023173 0.94175 FALSE
2 60517 60639 205 20 46092 46220 218 5 wp 148 211 189 183 163 155 386 508 384 310 358 263 -1.444 0.016587 -0.14877 0.62427 FALSE
2 60680 60821 206 20 46274 46400 219 5 wp 126 181 180 129 154 127 94 219 165 134 131 62 -0.15774 -0.032093 -0.21793 0.61136 FALSE
2 61453 61598 209 20 47047 47187 222 5 wp 154 176 207 214 161 198 41 54 30 43 45 56 1.8903 0.67184 -0.57989 0.055144 FALSE
2 61602 61756 210 20 47193 47341 223 5 wp 166 175 187 188 135 151 44 61 48 73 69 78 1.5808 0.99275 -1.1598 7.3228e-06 FALSE
2 61772 61912 211 20 47359 47497 225 5 wp 213 208 200 184 183 187 92 153 131 154 132 140 0.53469 0.65795 -0.84007 0.0029565 FALSE
2 61923 62083 212 20 47510 47664 226 5 wp 156 201 206 161 163 158 148 232 208 243 148 133 -0.27036 0.30467 -0.53149 0.12854 FALSE
2 62082 62226 213 20 47645 47801 227 5 wp 155 177 156 186 163 186 260 416 362 413 358 384 -1.2851 0.63137 -0.50693 0.095906 FALSE
2 62237 62376 214 20 47823 47961 228 5 wp 234 285 245 248 249 239 652 801 733 818 913 932 -1.7359 0.74688 -0.81083 0.029103 FALSE
2 62399 62542 215 20 47975 48136 229 5 wp 181 240 223 230 212 225 763 926 866 893 1175 1202 -2.2152 0.81985 -0.76976 0.050455 FALSE
2 62555 62712 216 20 48145 48304 230 5 wp 154 223 220 228 229 187 486 888 797 803 563 581 -2.0636 0.32662 -0.22104 0.52264 FALSE
2 62822 62971 217 20 48415 48563 231 5 wp 135 206 177 195 160 139 18 39 25 29 21 20 2.451 0.24912 -0.32295 0.29937 FALSE
2 63013 63153 219 20 48599 48725 232 5 wp 160 158 144 184 159 149 21 26 23 15 23 20 2.5197 0.19787 -0.127 0.70163 FALSE
2 63145 63301 220 20 48725 48851 233 5 wp 205 269 279 275 230 209 32 42 37 34 27 35 2.5448 0.25562 -0.33873 0.25692 FALSE
2 63370 63518 221 20 48957 49100 234 5 wp 146 222 262 195 210 144 23 48 45 28 30 16 2.2305 -0.15847 -0.043045 0.90967 FALSE
2 63655 63796 222 20 49238 49386 235 5 wp 191 257 206 227 211 185 418 635 580 470 505 428 -1.5268 0.26209 -0.34237 0.28472 FALSE
2 64004 64158 225 20 49581 49742 238 5 wp 188 205 218 229 207 189 817 923 849 818 773 881 -2.3084 0.38343 -0.36517 0.32482 FALSE
2 64309 64459 228 20 49895 50051 241 5 wp 158 179 157 200 178 207 377 474 381 350 325 450 -1.5322 0.32533 -0.089133 0.77068 FALSE
2 64488 64618 229 20 50076 50233 242 5 wp 165 175 201 209 176 166 136 197 182 179 157 171 -0.13499 0.44706 -0.4339 0.12981 FALSE
2 64624 64785 230 20 50242 50398 244 5 wp 113 183 139 186 175 140 70 107 81 111 66 85 0.53962 0.48955 -0.29181 0.24911 FALSE
2 64956 65109 233 20 50522 50697 246 5 wp 150 175 160 197 194 185 49 40 38 51 48 48 1.7094 0.66452 -0.42744 0.11235 FALSE
2 65101 65239 234 20 50716 50857 248 5 wp 162 177 179 193 201 163 44 47 36 30 35 33 1.8138 0.089122 -0.00063928 0.99818 FALSE
2 65241 65418 236 20 50857 51002 249 5 wp 152 160 168 144 158 158 25 33 25 16 11 22 2.3251 -0.29476 0.22256 0.50309 FALSE
2 65684 65836 239 20 51286 51424 254 5 wp 213 243 269 182 243 210 26 63 23 17 18 12 2.5028 -0.76396 0.56365 0.07999 FALSE
2 65898 66022 240 20 51489 51610 255 5 wp 157 131 136 183 158 173 24 25 14 23 18 15 2.5487 0.28878 -0.03424 0.93392 FALSE
2 66051 66163 241 20 51609 51766 256 5 wp 154 210 187 243 209 195 20 25 20 27 19 25 2.8682 0.59288 -0.36804 0.24846 FALSE
2 67811 67967 262 20 53389 53529 277 5 wp 172 213 215 196 174 206 30 34 27 23 27 25 2.5046 0.18695 -0.24722 0.41376 FALSE
2 67988 68128 264 20 53570 53714 278 5 wp 97 131 96 130 154 111 29 32 23 37 12 16 1.73 0.08498 0.18567 0.59999 FALSE
2 68343 68506 267 20 53903 54030 280 5 wp 143 142 161 108 134 96 83 116 84 53 36 51 0.45128 -0.54958 0.13021 0.61246 FALSE
2 68465 68642 268 20 54026 54188 281 5 wp 178 167 198 215 223 184 155 199 212 153 91 173 -0.26854 0.0095718 0.16521 0.56359 FALSE
2 68630 68778 269 20 54185 54337 282 5 wp 97 142 144 122 148 125 164 327 242 201 109 132 -1.1314 -0.24498 0.28932 0.41824 FALSE
2 68811 68931 270 20 54370 54496 283 5 wp 152 172 181 156 174 151 452 617 519 384 254 408 -1.8642 -0.14652 0.064284 0.83492 FALSE
2 68936 69091 271 20 54502 54651 284 5 wp 130 135 134 136 154 124 516 744 588 518 287 428 -2.4126 -0.12552 0.15865 0.62289 FALSE
2 69085 69245 272 20 54650 54805 285 5 wp 175 250 248 231 191 192 1029 1334 1093 892 929 1171 -2.5875 0.25359 -0.38448 0.33896 FALSE
2 69252 69404 273 20 54810 54966 286 5 wp 250 325 321 285 337 295 1313 1508 1458 1307 1670 1920 -2.4879 0.65098 -0.62223 0.18317 FALSE
2 69726 69846 275 20 55255 55400 288 5 wp 127 140 151 123 144 170 57 120 59 77 41 71 0.6451 0.16577 -0.1024 0.77461 FALSE
2 70026 70185 277 20 55585 55745 291 5 wp 211 235 234 227 230 199 94 106 104 70 76 93 0.94222 0.10967 -0.17654 0.52688 FALSE
2 70230 70356 278 20 55788 55917 292 5 wp 135 169 184 189 169 164 99 126 97 67 59 106 0.38082 -0.014027 0.10592 0.68247 FALSE
2 70413 70548 280 20 55967 56111 293 5 wp 154 210 162 216 172 175 130 213 147 137 101 210 -0.097645 0.33969 -0.24834 0.50173 FALSE
2 70586 70722 281 20 56146 56279 294 5 wp 131 178 172 187 179 162 235 318 238 194 158 254 -0.9363 0.074869 0.054809 0.85153 FALSE
2 70732 70878 282 20 56292 56442 295 5 wp 156 210 215 192 212 188 462 623 511 382 400 680 -1.6791 0.33306 -0.30826 0.50566 FALSE
2 70874 71054 283 20 56469 56595 296 5 wp 163 169 152 172 169 152 485 646 490 377 339 574 -1.9481 0.12744 -0.12183 0.7509 FALSE
2 71042 71194 284 20 56613 56769 297 5 wp 210 282 278 242 259 254 548 605 608 543 581 712 -1.4298 0.50989 -0.53817 0.11253 FALSE
2 71271 71417 285 20 56846 56997 298 5 wp 206 205 216 253 231 211 186 286 223 105 100 128 -0.34392 -0.58769 0.71715 0.013472 FALSE
2 71533 71674 286 20 57110 57249 299 5 wp 218 316 325 258 285 204 527 836 650 589 530 514 -1.4404 0.17822 -0.38612 0.25402 FALSE
2 71695 71822 287 20 57278 57412 300 5 wp 99 137 146 134 147 91 234 474 355 373 161 136 -1.6677 -0.18097 0.12943 0.85102 FALSE
2 71865 72012 288 20 57440 57591 301 5 wp 130 164 160 159 161 148 904 1126 1001 855 834 1087 -2.9622 0.3298 -0.29281 0.44717 FALSE
2 72027 72178 289 20 57609 57754 302 5 wp 226 212 232 186 235 186 1209 1551 1237 810 789 1030 -2.783 -0.14543 -0.021702 0.95703 FALSE
2 72349 72495 291 20 57964 58083 305 5 wp 213 254 206 184 233 166 723 798 849 339 504 699 -2.0415 -0.16853 -0.060605 0.8999 FALSE
2 72505 72667 292 20 58095 58256 306 5 wp 150 170 162 160 208 167 298 393 311 196 185 397 -1.2672 0.087404 0.046904 0.92908 FALSE
2 72702 72855 293 20 58291 58438 307 5 wp 159 225 214 209 183 236 161 179 181 116 114 180 -0.035487 0.10256 -0.022938 0.93896 FALSE
2 72823 72983 294 20 58412 58568 309 5 wp 204 205 235 231 204 183 100 156 131 58 58 106 0.53607 -0.33161 0.25495 0.35777 FALSE
2 73015 73144 295 20 58600 58731 310 5 wp 83 127 124 88 110 93 32 60 32 30 13 13 1.2222 -0.66949 0.46957 0.16779 FALSE
2 73164 73305 296 20 58748 58894 311 5 wp 135 201 228 211 199 179 35 79 48 45 35 39 1.5949 0.039185 0.023853 0.92959 FALSE
2 73320 73467 297 20 58908 59053 313 5 wp 161 178 188 191 159 170 45 61 48 34 26 25 1.5661 -0.38992 0.36144 0.19793 FALSE
2 73476 73628 298 20 59068 59218 315 5 wp 172 248 244 225 227 177 56 109 69 51 35 34 1.3019 -0.48056 0.39624 0.14892 FALSE
2 73641 73801 299 20 59229 59355 316 5 wp 182 215 218 136 159 138 93 128 115 63 44 60 0.6607 -0.54494 0.028445 0.91329 FALSE
2 73794 73950 300 20 59369 59515 317 5 wp 179 218 199 226 216 227 140 208 175 96 132 141 -0.017391 -0.025338 0.18601 0.51557 FALSE
2 73953 74097 301 20 59540 59686 318 5 wp 134 150 148 147 135 152 215 235 193 133 145 171 -0.79924 -0.066324 0.065935 0.81659 FALSE
2 74134 74287 302 20 59721 59855 319 5 wp 199 210 220 198 217 191 405 499 487 307 323 366 -1.3604 -0.022073 -0.047306 0.87704 FALSE
2 74275 74429 303 20 59864 60019 320 5 wp 188 176 186 217 178 233 517 520 463 435 698 598 -1.6734 0.66093 -0.48045 0.35193 FALSE
2 74450 74604 304 20 60040 60191 321 5 wp 161 210 188 234 200 216 449 574 437 486 558 558 -1.6055 0.60034 -0.38574 0.23093 FALSE
2 74625 74780 305 20 60230 60367 322 5 wp 201 236 188 194 242 189 393 566 398 456 437 469 -1.3206 0.4775 -0.49662 0.11249 FALSE
2 74898 75044 306 20 60495 60635 323 5 wp 210 412 337 234 302 198 48 53 58 38 32 33 2.345 -0.173 -0.20985 0.61824 FALSE
2 75160 75310 307 20 60749 60897 324 5 wp 227 288 303 331 274 247 889 1003 926 688 952 1091 -2.0183 0.41084 -0.35975 0.37481 FALSE
2 75324 75485 308 20 60923 61077 325 5 wp 152 164 160 164 196 146 733 1009 802 742 682 840 -2.6241 0.29691 -0.23018 0.52398 FALSE
2 75504 75631 309 20 61091 61220 326 5 wp 145 187 202 135 168 148 742 1140 1010 775 651 890 -2.6468 0.15003 -0.39651 0.28304 FALSE
2 75652 75803 310 20 61239 61391 327 5 wp 233 225 222 225 263 190 897 1211 999 756 668 719 -2.3929 -0.071064 0.037123 0.92069 FALSE
2 75820 75950 311 20 61408 61537 328 5 wp 172 238 210 201 199 161 392 573 543 291 240 285 -1.4954 -0.41776 0.26456 0.38457 FALSE
2 75961 76127 312 20 61548 61718 329 5 wp 159 175 193 240 218 195 257 314 254 163 195 246 -0.86575 0.009863 0.28609 0.33142 FALSE
2 76129 76262 314 20 61716 61860 330 5 wp 153 183 168 194 171 190 137 175 158 84 59 123 -0.11431 -0.36782 0.50081 0.067131 FALSE
2 76405 76561 316 20 62017 62156 335 5 wp 165 179 188 191 190 167 72 80 64 37 35 50 1.0839 -0.36621 0.39489 0.13487 FALSE
2 76573 76736 319 20 62162 62324 336 5 wp 164 182 218 230 197 226 41 50 40 37 30 39 1.8916 0.15776 0.049862 0.85857 FALSE
2 76894 77000 322 20 62481 62640 340 5 wp 149 169 146 197 189 195 34 22 20 22 20 25 2.3885 0.27065 0.042844 0.892 FALSE
2 77186 77328 326 20 62797 62919 342 5 wp 151 158 156 175 165 147 18 21 24 20 11 18 2.676 0.10048 -0.050349 0.88405 FALSE
2 77362 77516 327 20 62953 63102 343 5 wp 141 174 157 175 169 179 13 22 18 18 11 15 2.9478 0.20153 -0.059589 0.86844 FALSE
2 77820 77974 334 20 63412 63566 347 5 wp 181 179 188 177 203 176 22 23 20 22 14 18 2.8679 0.19486 -0.19126 0.56651 FALSE
2 77969 78099 335 20 63582 63739 348 5 wp 128 139 141 129 182 115 19 19 22 11 11 11 2.5523 -0.40018 0.44097 0.25616 FALSE
2 78599 78753 343 20 64186 64365 355 5 wp 181 244 235 229 278 193 15 39 17 20 16 14 3.0153 -0.023571 0.096681 0.77275 FALSE
2 78759 78915 345 20 64372 64504 356 5 wp 125 184 165 154 141 119 13 24 9 13 11 11 3.1544 0.080521 -0.28164 0.47279 FALSE
2 78909 79067 347 20 64520 64675 358 5 wp 153 167 162 180 186 192 18 11 26 20 22 19 2.9146 0.60863 -0.40738 0.22595 FALSE
2 79098 79218 349 20 64686 64806 359 5 wp 164 201 207 180 183 164 23 25 20 18 18 15 2.8564 0.05042 -0.17717 0.59709 FALSE
2 79374 79534 352 20 64964 65123 361 5 wp 149 204 238 176 180 162 31 29 17 19 22 16 2.7138 0.028872 -0.22075 0.49452 FALSE
2 79589 79743 353 20 65181 65339 362 5 wp 109 141 145 137 174 130 10 25 26 44 18 20 2.4887 0.89874 -0.74979 0.021328 FALSE
2 79827 79999 354 20 65444 65588 364 5 wp 116 174 182 111 165 84 30 71 33 54 24 21 1.6283 0.058698 -0.46297 0.31121 FALSE
2 79972 80109 355 20 65558 65741 365 5 wp 130 152 144 161 198 132 55 98 64 148 104 84 0.77965 1.1131 -0.92878 0.0045275 FALSE
2 80156 80286 356 20 65746 65888 366 5 wp 113 132 113 95 130 89 61 157 82 192 113 82 0.098427 0.88044 -1.0923 0.061967 FALSE
2 80313 80442 357 20 65905 66032 367 5 wp 145 178 170 158 160 155 307 455 405 572 502 420 -1.4504 0.83175 -0.89853 0.0039662 FALSE
2 80483 80639 358 20 66075 66219 368 5 wp 136 196 164 158 171 155 475 657 589 697 625 597 -2.013 0.62587 -0.66422 0.047155 FALSE
2 80648 80810 359 20 66238 66356 369 5 wp 84 123 117 120 143 110 246 455 312 446 278 224 -1.842 0.39194 -0.19305 0.7211 FALSE
2 81581 81721 366 20 67167 67312 378 5 wp 168 171 167 209 181 175 26 39 34 23 30 20 2.1521 0.034091 0.10855 0.71787 FALSE
2 82777 82932 381 20 68363 68523 389 5 wp 163 156 175 157 172 158 96 93 103 37 40 75 0.53565 -0.49762 0.46012 0.11445 FALSE
2 83211 83369 384 20 68801 68938 394 5 wp 168 199 178 186 168 171 313 409 395 162 313 274 -1.2488 -0.097869 0.034118 0.93549 FALSE
2 83381 83523 385 20 68962 69110 395 5 wp 106 157 145 127 153 119 282 455 391 229 234 237 -1.6763 -0.20687 0.16996 0.57065 FALSE
2 83552 83704 386 20 69140 69255 396 5 wp 173 207 203 239 221 158 1069 1164 983 447 761 921 -2.6961 -0.14098 0.20498 0.70237 FALSE
2 83695 83833 387 20 69281 69399 397 5 wp 181 182 187 192 176 134 1099 1248 1047 580 848 945 -2.845 -0.058632 -0.099788 0.81747 FALSE
2 84491 84635 391 20 70079 70223 405 5 wp 147 229 203 185 181 163 38 46 33 28 42 42 2.0844 0.4054 -0.53712 0.054062 FALSE
2 84673 84795 392 20 70258 70382 406 5 wp 164 188 217 223 223 188 42 26 22 22 19 31 2.4296 0.12545 0.019517 0.94891 FALSE
2 84810 84970 393 20 70401 70551 407 5 wp 157 208 195 199 204 167 18 20 22 19 17 26 3.0054 0.51125 -0.49513 0.13317 FALSE
2 85163 85294 395 20 70750 70902 410 5 wp 142 160 180 188 177 180 19 12 14 9 9 11 3.2007 -0.17562 0.34549 0.38652 FALSE
2 85277 85426 396 20 70867 71012 411 5 wp 172 186 219 189 159 159 22 29 18 11 15 19 2.8546 -0.14772 -0.048773 0.88679 FALSE
2 85750 85908 400 20 71321 71473 416 5 wp 170 206 189 175 190 193 30 14 10 15 18 19 3.1599 0.39717 -0.42193 0.22175 FALSE
2 86203 86349 403 20 71763 71910 421 5 wp 136 163 173 184 188 145 16 17 27 14 42 19 2.7594 0.79536 -0.67704 0.038314 FALSE
2 86381 86503 404 20 71947 72089 422 5 wp 162 178 154 234 234 174 30 26 15 18 54 22 2.577 0.87549 -0.52194 0.17687 FALSE
2 86537 86674 405 20 72123 72256 423 5 wp 166 231 203 188 209 155 34 58 40 33 34 23 1.9762 -0.074949 -0.055837 0.84366 FALSE
2 86723 86859 406 20 72320 72451 424 5 wp 222 281 289 271 330 241 69 109 114 60 45 52 1.2306 -0.42406 0.50036 0.087179 FALSE
2 86881 87033 407 20 72469 72620 425 5 wp 188 189 226 206 223 178 86 135 105 64 31 43 0.68742 -0.77183 0.76377 0.0048303 FALSE
2 87045 87195 408 20 72633 72792 426 5 wp 157 227 201 224 222 177 164 224 229 132 90 155 -0.29693 -0.25358 0.33706 0.23998 FALSE
2 87193 87350 409 20 72783 72949 427 5 wp 158 211 183 183 188 196 295 386 315 224 189 252 -1.0702 -0.1236 0.16045 0.58944 FALSE
2 87370 87505 410 20 72959 73095 428 5 wp 173 194 210 188 151 191 463 553 477 374 372 465 -1.5938 0.15266 -0.27726 0.37248 FALSE
2 87527 87684 411 20 73115 73273 429 5 wp 150 173 155 188 163 203 492 533 456 477 723 669 -1.8596 0.79394 -0.58469 0.22425 FALSE
2 87722 87852 412 20 73285 73439 430 5 wp 166 202 212 226 245 244 340 507 385 470 609 622 -1.2946 0.9461 -0.64744 0.043836 FALSE
2 87995 88178 413 20 73604 73730 431 5 wp 124 150 163 191 205 191 47 53 48 75 163 88 1.3334 1.6198 -1.1991 0.025558 FALSE
2 89189 89332 416 20 74789 74909 435 5 wp 126 143 163 140 134 129 177 274 264 167 275 154 -0.93104 0.23511 -0.34303 0.50593 FALSE
2 89335 89482 417 20 74909 75080 436 5 wp 158 161 156 192 203 150 91 169 153 139 214 84 0.021622 0.59604 -0.42538 0.45848 FALSE
2 89928 90064 418 20 75509 75647 437 5 wp 154 252 206 204 209 174 370 566 535 366 296 270 -1.4819 -0.18378 0.12291 0.68723 FALSE
2 90262 90386 420 20 75845 75965 438 5 wp 121 115 126 123 139 96 410 470 361 244 243 267 -1.9954 -0.26547 0.223 0.46264 FALSE
2 90358 90504 421 20 75942 76086 439 5 wp 92 154 134 130 115 133 179 286 198 132 114 127 -1.0158 -0.35252 0.35308 0.20329 FALSE
2 90788 90933 423 20 76371 76512 442 5 wp 203 210 212 198 186 194 598 924 708 507 507 576 -2.0298 -0.010519 -0.11553 0.73181 FALSE
2 90962 91108 424 20 76544 76688 443 5 wp 200 227 193 246 263 237 708 926 804 572 625 709 -2.1852 0.10988 0.14099 0.68953 FALSE
2 91146 91286 425 20 76726 76865 444 5 wp 206 200 182 214 196 198 552 619 540 321 416 490 -1.7562 -0.025551 0.052852 0.87517 FALSE
2 91303 91433 426 20 76879 77001 445 5 wp 112 128 139 128 112 133 185 255 192 124 102 102 -0.94899 -0.47911 0.45266 0.097761 FALSE
2 91432 91574 428 20 77011 77174 446 5 wp 153 182 190 185 201 177 155 245 248 107 91 113 -0.50828 -0.5862 0.67767 0.016956 FALSE
2 91598 91722 429 20 77192 77322 447 5 wp 108 103 97 116 124 97 103 146 110 62 46 52 -0.4221 -0.69813 0.80633 0.0014875 FALSE
2 91743 91909 430 20 77324 77484 448 5 wp 143 215 184 130 153 142 175 290 250 92 71 89 -0.60734 -1.0285 0.6779 0.016127 FALSE
2 92083 92234 432 20 77665 77812 451 5 wp 71 117 126 118 98 104 69 142 123 70 35 39 -0.2928 -0.73028 0.76664 0.033456 FALSE
2 92363 92483 433 20 77942 78074 452 5 wp 158 142 135 155 164 157 238 314 264 213 269 136 -1.105 0.080323 0.024291 0.95789 FALSE
2 92508 92650 434 20 78084 78231 453 5 wp 140 184 166 158 182 166 438 538 418 317 388 257 -1.733 -0.064428 0.10554 0.77565 FALSE
2 92690 92838 435 20 78270 78420 454 5 wp 127 143 143 165 170 152 424 463 410 289 444 408 -1.8794 0.27458 -0.050137 0.90513 FALSE
2 92830 92974 436 20 78403 78573 455 5 wp 74 110 125 171 129 156 237 272 238 158 235 248 -1.5133 0.23993 0.33188 0.37957 FALSE
2 92975 93095 437 20 78553 78716 456 5 wp 144 145 158 164 179 166 164 253 209 141 126 153 -0.68366 -0.10243 0.27511 0.33214 FALSE
2 93139 93286 438 20 78691 78857 457 5 wp 134 164 191 173 217 189 91 144 132 52 57 118 0.20603 -0.22377 0.46318 0.1721 FALSE
2 93286 93439 439 20 78864 79012 458 5 wp 143 186 181 141 184 158 45 89 62 61 30 34 1.179 -0.17172 0.086759 0.74167 FALSE
2 93558 93692 440 20 79148 79292 459 5 wp 146 167 192 193 229 139 9 28 15 20 4 9 3.0881 -0.17466 0.30586 0.46849 FALSE
2 93721 93885 442 20 79297 79459 460 5 wp 187 198 226 220 234 191 28 39 14 25 21 18 2.7095 0.13102 -0.068126 0.82861 FALSE
2 93897 94030 443 20 79468 79628 461 5 wp 174 178 174 193 212 200 20 22 14 20 16 8 3.0252 0.11856 0.068438 0.84639 FALSE
2 95044 95185 456 20 80592 80746 475 5 wp 116 150 160 184 182 121 44 62 42 48 40 60 1.3118 0.46726 -0.28809 0.27736 FALSE
2 95203 95333 457 20 80777 80907 476 5 wp 189 249 227 277 207 207 137 147 161 94 74 120 0.34855 -0.18266 0.23122 0.41692 FALSE
2 95539 95679 459 20 81096 81252 478 5 wp 164 229 206 211 202 199 596 694 571 394 377 520 -1.8677 -0.077618 0.10724 0.73845 FALSE
2 95697 95845 460 20 81273 81425 479 5 wp 237 291 286 297 300 263 574 755 647 449 493 543 -1.4966 0.054009 0.015403 0.96333 FALSE
2 95862 96007 461 20 81438 81578 480 5 wp 145 234 253 209 237 197 594 764 659 615 544 551 -1.9092 0.22357 -0.19334 0.56624 FALSE
2 96027 96167 462 20 81605 81737 481 5 wp 99 144 149 108 180 112 188 362 283 228 99 82 -1.2851 -0.54517 0.56627 0.31185 FALSE
2 96309 96484 463 20 81850 82015 482 5 wp 98 147 132 136 156 106 17 38 28 37 22 22 1.9764 0.44174 -0.3731 0.23948 FALSE
2 96492 96634 464 20 82067 82209 483 5 wp 75 96 110 110 138 120 11 25 13 22 11 10 2.316 0.28944 0.095532 0.81252 FALSE
2 96659 96800 465 20 82233 82373 484 5 wp 245 365 314 267 323 284 49 36 42 38 43 43 2.6187 0.4108 -0.49178 0.11276 FALSE
2 97693 97836 479 20 83240 83406 496 5 wp 146 186 197 154 166 179 28 18 19 14 19 17 2.7971 0.078135 -0.16307 0.63133 FALSE
2 97841 97967 481 20 83414 83540 498 5 wp 128 212 196 179 163 163 12 16 19 18 23 22 3.2889 0.89222 -0.97465 0.0045088 FALSE
2 97977 98083 482 20 83549 83686 499 5 wp 109 126 143 152 163 134 18 16 17 28 13 13 2.6713 0.54121 -0.30405 0.39841 FALSE
2 98136 98277 484 20 83715 83844 500 5 wp 117 140 123 97 130 143 19 32 15 8 15 10 2.3274 -0.51554 0.47457 0.29503 FALSE
2 98461 98611 487 20 84034 84168 504 5 wp 120 165 133 127 137 141 27 31 20 24 21 18 2.2056 0.15733 -0.20654 0.52943 FALSE
2 98777 98912 489 20 84351 84486 507 5 wp 184 210 222 216 228 168 53 80 59 58 32 40 1.4759 -0.094798 0.068751 0.79923 FALSE
2 98922 99067 490 20 84495 84645 508 5 wp 132 170 173 187 167 175 53 63 70 67 52 48 1.1326 0.30654 -0.15465 0.5492 FALSE
2 99100 99246 491 20 84654 84814 509 5 wp 176 202 169 167 167 145 120 154 134 109 91 104 0.21247 0.037022 -0.24534 0.36468 FALSE
2 99397 99562 494 20 84973 85101 511 5 wp 163 188 165 194 190 183 436 507 444 348 499 586 -1.6478 0.50581 -0.38274 0.36942 FALSE
2 99575 99705 495 20 85127 85273 512 5 wp 149 190 188 196 214 191 734 868 816 717 812 1061 -2.4262 0.55379 -0.37038 0.31624 FALSE
2 99710 99849 496 20 85302 85449 513 5 wp 152 196 183 164 191 177 782 896 823 789 968 939 -2.4661 0.56711 -0.56912 0.12834 FALSE
2 99891 100036 497 20 85463 85587 514 5 wp 207 263 261 259 226 193 1084 1215 997 937 1352 1543 -2.4064 0.67309 -0.79206 0.11305 FALSE
2 100062 100197 498 20 85613 85774 515 5 wp 117 153 147 146 155 131 494 726 588 586 473 538 -2.327 0.29039 -0.24741 0.44793 FALSE
2 100328 100469 499 20 85921 86044 516 5 wp 85 116 110 81 123 79 75 201 140 296 167 141 -0.58837 1.0479 -1.1969 0.069643 FALSE
2 100470 100601 500 20 86041 86179 517 5 wp 170 201 186 177 185 169 331 367 361 568 1015 973 -1.1547 1.7338 -1.8144 0.010877 FALSE
2 100628 100758 501 20 86197 86329 518 5 wp 153 160 169 152 175 165 439 465 449 807 1219 1016 -1.7168 1.6278 -1.6113 0.0069777 FALSE
2 100777 100934 502 20 86349 86492 519 5 wp 113 131 140 197 154 194 527 540 537 1131 2069 1693 -2.2998 2.0687 -1.5632 0.070498 FALSE
2 100931 101082 503 20 86504 86652 520 5 wp 194 279 260 229 228 203 842 942 949 1179 1435 1405 -2.137 1.0131 -1.1662 0.0053232 FALSE
2 101101 101235 504 20 86663 86808 521 5 wp 170 206 219 178 167 146 653 1088 851 1012 916 1030 -2.322 0.67248 -0.95931 0.012124 FALSE
2 101447 101585 505 20 87025 87159 522 5 wp 107 122 116 128 139 116 37 43 40 20 32 33 1.3102 -0.031424 0.16816 0.57821 FALSE
2 101591 101737 506 20 87166 87314 523 5 wp 154 201 200 194 219 137 52 53 41 49 39 44 1.7025 0.31205 -0.34064 0.2048 FALSE
2 101835 101993 507 20 87411 87571 524 5 wp 124 185 162 173 173 174 485 674 583 550 500 661 -2.1071 0.43858 -0.29332 0.37215 FALSE
2 102012 102158 508 20 87588 87738 525 5 wp 127 144 173 169 140 151 507 619 478 412 345 446 -2.0767 0.038095 0.0084977 0.97827 FALSE
2 102169 102323 509 20 87751 87909 526 5 wp 147 180 173 201 184 209 433 592 541 373 313 441 -1.8605 -0.013587 0.25996 0.4016 FALSE
2 102331 102485 510 20 87917 88064 527 5 wp 129 193 156 179 223 198 224 377 300 207 172 256 -1.1187 -0.028559 0.35499 0.22919 FALSE
2 102494 102637 511 20 88072 88238 528 5 wp 195 251 212 243 215 219 149 224 206 121 95 152 -0.022222 -0.18766 0.22193 0.44143 FALSE
2 102668 102808 512 20 88238 88386 529 5 wp 167 161 202 229 201 214 71 127 104 77 58 93 0.61843 0.070055 0.19992 0.4565 FALSE
2 102812 102959 514 20 88423 88558 530 5 wp 152 172 175 184 179 167 47 51 51 33 30 41 1.5272 -0.059189 0.1349 0.62303 FALSE
2 102972 103117 515 20 88565 88715 531 5 wp 170 204 229 240 273 224 35 59 51 33 21 28 1.849 -0.35066 0.63073 0.029632 FALSE
2 103473 103609 521 20 89062 89182 535 5 wp 160 205 210 169 200 167 24 38 14 25 12 13 2.7105 -0.13288 0.02394 0.94232 FALSE
2 104047 104171 529 20 89626 89746 541 5 wp 139 167 171 191 163 150 16 18 15 9 13 11 3.0695 -0.1029 0.17213 0.65536 FALSE
2 104715 104841 534 20 90290 90442 546 5 wp 159 209 219 213 244 237 21 35 18 20 24 25 2.7776 0.37392 -0.13389 0.67099 FALSE
2 105050 105187 537 20 90627 90759 550 5 wp 128 173 159 180 185 167 12 17 12 19 10 7 3.2749 0.28085 -0.077317 0.84293 FALSE
2 105426 105552 541 20 91002 91148 555 5 wp 143 154 184 232 219 201 18 24 24 20 23 21 2.6553 0.42487 0.0030395 0.9925 FALSE
2 105791 105950 546 20 91336 91512 557 5 wp 186 208 188 183 202 215 33 29 20 18 21 25 2.6101 0.09968 -0.064509 0.84451 FALSE
2 105953 106089 547 20 91526 91662 559 5 wp 180 196 211 199 234 181 39 39 29 29 33 29 2.2395 0.22847 -0.17953 0.53506 FALSE
2 106094 106216 549 20 91642 91792 560 5 wp 113 126 122 189 177 175 34 23 36 23 33 35 1.7333 0.42357 0.14918 0.61634 FALSE
2 106388 106555 553 20 91956 92108 563 5 wp 175 166 243 218 205 177 89 147 133 75 73 98 0.46281 -0.1093 0.1338 0.62441 FALSE
2 106754 106870 556 20 92295 92443 566 5 wp 121 169 168 190 185 146 247 330 285 219 190 251 -1.1341 0.076131 0.10243 0.72833 FALSE
2 107061 107197 558 20 92628 92746 569 5 wp 129 170 176 130 159 129 447 631 444 379 298 386 -1.8954 -0.053327 -0.13729 0.65614 FALSE
2 107223 107373 559 20 92777 92950 571 5 wp 152 211 211 183 213 159 374 534 436 427 334 429 -1.4444 0.28937 -0.34547 0.26179 FALSE
2 107379 107525 560 20 92957 93104 572 5 wp 162 189 202 182 224 161 315 462 342 391 283 336 -1.224 0.31935 -0.29903 0.32349 FALSE
2 107641 107770 561 20 93215 93344 573 5 wp 102 185 170 146 179 127 61 103 75 85 38 35 0.71815 -0.12513 0.11154 0.77063 FALSE
2 107867 108027 562 20 93443 93580 574 5 wp 171 196 195 207 193 182 462 672 573 550 366 496 -1.8085 0.18902 -0.15014 0.63904 FALSE
2 108014 108177 563 20 93613 93756 575 5 wp 218 285 253 236 230 216 661 729 665 487 593 785 -1.6759 0.3095 -0.46458 0.22276 FALSE
2 108194 108332 564 20 93771 93910 576 5 wp 193 222 205 233 257 169 459 592 606 403 350 447 -1.632 -0.0072432 0.07121 0.82093 FALSE
2 108362 108499 565 20 93951 94085 577 5 wp 141 162 169 147 144 145 228 332 280 192 163 186 -1.0387 -0.16534 0.043222 0.88233 FALSE
2 108513 108649 566 20 94091 94225 578 5 wp 129 152 149 120 162 157 115 183 150 120 108 103 -0.26131 0.040595 -0.01689 0.94937 FALSE
2 108682 108821 567 20 94281 94425 579 5 wp 136 215 195 188 192 140 76 134 110 55 52 52 0.56111 -0.52868 0.45249 0.081871 FALSE
2 108845 109017 568 20 94420 94588 580 5 wp 170 261 235 254 237 215 49 99 85 42 33 48 1.3103 -0.4408 0.52408 0.060646 FALSE
2 109059 109188 571 20 94634 94763 583 5 wp 136 202 192 188 210 186 38 42 41 30 29 40 1.9063 0.17186 -0.033672 0.90487 FALSE
2 109442 109563 576 20 95018 95169 587 5 wp 223 251 216 281 267 207 45 53 48 39 43 48 2.0299 0.29593 -0.18755 0.51354 FALSE
2 109576 109726 577 20 95172 95278 588 5 wp 185 230 220 179 174 164 48 58 54 27 28 38 1.7725 -0.31955 0.014777 0.95762 FALSE
2 109734 109874 578 20 95305 95448 589 5 wp 137 207 201 214 202 185 46 69 43 46 39 38 1.5704 0.11092 0.029155 0.9139 FALSE
2 109939 110063 580 20 95515 95637 590 5 wp 73 109 114 110 126 114 40 57 51 46 23 22 0.78168 -0.23591 0.47699 0.1127 FALSE
2 110103 110248 581 20 95680 95819 591 5 wp 150 210 214 216 203 132 163 261 205 160 132 137 -0.34148 -0.075194 0.0034296 0.99046 FALSE
2 110262 110422 582 20 95828 95976 592 5 wp 166 148 193 213 186 176 218 299 233 206 236 206 -0.76833 0.26303 -0.10003 0.73343 FALSE
2 110441 110591 583 20 96022 96164 593 5 wp 212 252 230 227 294 179 233 392 308 238 192 163 -0.62172 -0.1709 0.15958 0.59072 FALSE
2 110668 110816 584 20 96241 96395 594 5 wp 168 212 211 215 221 188 226 341 262 261 219 233 -0.69592 0.25565 -0.18637 0.52927 FALSE
2 110786 110940 585 20 96362 96512 595 5 wp 128 140 132 131 148 116 243 285 220 153 181 181 -1.1217 -0.078258 0.041315 0.88633 FALSE
2 110949 111106 586 20 96525 96685 596 5 wp 169 189 179 187 216 159 369 309 314 251 333 442 -1.1341 0.47613 -0.4321 0.36732 FALSE
2 111116 111238 587 20 96684 96814 597 5 wp 198 201 219 195 207 183 244 241 232 156 256 267 -0.44583 0.3718 -0.46836 0.23262 FALSE
2 111396 111524 588 20 96972 97098 598 5 wp 176 238 243 189 207 209 419 619 477 473 470 442 -1.4187 0.34718 -0.46396 0.14317 FALSE
2 111546 111695 589 20 97124 97270 599 5 wp 213 249 239 264 245 221 972 1079 914 877 1285 1205 -2.3092 0.6428 -0.59759 0.19107 FALSE
2 111704 111833 590 20 97285 97407 600 5 wp 191 201 221 216 185 200 1302 1257 1027 929 1482 1237 -2.7874 0.47479 -0.51321 0.38403 FALSE
2 111860 112002 591 20 97437 97589 601 5 wp 144 193 182 214 187 197 1071 1145 957 884 1137 1368 -2.8516 0.54374 -0.33985 0.44934 FALSE
2 112017 112169 592 20 97608 97764 602 5 wp 159 155 168 221 179 220 630 694 592 535 587 777 -2.2129 0.4349 -0.081835 0.81867 FALSE
2 112165 112299 593 20 97740 97876 603 5 wp 150 184 160 199 188 145 400 513 438 299 233 298 -1.6678 -0.2463 0.33577 0.26822 FALSE
2 112326 112487 594 20 97906 98064 604 5 wp 145 169 150 210 182 229 251 293 278 232 220 381 -1.0463 0.46594 -0.048292 0.90674 FALSE
2 112507 112624 596 20 98082 98200 605 5 wp 156 165 186 198 225 145 197 280 232 173 113 217 -0.69009 -0.037119 0.17764 0.53965 FALSE
2 112838 112990 599 20 98412 98568 608 5 wp 130 197 190 188 192 186 356 487 429 345 312 427 -1.5227 0.23204 -0.097657 0.7491 FALSE
2 113005 113145 600 20 98582 98739 609 5 wp 133 191 167 189 203 192 535 718 527 487 545 696 -2.0789 0.42295 -0.1735 0.59992 FALSE
2 113165 113311 601 20 98762 98890 610 5 wp 184 238 227 227 228 185 431 613 562 444 462 438 -1.5204 0.21678 -0.24753 0.43612 FALSE
2 113343 113492 602 20 98919 99067 611 5 wp 123 187 174 199 186 160 312 488 411 373 309 333 -1.536 0.22037 -0.051183 0.86626 FALSE
2 113622 113776 603 20 99197 99350 612 5 wp 113 160 169 153 141 168 194 371 282 334 249 233 -1.1358 0.43552 -0.36372 0.22834 FALSE
2 113788 113937 604 20 99364 99512 613 5 wp 193 247 258 257 242 248 860 1032 889 850 1134 1087 -2.2232 0.60738 -0.5103 0.19513 FALSE
2 113963 114111 605 20 99534 99676 614 5 wp 150 136 148 145 143 171 606 696 657 587 637 545 -2.3887 0.31187 -0.24374 0.46751 FALSE
2 114119 114269 606 20 99693 99845 615 5 wp 159 162 165 179 196 167 680 996 892 781 660 636 -2.6008 0.16584 -0.028085 0.93724 FALSE
2 114274 114404 607 20 99847 100004 616 5 wp 101 148 135 164 153 127 474 617 512 465 377 376 -2.2864 0.065256 0.13863 0.65739 FALSE
2 114432 114591 608 20 100025 100158 617 5 wp 134 150 146 142 149 152 279 405 359 224 243 245 -1.483 -0.076101 0.10992 0.71279 FALSE
2 114604 114738 610 20 100193 100313 618 5 wp 107 171 141 146 133 154 123 192 182 120 84 83 -0.46031 -0.32049 0.37357 0.15779 FALSE
2 114760 114925 611 20 100328 100501 620 5 wp 154 203 208 255 250 221 108 148 133 108 77 110 0.32102 0.062098 0.29397 0.29564 FALSE
2 115457 115585 618 20 101031 101184 627 5 wp 79 128 118 123 126 86 8 34 19 22 10 17 2.2158 0.17157 -0.13457 0.72343 FALSE
2 115622 115756 620 20 101198 101334 628 5 wp 155 240 231 217 196 199 55 81 66 56 31 50 1.4129 -0.095026 0.065739 0.8075 FALSE
2 115781 115934 621 20 101355 101509 629 5 wp 186 196 206 208 204 200 88 116 101 77 55 75 0.7382 -0.098223 0.1434 0.59509 FALSE
2 115940 116111 622 20 101520 101661 630 5 wp 147 191 204 199 178 202 160 193 148 105 105 130 -0.11263 -0.10124 0.19856 0.47955 FALSE
2 116104 116233 623 20 101663 101808 631 5 wp 170 218 243 241 271 221 284 334 314 159 174 257 -0.79296 -0.2067 0.41646 0.16068 FALSE
2 116253 116377 624 20 101830 101956 632 5 wp 132 155 146 140 173 114 273 418 334 225 135 175 -1.4452 -0.47135 0.43089 0.14417 FALSE
2 116425 116574 625 20 102002 102148 633 5 wp 189 285 251 263 276 244 602 805 679 482 536 792 -1.7494 0.25757 -0.14683 0.68843 FALSE
2 116589 116747 626 20 102164 102322 634 5 wp 121 205 214 188 209 173 362 497 483 406 318 431 -1.5439 0.24422 -0.16056 0.60114 FALSE
2 116766 116894 627 20 102359 102499 635 5 wp 133 185 145 195 223 184 216 303 257 272 276 327 -0.95861 0.64212 -0.27242 0.36116 FALSE
2 117067 117227 628 20 102662 102801 637 5 wp 217 218 246 156 227 175 66 121 81 88 92 91 1.156 0.50221 -0.80783 0.0032159 FALSE
2 117548 117704 630 20 103147 103287 640 5 wp 139 159 210 180 187 172 380 533 457 264 381 395 -1.6465 0.078977 0.0018519 0.99539 FALSE
2 117742 117885 632 20 103315 103463 642 5 wp 168 224 220 216 208 229 545 545 508 318 558 715 -1.6304 0.43983 -0.34251 0.5725 FALSE
2 117907 118051 634 20 103480 103627 643 5 wp 150 177 176 206 185 180 521 565 501 263 362 578 -1.8895 0.045658 0.12802 0.81393 FALSE
2 118064 118192 635 20 103634 103759 644 5 wp 150 171 155 158 153 163 317 293 269 153 218 374 -1.1261 0.1917 -0.20675 0.73371 FALSE
2 118225 118369 636 20 103800 103942 646 5 wp 197 228 230 226 266 206 237 297 263 152 125 255 -0.50092 -0.13371 0.2099 0.52177 FALSE
2 118382 118524 637 20 103962 104128 647 5 wp 134 194 211 202 197 171 96 147 166 84 69 154 0.18004 0.047993 0.032896 0.9301 FALSE
2 118725 118851 640 20 104319 104429 652 5 wp 153 182 199 176 180 137 53 87 66 40 27 45 1.1686 -0.40785 0.27955 0.29246 FALSE
2 118911 119043 643 20 104473 104617 654 5 wp 173 219 210 170 206 201 32 64 45 43 35 41 1.8932 0.23404 -0.29948 0.27422 FALSE
2 119424 119579 646 20 104977 105183 658 5 wp 219 273 281 298 284 285 26 30 22 37 31 16 3.0914 0.57347 -0.41198 0.20285 FALSE
2 119578 119751 648 20 105212 105339 659 5 wp 201 263 275 207 211 227 27 22 19 16 31 18 3.2161 0.39865 -0.5942 0.067624 FALSE
2 119882 120029 651 20 105456 105607 662 5 wp 131 163 194 181 199 159 10 24 16 13 15 11 3.0796 0.11927 0.016065 0.96541 FALSE
2 120263 120408 654 20 105842 105980 666 5 wp 138 238 228 193 235 159 22 25 25 14 9 22 2.8342 -0.22166 0.17938 0.65335 FALSE
2 120866 121024 660 20 106441 106611 673 5 wp 98 137 137 131 148 144 21 50 50 24 19 10 1.4159 -0.70942 0.89366 0.0052888 FALSE
2 121064 121194 662 20 106618 106790 674 5 wp 123 201 153 167 220 160 60 89 78 45 31 38 0.85478 -0.52523 0.71674 0.0064624 FALSE
2 121209 121356 663 20 106790 106935 675 5 wp 141 151 189 162 172 150 119 150 155 75 54 114 -0.035202 -0.35002 0.34807 0.2042 FALSE
2 121350 121481 664 20 106927 107073 676 5 wp 156 221 177 173 189 162 196 233 211 142 110 124 -0.43474 -0.31338 0.2262 0.42787 FALSE
2 121523 121665 665 20 107099 107241 677 5 wp 182 280 273 254 300 234 529 614 574 387 380 446 -1.463 -0.048228 0.14769 0.64396 FALSE
2 121684 121816 666 20 107260 107396 678 5 wp 121 195 205 180 208 147 389 588 527 420 268 306 -1.7503 -0.13054 0.16722 0.58519 FALSE
2 121854 121985 668 20 107434 107583 679 5 wp 142 186 187 182 216 147 359 561 446 407 255 304 -1.6143 -0.030587 0.098955 0.74523 FALSE
2 122016 122168 669 20 107595 107745 680 5 wp 185 229 268 187 227 224 370 594 493 498 400 401 -1.3011 0.31206 -0.40724 0.19397 FALSE
2 122302 122451 670 20 107879 108004 681 5 wp 129 225 196 167 211 158 28 34 35 31 17 14 2.2732 -0.18443 0.14793 0.67143 FALSE
2 122434 122587 671 20 108018 108162 682 5 wp 157 179 210 148 202 127 31 35 26 18 15 18 2.3524 -0.3886 0.17657 0.60037 FALSE
2 122651 122819 672 20 108228 108373 683 5 wp 85 105 116 99 117 81 10 38 21 15 3 7 1.9622 -0.97451 0.91839 0.034349 FALSE
2 123273 123425 679 20 108830 109006 690 5 wp 136 154 127 214 185 202 56 60 49 45 56 50 1.1233 0.3352 0.18132 0.49014 FALSE
2 123797 123923 682 20 109323 109477 694 5 wp 127 161 129 153 145 167 177 202 210 133 91 130 -0.7217 -0.28664 0.43993 0.11284 FALSE
2 123900 124053 683 20 109487 109608 695 5 wp 170 232 244 180 214 188 321 454 422 307 288 279 -1.1083 0.017142 -0.16895 0.5759 FALSE
2 124063 124213 684 20 109638 109784 696 5 wp 111 160 146 114 145 104 302 448 419 356 197 237 -1.7018 -0.10318 -0.105 0.76977 FALSE
2 124376 124516 686 20 109967 110111 699 5 wp 123 183 166 157 164 154 759 956 894 788 793 811 -2.6958 0.33695 -0.32649 0.37293 FALSE
2 124563 124687 687 20 110139 110262 700 5 wp 174 218 204 227 179 207 873 1194 934 934 922 905 -2.5459 0.34931 -0.31117 0.42055 FALSE
2 124708 124856 688 20 110283 110435 701 5 wp 179 191 191 186 169 176 533 621 573 673 539 721 -1.8419 0.61044 -0.70187 0.036843 FALSE
2 125031 125162 689 20 110606 110733 702 5 wp 230 291 269 244 249 184 363 539 430 281 315 285 -0.96114 -0.11703 -0.1212 0.69025 FALSE
2 125182 125323 690 20 110760 110898 703 5 wp 154 271 233 201 240 165 590 839 674 546 408 463 -1.9027 -0.10416 -0.015818 0.96174 FALSE
2 125330 125489 691 20 110913 111064 704 5 wp 193 249 235 254 230 223 1025 1268 1048 779 961 1212 -2.5275 0.28155 -0.22445 0.57487 FALSE
2 125494 125637 692 20 111075 111216 705 5 wp 139 155 174 181 198 171 457 669 576 404 345 449 -2.0693 -0.038693 0.26004 0.4066 FALSE
2 125659 125783 693 20 111234 111390 706 5 wp 98 106 125 117 123 128 236 307 261 172 144 139 -1.5044 -0.3583 0.51375 0.074297 FALSE
2 125824 125980 694 20 111402 111558 707 5 wp 192 197 183 259 199 228 160 252 182 127 134 159 -0.24676 -0.022023 0.26992 0.3495 FALSE
2 126278 126401 698 20 111819 111977 709 5 wp 159 184 200 240 221 176 45 79 45 30 25 29 1.4828 -0.53121 0.74739 0.007558 FALSE
2 126411 126550 700 20 111996 112132 710 5 wp 126 177 163 131 132 115 45 62 38 35 35 35 1.4695 0.0044382 -0.31236 0.26308 FALSE
2 126765 126934 702 20 112352 112495 713 5 wp 130 197 193 152 152 106 117 173 174 107 204 102 -0.055852 0.33058 -0.68021 0.20782 FALSE
2 126970 127107 703 20 112546 112685 716 5 wp 149 184 213 196 198 164 274 311 280 200 496 224 -0.89837 0.57501 -0.55117 0.5184 FALSE
2 127457 127593 707 20 113038 113156 721 5 wp 114 156 178 140 135 101 115 195 153 147 145 80 -0.25438 0.17614 -0.43574 0.24219 FALSE
2 127868 128015 710 20 113442 113590 723 5 wp 191 249 225 246 229 183 173 207 177 91 123 149 0.031589 -0.15691 0.1291 0.65376 FALSE
2 128014 128184 711 20 113588 113783 724 5 wp 215 218 227 263 253 292 191 176 172 89 107 183 0.057553 -0.075619 0.35839 0.33712 FALSE
2 128163 128313 712 20 113736 113889 725 5 wp 125 183 145 155 181 200 103 91 91 46 45 82 0.42116 -0.28811 0.53602 0.13589 FALSE
2 128323 128481 713 20 113895 114060 726 5 wp 160 149 185 168 205 223 85 106 74 41 39 61 0.68901 -0.45174 0.71389 0.031283 FALSE
2 128497 128627 714 20 114053 114199 727 5 wp 159 165 169 187 204 183 66 68 65 52 40 54 1.0919 0.0073963 0.1971 0.4507 FALSE
2 128788 128916 717 20 114363 114489 730 5 wp 137 201 185 160 176 205 42 61 48 21 33 23 1.5756 -0.49432 0.55141 0.10194 FALSE
2 129187 129331 719 20 114761 114907 733 5 wp 197 192 209 234 216 245 40 55 43 21 37 37 1.913 -0.065898 0.27157 0.3709 FALSE
2 129341 129479 720 20 114918 115043 734 5 wp 141 194 132 172 160 134 43 41 25 24 31 26 1.875 0.030051 -0.046352 0.88791 FALSE
2 130523 130677 733 20 116072 116236 751 5 wp 126 144 133 182 167 149 58 64 47 62 63 74 1.0383 0.69679 -0.40537 0.11409 FALSE
2 131297 131415 742 20 116833 116993 761 5 wp 182 189 182 220 213 193 473 555 469 539 450 570 -1.6535 0.50859 -0.3485 0.2777 FALSE
2 131593 131745 744 20 117148 117323 764 5 wp 141 179 192 207 222 219 1117 1328 1076 1166 1135 1248 -3.0118 0.46664 -0.12737 0.76009 FALSE
2 131734 131855 745 20 117308 117434 765 5 wp 154 159 141 214 168 209 908 1220 906 1044 1295 1227 -2.9434 0.7061 -0.33757 0.40774 FALSE
2 132080 132232 747 20 117658 117814 767 5 wp 154 268 290 246 305 204 668 1065 874 851 456 685 -2.0941 0.076891 0.0098791 0.97841 FALSE
2 132387 132534 748 20 117961 118109 768 5 wp 119 107 123 146 120 123 387 425 334 338 339 345 -1.9352 0.28606 -0.14828 0.62834 FALSE
2 132563 132709 749 20 118144 118281 769 5 wp 112 118 127 115 137 108 417 484 370 397 267 263 -2.0537 -0.0071167 0.0012116 0.99736 FALSE
2 132726 132872 750 20 118303 118451 770 5 wp 132 148 165 181 166 179 403 570 484 447 322 380 -1.9206 0.12119 0.11467 0.7103 FALSE
2 132877 133026 751 20 118468 118595 771 5 wp 183 210 214 204 183 159 354 460 423 277 184 295 -1.2422 -0.25799 0.091001 0.76251 FALSE
2 133057 133197 752 20 118625 118759 772 5 wp 144 200 174 193 233 181 167 268 242 176 138 198 -0.59281 0.068546 0.1514 0.6013 FALSE
2 133208 133355 753 20 118777 118925 773 5 wp 164 177 168 212 200 224 103 153 129 100 77 113 0.20157 0.058101 0.25412 0.35431 FALSE
2 133355 133506 754 20 118956 119108 774 5 wp 137 157 147 181 168 165 67 90 75 50 34 44 0.71729 -0.39366 0.60366 0.02014 FALSE
2 134029 134190 757 20 119637 119782 781 5 wp 104 100 123 82 117 82 20 47 31 36 16 14 1.5539 -0.086451 -0.15306 0.68702 FALSE
2 134328 134467 760 20 119903 120068 784 5 wp 131 205 159 185 160 184 49 82 79 98 120 108 1.0257 1.1153 -1.0159 0.00011429 FALSE
2 134636 134803 762 20 120231 120401 787 5 wp 174 204 223 196 193 201 153 210 204 296 379 405 -0.12967 1.402 -1.4326 4.6853e-06 FALSE
2 135087 135253 765 20 120681 120847 792 5 wp 156 214 211 205 207 207 677 762 773 821 1139 1234 -2.1652 0.98747 -0.89439 0.050642 FALSE
2 135248 135405 766 20 120837 120994 793 5 wp 187 191 211 218 171 166 1047 1260 987 958 1364 1604 -2.7007 0.71437 -0.8172 0.11078 FALSE
2 135417 135527 767 20 121012 121126 794 5 wp 132 139 140 152 157 148 609 727 607 563 568 493 -2.4589 0.20165 -0.063151 0.8485 FALSE
2 136490 136624 770 20 122086 122203 796 5 wp 130 152 135 107 117 101 27 39 23 53 121 33 2.0254 1.7293 -2.104 0.0038137 FALSE
2 136676 136831 771 20 122260 122422 797 5 wp 152 197 164 167 224 165 47 75 53 183 670 207 1.352 3.1291 -3.0278 0.07038 FALSE
2 136859 137005 772 20 122456 122612 799 5 wp 151 145 181 172 164 142 46 58 56 117 538 170 1.3637 2.8797 -2.8963 0.082611 FALSE
2 137002 137161 773 20 122593 122750 800 5 wp 171 214 247 207 228 186 35 39 44 99 437 151 2.1856 3.0429 -3.0747 0.020614 FALSE
2 137192 137324 774 20 122758 122913 802 5 wp 102 124 102 168 119 117 21 27 19 64 316 80 2.0778 3.2998 -3.0143 0.066379 FALSE
2 137284 137443 775 20 122878 123044 803 5 wp 118 184 120 165 144 128 28 32 15 47 188 63 2.2584 2.4912 -2.4468 0.015955 FALSE
2 137855 138011 778 20 123439 123602 806 5 wp 187 212 251 215 254 161 18 28 22 11 18 18 3.0482 -0.059395 -0.0040948 0.99076 FALSE
2 138495 138626 785 20 124085 124219 812 5 wp 78 97 101 124 99 94 17 40 15 10 10 5 1.7454 -1.0359 1.2275 0.0044297 FALSE
2 138741 138902 787 20 124338 124495 815 5 wp 101 142 152 151 148 158 20 33 19 13 13 14 2.2429 -0.37443 0.58669 0.10075 FALSE
2 139001 139130 790 20 124574 124718 818 5 wp 108 144 131 136 157 137 20 31 19 12 20 22 2.242 0.099376 0.060546 0.86021 FALSE
2 139928 140085 803 20 125541 125669 830 5 wp 129 159 161 133 138 101 366 495 359 235 213 368 -1.6575 -0.12181 -0.16451 0.6556 FALSE
2 140268 140395 806 20 125854 125984 834 5 wp 89 120 123 131 119 97 117 229 190 120 91 79 -0.88727 -0.39821 0.45363 0.10105 FALSE
2 140885 141034 807 20 126468 126612 835 5 wp 121 185 158 163 158 134 30 43 40 34 24 38 1.8208 0.23114 -0.2643 0.35788 FALSE
2 141192 141323 808 20 126781 126914 836 5 wp 151 200 165 167 191 146 400 636 449 441 355 349 -1.7265 0.1031 -0.15019 0.62659 FALSE
2 141350 141498 809 20 126937 127088 837 5 wp 133 172 143 164 148 152 615 662 538 596 779 830 -2.2522 0.73305 -0.68854 0.092271 FALSE
2 141797 141943 812 20 127388 127537 840 5 wp 191 213 212 205 217 163 567 715 684 535 580 714 -1.8898 0.3563 -0.4508 0.18359 FALSE
2 142310 142439 817 20 127898 128030 846 5 wp 144 200 234 161 168 194 711 937 762 674 617 811 -2.2874 0.26305 -0.39583 0.2647 FALSE
2 142607 142778 819 20 128196 128369 848 5 wp 252 389 377 333 374 299 726 994 905 753 785 862 -1.5931 0.3392 -0.35619 0.34752 FALSE
2 142786 142944 820 20 128379 128541 849 5 wp 132 145 162 175 202 132 232 358 291 316 326 323 -1.2068 0.61049 -0.41817 0.16466 FALSE
2 143017 143191 821 20 128661 128807 851 5 wp 116 171 134 162 153 144 167 255 229 198 174 216 -0.83949 0.32481 -0.204 0.48035 FALSE
2 143236 143407 822 20 128829 128960 852 5 wp 113 154 155 117 134 86 178 222 198 170 127 140 -0.72775 0.004854 -0.34193 0.22024 FALSE
2 143385 143525 823 20 128978 129117 853 5 wp 149 161 144 158 150 119 138 161 130 170 167 148 -0.1337 0.63739 -0.74734 0.0072864 FALSE
2 143532 143681 824 20 129120 129269 854 5 wp 107 134 132 115 157 116 49 82 59 62 40 41 0.76804 0.063347 -0.018074 0.94544 FALSE
2 143811 143960 825 20 129405 129547 855 5 wp 88 173 148 120 124 93 13 30 21 14 6 3 2.463 -0.99228 0.71779 0.1416 FALSE
2 143974 144112 826 20 129582 129704 856 5 wp 142 195 184 170 200 170 29 50 38 25 16 19 1.9455 -0.49073 0.53657 0.077302 FALSE
2 144151 144277 827 20 129740 129865 857 5 wp 162 165 188 167 214 143 49 47 39 35 18 30 1.7135 -0.24952 0.25336 0.38619 FALSE
2 144302 144426 828 20 129873 130011 858 5 wp 113 135 127 116 145 185 37 44 40 21 40 40 1.413 0.20724 0.048197 0.91657 FALSE
2 144432 144583 829 20 129999 130174 859 5 wp 144 163 169 180 197 167 70 74 74 54 54 110 0.90242 0.44672 -0.26725 0.39475 FALSE
2 144582 144736 830 20 130177 130311 860 5 wp 153 185 176 207 172 178 137 189 182 73 96 185 -0.19485 -0.059223 0.16753 0.68832 FALSE
2 144739 144895 831 20 130328 130484 861 5 wp 168 230 234 210 210 185 296 322 282 138 118 306 -0.75032 -0.2472 0.18147 0.72438 FALSE
2 144907 145056 832 20 130493 130643 862 5 wp 190 162 164 167 191 208 381 394 355 209 190 414 -1.3469 -0.044223 0.15647 0.77734 FALSE
2 145056 145198 833 20 130632 130789 863 5 wp 262 245 231 233 226 266 740 695 610 344 473 801 -1.6993 0.092777 -0.13478 0.83263 FALSE
2 145191 145361 834 20 130786 130946 864 5 wp 152 149 140 146 152 172 716 678 571 391 448 652 -2.3876 0.034011 0.044068 0.93114 FALSE
2 145307 145469 835 20 130921 131081 865 5 wp 191 189 171 172 180 202 843 861 704 458 528 797 -2.3523 0.0048154 -0.011571 0.98149 FALSE
2 145507 145653 836 20 131110 131242 866 5 wp 162 184 181 184 148 189 515 706 564 412 551 449 -1.9695 0.14018 -0.15974 0.62547 FALSE
2 145680 145829 837 20 131275 131419 868 5 wp 158 190 216 179 189 209 270 443 329 310 276 205 -1.0872 0.087712 -0.053592 0.85806 FALSE
2 146076 146222 838 20 131698 131826 869 5 wp 130 207 248 184 200 153 332 629 544 452 315 297 -1.5704 -0.012886 -0.10721 0.76059 FALSE
2 146245 146397 839 20 131834 131988 870 5 wp 201 253 271 267 248 203 946 1131 936 817 1129 1398 -2.2843 0.60952 -0.63342 0.1867 FALSE
2 146411 146540 840 20 132001 132133 871 5 wp 134 195 179 174 168 146 946 961 803 669 994 1009 -2.6637 0.42941 -0.49011 0.32995 FALSE
2 146553 146709 841 20 132142 132298 872 5 wp 199 233 207 200 201 182 898 896 739 624 1016 1220 -2.2236 0.62076 -0.76717 0.22078 FALSE
2 146685 146829 842 20 132313 132420 873 5 wp 95 138 116 95 119 87 213 254 220 196 182 179 -1.2051 0.15576 -0.37815 0.18922 FALSE
2 146844 146976 843 20 132435 132567 874 5 wp 135 162 179 140 164 128 88 147 152 131 77 84 0.094217 0.064837 -0.21575 0.44014 FALSE
2 147099 147231 844 20 132688 132821 875 5 wp 159 288 243 194 226 176 348 568 463 404 307 268 -1.2156 -0.014696 -0.19279 0.52741 FALSE
2 147258 147413 845 20 132850 133006 876 5 wp 208 220 261 249 222 271 688 1032 876 758 863 924 -2.1165 0.44937 -0.34448 0.35789 FALSE
2 147443 147591 846 20 133032 133152 877 5 wp 102 116 116 111 130 111 366 550 395 376 304 233 -2.1751 -0.045238 0.10812 0.74903 FALSE
2 147581 147720 847 20 133174 133316 878 5 wp 198 210 220 233 216 204 458 561 562 417 458 516 -1.5482 0.27539 -0.23374 0.46372 FALSE
2 147737 147875 848 20 133321 133481 879 5 wp 139 191 182 175 231 141 185 311 257 203 143 169 -0.76046 -0.071938 0.15259 0.59922 FALSE
2 147878 148028 849 20 133478 133633 880 5 wp 172 180 216 196 223 148 130 183 168 152 84 100 0.031638 -0.056886 0.03303 0.90604 FALSE
2 148671 148791 854 20 134238 134405 888 5 wp 122 161 153 186 171 200 16 32 22 16 12 19 2.4325 -0.10052 0.45391 0.1836 FALSE
2 148803 148966 855 20 134418 134549 889 5 wp 139 160 168 148 165 117 27 26 14 24 13 17 2.5846 0.14823 -0.28357 0.40384 FALSE
2 148962 149096 856 20 134547 134689 890 5 wp 138 150 168 148 173 131 24 17 20 17 21 15 2.6819 0.25641 -0.28459 0.40891 FALSE
2 149285 149421 860 20 134897 135035 893 5 wp 159 243 191 242 230 193 23 28 11 19 31 26 3.0399 0.76482 -0.6057 0.057055 FALSE
2 149436 149588 861 20 135044 135182 894 5 wp 210 259 239 279 264 226 31 22 29 25 17 21 2.884 0.070776 0.036133 0.91092 FALSE
2 150145 150304 871 20 135710 135895 902 5 wp 118 154 150 195 167 160 32 53 42 21 29 33 1.5238 -0.13874 0.4388 0.12812 FALSE
2 150458 150614 873 20 136052 136203 903 5 wp 129 206 212 206 210 172 191 261 234 134 164 204 -0.55375 0.017999 0.087467 0.76288 FALSE
2 150614 150779 874 20 136203 136342 904 5 wp 142 187 221 179 175 170 305 385 363 224 266 229 -1.1645 -0.082356 0.013263 0.96461 FALSE
2 150778 150930 875 20 136370 136526 905 5 wp 170 166 194 227 204 205 433 631 518 413 406 502 -1.7783 0.21063 0.038038 0.904 FALSE
2 150954 151109 876 20 136540 136690 906 5 wp 132 181 163 155 159 142 445 633 555 446 361 438 -1.9932 0.074371 -0.14167 0.65086 FALSE
2 151117 151272 877 20 136713 136869 907 5 wp 160 203 242 189 174 179 283 451 421 383 260 300 -1.1419 0.17884 -0.33675 0.26537 FALSE
2 151403 151555 878 20 137002 137152 908 5 wp 134 204 203 189 224 151 180 217 179 207 190 222 -0.3234 0.5608 -0.50742 0.080896 FALSE
2 151566 151710 879 20 137166 137310 909 5 wp 176 210 221 172 203 160 261 294 263 240 322 326 -0.65891 0.57757 -0.77181 0.010034 FALSE
2 151897 152028 882 20 137498 137628 911 5 wp 151 177 173 187 178 165 118 126 142 86 53 107 0.15104 -0.20635 0.27656 0.29718 FALSE
2 152049 152195 884 20 137647 137771 912 5 wp 172 228 211 160 192 159 89 92 106 56 40 59 0.8613 -0.43915 0.1734 0.51072 FALSE
2 152211 152349 886 20 137814 137970 914 5 wp 145 165 169 175 177 161 38 68 75 38 30 42 1.2012 -0.24574 0.33342 0.2138 FALSE
2 152431 152553 888 20 138033 138157 916 5 wp 150 157 160 181 165 180 52 74 76 45 43 61 1.0035 0.028087 0.1331 0.60705 FALSE
2 152787 152930 892 20 138370 138527 918 5 wp 164 185 170 165 202 148 164 217 199 103 87 167 -0.37054 -0.24362 0.21268 0.45649 FALSE
2 152924 153076 893 20 138523 138671 919 5 wp 184 173 183 197 199 169 294 363 337 208 218 361 -1.0889 0.11649 -0.075693 0.8391 FALSE
2 153065 153217 894 20 138671 138813 921 5 wp 156 204 195 189 191 180 426 513 483 305 359 575 -1.5848 0.25403 -0.24521 0.59626 FALSE
2 153266 153394 895 20 138868 138991 922 5 wp 179 217 218 213 224 185 393 563 415 327 225 337 -1.3685 -0.16327 0.17016 0.57528 FALSE
2 153436 153570 896 20 139033 139175 923 5 wp 148 156 180 177 194 160 363 461 389 332 374 487 -1.541 0.43703 -0.31874 0.29865 FALSE
2 153885 154041 898 20 139484 139639 925 5 wp 188 251 264 230 243 185 51 77 57 59 32 44 1.713 0.012366 -0.11648 0.67541 FALSE
2 154058 154212 899 20 139659 139817 926 5 wp 163 240 196 203 249 181 40 36 43 32 25 33 2.1035 0.051836 0.018476 0.94871 FALSE
2 154235 154417 900 20 139840 139990 927 5 wp 148 164 147 138 168 159 32 32 27 21 8 26 2.1215 -0.27024 0.27689 0.38986 FALSE
2 154405 154539 901 20 140003 140137 928 5 wp 192 224 217 201 221 255 42 34 25 29 22 22 2.4166 -0.023738 0.11899 0.73838 FALSE
2 154587 154699 902 20 140155 140297 929 5 wp 120 179 154 166 171 148 14 27 19 14 15 10 2.7056 -0.14555 0.23939 0.51041 FALSE
2 154936 155056 908 20 140517 140652 933 5 wp 118 153 139 127 186 149 18 20 15 8 8 11 2.7361 -0.5082 0.67152 0.095529 FALSE
2 155223 155356 913 20 140818 140967 939 5 wp 160 191 202 180 189 199 19 21 10 31 17 8 3.2535 0.629 -0.59445 0.084979 FALSE
2 155516 155672 917 20 141152 141308 943 5 wp 184 213 179 184 201 152 24 13 12 12 7 10 3.3358 -0.30296 0.18309 0.64093 FALSE
2 155984 156124 921 20 141582 141707 947 5 wp 147 183 180 146 162 154 27 21 17 18 12 6 2.7495 -0.39443 0.24543 0.49981 FALSE
2 156442 156591 929 20 142041 142187 954 5 wp 195 218 230 228 234 225 28 33 14 18 21 19 2.8892 0.096865 -0.011116 0.97265 FALSE
2 156613 156757 931 20 142195 142350 955 5 wp 113 169 158 172 188 139 21 20 15 27 15 13 2.7502 0.43525 -0.26101 0.44989 FALSE
2 156874 157022 933 20 142480 142598 958 5 wp 158 155 136 128 160 183 28 29 19 18 21 13 2.3515 -0.087621 0.14407 0.76465 FALSE
2 157072 157220 934 20 142675 142816 960 5 wp 187 240 212 202 227 170 34 51 35 40 22 21 2.2043 -0.062751 -0.044141 0.87911 FALSE
2 157370 157524 936 20 142966 143122 963 5 wp 145 191 180 195 190 216 51 86 66 57 52 60 1.1399 0.21133 0.0088064 0.97314 FALSE
2 157535 157674 937 20 143133 143269 964 5 wp 159 181 178 177 188 168 109 141 116 86 60 79 0.28863 -0.24213 0.27096 0.30461 FALSE
2 157691 157837 938 20 143312 143432 965 5 wp 137 161 142 137 152 133 131 249 209 134 61 77 -0.60734 -0.63719 0.56327 0.096187 FALSE
2 157876 157994 939 20 143446 143591 966 5 wp 205 211 190 194 236 258 502 643 484 424 324 506 -1.6339 0.07552 0.096481 0.76006 FALSE
2 158018 158167 940 20 143603 143764 967 5 wp 184 213 239 214 217 211 639 822 729 646 597 768 -2.0028 0.33577 -0.32819 0.34777 FALSE
2 158178 158317 941 20 143788 143940 968 5 wp 179 255 248 252 253 201 796 1070 979 844 713 847 -2.2841 0.219 -0.17483 0.64098 FALSE
2 158354 158504 942 20 143954 144104 969 5 wp 123 151 132 144 159 163 335 552 406 347 264 283 -1.8677 -0.053902 0.24688 0.41701 FALSE
2 158641 158790 943 20 144241 144389 970 5 wp 144 189 187 185 183 171 146 246 192 141 104 148 -0.36997 -0.096348 0.14348 0.61235 FALSE
2 158801 158923 944 20 144398 144520 971 5 wp 171 175 198 199 164 200 264 302 260 203 211 242 -0.82359 0.12177 -0.079024 0.78884 FALSE
2 159120 159249 947 20 144720 144850 973 5 wp 179 196 186 212 194 211 995 955 821 811 1256 1610 -2.5419 0.84819 -0.72112 0.28498 FALSE
2 159262 159425 948 20 144870 145026 974 5 wp 175 172 167 194 183 166 994 1038 915 846 1235 1251 -2.7432 0.62952 -0.57339 0.24108 FALSE
2 159427 159581 949 20 145032 145180 975 5 wp 146 137 133 131 154 153 736 873 724 631 852 955 -2.6979 0.52379 -0.46861 0.26501 FALSE
2 159595 159735 950 20 145194 145332 976 5 wp 188 196 201 180 217 177 542 769 576 615 649 677 -1.8921 0.51368 -0.55993 0.099723 FALSE
2 160083 160219 951 20 145681 145818 977 5 wp 119 128 121 126 125 127 525 780 606 518 433 554 -2.576 0.12481 -0.098719 0.76178 FALSE
2 160240 160390 952 20 145835 145984 978 5 wp 91 120 105 109 118 115 791 1101 831 718 796 990 -3.3207 0.34809 -0.23823 0.52152 FALSE
2 160426 160572 953 20 146019 146168 979 5 wp 127 132 156 163 142 147 1177 1516 1261 949 1012 1520 -3.4665 0.27428 -0.16115 0.70904 FALSE
2 160570 160709 954 20 146169 146307 980 5 wp 197 206 220 224 225 222 1439 1531 1322 819 1156 1501 -3.0129 0.14381 -0.04937 0.92432 FALSE
2 160735 160867 955 20 146324 146472 981 5 wp 132 172 152 151 182 186 827 999 907 553 593 870 -2.8086 0.014387 0.17115 0.64425 FALSE
2 160884 161040 956 20 146481 146635 982 5 wp 127 174 187 182 185 198 516 630 637 342 331 438 -2.0997 -0.2273 0.44349 0.15691 FALSE
2 161046 161184 957 20 146636 146786 983 5 wp 137 113 126 104 118 136 223 417 292 172 159 156 -1.483 -0.44473 0.35741 0.22147 FALSE
2 161202 161330 958 20 146801 146927 984 5 wp 170 190 186 156 174 177 324 482 409 246 211 263 -1.3564 -0.28492 0.16939 0.57316 FALSE
2 161364 161502 959 20 146960 147102 985 5 wp 113 161 137 102 136 81 38 196 147 103 31 29 -0.028678 -0.69722 0.31499 0.66292 FALSE
2 161653 161785 960 20 147250 147382 986 5 wp 177 261 262 235 228 193 392 670 492 457 340 312 -1.3563 -0.0038189 -0.09144 0.76832 FALSE
2 161811 161965 961 20 147411 147562 987 5 wp 129 142 188 116 191 155 276 689 512 406 233 358 -1.8559 -0.06768 0.070501 0.87995 FALSE
2 161979 162136 962 20 147582 147744 988 5 wp 164 158 156 182 180 184 550 740 649 529 507 717 -2.2224 0.31604 -0.14178 0.67161 FALSE
2 162163 162322 963 20 147766 147910 989 5 wp 170 180 161 204 227 192 268 499 455 377 196 301 -1.4387 -0.0086593 0.27372 0.46911 FALSE
2 162345 162496 965 20 147941 148109 990 5 wp 183 170 189 211 190 223 171 324 256 264 176 216 -0.64943 0.28785 -0.097069 0.74125 FALSE
2 162500 162658 966 20 148106 148250 991 5 wp 193 237 201 238 195 228 137 211 164 139 112 135 0.09949 0.064585 -0.0027819 0.99226 FALSE
2 162690 162835 967 20 148285 148423 992 5 wp 111 184 189 101 143 130 53 149 112 87 35 35 0.44116 -0.49863 0.13859 0.77097 FALSE
2 163208 163356 972 20 148804 148954 998 5 wp 187 246 239 204 173 226 912 1079 938 921 1238 1293 -2.3538 0.69851 -0.84752 0.036602 FALSE
2 163373 163513 973 20 148968 149108 999 5 wp 238 288 295 256 285 237 1509 2041 1706 1464 1965 2235 -2.8937 0.57901 -0.66733 0.1752 FALSE
2 163683 163825 975 20 149279 149421 1001 5 wp 240 330 283 275 247 209 1773 2138 1841 1492 2387 2447 -2.9818 0.60341 -0.83531 0.12247 FALSE
2 163862 164003 976 20 149452 149600 1002 5 wp 133 166 175 217 175 175 933 1164 1039 1087 1454 1371 -2.9503 0.78699 -0.53361 0.20275 FALSE
2 164462 164582 978 20 150061 150177 1004 5 wp 126 139 143 125 157 102 147 267 211 180 134 173 -0.80566 0.12087 -0.22958 0.41699 FALSE
2 164629 164751 979 20 150228 150348 1005 5 wp 128 182 154 131 116 92 371 465 400 270 229 335 -1.6384 -0.11336 -0.34935 0.25051 FALSE
2 166664 166824 991 20 152252 152408 1013 5 wp 168 192 177 129 168 117 213 295 286 378 674 553 -0.77149 1.4997 -1.8973 0.0041217 FALSE
2 167117 167263 995 20 152724 152852 1016 5 wp 166 250 227 179 185 158 196 299 238 196 380 280 -0.40376 0.71968 -1.0213 0.055379 FALSE
2 167261 167430 996 20 152873 153011 1017 5 wp 114 161 165 113 158 123 121 211 170 129 137 93 -0.3951 0.0060051 -0.16935 0.54564 FALSE
2 167436 167571 997 20 153024 153160 1018 5 wp 103 128 98 94 115 80 189 347 273 184 92 109 -1.4851 -0.59357 0.38615 0.31385 FALSE
2 167581 167719 998 20 153167 153305 1019 5 wp 196 215 219 197 223 181 479 581 494 355 362 327 -1.5209 -0.11247 0.027683 0.92859 FALSE
2 167762 167894 999 20 153348 153486 1020 5 wp 109 183 181 177 167 189 296 442 348 182 198 184 -1.4205 -0.46688 0.65211 0.028035 FALSE
2 168520 168682 1001 20 154107 154270 1023 5 wp 142 185 153 162 151 125 261 389 304 156 241 169 -1.1973 -0.26412 0.11883 0.72443 FALSE
2 168704 168823 1002 20 154283 154428 1024 5 wp 84 101 107 123 101 107 276 430 380 296 443 334 -2.0995 0.47453 -0.29842 0.52281 FALSE
2 169673 169820 1007 20 155265 155389 1030 5 wp 164 156 171 147 166 135 227 337 285 123 101 103 -0.98734 -0.90483 0.75083 0.0091644 FALSE
2 169828 169978 1008 20 155430 155555 1031 5 wp 142 196 162 178 189 152 185 261 232 115 77 71 -0.65315 -0.9003 0.94414 0.00081648 FALSE
2 170027 170179 1009 20 155614 155754 1032 5 wp 145 166 162 162 190 119 60 95 70 28 42 28 0.86883 -0.72018 0.69358 0.0096421 FALSE
2 170282 170434 1010 20 155864 156016 1033 5 wp 164 197 204 192 215 205 67 82 69 46 44 41 1.157 -0.27056 0.37949 0.15561 FALSE
2 170549 170685 1011 20 156130 156267 1034 5 wp 182 224 249 241 248 180 354 484 433 323 223 218 -1.1733 -0.27166 0.28883 0.33823 FALSE
2 170713 170850 1012 20 156281 156431 1035 5 wp 138 170 175 162 174 167 470 544 490 369 398 408 -1.8672 0.10058 -0.046944 0.87967 FALSE
2 170869 171022 1014 20 156455 156588 1036 5 wp 179 224 199 170 148 145 490 478 413 286 344 373 -1.439 -0.018859 -0.36874 0.29163 FALSE
2 171142 171295 1016 20 156726 156878 1039 5 wp 185 218 183 211 225 199 193 323 238 184 171 159 -0.55664 -0.068778 0.17009 0.5603 FALSE
2 171401 171540 1017 20 156987 157124 1040 5 wp 136 139 147 116 139 136 286 459 363 393 276 249 -1.586 0.20507 -0.3274 0.32043 FALSE
2 171571 171718 1018 20 157135 157279 1041 5 wp 184 246 251 194 210 170 759 886 805 619 668 730 -2.0798 0.1754 -0.42859 0.22785 FALSE
2 171728 171874 1019 20 157311 157457 1042 5 wp 130 174 173 156 152 186 677 710 623 492 727 706 -2.3171 0.39159 -0.33295 0.46442 FALSE
2 172004 172145 1022 20 157589 157731 1044 5 wp 130 127 169 140 131 151 220 284 267 217 174 244 -1.0696 0.17697 -0.19646 0.50233 FALSE
2 172163 172305 1023 20 157744 157888 1045 5 wp 127 158 178 125 151 142 135 203 146 132 60 106 -0.27376 -0.23892 0.088865 0.76432 FALSE
2 172481 172619 1024 20 158060 158204 1046 5 wp 229 268 250 231 229 203 507 701 611 428 489 424 -1.4932 0.035 -0.22071 0.49577 FALSE
2 172631 172781 1025 20 158214 158366 1047 5 wp 195 278 268 240 250 191 683 998 813 538 530 571 -1.9671 -0.1323 0.0035638 0.99179 FALSE
2 172789 172947 1026 20 158373 158513 1048 5 wp 163 208 187 193 212 182 770 915 837 558 597 765 -2.402 0.061058 0.0023488 0.99469 FALSE
2 172958 173096 1028 20 158561 158704 1049 5 wp 155 182 203 232 208 221 542 560 523 377 457 616 -1.8275 0.2792 0.0092315 0.98173 FALSE
2 173106 173244 1029 20 158690 158827 1050 5 wp 148 160 176 189 163 158 374 425 376 202 211 366 -1.5045 -0.14775 0.21087 0.60798 FALSE
2 173265 173407 1030 20 158851 159013 1052 5 wp 153 168 189 178 171 206 151 180 180 88 98 127 -0.22282 -0.24933 0.3693 0.18475 FALSE
2 173414 173572 1032 20 159022 159176 1053 5 wp 164 170 168 198 185 165 102 92 131 60 43 73 0.40113 -0.44358 0.55246 0.034059 FALSE
2 174568 174705 1044 20 160142 160285 1068 5 wp 101 150 150 143 160 116 13 34 13 8 8 7 2.5366 -0.89931 0.95599 0.021114 FALSE
2 175426 175582 1054 20 161016 161138 1075 5 wp 131 189 153 151 148 134 24 27 11 10 15 15 2.7139 -0.16522 0.031858 0.93001 FALSE
2 175620 175764 1057 20 161173 161317 1077 5 wp 154 169 186 177 211 178 17 23 16 23 14 13 2.9758 0.30427 -0.16346 0.6369 FALSE
2 175776 175901 1058 20 161337 161475 1079 5 wp 170 172 186 193 191 168 16 32 20 17 24 17 2.7592 0.24908 -0.20137 0.539 FALSE
2 175910 176066 1060 20 161442 161599 1081 5 wp 122 156 165 135 139 130 21 22 22 16 16 12 2.5493 -0.098543 -0.039576 0.912 FALSE
2 176160 176311 1063 20 161748 161895 1084 5 wp 153 212 197 200 187 236 26 34 24 24 37 35 2.5241 0.66498 -0.50872 0.15804 FALSE
2 176370 176520 1065 20 161931 162086 1085 5 wp 127 152 154 168 161 158 35 32 21 41 27 33 2.0786 0.65578 -0.49399 0.093466 FALSE
2 176833 176992 1068 20 162422 162556 1089 5 wp 146 202 196 197 203 157 152 251 237 184 127 176 -0.44164 0.077538 -0.051784 0.85732 FALSE
2 176996 177136 1069 20 162570 162718 1090 5 wp 231 237 235 254 253 244 560 626 534 478 482 673 -1.5115 0.37219 -0.29335 0.37588 FALSE
2 177160 177294 1070 20 162733 162874 1091 5 wp 159 256 245 224 219 211 512 749 572 483 516 548 -1.6953 0.23055 -0.23702 0.47086 FALSE
2 177318 177472 1071 20 162902 163057 1092 5 wp 180 243 234 219 212 272 591 710 648 574 897 817 -1.7986 0.69954 -0.59156 0.20939 FALSE
2 177481 177628 1072 20 163058 163226 1093 5 wp 177 217 235 204 207 184 342 531 405 361 347 303 -1.2284 0.14267 -0.2301 0.44977 FALSE
2 177769 177919 1073 20 163353 163503 1095 5 wp 135 189 156 119 186 139 21 42 27 21 15 7 2.2141 -0.58265 0.4615 0.23035 FALSE
2 177961 178104 1074 20 163508 163687 1096 5 wp 114 156 146 186 187 168 30 32 34 14 23 12 1.8947 -0.50398 0.87705 0.0067629 FALSE
2 178281 178442 1077 20 163877 164028 1100 5 wp 176 251 251 236 220 210 51 53 45 35 20 45 1.9571 -0.12296 0.096276 0.73536 FALSE
2 178654 178794 1080 20 164237 164377 1103 5 wp 172 235 235 238 248 218 48 41 29 33 21 28 2.2123 -0.074319 0.20282 0.49202 FALSE
2 178998 179153 1085 20 164535 164709 1107 5 wp 163 181 163 205 198 186 22 32 28 19 28 14 2.4237 0.047052 0.15524 0.62346 FALSE
2 179188 179333 1087 20 164772 164916 1110 5 wp 143 165 156 136 153 123 24 38 23 25 9 8 2.2446 -0.54725 0.36106 0.2957 FALSE
2 179906 180054 1099 20 165484 165638 1119 5 wp 177 187 196 204 174 199 58 62 64 50 32 64 1.3896 0.11879 -0.084585 0.7496 FALSE
2 180492 180642 1106 20 166052 166229 1127 5 wp 202 183 197 201 269 180 339 436 378 241 188 360 -1.19 -0.096522 0.22368 0.52399 FALSE
2 180661 180791 1107 20 166224 166374 1128 5 wp 141 188 169 166 183 187 640 605 546 362 509 645 -2.0953 0.19784 -0.091743 0.85655 FALSE
2 180796 180936 1108 20 166380 166532 1129 5 wp 145 162 178 172 170 155 751 742 710 506 611 783 -2.4224 0.22699 -0.20296 0.62927 FALSE
2 180976 181106 1109 20 166555 166690 1130 5 wp 212 210 245 236 225 201 942 1150 1011 874 1123 961 -2.4335 0.39816 -0.42689 0.28077 FALSE
2 181122 181266 1110 20 166705 166845 1131 5 wp 194 242 236 258 254 201 894 1043 820 707 850 898 -2.265 0.29059 -0.21844 0.56074 FALSE
2 181294 181447 1111 20 166869 167033 1132 5 wp 182 195 231 238 218 245 471 590 509 564 720 763 -1.5868 0.84819 -0.64729 0.056098 FALSE
2 181567 181687 1112 20 167147 167271 1133 5 wp 202 202 207 225 213 190 418 493 425 313 462 490 -1.344 0.38374 -0.36495 0.33573 FALSE
2 181696 181832 1113 20 167280 167398 1134 5 wp 160 134 150 131 151 151 522 496 420 323 563 609 -1.9216 0.50084 -0.56003 0.3579 FALSE
2 181859 181990 1114 20 167445 167571 1135 5 wp 156 160 205 144 142 136 779 633 602 357 736 857 -2.2072 0.38479 -0.69896 0.36721 FALSE
2 181993 182148 1115 20 167579 167731 1136 5 wp 150 190 231 178 205 194 527 594 462 398 581 696 -1.709 0.53686 -0.51999 0.28048 FALSE
2 182284 182432 1116 20 167867 168011 1137 5 wp 173 191 195 239 212 171 327 457 366 385 552 536 -1.2477 0.83519 -0.70056 0.066794 FALSE
2 182437 182575 1117 20 168020 168159 1138 5 wp 189 231 231 222 215 184 368 483 406 407 407 456 -1.1665 0.47917 -0.55829 0.07105 FALSE
2 182606 182747 1118 20 168190 168337 1139 5 wp 167 213 239 240 238 176 401 622 504 447 451 674 -1.5116 0.51475 -0.44645 0.19458 FALSE
2 182773 182915 1119 20 168345 168498 1140 5 wp 138 162 161 232 200 204 332 392 353 293 370 451 -1.4476 0.5067 -0.050708 0.87915 FALSE
2 182925 183092 1120 20 168515 168657 1141 5 wp 137 161 179 188 181 175 163 244 177 117 129 168 -0.49905 -0.022699 0.20568 0.46806 FALSE
2 183086 183242 1121 20 168670 168823 1142 5 wp 138 143 182 180 177 184 68 118 101 64 57 77 0.49018 -0.059435 0.27685 0.27917 FALSE
2 183254 183396 1122 20 168837 168981 1143 5 wp 145 177 175 174 197 161 39 83 44 31 33 46 1.3867 -0.10988 0.19689 0.46587 FALSE
2 183571 183750 1125 20 169157 169311 1146 5 wp 160 177 170 186 210 153 37 52 35 23 28 32 1.8261 -0.1086 0.20449 0.47697 FALSE
2 183739 183882 1126 20 169319 169460 1147 5 wp 169 243 206 205 213 173 40 48 36 37 24 30 2.0978 0.015967 -0.08808 0.75754 FALSE
2 183902 184053 1127 20 169483 169655 1149 5 wp 148 167 179 171 208 170 56 59 28 40 34 45 1.5707 0.19368 -0.053819 0.84279 FALSE
2 184297 184441 1129 20 169880 170024 1151 5 wp 167 211 242 207 250 174 134 186 182 141 150 120 0.08694 0.18486 -0.17082 0.55054 FALSE
2 184458 184582 1130 20 170019 170165 1152 5 wp 186 286 255 231 272 166 171 237 226 185 163 203 -0.024985 0.2625 -0.39369 0.17848 FALSE
2 184667 184788 1132 20 170250 170373 1154 5 wp 172 220 225 208 202 177 225 280 209 142 245 208 -0.43492 0.21055 -0.28965 0.42451 FALSE
2 184813 184944 1133 20 170395 170526 1155 5 wp 179 211 252 185 226 171 178 213 224 156 160 136 -0.16334 0.017843 -0.17028 0.55576 FALSE
2 184968 185119 1134 20 170549 170706 1157 5 wp 100 145 146 180 156 165 70 96 87 61 46 42 0.40934 -0.29685 0.65471 0.010309 FALSE
2 185123 185276 1135 20 170710 170859 1158 5 wp 149 235 211 189 243 177 47 71 42 28 41 38 1.6786 -0.10429 0.13322 0.62777 FALSE
2 185329 185486 1137 20 170915 171086 1160 5 wp 196 187 208 221 223 198 31 42 36 31 29 27 2.2358 0.14347 -0.042475 0.88403 FALSE
2 186076 186213 1145 20 171637 171799 1166 5 wp 130 172 218 209 222 203 106 112 120 63 85 109 0.38533 0.059115 0.22722 0.40304 FALSE
2 186238 186359 1146 20 171824 171940 1167 5 wp 206 229 259 221 230 178 201 209 164 104 123 135 0.042356 -0.21509 0.057382 0.84228 FALSE
2 186383 186540 1147 20 171969 172129 1168 5 wp 174 216 202 214 197 140 107 191 154 111 65 67 0.19266 -0.41742 0.29625 0.28112 FALSE
2 186862 186998 1149 20 172456 172590 1171 5 wp 195 203 203 208 177 186 26 20 14 16 15 27 3.1101 0.40822 -0.49532 0.13724 FALSE
2 187029 187168 1150 20 172613 172758 1172 5 wp 199 199 213 211 220 213 33 24 21 29 21 23 2.7522 0.35817 -0.29644 0.33953 FALSE
2 187205 187337 1151 20 172768 172919 1173 5 wp 90 118 158 97 105 120 6 13 12 12 8 5 3.35 0.16808 -0.3421 0.52952 FALSE
2 187394 187554 1152 20 172976 173116 1174 5 wp 167 264 248 204 208 202 30 24 22 9 20 19 2.9269 -0.20288 0.060896 0.85512 FALSE
2 187561 187683 1154 20 173136 173269 1176 5 wp 121 166 145 194 200 202 22 19 13 19 5 14 2.7792 -0.049531 0.51073 0.16374 FALSE
2 187742 187856 1155 20 173330 173449 1177 5 wp 103 121 116 103 126 100 14 11 9 7 8 9 3.1033 -0.04329 -0.017918 0.96967 FALSE
2 188037 188171 1158 20 173618 173752 1181 5 wp 168 169 174 178 186 199 25 23 21 9 19 15 2.6767 -0.21891 0.34732 0.3285 FALSE
2 188186 188332 1159 20 173770 173924 1182 5 wp 131 180 172 172 191 185 14 19 13 12 13 10 3.1775 0.075703 0.10419 0.78564 FALSE
2 188370 188506 1161 20 173963 174088 1184 5 wp 109 145 117 137 127 111 10 16 8 10 8 4 3.24 -0.15527 0.16008 0.73232 FALSE
2 189375 189533 1173 20 174973 175118 1199 5 wp 153 204 193 202 178 176 16 20 16 12 28 14 3.1879 0.52761 -0.51695 0.13437 FALSE
2 189769 189937 1177 20 175339 175499 1203 5 wp 139 211 184 159 190 165 16 21 13 19 14 19 3.1991 0.52392 -0.58135 0.097709 FALSE
2 190076 190222 1182 20 175660 175805 1206 5 wp 203 234 241 207 210 213 38 34 34 23 25 27 2.4561 -0.041615 -0.071678 0.81134 FALSE
2 190402 190552 1186 20 175985 176134 1208 5 wp 185 214 209 221 201 161 28 47 37 26 40 37 2.237 0.35632 -0.43298 0.12702 FALSE
2 190979 191125 1192 20 176585 176711 1215 5 wp 143 176 219 165 166 147 179 269 203 163 178 185 -0.48669 0.16951 -0.34451 0.23269 FALSE
2 191339 191463 1194 20 176923 177047 1219 5 wp 168 182 167 163 192 195 524 665 560 435 509 518 -1.97 0.2071 -0.12892 0.68947 FALSE
2 191479 191624 1195 20 177063 177210 1220 5 wp 139 207 220 158 160 145 423 636 571 357 264 288 -1.744 -0.37273 0.085389 0.78082 FALSE
2 191643 191788 1196 20 177234 177380 1222 5 wp 187 308 285 207 248 191 280 456 403 222 169 165 -0.76111 -0.5572 0.28618 0.33834 FALSE
2 191925 192077 1197 20 177512 177679 1223 5 wp 166 246 182 204 229 171 60 104 93 51 43 47 1.0026 -0.38935 0.40306 0.13131 FALSE
2 192333 192497 1199 20 177961 178089 1225 5 wp 94 128 111 100 130 85 141 256 188 203 87 91 -1.007 -0.14339 0.047825 0.92851 FALSE
2 192644 192790 1202 20 178256 178374 1227 5 wp 134 207 190 75 152 108 408 420 395 374 427 446 -1.4502 0.47624 -1.1426 0.00022577 FALSE
2 192962 193100 1204 20 178579 178722 1230 5 wp 145 186 218 188 171 193 275 321 318 474 884 1020 -0.96977 1.8427 -1.8284 0.023142 FALSE
2 193111 193274 1205 20 178745 178885 1231 5 wp 120 150 124 143 122 113 103 147 128 204 296 386 -0.14775 1.7025 -1.7752 0.0016194 FALSE
2 193313 193439 1206 20 178897 179023 1232 5 wp 187 248 254 184 184 171 110 120 137 177 247 327 0.67323 1.4861 -1.8428 1.886e-05 FALSE
2 193457 193638 1207 20 179042 179162 1233 5 wp 76 124 123 103 157 86 31 69 41 47 46 45 0.99541 0.46294 -0.37259 0.29402 FALSE
2 193861 194025 1208 20 179445 179608 1234 5 wp 201 235 247 180 185 162 307 418 415 319 350 393 -0.9525 0.36605 -0.751 0.013592 FALSE
2 194069 194207 1209 20 179662 179822 1235 5 wp 139 190 183 151 203 146 195 400 401 411 380 329 -1.1524 0.66575 -0.70918 0.030579 FALSE
2 194219 194371 1210 20 179810 179966 1237 5 wp 200 206 200 236 225 175 458 542 471 585 1153 885 -1.4945 1.3088 -1.2657 0.098359 FALSE
2 194396 194542 1212 20 179982 180127 1238 5 wp 180 269 275 216 248 214 312 416 390 492 867 699 -0.85537 1.3619 -1.4534 0.019367 FALSE
2 194553 194691 1213 20 180141 180294 1239 5 wp 140 184 171 157 148 169 122 188 182 224 463 252 -0.19901 1.4362 -1.4957 0.070126 FALSE
2 195188 195336 1219 20 180770 180928 1247 5 wp 144 148 147 174 158 194 35 22 13 31 49 48 2.4131 1.3126 -1.0596 0.0054825 FALSE
2 195336 195494 1221 20 180918 181079 1248 5 wp 196 202 193 246 163 223 25 40 27 16 50 42 2.4909 0.72439 -0.63701 0.15668 FALSE
2 195497 195653 1222 20 181075 181225 1249 5 wp 175 198 233 201 221 198 16 18 19 19 32 29 3.3012 1.0631 -1.0388 0.0013054 FALSE
2 195651 195793 1223 20 181221 181351 1250 5 wp 153 191 173 149 182 149 12 10 14 24 24 18 3.6286 1.3396 -1.4579 4.4721e-05 FALSE
2 195847 195971 1224 20 181399 181555 1251 5 wp 109 130 131 114 125 101 4 15 9 11 14 7 3.5254 0.67623 -0.81064 0.074425 FALSE
2 196284 196408 1226 20 181870 181996 1253 5 wp 208 221 249 241 233 211 15 26 19 31 28 22 3.2952 0.90694 -0.90536 0.0046408 FALSE
2 196440 196590 1227 20 182025 182187 1254 5 wp 222 268 274 226 254 228 24 17 14 30 37 34 3.5722 1.3356 -1.4536 5.9688e-06 FALSE
2 196604 196760 1228 20 182199 182345 1255 5 wp 147 205 227 154 190 158 12 13 9 11 16 7 3.8695 0.46944 -0.67799 0.094597 FALSE
2 196773 196920 1229 20 182356 182500 1256 5 wp 164 191 254 189 206 210 8 11 6 10 9 7 4.3919 0.52688 -0.53574 0.27842 FALSE
2 196936 197099 1230 20 182537 182669 1257 5 wp 133 138 141 130 159 121 7 11 8 8 6 5 3.7834 0.017827 -0.043994 0.92942 FALSE
2 197097 197240 1231 20 182683 182833 1258 5 wp 141 170 197 181 214 144 11 6 7 4 15 3 4.1831 0.3408 -0.26932 0.5714 FALSE
2 197279 197419 1232 20 182866 183001 1259 5 wp 146 175 187 124 187 145 9 18 9 10 15 6 3.6134 0.2629 -0.42881 0.31239 FALSE
2 198231 198359 1234 20 183782 183939 1262 5 wp 149 236 231 200 228 152 17 40 23 24 30 17 2.7375 0.31723 -0.40991 0.22988 FALSE
2 198472 198615 1235 20 184046 184188 1263 5 wp 150 252 238 194 200 151 5 15 12 10 11 9 4.1061 0.38585 -0.61836 0.16255 FALSE
2 198628 198780 1236 20 184213 184357 1264 5 wp 159 225 232 199 204 154 16 21 15 9 17 9 3.3482 -0.099588 -0.052881 0.88753 FALSE
2 199065 199177 1239 20 184619 184749 1266 5 wp 128 143 163 161 179 149 14 11 11 20 17 14 3.3753 0.96524 -0.80492 0.033135 FALSE
2 199973 200128 1251 20 185547 185671 1279 5 wp 205 231 251 210 183 155 29 19 25 19 14 14 3.0109 -0.1813 -0.15885 0.63736 FALSE
2 200251 200387 1253 20 185805 185963 1282 5 wp 134 158 150 190 173 177 17 22 27 21 23 17 2.5328 0.35517 -0.074841 0.81993 FALSE
2 200892 201020 1259 20 186450 186588 1289 5 wp 121 119 132 200 128 186 97 103 95 48 72 82 0.11256 -0.091669 0.55195 0.1454 FALSE
2 201029 201165 1260 20 186600 186744 1290 5 wp 176 174 177 191 173 147 205 280 212 85 108 131 -0.60638 -0.63573 0.56901 0.04591 FALSE
2 201198 201322 1261 20 186773 186897 1291 5 wp 146 174 182 178 152 189 391 443 399 219 231 345 -1.5253 -0.18475 0.23354 0.47438 FALSE
2 201347 201480 1262 20 186943 187060 1292 5 wp 180 197 172 162 150 177 691 709 611 325 421 481 -2.1023 -0.26621 0.09028 0.81658 FALSE
2 201514 201644 1263 20 187091 187223 1293 5 wp 150 177 174 171 171 179 750 971 849 587 571 650 -2.5753 -0.045223 0.096163 0.78313 FALSE
2 201653 201799 1264 20 187230 187379 1294 5 wp 190 203 202 177 186 185 477 715 555 453 502 520 -1.7528 0.23403 -0.36494 0.25891 FALSE
2 202168 202296 1267 20 187744 187873 1296 5 wp 121 156 161 149 155 157 226 289 256 307 397 368 -1.038 0.94551 -0.87281 0.0052825 FALSE
2 202555 202699 1268 20 188126 188285 1297 5 wp 143 150 139 135 139 183 116 99 121 170 311 404 0.12277 1.8334 -1.7557 0.016564 FALSE
2 202826 202975 1270 20 188407 188579 1300 5 wp 97 101 123 111 111 104 38 38 42 67 107 148 1.2144 1.8988 -1.8878 0.00023451 FALSE
2 202980 203126 1271 20 188558 188722 1301 5 wp 117 164 187 141 155 133 59 52 46 50 55 78 1.3396 0.67199 -0.7996 0.0031098 FALSE
2 203452 203579 1273 20 189016 189160 1302 5 wp 132 98 114 149 138 127 334 427 336 336 330 382 -1.8707 0.39567 -0.15897 0.60329 FALSE
2 203585 203729 1274 20 189158 189304 1303 5 wp 224 247 212 262 247 229 1044 1114 923 842 1240 1471 -2.3993 0.65636 -0.56311 0.29494 FALSE
2 203742 203882 1275 20 189318 189460 1304 5 wp 209 227 198 223 232 184 1170 1120 896 819 1271 1534 -2.5648 0.6265 -0.63935 0.31096 FALSE
2 203909 204055 1276 20 189484 189630 1305 5 wp 166 181 159 209 221 204 634 694 645 470 614 799 -2.1863 0.38274 -0.074388 0.86552 FALSE
2 204029 204187 1277 20 189637 189788 1306 5 wp 175 210 199 177 215 202 445 430 462 239 295 383 -1.4347 -0.10384 0.12099 0.7414 FALSE
2 204809 204972 1286 20 190396 190568 1317 5 wp 185 196 188 226 211 183 45 55 52 43 32 44 1.6956 0.10853 -0.0026704 0.9922 FALSE
2 204989 205132 1287 20 190565 190713 1319 5 wp 147 167 171 173 181 145 39 46 28 29 33 28 1.8891 0.13871 -0.11219 0.69715 FALSE
2 205144 205293 1288 20 190723 190872 1321 5 wp 138 155 156 170 172 159 37 29 25 27 20 21 2.0812 0.034039 0.11247 0.7164 FALSE
2 205304 205446 1289 20 190880 191011 1322 5 wp 133 149 137 154 138 173 21 26 27 14 20 17 2.292 -0.068804 0.21415 0.56372 FALSE
2 205442 205587 1291 20 191015 191161 1323 5 wp 204 254 258 218 229 189 44 34 42 25 27 31 2.3467 -0.080366 -0.10071 0.73307 FALSE
2 205557 205713 1292 20 191157 191279 1325 5 wp 152 158 149 139 134 133 35 33 37 20 26 16 1.9144 -0.29817 0.10649 0.73372 FALSE
2 205717 205880 1294 20 191267 191439 1326 5 wp 180 218 214 216 245 196 33 76 50 42 38 53 1.7515 0.22702 -0.13709 0.61666 FALSE
2 206010 206145 1296 20 191571 191709 1329 5 wp 103 129 128 125 145 117 57 94 70 64 37 42 0.49849 -0.15613 0.25021 0.33787 FALSE
2 206508 206634 1302 20 192053 192193 1333 5 wp 221 262 260 249 220 234 541 637 582 561 486 570 -1.4686 0.32978 -0.41555 0.20991 FALSE
2 206677 206799 1303 20 192238 192362 1334 5 wp 168 210 178 214 210 175 401 572 471 413 371 330 -1.5852 0.098043 -0.0047707 0.98764 FALSE
2 206836 206980 1304 20 192398 192538 1335 5 wp 266 323 337 321 321 241 414 755 612 515 474 553 -1.136 0.2799 -0.3634 0.27612 FALSE
2 207138 207284 1305 20 192702 192843 1336 5 wp 171 186 213 177 194 228 475 681 580 448 414 460 -1.8141 0.076964 -0.0060263 0.98491 FALSE
2 207295 207452 1306 20 192857 193012 1337 5 wp 181 248 219 231 248 229 632 752 672 591 549 624 -1.8949 0.23344 -0.10933 0.74829 FALSE
2 207465 207593 1307 20 193022 193174 1338 5 wp 179 217 234 217 206 161 494 776 633 368 332 485 -1.7992 -0.21068 0.088233 0.78158 FALSE
2 207625 207773 1308 20 193182 193334 1339 5 wp 206 223 222 203 217 216 408 452 457 267 267 391 -1.2404 -0.063085 0.018281 0.95206 FALSE
2 207800 207914 1309 20 193348 193509 1340 5 wp 173 198 217 229 191 224 141 205 181 115 97 146 -0.050332 -0.092036 0.2203 0.43956 FALSE
2 207938 208084 1310 20 193506 193650 1342 5 wp 160 241 230 231 224 213 90 122 121 71 46 60 0.6992 -0.45035 0.53397 0.053271 FALSE
2 208128 208258 1311 20 193665 193821 1344 5 wp 145 197 188 231 233 262 43 77 76 50 33 38 1.228 -0.22183 0.67803 0.013009 FALSE
2 208662 208798 1317 20 194218 194364 1353 5 wp 169 195 197 205 218 187 34 35 47 17 23 27 2.0566 -0.33043 0.43895 0.14155 FALSE
2 208817 208941 1319 20 194377 194501 1355 5 wp 133 178 187 144 165 162 21 38 30 23 17 15 2.2742 -0.22042 0.13871 0.66623 FALSE
2 208954 209105 1322 20 194519 194714 1357 5 wp 148 173 134 187 173 155 22 42 35 36 25 28 2.0017 0.3203 -0.1574 0.59197 FALSE
2 209152 209294 1323 20 194685 194854 1358 5 wp 128 193 203 155 182 137 59 66 76 46 20 22 1.1519 -0.73704 0.5889 0.039872 FALSE
2 209337 209481 1324 20 194895 195041 1359 5 wp 210 306 306 277 303 203 87 133 92 58 45 39 1.183 -0.66137 0.58202 0.046636 FALSE
2 209535 209685 1325 20 195091 195242 1360 5 wp 144 195 186 175 206 187 164 253 219 212 219 197 -0.48626 0.46125 -0.35064 0.22923 FALSE
2 209720 209868 1326 20 195280 195428 1361 5 wp 226 251 272 239 242 187 389 512 397 308 376 386 -1.0068 0.19063 -0.37326 0.22371 FALSE
2 209881 210042 1327 20 195442 195602 1362 5 wp 180 192 224 193 196 215 339 436 379 289 337 375 -1.1685 0.26006 -0.24583 0.41764 FALSE
2 210071 210207 1329 20 195630 195751 1363 5 wp 215 256 246 244 285 220 301 360 280 174 186 233 -0.6142 -0.20982 0.25758 0.38682 FALSE
2 210225 210350 1330 20 195786 195911 1364 5 wp 157 224 221 224 191 152 98 155 122 65 48 80 0.47141 -0.48813 0.39432 0.14408 FALSE
2 210362 210520 1331 20 195924 196079 1365 5 wp 178 177 181 185 200 201 86 98 97 40 58 54 0.71887 -0.42348 0.5383 0.041422 FALSE
2 210551 210694 1332 20 196111 196267 1366 5 wp 179 223 213 245 233 236 55 52 40 33 35 34 1.8393 -0.071196 0.28083 0.323 FALSE
2 210713 210846 1333 20 196274 196408 1367 5 wp 123 179 188 140 165 143 13 30 21 21 25 12 2.7264 0.33868 -0.46939 0.16193 FALSE
2 210870 211016 1334 20 196430 196585 1368 5 wp 131 159 148 183 187 179 18 22 21 26 15 11 2.6322 0.23536 0.081895 0.81057 FALSE
2 211365 211506 1339 20 196925 197061 1372 5 wp 175 188 192 207 175 176 12 15 20 14 12 9 3.354 0.042111 -0.046957 0.9017 FALSE
2 211705 211885 1344 20 197280 197422 1376 5 wp 209 285 278 216 262 192 14 27 16 17 18 7 3.5501 0.036975 -0.25065 0.48541 FALSE
2 212292 212439 1348 20 197863 197998 1382 5 wp 146 226 208 186 217 148 12 26 7 17 12 5 3.4777 0.074412 -0.15574 0.69277 FALSE
2 212528 212670 1349 20 198089 198241 1383 5 wp 124 154 155 148 190 109 7 23 13 10 5 1 3.1372 -0.94059 0.96639 0.050714 FALSE
2 213031 213178 1354 20 198593 198737 1391 5 wp 131 157 171 187 177 181 21 22 13 12 22 16 2.8191 0.30449 -0.062005 0.85862 FALSE
2 213349 213511 1357 20 198908 199051 1396 5 wp 150 163 154 126 127 155 21 15 15 10 7 18 2.9731 -0.095912 -0.10468 0.80537 FALSE
2 213618 213779 1361 20 199178 199333 1399 5 wp 154 163 184 159 171 178 23 17 14 13 26 25 2.9965 0.70712 -0.69521 0.038244 FALSE
2 213795 213937 1362 20 199345 199477 1400 5 wp 169 182 165 164 196 173 21 20 20 15 29 26 2.8702 0.6647 -0.63329 0.050347 FALSE
2 214405 214557 1370 20 199970 200118 1408 5 wp 151 213 218 248 244 223 30 51 37 29 31 24 2.0904 -0.013521 0.30815 0.29098 FALSE
2 214594 214730 1372 20 200152 200268 1409 5 wp 164 186 182 204 199 192 41 46 40 38 38 20 1.8527 0.062141 0.088485 0.75337 FALSE
2 214745 214891 1373 20 200296 200422 1410 5 wp 202 211 199 216 189 212 54 64 61 35 34 44 1.5642 -0.20205 0.20181 0.46183 FALSE
2 215053 215203 1378 20 200611 200765 1414 5 wp 152 186 179 196 193 188 86 106 88 51 99 65 0.66665 0.09459 0.056615 0.84547 FALSE
2 215504 215655 1382 20 201066 201217 1418 5 wp 201 217 220 248 215 204 550 658 593 406 506 463 -1.7157 0.074385 -0.025388 0.93748 FALSE
2 215666 215820 1383 20 201227 201383 1419 5 wp 134 170 174 143 181 134 779 826 708 534 862 917 -2.5138 0.45409 -0.52701 0.33381 FALSE
2 215809 215979 1384 20 201379 201547 1420 5 wp 166 129 151 195 155 146 1077 1027 823 780 1581 1438 -2.9369 0.82683 -0.70774 0.3736 FALSE
2 216150 216292 1387 20 201700 201864 1422 5 wp 220 260 265 258 274 214 914 1214 1075 923 1205 1102 -2.3193 0.48549 -0.49864 0.21984 FALSE
2 216281 216439 1388 20 201847 201999 1423 5 wp 132 183 157 162 170 161 370 539 439 386 383 321 -1.7261 0.17029 -0.11099 0.71734 FALSE
2 216585 216717 1389 20 202142 202276 1424 5 wp 134 178 167 175 169 141 379 494 409 306 348 426 -1.6409 0.21693 -0.20802 0.49639 FALSE
2 216729 216883 1390 20 202289 202441 1425 5 wp 116 120 144 159 134 174 626 563 470 427 870 1070 -2.3732 0.95083 -0.65418 0.44885 FALSE
2 216887 217020 1391 20 202447 202563 1426 5 wp 146 177 134 197 153 152 669 618 526 433 794 806 -2.2301 0.60945 -0.48936 0.46041 FALSE
2 217034 217177 1392 20 202595 202736 1427 5 wp 173 178 198 149 182 174 405 529 419 342 435 479 -1.5122 0.36077 -0.49266 0.11158 FALSE
2 217310 217456 1393 20 202868 203017 1428 5 wp 128 143 135 144 131 99 188 292 217 190 151 133 -0.97848 -0.07991 -0.058906 0.83633 FALSE
2 217490 217646 1394 20 203054 203206 1429 5 wp 194 295 256 203 250 185 422 611 506 480 376 481 -1.2647 0.26301 -0.49209 0.1207 FALSE
2 217654 217813 1396 20 203238 203376 1430 5 wp 192 230 209 195 223 225 546 633 621 489 673 725 -1.7365 0.52803 -0.50704 0.17739 FALSE
2 217860 217976 1397 20 203419 203536 1431 5 wp 149 139 146 153 145 164 269 330 297 262 271 215 -1.2553 0.20437 -0.12847 0.66578 FALSE
2 218002 218148 1399 20 203564 203705 1432 5 wp 188 259 239 271 258 210 248 333 319 209 265 285 -0.61173 0.22438 -0.12549 0.67445 FALSE
2 218138 218298 1400 20 203701 203858 1434 5 wp 125 171 173 170 185 159 91 141 127 100 71 69 0.1739 -0.10945 0.23682 0.36119 FALSE
2 218314 218450 1401 20 203867 204012 1435 5 wp 152 199 190 195 224 184 80 76 86 50 43 51 0.92949 -0.29888 0.44683 0.090805 FALSE
2 218597 218729 1406 20 204159 204326 1438 5 wp 176 191 191 182 217 213 29 43 24 20 26 19 2.3356 -0.088535 0.21175 0.48988 FALSE
2 218760 218934 1408 20 204322 204493 1439 5 wp 164 211 194 194 194 234 25 32 34 21 27 18 2.4289 0.006675 0.12415 0.72369 FALSE
2 218948 219094 1409 20 204511 204670 1440 5 wp 168 206 196 212 236 198 36 18 20 23 14 10 2.7144 -0.20734 0.37685 0.25989 FALSE
2 219064 219220 1410 20 204629 204786 1441 5 wp 150 211 204 186 223 182 27 38 28 15 15 13 2.3872 -0.64287 0.70237 0.03315 FALSE
2 219260 219423 1412 20 204822 204952 1444 5 wp 177 215 220 174 207 151 33 46 33 15 14 13 2.2391 -0.94556 0.7299 0.024731 FALSE
2 219414 219560 1414 20 204976 205104 1446 5 wp 182 245 233 228 202 234 40 43 32 19 15 14 2.2991 -0.7992 0.80891 0.010948 FALSE
2 219574 219710 1415 20 205095 205248 1448 5 wp 103 141 142 159 164 129 19 29 22 14 12 10 2.2497 -0.48814 0.70764 0.054237 FALSE
2 219674 219802 1416 20 205230 205365 1449 5 wp 87 111 96 125 121 88 19 30 10 8 6 6 2.1126 -1.0863 1.2542 0.0058604 FALSE
2 227183 227335 2 20 206817 206964 1 6 wp 151 176 198 179 228 147 25 66 50 76 91 70 1.7053 1.2444 -1.184 1.9364e-05 FALSE
2 227513 227665 3 20 207142 207296 2 6 wp 173 232 218 175 194 176 273 442 367 259 243 235 -1.0011 -0.072763 -0.12439 0.67781 FALSE
2 227679 227807 4 20 207312 207456 3 6 wp 162 174 179 166 166 189 422 473 415 329 381 418 -1.5708 0.2384 -0.22823 0.45704 FALSE
2 227815 227966 5 20 207455 207603 4 6 wp 123 123 162 161 178 131 438 455 440 262 272 414 -1.9408 -0.051492 0.2365 0.53881 FALSE
2 227988 228146 6 20 207621 207778 6 6 wp 210 234 224 232 253 239 503 541 486 266 365 431 -1.4233 -0.07527 0.17913 0.60411 FALSE
2 228317 228456 8 20 207933 208092 8 6 wp 186 246 244 300 271 270 162 139 132 84 107 148 0.39343 0.082552 0.23002 0.42718 FALSE
2 228922 229068 13 20 208558 208704 13 6 wp 131 156 157 174 168 159 14 19 20 24 20 13 2.8557 0.57405 -0.40878 0.23721 FALSE
2 229120 229257 14 20 208736 208880 14 6 wp 114 136 117 138 127 145 14 27 4 11 10 10 2.8297 -0.059231 0.21267 0.60646 FALSE
2 229377 229517 16 20 209013 209188 16 6 wp 140 232 226 242 270 190 10 28 20 15 10 22 3.1554 0.17563 0.0529 0.88749 FALSE
2 229532 229714 19 20 209218 209356 19 6 wp 197 260 270 227 223 172 27 23 15 17 11 12 3.259 -0.24183 0.0072071 0.98373 FALSE
2 229895 230035 23 20 209558 209670 23 6 wp 154 182 207 193 164 156 12 15 11 11 11 10 3.624 0.22051 -0.31061 0.4408 FALSE
2 230691 230846 32 20 210305 210461 31 6 wp 154 210 223 197 204 151 19 14 15 8 13 14 3.387 0.0056494 -0.10307 0.78558 FALSE
2 231032 231189 37 20 210689 210822 36 6 wp 166 242 230 179 201 175 23 20 16 13 14 10 3.2095 -0.21085 0.0071305 0.98432 FALSE
2 231247 231385 39 20 210883 211015 38 6 wp 88 132 127 102 120 108 6 10 10 9 5 10 3.5212 0.3527 -0.42499 0.38798 FALSE
2 231357 231499 41 20 210992 211134 40 6 wp 145 172 191 180 197 162 26 13 15 14 10 8 3.0061 -0.30223 0.37732 0.31983 FALSE
2 232403 232531 54 20 212039 212159 49 6 wp 109 179 122 113 121 126 10 14 9 10 17 4 3.4172 0.38941 -0.5726 0.24725 FALSE
2 233312 233464 67 20 212946 213095 60 6 wp 202 232 277 239 252 213 14 18 23 13 11 5 3.4787 -0.45545 0.43138 0.26331 FALSE
2 233902 234052 75 20 213533 213690 68 6 wp 169 185 239 199 192 186 22 19 24 23 13 6 2.97 -0.1698 0.12326 0.72357 FALSE
2 234115 234255 79 20 213749 213889 70 6 wp 134 177 154 164 180 130 17 24 25 14 20 12 2.6045 -0.049239 0.063332 0.85545 FALSE
2 234360 234518 82 20 213965 214105 73 6 wp 161 201 192 152 184 175 29 32 31 16 17 15 2.3736 -0.47421 0.35165 0.27989 FALSE
2 234826 234988 89 20 214446 214628 79 6 wp 112 174 157 177 194 182 22 38 36 24 40 19 1.9917 0.26929 0.0508 0.86426 FALSE
2 234964 235100 91 20 214597 214737 80 6 wp 137 161 157 133 181 185 32 44 44 23 40 41 1.7125 0.26653 -0.13718 0.69198 FALSE
2 235071 235229 92 20 214731 214862 81 6 wp 83 121 139 126 111 96 28 42 38 15 14 3 1.4487 -1.2816 1.2367 0.00095115 FALSE
2 235528 235632 94 20 215136 215284 84 6 wp 68 64 72 70 72 96 61 81 70 33 79 60 -0.26018 0.18232 0.035349 0.94376 FALSE
2 235868 235982 96 20 215501 215615 85 6 wp 144 197 155 153 184 122 42 53 38 40 46 23 1.6836 0.18454 -0.3121 0.29719 FALSE
2 236299 236437 97 20 215925 216062 86 6 wp 87 131 109 94 146 66 35 73 60 57 28 15 0.76654 -0.26037 0.14277 0.78164 FALSE
2 236467 236618 98 20 216097 216247 87 6 wp 198 214 227 219 260 233 311 355 341 307 507 347 -0.8794 0.67605 -0.53275 0.28952 FALSE
2 236641 236801 100 20 216271 216434 88 6 wp 84 92 95 90 97 79 166 222 225 142 181 191 -1.3893 0.21575 -0.25773 0.35924 FALSE
2 236781 236926 101 20 216415 216559 89 6 wp 141 180 202 162 199 136 347 403 427 242 320 390 -1.4021 0.15132 -0.23668 0.49882 FALSE
2 237054 237208 103 20 216680 216840 91 6 wp 102 136 120 115 149 85 153 274 207 144 112 82 -1.0207 -0.42007 0.36423 0.24193 FALSE
2 237221 237365 105 20 216851 216997 93 6 wp 222 272 237 233 251 213 419 448 424 315 607 425 -1.0522 0.52864 -0.61093 0.29325 FALSE
2 237387 237543 106 20 217020 217170 94 6 wp 182 276 260 222 232 227 234 240 251 194 279 217 -0.25974 0.38643 -0.45787 0.16709 FALSE
2 237668 237810 107 20 217294 217442 95 6 wp 227 215 183 187 209 170 14 30 16 22 33 11 3.2049 0.63606 -0.80913 0.054143 FALSE
2 237896 238020 108 20 217527 217652 96 6 wp 180 277 238 228 244 196 10 19 16 11 18 15 3.7343 0.44242 -0.50413 0.16925 FALSE
2 238029 238180 109 20 217660 217785 97 6 wp 97 117 112 160 148 133 6 9 12 6 11 14 3.3841 0.66935 -0.24457 0.58911 FALSE
2 238477 238597 112 20 218076 218228 99 6 wp 158 194 195 163 199 196 45 45 26 36 63 31 2.0106 0.63245 -0.60706 0.073615 FALSE
2 238607 238763 113 20 218237 218390 100 6 wp 194 265 269 273 279 242 27 48 50 37 42 41 2.3313 0.41839 -0.29758 0.31311 FALSE
2 238788 238916 114 20 218417 218549 101 6 wp 84 129 137 110 131 90 17 28 16 24 10 9 2.3043 -0.033757 -0.052047 0.89252 FALSE
2 238963 239117 115 20 218592 218753 102 6 wp 150 162 170 139 219 144 22 27 24 32 29 24 2.5128 0.68586 -0.64813 0.071718 FALSE
2 239700 239848 122 20 219333 219457 110 6 wp 187 255 232 225 251 192 32 37 33 26 28 30 2.5049 0.18456 -0.20741 0.48654 FALSE
2 239904 240010 124 20 219535 219643 112 6 wp 143 154 133 140 150 155 28 37 33 22 21 21 1.9285 -0.14693 0.18405 0.55676 FALSE
2 240023 240155 126 20 219655 219783 114 6 wp 149 197 197 166 178 141 21 56 39 18 23 29 2.0278 -0.24401 0.072118 0.80867 FALSE
2 240341 240494 128 20 219970 220129 116 6 wp 188 209 222 215 210 199 91 161 119 103 101 88 0.54447 0.14056 -0.13988 0.61534 FALSE
2 240517 240663 129 20 220147 220292 117 6 wp 115 157 158 145 178 137 94 167 151 135 74 74 -0.14136 -0.065974 0.1563 0.62514 FALSE
2 240676 240826 130 20 220263 220435 118 6 wp 117 193 171 195 166 182 256 359 324 288 267 253 -1.1892 0.25363 -0.070684 0.81299 FALSE
2 240824 240971 131 20 220451 220598 120 6 wp 159 209 232 187 219 200 406 540 497 450 686 545 -1.4892 0.69917 -0.6846 0.13357 FALSE
2 240990 241144 132 20 220622 220779 121 6 wp 194 173 213 230 198 214 412 475 474 389 689 527 -1.4454 0.70863 -0.57887 0.30727 FALSE
2 241149 241300 133 20 220781 220935 122 6 wp 264 335 335 277 278 266 638 740 677 681 921 724 -1.3677 0.64423 -0.83447 0.031646 FALSE
2 241313 241463 134 20 220945 221097 123 6 wp 76 103 86 72 91 56 36 205 123 164 43 42 -0.57881 -0.010584 -0.28384 0.78372 FALSE
2 241587 241754 135 20 221240 221389 124 6 wp 162 210 183 187 202 186 263 337 272 425 365 356 -0.87073 0.85632 -0.81244 0.0073634 FALSE
2 241802 241948 137 20 221415 221579 125 6 wp 154 180 158 159 220 197 566 726 556 596 711 824 -2.1232 0.67016 -0.45382 0.18754 FALSE
2 241963 242120 138 20 221595 221746 126 6 wp 150 216 187 235 188 185 792 829 794 821 1018 1232 -2.3692 0.79372 -0.65928 0.11565 FALSE
2 242298 242426 141 20 221913 222057 128 6 wp 183 199 205 182 193 211 572 615 550 536 878 690 -1.7937 0.73888 -0.74755 0.17874 FALSE
2 242471 242601 142 20 222096 222233 129 6 wp 146 239 198 206 203 179 259 401 399 368 453 280 -1.0783 0.54617 -0.53168 0.23374 FALSE
2 242758 242908 143 20 222391 222539 130 6 wp 274 344 312 278 347 260 594 854 681 611 551 624 -1.404 0.21631 -0.30224 0.38593 FALSE
2 242917 243077 144 20 222550 222708 131 6 wp 157 221 225 231 228 200 510 664 539 516 674 611 -1.7322 0.54417 -0.41822 0.21011 FALSE
2 243091 243233 145 20 222725 222864 132 6 wp 268 281 245 261 248 235 611 819 744 744 735 703 -1.6566 0.47338 -0.58711 0.10077 FALSE
2 243737 243881 149 20 223392 223514 139 6 wp 188 237 223 191 209 171 73 95 89 67 41 57 1.1187 -0.17951 -0.01398 0.95844 FALSE
2 244963 245087 161 20 224556 224716 155 6 wp 167 152 142 180 180 177 110 160 87 124 77 146 0.17879 0.42015 -0.22328 0.50506 FALSE
2 245069 245226 162 20 224712 224879 156 6 wp 155 217 199 201 187 178 156 216 187 156 108 168 -0.18705 0.087833 -0.10344 0.7172 FALSE
2 245397 245553 165 20 225033 225187 159 6 wp 179 188 190 198 193 199 298 361 313 285 227 289 -1.0188 0.17364 -0.1027 0.73149 FALSE
2 245559 245707 166 20 225193 225342 160 6 wp 149 198 199 180 205 165 199 345 344 230 171 179 -0.9044 -0.1355 0.13873 0.63704 FALSE
2 245987 246127 168 20 225626 225762 162 6 wp 167 158 139 179 169 163 488 563 500 482 618 644 -1.9519 0.62819 -0.51318 0.13047 FALSE
2 246128 246288 169 20 225767 225894 163 6 wp 140 153 148 172 170 150 484 567 493 439 580 625 -2.0279 0.55053 -0.40923 0.25565 FALSE
2 246266 246400 170 20 225901 226034 164 6 wp 144 181 139 144 159 117 323 328 312 282 352 516 -1.2879 0.69699 -0.86064 0.092144 FALSE
2 246424 246574 172 20 226058 226214 165 6 wp 157 181 179 180 169 184 223 295 223 242 293 442 -0.73223 0.86132 -0.82306 0.075743 FALSE
2 246574 246690 173 20 226191 226325 166 6 wp 77 77 96 99 86 76 47 81 68 71 45 68 0.15041 0.38004 -0.33183 0.22723 FALSE
2 246840 247001 174 20 226474 226610 167 6 wp 210 295 252 209 226 168 197 218 195 327 238 261 0.078293 0.88457 -1.2235 3.9978e-05 FALSE
2 247326 247484 179 20 226984 227144 170 6 wp 154 167 171 221 190 181 105 131 100 229 264 258 0.33685 1.6272 -1.3744 2.8049e-06 FALSE
2 249394 249550 207 20 229028 229181 195 6 wp 135 180 191 195 166 179 41 52 38 24 21 29 1.7316 -0.3587 0.45144 0.12025 FALSE
2 249738 249884 209 20 229359 229505 198 6 wp 166 221 200 201 227 200 55 72 50 67 36 36 1.5143 0.11427 -0.023573 0.93028 FALSE
2 249883 250042 210 20 229515 229673 199 6 wp 194 290 273 211 233 207 78 137 109 80 56 73 1.0165 -0.1558 -0.061557 0.827 FALSE
2 250055 250209 211 20 229688 229816 201 6 wp 178 191 179 198 166 207 156 148 170 107 149 185 -0.021859 0.34023 -0.28842 0.40954 FALSE
2 250377 250520 214 20 229989 230144 204 6 wp 140 184 164 179 172 151 309 483 400 345 292 317 -1.4934 0.15409 -0.12224 0.68681 FALSE
2 250521 250638 215 20 230155 230297 205 6 wp 175 213 247 212 244 200 471 667 600 477 422 502 -1.6673 0.15611 -0.1168 0.7169 FALSE
2 250672 250829 217 20 230306 230464 206 6 wp 191 274 207 233 231 219 678 885 752 568 664 753 -2.0053 0.24413 -0.2249 0.52336 FALSE
2 250873 250999 218 20 230484 230631 207 6 wp 198 286 254 213 244 207 432 556 493 417 418 470 -1.2302 0.28007 -0.43583 0.16732 FALSE
2 251505 251663 222 20 231135 231290 210 6 wp 107 139 134 139 201 118 25 56 26 29 17 28 1.6376 -0.046197 0.29765 0.42114 FALSE
2 251700 251866 223 20 231383 231504 211 6 wp 145 170 176 145 129 114 25 25 32 13 12 14 2.3645 -0.61112 0.25972 0.46129 FALSE
2 252064 252234 228 20 231685 231819 214 6 wp 151 214 225 171 172 146 26 32 22 21 8 14 2.6625 -0.43206 0.15735 0.6424 FALSE
2 252551 252712 233 20 232181 232339 218 6 wp 146 159 154 148 176 162 21 21 13 16 12 18 2.85 0.20451 -0.13448 0.70638 FALSE
2 252727 252843 234 20 232354 232484 219 6 wp 138 152 142 133 125 130 20 12 15 22 23 27 2.982 1.0717 -1.238 0.00035968 FALSE
2 253516 253658 246 20 233149 233290 227 6 wp 185 204 209 236 221 210 50 78 48 64 64 86 1.5633 0.75546 -0.61022 0.024818 FALSE
2 253681 253818 247 20 233314 233448 228 6 wp 136 195 201 217 196 164 74 100 74 53 66 42 0.88127 -0.1494 0.26159 0.31631 FALSE
2 253829 253967 248 20 233457 233601 229 6 wp 128 159 160 133 148 154 103 128 141 65 98 104 0.04509 -0.011778 -0.030295 0.91039 FALSE
2 253969 254135 249 20 233601 233733 230 6 wp 216 284 254 283 266 236 320 314 356 200 316 334 -0.63427 0.22978 -0.18023 0.62446 FALSE
2 254150 254307 250 20 233785 233937 231 6 wp 165 258 253 245 231 185 479 681 539 363 312 354 -1.5525 -0.25541 0.22158 0.47655 FALSE
2 254308 254460 251 20 233940 234099 232 6 wp 272 380 384 299 284 255 770 1026 970 466 408 603 -1.641 -0.44665 0.13887 0.69485 FALSE
2 254629 254780 253 20 234265 234425 234 6 wp 127 155 166 170 199 140 351 526 383 285 210 328 -1.6995 -0.14859 0.31831 0.29262 FALSE
2 254799 254947 254 20 234433 234565 235 6 wp 135 176 170 159 129 158 286 453 369 208 195 208 -1.4091 -0.38042 0.27299 0.35906 FALSE
2 255091 255235 255 20 234724 234873 236 6 wp 84 92 78 138 136 131 81 123 96 147 132 99 -0.44029 0.81034 -0.15127 0.58997 FALSE
2 255253 255399 256 20 234889 235034 237 6 wp 100 147 138 163 166 141 184 213 187 200 382 279 -0.83805 1.0332 -0.74731 0.22576 FALSE
2 256978 257116 263 20 236623 236779 244 6 wp 103 109 117 116 119 126 169 251 186 169 140 162 -1.0838 0.1072 0.017918 0.94893 FALSE
2 257116 257260 264 20 236758 236911 245 6 wp 166 179 171 177 193 182 622 645 549 400 578 769 -2.045 0.38974 -0.307 0.57001 FALSE
2 257255 257387 265 20 236899 237052 246 6 wp 149 175 159 161 172 166 723 803 712 582 761 817 -2.4394 0.40398 -0.36688 0.32213 FALSE
2 257418 257575 267 20 237056 237216 247 6 wp 189 229 202 207 220 207 1233 1435 1215 1002 1161 1468 -2.8714 0.35698 -0.33464 0.43309 FALSE
2 257585 257728 268 20 237224 237371 248 6 wp 194 214 203 243 231 222 1462 1661 1339 1200 1632 1698 -3.0915 0.47967 -0.30598 0.50443 FALSE
2 257733 257877 269 20 237371 237517 249 6 wp 207 214 187 225 195 235 1173 1295 1091 1039 1246 1581 -2.7688 0.56891 -0.47381 0.26764 FALSE
2 257892 258039 271 20 237530 237674 250 6 wp 189 225 224 192 197 205 591 824 644 529 499 686 -1.9011 0.20033 -0.30808 0.36137 FALSE
2 258370 258514 273 20 238007 238155 253 6 wp 144 188 186 155 198 127 57 76 68 21 23 23 1.15 -1.1173 0.99342 0.00047365 FALSE
2 258537 258689 274 20 238171 238301 254 6 wp 116 179 173 155 185 130 37 67 43 34 15 12 1.4602 -0.79357 0.79359 0.0091529 FALSE
2 265634 265749 2 20 239342 239456 2 7 wp 86 103 118 105 107 75 55 123 69 87 48 54 0.13009 0.10544 -0.21716 0.53115 FALSE
2 265936 266086 4 20 239642 239792 5 7 wp 148 221 223 185 218 175 128 184 167 145 150 113 0.085285 0.24463 -0.28071 0.32245 FALSE
2 266139 266282 5 20 239842 239992 6 7 wp 80 138 149 87 117 69 28 61 61 63 35 29 1.0823 0.2451 -0.67405 0.13022 FALSE
2 266509 266635 6 20 240216 240343 7 7 wp 182 191 185 169 220 168 57 108 81 87 69 50 0.99149 0.22762 -0.24992 0.33925 FALSE
2 266660 266796 7 20 240367 240508 8 7 wp 173 185 212 190 187 142 94 178 140 115 93 113 0.27782 0.12342 -0.27671 0.31228 FALSE
2 266820 266938 8 20 240518 240644 9 7 wp 193 218 193 193 198 187 381 357 280 287 432 544 -0.99307 0.74898 -0.82684 0.12723 FALSE
2 266955 267099 9 20 240654 240804 10 7 wp 157 201 154 163 190 169 499 536 474 402 442 515 -1.7901 0.29752 -0.28052 0.37256 FALSE
2 267107 267254 10 20 240814 240966 11 7 wp 155 203 165 184 182 175 536 542 521 467 601 578 -1.8505 0.49137 -0.44989 0.20234 FALSE
2 267258 267386 11 20 240964 241091 12 7 wp 120 155 167 160 152 123 280 438 318 244 196 183 -1.4361 -0.25666 0.22487 0.44851 FALSE
2 267572 267705 12 20 241277 241420 13 7 wp 126 170 161 131 136 136 49 102 65 63 31 38 0.88263 -0.23067 0.045922 0.86033 FALSE
2 267742 267877 13 20 241439 241584 14 7 wp 239 241 228 210 248 180 56 103 81 56 53 76 1.3732 0.10388 -0.27974 0.3116 FALSE
2 267925 268065 14 20 241597 241773 15 7 wp 180 192 186 188 213 161 39 80 61 60 29 55 1.4407 0.15297 -0.16247 0.53823 FALSE
2 268508 268656 20 20 242221 242364 23 7 wp 133 169 154 146 161 168 154 173 190 123 98 167 -0.40761 0.032822 0.02291 0.93419 FALSE
2 268674 268810 21 20 242382 242526 24 7 wp 161 193 175 180 187 165 258 374 280 201 166 272 -0.99173 -0.048959 0.044773 0.87951 FALSE
2 268986 269132 24 20 242692 242838 28 7 wp 209 273 198 254 237 225 966 1210 1012 818 777 1236 -2.4473 0.28177 -0.21835 0.57911 FALSE
2 269138 269283 25 20 242847 242998 29 7 wp 153 223 204 215 182 163 818 1060 861 674 720 792 -2.4656 0.13908 -0.19318 0.59611 FALSE
2 269338 269476 26 20 243009 243178 30 7 wp 124 157 157 183 177 172 590 815 662 728 759 700 -2.4536 0.55378 -0.2779 0.42669 FALSE
2 269477 269613 27 20 243184 243320 31 7 wp 155 176 199 139 170 119 235 475 402 302 230 198 -1.2538 -0.1129 -0.21226 0.53268 FALSE
2 269746 269898 28 20 243478 243634 32 7 wp 160 201 161 191 178 159 91 98 99 81 101 152 0.6329 0.66501 -0.66167 0.039316 FALSE
2 269900 270044 29 20 243630 243774 33 7 wp 150 149 144 151 133 112 72 106 99 71 52 85 0.47669 0.052392 -0.23512 0.34605 FALSE
2 270168 270324 30 20 243874 244035 34 7 wp 150 173 181 201 196 212 667 726 584 684 957 1107 -2.2037 0.92743 -0.65828 0.18976 FALSE
2 270343 270481 31 20 244048 244188 35 7 wp 158 161 215 203 179 187 809 736 674 703 1174 1134 -2.3022 0.88351 -0.79911 0.20138 FALSE
2 270506 270662 32 20 244218 244370 36 7 wp 197 232 217 270 194 237 834 985 779 822 1053 1062 -2.2308 0.63801 -0.52529 0.1731 FALSE
2 270669 270789 33 20 244377 244497 37 7 wp 70 101 111 107 115 86 100 194 154 209 92 66 -0.86622 0.19453 -0.070991 0.91972 FALSE
2 271202 271345 39 20 244909 245063 43 7 wp 200 202 182 195 190 202 79 103 72 61 55 81 0.99802 0.096394 -0.10426 0.69506 FALSE
2 271623 271742 44 20 245322 245470 49 7 wp 141 169 204 221 215 187 35 28 47 27 34 47 1.9967 0.42876 -0.15909 0.57267 FALSE
2 272066 272215 47 20 245754 245880 53 7 wp 144 193 170 137 149 122 37 45 44 31 14 19 1.7916 -0.51594 0.19309 0.52364 FALSE
2 272393 272521 50 20 246066 246201 55 7 wp 134 159 173 176 209 161 47 55 35 35 21 20 1.5498 -0.38779 0.60439 0.036007 FALSE
2 272512 272665 52 20 246216 246358 56 7 wp 187 209 174 220 188 231 62 66 50 33 54 69 1.4608 0.26643 -0.1097 0.75099 FALSE
2 272678 272834 53 20 246375 246525 57 7 wp 128 147 176 147 165 152 70 109 99 44 34 42 0.48994 -0.7411 0.77511 0.0027772 FALSE
2 272821 272975 54 20 246523 246679 58 7 wp 192 211 257 236 216 209 152 272 228 128 90 148 -0.17716 -0.35645 0.35037 0.22575 FALSE
2 272992 273125 55 20 246699 246825 59 7 wp 125 157 144 157 168 190 228 344 303 175 167 158 -1.2449 -0.33141 0.60454 0.038585 FALSE
2 273133 273292 56 20 246829 246987 60 7 wp 143 199 194 197 218 188 636 884 743 523 537 616 -2.2969 0.035642 0.13111 0.69962 FALSE
2 273311 273441 57 20 247006 247146 61 7 wp 183 226 250 236 238 189 698 927 795 627 564 592 -2.0962 0.023464 -0.025146 0.94242 FALSE
2 273458 273608 58 20 247162 247310 62 7 wp 171 194 192 185 226 162 601 828 651 541 537 614 -2.1099 0.16993 -0.14854 0.65877 FALSE
2 273640 273762 59 20 247342 247462 63 7 wp 173 196 163 181 193 170 354 524 392 303 356 290 -1.4547 0.061544 -0.046416 0.87853 FALSE
2 273926 274086 60 20 247625 247787 64 7 wp 119 168 157 174 172 160 33 37 45 43 29 26 1.7273 0.23089 -0.04632 0.87091 FALSE
2 274105 274219 61 20 247798 247969 65 7 wp 159 190 168 183 188 136 16 24 15 32 8 10 3.0264 0.32872 -0.37476 0.2827 FALSE
2 274328 274460 63 20 248026 248142 66 7 wp 72 103 96 72 125 65 13 16 14 6 2 1 2.4333 -1.7951 1.7296 0.00744 FALSE
2 274449 274591 64 20 248161 248317 67 7 wp 169 190 177 205 185 198 16 27 21 22 12 16 2.863 0.11389 0.009939 0.97658 FALSE
2 274821 274969 68 20 248519 248684 71 7 wp 136 158 163 216 186 180 28 25 26 24 10 10 2.3136 -0.38692 0.72587 0.030972 FALSE
2 275178 275314 71 20 248876 249018 73 7 wp 177 238 237 222 278 200 93 104 115 23 30 30 0.83506 -1.4518 1.5442 8.4903e-08 TRUE
2 275359 275497 72 20 249052 249196 74 7 wp 209 311 268 261 253 257 161 216 181 62 42 71 0.27605 -1.2143 1.185 5.7328e-05 FALSE
2 275510 275665 73 20 249209 249367 75 7 wp 166 252 233 230 192 200 96 164 152 62 33 46 0.45003 -1.0743 1.0112 0.00029561 FALSE
2 275780 275931 74 20 249481 249627 76 7 wp 150 222 206 141 181 133 23 33 27 26 9 11 2.5829 -0.38516 0.033644 0.91985 FALSE
2 275971 276100 75 20 249671 249823 77 7 wp 159 238 195 211 204 201 24 37 30 17 18 16 2.4876 -0.3634 0.41916 0.19175 FALSE
2 276134 276270 76 20 249834 249968 78 7 wp 149 152 169 206 168 156 21 33 23 12 7 17 2.4069 -0.62763 0.78544 0.025719 FALSE
2 276272 276410 77 20 249998 250132 79 7 wp 232 284 260 261 238 247 46 45 50 33 33 25 2.2374 -0.17406 0.11028 0.71306 FALSE
2 276449 276588 78 20 250151 250286 80 7 wp 130 191 213 184 210 149 36 75 48 25 21 17 1.5412 -0.85264 0.87112 0.003254 FALSE
2 276742 276878 79 20 250439 250575 81 7 wp 135 170 181 201 167 141 290 502 386 315 354 283 -1.4759 0.18562 -0.12909 0.67011 FALSE
2 276892 277050 80 20 250591 250748 82 7 wp 184 256 243 246 247 235 451 659 528 489 519 544 -1.4763 0.39729 -0.3062 0.34767 FALSE
2 277059 277219 81 20 250759 250913 83 7 wp 147 175 159 211 199 186 477 604 490 478 492 623 -1.9244 0.47977 -0.18216 0.57237 FALSE
2 277222 277378 82 20 250923 251076 84 7 wp 254 297 287 250 303 242 464 604 604 365 432 619 -1.2114 0.22171 -0.31249 0.38089 FALSE
2 277397 277540 83 20 251094 251236 85 7 wp 181 223 165 210 209 214 162 247 215 129 147 154 -0.33376 -0.059578 0.20325 0.48091 FALSE
2 277551 277692 84 20 251258 251392 86 7 wp 181 185 174 167 204 160 65 120 97 69 48 83 0.74786 -0.020189 -0.025139 0.92282 FALSE
2 277700 277852 85 20 251398 251548 87 7 wp 172 172 185 196 189 143 66 73 88 41 40 48 1.0065 -0.35687 0.3326 0.20412 FALSE
2 277874 278021 86 20 251572 251718 88 7 wp 161 232 225 190 266 207 30 61 50 46 21 19 1.9268 -0.23566 0.33328 0.2911 FALSE
2 278207 278348 89 20 251906 252048 90 7 wp 171 228 254 226 250 222 12 26 19 27 17 18 3.308 0.59546 -0.50216 0.13232 FALSE
2 278405 278540 90 20 252078 252219 91 7 wp 125 164 168 139 159 135 15 44 24 14 6 11 2.2632 -0.93798 0.85359 0.019732 FALSE
2 278719 278863 91 20 252417 252561 92 7 wp 256 402 405 359 415 286 33 39 23 35 15 24 3.2542 0.09638 -0.1044 0.76032 FALSE
2 278878 279021 92 20 252578 252718 93 7 wp 76 153 125 127 144 101 5 9 6 12 3 4 3.9201 0.3944 -0.31955 0.5833 FALSE
2 279046 279197 93 20 252732 252883 94 7 wp 148 165 150 154 202 128 17 21 17 16 4 5 2.8661 -0.67478 0.71501 0.090276 FALSE
2 279809 279925 103 20 253492 253648 105 7 wp 159 195 188 220 201 222 20 30 9 17 18 13 2.9921 0.1757 0.066586 0.84679 FALSE
2 279946 280090 104 20 253674 253789 108 7 wp 167 257 228 197 196 189 25 40 35 19 14 14 2.4889 -0.61814 0.45485 0.15883 FALSE
2 280281 280438 107 20 253978 254135 111 7 wp 192 286 267 297 287 258 129 132 176 59 49 95 0.52946 -0.66423 0.84004 0.0039513 FALSE
2 280455 280593 108 20 254147 254289 112 7 wp 174 247 246 200 220 188 222 264 245 84 73 117 -0.36352 -0.96431 0.82828 0.0043161 FALSE
2 280611 280749 109 20 254310 254470 113 7 wp 144 186 182 168 196 142 94 170 143 73 25 34 0.13129 -1.1513 1.122 5.6164e-05 FALSE
2 280796 280952 110 20 254496 254650 114 7 wp 195 215 235 236 239 208 152 203 179 118 90 116 0.060545 -0.26 0.32928 0.25078 FALSE
2 281256 281415 111 20 254954 255116 115 7 wp 137 151 191 164 134 179 146 262 213 165 114 124 -0.57029 -0.14315 0.13927 0.62203 FALSE
2 281432 281560 112 20 255131 255258 116 7 wp 121 202 165 161 182 124 234 377 344 225 159 182 -1.1821 -0.2815 0.21212 0.47105 FALSE
2 281597 281746 113 20 255284 255466 117 7 wp 165 240 228 208 205 219 300 386 388 269 187 258 -0.98928 -0.13478 0.13746 0.64599 FALSE
2 281756 281908 115 20 255455 255609 118 7 wp 235 291 303 243 312 222 345 375 389 246 242 360 -0.65314 0.057939 -0.16481 0.58546 FALSE
2 281915 282056 116 20 255612 255750 119 7 wp 146 190 168 171 191 148 124 136 124 109 67 133 0.16526 0.13021 -0.12534 0.64048 FALSE
2 282117 282251 117 20 255813 255949 120 7 wp 194 210 187 211 213 202 76 85 77 50 49 61 1.0982 -0.11535 0.183 0.49546 FALSE
2 282252 282386 118 20 255948 256080 121 7 wp 171 220 225 232 211 238 37 65 58 35 41 68 1.7381 0.32248 -0.1776 0.51836 FALSE
2 282397 282555 119 20 256094 256251 123 7 wp 214 235 214 217 260 193 33 42 43 37 19 25 2.2828 -0.080663 0.075438 0.79829 FALSE
2 282564 282681 120 20 256260 256398 124 7 wp 95 148 127 143 170 140 13 24 19 24 16 15 2.5109 0.44663 -0.15823 0.65513 FALSE
2 282754 282894 123 20 256452 256588 127 7 wp 141 199 165 178 176 177 34 39 31 30 36 27 2.0611 0.30588 -0.23681 0.41263 FALSE
2 282916 283072 124 20 256601 256767 129 7 wp 160 174 162 171 165 162 39 35 32 33 43 37 2.0099 0.5531 -0.56043 0.046782 FALSE
2 283053 283192 125 20 256776 256892 130 7 wp 107 118 126 114 125 117 36 27 28 30 39 28 1.7229 0.54896 -0.53892 0.082059 FALSE
2 283211 283377 126 20 256905 257076 131 7 wp 173 235 272 225 217 213 46 50 49 43 94 58 1.9959 0.90129 -0.95262 0.0061276 FALSE
2 283403 283547 127 20 257116 257245 132 7 wp 122 208 200 159 176 122 30 66 45 47 47 25 1.7042 0.25023 -0.46568 0.16492 FALSE
2 283652 283794 129 20 257344 257479 134 7 wp 132 178 178 122 152 144 121 163 151 112 173 109 -0.054376 0.33961 -0.56251 0.13598 FALSE
2 283788 283954 131 20 257513 257675 136 7 wp 144 174 172 162 203 185 234 286 229 194 253 181 -0.83376 0.21614 -0.05649 0.86056 FALSE
2 284626 284765 142 20 258333 258464 145 7 wp 152 199 197 163 193 162 56 72 44 27 33 34 1.4557 -0.40344 0.31502 0.25139 FALSE
2 284913 285039 145 20 258611 258731 149 7 wp 169 199 207 178 177 162 39 34 28 17 21 22 2.2872 -0.29316 0.13013 0.67408 FALSE
2 285048 285205 147 20 258746 258885 151 7 wp 152 193 191 143 174 137 18 26 25 14 10 11 2.7454 -0.51077 0.26122 0.4712 FALSE
2 286544 286654 7 20 260238 260352 6 8 wp 156 155 185 168 181 128 32 35 24 21 21 19 2.2352 -0.11269 0.036097 0.90871 FALSE
2 286669 286814 9 20 260366 260511 8 8 wp 182 234 219 203 207 203 38 46 31 36 39 33 2.2493 0.37693 -0.43307 0.12681 FALSE
2 286994 287143 11 20 260666 260823 12 8 wp 175 198 249 203 209 218 96 108 99 61 63 94 0.81246 -0.020648 0.036669 0.89342 FALSE
2 287307 287442 15 20 261005 261142 16 8 wp 165 229 260 172 184 179 258 358 323 274 267 315 -0.74402 0.33379 -0.61981 0.038734 FALSE
2 287462 287582 16 20 261158 261274 17 8 wp 157 206 203 179 178 179 381 465 355 339 325 479 -1.3118 0.38193 -0.46218 0.13754 FALSE
2 287606 287756 17 20 261302 261448 18 8 wp 125 145 142 165 134 169 511 586 545 546 592 727 -2.22 0.63664 -0.45514 0.16963 FALSE
2 287780 287937 18 20 261475 261629 19 8 wp 135 191 179 171 179 195 486 584 507 470 413 586 -1.8735 0.34879 -0.2341 0.46272 FALSE
2 287954 288110 19 20 261649 261804 20 8 wp 190 222 229 184 187 179 349 522 428 400 263 325 -1.2243 0.07136 -0.30052 0.32335 FALSE
2 288417 288566 21 20 262106 262264 22 8 wp 164 202 207 187 173 138 87 101 79 46 29 50 0.88095 -0.63945 0.42473 0.10575 FALSE
2 288600 288753 22 20 262298 262450 23 8 wp 118 218 249 191 249 197 96 122 100 42 49 46 0.63937 -0.7486 0.88248 0.0082705 FALSE
2 288904 289053 24 20 262596 262751 25 8 wp 137 166 152 219 180 220 125 190 166 108 95 127 -0.28497 -0.073005 0.51434 0.064311 FALSE
2 289075 289203 25 20 262774 262922 26 8 wp 183 240 218 226 233 175 151 212 181 120 93 133 0.023365 -0.18955 0.16051 0.57451 FALSE
2 289311 289450 26 20 263006 263151 27 8 wp 144 183 200 185 180 174 261 382 325 280 232 226 -1.0899 0.079973 -0.050399 0.86566 FALSE
2 289483 289620 27 20 263180 263342 28 8 wp 182 248 240 239 246 263 526 689 534 583 663 748 -1.607 0.65525 -0.493 0.14926 FALSE
2 289651 289790 28 20 263349 263488 29 8 wp 220 304 274 297 281 243 665 708 655 641 829 1040 -1.5856 0.75592 -0.72135 0.094358 FALSE
2 289808 289946 29 20 263505 263643 30 8 wp 142 169 197 170 194 142 283 368 349 290 278 271 -1.197 0.21165 -0.23 0.44332 FALSE
2 289976 290110 30 20 263678 263805 31 8 wp 156 164 176 178 176 121 183 301 238 226 148 153 -0.73613 0.020891 -0.10686 0.71197 FALSE
2 290124 290264 31 20 263822 263958 32 8 wp 166 135 175 160 167 148 102 130 138 92 107 107 0.1593 0.19242 -0.21809 0.40931 FALSE
2 290652 290789 36 20 264348 264490 39 8 wp 177 268 256 232 251 209 172 266 226 139 199 174 -0.13679 0.11016 -0.12983 0.65706 FALSE
2 291048 291159 41 20 264725 264860 45 8 wp 136 140 167 173 206 177 344 383 348 214 308 320 -1.5046 0.10552 0.20859 0.54163 FALSE
2 291194 291347 42 20 264883 265046 46 8 wp 152 170 165 184 216 171 470 579 477 303 379 373 -1.865 -0.067663 0.28006 0.36363 FALSE
2 292174 292320 50 20 265867 266036 57 8 wp 172 212 202 199 232 184 39 71 48 32 47 46 1.6898 0.14394 -0.086432 0.75038 FALSE
2 292467 292594 51 20 266162 266290 58 8 wp 185 231 218 206 241 158 29 52 37 21 16 20 2.2216 -0.57508 0.49046 0.10957 FALSE
2 292624 292753 52 20 266322 266444 59 8 wp 140 143 180 169 165 155 21 32 14 26 11 7 2.5839 -0.13657 0.20418 0.55828 FALSE
2 292805 292925 53 20 266499 266620 60 8 wp 143 182 167 161 193 138 23 39 25 26 14 5 2.2932 -0.4778 0.46387 0.16424 FALSE
2 293293 293438 59 20 266992 267134 66 8 wp 173 198 176 187 172 168 109 126 129 115 124 88 0.36991 0.3092 -0.37577 0.16885 FALSE
2 293475 293618 60 20 267153 267299 67 8 wp 135 195 233 185 225 177 217 284 282 274 266 245 -0.70503 0.47016 -0.40988 0.16731 FALSE
2 293631 293771 61 20 267316 267468 68 8 wp 151 217 183 187 192 161 312 422 395 403 539 404 -1.2552 0.73231 -0.7675 0.052231 FALSE
2 293952 294115 63 20 267644 267798 70 8 wp 165 200 215 187 200 166 320 409 354 296 350 335 -1.1213 0.32488 -0.40357 0.18216 FALSE
2 294206 294328 64 20 267904 268025 71 8 wp 78 106 116 109 118 83 20 49 29 17 10 5 1.4163 -1.1272 1.1649 0.002924 FALSE
2 294363 294512 65 20 268050 268204 72 8 wp 197 237 279 239 247 201 50 75 58 36 49 42 1.7511 -0.05049 -0.012383 0.96497 FALSE
2 294548 294670 66 20 268246 268394 73 8 wp 102 161 124 161 187 118 25 44 32 44 28 22 1.7283 0.37208 -0.11603 0.73207 FALSE
2 294686 294812 67 20 268384 268513 74 8 wp 140 167 167 192 171 153 40 44 40 29 23 35 1.7177 -0.051101 0.16232 0.57084 FALSE
2 294845 294989 68 20 268521 268685 75 8 wp 116 168 136 161 166 180 27 55 43 34 32 19 1.5443 -0.074743 0.34638 0.24164 FALSE
2 294947 295126 69 20 268701 268844 76 8 wp 141 165 162 158 163 121 55 101 84 36 40 48 0.76427 -0.47338 0.37495 0.14969 FALSE
2 295180 295302 70 20 268847 268997 77 8 wp 191 221 233 255 251 212 198 259 234 105 160 133 -0.31474 -0.32153 0.46322 0.11188 FALSE
2 295331 295473 71 20 269021 269147 78 8 wp 168 212 200 170 209 124 223 353 279 146 114 131 -0.76316 -0.65423 0.42855 0.14035 FALSE
2 295480 295614 72 20 269149 269325 79 8 wp 139 187 164 210 196 210 458 570 561 346 437 453 -1.9211 0.10259 0.22643 0.46983 FALSE
2 295655 295792 73 20 269327 269487 80 8 wp 134 151 149 141 200 172 355 552 429 337 376 323 -1.8215 0.11695 0.11268 0.71262 FALSE
2 295780 295936 74 20 269474 269637 81 8 wp 135 196 173 204 191 155 459 717 592 463 399 419 -2.0203 0.011551 0.1074 0.73461 FALSE
2 295957 296087 75 20 269656 269810 82 8 wp 191 294 284 170 219 165 294 471 428 215 163 171 -0.84725 -0.6445 0.16973 0.57055 FALSE
2 296426 296566 78 20 270099 270260 84 8 wp 109 158 181 183 186 184 155 331 260 233 132 179 -0.92921 0.032194 0.2776 0.41259 FALSE
2 296889 297017 85 20 270581 270705 87 8 wp 117 139 142 125 179 134 658 819 711 606 471 685 -2.6797 0.13906 -0.0141 0.96683 FALSE
2 297061 297203 87 20 270761 270896 89 8 wp 174 210 223 203 222 193 1298 1377 1299 1023 1024 1540 -2.9474 0.29278 -0.27528 0.51926 FALSE
2 297204 297342 88 20 270902 271035 90 8 wp 141 155 115 159 152 123 570 800 708 652 510 512 -2.5382 0.15467 -0.10108 0.76225 FALSE
2 297358 297509 89 20 271050 271203 91 8 wp 158 201 194 201 202 171 906 1050 930 918 1282 1116 -2.6134 0.66435 -0.62029 0.15156 FALSE
2 297508 297646 90 20 271201 271346 92 8 wp 127 174 156 200 188 179 523 636 543 579 1086 601 -2.1254 0.89554 -0.58749 0.48278 FALSE
2 297678 297827 91 20 271373 271524 93 8 wp 149 187 186 212 185 179 292 370 344 375 795 392 -1.1686 1.1257 -0.98976 0.29155 FALSE
2 298196 298337 94 20 271889 272031 96 8 wp 98 148 139 129 137 117 224 418 300 347 297 178 -1.4896 0.3017 -0.30937 0.52328 FALSE
2 298378 298506 95 20 272074 272212 97 8 wp 136 138 152 172 161 139 462 620 573 477 592 514 -2.1662 0.40979 -0.28036 0.38578 FALSE
2 298508 298669 96 20 272231 272365 98 8 wp 152 165 129 196 157 204 742 824 726 572 679 871 -2.581 0.33893 -0.028124 0.94211 FALSE
2 298676 298820 97 20 272376 272517 99 8 wp 143 192 197 213 223 240 730 819 743 630 725 774 -2.3434 0.3477 0.0021505 0.99517 FALSE
2 298984 299136 99 20 272682 272833 101 8 wp 132 125 123 140 130 153 204 296 216 182 131 238 -1.1094 0.083408 0.057438 0.85966 FALSE
2 299149 299323 100 20 272840 272977 102 8 wp 119 116 134 116 105 126 94 142 111 65 43 80 -0.11292 -0.41748 0.31986 0.20072 FALSE
2 299294 299450 101 20 272993 273151 103 8 wp 117 149 129 153 168 142 43 73 67 52 33 55 0.90507 0.083633 0.13469 0.60798 FALSE
2 299442 299600 102 20 273161 273308 104 8 wp 242 214 235 226 237 223 99 104 87 47 31 78 1.0387 -0.45363 0.42088 0.17273 FALSE
2 299613 299761 103 20 273321 273475 105 8 wp 165 162 167 203 182 178 55 74 58 36 24 34 1.1976 -0.52741 0.69969 0.010255 FALSE
2 299782 299942 104 20 273514 273646 106 8 wp 192 286 284 234 269 224 68 112 63 50 34 43 1.438 -0.46078 0.39209 0.17192 FALSE
2 301481 301633 106 20 275183 275317 108 8 wp 190 249 231 176 185 173 72 126 105 46 54 46 0.9422 -0.57023 0.23729 0.37884 FALSE
2 301746 301917 108 20 275466 275618 109 8 wp 192 193 208 170 163 174 26 53 51 34 21 24 1.994 -0.24333 0.0054192 0.98502 FALSE
2 301949 302099 109 20 275668 275802 110 8 wp 181 238 239 190 198 220 32 46 50 34 57 38 2.1471 0.48796 -0.6003 0.035605 FALSE
2 302120 302251 110 20 275822 275952 111 8 wp 181 284 226 223 230 209 35 37 38 24 20 24 2.425 -0.23374 0.17054 0.57528 FALSE
2 302242 302400 111 20 275989 276139 112 8 wp 147 138 167 159 176 155 34 21 31 16 28 15 2.1725 -0.087425 0.18772 0.55692 FALSE
2 302455 302613 112 20 276130 276312 113 8 wp 139 189 162 191 209 190 20 18 24 21 23 18 2.7624 0.46336 -0.20176 0.53926 FALSE
2 302750 302902 115 20 276455 276602 116 8 wp 246 283 286 255 237 221 23 42 27 19 29 28 2.9466 0.2042 -0.4085 0.19486 FALSE
2 303354 303506 120 20 277049 277206 124 8 wp 113 154 122 142 157 133 22 27 32 29 17 32 2.0487 0.40721 -0.26538 0.40025 FALSE
2 303693 303815 122 20 277380 277513 127 8 wp 97 130 121 97 154 88 32 39 32 43 39 32 1.5378 0.61225 -0.66637 0.042646 FALSE
2 303819 303979 123 20 277510 277657 128 8 wp 139 181 183 158 157 219 74 69 58 110 172 98 1.0766 1.3766 -1.277 0.012928 FALSE
2 303983 304129 124 20 277678 277828 129 8 wp 159 207 165 193 223 199 101 102 84 167 259 179 0.65226 1.5365 -1.3337 0.0029467 FALSE
2 304603 304765 128 20 278326 278468 133 8 wp 115 184 191 130 129 122 69 95 63 88 106 58 0.88396 0.63156 -0.98781 0.006184 FALSE
2 304781 304934 130 20 278482 278632 134 8 wp 120 192 170 152 181 107 71 138 89 83 55 56 0.49146 -0.13462 -0.0071643 0.98018 FALSE
2 304944 305096 131 20 278644 278794 135 8 wp 128 168 171 165 159 162 113 128 120 81 107 151 0.14192 0.3647 -0.30846 0.31789 FALSE
2 305106 305237 132 20 278773 278935 137 8 wp 145 138 162 176 166 178 210 266 198 133 195 281 -0.80883 0.31579 -0.104 0.81768 FALSE
2 305265 305413 133 20 278965 279113 138 8 wp 106 153 153 137 125 155 295 340 267 160 260 342 -1.3683 0.21353 -0.18411 0.71866 FALSE
2 305424 305530 134 20 279105 279234 139 8 wp 167 191 161 184 176 146 582 633 528 317 614 745 -1.9736 0.39902 -0.45651 0.48787 FALSE
2 305568 305701 135 20 279267 279401 140 8 wp 171 201 215 170 198 152 749 877 723 430 656 689 -2.2275 0.058043 -0.24672 0.55737 FALSE
2 305718 305877 136 20 279418 279574 141 8 wp 143 180 164 163 164 161 559 675 588 437 590 509 -2.1274 0.22066 -0.22387 0.51169 FALSE
2 305895 306049 137 20 279585 279748 142 8 wp 186 217 231 241 250 182 342 589 469 341 354 382 -1.338 0.10816 -0.039066 0.89877 FALSE
2 306231 306363 138 20 279931 280057 143 8 wp 140 162 145 148 185 148 199 313 216 211 332 272 -0.90006 0.65563 -0.56659 0.17876 FALSE
2 306379 306539 139 20 280063 280239 144 8 wp 175 224 226 233 227 230 566 611 508 433 786 769 -1.6686 0.69781 -0.55637 0.33991 FALSE
2 306548 306692 140 20 280246 280389 145 8 wp 174 231 234 197 196 196 608 784 623 485 680 649 -1.8806 0.31968 -0.43742 0.21153 FALSE
2 306701 306856 141 20 280402 280554 146 8 wp 213 308 268 314 285 220 865 1027 872 635 672 959 -2.0411 0.16548 -0.12101 0.74537 FALSE
2 306872 307005 142 20 280564 280704 147 8 wp 201 210 194 219 217 190 467 674 510 394 282 448 -1.6473 -0.092921 0.12168 0.69632 FALSE
2 307110 307250 143 20 280808 280952 148 8 wp 117 151 126 160 143 159 59 95 75 50 69 77 0.57777 0.25273 -0.028075 0.91122 FALSE
2 307219 307344 144 20 280921 281046 149 8 wp 150 224 176 183 160 138 82 95 103 57 105 61 0.74416 0.14599 -0.34569 0.33132 FALSE
2 307545 307682 145 20 281240 281388 150 8 wp 203 244 250 200 240 155 227 319 279 196 163 143 -0.4548 -0.2472 9.3058e-05 0.99975 FALSE
2 307699 307839 146 20 281404 281566 151 8 wp 157 200 206 228 192 208 374 391 362 231 345 348 -1.2403 0.16726 -0.01062 0.97702 FALSE
2 307886 308022 148 20 281586 281723 152 8 wp 162 202 183 177 172 144 256 332 294 166 154 192 -0.90602 -0.32371 0.16102 0.58252 FALSE
2 308557 308737 157 20 282283 282440 160 8 wp 168 246 222 192 212 182 68 85 87 65 51 54 1.1825 -0.035777 -0.085685 0.7491 FALSE
2 308846 309004 158 20 282539 282701 161 8 wp 86 131 121 118 129 94 18 46 27 33 20 8 1.6918 -0.091074 0.096837 0.77674 FALSE
2 308995 309143 159 20 282710 282840 162 8 wp 126 157 158 130 160 133 39 91 60 57 30 27 1.021 -0.25286 0.18373 0.49848 FALSE
2 309310 309455 161 20 282989 283150 164 8 wp 147 141 168 189 192 160 141 177 151 119 107 141 -0.2517 0.10513 0.12233 0.65804 FALSE
2 309464 309619 162 20 283164 283318 165 8 wp 161 181 151 170 184 159 346 355 323 241 320 543 -1.2837 0.54743 -0.5092 0.41674 FALSE
2 309595 309759 163 20 283294 283459 166 8 wp 159 196 179 176 203 217 579 552 494 476 593 814 -1.8493 0.6484 -0.49156 0.32959 FALSE
2 309772 309918 164 20 283472 283594 167 8 wp 114 156 131 178 180 163 654 824 673 555 579 726 -2.6464 0.24975 0.12152 0.72214 FALSE
2 309915 310073 165 20 283616 283758 168 8 wp 175 176 151 162 167 202 724 767 646 664 843 1013 -2.3108 0.68579 -0.61657 0.15889 FALSE
2 310067 310231 166 20 283783 283931 169 8 wp 175 226 192 194 199 188 585 689 517 529 571 483 -1.8207 0.28271 -0.31966 0.33008 FALSE
2 310247 310393 167 20 283947 284096 170 8 wp 315 364 350 353 348 277 475 649 601 441 527 494 -0.95547 0.23469 -0.32588 0.32954 FALSE
2 310544 310689 168 20 284244 284405 171 8 wp 75 118 96 115 106 70 54 130 82 75 54 60 -0.069067 0.0024689 -0.0035541 0.99084 FALSE
2 310720 310862 169 20 284422 284564 172 8 wp 143 172 210 203 170 189 260 311 232 217 297 372 -0.84207 0.60122 -0.50192 0.2118 FALSE
2 310875 311015 170 20 284575 284718 173 8 wp 153 191 164 178 175 166 270 434 371 329 328 316 -1.2813 0.33791 -0.31642 0.29535 FALSE
2 311041 311175 171 20 284742 284874 174 8 wp 241 315 237 249 269 247 790 910 772 753 1031 1011 -1.8664 0.63788 -0.69952 0.067197 FALSE
2 311212 311338 172 20 284914 285040 175 8 wp 183 205 201 196 195 180 782 878 785 624 840 980 -2.2789 0.45421 -0.51244 0.21867 FALSE
2 311349 311499 173 20 285051 285201 176 8 wp 162 211 242 259 300 228 560 749 625 536 474 605 -1.8754 0.2015 0.14714 0.65953 FALSE
2 311735 311887 174 20 285430 285558 177 8 wp 150 167 164 141 135 154 422 804 637 675 556 524 -2.1365 0.40605 -0.57404 0.083585 FALSE
2 311899 312059 176 20 285599 285760 178 8 wp 195 180 178 226 213 157 693 1030 790 905 804 958 -2.3745 0.55738 -0.48259 0.19587 FALSE
2 312061 312219 178 20 285761 285922 180 8 wp 204 193 232 239 223 225 1101 1453 1221 1387 1437 1768 -2.7923 0.74606 -0.63417 0.15715 FALSE
2 312254 312414 179 20 285939 286069 182 8 wp 167 235 215 188 181 199 920 1038 948 897 931 1124 -2.4719 0.47319 -0.58833 0.13153 FALSE
2 312409 312558 181 20 286106 286252 184 8 wp 159 206 197 226 202 164 563 704 643 576 547 697 -1.9885 0.38752 -0.32414 0.33598 FALSE
2 312730 312884 184 20 286426 286610 187 8 wp 154 237 194 231 218 203 167 227 198 182 132 228 -0.23876 0.32987 -0.17432 0.54825 FALSE
2 313317 313459 190 20 287018 287159 193 8 wp 98 92 122 114 118 109 25 35 20 30 11 7 1.7589 -0.27065 0.38528 0.29247 FALSE
2 313643 313799 194 20 287346 287503 196 8 wp 165 215 222 217 239 195 42 50 31 29 24 26 2.0725 -0.17457 0.27953 0.33759 FALSE
2 314413 314548 204 20 288095 288246 205 8 wp 107 129 149 157 185 140 14 22 7 20 9 13 2.9531 0.4357 -0.12246 0.74981 FALSE
2 314530 314672 205 20 288234 288390 206 8 wp 144 166 169 153 204 132 30 33 22 14 13 12 2.2805 -0.65983 0.67143 0.050897 FALSE
2 314704 314828 206 20 288405 288530 208 8 wp 189 208 211 236 224 150 20 35 14 30 12 19 2.9412 0.29389 -0.31252 0.3718 FALSE
2 314857 315013 208 20 288560 288717 209 8 wp 107 153 179 172 166 138 7 31 12 19 11 11 2.932 0.19861 -0.084993 0.81965 FALSE
2 315022 315166 209 20 288727 288849 210 8 wp 136 170 172 166 184 166 20 33 27 24 22 24 2.37 0.2794 -0.17626 0.57268 FALSE
2 315197 315353 210 20 288896 289055 211 8 wp 79 113 118 117 155 85 14 18 12 30 13 7 2.5945 0.64622 -0.45714 0.34677 FALSE
2 315482 315638 212 20 289181 289338 212 8 wp 122 186 185 177 163 128 261 455 386 341 243 310 -1.3672 0.17618 -0.255 0.39785 FALSE
2 315633 315781 213 20 289333 289483 213 8 wp 184 234 259 207 208 221 702 895 771 761 669 861 -2.031 0.40948 -0.49736 0.16908 FALSE
2 315989 316123 215 20 289653 289845 216 8 wp 124 158 164 196 203 161 497 749 642 788 593 642 -2.2911 0.57014 -0.25187 0.45983 FALSE
2 316775 316917 224 20 290484 290624 221 8 wp 137 166 220 152 186 110 15 54 47 29 14 3 1.9944 -0.82787 0.58922 0.20509 FALSE
2 316961 317105 225 20 290657 290811 222 8 wp 95 154 129 167 170 109 19 23 29 36 26 14 2.186 0.5628 -0.33397 0.38051 FALSE
2 317109 317259 226 20 290811 290959 223 8 wp 157 195 227 164 197 133 25 36 27 31 24 6 2.5042 -0.056115 -0.18531 0.57839 FALSE
2 317272 317427 227 20 291008 291132 224 8 wp 216 182 216 191 214 202 28 59 30 23 28 13 2.2163 -0.37491 0.3363 0.35516 FALSE
2 317438 317575 228 20 291144 291276 225 8 wp 98 116 177 114 151 88 13 36 13 22 8 5 2.4768 -0.32333 0.16286 0.77434 FALSE
2 317582 317736 229 20 291285 291438 226 8 wp 223 288 270 245 260 208 27 40 32 28 27 35 2.769 0.33241 -0.47474 0.1197 FALSE
2 317742 317898 230 20 291452 291588 227 8 wp 153 223 230 222 234 177 25 31 36 30 14 17 2.4975 -0.13005 0.18701 0.54839 FALSE
2 317927 318060 231 20 291628 291762 228 8 wp 70 132 158 135 162 82 24 68 24 47 10 8 1.4521 -0.33172 0.40439 0.5397 FALSE
2 318200 318328 232 20 291904 292028 229 8 wp 180 297 262 219 279 205 574 811 646 581 445 430 -1.683 -0.012694 -0.060224 0.85589 FALSE
2 318349 318503 233 20 292053 292206 230 8 wp 151 262 239 219 252 167 425 698 598 601 385 384 -1.6164 0.14583 -0.17946 0.60822 FALSE
2 318515 318651 234 20 292221 292357 231 8 wp 161 241 223 216 238 187 556 806 730 649 617 584 -1.9617 0.29633 -0.26369 0.44129 FALSE
2 319131 319285 240 20 292832 292993 236 8 wp 129 154 146 176 164 188 75 88 82 66 86 75 0.59063 0.35594 -0.060723 0.8111 FALSE
2 319308 319447 242 20 292995 293151 237 8 wp 173 227 189 163 193 193 44 63 44 41 39 47 1.754 0.22007 -0.32618 0.22702 FALSE
2 319442 319592 244 20 293142 293294 238 8 wp 147 187 173 162 190 154 33 35 30 37 36 30 2.1532 0.53569 -0.54911 0.056174 FALSE
2 319801 319946 250 20 293511 293662 244 8 wp 136 197 204 189 223 188 30 32 28 23 15 21 2.3526 -0.14819 0.30579 0.32962 FALSE
2 319961 320097 251 20 293663 293777 245 8 wp 157 212 213 183 211 136 27 32 29 27 16 15 2.5066 -0.13751 -0.010435 0.97369 FALSE
2 320214 320361 254 20 293919 294063 249 8 wp 133 168 148 139 169 123 18 30 14 12 15 8 2.6509 -0.34891 0.27556 0.46119 FALSE
2 320514 320674 256 20 294193 294345 252 8 wp 178 223 222 192 204 170 40 82 56 27 25 24 1.6087 -0.74504 0.59672 0.03519 FALSE
2 320675 320830 257 20 294382 294530 254 8 wp 174 191 182 175 163 144 70 96 77 59 30 43 0.96403 -0.41762 0.21928 0.39947 FALSE
2 321020 321146 259 20 294699 294854 256 8 wp 125 152 152 143 137 171 289 286 259 187 224 261 -1.1983 0.13242 -0.058065 0.86004 FALSE
2 321175 321327 260 20 294878 295030 257 8 wp 218 240 294 222 267 203 381 504 453 289 338 391 -1.0473 0.072375 -0.20624 0.50087 FALSE
2 321352 321496 261 20 295055 295199 258 8 wp 179 191 196 197 217 170 337 432 351 291 312 240 -1.197 0.059396 -0.033654 0.91103 FALSE
2 321524 321680 262 20 295228 295383 259 8 wp 189 289 263 262 313 188 310 546 473 332 334 290 -1.0479 0.014798 0.015681 0.95901 FALSE
2 321797 321941 263 20 295496 295644 260 8 wp 119 165 164 134 162 98 37 59 56 42 41 33 1.3468 0.083928 -0.2822 0.30295 FALSE
2 321953 322067 264 20 295654 295770 261 8 wp 200 223 208 220 203 171 56 99 67 63 103 87 1.3133 0.67813 -0.78316 0.0038676 FALSE
2 322104 322256 265 20 295784 295957 262 8 wp 167 199 224 213 217 180 53 70 60 46 77 64 1.474 0.50528 -0.46742 0.079839 FALSE
2 322572 322724 269 20 296273 296407 266 8 wp 174 257 214 172 201 130 67 92 81 43 52 41 1.2086 -0.34768 -0.02306 0.93068 FALSE
2 322684 322850 270 20 296388 296529 267 8 wp 190 245 233 210 178 192 92 86 104 68 91 91 1.0093 0.27827 -0.48527 0.077261 FALSE
2 322869 323017 272 20 296573 296691 268 8 wp 185 253 240 244 253 162 146 208 176 109 133 153 0.13991 0.048486 -0.10474 0.71595 FALSE
2 323031 323154 273 20 296706 296853 269 8 wp 105 131 149 171 144 145 143 165 172 112 193 122 -0.54928 0.30471 -0.050485 0.90946 FALSE
2 323640 323770 278 20 297323 297501 276 8 wp 188 248 216 237 203 247 741 877 734 580 839 756 -2.0785 0.35273 -0.27504 0.4878 FALSE
2 324263 324417 281 20 297954 298122 281 8 wp 100 128 141 157 168 69 35 59 44 40 24 17 1.2145 -0.2907 0.35655 0.47536 FALSE
2 324431 324565 282 20 298136 298264 282 8 wp 197 229 241 242 262 183 91 136 94 53 108 78 0.84952 0.062003 -0.037558 0.89677 FALSE
2 324581 324746 283 20 298297 298453 283 8 wp 185 197 191 209 229 185 128 172 132 55 141 87 0.20129 -0.12019 0.22031 0.57306 FALSE
2 325065 325242 289 20 298814 298980 289 8 wp 168 230 191 178 215 154 157 212 167 114 90 103 -0.08001 -0.34029 0.22065 0.43237 FALSE
2 325469 325594 294 20 299169 299290 292 8 wp 165 199 195 192 203 189 335 452 384 293 286 305 -1.2807 0.061208 -0.0063668 0.98318 FALSE
2 325835 325979 299 20 299518 299679 294 8 wp 165 213 208 189 200 125 252 423 339 258 185 163 -0.99193 -0.26257 0.055539 0.8513 FALSE
2 326004 326150 300 20 299703 299860 295 8 wp 208 263 237 273 251 242 190 277 240 191 207 230 -0.20673 0.30251 -0.19675 0.50545 FALSE
2 326269 326434 301 20 299975 300136 296 8 wp 111 133 121 114 114 139 60 65 51 46 38 34 0.83385 -0.11719 0.12168 0.66081 FALSE
2 326449 326565 302 20 300154 300276 297 8 wp 175 161 186 162 176 159 63 49 52 20 48 40 1.4414 -0.15292 0.06286 0.84652 FALSE
2 326573 326729 303 20 300300 300434 298 8 wp 174 171 199 161 182 160 55 44 58 18 37 22 1.5693 -0.57138 0.44292 0.12558 FALSE
2 326930 327084 304 20 300660 300794 299 8 wp 121 169 162 149 149 107 3 8 5 9 6 3 4.6087 0.64324 -0.81207 0.13874 FALSE
2 327109 327243 305 20 300810 300948 300 8 wp 78 101 91 57 62 49 4 2 4 1 1 1 4.5282 -1.283 0.58674 0.56982 FALSE
2 327471 327620 307 20 301177 301334 302 8 wp 141 236 234 164 222 127 10 12 10 13 6 5 4.023 0.045893 -0.30415 0.58095 FALSE
2 327657 327788 309 20 301360 301493 303 8 wp 132 201 227 168 204 144 19 14 13 12 9 5 3.3656 -0.36968 0.24924 0.58112 FALSE
2 327826 328003 310 20 301530 301682 304 8 wp 149 219 184 171 197 127 21 30 12 23 9 5 2.9172 -0.29915 0.12931 0.7359 FALSE
2 328124 328266 314 20 301829 301967 306 8 wp 123 163 166 181 158 150 13 21 12 20 18 9 3.085 0.50436 -0.39625 0.27974 FALSE
2 328285 328426 316 20 301990 302112 308 8 wp 159 215 202 194 196 153 26 38 10 22 26 30 2.7495 0.54877 -0.64378 0.037119 FALSE
2 328422 328562 317 20 302131 302269 309 8 wp 119 166 167 188 144 169 19 42 18 39 42 36 2.3126 1.0507 -0.90074 0.0030655 FALSE
2 328708 328843 322 20 302432 302548 311 8 wp 132 200 173 144 155 116 27 64 43 92 82 56 1.7143 1.2702 -1.5603 4.683e-08 TRUE
2 328894 329021 323 20 302603 302739 312 8 wp 131 136 147 165 178 145 46 104 73 219 217 192 0.71044 1.9899 -1.7702 4.9895e-10 TRUE
2 329351 329506 329 20 303071 303208 318 8 wp 123 164 141 138 121 124 47 70 46 201 215 145 1.1845 2.2663 -2.431 2.3645e-09 TRUE
2 329819 329951 333 20 303522 303656 321 8 wp 156 160 155 160 173 165 26 29 20 123 154 96 2.4398 2.7863 -2.7222 2.0186e-11 TRUE
2 329976 330104 334 20 303661 303797 322 8 wp 150 178 152 199 176 153 23 27 22 92 177 94 2.52 2.8176 -2.6974 5.3494e-06 FALSE
2 330134 330267 335 20 303822 303972 323 8 wp 105 120 129 151 161 101 24 21 16 47 67 39 2.3112 1.7915 -1.5907 2.6731e-05 FALSE
2 330426 330572 336 20 304132 304278 324 8 wp 162 274 249 201 239 151 60 97 99 118 100 103 1.2007 0.80055 -1.0188 0.00024289 FALSE
2 330598 330738 337 20 304307 304443 325 8 wp 122 172 132 128 170 154 70 131 100 125 151 97 0.30594 0.80837 -0.72676 0.040458 FALSE
2 330752 330893 338 20 304461 304600 326 8 wp 194 242 208 197 201 176 142 154 112 144 184 160 0.43163 0.71777 -0.89565 0.0018036 FALSE
2 330911 331085 339 20 304605 304791 327 8 wp 148 181 152 160 185 180 135 200 202 204 240 219 -0.36446 0.782 -0.66401 0.022397 FALSE
2 331097 331245 340 20 304806 304950 328 8 wp 171 221 202 177 187 144 318 401 336 346 344 298 -1.0499 0.37035 -0.60874 0.044216 FALSE
2 331272 331412 341 20 304981 305134 329 8 wp 140 215 191 189 176 174 343 432 430 502 477 424 -1.3716 0.68312 -0.69907 0.024422 FALSE
2 331443 331569 343 20 305150 305300 330 8 wp 196 226 250 201 224 203 338 484 391 401 324 276 -1.0615 0.19401 -0.29998 0.32356 FALSE
2 331730 331869 344 20 305435 305579 331 8 wp 154 176 160 180 164 128 88 134 108 85 87 80 0.36792 0.086738 -0.15941 0.53605 FALSE
2 332168 332304 348 20 305870 306008 335 8 wp 186 229 230 180 213 175 60 75 70 42 154 66 1.4325 0.85369 -1.0471 0.069955 FALSE
2 332771 332913 350 20 306468 306617 337 8 wp 171 198 179 178 194 166 210 331 247 265 348 142 -0.72028 0.43895 -0.48115 0.41979 FALSE
2 332959 333071 351 20 306661 306773 338 8 wp 148 176 132 117 150 133 412 486 382 278 346 263 -1.7077 -0.06375 -0.13994 0.68332 FALSE
2 333098 333232 352 20 306801 306936 339 8 wp 183 208 185 189 213 162 800 948 822 476 648 624 -2.377 -0.092709 0.041753 0.90482 FALSE
2 333237 333381 353 20 306950 307103 340 8 wp 138 161 161 145 142 149 903 1000 934 551 694 822 -2.854 -0.0043584 -0.078953 0.82808 FALSE
2 334146 334300 356 20 307888 308001 344 8 wp 126 136 134 152 164 122 40 101 83 46 41 43 0.63508 -0.29679 0.42374 0.10431 FALSE
2 334307 334462 357 20 308010 308166 345 8 wp 112 172 161 130 156 88 43 102 90 78 26 38 0.72928 -0.24383 -0.01958 0.96399 FALSE
2 334462 334582 358 20 308168 308317 346 8 wp 146 174 189 181 181 181 75 83 78 95 49 91 0.88614 0.44265 -0.35478 0.17028 FALSE
2 334771 334930 362 20 308464 308632 349 8 wp 130 142 143 149 152 177 56 58 60 53 46 71 1.0355 0.4206 -0.2224 0.4122 FALSE
2 336430 336578 383 20 310150 310295 369 8 wp 136 137 145 134 161 185 563 709 676 546 535 598 -2.4324 0.24602 -0.053036 0.87314 FALSE
2 336610 336766 384 20 310332 310469 370 8 wp 158 160 175 149 188 186 421 619 496 432 522 405 -1.8398 0.30617 -0.23181 0.46142 FALSE
2 337177 337327 386 20 310879 311022 373 8 wp 218 319 274 278 269 222 262 393 373 235 257 286 -0.55592 0.073409 -0.15617 0.60314 FALSE
2 337338 337494 387 20 311028 311165 374 8 wp 179 169 159 188 180 160 204 210 198 159 141 227 -0.49104 0.22409 -0.19058 0.53808 FALSE
2 337532 337664 388 20 311240 311385 375 8 wp 162 221 198 219 198 196 142 220 149 96 89 142 -0.022124 -0.1723 0.24604 0.38366 FALSE
2 337664 337806 389 20 311376 311520 377 8 wp 170 205 227 208 201 196 120 149 136 77 49 105 0.35107 -0.35867 0.36068 0.19142 FALSE
2 337840 337996 390 20 311518 311676 378 8 wp 117 150 155 136 128 127 28 92 63 35 20 38 1.0193 -0.48482 0.37001 0.19429 FALSE
2 338173 338326 392 20 311888 312032 385 8 wp 110 126 98 117 114 132 52 73 63 48 20 37 0.62476 -0.37995 0.49122 0.11591 FALSE
2 338334 338481 393 20 312045 312165 386 8 wp 113 138 147 142 137 115 37 94 76 58 23 42 0.75375 -0.26778 0.24289 0.40625 FALSE
2 338607 338766 394 20 312311 312476 387 8 wp 122 131 145 134 145 117 109 207 163 241 139 162 -0.4537 0.65916 -0.6828 0.055552 FALSE
2 338781 338934 395 20 312492 312644 388 8 wp 184 241 210 216 206 190 508 657 567 794 855 1108 -1.667 1.1322 -1.1932 0.00098767 FALSE
2 338944 339091 396 20 312656 312804 389 8 wp 201 226 166 212 223 216 800 892 753 1086 1213 1356 -2.2633 1.0319 -0.91476 0.022654 FALSE
2 339114 339268 397 20 312824 312978 390 8 wp 149 199 185 175 196 167 739 1074 894 889 794 951 -2.5568 0.42999 -0.42307 0.25965 FALSE
2 339295 339439 398 20 313008 313146 392 8 wp 188 257 248 199 270 186 404 745 635 621 323 424 -1.5608 0.093552 -0.18552 0.65961 FALSE
2 339562 339718 399 20 313271 313431 393 8 wp 140 145 126 144 158 110 77 103 76 110 98 103 0.47913 0.7479 -0.76887 0.0022312 FALSE
2 339705 339854 400 20 313414 313560 394 8 wp 178 218 191 174 196 219 94 101 98 198 317 300 0.77373 1.9365 -1.9331 3.094e-05 FALSE
2 339870 340021 401 20 313579 313729 395 8 wp 182 247 211 186 177 186 98 115 88 195 332 314 0.86019 1.95 -2.1722 1.3087e-05 FALSE
2 340024 340179 402 20 313725 313891 396 8 wp 173 197 190 190 211 185 196 249 242 375 492 418 -0.50978 1.3748 -1.3228 0.00022968 FALSE
2 340201 340323 403 20 313910 314025 397 8 wp 107 152 153 132 157 128 317 459 395 495 476 412 -1.7239 0.71519 -0.70123 0.023801 FALSE
2 340336 340488 404 20 314047 314204 398 8 wp 122 166 188 179 167 171 389 644 552 682 451 523 -1.9429 0.53745 -0.41528 0.19902 FALSE
2 340503 340658 405 20 314213 314363 399 8 wp 200 223 216 208 212 182 485 666 530 574 521 615 -1.6032 0.49017 -0.59249 0.072422 FALSE
2 340670 340814 406 20 314384 314529 400 8 wp 100 152 119 112 144 105 225 490 327 418 140 193 -1.6725 0.010881 -0.057735 0.93946 FALSE
2 340944 341090 407 20 314638 314789 401 8 wp 175 231 207 190 209 147 90 154 146 51 17 66 0.44913 -1.0757 0.89445 0.0011668 FALSE
2 341085 341257 408 20 314816 314966 402 8 wp 203 224 251 179 194 137 98 115 101 34 11 46 0.8923 -1.3368 0.90811 0.0010341 FALSE
2 341978 342126 411 20 315691 315835 404 8 wp 194 245 244 199 262 156 25 23 28 14 12 18 2.9446 -0.33161 0.16678 0.64127 FALSE
2 342457 342615 413 20 316166 316322 406 8 wp 163 189 208 132 171 100 57 46 35 31 44 37 1.7862 0.14918 -0.64397 0.039149 FALSE
2 342817 342971 416 20 316529 316681 409 8 wp 125 190 168 158 160 114 53 51 50 91 102 26 1.4013 0.97005 -1.139 0.029979 FALSE
2 343677 343820 424 20 317400 317532 420 8 wp 160 204 214 216 206 156 84 147 143 30 135 43 0.42749 -0.31577 0.30346 0.58909 FALSE
2 343844 344049 425 20 317579 317711 421 8 wp 218 228 244 166 180 154 54 91 96 30 107 34 1.3239 0.024139 -0.5062 0.28896 FALSE
2 344016 344172 426 20 317725 317883 422 8 wp 200 253 253 265 299 200 61 78 62 35 129 31 1.5919 0.46531 -0.36836 0.48219 FALSE
2 344759 344901 432 20 318464 318608 430 8 wp 141 184 184 152 163 147 15 24 16 15 20 10 2.9991 0.18511 -0.33083 0.35523 FALSE
2 344864 345043 433 20 318563 318712 431 8 wp 162 186 198 143 170 166 23 22 14 15 18 15 2.9945 0.16657 -0.36246 0.29735 FALSE
2 345189 345312 437 20 318891 319023 434 8 wp 149 186 146 173 202 218 13 13 11 5 17 20 3.4848 0.64834 -0.35057 0.44348 FALSE
2 345618 345765 441 20 319319 319479 441 8 wp 196 225 235 215 199 189 17 26 8 16 27 14 3.4792 0.6371 -0.76885 0.024923 FALSE
2 345898 346050 444 20 319602 319744 444 8 wp 153 237 205 215 238 211 17 23 6 22 29 26 3.4759 1.2156 -1.0586 0.0014604 FALSE
2 346361 346509 447 20 320067 320206 449 8 wp 123 140 168 115 147 133 48 67 49 31 32 45 1.1827 -0.13427 0.0014059 0.99592 FALSE
2 346516 346670 448 20 320221 320367 450 8 wp 148 173 147 169 169 163 138 126 142 81 104 115 -0.02734 0.0098722 0.076422 0.77528 FALSE
2 346843 347003 452 20 320548 320700 452 8 wp 148 192 184 165 157 164 313 364 335 252 231 306 -1.1781 0.09206 -0.20292 0.49807 FALSE
2 347012 347166 453 20 320720 320869 454 8 wp 207 243 232 250 234 217 281 350 281 259 254 287 -0.63705 0.27096 -0.24311 0.41657 FALSE
2 347195 347326 454 20 320896 321028 455 8 wp 197 249 201 270 256 255 248 312 244 291 356 316 -0.5307 0.72886 -0.46584 0.12143 FALSE
2 347407 347552 455 20 321114 321236 456 8 wp 105 142 122 101 126 101 16 31 19 58 50 28 2.2785 1.5235 -1.7025 1.3407e-07 TRUE
2 347773 347933 457 20 321478 321613 457 8 wp 129 131 127 152 145 152 213 317 266 360 298 244 -1.2383 0.65506 -0.45477 0.13167 FALSE
2 347949 348077 458 20 321652 321780 458 8 wp 266 318 282 256 254 207 549 614 506 561 752 740 -1.1735 0.7566 -1.0458 0.0034413 FALSE
2 348102 348253 459 20 321806 321948 459 8 wp 232 324 285 289 254 257 569 865 750 827 880 957 -1.5871 0.76411 -0.83751 0.024635 FALSE
2 348633 348754 462 20 322308 322457 464 8 wp 144 184 167 220 168 179 143 226 124 326 340 320 -0.19581 1.4834 -1.2935 1.4918e-05 FALSE
2 349235 349367 466 20 322930 323068 471 8 wp 157 165 149 146 179 138 25 36 43 32 28 19 1.9755 0.073083 -0.11765 0.69311 FALSE
2 349407 349549 467 20 323106 323254 472 8 wp 125 192 179 142 150 114 25 44 26 17 8 15 2.1719 -0.77525 0.4811 0.16 FALSE
2 349574 349732 468 20 323273 323433 473 8 wp 118 133 200 112 169 157 35 64 33 37 12 16 1.5744 -0.54692 0.50758 0.30273 FALSE
2 349757 349913 469 20 323467 323629 474 8 wp 176 220 222 214 217 173 69 118 87 38 36 23 0.97054 -1.0172 0.97265 0.00040481 FALSE
2 349904 350061 470 20 323621 323783 475 8 wp 135 194 177 199 198 156 101 127 110 49 45 41 0.35971 -0.86014 0.98043 0.00018495 FALSE
2 350622 350760 476 20 324329 324462 480 8 wp 93 150 160 141 159 112 96 145 109 88 55 49 -0.015624 -0.39586 0.42461 0.12158 FALSE
2 351222 351379 479 20 324924 325058 483 8 wp 155 214 182 178 203 138 192 230 216 147 104 176 -0.43738 -0.13065 0.030193 0.916 FALSE
2 351699 351833 483 20 325404 325537 487 8 wp 111 137 125 128 167 163 41 59 37 42 40 41 1.2366 0.31559 -0.02534 0.92662 FALSE
2 351931 352102 484 20 325636 325805 488 8 wp 141 182 181 160 225 174 32 60 40 51 20 28 1.7302 0.057923 0.082711 0.78433 FALSE
2 352152 352263 486 20 325837 325967 489 8 wp 115 131 136 147 175 134 28 75 48 44 24 37 1.1491 -0.04018 0.28137 0.31088 FALSE
2 352305 352463 488 20 325976 326161 491 8 wp 156 164 173 181 222 203 104 122 129 109 81 83 0.25759 0.077144 0.20805 0.44079 FALSE
2 352464 352604 489 20 326169 326291 492 8 wp 158 185 178 219 178 169 213 290 211 210 172 202 -0.66529 0.1741 -0.066967 0.81846 FALSE
2 352793 352909 491 20 326472 326606 494 8 wp 144 206 189 199 210 154 605 863 733 569 517 588 -2.2469 0.074113 -0.020517 0.95158 FALSE
2 352935 353085 492 20 326621 326786 495 8 wp 144 181 211 159 182 156 556 742 661 542 501 568 -2.0909 0.18172 -0.29506 0.37234 FALSE
2 353088 353240 493 20 326813 326943 496 8 wp 142 158 160 166 154 172 563 680 593 514 595 646 -2.2165 0.39517 -0.30472 0.35932 FALSE
2 353272 353413 494 20 326978 327118 497 8 wp 188 218 190 211 257 178 304 504 370 323 192 241 -1.1757 -0.16697 0.2611 0.38481 FALSE
2 353694 353830 495 20 327394 327532 498 8 wp 223 328 272 239 258 225 32 57 44 38 27 39 2.4212 0.11914 -0.31189 0.29568 FALSE
2 353877 354009 496 20 327556 327709 499 8 wp 185 241 244 254 226 238 36 48 37 47 35 40 2.2535 0.4777 -0.37975 0.18597 FALSE
2 354050 354185 498 20 327744 327885 500 8 wp 153 224 238 217 202 218 36 45 28 34 41 24 2.2734 0.33238 -0.27655 0.35271 FALSE
2 354339 354497 501 20 328038 328182 504 8 wp 201 218 231 193 247 174 23 36 33 40 19 22 2.616 0.28386 -0.38477 0.19955 FALSE
2 354631 354819 506 20 328337 328487 506 8 wp 198 236 251 208 190 169 33 60 31 23 24 19 2.2638 -0.43022 0.14726 0.62284 FALSE
2 354812 354952 508 20 328513 328651 507 8 wp 169 202 212 168 164 154 45 52 36 23 34 36 1.9157 -0.050307 -0.22054 0.43382 FALSE
2 354959 355107 509 20 328659 328806 508 8 wp 118 170 168 147 176 155 52 88 59 38 32 45 0.98671 -0.31643 0.38195 0.14987 FALSE
2 355095 355265 510 20 328809 328969 509 8 wp 144 160 159 160 157 193 97 151 112 78 67 83 0.1619 -0.18592 0.32169 0.21393 FALSE
2 355276 355412 511 20 328979 329117 510 8 wp 163 209 190 171 205 203 236 299 254 162 227 268 -0.70949 0.20159 -0.16165 0.6016 FALSE
2 355432 355568 512 20 329136 329269 511 8 wp 182 235 228 228 228 198 401 459 427 323 453 497 -1.2274 0.44306 -0.43096 0.2223 FALSE
2 355595 355736 513 20 329295 329437 512 8 wp 221 323 324 317 304 252 665 772 704 605 875 814 -1.5404 0.56314 -0.55728 0.14894 FALSE
2 355934 356068 515 20 329635 329772 514 8 wp 217 268 290 280 313 224 516 734 606 578 631 720 -1.4733 0.52757 -0.46519 0.17636 FALSE
2 356184 356308 516 20 329883 330008 515 8 wp 120 154 164 97 160 105 136 203 165 153 83 75 -0.41368 -0.23041 -0.056436 0.87927 FALSE
2 356348 356472 517 20 330044 330170 516 8 wp 168 232 213 198 260 146 315 511 402 386 290 336 -1.2075 0.19648 -0.23589 0.43733 FALSE
2 356483 356617 518 20 330185 330321 517 8 wp 180 184 214 169 188 139 347 427 376 317 314 295 -1.2089 0.14917 -0.39037 0.19703 FALSE
2 356946 357101 521 20 330633 330789 520 8 wp 140 167 164 197 178 172 34 38 39 34 48 70 1.8694 0.91692 -0.7104 0.0089628 FALSE
2 357095 357243 522 20 330786 330944 521 8 wp 110 129 143 140 135 141 46 38 26 17 29 46 1.5641 0.19098 -0.0726 0.82565 FALSE
2 357266 357403 523 20 330969 331105 523 8 wp 166 222 211 203 213 184 35 59 37 25 34 35 1.9853 -0.0013907 -0.0031944 0.99098 FALSE
2 357769 357905 532 20 331502 331636 529 8 wp 124 157 171 168 148 145 23 35 17 13 13 16 2.3806 -0.36464 0.38796 0.26525 FALSE
2 358525 358645 539 20 332194 332343 537 8 wp 151 162 138 170 158 169 21 27 13 32 26 24 2.6827 0.89526 -0.76806 0.01595 FALSE
2 358621 358761 540 20 332320 332455 538 8 wp 129 157 160 167 163 150 29 33 22 34 22 19 2.1933 0.30028 -0.20294 0.51183 FALSE
2 358955 359099 543 20 332631 332759 542 8 wp 161 154 138 165 137 179 30 40 43 46 43 44 1.8043 0.70168 -0.62844 0.080921 FALSE
2 359246 359379 545 20 332950 333082 545 8 wp 75 111 102 112 103 100 34 66 69 76 23 41 0.56589 0.19531 -0.065366 0.88189 FALSE
2 359414 359543 546 20 333118 333242 546 8 wp 156 162 164 143 150 151 114 200 191 199 159 170 -0.2584 0.54383 -0.67498 0.017449 FALSE
2 359555 359703 547 20 333232 333380 547 8 wp 120 159 157 186 130 146 252 281 304 315 294 356 -1.1735 0.65555 -0.57406 0.056362 FALSE
2 359706 359856 548 20 333404 333557 548 8 wp 124 156 155 202 177 205 445 565 498 573 723 705 -2.015 0.87603 -0.4508 0.17653 FALSE
2 359867 359997 549 20 333565 333699 549 8 wp 132 142 132 121 131 149 467 527 427 501 450 522 -2.0291 0.5012 -0.52707 0.09504 FALSE
2 360020 360182 550 20 333721 333861 550 8 wp 188 198 177 207 166 166 766 871 743 691 818 987 -2.2984 0.52191 -0.60358 0.099497 FALSE
2 360203 360335 551 20 333905 334037 551 8 wp 181 249 253 235 222 163 408 608 489 427 356 380 -1.3535 0.10009 -0.24965 0.42162 FALSE
2 360594 360740 552 20 334293 334441 552 8 wp 139 234 233 201 217 160 50 100 67 52 42 30 1.2731 -0.32034 0.25164 0.38222 FALSE
2 360764 360908 553 20 334465 334610 553 8 wp 183 183 200 207 195 196 80 103 65 38 33 67 0.9833 -0.38462 0.45034 0.090481 FALSE
2 360937 361074 554 20 334630 334787 554 8 wp 179 187 176 209 183 209 60 70 51 46 54 49 1.3724 0.18446 -0.046563 0.86077 FALSE
2 361083 361213 555 20 334783 334915 555 8 wp 169 221 241 213 212 226 54 70 55 27 34 44 1.599 -0.30292 0.34896 0.20958 FALSE
2 361681 361820 561 20 335382 335533 561 8 wp 172 230 232 209 220 183 125 146 199 165 144 212 0.20312 0.60034 -0.65775 0.022682 FALSE
2 361828 361982 562 20 335528 335682 563 8 wp 82 157 142 105 135 125 126 196 149 148 103 127 -0.52654 0.1532 -0.2058 0.4367 FALSE
2 361984 362143 563 20 335684 335842 564 8 wp 197 207 232 243 175 160 455 575 553 475 447 703 -1.5305 0.49209 -0.64793 0.077676 FALSE
2 362164 362311 564 20 335858 336009 565 8 wp 193 242 234 254 224 230 646 760 604 681 836 912 -1.8146 0.73183 -0.65479 0.068775 FALSE
2 362325 362475 565 20 336018 336174 566 8 wp 176 187 188 184 175 228 539 572 510 574 629 587 -1.7843 0.5942 -0.50572 0.12634 FALSE
2 362490 362638 566 20 336193 336339 567 8 wp 97 168 137 135 173 94 113 338 273 261 90 75 -1.0228 -0.26129 0.25096 0.75954 FALSE
2 362801 362957 567 20 336503 336661 568 8 wp 165 226 289 213 229 222 435 612 475 292 394 380 -1.3853 -0.036359 0.0081 0.97911 FALSE
2 362982 363128 568 20 336684 336831 569 8 wp 168 217 216 225 237 208 484 778 583 389 382 358 -1.8217 -0.22531 0.37564 0.23495 FALSE
2 363169 363280 569 20 336869 337007 570 8 wp 145 131 146 171 214 190 414 608 447 357 331 292 -1.9943 -0.10821 0.5343 0.081463 FALSE
2 363294 363436 570 20 337011 337161 571 8 wp 134 133 119 156 142 138 385 472 413 208 215 216 -1.9281 -0.53003 0.68564 0.022935 FALSE
2 363446 363582 571 20 337145 337277 572 8 wp 102 135 136 133 145 109 292 372 345 172 128 214 -1.6588 -0.52031 0.56331 0.056052 FALSE
2 363605 363745 572 20 337309 337449 573 8 wp 101 131 129 127 133 115 170 202 186 73 54 65 -0.85236 -1.0837 1.1307 1.1784e-05 FALSE
2 363930 364088 1 20 337628 337814 1 9 wp 132 151 181 209 194 166 37 69 51 44 28 24 1.3607 -0.23307 0.51673 0.060737 FALSE
2 364936 365093 15 20 338658 338818 15 9 wp 186 197 238 183 224 187 129 191 176 120 97 145 0.11849 0.011973 -0.088719 0.75454 FALSE
2 365107 365263 16 20 338828 338982 16 9 wp 182 210 236 189 221 179 320 442 396 287 236 417 -1.0958 0.15733 -0.26132 0.42177 FALSE
2 365269 365434 17 20 339010 339160 17 9 wp 169 176 183 184 207 171 441 537 464 347 359 435 -1.6652 0.11966 -0.048012 0.87634 FALSE
2 365446 365583 18 20 339169 339308 18 9 wp 176 207 218 200 181 174 489 547 490 416 461 510 -1.5739 0.31524 -0.43866 0.16598 FALSE
2 365621 365759 19 20 339346 339484 19 9 wp 153 211 191 194 193 153 283 496 344 277 260 256 -1.2149 -0.013763 -0.035046 0.90709 FALSE
2 366022 366144 21 20 339747 339883 21 9 wp 151 202 235 233 227 211 394 491 438 312 321 320 -1.3992 -0.010878 0.20125 0.5085 FALSE
2 366179 366322 22 20 339903 340030 22 9 wp 169 176 187 183 156 150 525 625 479 389 468 430 -1.8329 0.1225 -0.25962 0.40974 FALSE
2 366338 366484 23 20 340062 340208 23 9 wp 232 301 314 278 332 253 639 714 638 478 699 663 -1.4686 0.34621 -0.3282 0.37797 FALSE
2 366500 366646 24 20 340228 340362 24 9 wp 73 134 147 110 143 65 108 265 204 178 64 61 -0.89886 -0.43634 0.27438 0.68939 FALSE
2 366896 367047 26 20 340621 340771 26 9 wp 147 186 214 146 177 126 19 52 36 34 13 17 2.1546 -0.26093 -0.034042 0.91247 FALSE
2 367053 367209 27 20 340779 340932 27 9 wp 198 202 207 242 200 196 32 45 34 23 31 25 2.2481 -0.018307 0.074147 0.80124 FALSE
2 367680 367838 33 20 341404 341538 36 9 wp 178 199 187 213 201 205 22 30 18 18 23 22 2.8045 0.31878 -0.19541 0.54313 FALSE
2 367855 367992 34 20 341576 341697 38 9 wp 129 202 192 194 180 169 24 29 24 21 26 20 2.5413 0.26785 -0.21352 0.49757 FALSE
2 367994 368131 35 20 341693 341861 39 9 wp 94 116 124 127 134 99 18 23 14 12 8 1 2.3883 -0.92064 1.0161 0.021997 FALSE
2 368131 368261 36 20 341854 341986 40 9 wp 130 182 183 159 185 131 24 35 22 23 12 5 2.3966 -0.54809 0.4795 0.16472 FALSE
2 368592 368732 40 20 342315 342457 43 9 wp 120 94 156 111 143 138 21 49 42 26 10 17 1.5471 -0.59673 0.6659 0.14879 FALSE
2 368828 368963 42 20 342550 342676 44 9 wp 128 130 152 143 145 172 61 86 76 27 21 44 0.67226 -0.81333 0.97412 0.0012578 FALSE
2 368939 369096 43 20 342684 342831 45 9 wp 133 179 188 170 156 173 109 134 125 79 48 47 0.21841 -0.62256 0.62098 0.016602 FALSE
2 369118 369252 44 20 342842 342976 46 9 wp 124 141 165 153 138 129 196 271 222 98 102 129 -0.8928 -0.59909 0.55614 0.0469 FALSE
2 369269 369423 45 20 342993 343145 47 9 wp 165 193 192 168 200 209 446 575 489 254 267 331 -1.6734 -0.36373 0.42894 0.15961 FALSE
2 369451 369585 46 20 343171 343311 48 9 wp 153 204 204 183 196 149 441 709 553 407 325 391 -1.8075 -0.12502 0.027923 0.92858 FALSE
2 369611 369749 47 20 343336 343472 49 9 wp 106 186 173 160 164 126 361 633 502 314 210 247 -1.8961 -0.47695 0.43112 0.15649 FALSE
2 369926 370090 48 20 343670 343799 50 9 wp 161 152 150 156 171 169 272 338 297 68 37 50 -1.1779 -2.0963 2.1775 1.0747e-13 TRUE
2 370116 370259 49 20 343841 343984 51 9 wp 173 186 168 198 206 186 592 688 620 121 106 128 -2.0684 -1.969 2.1145 7.3334e-12 TRUE
2 370426 370558 53 20 344150 344282 53 9 wp 86 105 98 118 125 86 315 398 293 85 51 68 -2.0179 -1.8475 2.0173 2.5772e-12 TRUE
2 370843 370993 56 20 344571 344718 57 9 wp 85 86 84 210 173 176 105 131 116 85 75 97 -0.67606 0.0068137 1.1115 1.2217e-05 FALSE
2 371313 371456 57 20 345009 345157 58 9 wp 94 124 131 211 199 145 21 28 18 64 35 76 2.1649 1.8432 -1.1859 0.00047208 FALSE
2 371868 371996 59 20 345571 345717 62 9 wp 112 110 91 154 171 110 170 252 187 98 37 62 -1.1536 -1.1689 1.6109 4.4717e-07 TRUE
2 372010 372163 60 20 345731 345885 63 9 wp 100 162 128 144 143 141 312 430 268 68 52 97 -1.5946 -1.7591 1.8965 3.3947e-08 TRUE
2 372479 372631 65 20 346215 346340 69 9 wp 170 179 174 164 195 166 455 511 420 99 72 148 -1.6276 -1.6797 1.6674 2.5873e-07 TRUE
2 373381 373553 70 20 347088 347240 77 9 wp 126 146 171 105 127 89 23 36 35 8 5 12 2.027 -1.4418 0.96339 0.013857 FALSE
2 373891 374040 73 20 347607 347729 81 9 wp 123 122 124 114 144 139 38 67 48 16 12 31 1.0763 -0.9011 0.99295 0.0020232 FALSE
2 374388 374534 79 20 348099 348243 86 9 wp 181 161 163 195 177 175 131 156 131 73 51 114 0.066525 -0.36577 0.45764 0.14658 FALSE
2 374489 374631 80 20 348199 348341 87 9 wp 142 144 152 163 179 111 134 146 146 79 39 89 -0.18038 -0.60204 0.62286 0.04088 FALSE
2 375092 375226 86 20 348799 348930 92 9 wp 136 176 157 203 163 134 720 789 745 466 426 673 -2.498 -0.084497 0.16291 0.6556 FALSE
2 375210 375372 87 20 348916 349058 94 9 wp 136 170 151 193 143 134 968 967 845 623 590 995 -2.845 0.099571 -0.071669 0.88902 FALSE
2 375516 375681 90 20 349280 349412 99 9 wp 151 183 176 146 161 134 535 677 624 356 247 303 -2.0671 -0.56519 0.34348 0.2676 FALSE
2 376351 376496 92 20 350058 350199 102 9 wp 90 135 102 134 151 89 10 39 19 16 8 10 2.0844 -0.50041 0.67741 0.12412 FALSE
2 376720 376848 95 20 350428 350576 105 9 wp 119 153 127 175 157 155 35 49 39 23 22 30 1.4877 -0.24543 0.52449 0.076281 FALSE
2 376865 377009 96 20 350572 350717 107 9 wp 164 196 191 208 203 172 99 108 85 26 35 50 0.69362 -0.93899 1.0078 0.00017091 FALSE
2 377159 377292 99 20 350865 351005 109 9 wp 90 106 105 147 139 133 73 91 96 38 18 36 -0.0042392 -1.0408 1.5085 3.1823e-08 TRUE
2 377710 377842 104 20 351421 351543 117 9 wp 93 104 99 180 157 149 257 255 244 120 80 189 -1.587 -0.53329 1.2343 0.0044073 FALSE
2 378328 378452 112 20 352044 352159 124 9 wp 146 127 126 126 110 104 474 494 372 272 174 330 -1.9655 -0.35932 0.099513 0.83044 FALSE
2 378463 378600 113 20 352170 352312 125 9 wp 116 121 127 121 94 84 168 259 178 116 100 99 -0.93189 -0.46582 0.16483 0.53562 FALSE
2 379052 379199 114 20 352752 352902 128 9 wp 117 186 143 129 162 95 35 62 46 39 10 40 1.4339 -0.21976 -0.0016447 0.99662 FALSE
2 379219 379378 116 20 352926 353060 129 9 wp 130 181 168 222 210 168 73 124 93 71 58 92 0.51806 0.082252 0.23376 0.36981 FALSE
2 379402 379541 118 20 353074 353240 130 9 wp 237 272 241 231 233 213 197 273 250 176 135 299 -0.14763 0.21509 -0.37759 0.33357 FALSE
2 380169 380312 125 20 353876 354037 136 9 wp 129 196 169 180 163 169 191 465 349 473 370 293 -1.2042 0.68746 -0.63177 0.15007 FALSE
2 380390 380503 126 20 354092 354214 137 9 wp 159 178 169 199 183 162 436 611 444 574 679 605 -1.7649 0.79424 -0.70608 0.031806 FALSE
2 380519 380664 127 20 354227 354373 138 9 wp 183 189 195 233 173 201 622 792 692 717 1268 1355 -2.1038 1.1368 -1.0505 0.11957 FALSE
2 380702 380824 128 20 354409 354539 139 9 wp 231 294 239 259 236 242 963 1152 977 1020 1439 1593 -2.24 0.85203 -0.91124 0.05059 FALSE
2 380854 381005 129 20 354566 354710 140 9 wp 171 155 200 193 202 173 549 752 682 697 659 815 -2.1187 0.59557 -0.50498 0.14687 FALSE
2 381015 381168 130 20 354721 354877 141 9 wp 178 279 234 207 196 148 424 705 591 545 431 586 -1.524 0.33678 -0.66953 0.03982 FALSE
2 381204 381352 131 20 354910 355058 142 9 wp 104 148 140 127 124 120 111 256 186 189 99 111 -0.67898 0.023668 -0.10278 0.80809 FALSE
2 381413 381553 133 20 355098 355252 143 9 wp 169 239 201 179 163 225 170 318 238 209 322 325 -0.44746 0.73832 -0.83004 0.042283 FALSE
2 381611 381741 134 20 355299 355431 144 9 wp 202 220 215 187 169 171 94 181 124 143 184 102 0.49338 0.61193 -0.89826 0.016459 FALSE
2 381779 381925 135 20 355470 355621 145 9 wp 211 299 263 205 234 186 101 201 154 142 103 85 0.56664 0.023146 -0.33679 0.23974 FALSE
2 381957 382112 136 20 355670 355802 146 9 wp 145 239 235 199 216 162 104 173 148 166 144 72 0.32704 0.33435 -0.43508 0.26737 FALSE
2 382118 382279 137 20 355810 355971 147 9 wp 256 349 324 316 331 223 186 229 258 232 353 260 0.23858 0.80233 -0.91161 0.013575 FALSE
2 382293 382428 138 20 355984 356128 148 9 wp 168 189 206 189 185 226 78 130 116 102 172 97 0.5994 0.69667 -0.60416 0.16555 FALSE
2 382461 382619 139 20 356149 356301 149 9 wp 199 228 202 269 282 266 75 143 116 106 169 97 0.72732 0.66189 -0.29753 0.39159 FALSE
2 382626 382803 140 20 356308 356465 150 9 wp 132 208 186 243 259 193 42 65 60 73 106 79 1.4381 1.1088 -0.71228 0.0086572 FALSE
2 382810 382956 141 20 356505 356655 151 9 wp 152 248 220 181 193 171 77 135 104 93 73 64 0.7618 0.022307 -0.20633 0.44142 FALSE
2 383096 383246 142 20 356790 356914 152 9 wp 164 148 188 180 183 194 453 675 536 417 416 430 -1.9314 0.077955 0.0648 0.83682 FALSE
2 383273 383411 143 20 356966 357104 153 9 wp 239 281 237 264 266 239 705 960 754 583 684 804 -1.8841 0.24496 -0.23737 0.50856 FALSE
2 383426 383582 144 20 357131 357277 154 9 wp 195 239 254 231 238 234 616 783 692 480 662 685 -1.8255 0.27347 -0.24588 0.47463 FALSE
2 383757 383887 148 20 357451 357580 157 9 wp 133 150 129 156 135 177 200 306 268 213 162 263 -1.1087 0.18771 -0.0084202 0.97707 FALSE
2 383929 384073 149 20 357624 357766 158 9 wp 194 225 231 227 219 195 166 228 233 112 141 188 -0.15979 -0.040027 0.0080654 0.9778 FALSE
2 384657 384839 155 20 358408 358557 169 9 wp 187 255 246 172 206 162 33 37 28 12 23 14 2.5912 -0.5323 0.17537 0.58626 FALSE
2 384991 385110 158 20 358683 358801 173 9 wp 129 152 150 97 106 96 16 27 13 10 8 14 2.7405 -0.33455 -0.20325 0.61677 FALSE
2 385133 385289 161 20 358827 358960 175 9 wp 148 173 198 154 176 151 26 25 15 24 13 10 2.7569 -0.028819 -0.089783 0.79405 FALSE
2 385286 385457 163 20 358976 359148 176 9 wp 99 141 148 205 194 182 16 25 14 21 12 18 2.604 0.36036 0.21991 0.52947 FALSE
2 385494 385623 164 20 359142 359313 179 9 wp 167 259 221 250 244 208 17 27 14 14 20 10 3.2643 0.076793 0.037421 0.91532 FALSE
2 385635 385781 165 20 359322 359468 181 9 wp 153 199 148 203 236 239 25 27 18 15 25 29 2.6204 0.4434 -0.0097488 0.97863 FALSE
2 385791 385931 166 20 359482 359624 182 9 wp 123 190 152 174 183 161 16 31 28 20 18 12 2.4209 -0.10973 0.26169 0.43311 FALSE
2 386406 386553 169 20 360102 360248 185 9 wp 191 234 229 182 209 177 496 708 589 499 497 514 -1.6652 0.22437 -0.43785 0.17929 FALSE
2 386561 386731 170 20 360256 360398 186 9 wp 157 203 214 206 213 152 466 555 491 391 336 359 -1.6266 -0.022996 0.0029495 0.99237 FALSE
2 386726 386858 171 20 360417 360551 187 9 wp 252 280 233 253 256 202 586 640 527 373 413 709 -1.4196 0.21193 -0.34179 0.49749 FALSE
2 386888 387049 172 20 360587 360748 188 9 wp 180 209 230 201 214 158 210 305 294 130 141 207 -0.59568 -0.29072 0.16379 0.57496 FALSE
2 387026 387176 173 20 360718 360870 189 9 wp 211 269 233 212 247 221 144 175 192 107 101 134 0.25975 -0.12272 0.045885 0.87342 FALSE
2 387200 387338 174 20 360897 361033 190 9 wp 182 221 230 194 248 189 67 96 82 57 36 39 1.1584 -0.42562 0.40926 0.13265 FALSE
2 387351 387490 175 20 361045 361208 191 9 wp 118 130 162 182 198 189 38 35 35 21 19 23 1.7029 -0.31995 0.78586 0.010024 FALSE
2 387663 387809 178 20 361360 361494 193 9 wp 128 164 161 177 157 136 13 10 12 17 10 11 3.4748 0.57952 -0.53601 0.18127 FALSE
2 387805 387951 179 20 361527 361675 194 9 wp 155 179 194 201 189 183 13 35 21 16 26 16 2.7372 0.23365 -0.12413 0.704 FALSE
2 387990 388146 180 20 361688 361840 195 9 wp 203 282 249 205 224 223 19 29 25 18 25 28 3.1168 0.43198 -0.6044 0.057437 FALSE
2 388704 388840 189 20 362397 362533 205 9 wp 100 140 116 177 190 168 13 16 10 13 15 20 2.976 0.76737 -0.18651 0.62344 FALSE
2 389078 389200 194 20 362732 362880 209 9 wp 110 164 119 144 162 137 13 24 7 9 4 11 2.9517 -0.40133 0.56717 0.18662 FALSE
2 389321 389478 196 20 363030 363164 211 9 wp 98 115 112 153 160 170 4 15 12 11 7 6 3.1904 0.10832 0.45774 0.31803 FALSE
2 389663 389809 198 20 363297 363476 213 9 wp 99 110 121 132 139 109 12 14 9 3 10 1 3.0257 -0.85022 1.0387 0.043468 FALSE
2 389802 389933 199 20 363498 363641 214 9 wp 174 224 216 223 221 159 23 25 14 16 11 11 3.0915 -0.24186 0.20188 0.57215 FALSE
2 390066 390188 200 20 363765 363883 215 9 wp 165 256 246 244 251 175 13 27 16 16 13 17 3.3609 0.19176 -0.19201 0.59289 FALSE
2 390225 390373 201 20 363922 364074 216 9 wp 137 184 177 181 167 146 21 22 11 18 11 11 2.9868 0.030771 -0.049914 0.89142 FALSE
2 390421 390543 202 20 364096 364242 217 9 wp 131 191 211 194 232 169 8 21 22 14 20 12 3.1724 0.32989 -0.17623 0.62573 FALSE
2 390728 390872 204 20 364416 364575 220 9 wp 133 170 188 197 203 155 11 22 19 35 13 14 3.0291 0.72357 -0.55685 0.10005 FALSE
2 397279 397411 7 20 370976 371130 6 10 wp 102 125 133 113 143 150 94 173 156 86 72 120 -0.43016 -0.12725 0.30032 0.31424 FALSE
2 397407 397562 9 20 371113 371269 7 10 wp 151 196 201 170 167 140 258 315 298 163 139 294 -0.89561 -0.1014 -0.10656 0.79944 FALSE
2 397568 397710 10 20 371257 371409 8 10 wp 131 182 170 242 243 211 439 491 492 314 367 482 -1.7929 0.16107 0.36088 0.25893 FALSE
2 397713 397860 11 20 371446 371574 9 10 wp 165 190 176 200 219 171 674 776 655 515 540 778 -2.2106 0.24965 -0.11593 0.75104 FALSE
2 397866 398026 12 20 371582 371746 10 10 wp 172 176 171 188 171 197 790 914 822 662 910 1184 -2.5001 0.58106 -0.49314 0.33691 FALSE
2 398011 398162 13 20 371736 371880 11 10 wp 137 141 169 183 178 148 589 636 563 435 689 515 -2.2292 0.33748 -0.16752 0.74456 FALSE
2 398183 398314 14 20 371899 372034 12 10 wp 190 240 207 210 241 152 368 477 428 261 435 269 -1.2159 0.083373 -0.18487 0.69491 FALSE
2 398822 398947 17 20 372539 372669 17 10 wp 156 183 186 164 179 193 37 45 24 23 17 23 2.0958 -0.28596 0.31135 0.30734 FALSE
2 398967 399140 18 20 372701 372865 18 10 wp 172 249 220 213 212 162 26 49 30 32 13 21 2.402 -0.19686 0.061196 0.84017 FALSE
2 399209 399327 21 20 372929 373049 20 10 wp 129 150 137 140 169 117 23 26 15 18 8 16 2.4892 -0.14585 0.1616 0.65545 FALSE
2 399692 399813 29 20 373367 373543 28 10 wp 133 146 144 184 247 178 42 51 34 30 25 22 1.5255 -0.25638 0.76438 0.0083333 FALSE
2 399853 399977 31 20 373575 373699 30 10 wp 125 166 174 162 179 95 59 94 92 48 25 53 0.71381 -0.49439 0.38243 0.23736 FALSE
2 399997 400126 32 20 373681 373846 31 10 wp 183 198 192 191 214 190 108 156 143 77 97 137 0.28998 0.082117 -0.042891 0.87721 FALSE
2 400146 400286 33 20 373863 374003 32 10 wp 193 195 220 183 269 167 241 283 222 167 181 162 -0.5131 -0.088207 0.088389 0.76228 FALSE
2 400305 400441 34 20 374024 374165 33 10 wp 117 156 163 180 174 186 413 478 431 372 366 365 -1.8328 0.19442 0.11619 0.70489 FALSE
2 400468 400600 35 20 374177 374320 34 10 wp 149 237 208 158 218 184 597 737 626 486 502 628 -1.9558 0.17927 -0.26149 0.43099 FALSE
2 400622 400781 36 20 374355 374495 35 10 wp 139 188 167 174 213 122 412 515 445 360 338 405 -1.6975 0.14342 -0.11966 0.69661 FALSE
2 400809 400947 37 20 374525 374667 36 10 wp 134 189 173 196 168 159 250 424 399 292 267 256 -1.3175 0.086371 -0.013542 0.96402 FALSE
2 401115 401272 38 20 374837 374993 37 10 wp 106 154 162 148 177 128 15 20 27 24 12 16 2.5468 0.21075 -0.115 0.74072 FALSE
2 401303 401442 39 20 375004 375161 38 10 wp 230 273 266 261 295 230 36 43 40 33 57 34 2.4772 0.53233 -0.51551 0.083822 FALSE
2 401433 401593 41 20 375175 375322 39 10 wp 191 243 255 264 234 226 22 25 19 18 44 39 3.1662 1.0853 -1.019 0.0010361 FALSE
2 402387 402537 53 20 376124 376265 53 10 wp 160 175 189 160 206 143 10 21 10 14 16 16 3.4741 0.64167 -0.70134 0.058929 FALSE
2 402685 402827 58 20 376399 376576 55 10 wp 166 199 177 202 208 204 20 19 23 17 17 8 2.9134 -0.097547 0.26835 0.44376 FALSE
2 402831 402957 59 20 376521 376691 56 10 wp 132 149 179 185 193 176 26 15 9 15 12 17 2.9764 0.26934 -0.0094256 0.97925 FALSE
2 403169 403296 63 20 376878 377014 59 10 wp 147 151 159 169 166 171 27 23 7 16 14 10 2.7896 -0.050104 0.18541 0.60956 FALSE
2 404001 404158 73 20 377723 377859 70 10 wp 156 193 128 153 176 162 29 29 23 26 19 18 2.3423 0.093605 -0.066023 0.85859 FALSE
2 404137 404287 74 20 377855 378005 71 10 wp 174 213 199 222 233 211 40 45 41 27 36 45 2.0009 0.24099 -0.066002 0.81468 FALSE
2 404310 404466 75 20 378031 378177 72 10 wp 143 177 173 163 155 144 35 67 50 55 25 24 1.4957 -0.072973 -0.029385 0.9148 FALSE
2 404449 404608 77 20 378170 378329 73 10 wp 251 302 292 283 303 260 105 145 98 100 120 134 1.0696 0.49629 -0.50613 0.083507 FALSE
2 404627 404772 78 20 378349 378494 74 10 wp 175 230 220 235 241 180 235 316 277 211 135 236 -0.62367 -0.054347 0.11184 0.70404 FALSE
2 404786 404915 79 20 378482 378637 75 10 wp 156 199 210 194 233 154 358 527 483 369 225 251 -1.4877 -0.23065 0.25645 0.3975 FALSE
2 404948 405087 80 20 378667 378807 76 10 wp 180 208 220 207 200 191 593 756 679 513 590 647 -1.9561 0.2517 -0.28445 0.40017 FALSE
2 405103 405254 81 20 378817 378955 77 10 wp 133 190 196 164 170 138 404 627 481 484 316 235 -1.7554 -0.072085 -0.067941 0.87901 FALSE
2 406621 406763 4 21 1447 1570 3 11 wp 216 247 210 189 194 204 871 844 840 592 1049 1079 -2.1601 0.5393 -0.74673 0.21817 FALSE
[truncated: 38,897 more rows]
