# Supplementary material for: The complex pattern of epigenomic variation between natural yeast strains at single-nucleosome resolution
Source: Epigenetics Chromatin. 2015 Jul 31;8:26. doi: 10.1186/s13072-015-0019-3 (PMC4520285; doi:10.1186/s13072-015-0019-3)
Supplement: Additional file 22: — Table of SNEP detection between BY and YJM strains. [file 13072_2015_19_MOESM22_ESM.zip › Supplementary_File_16/BY_YJM_H3K4me1_wpunr_snep.tab]

chr_BY lower_bound_BY upper_bound_BY index_nuc_BY chr_YJM lower_bound_YJM upper_bound_YJM index_nuc_YJM cur_index form BY_Mnase_Seq_1 BY_Mnase_Seq_2 BY_Mnase_Seq_3 YJM_Mnase_Seq_7 YJM_Mnase_Seq_8 YJM_Mnase_Seq_9 BY_H3K4me1_10 BY_H3K4me1_11 BY_H3K4me1_12 YJM_H3K4me1_16 YJM_H3K4me1_17 manipMnase_Seq strainYJM manipMnase_Seq:strainYJM pvalsGLM snep_index
1 30057 30208 1 8 3504 3634 1 1 wp 91 130 145 70 95 108 26 25 25 46 55 1.6683 0.85076 -1.279 5e-04 FALSE
1 30622 30782 5 8 4087 4232 7 1 wp 141 186 167 140 192 105 63 59 40 31 41 1.0154 -0.73341 0.52211 0.14984 FALSE
1 30818 30963 6 8 4271 4413 8 1 wp 160 236 231 200 279 166 22 65 48 55 55 1.6453 0.18144 -0.16576 0.65941 FALSE
1 31270 31409 8 8 4748 4886 10 1 wp 126 176 173 174 205 91 36 44 62 25 61 1.1416 -0.31533 0.26249 0.5945 FALSE
1 31519 31649 9 8 4963 5073 11 1 wp 148 141 144 170 163 169 74 102 65 97 91 0.27449 0.10002 0.084018 0.72802 FALSE
1 31890 32025 13 8 5306 5479 16 1 wp 138 171 144 187 159 203 232 240 192 290 268 -1.141 0.20093 0.059707 0.8354 FALSE
1 32197 32347 16 8 5638 5789 19 1 wp 165 192 190 181 174 170 249 264 179 331 259 -0.92585 0.23456 -0.31772 0.40857 FALSE
1 32678 32829 21 8 6120 6248 25 1 wp 126 139 126 133 148 154 169 168 110 213 165 -0.77737 0.22 -0.091194 0.82699 FALSE
1 32835 32965 22 8 6260 6406 26 1 wp 180 202 170 208 166 177 141 158 101 229 158 -0.11193 0.42676 -0.4586 0.2583 FALSE
1 33133 33270 23 8 6578 6738 27 1 wp 196 253 236 207 210 155 119 186 110 65 88 0.14842 -0.9852 0.69772 0.0030313 FALSE
1 33299 33460 24 8 6770 6905 28 1 wp 111 158 154 139 150 135 85 104 73 14 38 0.10284 -1.8949 1.8802 1.6796e-10 TRUE
1 33473 33634 25 8 6919 7078 29 1 wp 160 192 227 168 191 166 206 191 186 106 106 -0.60995 -1.0196 0.85743 0.00059698 FALSE
1 33641 33823 26 8 7117 7268 30 1 wp 203 208 181 205 191 179 188 236 171 216 174 -0.57776 -0.14257 0.065759 0.80428 FALSE
1 33925 34069 28 8 7365 7485 32 1 wp 160 165 157 151 115 105 95 130 88 244 157 0.057321 0.84545 -1.2604 0.010021 FALSE
1 34124 34278 30 8 7565 7707 35 1 wp 147 176 159 151 123 128 72 122 90 316 211 0.19794 1.3867 -1.6729 0.001864 FALSE
1 34803 34920 35 8 8202 8362 44 1 wp 145 207 197 187 207 168 44 60 40 137 117 1.3445 1.2794 -1.2662 1.5963e-07 TRUE
1 34976 35095 36 8 8398 8529 45 1 wp 126 143 141 124 129 127 20 35 20 21 49 1.8772 0.34157 -0.4755 0.16365 FALSE
1 35321 35477 38 8 8780 8923 49 1 wp 150 153 172 149 157 168 42 44 33 82 87 1.4156 0.9542 -0.98102 0.00022732 FALSE
1 35635 35761 41 8 9075 9203 52 1 wp 194 247 226 196 159 174 92 131 100 153 124 0.46601 0.24267 -0.59748 0.0082426 FALSE
1 35782 35939 42 8 9248 9380 54 1 wp 121 191 172 125 127 143 60 121 103 173 130 0.1904 0.58031 -0.87805 0.024093 FALSE
1 35964 36078 43 8 9396 9544 55 1 wp 155 170 153 180 142 147 132 130 94 145 154 -0.15909 0.193 -0.24915 0.33883 FALSE
1 36085 36237 44 8 9525 9679 56 1 wp 163 197 206 180 144 205 90 76 92 122 111 0.53091 0.29401 -0.40167 0.21144 FALSE
1 36247 36364 45 8 9676 9808 57 1 wp 86 137 137 117 146 93 25 38 25 21 45 1.443 0.024588 -0.061218 0.86327 FALSE
1 36522 36666 46 8 9959 10099 58 1 wp 197 251 257 202 193 201 28 21 35 54 103 2.4754 1.3304 -1.5908 2.8712e-09 TRUE
1 36672 36822 47 8 10112 10262 59 1 wp 185 239 215 168 193 183 21 33 40 59 84 2.1806 1.0481 -1.3012 1.4454e-06 FALSE
1 36834 36962 48 8 10271 10405 60 1 wp 186 215 208 206 223 171 29 70 53 126 153 1.4311 1.3326 -1.384 5.1835e-09 TRUE
1 36971 37143 49 8 10413 10586 61 1 wp 221 185 224 238 240 225 47 77 55 137 137 1.2516 1.0747 -0.95213 0.00015039 FALSE
1 37145 37259 50 8 10587 10699 62 1 wp 140 178 158 139 176 122 5 20 17 42 34 2.9259 1.3177 -1.4703 3.4745e-05 FALSE
1 37705 37851 54 8 11145 11293 66 1 wp 133 209 205 183 168 140 61 86 79 93 124 0.6836 0.38635 -0.55938 0.017863 FALSE
1 37888 38012 55 8 11326 11457 67 1 wp 128 178 198 191 178 191 222 284 199 280 309 -1.0726 0.19426 -0.054038 0.82185 FALSE
1 38224 38370 59 8 11663 11808 70 1 wp 179 206 207 200 207 195 544 648 443 717 459 -2.046 0.0076746 -0.0081744 0.98773 FALSE
1 38394 38545 60 8 11831 11980 71 1 wp 165 167 146 192 163 186 442 526 400 545 441 -2.089 -0.0051565 0.15318 0.6549 FALSE
1 38550 38698 61 8 11995 12166 72 1 wp 132 191 155 185 184 185 352 425 314 348 388 -1.7786 -0.11771 0.31428 0.25113 FALSE
1 38738 38885 62 8 12181 12315 73 1 wp 157 229 187 188 193 196 219 272 210 292 270 -0.8786 0.14068 -0.14632 0.54453 FALSE
1 38892 39035 63 8 12334 12488 74 1 wp 136 161 205 157 165 151 158 168 124 157 178 -0.43349 0.018976 -0.12468 0.57705 FALSE
1 39202 39338 64 8 12645 12776 75 1 wp 199 214 215 223 238 198 34 49 30 68 76 1.8992 0.80203 -0.7629 0.0034551 FALSE
1 39354 39501 65 8 12792 12942 76 1 wp 154 194 211 197 201 171 38 44 44 48 71 1.5604 0.35766 -0.35432 0.18703 FALSE
1 39516 39651 66 8 12960 13097 77 1 wp 122 145 126 146 160 142 38 60 61 67 84 0.72663 0.37319 -0.2108 0.43111 FALSE
1 39684 39800 67 8 13126 13254 78 1 wp 137 188 175 147 145 124 90 154 128 96 158 -0.15251 -0.10628 -0.18074 0.45125 FALSE
1 39825 39967 68 8 13286 13421 79 1 wp 177 224 232 201 189 137 238 244 271 291 291 -0.84919 0.071538 -0.36352 0.14011 FALSE
1 39979 40108 69 8 13452 13576 80 1 wp 141 169 182 150 168 140 310 401 273 224 285 -1.5805 -0.50305 0.37554 0.13428 FALSE
1 40138 40290 70 8 13581 13732 81 1 wp 145 146 137 159 159 149 282 321 277 251 311 -1.6193 -0.20679 0.30061 0.22116 FALSE
1 40297 40454 72 8 13737 13897 82 1 wp 143 169 163 175 185 152 303 406 327 286 240 -1.7039 -0.51089 0.59119 0.021608 FALSE
1 40614 40738 74 8 14057 14178 85 1 wp 144 181 193 184 186 155 245 349 224 290 220 -1.2361 -0.2007 0.19713 0.55538 FALSE
1 40746 40867 76 8 14204 14334 87 1 wp 129 152 158 145 163 173 170 223 215 194 193 -1.0542 -0.19837 0.31101 0.17024 FALSE
1 41059 41213 79 8 14500 14653 92 1 wp 160 173 187 190 180 172 313 374 238 396 236 -1.4083 -0.061922 0.094824 0.85606 FALSE
1 41237 41369 80 8 14681 14814 93 1 wp 171 184 150 199 207 180 183 280 191 213 203 -0.93791 -0.18613 0.36739 0.11247 FALSE
1 41353 41524 81 8 14823 14962 94 1 wp 180 174 199 170 174 158 230 324 247 214 171 -1.1054 -0.58729 0.41688 0.079534 FALSE
1 41671 41843 83 8 15098 15280 97 1 wp 78 110 115 136 145 119 42 65 42 69 108 0.44081 0.69325 -0.31267 0.26046 FALSE
1 42149 42264 85 8 15594 15712 99 1 wp 146 131 150 147 147 107 15 8 12 19 24 3.0275 0.73492 -0.86574 0.035406 FALSE
1 42301 42440 86 8 15781 15907 100 1 wp 162 178 182 193 161 173 19 19 17 40 39 2.6643 0.97114 -0.98185 0.0027054 FALSE
1 42475 42644 87 8 15934 16086 101 1 wp 116 204 196 207 184 161 52 63 43 82 86 1.1109 0.54024 -0.45499 0.088053 FALSE
1 42647 42759 88 8 16077 16199 102 1 wp 155 153 128 136 133 115 24 52 31 61 55 1.4709 0.58678 -0.80888 0.014395 FALSE
1 42864 42980 89 8 16314 16422 103 1 wp 152 232 258 212 227 179 43 48 35 46 83 1.7518 0.46794 -0.53787 0.064674 FALSE
1 43006 43185 90 8 16464 16574 104 1 wp 134 172 167 146 138 147 34 53 34 58 62 1.3867 0.44315 -0.59577 0.034923 FALSE
1 43187 43343 91 8 16631 16771 105 1 wp 204 225 209 189 193 180 39 65 30 68 61 1.6812 0.40705 -0.61827 0.017879 FALSE
1 43402 43554 92 8 16851 17001 106 1 wp 153 221 195 189 178 162 45 35 27 61 55 1.8157 0.56323 -0.68774 0.01292 FALSE
1 43740 43888 94 8 17176 17334 109 1 wp 134 211 177 174 171 187 88 84 85 76 117 0.42238 0.017174 -0.0011945 0.99619 FALSE
1 43898 44048 95 8 17347 17504 110 1 wp 182 199 216 240 225 203 272 282 221 301 253 -0.9648 -0.027439 0.16178 0.57345 FALSE
1 44071 44194 97 8 17516 17643 112 1 wp 171 222 219 234 226 207 265 315 200 279 239 -0.93548 -0.1253 0.229 0.43969 FALSE
1 44200 44356 99 8 17654 17816 114 1 wp 156 175 196 198 162 212 280 314 204 280 219 -1.1829 -0.20954 0.31373 0.41746 FALSE
1 44388 44527 101 8 17841 18001 115 1 wp 161 205 228 216 223 206 192 235 198 249 205 -0.66273 0.00099305 0.09923 0.67336 FALSE
1 44578 44704 102 8 18027 18153 116 1 wp 173 206 212 249 226 260 123 129 98 170 139 0.16689 0.27817 0.019372 0.94282 FALSE
1 44769 44905 103 8 18220 18348 117 1 wp 197 250 267 253 247 213 82 86 76 142 119 0.95741 0.55143 -0.57553 0.012591 FALSE
1 44909 45061 104 8 18356 18503 118 1 wp 169 227 215 214 266 251 58 88 65 94 108 0.95181 0.38998 -0.14898 0.52805 FALSE
1 45101 45259 105 8 18542 18704 119 1 wp 150 176 185 168 169 154 33 59 38 39 68 1.3989 0.16564 -0.24724 0.37382 FALSE
1 45895 46026 107 8 19345 19479 121 1 wp 185 226 207 181 197 222 66 80 74 76 93 0.90592 0.064239 -0.12537 0.60112 FALSE
1 46049 46201 108 8 19499 19647 122 1 wp 143 170 199 163 155 155 90 127 106 79 110 0.081543 -0.32769 0.19349 0.40843 FALSE
1 46224 46378 109 8 19660 19842 123 1 wp 112 146 139 149 180 176 309 296 224 314 254 -1.6611 -0.089456 0.42058 0.31185 FALSE
1 46374 46546 110 8 19840 19999 124 1 wp 167 208 177 195 174 197 523 627 464 736 467 -2.1296 0.058623 -0.04146 0.93793 FALSE
1 46543 46702 111 8 20013 20140 125 1 wp 143 121 159 143 131 162 380 505 329 517 420 -2.0852 0.10189 -0.084354 0.83014 FALSE
1 46675 46802 112 8 20117 20269 126 1 wp 125 180 152 163 159 155 271 413 300 494 411 -1.6841 0.3574 -0.31192 0.36448 FALSE
1 46847 46967 113 8 20293 20421 127 1 wp 143 178 187 176 199 123 155 256 242 269 264 -0.94062 0.17153 -0.23175 0.41928 FALSE
1 46982 47129 114 8 20459 20616 128 1 wp 129 167 165 208 202 183 170 193 212 377 280 -0.91519 0.65624 -0.31361 0.44427 FALSE
1 47854 47993 127 8 21281 21443 139 1 wp 187 200 211 213 231 200 141 185 122 296 208 -0.15581 0.65088 -0.57404 0.1277 FALSE
1 48007 48161 128 8 21457 21611 140 1 wp 163 140 154 183 177 189 143 167 141 335 169 -0.54987 0.65114 -0.42285 0.5076 FALSE
1 48190 48315 129 8 21631 21757 141 1 wp 93 113 120 92 109 76 27 26 21 32 51 1.5498 0.60034 -0.86329 0.016816 FALSE
1 48663 48840 131 8 22107 22267 143 1 wp 132 165 138 166 156 158 28 26 29 40 34 1.8025 0.28271 -0.16379 0.60905 FALSE
1 48827 49001 132 8 22275 22436 144 1 wp 122 146 159 133 144 132 53 62 49 55 70 0.79475 0.052648 -0.13677 0.6181 FALSE
1 49169 49331 135 8 22635 22778 147 1 wp 191 182 162 171 166 161 277 341 295 301 327 -1.3424 -0.090089 -0.049497 0.84638 FALSE
1 49304 49463 136 8 22750 22912 148 1 wp 144 162 130 135 165 106 194 305 212 221 182 -1.2684 -0.34133 0.19796 0.5163 FALSE
1 49651 49771 139 8 23097 23220 150 1 wp 158 202 191 194 192 174 147 204 196 177 202 -0.57355 -0.079771 0.080481 0.72256 FALSE
1 49810 49954 140 8 23264 23406 152 1 wp 124 131 171 163 139 107 67 89 86 50 96 0.23205 -0.29804 0.20954 0.48092 FALSE
1 49971 50114 142 8 23418 23573 153 1 wp 155 181 162 163 190 191 94 138 88 127 138 0.064256 0.18475 -0.080488 0.72283 FALSE
1 50133 50274 144 8 23593 23725 155 1 wp 144 182 162 176 160 186 94 103 88 116 121 0.18885 0.18156 -0.10303 0.65511 FALSE
1 50951 51106 154 8 24394 24542 165 1 wp 139 220 217 173 196 159 82 118 106 80 130 0.32134 -0.10284 -0.038702 0.86681 FALSE
1 51514 51660 160 8 24970 25112 172 1 wp 158 232 248 216 243 191 99 125 94 131 163 0.4131 0.33335 -0.32434 0.1512 FALSE
1 52039 52176 163 8 25481 25627 175 1 wp 120 107 103 150 122 153 213 202 183 126 91 -1.4387 -1.006 1.3391 0.00033743 FALSE
1 52209 52339 164 8 25665 25795 176 1 wp 158 165 120 172 161 156 133 178 125 59 76 -0.5456 -1.2423 1.351 7.7307e-08 TRUE
1 52369 52503 165 8 25819 25951 177 1 wp 115 174 163 133 154 144 77 86 76 29 43 0.32518 -1.2907 1.2071 1.6434e-05 FALSE
1 52510 52652 166 8 25966 26127 178 1 wp 193 248 200 213 200 202 88 91 82 39 44 0.70868 -1.21 1.1275 1.311e-05 FALSE
1 52783 52945 167 8 26258 26419 179 1 wp 174 199 201 252 195 232 145 188 138 80 100 -0.29386 -0.93964 1.1613 5.9448e-07 TRUE
1 52990 53106 168 8 26437 26563 180 1 wp 236 212 200 242 233 227 267 293 182 157 136 -0.7625 -0.88004 0.95499 0.0089027 FALSE
1 53835 53994 178 8 27303 27449 188 1 wp 172 235 238 206 205 194 331 470 349 363 361 -1.4169 -0.20381 0.095403 0.73662 FALSE
1 54021 54177 179 8 27470 27604 189 1 wp 124 192 192 114 186 150 185 172 174 114 195 -0.67537 -0.36744 0.18114 0.58687 FALSE
1 54174 54324 180 8 27620 27778 190 1 wp 180 270 237 237 217 192 156 203 150 122 176 -0.15527 -0.32991 0.22275 0.33136 FALSE
1 54374 54507 182 8 27799 27955 192 1 wp 164 185 160 168 154 204 63 67 55 72 95 0.87829 0.2905 -0.26196 0.40394 FALSE
1 54664 54822 184 8 28137 28285 195 1 wp 153 202 171 179 202 154 21 33 21 36 58 2.2296 0.77074 -0.77302 0.010763 FALSE
1 54893 55043 185 8 28364 28496 196 1 wp 108 175 188 158 178 110 20 36 25 12 34 1.9507 -0.37959 0.28203 0.51388 FALSE
1 55051 55208 186 8 28502 28655 197 1 wp 260 324 327 270 303 234 157 221 211 262 210 0.045513 0.14792 -0.3489 0.16658 FALSE
1 55227 55369 187 8 28686 28827 198 1 wp 140 149 188 176 165 119 89 129 120 127 130 -0.084078 0.058776 -0.14104 0.53633 FALSE
1 55415 55543 188 8 28856 28998 199 1 wp 107 135 140 135 172 132 58 61 53 45 91 0.56139 0.091112 0.08528 0.75275 FALSE
1 55558 55717 189 8 29012 29169 200 1 wp 184 231 191 218 181 187 193 270 170 240 210 -0.63576 -0.021932 -0.050253 0.85063 FALSE
1 55740 55876 190 8 29191 29326 201 1 wp 123 180 180 170 171 195 163 220 182 239 216 -0.81484 0.14882 -0.0088712 0.96887 FALSE
1 55934 56052 191 8 29368 29499 202 1 wp 137 177 182 158 131 141 176 258 187 200 211 -0.90379 -0.13625 -0.087937 0.69853 FALSE
1 56069 56195 192 8 29518 29668 203 1 wp 170 181 204 202 200 223 263 337 270 517 413 -1.2268 0.56692 -0.4158 0.24345 FALSE
1 56229 56371 193 8 29678 29837 204 1 wp 145 185 188 187 167 194 147 159 162 141 181 -0.44667 -0.10231 0.16758 0.45534 FALSE
1 56402 56550 194 8 29851 30004 205 1 wp 132 132 149 147 169 144 60 72 58 46 99 0.54075 0.041523 0.084511 0.74828 FALSE
1 56750 56896 196 8 30199 30347 207 1 wp 211 271 273 258 256 180 38 40 36 89 73 2.1384 0.96096 -1.1102 1.3762e-05 FALSE
1 56964 57104 197 8 30416 30555 208 1 wp 214 196 201 215 253 188 23 39 24 44 70 2.2656 0.85258 -0.79181 0.012107 FALSE
1 57110 57250 198 8 30562 30709 209 1 wp 165 148 188 163 160 164 36 21 24 38 33 2.039 0.24949 -0.31951 0.36135 FALSE
1 57255 57415 199 8 30714 30866 210 1 wp 164 211 199 191 173 204 26 19 29 35 50 2.3629 0.63634 -0.66764 0.02796 FALSE
1 57479 57621 200 8 30927 31073 211 1 wp 209 258 258 218 276 219 20 23 20 31 63 2.9393 1.0144 -1.0634 0.00035815 FALSE
1 57641 57801 201 8 31092 31250 212 1 wp 174 237 221 203 208 182 50 37 34 65 69 1.7895 0.58883 -0.70177 0.0074718 FALSE
1 57817 57975 202 8 31268 31427 213 1 wp 127 180 180 172 190 135 18 20 16 19 41 2.5819 0.58882 -0.58257 0.095325 FALSE
1 57994 58163 203 8 31471 31613 214 1 wp 195 254 256 239 253 195 51 51 28 63 63 1.8507 0.40435 -0.46612 0.072548 FALSE
1 58183 58343 204 8 31633 31793 215 1 wp 173 203 205 203 191 179 38 34 18 49 56 2.1052 0.66765 -0.71218 0.0125 FALSE
1 58362 58506 205 8 31818 31958 216 1 wp 188 282 235 280 282 196 38 26 14 43 62 2.5761 0.86071 -0.78128 0.017905 FALSE
1 58618 58741 206 8 32067 32216 217 1 wp 144 175 182 216 175 170 92 124 107 148 120 0.049984 0.1921 -0.051857 0.82127 FALSE
1 58807 58939 208 8 32264 32391 219 1 wp 170 215 166 199 204 227 138 199 148 233 157 -0.38832 0.16973 0.0041361 0.99094 FALSE
1 59207 59351 213 8 32642 32802 224 1 wp 178 220 213 225 222 181 339 439 331 456 265 -1.441 -0.13102 0.14332 0.76007 FALSE
1 59330 59498 214 8 32780 32935 225 1 wp 197 223 199 250 204 205 593 702 505 847 430 -2.1171 -0.0005656 0.061387 0.92774 FALSE
1 59522 59662 215 8 32976 33114 226 1 wp 112 139 128 162 143 177 614 688 518 604 355 -2.8511 -0.44158 0.77453 0.15071 FALSE
1 59703 59837 216 8 33137 33291 227 1 wp 168 158 157 189 193 210 762 951 627 895 531 -2.8407 -0.22391 0.48549 0.41227 FALSE
1 59988 60147 218 8 33435 33593 229 1 wp 154 179 160 175 174 219 837 952 718 1126 726 -2.9282 0.042021 0.14626 0.79925 FALSE
1 60165 60301 219 8 33607 33754 230 1 wp 107 134 133 162 117 181 508 594 413 784 495 -2.6045 0.23848 0.054682 0.93059 FALSE
1 60327 60473 220 8 33760 33915 231 1 wp 125 146 153 164 134 153 226 343 248 401 431 -1.5195 0.48834 -0.41902 0.10033 FALSE
1 60454 60608 221 8 33909 34060 232 1 wp 137 139 142 177 147 200 198 213 166 278 319 -1.0473 0.49279 -0.18752 0.41764 FALSE
1 60631 60769 222 8 34081 34219 233 1 wp 162 218 229 191 188 203 94 101 81 134 178 0.54949 0.61645 -0.69618 0.0020505 FALSE
1 60804 60938 223 8 34256 34392 234 1 wp 193 227 213 211 192 196 71 66 54 93 98 1.1415 0.44472 -0.54823 0.022085 FALSE
1 60950 61096 224 8 34407 34562 235 1 wp 158 177 144 185 160 161 55 25 34 59 54 1.4671 0.41482 -0.36607 0.29911 FALSE
1 61261 61405 225 8 34713 34857 236 1 wp 140 176 178 200 193 173 27 34 35 52 66 1.7769 0.7422 -0.56862 0.044101 FALSE
1 61411 61569 226 8 34861 35018 237 1 wp 158 133 136 176 166 166 38 43 25 70 61 1.4444 0.76395 -0.5521 0.099622 FALSE
1 61578 61720 227 8 35030 35172 238 1 wp 138 177 143 168 150 155 100 114 78 145 123 0.066052 0.33564 -0.31168 0.23258 FALSE
1 61728 61889 228 8 35185 35344 239 1 wp 149 136 146 152 159 184 159 223 159 345 252 -0.8895 0.624 -0.45266 0.29632 FALSE
1 61887 62023 229 8 35357 35477 240 1 wp 118 161 148 175 170 121 229 291 202 343 333 -1.3419 0.36493 -0.26568 0.26986 FALSE
1 62038 62168 230 8 35494 35641 241 1 wp 127 124 117 113 133 132 367 496 276 632 363 -2.1877 0.30472 -0.29923 0.68271 FALSE
1 62305 62457 233 8 35755 35909 243 1 wp 139 185 145 194 147 160 300 435 276 506 334 -1.6793 0.22545 -0.15104 0.77275 FALSE
1 62470 62597 234 8 35923 36049 244 1 wp 202 168 171 171 208 187 234 369 251 408 288 -1.2055 0.19573 -0.17468 0.69041 FALSE
1 62734 62880 235 8 36185 36330 245 1 wp 160 198 215 216 221 202 33 29 30 45 62 2.0477 0.65704 -0.5208 0.064265 FALSE
1 62899 63056 236 8 36349 36506 246 1 wp 224 253 234 251 286 206 34 37 43 66 98 2.058 0.96253 -0.93246 0.00025797 FALSE
1 63071 63208 237 8 36521 36660 247 1 wp 198 248 243 280 220 212 58 65 63 102 115 1.3012 0.66784 -0.64366 0.0065993 FALSE
1 63220 63377 238 8 36696 36832 248 1 wp 150 200 164 180 148 173 91 153 123 133 148 -0.090524 0.071856 -0.12752 0.57116 FALSE
1 63390 63542 239 8 36851 36995 249 1 wp 99 123 113 157 133 146 155 198 155 164 216 -1.183 0.02541 0.33381 0.13836 FALSE
1 63689 63820 241 8 37140 37299 252 1 wp 129 159 153 145 163 139 258 361 315 330 364 -1.6631 0.025574 -0.030591 0.90471 FALSE
1 63873 63983 242 8 37324 37474 254 1 wp 127 177 208 212 198 212 480 623 459 612 467 -2.2005 -0.058001 0.33152 0.36687 FALSE
1 64037 64159 243 8 37487 37613 255 1 wp 121 143 141 175 175 165 407 555 398 391 384 -2.3237 -0.34792 0.6707 0.021106 FALSE
1 65073 65220 253 8 38527 38672 270 1 wp 155 188 169 149 187 160 99 109 118 103 108 0.063223 -0.18277 0.11155 0.62931 FALSE
1 65255 65396 256 8 38706 38846 271 1 wp 151 197 200 182 166 158 99 105 100 83 111 0.25783 -0.20967 0.074332 0.74987 FALSE
1 65427 65580 257 8 38872 39000 272 1 wp 117 163 156 118 110 100 36 59 59 27 53 0.91589 -0.50479 0.074631 0.80663 FALSE
1 65672 65800 258 8 39139 39269 273 1 wp 70 109 119 111 134 80 65 79 73 77 107 -0.13711 0.20235 -0.099791 0.7107 FALSE
1 66336 66486 267 8 39787 39935 283 1 wp 108 151 143 128 137 121 310 457 374 370 427 -2.087 -0.062247 -0.01512 0.95581 FALSE
1 66786 66985 273 8 40230 40406 289 1 wp 223 239 210 222 181 189 649 1011 640 1326 696 -2.3312 0.32432 -0.53929 0.49676 FALSE
1 67593 67725 284 8 41044 41194 296 1 wp 195 206 210 206 181 188 37 41 58 60 97 1.5839 0.64151 -0.75578 0.0029628 FALSE
1 67749 67887 285 8 41175 41336 297 1 wp 145 183 212 191 167 179 31 28 29 64 68 2.0246 1.0301 -1.0545 0.00016746 FALSE
1 69461 69612 292 8 42913 43060 302 1 wp 149 158 190 168 165 130 32 44 34 62 64 1.5957 0.64836 -0.77976 0.0053705 FALSE
1 69913 70063 294 8 43355 43495 303 1 wp 160 171 168 105 123 92 80 114 86 39 37 0.25931 -1.4262 0.75284 0.0068704 FALSE
1 70207 70359 296 8 43649 43808 304 1 wp 170 196 189 139 149 88 66 102 86 67 34 0.55286 -0.85377 0.25461 0.40912 FALSE
1 70440 70585 297 8 43916 44051 305 1 wp 124 141 114 159 144 135 112 195 134 150 112 -0.77873 -0.26656 0.44413 0.17563 FALSE
1 70597 70753 298 8 44041 44200 306 1 wp 177 199 203 198 174 179 206 287 148 314 140 -0.7128 0.016739 -0.11259 0.85839 FALSE
1 70733 70863 299 8 44145 44310 307 1 wp 101 130 121 166 131 144 115 115 107 201 101 -0.53502 0.32248 -0.015039 0.97808 FALSE
1 71757 71903 300 8 45190 45361 308 1 wp 168 183 158 197 184 165 40 54 26 75 58 1.5128 0.61146 -0.54195 0.050541 FALSE
1 71871 72024 301 8 45299 45457 309 1 wp 141 153 119 189 143 161 64 76 36 101 72 0.66334 0.45056 -0.22648 0.57537 FALSE
1 71981 72140 303 8 45427 45604 311 1 wp 148 168 149 197 179 204 88 119 60 196 116 0.23462 0.71998 -0.4241 0.37075 FALSE
1 73027 73161 316 8 46464 46605 322 1 wp 133 146 121 144 155 186 224 245 179 490 171 -1.2736 0.53685 -0.28129 0.77341 FALSE
1 73582 73732 319 8 47017 47169 325 1 wp 118 154 130 127 144 97 36 29 34 20 47 1.4284 -0.13844 -0.019229 0.95389 FALSE
1 73810 73960 320 8 47247 47397 326 1 wp 149 139 174 149 148 135 31 36 47 61 83 1.4372 0.77646 -0.90319 0.0011471 FALSE
1 73974 74112 321 8 47410 47548 327 1 wp 191 218 191 199 177 155 99 139 87 161 193 0.31157 0.57599 -0.78263 0.00046574 FALSE
1 74147 74289 322 8 47581 47725 328 1 wp 130 153 136 151 151 163 78 91 101 132 165 0.048517 0.5784 -0.45055 0.050291 FALSE
1 74332 74479 323 8 47770 47918 330 1 wp 198 199 210 234 219 169 191 202 182 281 254 -0.50561 0.3483 -0.34934 0.13837 FALSE
1 74677 74838 326 8 48118 48274 334 1 wp 146 192 194 191 228 186 208 177 188 203 202 -0.71317 -0.063735 0.22778 0.38773 FALSE
1 75288 75414 331 8 48703 48834 339 1 wp 141 165 134 152 183 117 295 403 250 435 385 -1.6757 0.263 -0.26386 0.44113 FALSE
1 75450 75596 333 8 48872 49029 340 1 wp 199 277 203 270 244 209 274 420 332 514 454 -1.1704 0.38881 -0.32419 0.26945 FALSE
1 75592 75726 334 8 49025 49161 341 1 wp 169 216 186 218 184 172 129 190 131 197 217 -0.23244 0.33721 -0.35445 0.11465 FALSE
1 75759 75909 335 8 49174 49343 342 1 wp 180 170 185 191 183 184 70 95 79 147 122 0.55988 0.60297 -0.57264 0.020865 FALSE
1 75916 76068 336 8 49349 49497 343 1 wp 197 207 200 229 203 217 62 47 55 111 91 1.2907 0.74712 -0.6708 0.014284 FALSE
1 76370 76522 339 8 49806 49960 345 1 wp 168 183 179 221 204 217 47 37 37 61 62 1.5442 0.46667 -0.21477 0.42119 FALSE
1 76533 76681 340 8 49968 50118 346 1 wp 220 256 254 287 239 236 72 52 71 69 100 1.309 0.22179 -0.1848 0.44471 FALSE
1 76698 76838 341 8 50136 50286 347 1 wp 192 226 213 278 242 251 123 162 113 233 188 0.087756 0.54997 -0.2843 0.27182 FALSE
1 76844 77003 342 8 50279 50437 348 1 wp 137 181 153 177 168 210 229 227 196 297 241 -1.0652 0.17865 0.046166 0.89445 FALSE
1 77003 77135 343 8 50452 50595 349 1 wp 141 206 178 201 260 199 376 501 402 735 601 -1.8717 0.53455 -0.22493 0.53644 FALSE
1 77167 77323 344 8 50611 50761 350 1 wp 171 154 184 220 165 197 629 756 517 916 681 -2.4719 0.22306 -0.059404 0.9027 FALSE
1 77677 77801 353 8 51097 51239 353 1 wp 136 179 145 218 164 194 792 1057 768 1273 868 -3.0861 0.1952 0.11165 0.83807 FALSE
1 77811 77961 354 8 51254 51402 354 1 wp 183 209 183 198 196 191 690 954 779 773 662 -2.6477 -0.28532 0.28253 0.40368 FALSE
1 77981 78117 356 8 51426 51557 355 1 wp 103 144 129 147 175 167 493 650 591 378 496 -2.7933 -0.5467 0.91005 0.0038914 FALSE
1 79219 79364 373 8 52662 52818 372 1 wp 184 253 245 220 210 212 298 360 246 306 236 -0.99499 -0.26729 0.16548 0.59171 FALSE
1 79672 79806 375 8 53111 53239 375 1 wp 208 277 225 199 211 199 64 63 60 100 102 1.3352 0.55738 -0.80078 0.00077462 FALSE
1 79826 79970 376 8 53270 53411 376 1 wp 195 206 225 205 197 183 70 60 52 77 82 1.1949 0.24749 -0.37267 0.12917 FALSE
1 79999 80148 377 8 53444 53590 377 1 wp 206 213 232 211 205 256 98 123 96 113 151 0.46065 0.17928 -0.15311 0.53839 FALSE
1 80162 80302 378 8 53604 53746 378 1 wp 191 248 247 216 232 205 160 281 198 206 330 -0.46902 0.19445 -0.28613 0.26942 FALSE
1 80332 80466 379 8 53775 53911 379 1 wp 179 233 246 206 194 179 205 262 219 198 285 -0.64784 -0.067583 -0.13634 0.56859 FALSE
1 80648 80840 383 8 54090 54284 381 1 wp 185 224 262 280 264 201 236 274 265 343 376 -0.80099 0.33711 -0.2123 0.42322 FALSE
1 81448 81602 389 8 54857 55022 389 1 wp 156 169 188 195 167 141 638 834 551 278 277 -2.5541 -1.4038 1.3447 2.7137e-05 FALSE
1 81604 81749 390 8 55015 55171 390 1 wp 174 172 166 223 186 172 388 575 392 264 226 -1.9658 -0.99303 1.1396 5.2784e-05 FALSE
1 81770 81897 391 8 55178 55336 392 1 wp 116 142 124 142 145 144 113 171 158 47 105 -0.78779 -1.1087 1.2598 1.119e-05 FALSE
1 81940 82078 392 8 55350 55490 393 1 wp 192 215 247 217 235 204 158 189 161 60 82 -0.22068 -1.3973 1.3768 7.662e-09 TRUE
1 82150 82297 393 8 55595 55749 394 1 wp 164 204 174 176 191 167 46 19 18 41 49 2.1099 0.54863 -0.59594 0.049261 FALSE
1 82305 82447 394 8 55733 55893 395 1 wp 131 155 157 149 168 157 27 22 23 41 36 2.032 0.54392 -0.46906 0.14895 FALSE
1 82466 82578 395 8 55913 56024 396 1 wp 248 362 286 321 309 214 31 27 17 50 53 2.9849 0.9029 -1.0171 0.0029253 FALSE
1 82684 82836 396 8 56128 56278 397 1 wp 153 195 186 176 169 167 24 20 29 54 62 2.2797 1.1099 -1.1913 5.4351e-05 FALSE
1 82842 82988 397 8 56287 56431 398 1 wp 205 294 237 247 276 213 62 52 45 83 120 1.6162 0.7865 -0.81045 0.00079258 FALSE
1 83007 83160 398 8 56453 56605 399 1 wp 145 141 154 139 141 167 70 96 64 84 119 0.36372 0.26555 -0.2666 0.30161 FALSE
1 83185 83345 399 8 56615 56761 400 1 wp 94 150 168 146 137 117 91 93 108 53 109 -0.11341 -0.43593 0.38183 0.25065 FALSE
1 83375 83543 401 8 56801 56959 402 1 wp 169 229 234 226 244 209 306 447 276 431 399 -1.2811 0.16234 -0.077578 0.78438 FALSE
1 83724 83868 403 8 57143 57285 405 1 wp 139 146 143 184 156 156 293 366 258 475 403 -1.6728 0.40535 -0.22273 0.50728 FALSE
1 83877 84015 404 8 57315 57457 406 1 wp 176 227 214 243 218 209 215 292 243 274 296 -0.86421 0.058585 0.039009 0.87594 FALSE
1 84033 84175 405 8 57476 57620 407 1 wp 182 260 217 235 258 229 118 155 118 154 183 0.16789 0.23492 -0.12297 0.58866 FALSE
1 84210 84361 406 8 57649 57806 408 1 wp 142 149 151 199 162 189 57 52 63 86 71 0.77311 0.31676 -0.025658 0.92953 FALSE
1 84371 84530 407 8 57822 57970 409 1 wp 121 142 121 170 142 167 25 36 20 38 55 1.6696 0.64628 -0.34954 0.2676 FALSE
1 84636 84770 408 8 58079 58213 410 1 wp 120 202 183 173 185 120 36 53 50 22 62 1.2662 -0.30239 0.20356 0.57923 FALSE
1 84783 84943 409 8 58229 58364 411 1 wp 181 215 210 200 224 222 265 270 242 307 225 -0.95158 -0.084755 0.15609 0.63929 FALSE
1 84977 85117 410 8 58407 58562 412 1 wp 179 231 218 229 261 207 279 341 259 500 298 -1.071 0.34674 -0.22134 0.66994 FALSE
1 85151 85306 411 8 58590 58744 413 1 wp 178 227 234 193 208 194 267 364 296 307 240 -1.12 -0.28975 0.16781 0.51742 FALSE
1 85522 85669 415 8 58981 59114 418 1 wp 189 232 257 201 221 203 441 598 424 606 350 -1.6902 -0.1192 -0.016699 0.97424 FALSE
1 85836 85972 417 8 59280 59417 421 1 wp 109 105 103 146 139 135 241 298 269 256 249 -1.9273 -0.22404 0.59905 0.011524 FALSE
1 85996 86116 418 8 59419 59561 422 1 wp 169 247 201 258 248 263 390 498 469 648 530 -1.7279 0.26226 0.042425 0.89764 FALSE
1 86159 86285 419 8 59601 59728 423 1 wp 189 201 180 214 229 163 360 554 420 449 485 -1.7901 -0.051319 0.09934 0.74235 FALSE
1 86301 86454 420 8 59745 59896 424 1 wp 186 241 256 217 252 221 347 434 367 435 502 -1.3385 0.15478 -0.15847 0.59479 FALSE
1 86465 86593 421 8 59908 60040 425 1 wp 110 168 181 158 183 155 106 133 117 110 187 -0.2278 0.1715 -0.074297 0.75834 FALSE
1 86626 86762 422 8 60069 60205 426 1 wp 171 190 221 230 238 171 98 114 87 127 146 0.37658 0.31579 -0.21106 0.35196 FALSE
1 86787 86915 423 8 60224 60358 427 1 wp 138 165 160 176 197 114 39 21 33 18 47 1.7087 -0.11609 0.15111 0.70466 FALSE
1 86952 87105 424 8 60399 60547 428 1 wp 217 277 288 268 322 248 49 37 33 48 64 2.1218 0.34968 -0.27382 0.30301 FALSE
1 87234 87386 425 8 60678 60829 429 1 wp 138 163 182 183 198 190 30 28 24 31 58 1.9699 0.55308 -0.33218 0.27137 FALSE
1 87589 87737 427 8 61028 61172 431 1 wp 226 309 242 243 309 215 65 75 63 74 107 1.35 0.27411 -0.32135 0.18822 FALSE
1 87950 88079 430 8 61387 61521 433 1 wp 136 216 174 251 233 205 121 157 127 237 204 -0.21275 0.5854 -0.21378 0.36768 FALSE
1 88139 88300 431 8 61577 61741 434 1 wp 148 166 178 154 183 158 154 202 123 186 146 -0.53654 -0.055773 0.038622 0.89905 FALSE
1 88439 88597 435 8 61886 62021 436 1 wp 164 178 195 161 158 164 82 150 128 99 118 0.0044168 -0.27464 0.098394 0.66788 FALSE
1 88579 88758 436 8 62057 62184 438 1 wp 132 190 177 161 158 132 143 165 165 113 124 -0.51658 -0.55218 0.38558 0.08974 FALSE
1 89521 89657 443 8 62964 63100 450 1 wp 167 219 196 162 191 190 255 346 260 298 241 -1.1455 -0.20507 0.087126 0.73713 FALSE
1 89670 89845 445 8 63126 63286 451 1 wp 169 189 182 185 196 158 262 308 277 192 191 -1.2329 -0.69433 0.66082 0.0061944 FALSE
1 89822 89989 447 8 63265 63424 453 1 wp 124 152 136 166 180 149 165 212 206 130 139 -1.085 -0.66679 0.90487 6.8545e-05 FALSE
1 90124 90273 452 8 63578 63716 455 1 wp 158 224 199 219 203 219 289 353 251 432 259 -1.2088 0.11669 0.013321 0.97854 FALSE
1 90296 90449 453 8 63744 63892 456 1 wp 164 252 242 277 262 218 287 405 260 335 246 -1.1182 -0.22964 0.41617 0.21799 FALSE
1 90482 90634 455 8 63934 64075 459 1 wp 133 182 175 133 156 149 237 286 235 175 198 -1.2189 -0.57552 0.39647 0.087974 FALSE
1 90802 90925 458 8 64218 64372 461 1 wp 99 131 118 171 181 144 199 227 253 247 232 -1.5582 -0.053491 0.53954 0.039377 FALSE
1 90943 91109 459 8 64388 64516 462 1 wp 121 159 156 159 153 143 232 312 243 223 280 -1.4352 -0.19787 0.23897 0.31229 FALSE
1 91126 91262 460 8 64527 64681 463 1 wp 154 173 186 157 176 154 403 567 441 413 339 -2.0351 -0.43487 0.33395 0.25653 FALSE
1 91249 91403 461 8 64693 64827 464 1 wp 164 215 213 200 226 184 567 752 579 809 477 -2.2649 -0.070398 0.091668 0.86644 FALSE
1 91428 91552 463 8 64839 64996 465 1 wp 146 172 126 201 163 202 391 522 377 580 402 -2.1079 0.089705 0.23689 0.6076 FALSE
1 91560 91706 464 8 65009 65147 466 1 wp 133 175 171 169 161 207 471 577 396 627 476 -2.1778 0.085957 0.072005 0.86722 FALSE
1 91743 91873 465 8 65185 65317 467 1 wp 136 164 162 189 208 182 338 386 318 494 369 -1.7612 0.19661 0.10464 0.78653 FALSE
1 91890 92034 466 8 65309 65477 468 1 wp 106 161 144 141 179 124 75 88 76 76 119 0.19042 0.14376 -0.05486 0.82261 FALSE
1 92039 92191 467 8 65482 65649 469 1 wp 193 248 228 216 263 205 86 86 90 101 112 0.76054 0.14326 -0.13672 0.55588 FALSE
1 92392 92514 469 8 65835 65955 471 1 wp 208 255 281 201 277 201 16 19 24 17 58 3.067 0.76797 -0.92515 0.0086326 FALSE
1 92846 92989 470 8 66286 66432 472 1 wp 161 203 200 223 270 196 82 77 66 66 128 0.73297 0.2102 0.051435 0.84056 FALSE
1 92997 93137 471 8 66440 66588 473 1 wp 193 255 249 241 243 232 143 168 128 193 196 0.078573 0.27791 -0.25784 0.26218 FALSE
1 93156 93311 472 8 66598 66746 474 1 wp 196 213 202 263 198 206 220 277 203 328 277 -0.77121 0.25608 -0.15866 0.5677 FALSE
1 93491 93621 474 8 66935 67096 476 1 wp 136 161 175 213 197 208 420 514 403 623 538 -2.0871 0.26083 0.1095 0.72514 FALSE
1 93939 94072 479 8 67383 67512 480 1 wp 127 156 166 129 140 119 218 301 259 203 264 -1.3757 -0.29057 0.056722 0.80838 FALSE
1 94022 94162 480 8 67461 67604 481 1 wp 133 159 175 193 186 169 209 230 189 217 288 -1.0172 0.12265 0.085342 0.712 FALSE
1 94191 94347 482 8 67662 67790 483 1 wp 148 210 245 193 208 183 152 215 213 199 229 -0.53606 0.010989 -0.071714 0.7553 FALSE
1 94368 94520 483 8 67810 67929 484 1 wp 147 190 197 118 160 132 62 65 80 41 68 0.77341 -0.492 0.089733 0.73454 FALSE
1 94581 94737 484 8 68029 68179 485 1 wp 184 203 206 195 249 162 10 30 20 32 49 2.7341 0.884 -0.8877 0.0063536 FALSE
1 94759 94871 485 8 68178 68375 486 1 wp 86 107 106 150 150 115 10 13 11 17 29 2.5522 0.87689 -0.43142 0.31137 FALSE
1 94924 95098 486 8 68384 68528 487 1 wp 143 208 205 179 194 192 56 61 62 93 109 1.0408 0.61795 -0.60914 0.01159 FALSE
1 95092 95249 487 8 68533 68694 488 1 wp 148 216 217 169 193 198 93 113 96 120 150 0.35198 0.28271 -0.34823 0.12437 FALSE
1 95429 95573 489 8 68878 69017 490 1 wp 87 146 143 137 140 83 42 29 34 32 55 1.222 0.14305 -0.22687 0.57429 FALSE
1 95669 95809 490 8 69089 69250 492 1 wp 131 179 170 200 194 193 97 102 78 89 109 0.20224 -0.041755 0.31396 0.17978 FALSE
1 95825 96013 492 8 69268 69434 494 1 wp 163 188 213 207 186 228 149 139 112 157 127 -0.10056 -0.040994 0.16599 0.60567 FALSE
1 96511 96631 501 8 69956 70076 502 1 wp 127 124 117 169 147 133 88 105 54 94 84 0.0068108 -0.010223 0.26048 0.42535 FALSE
1 97599 97754 516 8 71015 71193 513 1 wp 135 129 162 214 195 200 75 113 82 142 87 0.089469 0.24859 0.24002 0.49195 FALSE
1 98699 98833 529 8 72143 72277 525 1 wp 142 147 146 183 152 146 206 245 197 215 178 -1.1539 -0.26059 0.3752 0.12106 FALSE
1 98866 99007 530 8 72312 72444 526 1 wp 119 153 188 162 151 166 246 371 282 240 270 -1.5481 -0.35962 0.40538 0.097723 FALSE
1 99013 99167 531 8 72455 72596 527 1 wp 195 196 221 207 231 180 305 450 325 416 346 -1.3868 -0.027583 0.0073242 0.97942 FALSE
1 99191 99322 532 8 72600 72759 528 1 wp 73 84 87 103 118 105 90 85 81 73 124 -0.66098 0.048602 0.34496 0.20263 FALSE
1 99331 99461 533 8 72772 72926 529 1 wp 186 201 225 260 247 251 65 102 80 109 138 0.73317 0.45038 -0.16519 0.47422 FALSE
1 99496 99658 534 8 72940 73099 530 1 wp 130 165 164 249 228 203 34 41 29 69 72 1.5569 0.88983 -0.3461 0.19943 FALSE
1 99657 99810 535 8 73101 73251 531 1 wp 208 230 218 219 183 276 52 58 42 85 69 1.5299 0.48095 -0.44652 0.28993 FALSE
1 99954 100077 536 8 73377 73513 532 1 wp 59 86 124 91 142 74 14 17 23 8 34 1.7062 0.031905 0.1384 0.83316 FALSE
1 100125 100273 537 8 73565 73710 533 1 wp 144 195 156 189 173 139 242 334 205 309 277 -1.2334 0.0565 -0.066467 0.82567 FALSE
1 100286 100434 538 8 73726 73861 534 1 wp 134 166 161 180 170 148 351 464 314 694 439 -1.8702 0.49473 -0.4086 0.5039 FALSE
1 100427 100567 539 8 73869 74005 535 1 wp 143 175 189 137 203 179 262 316 240 429 413 -1.2765 0.49928 -0.48479 0.063106 FALSE
1 100580 100724 540 8 74021 74163 536 1 wp 212 248 226 206 230 191 128 151 160 207 229 0.058537 0.43504 -0.59356 0.0093434 FALSE
1 100736 100888 541 8 74180 74328 537 1 wp 184 201 217 193 243 199 57 81 72 85 97 0.94008 0.24349 -0.19405 0.41629 FALSE
1 100900 101045 542 8 74342 74488 538 1 wp 167 178 203 170 223 227 42 37 40 82 86 1.6129 0.93934 -0.78173 0.012259 FALSE
1 101052 101207 543 8 74493 74651 539 1 wp 155 159 220 186 172 234 19 12 22 29 37 2.7271 0.73821 -0.59881 0.23825 FALSE
1 101357 101510 544 8 74797 74945 540 1 wp 87 112 157 65 94 69 8 6 4 0 3 3.7037 -2.1538 1.4951 0.11184 FALSE
1 101525 101689 545 8 74976 75134 541 1 wp 205 263 272 279 293 233 59 62 57 70 89 1.4649 0.27856 -0.18101 0.46029 FALSE
1 101737 101861 546 8 75177 75283 542 1 wp 128 183 206 183 210 196 67 83 65 70 49 0.67414 -0.3941 0.56842 0.027218 FALSE
1 101902 102037 547 8 75339 75477 544 1 wp 197 280 253 242 253 233 150 163 120 112 129 0.16129 -0.40064 0.37886 0.10171 FALSE
1 102447 102581 552 8 75889 76040 550 1 wp 97 160 148 180 176 130 76 82 78 87 88 0.18183 0.015649 0.22771 0.35562 FALSE
1 102601 102759 554 8 76062 76200 552 1 wp 152 203 165 183 191 171 173 221 188 128 127 -0.74661 -0.73718 0.78155 0.00061939 FALSE
1 102766 102918 555 8 76196 76360 554 1 wp 133 154 152 157 163 181 143 172 149 133 125 -0.6638 -0.3938 0.56415 0.012683 FALSE
1 102952 103111 557 8 76411 76544 556 1 wp 140 194 181 122 147 116 95 126 112 68 84 0.041955 -0.68475 0.24308 0.31551 FALSE
1 103309 103439 561 8 76752 76880 560 1 wp 125 192 171 206 171 149 143 182 156 141 125 -0.56984 -0.39769 0.48651 0.031103 FALSE
1 103442 103596 562 8 76884 77036 562 1 wp 187 234 263 237 234 251 219 287 285 282 211 -0.79945 -0.21303 0.27759 0.35447 FALSE
1 103629 103792 564 8 77066 77232 564 1 wp 128 190 185 175 203 142 90 160 128 110 135 -0.16925 -0.17032 0.19614 0.38697 FALSE
1 103780 103929 566 8 77218 77368 565 1 wp 176 222 227 227 207 191 182 238 206 204 199 -0.5876 -0.17918 0.15736 0.50096 FALSE
1 103940 104076 567 8 77378 77517 566 1 wp 160 235 224 247 248 165 254 290 256 290 242 -0.96667 -0.12944 0.19718 0.43279 FALSE
1 104106 104266 568 8 77525 77710 567 1 wp 141 188 162 228 224 196 217 295 217 220 230 -1.1506 -0.23846 0.61521 0.0098013 FALSE
1 104407 104533 571 8 77848 77979 569 1 wp 189 244 244 251 270 233 223 349 284 341 272 -0.91609 -0.0048477 0.13889 0.61667 FALSE
1 104567 104697 572 8 78001 78127 570 1 wp 137 196 200 177 182 189 164 219 197 160 205 -0.71181 -0.2234 0.25043 0.27024 FALSE
1 104742 104865 573 8 78183 78307 571 1 wp 164 201 189 196 203 193 221 355 312 282 265 -1.2554 -0.23221 0.30527 0.22749 FALSE
1 104889 105025 574 8 78332 78464 572 1 wp 187 254 258 232 234 188 467 568 528 476 539 -1.7548 -0.17699 0.059793 0.8515 FALSE
1 105057 105193 575 8 78493 78626 573 1 wp 144 161 170 164 177 175 374 528 417 459 516 -2.0484 0.02003 0.076589 0.79777 FALSE
1 105210 105346 576 8 78653 78785 574 1 wp 165 183 187 193 220 188 573 678 461 811 629 -2.2571 0.22228 -0.083384 0.85077 FALSE
1 105352 105499 577 8 78792 78940 575 1 wp 172 228 191 219 214 208 232 256 229 200 307 -0.86955 -0.071235 0.16725 0.49047 FALSE
1 105536 105679 578 8 78976 79121 576 1 wp 163 199 188 168 217 185 111 110 102 132 161 0.17756 0.2983 -0.27101 0.22898 FALSE
1 105698 105820 579 8 79139 79283 577 1 wp 182 236 253 243 243 226 74 90 100 86 121 0.75431 0.087552 -0.020947 0.92827 FALSE
1 105849 106002 580 8 79290 79445 578 1 wp 161 256 235 217 231 224 61 55 61 106 92 1.2797 0.61013 -0.57842 0.01849 FALSE
1 106096 106243 581 8 79543 79687 579 1 wp 119 171 186 137 168 142 44 32 35 30 93 1.4874 0.54044 -0.64462 0.10586 FALSE
1 106491 106640 584 8 79910 80068 581 1 wp 182 226 196 241 205 217 447 549 385 993 698 -1.7729 0.77147 -0.65892 0.24545 FALSE
1 107469 107603 593 8 80912 81049 595 1 wp 146 181 199 223 175 161 592 884 643 825 644 -2.5868 -0.046506 0.11207 0.77196 FALSE
1 107599 107751 594 8 81040 81189 596 1 wp 105 136 129 104 147 134 170 409 296 154 279 -1.7964 -0.56016 0.60028 0.30209 FALSE
1 107907 108041 598 8 81349 81487 599 1 wp 143 162 141 170 150 197 119 179 157 138 171 -0.60306 -0.10827 0.30162 0.20116 FALSE
1 108050 108204 599 8 81488 81644 600 1 wp 160 204 184 197 198 170 64 122 81 102 93 0.46481 0.012805 0.0064157 0.97814 FALSE
1 108346 108490 603 8 81813 81931 602 1 wp 159 202 200 202 198 192 31 32 38 42 67 1.884 0.54692 -0.48978 0.079318 FALSE
1 108530 108672 604 8 81973 82115 603 1 wp 127 154 151 177 162 170 13 16 22 40 45 2.4968 1.1831 -0.96723 0.0040201 FALSE
1 108886 109018 605 8 82328 82458 604 1 wp 222 253 258 199 271 222 133 183 154 170 119 0.062902 -0.22975 0.11983 0.64316 FALSE
1 109022 109165 606 8 82469 82606 605 1 wp 156 179 175 195 175 200 261 246 192 217 177 -1.048 -0.37342 0.51375 0.15513 FALSE
1 109191 109335 607 8 82633 82792 606 1 wp 132 133 118 143 132 145 217 281 217 265 169 -1.4687 -0.23738 0.33948 0.4006 FALSE
1 109353 109507 608 8 82796 82948 607 1 wp 161 192 217 243 240 213 436 557 381 504 289 -1.8513 -0.30076 0.56674 0.2509 FALSE
1 109531 109679 609 8 82968 83116 608 1 wp 167 165 153 179 159 165 425 627 490 525 368 -2.2302 -0.30264 0.3214 0.41776 FALSE
1 109693 109832 610 8 83133 83271 609 1 wp 211 276 214 228 231 209 496 621 488 728 451 -1.7763 0.040029 -0.13491 0.7885 FALSE
1 109844 109992 611 8 83280 83431 610 1 wp 106 128 133 125 145 121 132 204 184 150 206 -1.0823 -0.10022 0.16732 0.45765 FALSE
1 110007 110147 612 8 83428 83587 611 1 wp 166 193 200 238 221 206 101 123 126 132 187 0.089458 0.30358 -0.077673 0.7299 FALSE
1 110168 110314 613 8 83608 83754 612 1 wp 227 265 237 221 284 179 45 56 35 43 86 1.8454 0.35699 -0.48623 0.11369 FALSE
1 110324 110456 614 8 83769 83919 613 1 wp 115 106 139 193 170 152 26 30 24 39 64 1.5907 0.8033 -0.31727 0.30714 FALSE
1 110595 110734 615 8 84016 84176 614 1 wp 111 147 163 192 180 194 60 42 61 46 66 0.76405 -0.11488 0.52785 0.06471 FALSE
1 110750 110900 616 8 84187 84333 615 1 wp 145 216 217 191 210 183 154 222 175 204 183 -0.51793 -0.045841 0.045058 0.84316 FALSE
1 110906 111067 617 8 84345 84504 616 1 wp 174 176 167 159 164 178 251 297 196 289 222 -1.0968 -0.070779 -0.0029279 0.99366 FALSE
1 111224 111382 620 8 84658 84815 618 1 wp 157 141 149 137 166 166 270 366 254 303 239 -1.5564 -0.24041 0.2768 0.39405 FALSE
1 111403 111545 621 8 84828 84978 620 1 wp 147 164 169 176 175 167 306 330 243 270 217 -1.4586 -0.39006 0.47442 0.14639 FALSE
1 111557 111687 622 8 84990 85119 621 1 wp 190 211 208 205 200 184 361 462 380 462 294 -1.5595 -0.1874 0.11045 0.7878 FALSE
1 111700 111856 623 8 85110 85254 622 1 wp 171 218 222 193 218 200 370 484 408 454 356 -1.6318 -0.16887 0.14982 0.61129 FALSE
1 111835 111985 624 8 85269 85419 623 1 wp 228 238 254 243 242 231 554 712 493 933 529 -1.8607 0.22708 -0.26412 0.6773 FALSE
1 112161 112311 626 8 85588 85723 625 1 wp 131 163 129 191 165 144 399 630 463 721 509 -2.3847 0.2119 -0.0014412 0.9977 FALSE
1 112329 112475 627 8 85757 85909 626 1 wp 179 184 191 195 223 217 770 1018 636 1283 787 -2.6963 0.26538 -0.09681 0.88528 FALSE
1 112487 112629 628 8 85918 86062 627 1 wp 149 193 216 172 220 156 674 903 607 1292 841 -2.5522 0.45511 -0.50458 0.42934 FALSE
1 112636 112786 629 8 86063 86222 628 1 wp 182 225 187 209 211 224 727 960 582 1506 820 -2.5054 0.53601 -0.44018 0.59807 FALSE
1 112803 112937 630 8 86238 86372 629 1 wp 152 148 166 163 148 128 158 223 211 249 233 -0.92054 0.16286 -0.28143 0.22742 FALSE
1 112944 113081 631 8 86378 86519 630 1 wp 208 216 217 236 230 195 85 96 108 118 161 0.56642 0.38594 -0.37385 0.10006 FALSE
1 113111 113263 632 8 86541 86694 631 1 wp 183 215 231 243 235 250 61 72 72 120 138 1.0308 0.77716 -0.58571 0.011789 FALSE
1 113275 113425 633 8 86705 86849 632 1 wp 190 200 187 219 192 191 46 43 44 52 55 1.5348 0.13013 -0.098371 0.71428 FALSE
1 113544 113694 634 8 86973 87134 633 1 wp 130 121 114 183 211 148 131 168 128 331 205 -0.7902 0.81408 -0.29269 0.59453 FALSE
1 113713 113863 635 8 87121 87296 634 1 wp 103 108 76 104 111 131 234 290 180 416 268 -1.8566 0.44466 -0.20496 0.74018 FALSE
1 113880 114015 636 8 87288 87446 635 1 wp 126 126 133 149 147 146 365 510 303 630 396 -2.1755 0.29599 -0.12718 0.83965 FALSE
1 114039 114169 637 8 87469 87596 636 1 wp 118 93 95 108 116 107 286 337 207 510 350 -1.9959 0.53147 -0.46622 0.44586 FALSE
1 114171 114325 638 8 87616 87753 637 1 wp 135 108 130 130 101 131 147 137 112 266 208 -0.66513 0.71566 -0.79165 0.075704 FALSE
1 114342 114494 639 8 87765 87923 638 1 wp 197 199 190 226 223 210 118 146 115 298 177 0.057278 0.81101 -0.67616 0.1557 FALSE
1 114503 114662 640 8 87935 88067 639 1 wp 148 148 181 153 148 193 49 42 38 69 75 1.2962 0.59759 -0.56359 0.1099 FALSE
1 114782 114932 641 8 88211 88362 640 1 wp 169 190 198 190 200 171 30 32 46 46 64 1.7801 0.46522 -0.48206 0.082428 FALSE
1 114949 115097 642 8 88382 88530 641 1 wp 189 219 196 230 267 194 65 61 59 137 104 1.1193 0.83726 -0.6765 0.010946 FALSE
1 115100 115246 643 8 88535 88674 642 1 wp 161 167 198 182 170 174 81 93 61 147 125 0.58171 0.67067 -0.6949 0.0064263 FALSE
1 115274 115434 644 8 88705 88862 643 1 wp 209 255 254 252 265 278 207 286 177 461 375 -0.47489 0.79675 -0.66711 0.053819 FALSE
1 115440 115586 645 8 88889 89029 644 1 wp 198 195 188 222 236 235 307 374 358 731 467 -1.4127 0.68405 -0.4628 0.42965 FALSE
1 115611 115763 646 8 89042 89196 645 1 wp 190 202 184 234 221 202 575 721 533 852 680 -2.239 0.2161 -0.060088 0.87321 FALSE
1 115736 115883 647 8 89193 89343 646 1 wp 107 157 119 131 146 106 372 417 388 281 315 -2.2137 -0.53887 0.51328 0.05269 FALSE
1 115907 116049 648 8 89364 89523 647 1 wp 207 244 235 274 270 211 641 799 582 589 485 -2.139 -0.44342 0.55036 0.098075 FALSE
1 116078 116241 649 8 89516 89666 648 1 wp 168 148 152 161 155 177 539 660 521 422 312 -2.446 -0.75652 0.79908 0.010267 FALSE
1 116236 116374 650 8 89670 89848 649 1 wp 171 206 205 264 220 256 554 637 525 687 395 -2.1477 -0.18144 0.51121 0.32911 FALSE
1 116885 117019 657 8 90315 90450 656 1 wp 157 220 203 205 244 159 199 228 196 128 144 -0.69537 -0.75047 0.79181 0.00060851 FALSE
1 117003 117181 658 8 90480 90639 657 1 wp 183 148 200 159 173 168 175 196 167 122 136 -0.59636 -0.6152 0.49645 0.02884 FALSE
1 117504 117649 663 8 90936 91074 662 1 wp 153 149 176 114 125 118 103 130 113 66 76 -0.11273 -0.83743 0.38857 0.11406 FALSE
1 118510 118623 670 8 91935 92069 672 1 wp 118 178 127 186 194 99 19 21 21 13 35 2.1998 0.067674 0.074366 0.89127 FALSE
1 118629 118790 672 8 92059 92219 673 1 wp 161 200 178 173 174 182 38 37 27 31 56 1.8161 0.20708 -0.25509 0.38324 FALSE
1 118812 118966 673 8 92276 92418 674 1 wp 146 200 208 221 244 182 29 19 24 61 54 2.3471 1.1216 -0.92048 0.0014712 FALSE
1 119018 119160 675 8 92429 92586 675 1 wp 167 215 225 209 230 212 48 35 35 34 58 1.7674 0.07316 0.008457 0.97562 FALSE
1 119168 119316 677 8 92594 92746 676 1 wp 185 282 252 279 268 228 43 43 47 45 72 1.8386 0.25129 -0.16149 0.53589 FALSE
1 119347 119495 679 8 92783 92949 677 1 wp 135 156 183 157 173 145 47 46 40 41 68 1.2441 0.14823 -0.16921 0.54499 FALSE
1 119530 119654 680 8 92960 93084 678 1 wp 126 185 160 130 172 125 19 19 15 12 26 2.5603 -0.04247 -0.12127 0.7544 FALSE
1 119835 119982 681 8 93266 93414 679 1 wp 114 166 157 148 153 102 25 25 19 11 54 2.0676 0.32411 -0.46579 0.2417 FALSE
1 120001 120150 682 8 93430 93580 680 1 wp 294 396 395 391 368 270 38 50 56 72 102 2.3231 0.71322 -0.81514 0.001529 FALSE
1 120184 120320 683 8 93633 93753 681 1 wp 109 107 139 134 130 126 47 65 60 45 103 0.46669 0.20848 -0.098638 0.76234 FALSE
1 120334 120493 684 8 93760 93927 682 1 wp 124 138 140 118 111 138 101 116 107 110 112 -0.27331 -0.096961 -0.054516 0.81822 FALSE
1 120483 120625 685 8 93913 94087 683 1 wp 155 152 171 200 183 197 340 394 341 420 433 -1.7498 0.11639 0.13596 0.62826 FALSE
1 120633 120779 686 8 94063 94234 684 1 wp 158 187 195 200 184 170 519 721 538 786 708 -2.2961 0.2184 -0.20559 0.53561 FALSE
1 120818 120944 687 8 94251 94375 685 1 wp 165 188 205 205 180 154 410 655 405 579 582 -1.9631 0.13286 -0.21082 0.50376 FALSE
1 121258 121402 692 8 94690 94842 691 1 wp 139 162 185 180 186 112 134 230 220 212 249 -0.8412 0.11495 -0.17289 0.55351 FALSE
1 121576 121720 695 8 95012 95150 693 1 wp 164 247 228 213 210 211 212 288 197 374 272 -0.71203 0.37136 -0.39287 0.29509 FALSE
1 121758 121887 696 8 95193 95316 695 1 wp 141 190 210 207 181 229 131 175 133 258 163 -0.28649 0.42496 -0.23963 0.57863 FALSE
1 122111 122273 702 8 95503 95653 699 1 wp 174 210 212 186 174 195 154 224 157 227 187 -0.42005 0.10182 -0.22259 0.3827 FALSE
1 122248 122385 704 8 95678 95804 700 1 wp 142 165 154 170 165 178 103 135 111 135 168 -0.1785 0.2427 -0.11083 0.62241 FALSE
1 122521 122669 707 8 95956 96098 702 1 wp 121 158 148 137 172 127 50 72 83 81 93 0.47242 0.21083 -0.20626 0.41361 FALSE
1 123229 123385 718 8 96661 96811 710 1 wp 134 220 186 155 183 148 131 165 159 250 199 -0.35034 0.44573 -0.61229 0.046833 FALSE
1 123942 124092 727 8 97374 97522 720 1 wp 201 237 249 201 219 195 118 182 127 142 184 0.11097 0.062813 -0.24633 0.27653 FALSE
1 124274 124422 729 8 97702 97846 722 1 wp 145 197 202 220 209 153 37 45 53 56 82 1.4193 0.47111 -0.39829 0.12696 FALSE
1 124511 124659 730 8 97975 98097 723 1 wp 170 230 233 150 206 126 8 13 10 16 28 3.7649 0.9488 -1.3689 0.00085885 FALSE
1 124769 124921 731 8 98199 98349 724 1 wp 150 149 163 161 144 168 40 20 28 38 52 1.7965 0.45607 -0.44668 0.18994 FALSE
1 124932 125065 732 8 98368 98493 725 1 wp 161 175 176 202 215 231 39 49 39 59 59 1.432 0.3452 -0.027971 0.91668 FALSE
1 125096 125224 733 8 98524 98653 726 1 wp 175 248 218 233 222 190 97 115 109 120 128 0.40696 0.075497 -0.088049 0.69915 FALSE
1 125267 125407 734 8 98696 98842 727 1 wp 168 242 213 196 235 213 170 282 215 193 248 -0.6761 -0.14207 0.17297 0.46586 FALSE
1 125549 125686 736 8 99005 99148 730 1 wp 137 159 144 161 138 133 305 449 370 326 394 -1.9262 -0.18983 0.13601 0.6139 FALSE
1 126169 126329 742 8 99620 99757 737 1 wp 161 206 185 161 183 158 441 664 545 405 417 -2.1556 -0.54218 0.38153 0.21994 FALSE
1 126949 127104 752 8 100378 100534 744 1 wp 168 237 237 225 227 266 232 299 210 307 385 -0.79431 0.34898 -0.19534 0.45016 FALSE
1 127095 127246 753 8 100528 100675 745 1 wp 153 193 193 241 233 219 195 251 210 282 329 -0.86831 0.34599 -0.004504 0.98528 FALSE
1 127279 127444 754 8 100712 100880 746 1 wp 174 166 152 180 180 212 163 179 175 255 299 -0.65016 0.54061 -0.35135 0.1257 FALSE
1 127443 127587 755 8 100867 101017 747 1 wp 165 199 187 189 168 127 43 82 68 46 104 0.94218 0.072159 -0.29077 0.35093 FALSE
1 127624 127784 756 8 101058 101208 748 1 wp 172 190 215 199 187 205 41 60 47 77 98 1.3834 0.68988 -0.67601 0.0066574 FALSE
1 127819 127958 757 8 101249 101385 749 1 wp 180 229 218 191 216 190 60 42 41 73 72 1.5373 0.46141 -0.55471 0.029294 FALSE
1 127975 128111 758 8 101389 101530 750 1 wp 181 184 186 213 254 219 26 39 48 50 85 1.7083 0.69517 -0.40959 0.12143 FALSE
1 128177 128325 759 8 101589 101746 751 1 wp 107 136 153 141 136 96 31 42 46 22 72 1.1444 0.073987 -0.18678 0.62067 FALSE
1 128317 128441 760 8 101741 101867 752 1 wp 131 168 172 175 174 136 89 127 81 76 135 0.084857 -0.05185 0.069263 0.76682 FALSE
1 128478 128597 761 8 101905 102024 754 1 wp 203 264 194 215 205 185 74 121 71 116 136 0.74153 0.37923 -0.53357 0.019724 FALSE
1 128630 128744 762 8 102038 102197 755 1 wp 126 152 168 177 182 181 37 36 29 61 67 1.5397 0.77324 -0.51684 0.065897 FALSE
1 128776 128916 763 8 102207 102341 756 1 wp 171 186 195 165 167 151 31 27 29 52 45 2.0799 0.60521 -0.82525 0.0053059 FALSE
1 128945 129074 764 8 102371 102493 757 1 wp 217 286 261 230 197 206 30 28 26 67 52 2.596 0.95526 -1.2461 6.4664e-06 FALSE
1 129210 129362 765 8 102634 102789 758 1 wp 247 316 321 318 317 278 46 56 59 98 100 1.8681 0.7478 -0.72313 0.0032778 FALSE
1 129380 129534 766 8 102824 102963 759 1 wp 137 136 157 147 127 190 64 75 71 137 88 0.45285 0.57307 -0.47733 0.29197 FALSE
1 129543 129702 767 8 102966 103127 760 1 wp 173 198 236 225 194 194 159 186 148 237 202 -0.28682 0.29239 -0.29935 0.20776 FALSE
1 129715 129869 768 8 103139 103295 761 1 wp 159 155 178 203 150 188 354 398 252 524 346 -1.6051 0.27254 -0.16004 0.77616 FALSE
1 129873 130023 769 8 103301 103448 762 1 wp 154 170 152 182 167 180 598 619 485 1008 640 -2.4224 0.42766 -0.30201 0.64555 FALSE
1 130041 130198 770 8 103463 103628 763 1 wp 194 183 186 214 175 200 502 621 437 791 439 -2.0368 0.14977 -0.1171 0.85698 FALSE
1 130212 130368 771 8 103639 103798 764 1 wp 155 139 145 194 178 179 496 557 389 825 436 -2.2848 0.29675 -0.0073402 0.99226 FALSE
1 130690 130834 773 8 104115 104267 766 1 wp 114 144 143 133 153 132 16 28 11 27 33 2.2886 0.57999 -0.54251 0.13545 FALSE
1 130859 131003 774 8 104287 104429 767 1 wp 187 175 185 212 145 195 54 74 54 101 121 1.0201 0.73735 -0.75162 0.017031 FALSE
1 131020 131172 775 8 104445 104597 769 1 wp 131 172 202 159 160 189 80 100 73 170 133 0.40728 0.72882 -0.7272 0.027418 FALSE
1 131208 131352 776 8 104632 104778 770 1 wp 224 290 230 258 234 256 174 229 156 447 347 -0.16409 0.98251 -0.99439 0.0082686 FALSE
1 131365 131519 777 8 104789 104954 772 1 wp 167 185 203 218 184 192 246 331 242 657 441 -1.1367 0.90859 -0.83377 0.14347 FALSE
1 131740 131895 781 8 105166 105321 778 1 wp 194 258 227 249 232 227 466 618 413 741 517 -1.72 0.23333 -0.19234 0.68342 FALSE
1 131922 132039 782 8 105348 105464 779 1 wp 173 221 173 174 161 174 210 261 211 326 217 -0.8475 0.14972 -0.32643 0.4164 FALSE
1 132152 132304 783 8 105580 105728 780 1 wp 135 191 152 194 199 208 41 47 32 92 77 1.4077 0.95097 -0.63787 0.016684 FALSE
1 132315 132457 784 8 105743 105885 781 1 wp 109 123 148 144 148 131 36 43 39 84 73 1.1015 0.8669 -0.73584 0.0087929 FALSE
1 132491 132639 785 8 105916 106060 782 1 wp 119 158 124 155 136 174 74 72 51 113 110 0.43559 0.62777 -0.42876 0.16539 FALSE
1 132649 132805 786 8 106076 106236 783 1 wp 111 122 145 142 121 204 160 202 162 217 247 -1.0537 0.27413 0.023818 0.9285 FALSE
1 132801 132962 788 8 106255 106394 784 1 wp 182 189 213 202 232 244 338 388 306 452 421 -1.4036 0.21532 -0.022136 0.93824 FALSE
1 132982 133128 789 8 106407 106554 785 1 wp 164 186 198 210 235 230 316 422 308 408 430 -1.5097 0.13835 0.14059 0.61914 FALSE
1 133132 133284 790 8 106571 106729 786 1 wp 246 223 224 204 208 207 490 503 428 744 443 -1.6123 0.21634 -0.41722 0.48137 FALSE
1 133312 133450 791 8 106737 106889 787 1 wp 199 206 186 218 222 259 380 340 366 453 306 -1.4698 -0.058335 0.27476 0.55885 FALSE
1 133475 133596 792 8 106901 107060 788 1 wp 173 244 237 179 264 162 172 237 220 202 234 -0.53231 -0.079259 -0.058909 0.80183 FALSE
1 133948 134091 797 8 107373 107535 795 1 wp 131 125 144 163 215 150 133 131 116 132 114 -0.51164 -0.17687 0.54077 0.047031 FALSE
1 134272 134439 801 8 107702 107863 797 1 wp 182 197 265 202 204 164 122 190 154 142 160 -0.11165 -0.17011 -0.031511 0.88911 FALSE
1 134448 134598 802 8 107882 108029 798 1 wp 121 185 183 167 187 133 100 135 128 87 93 -0.16168 -0.56177 0.53514 0.022022 FALSE
1 134779 134935 805 8 108205 108359 801 1 wp 130 229 242 219 272 185 285 374 287 279 287 -1.2529 -0.28384 0.44037 0.093545 FALSE
1 134947 135062 806 8 108344 108488 802 1 wp 169 213 203 207 194 201 264 315 234 260 309 -1.0601 -0.068549 0.090476 0.71788 FALSE
1 135113 135231 807 8 108519 108661 803 1 wp 162 167 207 199 199 174 141 211 158 170 213 -0.50266 0.038696 0.027948 0.90132 FALSE
1 135245 135399 808 8 108671 108821 804 1 wp 230 305 284 258 293 264 73 99 94 65 138 1.0363 0.040458 -0.067669 0.77448 FALSE
1 135412 135563 809 8 108837 108991 805 1 wp 145 164 175 185 184 186 47 34 34 58 50 1.482 0.3544 -0.17935 0.5213 FALSE
1 135586 135719 810 8 109018 109136 806 1 wp 175 193 187 187 201 163 19 20 23 44 45 2.5802 0.96893 -1.01 0.0011992 FALSE
1 135815 135942 811 8 109242 109366 807 1 wp 190 240 206 229 235 187 32 25 21 50 51 2.4397 0.81794 -0.81225 0.004841 FALSE
1 135963 136122 812 8 109390 109546 808 1 wp 162 219 205 206 249 186 26 40 23 43 60 2.1364 0.65907 -0.55395 0.051132 FALSE
1 136123 136276 813 8 109542 109700 809 1 wp 153 189 195 211 201 169 30 33 25 43 45 2.0232 0.44847 -0.35961 0.22408 FALSE
1 136291 136433 814 8 109717 109853 810 1 wp 184 222 205 175 228 148 50 50 34 61 66 1.6042 0.36933 -0.55033 0.036252 FALSE
1 136464 136622 815 8 109885 110047 811 1 wp 197 215 230 231 225 217 131 135 115 182 169 0.16597 0.33217 -0.28955 0.20084 FALSE
1 136632 136774 816 8 110058 110200 812 1 wp 110 137 157 106 144 85 27 39 20 33 68 1.6513 0.66881 -0.96834 0.007864 FALSE
1 136834 136994 817 8 110261 110421 813 1 wp 188 274 263 206 256 163 30 49 30 50 56 2.1488 0.41448 -0.65302 0.022837 FALSE
1 137024 137159 818 8 110450 110590 814 1 wp 162 155 169 162 182 151 34 49 41 56 65 1.3968 0.41441 -0.42101 0.12666 FALSE
1 137697 137838 824 8 111117 111271 819 1 wp 105 145 117 148 151 147 65 92 70 64 104 0.11131 0.0077956 0.25295 0.31876 FALSE
1 137832 137983 825 8 111250 111407 820 1 wp 178 227 203 234 225 226 100 122 93 95 132 0.36491 -0.030361 0.18126 0.42914 FALSE
1 137984 138127 826 8 111408 111551 821 1 wp 137 152 164 173 182 160 17 46 30 26 45 1.7138 0.062409 0.096354 0.75848 FALSE
1 138141 138281 827 8 111568 111708 822 1 wp 174 172 174 207 188 208 20 40 24 57 49 2.0637 0.79942 -0.61337 0.045263 FALSE
1 138315 138435 828 8 111739 111860 823 1 wp 169 193 198 201 211 182 9 22 13 20 41 3.0938 0.91644 -0.8581 0.013979 FALSE
1 138583 138744 829 8 112012 112162 824 1 wp 107 144 140 144 162 129 25 31 34 19 68 1.5294 0.37189 -0.24062 0.46625 FALSE
1 138775 138902 830 8 112202 112324 825 1 wp 145 180 184 168 169 120 29 35 24 26 82 1.9475 0.71529 -0.89984 0.0087098 FALSE
1 138943 139066 831 8 112368 112494 826 1 wp 89 117 132 96 110 101 15 20 18 23 45 2.0839 0.79518 -0.9506 0.013177 FALSE
1 139503 139619 833 8 112924 113039 828 1 wp 79 107 88 98 84 103 148 133 100 260 139 -1.077 0.54243 -0.49794 0.48958 FALSE
1 139644 139779 834 8 113066 113204 829 1 wp 65 79 70 106 70 114 105 120 93 208 151 -1.156 0.64553 -0.21791 0.64949 FALSE
1 141166 141298 835 8 114591 114731 830 1 wp 80 126 115 134 103 102 55 88 57 105 114 0.099316 0.58874 -0.52667 0.043826 FALSE
1 141329 141463 836 8 114736 114890 831 1 wp 96 156 133 125 154 109 27 33 32 26 92 1.467 0.76018 -0.76743 0.091101 FALSE
1 142170 142300 838 8 115595 115775 834 1 wp 100 125 129 157 187 145 10 6 10 8 41 3.1758 1.3352 -0.89404 0.035404 FALSE
1 142675 142848 843 8 116126 116295 839 1 wp 142 181 151 163 151 157 35 49 46 73 78 1.2844 0.66677 -0.69791 0.0090813 FALSE
1 142847 143005 844 8 116294 116470 840 1 wp 148 165 136 165 145 186 44 69 44 111 73 0.9529 0.71513 -0.59335 0.1382 FALSE
1 143894 144023 854 8 117325 117455 848 1 wp 139 138 126 134 147 131 44 63 51 67 65 0.77906 0.19572 -0.19675 0.47436 FALSE
1 144046 144205 855 8 117481 117637 849 1 wp 174 214 199 190 180 170 110 127 139 117 172 0.054098 0.054615 -0.19889 0.37622 FALSE
1 144208 144347 856 8 117638 117800 851 1 wp 231 231 265 272 250 199 243 361 255 354 364 -0.80782 0.20576 -0.25304 0.35144 FALSE
1 144383 144542 858 8 117815 117973 853 1 wp 153 209 224 211 203 183 208 299 224 263 257 -0.90262 -0.028371 0.037618 0.87646 FALSE
1 144524 144671 859 8 117960 118097 854 1 wp 194 221 215 179 163 151 264 368 272 304 259 -1.095 -0.21366 -0.16767 0.50942 FALSE
1 144695 144821 860 8 118122 118256 855 1 wp 134 135 147 134 173 172 184 191 178 158 187 -0.99702 -0.24129 0.41981 0.062508 FALSE
1 144822 144982 861 8 118275 118409 857 1 wp 128 132 145 99 139 99 107 130 125 59 88 -0.42034 -0.86125 0.56483 0.022831 FALSE
1 144976 145133 862 8 118433 118584 858 1 wp 155 176 171 173 176 172 181 220 158 208 192 -0.73523 -0.024794 0.0536 0.81277 FALSE
1 145123 145286 863 8 118604 118724 859 1 wp 155 186 167 182 190 145 136 193 145 175 178 -0.47668 0.032796 -0.037349 0.86743 FALSE
1 145902 146049 871 8 119335 119499 870 1 wp 145 178 174 195 168 194 121 168 139 139 132 -0.36547 -0.20178 0.34756 0.12299 FALSE
1 146289 146456 875 8 119719 119867 873 1 wp 192 284 253 216 216 197 100 162 124 109 124 0.33518 -0.27179 0.041689 0.85558 FALSE
1 146970 147100 886 8 120397 120533 880 1 wp 156 172 170 210 186 206 75 97 71 90 93 0.4569 0.043616 0.20671 0.38435 FALSE
1 147930 148078 897 8 121362 121508 889 1 wp 97 121 126 131 167 128 45 55 65 66 70 0.47083 0.1677 0.11608 0.67486 FALSE
1 148029 148161 898 8 121459 121600 890 1 wp 124 152 135 153 159 116 47 54 52 49 60 0.84051 -0.045586 0.073834 0.79385 FALSE
1 148111 148239 899 8 121542 121675 891 1 wp 118 166 156 150 155 121 44 61 55 50 57 0.87217 -0.13127 0.062048 0.82436 FALSE
1 148547 148688 903 8 121970 122122 897 1 wp 224 247 242 244 252 189 106 182 128 182 124 0.21349 0.044023 -0.13684 0.64682 FALSE
1 149472 149626 914 8 122902 123056 908 1 wp 170 245 236 267 222 252 319 424 277 523 289 -1.2336 0.16843 0.010269 0.98555 FALSE
1 149649 149803 916 8 123063 123221 909 1 wp 177 210 203 186 189 217 248 318 250 273 214 -1.0483 -0.27594 0.2631 0.31497 FALSE
1 149790 149943 917 8 123224 123374 911 1 wp 141 192 152 147 181 152 212 223 215 187 194 -1.0154 -0.32648 0.28801 0.20782 FALSE
1 150262 150416 921 8 123692 123846 915 1 wp 218 262 243 223 236 184 335 452 372 303 313 -1.2592 -0.45449 0.25515 0.36766 FALSE
1 150407 150571 922 8 123839 123973 916 1 wp 108 134 130 146 139 112 152 232 217 132 193 -1.2718 -0.44374 0.51099 0.03922 FALSE
1 150571 150699 923 8 123998 124129 918 1 wp 152 181 172 193 199 206 198 290 248 260 306 -1.1203 0.073632 0.14906 0.53834 FALSE
1 150741 150879 924 8 124169 124307 919 1 wp 158 158 172 185 186 147 58 101 84 83 125 0.4344 0.22237 -0.16908 0.47464 FALSE
1 150895 151037 925 8 124325 124476 920 1 wp 159 179 156 194 161 163 30 37 26 16 54 1.8324 0.018556 0.021524 0.94824 FALSE
1 151060 151214 927 8 124494 124643 921 1 wp 251 272 283 281 305 239 44 42 43 41 71 2.0588 0.2306 -0.22836 0.38628 FALSE
1 151324 151444 928 8 124729 124877 922 1 wp 58 111 86 112 125 73 9 4 11 9 40 2.786 1.4127 -1.1503 0.054636 FALSE
1 151459 151605 929 8 124890 125032 923 1 wp 230 219 177 208 203 177 36 11 18 5 77 2.6563 0.66014 -0.79656 0.14622 FALSE
1 151634 151772 930 8 125067 125185 924 1 wp 80 120 102 114 108 75 19 32 31 26 74 1.2951 0.70647 -0.75567 0.077494 FALSE
1 151782 151905 931 8 125215 125367 925 1 wp 106 138 120 146 143 128 33 36 36 24 54 1.2057 0.0017035 0.17063 0.59434 FALSE
1 151916 152053 932 8 125346 125482 926 1 wp 129 142 157 110 159 128 16 17 17 10 26 2.5135 -0.039159 -0.095871 0.81153 FALSE
1 152197 152322 933 8 125628 125754 927 1 wp 200 261 238 199 284 217 15 18 27 35 44 2.9538 0.83977 -0.86221 0.0081885 FALSE
1 152365 152511 934 8 125797 125944 928 1 wp 216 273 303 254 289 232 33 42 38 70 60 2.2213 0.65651 -0.71007 0.006781 FALSE
1 152516 152657 935 8 125950 126090 929 1 wp 210 242 249 211 225 201 44 53 81 67 71 1.3898 0.077023 -0.2404 0.33417 FALSE
1 152701 152833 936 8 126140 126266 930 1 wp 164 210 192 181 178 150 119 191 160 132 199 -0.30937 -0.060674 -0.11753 0.59978 FALSE
1 152850 153004 937 8 126290 126440 931 1 wp 110 167 133 161 168 140 195 270 250 265 270 -1.3895 0.037266 0.136 0.56103 FALSE
1 153177 153331 940 8 126609 126768 934 1 wp 164 195 155 195 225 189 565 745 512 647 573 -2.3976 -0.10942 0.32303 0.32738 FALSE
1 153347 153459 942 8 126776 126904 935 1 wp 180 208 187 218 245 208 443 670 432 760 583 -1.9903 0.28411 -0.091611 0.83302 FALSE
1 153474 153638 943 8 126928 127089 936 1 wp 160 182 199 195 223 185 408 536 401 589 410 -1.8924 0.05237 0.077477 0.85554 FALSE
1 154321 154456 956 8 127738 127885 945 1 wp 140 183 192 197 198 190 59 64 44 53 82 1.0359 0.13272 0.032519 0.89888 FALSE
1 154472 154626 957 8 127903 128058 946 1 wp 161 221 221 261 258 217 33 30 17 58 50 2.3232 0.88435 -0.61778 0.029391 FALSE
1 154656 154791 958 8 128085 128219 947 1 wp 133 181 193 175 182 163 19 26 23 36 55 2.3096 0.86306 -0.84462 0.0066877 FALSE
1 154918 155042 959 8 128352 128495 948 1 wp 152 141 161 155 168 148 21 23 19 33 47 2.2728 0.78675 -0.76627 0.019871 FALSE
1 155074 155227 960 8 128506 128660 949 1 wp 173 219 188 259 233 219 47 53 36 76 69 1.5091 0.54562 -0.27631 0.27868 FALSE
1 155235 155387 961 8 128671 128821 950 1 wp 181 190 195 225 227 212 66 97 64 113 147 0.74502 0.64536 -0.44313 0.054678 FALSE
1 155410 155539 962 8 128816 128958 951 1 wp 132 149 199 157 184 151 87 112 89 134 166 0.15171 0.50551 -0.49258 0.030045 FALSE
1 155546 155698 963 8 128995 129131 952 1 wp 101 131 129 115 143 109 93 111 112 70 160 -0.39973 -0.045831 0.045322 0.90012 FALSE
1 155730 155880 964 8 129169 129314 953 1 wp 165 194 198 161 211 161 238 319 276 248 352 -1.1617 -0.033398 -0.057748 0.81683 FALSE
1 155892 156028 965 8 129324 129458 954 1 wp 182 214 201 185 236 142 321 391 355 369 376 -1.4216 -0.066213 -0.055424 0.84127 FALSE
1 156057 156206 966 8 129483 129638 955 1 wp 178 191 228 213 219 204 536 615 477 716 534 -2.0324 0.089042 -0.022206 0.95672 FALSE
1 156390 156548 968 8 129845 129979 958 1 wp 165 202 192 227 182 192 166 179 180 172 192 -0.50028 -0.086372 0.16879 0.45723 FALSE
1 156559 156711 969 8 129996 130134 959 1 wp 158 199 178 176 192 168 71 98 73 56 109 0.56414 -0.11467 0.09295 0.69965 FALSE
1 156756 156874 972 8 130187 130319 960 1 wp 184 206 223 229 207 196 69 145 77 122 125 0.51275 0.23566 -0.21691 0.38006 FALSE
1 156892 157042 973 8 130327 130472 961 1 wp 137 184 193 193 180 187 109 177 127 131 148 -0.26377 -0.10805 0.21549 0.33782 FALSE
1 157219 157382 976 8 130660 130816 966 1 wp 188 255 234 208 225 233 298 413 312 382 299 -1.1773 -0.1122 0.074115 0.7951 FALSE
1 157427 157567 977 8 130855 131001 967 1 wp 163 171 169 193 159 185 355 498 418 536 404 -1.908 0.042197 0.026766 0.94294 FALSE
1 157564 157736 979 8 130994 131168 968 1 wp 173 232 213 218 195 208 388 605 436 498 391 -1.7838 -0.20197 0.19321 0.56599 FALSE
1 157728 157871 980 8 131173 131305 969 1 wp 178 183 191 186 168 188 266 432 311 278 312 -1.4336 -0.31104 0.25942 0.32103 FALSE
1 157902 158052 981 8 131334 131484 970 1 wp 200 217 227 205 185 209 280 408 293 356 357 -1.1775 0.0043919 -0.13111 0.62962 FALSE
1 158061 158217 982 8 131493 131647 971 1 wp 211 232 254 256 263 212 303 382 260 327 393 -1.0168 0.057187 -0.018581 0.94646 FALSE
1 158228 158387 983 8 131690 131819 972 1 wp 154 174 179 173 150 177 80 98 87 98 154 0.35312 0.36447 -0.40517 0.078933 FALSE
1 158396 158552 984 8 131826 131982 973 1 wp 209 271 232 270 264 243 87 105 84 131 130 0.78276 0.37201 -0.26939 0.24285 FALSE
1 158559 158706 985 8 132000 132139 974 1 wp 142 124 184 185 189 159 43 45 49 39 84 1.1312 0.26539 -0.05321 0.87062 FALSE
1 158843 158983 986 8 132273 132415 975 1 wp 194 224 219 220 272 191 109 123 118 143 176 0.27811 0.30739 -0.23842 0.29156 FALSE
1 159002 159140 987 8 132437 132574 976 1 wp 182 203 200 192 231 237 148 180 112 153 189 -0.16659 0.084218 0.067507 0.77583 FALSE
1 159155 159307 988 8 132588 132744 977 1 wp 183 249 266 198 219 215 137 167 146 150 182 0.041603 0.0057927 -0.16348 0.47264 FALSE
1 159482 159610 991 8 132896 133016 982 1 wp 241 291 204 175 191 178 264 383 260 355 283 -0.86658 -0.028904 -0.43747 0.17882 FALSE
1 159630 159764 992 8 133023 133193 983 1 wp 144 180 162 243 222 260 231 271 226 362 302 -1.1692 0.32971 0.23085 0.42607 FALSE
1 159776 159927 993 8 133202 133360 984 1 wp 131 149 153 133 153 102 27 55 50 28 52 1.139 -0.2773 0.086677 0.77641 FALSE
1 166390 166546 1 8 133907 134027 1 2 wp 149 189 212 190 226 176 48 58 53 76 65 1.2016 0.28043 -0.19696 0.43894 FALSE
1 166570 166723 2 8 134097 134225 2 2 wp 127 163 193 155 181 125 32 60 30 30 51 1.4074 -0.13959 0.048167 0.8752 FALSE
1 166960 167110 6 8 134460 134598 6 2 wp 126 144 147 228 243 222 152 203 179 416 260 -0.93612 0.82519 -0.11778 0.82593 FALSE
1 167315 167465 9 8 134763 134932 10 2 wp 206 227 216 272 227 190 353 436 378 364 358 -1.4258 -0.23738 0.28944 0.31583 FALSE
1 167615 167753 13 8 135099 135259 13 2 wp 120 152 159 154 174 199 412 517 449 412 360 -2.2647 -0.37344 0.65197 0.026283 FALSE
1 167768 167918 14 8 135268 135428 15 2 wp 176 180 199 229 206 213 579 730 600 709 498 -2.3588 -0.18419 0.38064 0.33557 FALSE
1 167938 168066 16 8 135407 135572 16 2 wp 167 207 185 202 201 206 541 799 571 774 533 -2.3449 -0.058857 0.16191 0.72488 FALSE
1 168080 168240 17 8 135588 135736 17 2 wp 190 213 197 229 192 192 747 1024 716 1087 866 -2.6212 0.12895 -0.12666 0.74914 FALSE
1 168232 168391 18 8 135738 135895 18 2 wp 132 139 183 166 179 170 357 459 370 457 485 -1.9674 0.12217 0.037885 0.89579 FALSE
1 168400 168548 19 8 135905 136055 19 2 wp 165 180 179 169 176 183 181 260 186 247 283 -0.83106 0.21319 -0.22642 0.3302 FALSE
1 168564 168699 20 8 136068 136203 20 2 wp 135 151 186 163 156 124 70 57 74 62 92 0.635 0.044865 -0.16282 0.52647 FALSE
1 168730 168857 21 8 136235 136365 21 2 wp 154 256 218 216 242 200 74 86 66 89 134 0.88009 0.41968 -0.36813 0.11397 FALSE
1 169369 169496 25 8 136876 137013 23 2 wp 131 237 230 159 200 172 52 63 64 73 99 1.1358 0.38133 -0.55864 0.064067 FALSE
1 169524 169684 26 8 137023 137201 24 2 wp 167 210 192 234 206 216 157 178 152 255 307 -0.36315 0.64905 -0.46451 0.045254 FALSE
1 169703 169843 27 8 137187 137333 25 2 wp 151 199 183 208 187 173 251 304 238 399 440 -1.16 0.53143 -0.46155 0.077239 FALSE
1 169833 169988 28 8 137353 137483 26 2 wp 193 229 243 269 169 249 536 692 475 1007 491 -1.936 0.31737 -0.28124 0.7199 FALSE
1 170155 170297 31 8 137675 137811 29 2 wp 126 146 167 144 171 106 266 338 303 222 291 -1.6324 -0.38072 0.28898 0.2354 FALSE
1 170304 170448 32 8 137826 137971 30 2 wp 153 197 177 151 197 134 131 226 234 95 209 -0.74176 -0.53583 0.37659 0.40079 FALSE
1 170476 170634 34 8 138001 138145 31 2 wp 163 184 185 194 190 166 280 475 371 353 342 -1.6484 -0.22472 0.24436 0.37406 FALSE
1 170789 170948 37 8 138307 138470 35 2 wp 169 212 218 185 214 223 385 532 406 523 527 -1.7236 0.12849 -0.088906 0.77278 FALSE
1 170971 171079 38 8 138491 138613 36 2 wp 163 243 208 171 205 139 241 365 317 293 368 -1.1719 -0.031038 -0.24667 0.34246 FALSE
1 171276 171432 41 8 138796 138950 38 2 wp 124 183 225 180 259 174 46 65 60 53 86 1.0413 0.13757 0.050696 0.88898 FALSE
1 171447 171604 42 8 138964 139122 39 2 wp 177 209 179 175 176 223 55 53 52 90 90 1.2322 0.61485 -0.60903 0.056195 FALSE
1 171617 171769 43 8 139143 139290 40 2 wp 106 155 141 158 187 131 31 28 19 28 47 1.7725 0.37999 -0.15988 0.62472 FALSE
1 172058 172197 44 8 139561 139689 42 2 wp 111 147 130 127 171 110 23 23 39 23 38 1.5972 -0.046029 0.089169 0.79789 FALSE
1 172647 172804 50 8 140166 140331 50 2 wp 146 219 210 122 186 154 52 52 61 61 72 1.2007 0.12815 -0.45849 0.11275 FALSE
1 172950 173104 53 8 140466 140624 53 2 wp 183 187 206 205 214 202 77 116 73 92 113 0.54284 0.077273 0.0038383 0.98683 FALSE
1 173125 173264 54 8 140641 140781 54 2 wp 135 233 181 214 186 160 70 80 49 72 83 0.86952 0.087821 -0.074654 0.79569 FALSE
1 173243 173353 56 8 140744 140870 56 2 wp 118 133 123 143 147 152 44 66 53 81 63 0.62185 0.28339 -0.0665 0.80575 FALSE
1 173297 173417 57 8 140814 140932 57 2 wp 198 238 221 197 200 183 101 142 107 178 96 0.33311 0.13792 -0.34318 0.33823 FALSE
1 173422 173601 59 8 140913 141093 58 2 wp 171 233 199 235 243 208 85 83 76 117 126 0.71306 0.43789 -0.27485 0.23344 FALSE
1 173593 173747 60 8 141109 141262 59 2 wp 244 347 291 278 290 278 167 192 152 246 175 0.19627 0.18931 -0.26623 0.33976 FALSE
1 173766 173905 61 8 141282 141417 60 2 wp 157 185 176 135 139 136 85 119 119 104 90 0.099878 -0.27897 -0.082236 0.72639 FALSE
1 173894 174039 62 8 141411 141560 61 2 wp 208 228 202 176 189 207 166 233 177 238 179 -0.42215 0.0095735 -0.19183 0.52128 FALSE
1 174041 174175 63 8 141574 141726 62 2 wp 117 162 150 227 198 215 98 144 105 221 231 -0.27562 0.83947 -0.27881 0.21323 FALSE
1 174217 174363 64 8 141733 141877 63 2 wp 189 214 229 236 228 253 302 401 285 400 285 -1.221 -0.048072 0.21152 0.55417 FALSE
1 174390 174537 65 8 141906 142056 64 2 wp 234 336 292 303 273 237 351 509 378 492 428 -1.1034 0.044471 -0.14918 0.63022 FALSE
1 174545 174700 66 8 142060 142212 65 2 wp 183 267 269 250 318 237 431 464 355 588 419 -1.3988 0.15773 -0.012572 0.97656 FALSE
1 174725 174855 67 8 142238 142371 66 2 wp 156 203 192 199 205 201 98 135 120 121 137 0.058288 -0.0021058 0.11736 0.60406 FALSE
1 175052 175195 69 8 142563 142709 68 2 wp 211 253 259 261 229 260 49 38 48 37 88 1.8248 0.30468 -0.26963 0.35427 FALSE
1 175276 175440 70 8 142774 142920 69 2 wp 104 145 130 225 258 155 12 18 26 34 61 2.1681 1.193 -0.47282 0.24214 FALSE
1 175447 175588 71 8 142949 143103 70 2 wp 180 278 243 229 245 227 71 78 90 77 126 0.95533 0.19659 -0.21161 0.36627 FALSE
1 175603 175759 72 8 143121 143269 71 2 wp 180 263 211 192 182 159 75 120 94 95 159 0.59681 0.25605 -0.57244 0.012544 FALSE
1 175775 175912 73 8 143292 143425 72 2 wp 152 205 190 202 191 168 131 155 147 95 167 -0.25288 -0.29393 0.3083 0.17181 FALSE
1 175924 176041 74 8 143430 143558 73 2 wp 141 201 167 204 181 153 108 167 126 200 193 -0.23595 0.43326 -0.37651 0.091077 FALSE
1 176072 176219 75 8 143586 143731 74 2 wp 107 146 144 159 164 107 14 33 28 14 55 1.8262 0.30727 -0.21996 0.58071 FALSE
1 176339 176477 76 8 143857 143990 75 2 wp 210 237 250 230 253 200 35 39 34 94 79 2.1067 1.1344 -1.1924 3.0818e-06 FALSE
1 177133 177266 80 8 144634 144755 77 2 wp 130 151 170 117 163 111 88 128 102 69 88 -0.076119 -0.56891 0.33516 0.17006 FALSE
1 177222 177360 81 8 144715 144880 78 2 wp 129 137 149 164 211 188 121 135 124 129 124 -0.45785 -0.13724 0.55161 0.015228 FALSE
1 177342 177468 82 8 144859 144985 79 2 wp 154 173 147 161 162 185 127 158 126 211 129 -0.36958 0.20836 -0.13174 0.75075 FALSE
1 177510 177681 83 8 145028 145193 82 2 wp 231 264 265 245 255 202 125 180 174 180 155 0.086795 -0.05401 -0.090446 0.69669 FALSE
1 177742 177856 87 8 145248 145387 84 2 wp 119 151 144 121 149 134 65 77 68 118 101 0.39279 0.51622 -0.57329 0.020056 FALSE
1 177844 177998 88 8 145383 145536 85 2 wp 146 185 175 179 184 168 96 103 94 144 131 0.19897 0.35993 -0.31301 0.16863 FALSE
1 178145 178296 91 8 145682 145816 90 2 wp 158 195 205 166 187 153 83 136 122 142 156 0.1305 0.26075 -0.42578 0.058068 FALSE
1 178838 178981 100 8 146347 146510 96 2 wp 104 171 160 131 166 123 108 160 135 111 298 -0.48178 0.43169 -0.49569 0.38532 FALSE
1 178997 179137 101 8 146509 146663 97 2 wp 90 125 117 157 139 155 198 258 182 174 214 -1.5263 -0.26845 0.69415 0.0023051 FALSE
1 179323 179479 103 8 146837 146997 100 2 wp 206 257 280 261 202 212 408 509 399 163 159 -1.4115 -1.5744 1.4178 6.6291e-07 TRUE
1 179639 179789 105 8 147141 147320 105 2 wp 152 206 195 172 204 200 115 121 84 45 75 0.19806 -0.98011 1.0226 0.00011372 FALSE
1 179820 179976 106 8 147353 147475 107 2 wp 203 243 235 198 203 149 69 70 46 20 62 1.2947 -0.74469 0.40644 0.13809 FALSE
1 180001 180136 108 8 147508 147642 109 2 wp 135 219 180 165 193 152 26 43 41 22 54 1.6899 -0.097126 0.013169 0.96642 FALSE
1 190397 190552 2 8 159424 159564 1 3 wp 128 159 176 138 120 115 121 154 113 189 139 -0.33002 0.22993 -0.5617 0.07633 FALSE
1 190685 190848 4 8 159696 159855 3 3 wp 140 127 132 126 127 131 134 205 122 279 143 -0.7594 0.38208 -0.4727 0.45743 FALSE
1 191094 191261 8 8 160107 160283 6 3 wp 135 147 125 136 152 147 120 127 107 294 113 -0.38024 0.70065 -0.63543 0.42584 FALSE
1 192090 192221 14 8 161101 161248 14 3 wp 97 153 98 185 180 150 138 126 89 186 75 -0.62354 0.054195 0.48937 0.43674 FALSE
1 192566 192686 16 8 161576 161702 15 3 wp 215 241 222 250 221 211 56 56 40 59 66 1.5753 0.16337 -0.18312 0.47389 FALSE
1 192716 192853 17 8 161731 161869 16 3 wp 279 330 307 300 301 240 71 111 86 138 112 1.1982 0.36628 -0.51969 0.028142 FALSE
1 192879 193029 18 8 161894 162044 17 3 wp 166 168 166 178 217 205 114 187 137 226 149 -0.36875 0.26742 -0.034851 0.92875 FALSE
1 193029 193184 19 8 162049 162197 18 3 wp 162 153 150 171 175 147 331 340 262 439 303 -1.5821 0.13828 -0.095498 0.84305 FALSE
1 193201 193324 20 8 162216 162364 19 3 wp 138 122 119 146 142 148 442 685 429 887 449 -2.5843 0.29198 -0.12911 0.87545 FALSE
1 193338 193521 21 8 162386 162537 20 3 wp 198 220 209 227 233 188 665 1064 645 1125 564 -2.4791 0.023655 -0.010691 0.98876 FALSE
1 193520 193654 22 8 162541 162675 21 3 wp 167 138 141 145 138 134 526 710 552 654 413 -2.5597 -0.25701 0.1157 0.81126 FALSE
1 193664 193801 23 8 162700 162822 22 3 wp 185 208 190 222 213 199 743 876 624 1200 633 -2.5212 0.20159 -0.11065 0.88206 FALSE
1 193837 193965 24 8 162848 162976 23 3 wp 136 138 134 127 150 140 465 609 465 625 414 -2.4845 -0.082861 0.082468 0.86328 FALSE
1 194120 194266 26 8 163132 163281 25 3 wp 183 244 220 182 208 181 396 570 450 639 418 -1.7093 0.066706 -0.26772 0.56965 FALSE
1 194292 194434 27 8 163286 163421 26 3 wp 200 224 238 192 151 182 338 471 371 392 320 -1.4096 -0.25657 -0.097798 0.7301 FALSE
1 196759 196908 53 8 165774 165924 46 3 wp 141 199 179 162 195 151 46 70 51 135 142 1.0525 1.1856 -1.2389 1.8884e-07 TRUE
1 197981 198132 62 8 166964 167100 62 3 wp 184 227 205 142 163 134 41 79 42 22 62 1.3559 -0.50302 -0.012073 0.96559 FALSE
2 9750 9871 2 20 1648 1791 1 4 wp 148 149 160 178 160 153 42 76 47 71 105 0.90069 0.54314 -0.46869 0.065062 FALSE
2 9913 10041 3 20 1833 1964 2 4 wp 158 260 244 279 271 243 48 82 62 141 182 1.1975 1.2011 -0.95378 3.8972e-05 FALSE
2 10065 10194 4 20 1997 2139 3 4 wp 137 137 140 159 158 160 36 42 25 42 88 1.432 0.76767 -0.59179 0.053074 FALSE
2 10270 10424 5 20 2191 2339 4 4 wp 97 139 112 95 148 78 5 11 7 16 35 3.341 1.5859 -1.736 0.0012635 FALSE
2 10432 10567 6 20 2351 2506 5 4 wp 173 208 228 225 230 198 15 24 16 41 41 2.8866 1.0292 -0.9521 0.0025485 FALSE
2 10718 10864 7 20 2643 2781 6 4 wp 124 149 182 188 197 160 81 68 79 64 89 0.39904 -0.14327 0.38053 0.1229 FALSE
2 10854 11001 8 20 2784 2936 7 4 wp 135 177 190 186 176 168 144 215 212 161 187 -0.77122 -0.26385 0.32352 0.15254 FALSE
2 11030 11176 9 20 2949 3121 8 4 wp 135 161 154 170 215 183 221 271 243 311 237 -1.2923 0.044147 0.2665 0.39098 FALSE
2 11210 11360 10 20 3120 3299 9 4 wp 93 111 146 172 192 168 121 145 174 248 226 -0.92674 0.56019 0.025266 0.93418 FALSE
2 11653 11816 14 20 3574 3696 14 4 wp 136 199 186 170 174 133 238 246 214 221 146 -1.0236 -0.46037 0.31227 0.37047 FALSE
2 11816 11962 16 20 3759 3881 16 4 wp 172 182 174 180 166 134 223 255 204 191 135 -0.94882 -0.59769 0.42461 0.13728 FALSE
2 12109 12244 19 20 3984 4161 18 4 wp 123 147 132 180 184 187 151 166 142 149 161 -0.77754 -0.12024 0.55238 0.014039 FALSE
2 12268 12429 20 20 4184 4344 19 4 wp 199 241 244 226 267 181 199 282 218 203 198 -0.60969 -0.34036 0.2885 0.23194 FALSE
2 12871 13034 25 20 4790 4953 25 4 wp 178 213 225 270 241 211 633 688 502 547 441 -2.1552 -0.42023 0.62391 0.089618 FALSE
2 13051 13179 26 20 4949 5099 26 4 wp 120 140 135 140 165 141 229 289 237 231 304 -1.5162 -0.054445 0.20347 0.38732 FALSE
2 13191 13350 27 20 5116 5274 27 4 wp 114 165 150 164 134 154 144 170 155 143 211 -0.72023 0.030031 0.030244 0.89244 FALSE
2 13344 13486 28 20 5262 5409 28 4 wp 80 133 149 178 157 122 106 123 103 161 216 -0.47201 0.62367 -0.30466 0.17724 FALSE
2 13493 13668 29 20 5419 5580 30 4 wp 135 167 161 135 173 131 67 64 72 67 118 0.5978 0.29447 -0.39758 0.10939 FALSE
2 13674 13800 30 20 5594 5720 31 4 wp 106 154 133 139 146 146 40 38 47 48 80 1.0572 0.46546 -0.34879 0.2215 FALSE
2 14137 14286 32 20 6034 6177 33 4 wp 98 110 144 149 167 109 31 41 39 35 53 1.0791 0.10648 0.13617 0.66326 FALSE
2 15638 15756 49 20 7520 7672 53 4 wp 166 179 167 212 192 190 274 349 303 401 345 -1.4319 0.15169 0.033596 0.89954 FALSE
2 15772 15951 50 20 7690 7824 54 4 wp 180 260 207 141 162 135 398 569 352 326 217 -1.6041 -0.78992 0.20638 0.61119 FALSE
2 16593 16733 57 20 8478 8628 66 4 wp 138 170 183 191 204 195 459 595 479 656 511 -2.2271 0.079296 0.16732 0.63624 FALSE
2 16875 17023 59 20 8793 8941 70 4 wp 163 169 203 178 188 175 469 642 566 654 546 -2.2257 -0.013304 0.0035306 0.99133 FALSE
2 17032 17178 60 20 8925 9088 71 4 wp 179 235 207 222 242 173 424 615 452 511 635 -1.8398 0.073524 -0.066176 0.83536 FALSE
2 17184 17338 61 20 9101 9232 72 4 wp 156 166 160 182 151 152 141 185 161 149 188 -0.59244 -0.085764 0.066345 0.76705 FALSE
2 17342 17493 62 20 9263 9415 73 4 wp 119 148 141 166 140 138 73 85 72 71 102 0.24108 0.029176 0.069875 0.77946 FALSE
2 17497 17653 63 20 9414 9571 74 4 wp 111 134 125 163 122 134 38 36 35 25 72 1.1727 0.24338 -0.086358 0.81291 FALSE
2 17656 17788 64 20 9578 9702 75 4 wp 135 139 118 157 147 145 19 19 22 37 51 2.1299 0.9924 -0.82829 0.013326 FALSE
2 17824 17969 65 20 9742 9885 76 4 wp 223 274 266 240 222 167 22 36 33 38 83 2.4862 0.8481 -1.1557 2.2708e-05 FALSE
2 18138 18262 66 20 10056 10180 77 4 wp 141 138 128 159 146 157 95 94 106 151 155 -0.1192 0.49661 -0.34293 0.13505 FALSE
2 18279 18418 67 20 10195 10336 78 4 wp 155 182 194 170 194 183 186 266 152 258 178 -0.75689 0.018618 0.0033375 0.99336 FALSE
2 18636 18776 69 20 10545 10696 80 4 wp 95 117 153 151 149 145 104 126 67 68 122 -0.28881 -0.21114 0.48244 0.17433 FALSE
2 18988 19112 71 20 10889 11027 84 4 wp 151 172 200 166 180 158 84 130 110 110 131 0.11142 0.024774 -0.10188 0.6555 FALSE
2 19271 19457 74 20 11176 11323 88 4 wp 164 206 196 142 157 153 123 175 143 105 105 -0.22065 -0.61446 0.26908 0.24006 FALSE
2 20054 20205 84 20 11971 12119 95 4 wp 84 151 142 141 159 125 120 164 162 132 151 -0.83742 -0.20788 0.36563 0.10712 FALSE
2 20228 20384 85 20 12146 12284 96 4 wp 173 173 188 218 218 176 357 521 375 378 363 -1.7971 -0.29022 0.45171 0.11713 FALSE
2 20376 20527 86 20 12293 12439 97 4 wp 185 199 224 214 227 167 362 427 331 390 373 -1.4638 -0.097142 0.064158 0.82085 FALSE
2 20566 20680 87 20 12452 12597 98 4 wp 138 183 161 204 193 146 239 293 242 347 407 -1.2697 0.40875 -0.26454 0.29417 FALSE
2 20685 20837 88 20 12603 12732 99 4 wp 163 180 193 177 209 176 97 130 141 103 207 -0.040238 0.17275 -0.13212 0.68354 FALSE
2 20872 21006 89 20 12791 12917 100 4 wp 145 181 163 171 145 152 51 53 42 63 90 1.1577 0.5069 -0.59239 0.023881 FALSE
2 21008 21156 90 20 12923 13074 101 4 wp 127 175 143 168 194 138 22 32 23 28 46 1.9481 0.38649 -0.24568 0.44568 FALSE
2 21175 21329 91 20 13095 13253 102 4 wp 130 180 164 148 161 153 15 12 19 19 35 2.7718 0.66585 -0.72077 0.050456 FALSE
2 21428 21595 92 20 13358 13510 103 4 wp 118 162 143 125 152 112 20 25 29 38 37 1.9263 0.46875 -0.61446 0.067217 FALSE
2 21627 21757 93 20 13563 13679 104 4 wp 91 159 180 114 169 105 5 4 10 0 7 3.8818 -1.0292 0.86947 0.2752 FALSE
2 21809 21934 94 20 13727 13855 105 4 wp 139 191 218 136 175 123 47 60 42 72 67 1.2895 0.35458 -0.71215 0.0070004 FALSE
2 21918 22063 95 20 13842 13984 106 4 wp 103 126 118 139 118 100 66 87 67 68 81 0.076109 -0.11331 0.12722 0.6348 FALSE
2 22074 22214 97 20 13987 14144 107 4 wp 106 162 144 182 183 146 107 167 138 148 156 -0.584 0.018588 0.27135 0.22725 FALSE
2 22403 22552 101 20 14307 14467 112 4 wp 159 161 162 180 181 177 346 412 310 353 316 -1.7241 -0.21424 0.34306 0.20184 FALSE
2 22535 22679 102 20 14459 14594 113 4 wp 124 150 154 147 147 151 298 368 321 232 339 -1.7914 -0.35433 0.39072 0.12141 FALSE
2 22707 22859 103 20 14627 14777 114 4 wp 144 188 181 247 210 215 510 663 490 745 546 -2.2801 0.11317 0.25849 0.5388 FALSE
2 22874 23000 104 20 14791 14917 115 4 wp 144 161 147 176 169 169 261 387 308 339 386 -1.6515 0.05758 0.10124 0.6984 FALSE
2 23036 23160 105 20 14962 15110 116 4 wp 183 234 204 270 258 217 316 480 320 504 494 -1.4165 0.309 -0.073246 0.80637 FALSE
2 23169 23324 106 20 15090 15247 117 4 wp 190 182 180 146 160 138 121 176 124 156 161 -0.1769 0.049068 -0.39742 0.075917 FALSE
2 23343 23479 107 20 15263 15423 118 4 wp 257 281 281 275 220 246 85 102 80 77 119 1.0375 -0.0072016 -0.16182 0.49244 FALSE
2 23499 23637 108 20 15419 15557 119 4 wp 116 143 161 125 110 115 16 12 31 21 31 2.2341 0.25037 -0.53145 0.15515 FALSE
2 23667 23824 109 20 15584 15751 120 4 wp 167 181 227 186 222 154 21 24 21 31 42 2.5384 0.58941 -0.65198 0.040053 FALSE
2 23962 24113 110 20 15891 16042 121 4 wp 139 166 170 163 175 132 11 5 15 19 41 3.3463 1.3821 -1.4256 0.00022308 FALSE
2 24126 24256 111 20 16055 16184 122 4 wp 142 159 177 177 202 161 26 29 22 40 46 2.0506 0.60639 -0.45779 0.13819 FALSE
2 24277 24433 112 20 16190 16362 123 4 wp 145 243 212 226 229 172 42 41 27 57 71 1.8499 0.66167 -0.616 0.02851 FALSE
2 24420 24587 113 20 16372 16522 124 4 wp 169 220 225 196 217 184 71 75 60 80 127 0.9854 0.44257 -0.50461 0.032751 FALSE
2 24596 24755 114 20 16541 16678 125 4 wp 128 147 125 136 152 164 119 131 84 164 185 -0.32028 0.51103 -0.35771 0.1541 FALSE
2 24778 24892 115 20 16708 16870 126 4 wp 98 144 135 127 174 111 27 24 23 3 19 1.7516 -1.3233 1.427 0.00089223 FALSE
2 25120 25279 118 20 17048 17204 129 4 wp 157 196 200 185 200 201 112 181 150 147 174 -0.25822 -0.010406 0.075218 0.73758 FALSE
2 25486 25616 122 20 17404 17551 133 4 wp 140 193 180 202 196 177 141 222 150 260 181 -0.57549 0.27055 -0.12482 0.7329 FALSE
2 25911 26055 128 20 17840 17990 139 4 wp 176 214 241 232 202 206 159 222 180 232 154 -0.4125 -0.058771 0.061093 0.84755 FALSE
2 26052 26197 129 20 17978 18126 140 4 wp 128 132 128 136 155 130 93 122 88 109 98 -0.21855 -0.091767 0.17872 0.45416 FALSE
2 26337 26486 132 20 18265 18398 143 4 wp 171 240 252 200 203 178 121 183 162 133 128 -0.077596 -0.37746 0.16941 0.45634 FALSE
2 26982 27104 138 20 18865 19009 151 4 wp 151 194 174 235 193 175 274 363 290 317 341 -1.4184 -0.039731 0.23113 0.37576 FALSE
2 27749 27909 148 20 19683 19837 161 4 wp 146 185 211 219 190 185 140 201 159 208 182 -0.46678 0.10593 0.0073921 0.97389 FALSE
2 27929 28085 151 20 19862 20006 162 4 wp 171 195 195 222 198 186 101 74 69 143 112 0.60062 0.50933 -0.42476 0.16744 FALSE
2 28125 28281 152 20 20050 20188 163 4 wp 206 235 218 251 217 224 38 51 36 51 71 1.8205 0.41072 -0.36564 0.16327 FALSE
2 28498 28661 154 20 20449 20599 166 4 wp 190 228 235 223 229 206 52 61 55 56 86 1.373 0.19688 -0.20948 0.40129 FALSE
2 29049 29187 156 20 20980 21118 169 4 wp 153 184 182 171 191 183 53 75 58 102 83 0.89989 0.45271 -0.40421 0.097746 FALSE
2 29201 29343 157 20 21132 21278 170 4 wp 181 260 261 274 286 237 105 77 72 129 89 0.85484 0.22952 -0.064064 0.82978 FALSE
2 36690 36842 1 20 22279 22435 1 5 wp 161 228 232 179 210 142 8 10 24 10 45 3.2889 0.80709 -1.0562 0.0074656 FALSE
2 36869 37017 2 20 22456 22606 2 5 wp 133 148 159 144 132 125 11 19 25 32 25 2.4187 0.50659 -0.66608 0.066939 FALSE
2 37045 37189 3 20 22634 22778 3 5 wp 91 134 121 123 132 143 33 44 31 51 35 1.0926 0.13365 0.055681 0.8611 FALSE
2 37203 37333 4 20 22793 22923 4 5 wp 228 264 237 262 229 267 107 151 91 128 159 0.49019 0.17029 -0.13576 0.55435 FALSE
2 37343 37495 5 20 22930 23090 5 5 wp 152 215 201 193 180 188 154 183 131 197 170 -0.30973 0.10933 -0.14247 0.5417 FALSE
2 37507 37629 6 20 23098 23224 6 5 wp 152 143 143 193 175 165 276 333 249 408 247 -1.5389 0.095179 0.14955 0.76865 FALSE
2 37643 37778 9 20 23235 23386 8 5 wp 139 175 155 175 171 182 383 495 387 391 320 -2.0124 -0.36238 0.51391 0.070155 FALSE
2 37987 38121 12 20 23553 23716 12 5 wp 156 238 237 230 215 231 629 846 568 1105 799 -2.2843 0.3816 -0.28718 0.57214 FALSE
2 39094 39230 22 20 24685 24825 24 5 wp 112 148 170 166 179 166 129 171 170 166 216 -0.71828 0.14348 0.088071 0.69348 FALSE
2 39279 39407 23 20 24872 25013 25 5 wp 162 210 205 195 192 212 308 383 320 315 328 -1.3964 -0.19988 0.23914 0.37258 FALSE
2 39435 39588 24 20 25034 25178 26 5 wp 161 192 178 169 163 155 181 236 206 218 253 -0.81182 0.044963 -0.19465 0.39684 FALSE
2 39587 39745 25 20 25184 25344 27 5 wp 135 162 164 180 173 180 292 290 265 334 309 -1.4728 0.050603 0.13872 0.59702 FALSE
2 39734 39878 26 20 25343 25491 28 5 wp 161 177 166 202 181 185 284 322 254 415 299 -1.3518 0.20231 -0.05752 0.88558 FALSE
2 39970 40113 27 20 25560 25699 29 5 wp 153 144 149 142 137 161 186 222 185 238 194 -0.98556 0.0060898 -0.053182 0.85212 FALSE
2 40123 40267 28 20 25714 25860 30 5 wp 164 205 168 148 162 155 230 285 220 189 214 -1.034 -0.41753 0.18588 0.42527 FALSE
2 40285 40438 29 20 25870 26024 31 5 wp 128 174 155 121 159 135 114 121 129 83 118 -0.2649 -0.42179 0.26133 0.2632 FALSE
2 40445 40574 30 20 26040 26160 32 5 wp 138 146 136 159 171 192 76 112 64 170 139 0.17293 0.77056 -0.48092 0.15117 FALSE
2 40721 40873 31 20 26306 26456 33 5 wp 160 190 218 183 194 192 32 23 45 36 51 1.9102 0.23285 -0.24956 0.38924 FALSE
2 40897 41037 32 20 26480 26641 34 5 wp 111 149 174 162 185 142 34 30 40 46 79 1.4635 0.69607 -0.54459 0.056762 FALSE
2 41074 41211 33 20 26633 26794 35 5 wp 185 184 188 198 200 203 99 107 105 178 132 0.2592 0.45657 -0.37635 0.20367 FALSE
2 41229 41370 34 20 26812 26953 36 5 wp 152 196 223 193 212 175 141 182 150 209 241 -0.3162 0.37724 -0.3753 0.096694 FALSE
2 41388 41534 35 20 26971 27122 37 5 wp 158 186 171 197 174 196 301 386 331 362 436 -1.5635 0.095052 0.02252 0.93445 FALSE
2 41535 41673 36 20 27120 27256 38 5 wp 183 255 247 200 246 141 265 366 354 345 349 -1.113 -0.048858 -0.20335 0.45435 FALSE
2 41690 41830 37 20 27273 27429 39 5 wp 116 102 128 149 130 119 278 313 308 259 296 -1.9603 -0.25412 0.42338 0.082606 FALSE
2 41867 42003 38 20 27450 27587 40 5 wp 157 192 181 225 183 173 358 483 441 417 370 -1.856 -0.24004 0.3473 0.23379 FALSE
2 42185 42343 41 20 27767 27952 43 5 wp 176 206 252 232 272 245 298 370 328 295 285 -1.2402 -0.32436 0.54551 0.045017 FALSE
2 42602 42783 45 20 28166 28316 48 5 wp 167 192 174 198 174 167 220 271 235 303 195 -1.026 -0.065641 0.053357 0.88895 FALSE
2 42778 42916 46 20 28345 28496 49 5 wp 216 263 265 202 249 212 193 225 218 160 149 -0.3629 -0.58969 0.39991 0.092579 FALSE
2 42950 43094 47 20 28531 28680 50 5 wp 132 131 148 109 188 114 69 89 67 77 100 0.29395 0.099414 -0.13756 0.65029 FALSE
2 43237 43361 48 20 28816 28944 51 5 wp 150 186 150 160 154 127 45 54 55 66 66 1.0746 0.2267 -0.39584 0.13925 FALSE
2 43398 43544 49 20 28976 29126 52 5 wp 151 165 159 164 167 192 101 133 108 165 148 -0.10378 0.33112 -0.21423 0.35272 FALSE
2 43565 43718 50 20 29147 29299 53 5 wp 184 196 195 210 196 189 220 309 241 414 324 -0.99191 0.41461 -0.39473 0.23849 FALSE
2 43720 43846 51 20 29300 29426 54 5 wp 177 172 193 198 189 197 266 397 328 367 379 -1.4389 0.051783 0.027922 0.91777 FALSE
2 43867 44024 52 20 29459 29621 56 5 wp 195 186 195 221 198 217 378 486 383 418 491 -1.6847 -0.0068065 0.11975 0.6878 FALSE
2 44419 44543 55 20 29998 30124 59 5 wp 151 200 158 183 192 167 99 124 108 163 125 0.036721 0.26274 -0.19702 0.43143 FALSE
2 44578 44716 56 20 30142 30297 60 5 wp 143 163 167 174 159 162 25 68 42 84 74 1.2407 0.69585 -0.65374 0.013037 FALSE
2 44733 44871 57 20 30314 30450 61 5 wp 159 149 145 172 193 150 18 33 25 41 78 2.0096 1.0867 -0.941 0.0030398 FALSE
2 44916 45052 58 20 30496 30626 62 5 wp 189 224 221 220 201 181 20 21 20 36 57 2.7932 1.0484 -1.149 0.00016297 FALSE
2 45568 45758 59 20 31181 31305 63 5 wp 123 145 168 134 133 117 8 8 7 8 25 3.6577 0.95485 -1.1609 0.012641 FALSE
2 45727 45892 60 20 31321 31481 64 5 wp 139 150 154 186 141 120 20 8 16 22 21 2.7369 0.40213 -0.42227 0.31194 FALSE
2 46559 46700 65 20 32142 32276 70 5 wp 203 260 224 233 227 190 22 32 19 80 36 2.6552 1.1459 -1.2525 7.0679e-05 FALSE
2 46732 46879 66 20 32312 32456 71 5 wp 185 226 167 177 182 209 35 31 22 62 71 2.131 1.0373 -1.0839 0.0021446 FALSE
2 46893 47029 67 20 32469 32605 72 5 wp 177 233 221 242 250 174 29 31 19 28 51 2.411 0.43987 -0.38986 0.19214 FALSE
2 47074 47202 68 20 32652 32780 73 5 wp 228 242 210 223 281 149 30 46 33 55 49 2.0767 0.3988 -0.50805 0.22023 FALSE
2 47320 47445 69 20 32894 33026 74 5 wp 224 225 253 245 225 231 285 359 301 382 341 -1.0058 0.075556 -0.10505 0.70433 FALSE
2 47451 47583 70 20 33055 33180 75 5 wp 137 183 178 180 175 161 365 435 317 405 383 -1.7537 -0.044739 0.076475 0.7832 FALSE
2 47590 47754 71 20 33203 33364 76 5 wp 213 207 232 205 214 202 467 653 436 678 455 -1.8192 0.031477 -0.13344 0.77968 FALSE
2 47720 47877 72 20 33318 33454 77 5 wp 153 168 208 139 149 134 329 560 377 473 297 -1.824 -0.21519 -0.1338 0.79509 FALSE
2 48039 48195 75 20 33605 33750 80 5 wp 151 191 200 203 185 169 261 298 256 344 362 -1.1798 0.24138 -0.22341 0.38114 FALSE
2 48198 48342 76 20 33777 33920 81 5 wp 192 229 241 213 214 179 82 95 116 94 112 0.58605 -0.067053 -0.085965 0.71009 FALSE
2 48354 48501 77 20 33929 34079 82 5 wp 194 266 250 224 237 209 33 40 34 30 77 2.142 0.43261 -0.53634 0.048525 FALSE
2 48516 48675 78 20 34093 34253 83 5 wp 162 173 205 157 178 160 14 16 28 12 60 2.6313 0.72212 -0.87279 0.019798 FALSE
2 48767 48911 79 20 34349 34490 84 5 wp 208 328 331 254 250 236 18 22 24 31 39 3.1626 0.57401 -0.81307 0.012128 FALSE
2 48939 49088 80 20 34515 34669 85 5 wp 157 195 236 187 200 208 16 16 16 34 45 3.0239 1.1616 -1.159 0.00053001 FALSE
2 49123 49282 81 20 34702 34853 86 5 wp 162 225 201 200 184 165 15 17 20 25 38 2.91 0.71839 -0.83849 0.013185 FALSE
2 49291 49443 82 20 34866 35020 87 5 wp 197 290 269 215 254 199 22 26 15 38 39 2.9953 0.73981 -0.93801 0.0023051 FALSE
2 49534 49672 83 20 35112 35245 88 5 wp 185 211 215 244 210 211 27 29 20 58 59 2.4247 1.0721 -0.97435 0.00059263 FALSE
2 49679 49836 84 20 35263 35415 89 5 wp 166 213 174 197 185 200 23 30 24 39 39 2.2624 0.46949 -0.41642 0.17435 FALSE
2 49994 50143 87 20 35585 35720 92 5 wp 138 199 183 131 161 135 38 65 43 28 95 1.2539 0.1758 -0.47746 0.19013 FALSE
2 50153 50311 88 20 35731 35891 93 5 wp 187 219 193 214 199 185 127 167 125 151 244 -0.061803 0.35226 -0.38213 0.088838 FALSE
2 50340 50493 89 20 35913 36072 94 5 wp 161 189 184 192 196 206 201 266 208 282 358 -0.91709 0.36966 -0.23704 0.32885 FALSE
2 50526 50646 90 20 36089 36220 96 5 wp 134 142 140 163 151 165 260 249 226 258 332 -1.4113 0.11414 0.064309 0.78721 FALSE
2 50657 50790 91 20 36240 36368 97 5 wp 170 184 204 169 185 143 183 234 217 255 290 -0.76631 0.22963 -0.42679 0.067708 FALSE
2 50826 50960 92 20 36409 36560 98 5 wp 102 129 144 143 184 137 57 107 86 59 116 0.0095241 -0.074178 0.35793 0.25481 FALSE
2 51372 51538 97 20 36908 37085 105 5 wp 220 236 231 253 243 172 148 181 155 169 157 -0.073819 -0.11484 0.037674 0.86956 FALSE
2 51494 51622 98 20 37057 37208 106 5 wp 151 155 164 228 206 200 102 107 88 164 167 0.07915 0.60463 -0.20081 0.37287 FALSE
2 53119 53279 120 20 38702 38838 130 5 wp 137 189 161 160 179 158 98 100 83 116 86 0.20128 -0.019351 0.027538 0.9135 FALSE
2 54477 54631 141 20 40051 40211 152 5 wp 176 243 237 185 207 185 66 92 63 95 79 0.98496 0.11558 -0.31927 0.18145 FALSE
2 54655 54781 143 20 40226 40378 154 5 wp 114 149 130 143 190 153 22 44 35 33 51 1.3825 0.18265 0.099569 0.74716 FALSE
2 55624 55782 154 20 41213 41364 168 5 wp 161 217 203 179 192 172 63 77 62 85 75 0.93713 0.11821 -0.2364 0.33388 FALSE
2 56201 56345 161 20 41782 41925 176 5 wp 166 166 171 173 185 171 62 93 83 56 67 0.5056 -0.50243 0.5454 0.030016 FALSE
2 56411 56567 164 20 42017 42146 178 5 wp 192 250 242 221 197 194 124 138 84 162 93 0.39522 0.040516 -0.21985 0.54348 FALSE
2 57407 57535 179 20 42980 43112 192 5 wp 170 181 214 193 215 214 119 158 103 136 108 -0.0044144 -0.1721 0.28857 0.25421 FALSE
2 57998 58194 187 20 43600 43746 200 5 wp 200 238 262 212 208 185 148 198 149 157 114 -0.081712 -0.40122 0.16749 0.46486 FALSE
2 58517 58625 193 20 44040 44203 206 5 wp 148 165 175 220 227 165 226 280 230 270 294 -1.1747 0.066611 0.22791 0.34694 FALSE
2 58614 58749 194 20 44184 44355 207 5 wp 93 121 151 167 159 126 116 137 157 94 151 -0.76565 -0.31517 0.60288 0.036332 FALSE
2 58791 58911 195 20 44370 44488 208 5 wp 139 187 185 172 188 155 132 187 181 163 233 -0.55491 0.10453 -0.11498 0.6079 FALSE
2 58942 59098 196 20 44516 44673 209 5 wp 189 280 274 226 267 174 93 120 121 111 116 0.56007 -0.10757 -0.071269 0.75672 FALSE
2 59111 59269 197 20 44694 44845 210 5 wp 227 339 306 292 332 251 53 92 71 88 90 1.4295 0.17964 -0.19526 0.42026 FALSE
2 59284 59452 198 20 44881 45023 211 5 wp 170 237 274 239 265 250 34 20 20 29 56 2.5969 0.624 -0.48897 0.1345 FALSE
2 59487 59614 199 20 45053 45189 212 5 wp 116 149 132 135 147 110 17 20 8 11 34 2.5592 0.43483 -0.4811 0.22601 FALSE
2 60064 60209 201 20 45643 45789 214 5 wp 94 107 124 143 110 109 21 24 22 34 34 1.6923 0.47059 -0.33846 0.35061 FALSE
2 60338 60477 204 20 45914 46069 217 5 wp 142 149 181 145 178 139 14 8 8 12 29 3.3886 0.88307 -0.94251 0.02353 FALSE
2 60517 60639 205 20 46092 46220 218 5 wp 148 211 189 183 163 155 15 16 9 25 37 3.1875 1.0758 -1.2239 0.00066798 FALSE
2 60680 60821 206 20 46274 46400 219 5 wp 126 181 180 129 154 127 5 3 7 6 25 4.4263 1.4781 -1.7441 0.00050568 FALSE
2 61453 61598 209 20 47047 47187 222 5 wp 154 176 207 214 161 198 423 528 428 550 417 -1.9454 -0.039838 0.11805 0.73914 FALSE
2 61602 61756 210 20 47193 47341 223 5 wp 166 175 187 188 135 151 559 696 516 854 537 -2.3217 0.1368 -0.31908 0.57646 FALSE
2 61772 61912 211 20 47359 47497 225 5 wp 213 208 200 184 183 187 593 854 666 827 625 -2.329 -0.060576 -0.13719 0.72235 FALSE
2 61923 62083 212 20 47510 47664 226 5 wp 156 201 206 161 163 158 379 603 506 408 512 -1.9795 -0.23973 -0.0020775 0.99458 FALSE
2 62082 62226 213 20 47645 47801 227 5 wp 155 177 156 186 163 186 269 315 328 231 285 -1.4874 -0.38312 0.49248 0.048468 FALSE
2 62237 62376 214 20 47823 47961 228 5 wp 234 285 245 248 249 239 240 311 213 275 233 -0.57649 -0.12111 0.04239 0.86881 FALSE
2 62399 62542 215 20 47975 48136 229 5 wp 181 240 223 230 212 225 172 151 135 136 155 -0.10769 -0.2188 0.25212 0.28639 FALSE
2 62555 62712 216 20 48145 48304 230 5 wp 154 223 220 228 229 187 67 68 75 56 98 0.91068 -0.015976 0.10547 0.66414 FALSE
2 62822 62971 217 20 48415 48563 231 5 wp 135 206 177 195 160 139 48 37 38 71 54 1.4711 0.47228 -0.55997 0.071233 FALSE
2 63013 63153 219 20 48599 48725 232 5 wp 160 158 144 184 159 149 28 49 29 80 60 1.5617 0.87394 -0.81903 0.010114 FALSE
2 63145 63301 220 20 48725 48851 233 5 wp 205 269 279 275 230 209 63 48 36 92 65 1.7571 0.54786 -0.64528 0.024457 FALSE
2 63370 63518 221 20 48957 49100 234 5 wp 146 222 262 195 210 144 36 29 14 21 31 2.387 -0.17162 -0.043469 0.92011 FALSE
2 63655 63796 222 20 49238 49386 235 5 wp 191 257 206 227 211 185 48 29 32 54 65 1.9899 0.56272 -0.65748 0.014488 FALSE
2 64004 64158 225 20 49581 49742 238 5 wp 188 205 218 229 207 189 89 113 88 96 114 0.49538 -0.017679 0.022814 0.9213 FALSE
2 64309 64459 228 20 49895 50051 241 5 wp 158 179 157 200 178 207 355 413 341 348 387 -1.7479 -0.14659 0.36766 0.18476 FALSE
2 64488 64618 229 20 50076 50233 242 5 wp 165 175 201 209 176 166 453 619 463 669 515 -2.0786 0.10306 -0.10461 0.78145 FALSE
2 64624 64785 230 20 50242 50398 244 5 wp 113 183 139 186 175 140 375 476 397 451 446 -2.1122 -0.019292 0.2032 0.48346 FALSE
2 64956 65109 233 20 50522 50697 246 5 wp 150 175 160 197 194 185 476 626 529 845 558 -2.3271 0.26551 -0.043851 0.93434 FALSE
2 65101 65239 234 20 50716 50857 248 5 wp 162 177 179 193 201 163 432 607 489 612 496 -2.1336 0.010348 0.062253 0.8455 FALSE
2 65241 65418 236 20 50857 51002 249 5 wp 152 160 168 144 158 158 342 507 402 389 318 -1.9519 -0.34849 0.26151 0.36259 FALSE
2 65684 65836 239 20 51286 51424 254 5 wp 213 243 269 182 243 210 361 479 422 418 318 -1.3815 -0.30586 0.091344 0.75724 FALSE
2 65898 66022 240 20 51489 51610 255 5 wp 157 131 136 183 158 173 334 369 353 486 335 -1.8878 0.10606 0.13207 0.7725 FALSE
2 66051 66163 241 20 51609 51766 256 5 wp 154 210 187 243 209 195 264 299 271 428 361 -1.1912 0.3793 -0.1685 0.55611 FALSE
2 67811 67967 262 20 53389 53529 277 5 wp 172 213 215 196 174 206 184 192 214 255 249 -0.57123 0.21814 -0.29304 0.20983 FALSE
2 67988 68128 264 20 53570 53714 278 5 wp 97 131 96 130 154 111 119 150 159 182 202 -0.98794 0.29018 -0.032579 0.88543 FALSE
2 68343 68506 267 20 53903 54030 280 5 wp 143 142 161 108 134 96 330 557 379 356 291 -2.0636 -0.48308 0.046059 0.90192 FALSE
2 68465 68642 268 20 54026 54188 281 5 wp 178 167 198 215 223 184 616 731 612 773 672 -2.4283 0.022695 0.13719 0.68155 FALSE
2 68630 68778 269 20 54185 54337 282 5 wp 97 142 144 122 148 125 207 295 244 205 334 -1.5485 -0.032175 0.060136 0.81588 FALSE
2 68811 68931 270 20 54370 54496 283 5 wp 152 172 181 156 174 151 227 320 301 319 415 -1.3273 0.23616 -0.33255 0.19124 FALSE
2 68936 69091 271 20 54502 54651 284 5 wp 130 135 134 136 154 124 110 145 118 115 201 -0.4786 0.1942 -0.17319 0.49245 FALSE
2 69085 69245 272 20 54650 54805 285 5 wp 175 250 248 231 191 192 121 140 108 108 158 0.27498 -0.033794 -0.11462 0.61314 FALSE
2 69252 69404 273 20 54810 54966 286 5 wp 250 325 321 285 337 295 105 81 71 120 131 1.2015 0.40254 -0.38935 0.10259 FALSE
2 69726 69846 275 20 55255 55400 288 5 wp 127 140 151 123 144 170 130 164 157 178 151 -0.69284 0.0050415 0.042215 0.88003 FALSE
2 70026 70185 277 20 55585 55745 291 5 wp 211 235 234 227 230 199 553 636 445 798 463 -1.8451 0.11253 -0.19486 0.74805 FALSE
2 70230 70356 278 20 55788 55917 292 5 wp 135 169 184 189 169 164 507 616 466 570 399 -2.291 -0.23671 0.31533 0.44011 FALSE
2 70413 70548 280 20 55967 56111 293 5 wp 154 210 162 216 172 175 447 548 412 642 489 -2.0034 0.15778 -0.08135 0.83785 FALSE
2 70586 70722 281 20 56146 56279 294 5 wp 131 178 172 187 179 162 254 357 233 382 359 -1.3908 0.27987 -0.16514 0.51838 FALSE
2 70732 70878 282 20 56292 56442 295 5 wp 156 210 215 192 212 188 188 226 215 320 345 -0.70724 0.52828 -0.51959 0.032388 FALSE
2 70874 71054 283 20 56469 56595 296 5 wp 163 169 152 172 169 152 86 93 85 106 128 0.29408 0.2683 -0.27352 0.23998 FALSE
2 71042 71194 284 20 56613 56769 297 5 wp 210 282 278 242 259 254 73 91 87 92 116 1.0277 0.17261 -0.21768 0.35351 FALSE
2 71271 71417 285 20 56846 56997 298 5 wp 206 205 216 253 231 211 59 55 51 96 84 1.3436 0.57518 -0.45813 0.060026 FALSE
2 71533 71674 286 20 57110 57249 299 5 wp 218 316 325 258 285 204 41 30 27 61 73 2.5328 0.89135 -1.114 2.7746e-05 FALSE
2 71695 71822 287 20 57278 57412 300 5 wp 99 137 146 134 147 91 9 4 8 6 19 3.5867 0.68026 -0.74482 0.14231 FALSE
2 71865 72012 288 20 57440 57591 301 5 wp 130 164 160 159 161 148 54 56 57 78 94 0.85307 0.48439 -0.46287 0.070209 FALSE
2 72027 72178 289 20 57609 57754 302 5 wp 226 212 232 186 235 186 73 120 102 96 136 0.61544 0.10086 -0.27867 0.23726 FALSE
2 72349 72495 291 20 57964 58083 305 5 wp 213 254 206 184 233 166 289 436 336 317 254 -1.2259 -0.41773 0.17596 0.52004 FALSE
2 72505 72667 292 20 58095 58256 306 5 wp 150 170 162 160 208 167 537 638 496 841 548 -2.3739 0.21331 -0.093524 0.86525 FALSE
2 72702 72855 293 20 58291 58438 307 5 wp 159 225 214 209 183 236 536 623 477 859 491 -2.0462 0.20917 -0.14198 0.82375 FALSE
2 72823 72983 294 20 58412 58568 309 5 wp 204 205 235 231 204 183 370 464 362 460 348 -1.4692 -0.093166 0.0016206 0.99601 FALSE
2 73015 73144 295 20 58600 58731 310 5 wp 83 127 124 88 110 93 79 119 115 65 85 -0.49472 -0.61411 0.39832 0.12783 FALSE
2 73164 73305 296 20 58748 58894 311 5 wp 135 201 228 211 199 179 217 269 242 255 196 -0.96598 -0.22474 0.27482 0.31164 FALSE
2 73320 73467 297 20 58908 59053 313 5 wp 161 178 188 191 159 170 211 309 234 260 220 -1.0903 -0.18164 0.13861 0.56482 FALSE
2 73476 73628 298 20 59068 59218 315 5 wp 172 248 244 225 227 177 326 377 368 365 375 -1.2882 -0.08519 -0.013016 0.96311 FALSE
2 73641 73801 299 20 59229 59355 316 5 wp 182 215 218 136 159 138 317 437 328 277 303 -1.3922 -0.44284 -0.088069 0.7393 FALSE
2 73794 73950 300 20 59369 59515 317 5 wp 179 218 199 226 216 227 406 532 446 660 501 -1.7956 0.22071 -0.074682 0.84207 FALSE
2 73953 74097 301 20 59540 59686 318 5 wp 134 150 148 147 135 152 202 262 191 285 304 -1.178 0.30175 -0.31736 0.17266 FALSE
2 74134 74287 302 20 59721 59855 319 5 wp 199 210 220 198 217 191 93 127 106 146 206 0.37144 0.55326 -0.63584 0.0046179 FALSE
2 74275 74429 303 20 59864 60019 320 5 wp 188 176 186 217 178 233 63 69 57 100 88 0.96541 0.44783 -0.28217 0.40081 FALSE
2 74450 74604 304 20 60040 60191 321 5 wp 161 210 188 234 200 216 37 41 39 52 87 1.6692 0.68543 -0.48724 0.063805 FALSE
2 74625 74780 305 20 60230 60367 322 5 wp 201 236 188 194 242 189 40 26 33 62 77 2.0693 0.92448 -0.9564 0.00062958 FALSE
2 74898 75044 306 20 60495 60635 323 5 wp 210 412 337 234 302 198 26 36 23 28 66 2.897 0.57029 -0.9671 0.044802 FALSE
2 75160 75310 307 20 60749 60897 324 5 wp 227 288 303 331 274 247 66 45 46 65 74 1.7825 0.26045 -0.22423 0.37562 FALSE
2 75324 75485 308 20 60923 61077 325 5 wp 152 164 160 164 196 146 42 33 33 49 70 1.5535 0.57504 -0.51941 0.065191 FALSE
2 75504 75631 309 20 61091 61220 326 5 wp 145 187 202 135 168 148 64 62 89 82 121 0.71409 0.3465 -0.6092 0.017879 FALSE
2 75652 75803 310 20 61239 61391 327 5 wp 233 225 222 225 263 190 197 251 234 216 351 -0.57771 0.16403 -0.20924 0.39801 FALSE
2 75820 75950 311 20 61408 61537 328 5 wp 172 238 210 201 199 161 257 341 295 293 327 -1.1125 -0.074909 -0.092769 0.71925 FALSE
2 75961 76127 312 20 61548 61718 329 5 wp 159 175 193 240 218 195 614 957 662 946 771 -2.65 0.10377 0.17752 0.64896 FALSE
2 76129 76262 314 20 61716 61860 330 5 wp 153 183 168 194 171 190 575 800 557 769 519 -2.5111 -0.097035 0.21567 0.6529 FALSE
2 76405 76561 316 20 62017 62156 335 5 wp 165 179 188 191 190 167 719 994 660 693 451 -2.7269 -0.56226 0.57509 0.20873 FALSE
2 76573 76736 319 20 62162 62324 336 5 wp 164 182 218 230 197 226 674 832 664 839 499 -2.5278 -0.21122 0.40596 0.43565 FALSE
2 76894 77000 322 20 62481 62640 340 5 wp 149 169 146 197 189 195 316 462 423 454 283 -1.9434 -0.21627 0.51391 0.27673 FALSE
2 77186 77328 326 20 62797 62919 342 5 wp 151 158 156 175 165 147 357 425 324 313 195 -1.8267 -0.64209 0.67549 0.076706 FALSE
2 77362 77516 327 20 62953 63102 343 5 wp 141 174 157 175 169 179 316 347 330 253 263 -1.6636 -0.49895 0.6264 0.013896 FALSE
2 77820 77974 334 20 63412 63566 347 5 wp 181 179 188 177 203 176 294 331 294 241 192 -1.327 -0.62611 0.61469 0.013709 FALSE
2 77969 78099 335 20 63582 63739 348 5 wp 128 139 141 129 182 115 170 201 186 116 104 -1.0328 -0.88785 0.91665 6.5976e-05 FALSE
2 78599 78753 343 20 64186 64365 355 5 wp 181 244 235 229 278 193 132 161 162 132 128 -0.05445 -0.35661 0.41567 0.069928 FALSE
2 78759 78915 345 20 64372 64504 356 5 wp 125 184 165 154 141 119 91 104 112 67 103 0.03266 -0.41727 0.20127 0.40306 FALSE
2 78909 79067 347 20 64520 64675 358 5 wp 153 167 162 180 186 192 175 208 160 210 158 -0.75122 -0.093953 0.28031 0.32598 FALSE
2 79098 79218 349 20 64686 64806 359 5 wp 164 201 207 180 183 164 150 165 132 140 159 -0.23281 -0.13523 -0.0059651 0.97882 FALSE
2 79374 79534 352 20 64964 65123 361 5 wp 149 204 238 176 180 162 93 128 117 90 135 0.21613 -0.14595 -0.060762 0.79031 FALSE
2 79589 79743 353 20 65181 65339 362 5 wp 109 141 145 137 174 130 71 81 69 71 127 0.24902 0.27442 -0.13967 0.57273 FALSE
2 79827 79999 354 20 65444 65588 364 5 wp 116 174 182 111 165 84 37 50 51 29 47 1.1782 -0.42437 0.0070895 0.98563 FALSE
2 79972 80109 355 20 65558 65741 365 5 wp 130 152 144 161 198 132 66 84 89 74 138 0.24996 0.25437 -0.083003 0.77203 FALSE
2 80156 80286 356 20 65746 65888 366 5 wp 113 132 113 95 130 89 49 78 67 47 62 0.30885 -0.38244 0.16088 0.57891 FALSE
2 80313 80442 357 20 65905 66032 367 5 wp 145 178 170 158 160 155 63 54 50 41 78 0.97025 -0.060056 -0.022041 0.93409 FALSE
2 80483 80639 358 20 66075 66219 368 5 wp 136 196 164 158 171 155 50 57 38 28 49 1.1864 -0.47291 0.41818 0.14888 FALSE
2 80648 80810 359 20 66238 66356 369 5 wp 84 123 117 120 143 110 22 21 16 8 21 1.8629 -0.59117 0.77422 0.06833 FALSE
2 81581 81721 366 20 67167 67312 378 5 wp 168 171 167 209 181 175 304 407 329 320 266 -1.6113 -0.35964 0.48676 0.065106 FALSE
2 82777 82932 381 20 68363 68523 389 5 wp 163 156 175 157 172 158 769 1077 758 1040 625 -2.9622 -0.1503 0.096547 0.86751 FALSE
2 83211 83369 384 20 68801 68938 394 5 wp 168 199 178 186 168 171 425 544 445 463 531 -1.9545 -0.058679 -0.019907 0.94824 FALSE
2 83381 83523 385 20 68962 69110 395 5 wp 106 157 145 127 153 119 92 161 139 101 213 -0.52236 0.1101 -0.16075 0.69178 FALSE
2 83552 83704 386 20 69140 69255 396 5 wp 173 207 203 239 221 158 156 215 184 169 244 -0.50931 0.015012 0.0376 0.86956 FALSE
2 83695 83833 387 20 69281 69399 397 5 wp 181 182 187 192 176 134 60 67 76 82 144 0.85618 0.58062 -0.75001 0.0075808 FALSE
2 84491 84635 391 20 70079 70223 405 5 wp 147 229 203 185 181 163 205 241 212 266 250 -0.78018 0.1037 -0.24968 0.28871 FALSE
2 84673 84795 392 20 70258 70382 406 5 wp 164 188 217 223 223 188 142 222 134 150 204 -0.38042 -0.039133 0.16994 0.45265 FALSE
2 84810 84970 393 20 70401 70551 407 5 wp 157 208 195 199 204 167 184 171 159 169 168 -0.47405 -0.16652 0.1683 0.45676 FALSE
2 85163 85294 395 20 70750 70902 410 5 wp 142 160 180 188 177 180 151 175 139 125 140 -0.53339 -0.36423 0.51946 0.021392 FALSE
2 85277 85426 396 20 70867 71012 411 5 wp 172 186 219 189 159 159 170 238 158 220 128 -0.54507 -0.20878 -0.0020508 0.9959 FALSE
2 85750 85908 400 20 71321 71473 416 5 wp 170 206 189 175 190 193 172 207 164 140 115 -0.5259 -0.63168 0.59208 0.009445 FALSE
2 86203 86349 403 20 71763 71910 421 5 wp 136 163 173 184 188 145 278 303 236 226 225 -1.3811 -0.40732 0.51148 0.032569 FALSE
2 86381 86503 404 20 71947 72089 422 5 wp 162 178 154 234 234 174 262 316 238 226 280 -1.301 -0.24483 0.58627 0.017231 FALSE
2 86537 86674 405 20 72123 72256 423 5 wp 166 231 203 188 209 155 263 376 318 252 200 -1.2564 -0.61151 0.46639 0.065698 FALSE
2 86723 86859 406 20 72320 72451 424 5 wp 222 281 289 271 330 241 478 618 477 516 420 -1.5743 -0.27839 0.34049 0.2916 FALSE
2 86881 87033 407 20 72469 72620 425 5 wp 188 189 226 206 223 178 290 410 336 266 322 -1.3544 -0.36607 0.34359 0.1992 FALSE
2 87045 87195 408 20 72633 72792 426 5 wp 157 227 201 224 222 177 349 512 304 478 407 -1.5706 0.082674 -0.013355 0.97005 FALSE
2 87193 87350 409 20 72783 72949 427 5 wp 158 211 183 183 188 196 225 283 229 250 290 -1.0021 -0.00031761 0.021254 0.92987 FALSE
2 87370 87505 410 20 72959 73095 428 5 wp 173 194 210 188 151 191 78 124 107 145 157 0.32382 0.4223 -0.56376 0.012301 FALSE
2 87527 87684 411 20 73115 73273 429 5 wp 150 173 155 188 163 203 56 70 77 93 94 0.65284 0.33099 -0.13807 0.60839 FALSE
2 87722 87852 412 20 73285 73439 430 5 wp 166 202 212 226 245 244 23 38 38 66 101 1.9676 1.1968 -0.91435 0.00046085 FALSE
2 87995 88178 413 20 73604 73730 431 5 wp 124 150 163 191 205 191 15 12 20 20 29 2.6262 0.49901 -0.09418 0.7974 FALSE
2 89189 89332 416 20 74789 74909 435 5 wp 126 143 163 140 134 129 9 8 13 19 16 3.2603 0.67018 -0.79311 0.07002 FALSE
2 89335 89482 417 20 74909 75080 436 5 wp 158 161 156 192 203 150 11 14 7 16 33 3.3176 1.0558 -0.8943 0.022682 FALSE
2 89928 90064 418 20 75509 75647 437 5 wp 154 252 206 204 209 174 13 13 15 39 34 3.3053 1.2825 -1.3598 6.4474e-05 FALSE
2 90262 90386 420 20 75845 75965 438 5 wp 121 115 126 123 139 96 31 24 21 23 45 1.6687 0.26813 -0.32262 0.35785 FALSE
2 90358 90504 421 20 75942 76086 439 5 wp 92 154 134 130 115 133 28 23 16 20 50 1.9001 0.48193 -0.49474 0.2144 FALSE
2 90788 90933 423 20 76371 76512 442 5 wp 203 210 212 198 186 194 37 56 43 43 66 1.6263 0.12611 -0.26601 0.3186 FALSE
2 90962 91108 424 20 76544 76688 443 5 wp 200 227 193 246 263 237 101 73 78 124 150 0.70596 0.55238 -0.31451 0.17068 FALSE
2 91146 91286 425 20 76726 76865 444 5 wp 206 200 182 214 196 198 212 255 164 424 324 -0.66795 0.71922 -0.70733 0.091322 FALSE
2 91303 91433 426 20 76879 77001 445 5 wp 112 128 139 128 112 133 150 240 123 147 267 -0.99922 0.13481 -0.17453 0.6912 FALSE
2 91432 91574 428 20 77011 77174 446 5 wp 153 182 190 185 201 177 278 355 280 348 368 -1.3807 0.1037 -0.026669 0.91891 FALSE
2 91598 91722 429 20 77192 77322 447 5 wp 108 103 97 116 124 97 134 211 164 161 249 -1.2894 0.13199 -0.03944 0.88078 FALSE
2 91743 91909 430 20 77324 77484 448 5 wp 143 215 184 130 153 142 190 240 205 146 209 -0.8185 -0.39953 0.032457 0.88659 FALSE
2 92083 92234 432 20 77665 77812 451 5 wp 71 117 126 118 98 104 22 22 32 16 39 1.4402 -0.044562 0.065097 0.87 FALSE
2 92363 92483 433 20 77942 78074 452 5 wp 158 142 135 155 164 157 15 18 18 33 40 2.5224 0.96274 -0.86939 0.016481 FALSE
2 92508 92650 434 20 78084 78231 453 5 wp 140 184 166 158 182 166 24 33 28 41 41 1.9431 0.39974 -0.37444 0.22399 FALSE
2 92690 92838 435 20 78270 78420 454 5 wp 127 143 143 165 170 152 45 70 60 98 69 0.66116 0.39761 -0.18637 0.46746 FALSE
2 92830 92974 436 20 78403 78573 455 5 wp 74 110 125 171 129 156 73 89 89 120 155 -0.29385 0.57354 -0.023862 0.92061 FALSE
2 92975 93095 437 20 78553 78716 456 5 wp 144 145 158 164 179 166 194 202 196 188 240 -0.99203 -0.032549 0.19176 0.39861 FALSE
2 93139 93286 438 20 78691 78857 457 5 wp 134 164 191 173 217 189 280 367 252 292 291 -1.4611 -0.16448 0.38876 0.1245 FALSE
2 93286 93439 439 20 78864 79012 458 5 wp 143 186 181 141 184 158 135 153 138 122 163 -0.33036 -0.14085 0.041195 0.85454 FALSE
2 93558 93692 440 20 79148 79292 459 5 wp 146 167 192 193 229 139 43 41 39 33 43 1.4473 -0.25565 0.37421 0.23171 FALSE
2 93721 93885 442 20 79297 79459 460 5 wp 187 198 226 220 234 191 78 138 92 124 100 0.41831 0.010542 0.038532 0.86657 FALSE
2 93897 94030 443 20 79468 79628 461 5 wp 174 178 174 193 212 200 181 157 141 172 150 -0.45593 -0.1278 0.29903 0.32389 FALSE
2 95044 95185 456 20 80592 80746 475 5 wp 116 150 160 184 182 121 263 373 255 312 364 -1.6441 0.057617 0.10732 0.67001 FALSE
2 95203 95333 457 20 80777 80907 476 5 wp 189 249 227 277 207 207 420 552 400 522 515 -1.6265 0.057854 -0.023835 0.93924 FALSE
2 95539 95679 459 20 81096 81252 478 5 wp 164 229 206 211 202 199 123 154 150 175 252 -0.10166 0.43679 -0.42366 0.060166 FALSE
2 95697 95845 460 20 81273 81425 479 5 wp 237 291 286 297 300 263 55 49 76 52 98 1.5827 0.16236 -0.1074 0.66462 FALSE
2 95862 96007 461 20 81438 81578 480 5 wp 145 234 253 209 237 197 48 39 46 47 107 1.634 0.6188 -0.60346 0.078893 FALSE
2 96027 96167 462 20 81605 81737 481 5 wp 99 144 149 108 180 112 8 12 15 15 27 2.8909 0.69773 -0.69073 0.17284 FALSE
2 96309 96484 463 20 81850 82015 482 5 wp 98 147 132 136 156 106 14 23 25 34 55 2.0152 0.9625 -0.90792 0.0077026 FALSE
2 96492 96634 464 20 82067 82209 483 5 wp 75 96 110 110 138 120 47 34 33 37 59 0.70129 0.17937 0.19085 0.55515 FALSE
2 96659 96800 465 20 82233 82373 484 5 wp 245 365 314 267 323 284 187 251 226 308 234 -0.11332 0.17784 -0.27348 0.31979 FALSE
2 97693 97836 479 20 83240 83406 496 5 wp 146 186 197 154 166 179 187 254 182 296 200 -0.81779 0.15481 -0.25134 0.52487 FALSE
2 97841 97967 481 20 83414 83540 498 5 wp 128 212 196 179 163 163 138 181 155 164 173 -0.41597 -0.039771 -0.05793 0.79586 FALSE
2 97977 98083 482 20 83549 83686 499 5 wp 109 126 143 152 163 134 132 135 110 142 193 -0.58606 0.26614 -0.043001 0.84882 FALSE
2 98136 98277 484 20 83715 83844 500 5 wp 117 140 123 97 130 143 100 147 123 141 188 -0.53922 0.27739 -0.33585 0.14027 FALSE
2 98461 98611 487 20 84034 84168 504 5 wp 120 165 133 127 137 141 194 219 206 247 227 -1.1571 0.067616 -0.13208 0.56215 FALSE
2 98777 98912 489 20 84351 84486 507 5 wp 184 210 222 216 228 168 403 549 429 521 417 -1.7419 -0.084572 0.04346 0.88731 FALSE
2 98922 99067 490 20 84495 84645 508 5 wp 132 170 173 187 167 175 320 433 353 437 471 -1.8029 0.17105 -0.032685 0.90809 FALSE
2 99100 99246 491 20 84654 84814 509 5 wp 176 202 169 167 167 145 513 740 483 704 600 -2.2314 0.064323 -0.28824 0.41761 FALSE
2 99397 99562 494 20 84973 85101 511 5 wp 163 188 165 194 190 183 472 709 479 729 561 -2.2507 0.12087 -0.012609 0.97589 FALSE
2 99575 99705 495 20 85127 85273 512 5 wp 149 190 188 196 214 191 258 293 245 309 289 -1.1852 0.041758 0.12649 0.61185 FALSE
2 99710 99849 496 20 85302 85449 513 5 wp 152 196 183 164 191 177 125 139 113 95 139 -0.094123 -0.25066 0.23246 0.30661 FALSE
2 99891 100036 497 20 85463 85587 514 5 wp 207 263 261 259 226 193 72 76 58 56 105 1.2387 0.077283 -0.21042 0.38359 FALSE
2 100062 100197 498 20 85613 85774 515 5 wp 117 153 147 146 155 131 38 28 31 27 54 1.5082 0.16686 -0.1387 0.65962 FALSE
2 100328 100469 499 20 85921 86044 516 5 wp 85 116 110 81 123 79 73 82 87 31 59 -0.23086 -0.99586 0.83392 0.0050931 FALSE
2 100470 100601 500 20 86041 86179 517 5 wp 170 201 186 177 185 169 227 314 230 153 95 -1.0445 -1.159 1.0643 2.5736e-05 FALSE
2 100628 100758 501 20 86197 86329 518 5 wp 153 160 169 152 175 165 151 186 134 72 85 -0.54496 -1.1367 1.1399 1.1891e-06 FALSE
2 100777 100934 502 20 86349 86492 519 5 wp 113 131 140 197 154 194 172 183 108 87 96 -0.85618 -0.89201 1.3816 0.00039613 FALSE
2 100931 101082 503 20 86504 86652 520 5 wp 194 279 260 229 228 203 146 109 88 79 91 0.48397 -0.58512 0.41673 0.18679 FALSE
2 101101 101235 504 20 86663 86808 521 5 wp 170 206 219 178 167 146 83 74 63 30 54 0.84285 -0.95642 0.65521 0.013998 FALSE
2 101447 101585 505 20 87025 87159 522 5 wp 107 122 116 128 139 116 43 44 39 24 45 0.86811 -0.43518 0.55736 0.085461 FALSE
2 101591 101737 506 20 87166 87314 523 5 wp 154 201 200 194 219 137 82 85 58 82 98 0.71314 0.12217 -0.16428 0.49798 FALSE
2 101835 101993 507 20 87411 87571 524 5 wp 124 185 162 173 173 174 61 69 52 110 106 0.78135 0.69932 -0.57236 0.01848 FALSE
2 102012 102158 508 20 87588 87738 525 5 wp 127 144 173 169 140 151 68 64 67 75 100 0.56578 0.25101 -0.22034 0.37902 FALSE
2 102169 102323 509 20 87751 87909 526 5 wp 147 180 173 201 184 209 151 139 110 164 170 -0.27224 0.18204 0.048524 0.85116 FALSE
2 102331 102485 510 20 87917 88064 527 5 wp 129 193 156 179 223 198 197 253 215 251 282 -1.0648 0.13069 0.1797 0.4461 FALSE
2 102494 102637 511 20 88072 88238 528 5 wp 195 251 212 243 215 219 376 509 406 419 411 -1.5515 -0.17592 0.19535 0.51535 FALSE
2 102668 102808 512 20 88238 88386 529 5 wp 167 161 202 229 201 214 495 571 472 470 425 -2.1186 -0.32323 0.57845 0.064368 FALSE
2 102812 102959 514 20 88423 88558 530 5 wp 152 172 175 184 179 167 342 446 289 287 334 -1.6853 -0.34079 0.40182 0.13089 FALSE
2 102972 103117 515 20 88565 88715 531 5 wp 170 204 229 240 273 224 291 370 355 288 277 -1.3407 -0.39108 0.65701 0.015405 FALSE
2 103473 103609 521 20 89062 89182 535 5 wp 160 205 210 169 200 167 96 125 119 79 77 0.17098 -0.67256 0.54912 0.020073 FALSE
2 104047 104171 529 20 89626 89746 541 5 wp 139 167 171 191 163 150 94 137 93 111 110 -0.019992 -0.093426 0.14833 0.5202 FALSE
2 104715 104841 534 20 90290 90442 546 5 wp 159 209 219 213 244 237 128 140 121 186 175 0.0010348 0.3439 -0.11873 0.5992 FALSE
2 105050 105187 537 20 90627 90759 550 5 wp 128 173 159 180 185 167 73 97 83 107 121 0.27702 0.29943 -0.11075 0.63595 FALSE
2 105426 105552 541 20 91002 91148 555 5 wp 143 154 184 232 219 201 121 144 136 196 152 -0.32346 0.25742 0.1561 0.54363 FALSE
2 105791 105950 546 20 91336 91512 557 5 wp 186 208 188 183 202 215 388 451 418 512 313 -1.6931 -0.1288 0.14908 0.75063 FALSE
2 105953 106089 547 20 91526 91662 559 5 wp 180 196 211 199 234 181 342 457 395 531 327 -1.6018 0.0095287 0.023278 0.96108 FALSE
2 106094 106216 549 20 91642 91792 560 5 wp 113 126 122 189 177 175 298 337 290 300 305 -1.9425 -0.16299 0.72095 0.0043057 FALSE
2 106388 106555 553 20 91956 92108 563 5 wp 175 166 243 218 205 177 503 670 538 659 567 -2.1284 -0.012407 0.022518 0.94513 FALSE
2 106754 106870 556 20 92295 92443 566 5 wp 121 169 168 190 185 146 137 174 106 164 236 -0.44983 0.383 -0.21927 0.3477 FALSE
2 107061 107197 558 20 92628 92746 569 5 wp 129 170 176 130 159 129 29 41 45 23 60 1.4582 -0.03841 -0.16727 0.58049 FALSE
2 107223 107373 559 20 92777 92950 571 5 wp 152 211 211 183 213 159 24 32 22 31 53 2.292 0.54924 -0.62007 0.040743 FALSE
2 107379 107525 560 20 92957 93104 572 5 wp 162 189 202 182 224 161 22 24 21 33 37 2.4601 0.50983 -0.50245 0.11622 FALSE
2 107641 107770 561 20 93215 93344 573 5 wp 102 185 170 146 179 127 18 15 20 10 31 2.4974 0.047554 -0.075902 0.86255 FALSE
2 107867 108027 562 20 93443 93580 574 5 wp 171 196 195 207 193 182 49 57 35 39 84 1.414 0.23819 -0.21336 0.41704 FALSE
2 108014 108177 563 20 93613 93756 575 5 wp 218 285 253 236 230 216 56 83 60 86 123 1.3453 0.51679 -0.68736 0.0036627 FALSE
2 108194 108332 564 20 93771 93910 576 5 wp 193 222 205 233 257 169 126 149 97 155 230 0.15791 0.48799 -0.43577 0.067621 FALSE
2 108362 108499 565 20 93951 94085 577 5 wp 141 162 169 147 144 145 202 230 161 197 264 -0.91327 0.077068 -0.21424 0.34488 FALSE
2 108513 108649 566 20 94091 94225 578 5 wp 129 152 149 120 162 157 204 272 213 259 337 -1.2596 0.23646 -0.22781 0.33124 FALSE
2 108682 108821 567 20 94281 94425 579 5 wp 136 215 195 188 192 140 198 271 212 217 322 -0.9078 0.10332 -0.19378 0.41041 FALSE
2 108845 109017 568 20 94420 94588 580 5 wp 170 261 235 254 237 215 384 438 370 357 367 -1.4381 -0.26956 0.33898 0.2444 FALSE
2 109059 109188 571 20 94634 94763 583 5 wp 136 202 192 188 210 186 286 407 327 289 283 -1.5308 -0.37214 0.49689 0.058282 FALSE
2 109442 109563 576 20 95018 95169 587 5 wp 223 251 216 281 267 207 363 545 386 545 371 -1.4711 -0.0082867 0.10018 0.81109 FALSE
2 109576 109726 577 20 95172 95278 588 5 wp 185 230 220 179 174 164 276 362 258 310 258 -1.0766 -0.18888 -0.13028 0.60935 FALSE
2 109734 109874 578 20 95305 95448 589 5 wp 137 207 201 214 202 185 154 226 181 134 181 -0.62811 -0.38492 0.51017 0.024826 FALSE
2 109939 110063 580 20 95515 95637 590 5 wp 73 109 114 110 126 114 48 48 47 44 76 0.45177 0.17773 0.049098 0.87115 FALSE
2 110103 110248 581 20 95680 95819 591 5 wp 150 210 214 216 203 132 37 42 46 62 77 1.6048 0.59498 -0.6803 0.018287 FALSE
2 110262 110422 582 20 95828 95976 592 5 wp 166 148 193 213 186 176 25 34 33 25 60 1.8873 0.31583 -0.1665 0.61938 FALSE
2 110441 110591 583 20 96022 96164 593 5 wp 212 252 230 227 294 179 15 19 26 38 55 2.9482 1.0708 -1.0953 0.0016975 FALSE
2 110668 110816 584 20 96241 96395 594 5 wp 168 212 211 215 221 188 22 18 21 45 24 2.6863 0.6326 -0.57788 0.071673 FALSE
2 110786 110940 585 20 96362 96512 595 5 wp 128 140 132 131 148 116 19 12 5 22 36 2.8902 1.1235 -1.174 0.002843 FALSE
2 110949 111106 586 20 96525 96685 596 5 wp 169 189 179 187 216 159 24 25 25 49 41 2.2772 0.73378 -0.70053 0.020907 FALSE
2 111116 111238 587 20 96684 96814 597 5 wp 198 201 219 195 207 183 19 30 18 34 55 2.6311 0.85489 -0.96388 0.0014992 FALSE
2 111396 111524 588 20 96972 97098 598 5 wp 176 238 243 189 207 209 22 38 20 50 60 2.4549 0.91202 -1.0463 0.00023256 FALSE
2 111546 111695 589 20 97124 97270 599 5 wp 213 249 239 264 245 221 37 35 30 56 79 2.1958 0.84404 -0.81235 0.002148 FALSE
2 111704 111833 590 20 97285 97407 600 5 wp 191 201 221 216 185 200 53 54 67 76 116 1.2307 0.5759 -0.62891 0.0092499 FALSE
2 111860 112002 591 20 97437 97589 601 5 wp 144 193 182 214 187 197 96 149 107 162 167 -0.019212 0.3621 -0.17579 0.43245 FALSE
2 112017 112169 592 20 97608 97764 602 5 wp 159 155 168 221 179 220 192 258 225 384 306 -1.0579 0.50253 -0.16439 0.63598 FALSE
2 112165 112299 593 20 97740 97876 603 5 wp 150 184 160 199 188 145 289 422 353 410 485 -1.6822 0.20374 -0.1282 0.64683 FALSE
2 112326 112487 594 20 97906 98064 604 5 wp 145 169 150 210 182 229 576 727 527 1201 822 -2.5553 0.62645 -0.22395 0.71177 FALSE
2 112507 112624 596 20 98082 98200 605 5 wp 156 165 186 198 225 145 378 560 413 536 609 -1.9839 0.22039 -0.093975 0.76133 FALSE
2 112838 112990 599 20 98412 98568 608 5 wp 130 197 190 188 192 186 180 250 211 387 405 -0.89946 0.76204 -0.64405 0.0092631 FALSE
2 113005 113145 600 20 98582 98739 609 5 wp 133 191 167 189 203 192 81 95 82 111 147 0.3386 0.44168 -0.20951 0.36201 FALSE
2 113165 113311 601 20 98762 98890 610 5 wp 184 238 227 227 228 185 27 46 43 42 83 1.9015 0.54716 -0.59209 0.025395 FALSE
2 113343 113492 602 20 98919 99067 611 5 wp 123 187 174 199 186 160 20 26 31 43 57 2.0594 0.8204 -0.66737 0.026717 FALSE
2 113622 113776 603 20 99197 99350 612 5 wp 113 160 169 153 141 168 8 10 13 17 31 3.2406 1.0689 -1.0135 0.014976 FALSE
2 113788 113937 604 20 99364 99512 613 5 wp 193 247 258 257 242 248 35 22 28 54 67 2.4423 0.9471 -0.867 0.0016176 FALSE
2 113963 114111 605 20 99534 99676 614 5 wp 150 136 148 145 143 171 26 26 27 34 59 1.8805 0.66344 -0.61017 0.10767 FALSE
2 114119 114269 606 20 99693 99845 615 5 wp 159 162 165 179 196 167 32 67 66 46 84 0.98876 0.098966 0.026639 0.92316 FALSE
2 114274 114404 607 20 99847 100004 616 5 wp 101 148 135 164 153 127 89 135 133 96 160 -0.48157 -0.043014 0.23179 0.39286 FALSE
2 114432 114591 608 20 100025 100158 617 5 wp 134 150 146 142 149 152 287 350 316 303 375 -1.7307 -0.049109 0.068142 0.79003 FALSE
2 114604 114738 610 20 100193 100313 618 5 wp 107 171 141 146 133 154 324 458 363 306 460 -2.0368 -0.13952 0.1781 0.51366 FALSE
2 114760 114925 611 20 100328 100501 620 5 wp 154 203 208 255 250 221 523 818 604 772 728 -2.3597 0.097921 0.2441 0.46558 FALSE
2 115457 115585 618 20 101031 101184 627 5 wp 79 128 118 123 126 86 67 69 50 68 105 0.20891 0.3306 -0.30815 0.26855 FALSE
2 115622 115756 620 20 101198 101334 628 5 wp 155 240 231 217 196 199 311 422 321 448 418 -1.3417 0.18146 -0.22396 0.43143 FALSE
2 115781 115934 621 20 101355 101509 629 5 wp 186 196 206 208 204 200 382 475 375 545 452 -1.6445 0.16175 -0.13143 0.66261 FALSE
2 115940 116111 622 20 101520 101661 630 5 wp 147 191 204 199 178 202 413 448 354 444 424 -1.7596 -0.032663 0.11545 0.69264 FALSE
2 116104 116233 623 20 101663 101808 631 5 wp 170 218 243 241 271 221 245 308 253 374 358 -0.942 0.31939 -0.12406 0.64099 FALSE
2 116253 116377 624 20 101830 101956 632 5 wp 132 155 146 140 173 114 79 75 81 74 133 0.28997 0.23857 -0.29192 0.29658 FALSE
2 116425 116574 625 20 102002 102148 633 5 wp 189 285 251 263 276 244 74 128 109 141 175 0.63773 0.47589 -0.38181 0.095658 FALSE
2 116589 116747 626 20 102164 102322 634 5 wp 121 205 214 188 209 173 41 60 41 60 95 1.3338 0.56958 -0.50279 0.070898 FALSE
2 116766 116894 627 20 102359 102499 635 5 wp 133 185 145 195 223 184 47 51 61 68 86 0.95191 0.39452 -0.039622 0.87629 FALSE
2 117067 117227 628 20 102662 102801 637 5 wp 217 218 246 156 227 175 61 49 58 46 61 1.4284 -0.22044 -0.099187 0.74066 FALSE
2 117548 117704 630 20 103147 103287 640 5 wp 139 159 210 180 187 172 47 38 62 71 70 1.1892 0.3795 -0.3139 0.26159 FALSE
2 117742 117885 632 20 103315 103463 642 5 wp 168 224 220 216 208 229 82 83 93 97 151 0.6515 0.37405 -0.29578 0.19756 FALSE
2 117907 118051 634 20 103480 103627 643 5 wp 150 177 176 206 185 180 130 143 124 189 145 -0.24627 0.21149 -0.052464 0.84124 FALSE
2 118064 118192 635 20 103634 103759 644 5 wp 150 171 155 158 153 163 161 202 142 214 240 -0.66312 0.29783 -0.32794 0.14409 FALSE
2 118225 118369 636 20 103800 103942 646 5 wp 197 228 230 226 266 206 315 362 244 359 406 -1.0744 0.1807 -0.11842 0.66676 FALSE
2 118382 118524 637 20 103962 104128 647 5 wp 134 194 211 202 197 171 246 289 214 293 346 -1.069 0.21686 -0.15209 0.53753 FALSE
2 118725 118851 640 20 104319 104429 652 5 wp 153 182 199 176 180 137 381 448 304 244 329 -1.6702 -0.54307 0.40029 0.134 FALSE
2 118911 119043 643 20 104473 104617 654 5 wp 173 219 210 170 206 201 348 364 282 400 321 -1.3166 -0.002564 -0.076242 0.82763 FALSE
2 119424 119579 646 20 104977 105183 658 5 wp 219 273 281 298 284 285 114 134 127 186 190 0.45421 0.45353 -0.30699 0.19095 FALSE
2 119578 119751 648 20 105212 105339 659 5 wp 201 263 275 207 211 227 160 192 172 216 123 -0.096356 -0.14788 -0.060325 0.86363 FALSE
2 119882 120029 651 20 105456 105607 662 5 wp 131 163 194 181 199 159 87 130 121 101 145 -0.055035 -0.014486 0.13553 0.55155 FALSE
2 120263 120408 654 20 105842 105980 666 5 wp 138 238 228 193 235 159 180 249 249 171 183 -0.76449 -0.48577 0.42831 0.083519 FALSE
2 120866 121024 660 20 106441 106611 673 5 wp 98 137 137 131 148 144 172 222 233 181 189 -1.3445 -0.31145 0.48037 0.036419 FALSE
2 121064 121194 662 20 106618 106790 674 5 wp 123 201 153 167 220 160 229 340 284 239 303 -1.4239 -0.20414 0.38154 0.12032 FALSE
2 121209 121356 663 20 106790 106935 675 5 wp 141 151 189 162 172 150 251 328 269 352 366 -1.3994 0.21535 -0.23146 0.36099 FALSE
2 121350 121481 664 20 106927 107073 676 5 wp 156 221 177 173 189 162 159 199 174 189 266 -0.52887 0.21326 -0.31556 0.1637 FALSE
2 121523 121665 665 20 107099 107241 677 5 wp 182 280 273 254 300 234 114 154 126 199 258 0.30807 0.65948 -0.57577 0.013398 FALSE
2 121684 121816 666 20 107260 107396 678 5 wp 121 195 205 180 208 147 33 20 49 51 73 1.7323 0.69985 -0.67739 0.052032 FALSE
2 121854 121985 668 20 107434 107583 679 5 wp 142 186 187 182 216 147 18 34 27 15 51 2.1225 0.17705 -0.12216 0.70385 FALSE
2 122016 122168 669 20 107595 107745 680 5 wp 185 229 268 187 227 224 45 21 34 27 57 2.1561 0.15419 -0.2644 0.4534 FALSE
2 122302 122451 670 20 107879 108004 681 5 wp 129 225 196 167 211 158 49 38 49 14 50 1.3996 -0.68533 0.63522 0.094272 FALSE
2 122434 122587 671 20 108018 108162 682 5 wp 157 179 210 148 202 127 59 84 78 73 117 0.72214 0.22103 -0.44651 0.087572 FALSE
2 122651 122819 672 20 108228 108373 683 5 wp 85 105 116 99 117 81 72 84 110 31 88 -0.39526 -0.7593 0.68872 0.11511 FALSE
2 123273 123425 679 20 108830 109006 690 5 wp 136 154 127 214 185 202 904 1066 771 996 879 -3.2935 -0.084687 0.58534 0.087828 FALSE
2 123797 123923 682 20 109323 109477 694 5 wp 127 161 129 153 145 167 528 631 487 437 528 -2.5636 -0.3258 0.46429 0.13935 FALSE
2 123900 124053 683 20 109487 109608 695 5 wp 170 232 244 180 214 188 406 620 562 404 543 -1.882 -0.29907 0.13287 0.67358 FALSE
2 124063 124213 684 20 109638 109784 696 5 wp 111 160 146 114 145 104 128 202 206 61 228 -0.94814 -0.49595 0.27374 0.65125 FALSE
2 124376 124516 686 20 109967 110111 699 5 wp 123 183 166 157 164 154 38 68 59 51 72 0.93207 0.024876 -0.032312 0.90371 FALSE
2 124563 124687 687 20 110139 110262 700 5 wp 174 218 204 227 179 207 63 50 55 50 95 1.2296 0.20683 -0.18475 0.52262 FALSE
2 124708 124856 688 20 110283 110435 701 5 wp 179 191 191 186 169 176 28 23 43 52 58 1.9904 0.6669 -0.77244 0.006524 FALSE
2 125031 125162 689 20 110606 110733 702 5 wp 230 291 269 244 249 184 16 21 14 27 39 3.3703 0.81757 -1.0688 0.0010495 FALSE
2 125182 125323 690 20 110760 110898 703 5 wp 154 271 233 201 240 165 32 34 38 42 65 2.0567 0.47342 -0.60811 0.074096 FALSE
2 125330 125489 691 20 110913 111064 704 5 wp 193 249 235 254 230 223 90 118 79 163 185 0.65603 0.73013 -0.6887 0.0024069 FALSE
2 125494 125637 692 20 111075 111216 705 5 wp 139 155 174 181 198 171 98 120 111 197 250 -0.076169 0.88464 -0.67716 0.0023959 FALSE
2 125659 125783 693 20 111234 111390 706 5 wp 98 106 125 117 123 128 135 160 151 182 259 -1.025 0.42025 -0.28028 0.21404 FALSE
2 125824 125980 694 20 111402 111558 707 5 wp 192 197 183 259 199 228 410 507 332 602 450 -1.6954 0.22909 0.0030423 0.99447 FALSE
2 126278 126401 698 20 111819 111977 709 5 wp 159 184 200 240 221 176 183 214 203 153 97 -0.73224 -0.79593 0.99768 0.00015515 FALSE
2 126411 126550 700 20 111996 112132 710 5 wp 126 177 163 131 132 115 203 261 211 137 141 -1.1214 -0.82663 0.50409 0.027823 FALSE
2 126765 126934 702 20 112352 112495 713 5 wp 130 197 193 152 152 106 206 277 187 117 110 -0.9523 -1.1015 0.7371 0.0015319 FALSE
2 126970 127107 703 20 112546 112685 716 5 wp 149 184 213 196 198 164 128 145 91 140 119 -0.0030853 -0.031007 0.039996 0.8792 FALSE
2 127457 127593 707 20 113038 113156 721 5 wp 114 156 178 140 135 101 22 13 27 10 29 2.2491 -0.24621 -0.027838 0.94271 FALSE
2 127868 128015 710 20 113442 113590 723 5 wp 191 249 225 246 229 183 334 379 276 444 422 -1.1607 0.26462 -0.30676 0.27987 FALSE
2 128014 128184 711 20 113588 113783 724 5 wp 215 218 227 263 253 292 580 741 473 1063 707 -2.0111 0.46679 -0.1992 0.73455 FALSE
2 128163 128313 712 20 113736 113889 725 5 wp 125 183 145 155 181 200 417 608 402 757 604 -2.2326 0.41328 -0.1798 0.67625 FALSE
2 128323 128481 713 20 113895 114060 726 5 wp 160 149 185 168 205 223 582 744 638 880 712 -2.5661 0.16621 0.081124 0.82066 FALSE
2 128497 128627 714 20 114053 114199 727 5 wp 159 165 169 187 204 183 620 794 582 921 710 -2.5899 0.18378 0.004377 0.99161 FALSE
2 128788 128916 717 20 114363 114489 730 5 wp 137 201 185 160 176 205 411 547 480 657 549 -2.0494 0.21449 -0.17152 0.59908 FALSE
2 129187 129331 719 20 114761 114907 733 5 wp 197 192 209 234 216 245 555 847 715 799 737 -2.3891 0.0071285 0.18334 0.58545 FALSE
2 129341 129479 720 20 114918 115043 734 5 wp 141 194 132 172 160 134 489 721 567 524 550 -2.5019 -0.26423 0.23283 0.47094 FALSE
2 130523 130677 733 20 116072 116236 751 5 wp 126 144 133 182 167 149 930 1396 986 1694 1240 -3.6051 0.31257 -0.037865 0.94386 FALSE
2 131297 131415 742 20 116833 116993 761 5 wp 182 189 182 220 213 193 453 633 540 619 738 -2.1261 0.18995 -0.044412 0.89209 FALSE
2 131593 131745 744 20 117148 117323 764 5 wp 141 179 192 207 222 219 111 152 132 142 192 -0.21072 0.20198 0.12004 0.59258 FALSE
2 131734 131855 745 20 117308 117434 765 5 wp 154 159 141 214 168 209 52 61 59 97 126 0.82303 0.81511 -0.46077 0.10239 FALSE
2 132080 132232 747 20 117658 117814 767 5 wp 154 268 290 246 305 204 28 26 29 28 63 2.4854 0.54512 -0.47217 0.27023 FALSE
2 132387 132534 748 20 117961 118109 768 5 wp 119 107 123 146 120 123 29 21 25 25 55 1.6335 0.51258 -0.38865 0.2829 FALSE
2 132563 132709 749 20 118144 118281 769 5 wp 112 118 127 115 137 108 34 33 32 23 55 1.2655 0.082664 -0.10108 0.75999 FALSE
2 132726 132872 750 20 118303 118451 770 5 wp 132 148 165 181 166 179 90 114 102 121 159 -0.043195 0.31498 -0.094839 0.67685 FALSE
2 132877 133026 751 20 118468 118595 771 5 wp 183 210 214 204 183 159 197 244 207 255 279 -0.67696 0.1707 -0.35141 0.13779 FALSE
2 133057 133197 752 20 118625 118759 772 5 wp 144 200 174 193 233 181 261 359 304 383 421 -1.419 0.25364 -0.048181 0.85781 FALSE
2 133208 133355 753 20 118777 118925 773 5 wp 164 177 168 212 200 224 664 732 534 701 620 -2.5037 -0.087808 0.38491 0.26818 FALSE
2 133355 133506 754 20 118956 119108 774 5 wp 137 157 147 181 168 165 291 389 293 347 298 -1.7176 -0.12562 0.32082 0.21434 FALSE
2 134029 134190 757 20 119637 119782 781 5 wp 104 100 123 82 117 82 127 157 196 137 223 -1.1386 0.0071217 -0.26187 0.52169 FALSE
2 134328 134467 760 20 119903 120068 784 5 wp 131 205 159 185 160 184 553 845 576 1270 1031 -2.5743 0.70392 -0.61616 0.18716 FALSE
2 134636 134803 762 20 120231 120401 787 5 wp 174 204 223 196 193 201 763 1165 679 1295 792 -2.6843 0.18152 -0.22598 0.7397 FALSE
2 135087 135253 765 20 120681 120847 792 5 wp 156 214 211 205 207 207 195 214 220 155 153 -0.71096 -0.58369 0.65913 0.0044314 FALSE
2 135248 135405 766 20 120837 120994 793 5 wp 187 191 211 218 171 166 89 133 94 96 106 0.32566 -0.19029 0.075403 0.74409 FALSE
2 135417 135527 767 20 121012 121126 794 5 wp 132 139 140 152 157 148 29 43 35 36 56 1.3659 0.22612 -0.101 0.73843 FALSE
2 136490 136624 770 20 122086 122203 796 5 wp 130 152 135 107 117 101 66 86 72 35 56 0.31689 -0.85784 0.47044 0.098101 FALSE
2 136676 136831 771 20 122260 122422 797 5 wp 152 197 164 167 224 165 183 261 205 195 157 -0.91729 -0.41419 0.50253 0.034615 FALSE
2 136859 137005 772 20 122456 122612 799 5 wp 151 145 181 172 164 142 274 272 230 222 230 -1.2904 -0.33657 0.3086 0.21771 FALSE
2 137002 137161 773 20 122593 122750 800 5 wp 171 214 247 207 228 186 200 256 195 271 264 -0.62908 0.17516 -0.22204 0.35543 FALSE
2 137192 137324 774 20 122758 122913 802 5 wp 102 124 102 168 119 117 167 166 166 441 259 -1.1988 0.96118 -0.69028 0.33564 FALSE
2 137284 137443 775 20 122878 123044 803 5 wp 118 184 120 165 144 128 189 192 174 374 264 -0.9953 0.66593 -0.6367 0.1914 FALSE
2 137855 138011 778 20 123439 123602 806 5 wp 187 212 251 215 254 161 84 88 66 68 99 0.86139 -0.073848 -0.0028944 0.99097 FALSE
2 138495 138626 785 20 124085 124219 812 5 wp 78 97 101 124 99 94 238 280 221 192 177 -2.008 -0.54683 0.72357 0.0019075 FALSE
2 138741 138902 787 20 124338 124495 815 5 wp 101 142 152 151 148 158 317 391 291 269 202 -1.9297 -0.61374 0.81351 0.0072917 FALSE
2 139001 139130 790 20 124574 124718 818 5 wp 108 144 131 136 157 137 303 406 322 261 233 -2.0113 -0.59773 0.74321 0.0030229 FALSE
2 139928 140085 803 20 125541 125669 830 5 wp 129 159 161 133 138 101 105 113 109 83 90 -0.13269 -0.47441 0.17575 0.46698 FALSE
2 140268 140395 806 20 125854 125984 834 5 wp 89 120 123 131 119 97 19 27 45 23 39 1.2744 -0.1182 0.15941 0.65185 FALSE
2 140885 141034 807 20 126468 126612 835 5 wp 121 185 158 163 158 134 36 47 26 44 65 1.5029 0.44529 -0.49288 0.089267 FALSE
2 141192 141323 808 20 126781 126914 836 5 wp 151 200 165 167 191 146 16 15 16 12 38 2.8695 0.52077 -0.58169 0.11178 FALSE
2 141350 141498 809 20 126937 127088 837 5 wp 133 172 143 164 148 152 12 14 13 11 23 2.9379 0.24186 -0.21297 0.60667 FALSE
2 141797 141943 812 20 127388 127537 840 5 wp 191 213 212 205 217 163 81 118 85 99 142 0.54171 0.20926 -0.3153 0.16805 FALSE
2 142310 142439 817 20 127898 128030 846 5 wp 144 200 234 161 168 194 28 44 40 39 80 1.7777 0.51899 -0.66753 0.068059 FALSE
2 142607 142778 819 20 128196 128369 848 5 wp 252 389 377 333 374 299 16 41 25 34 59 3.0489 0.63077 -0.66395 0.021755 FALSE
2 142786 142944 820 20 128379 128541 849 5 wp 132 145 162 175 202 132 8 13 14 22 31 3.0678 1.0439 -0.86378 0.025505 FALSE
2 143017 143191 821 20 128661 128807 851 5 wp 116 171 134 162 153 144 23 19 22 20 39 2.1238 0.31514 -0.20984 0.54826 FALSE
2 143236 143407 822 20 128829 128960 852 5 wp 113 154 155 117 134 86 28 26 25 23 31 1.823 -0.10952 -0.24127 0.50043 FALSE
2 143385 143525 823 20 128978 129117 853 5 wp 149 161 144 158 150 119 54 68 41 46 80 0.90297 0.069085 -0.19126 0.48012 FALSE
2 143532 143681 824 20 129120 129269 854 5 wp 107 134 132 115 157 116 32 36 50 24 58 1.069 -0.10077 0.13164 0.68795 FALSE
2 143811 143960 825 20 129405 129547 855 5 wp 88 173 148 120 124 93 37 25 36 14 30 1.4362 -0.74478 0.45601 0.30335 FALSE
2 143974 144112 826 20 129582 129704 856 5 wp 142 195 184 170 200 170 214 210 203 158 152 -0.86567 -0.57191 0.60326 0.0084209 FALSE
2 144151 144277 827 20 129740 129865 857 5 wp 162 165 188 167 214 143 361 447 310 337 191 -1.6932 -0.59246 0.57882 0.20014 FALSE
2 144302 144426 828 20 129873 130011 858 5 wp 113 135 127 116 145 185 477 576 318 514 312 -2.447 -0.24091 0.48176 0.46131 FALSE
2 144432 144583 829 20 129999 130174 859 5 wp 144 163 169 180 197 167 566 671 447 763 467 -2.4029 0.032634 0.1318 0.82631 FALSE
2 144582 144736 830 20 130177 130311 860 5 wp 153 185 176 207 172 178 573 757 488 1137 651 -2.3976 0.47233 -0.37871 0.6138 FALSE
2 144739 144895 831 20 130328 130484 861 5 wp 168 230 234 210 210 185 371 542 366 443 470 -1.5967 -0.022511 -0.058471 0.84525 FALSE
2 144907 145056 832 20 130493 130643 862 5 wp 190 162 164 167 191 208 233 310 236 387 319 -1.1549 0.32892 -0.23034 0.48397 FALSE
2 145056 145198 833 20 130632 130789 863 5 wp 262 245 231 233 226 266 226 313 260 487 379 -0.67699 0.59123 -0.64809 0.081553 FALSE
2 145191 145361 834 20 130786 130946 864 5 wp 152 149 140 146 152 172 74 124 101 153 129 -0.001519 0.38791 -0.32407 0.29082 FALSE
2 145307 145469 835 20 130921 131081 865 5 wp 191 189 171 172 180 202 46 77 64 91 127 0.99455 0.66906 -0.68995 0.016811 FALSE
2 145507 145653 836 20 131110 131242 866 5 wp 162 184 181 184 148 189 20 30 28 30 50 2.1776 0.47751 -0.51299 0.12561 FALSE
2 145680 145829 837 20 131275 131419 868 5 wp 158 190 216 179 189 209 25 23 26 17 43 2.3382 0.12541 -0.10724 0.75592 FALSE
2 146076 146222 838 20 131698 131826 869 5 wp 130 207 248 184 200 153 15 10 12 24 30 3.3702 0.97989 -1.1141 0.01402 FALSE
2 146245 146397 839 20 131834 131988 870 5 wp 201 253 271 267 248 203 25 22 15 35 50 2.9585 0.89681 -0.93495 0.0020553 FALSE
2 146411 146540 840 20 132001 132133 871 5 wp 134 195 179 174 168 146 32 35 32 56 55 1.7676 0.61425 -0.69164 0.016098 FALSE
2 146553 146709 841 20 132142 132298 872 5 wp 199 233 207 200 201 182 103 123 78 141 87 0.49409 0.061891 -0.22241 0.47685 FALSE
2 146685 146829 842 20 132313 132420 873 5 wp 95 138 116 95 119 87 92 91 80 63 74 -0.18622 -0.50029 0.26341 0.32795 FALSE
2 146844 146976 843 20 132435 132567 874 5 wp 135 162 179 140 164 128 44 69 56 44 57 0.91308 -0.29305 0.12814 0.64349 FALSE
2 147099 147231 844 20 132688 132821 875 5 wp 159 288 243 194 226 176 18 17 16 9 41 3.1514 0.3827 -0.60437 0.16564 FALSE
2 147258 147413 845 20 132850 133006 876 5 wp 208 220 261 249 222 271 42 35 35 50 80 2.0294 0.64112 -0.55176 0.091043 FALSE
2 147443 147591 846 20 133032 133152 877 5 wp 102 116 116 111 130 111 25 26 25 19 34 1.5507 -0.084652 0.13355 0.71848 FALSE
2 147581 147720 847 20 133174 133316 878 5 wp 198 210 220 233 216 204 109 140 119 128 172 0.19235 0.14815 -0.11989 0.59558 FALSE
2 147737 147875 848 20 133321 133481 879 5 wp 139 191 182 175 231 141 138 179 177 101 183 -0.53869 -0.37132 0.43827 0.11928 FALSE
2 147878 148028 849 20 133478 133633 880 5 wp 172 180 216 196 223 148 303 368 318 268 391 -1.3832 -0.15156 0.11423 0.66669 FALSE
2 148671 148791 854 20 134238 134405 888 5 wp 122 161 153 186 171 200 144 155 156 142 158 -0.65448 -0.15838 0.49618 0.027339 FALSE
2 148803 148966 855 20 134418 134549 889 5 wp 139 160 168 148 165 117 110 179 120 151 144 -0.38159 -0.0067839 -0.14191 0.5284 FALSE
2 148962 149096 856 20 134547 134689 890 5 wp 138 150 168 148 173 131 158 214 145 204 166 -0.75654 -0.012477 -0.030374 0.91074 FALSE
2 149285 149421 860 20 134897 135035 893 5 wp 159 243 191 242 230 193 196 233 217 302 205 -0.71883 0.12286 0.022692 0.94977 FALSE
2 149436 149588 861 20 135044 135182 894 5 wp 210 259 239 279 264 226 176 244 184 237 199 -0.34869 -0.0024408 0.094896 0.69466 FALSE
2 150145 150304 871 20 135710 135895 902 5 wp 118 154 150 195 167 160 97 135 109 149 140 -0.27564 0.21933 0.066001 0.77065 FALSE
2 150458 150614 873 20 136052 136203 903 5 wp 129 206 212 206 210 172 180 212 176 289 226 -0.65479 0.32446 -0.23311 0.44729 FALSE
2 150614 150779 874 20 136203 136342 904 5 wp 142 187 221 179 175 170 74 121 95 125 122 0.34021 0.22844 -0.31463 0.16896 FALSE
2 150778 150930 875 20 136370 136526 905 5 wp 170 166 194 227 204 205 47 60 51 98 91 1.168 0.71265 -0.47709 0.051941 FALSE
2 150954 151109 876 20 136540 136690 906 5 wp 132 181 163 155 159 142 24 20 17 28 54 2.3726 0.85973 -0.94243 0.0041913 FALSE
2 151117 151272 877 20 136713 136869 907 5 wp 160 203 242 189 174 179 20 15 29 20 31 2.6446 0.10898 -0.28352 0.40342 FALSE
2 151403 151555 878 20 137002 137152 908 5 wp 134 204 203 189 224 151 85 87 55 53 108 0.65385 -0.073792 0.11323 0.73108 FALSE
2 151566 151710 879 20 137166 137310 909 5 wp 176 210 221 172 203 160 194 240 182 178 232 -0.60477 -0.14366 -0.064455 0.77958 FALSE
2 151897 152028 882 20 137498 137628 911 5 wp 151 177 173 187 178 165 240 315 247 273 307 -1.2582 -0.015417 0.071172 0.77126 FALSE
2 152049 152195 884 20 137647 137771 912 5 wp 172 228 211 160 192 159 294 374 310 252 257 -1.2647 -0.48741 0.2073 0.41896 FALSE
2 152211 152349 886 20 137814 137970 914 5 wp 145 165 169 175 177 161 250 305 257 285 284 -1.3446 -0.059149 0.1323 0.58792 FALSE
2 152431 152553 888 20 138033 138157 916 5 wp 150 157 160 181 165 180 367 412 343 456 382 -1.8468 0.039555 0.10658 0.72522 FALSE
2 152787 152930 892 20 138370 138527 918 5 wp 164 185 170 165 202 148 152 236 187 167 221 -0.71964 -0.11731 0.073899 0.74399 FALSE
2 152924 153076 893 20 138523 138671 919 5 wp 184 173 183 197 199 169 156 222 169 205 213 -0.58729 0.069957 -0.039844 0.86082 FALSE
2 153065 153217 894 20 138671 138813 921 5 wp 156 204 195 189 191 180 146 131 94 159 135 -0.017605 0.11493 -0.12147 0.69275 FALSE
2 153266 153394 895 20 138868 138991 922 5 wp 179 217 218 213 224 185 45 58 36 55 97 1.5616 0.56892 -0.57593 0.023221 FALSE
2 153436 153570 896 20 139033 139175 923 5 wp 148 156 180 177 194 160 67 68 53 70 76 0.77943 0.080832 0.024657 0.92232 FALSE
2 153885 154041 898 20 139484 139639 925 5 wp 188 251 264 230 243 185 74 82 72 93 138 1.0327 0.45593 -0.57433 0.013435 FALSE
2 154058 154212 899 20 139659 139817 926 5 wp 163 240 196 203 249 181 134 161 111 130 159 -0.026473 -0.043726 0.099655 0.65869 FALSE
2 154235 154417 900 20 139840 139990 927 5 wp 148 164 147 138 168 159 102 115 80 115 83 0.049132 -0.11968 0.11119 0.71282 FALSE
2 154405 154539 901 20 140003 140137 928 5 wp 192 224 217 201 221 255 114 177 131 123 140 0.011068 -0.22597 0.30485 0.18085 FALSE
2 154587 154699 902 20 140155 140297 929 5 wp 120 179 154 166 171 148 86 89 88 68 96 0.18962 -0.24469 0.32351 0.1836 FALSE
2 154936 155056 908 20 140517 140652 933 5 wp 118 153 139 127 186 149 134 136 121 104 110 -0.52302 -0.42573 0.57448 0.012981 FALSE
2 155223 155356 913 20 140818 140967 939 5 wp 160 191 202 180 189 199 103 139 110 134 118 0.069879 -0.022866 0.042402 0.85156 FALSE
2 155516 155672 917 20 141152 141308 943 5 wp 184 213 179 184 201 152 55 62 79 48 61 0.97085 -0.40619 0.27258 0.29142 FALSE
2 155984 156124 921 20 141582 141707 947 5 wp 147 183 180 146 162 154 90 111 88 80 80 0.23487 -0.40146 0.23759 0.32362 FALSE
2 156442 156591 929 20 142041 142187 954 5 wp 195 218 230 228 234 225 149 209 183 249 144 -0.32775 0.027013 0.044138 0.90732 FALSE
2 156613 156757 931 20 142195 142350 955 5 wp 113 169 158 172 188 139 109 129 118 95 112 -0.28696 -0.33756 0.49726 0.031799 FALSE
2 156874 157022 933 20 142480 142598 958 5 wp 158 155 136 128 160 183 134 156 154 166 146 -0.55975 -0.053575 0.09525 0.75229 FALSE
2 157072 157220 934 20 142675 142816 960 5 wp 187 240 212 202 227 170 203 210 174 152 174 -0.4686 -0.40712 0.28599 0.21468 FALSE
2 157370 157524 936 20 142966 143122 963 5 wp 145 191 180 195 190 216 410 523 408 582 457 -1.963 0.1039 0.10337 0.76573 FALSE
2 157535 157674 937 20 143133 143269 964 5 wp 159 181 178 177 188 168 349 449 381 479 424 -1.7663 0.078756 -0.064641 0.82318 FALSE
2 157691 157837 938 20 143312 143432 965 5 wp 137 161 142 137 152 133 140 186 228 121 206 -0.91668 -0.3374 0.24867 0.52315 FALSE
2 157876 157994 939 20 143446 143591 966 5 wp 205 211 190 194 236 258 231 318 247 251 357 -0.96211 0.053963 0.1032 0.68623 FALSE
2 158018 158167 940 20 143603 143764 967 5 wp 184 213 239 214 217 211 107 130 112 148 154 0.28035 0.24183 -0.2497 0.2688 FALSE
2 158178 158317 941 20 143788 143940 968 5 wp 179 255 248 252 253 201 80 84 71 86 123 0.94316 0.26835 -0.23959 0.30549 FALSE
2 158354 158504 942 20 143954 144104 969 5 wp 123 151 132 144 159 163 23 35 30 31 62 1.6263 0.51801 -0.34051 0.27288 FALSE
2 158641 158790 943 20 144241 144389 970 5 wp 144 189 187 185 183 171 246 284 235 343 372 -1.1476 0.35051 -0.31832 0.20421 FALSE
2 158801 158923 944 20 144398 144520 971 5 wp 171 175 198 199 164 200 350 469 332 490 446 -1.6537 0.16885 -0.14101 0.62764 FALSE
2 159120 159249 947 20 144720 144850 973 5 wp 179 196 186 212 194 211 184 241 158 266 219 -0.62754 0.20531 -0.09297 0.74924 FALSE
2 159262 159425 948 20 144870 145026 974 5 wp 175 172 167 194 183 166 88 83 62 101 121 0.56066 0.37143 -0.32513 0.16578 FALSE
2 159427 159581 949 20 145032 145180 975 5 wp 146 137 133 131 154 153 34 32 41 51 56 1.3791 0.44125 -0.39861 0.20317 FALSE
2 159595 159735 950 20 145194 145332 976 5 wp 188 196 201 180 217 177 15 43 22 27 57 2.3037 0.51892 -0.57734 0.054563 FALSE
2 160083 160219 951 20 145681 145818 977 5 wp 119 128 121 126 125 127 22 18 17 37 34 2.1071 0.76388 -0.75204 0.036545 FALSE
2 160240 160390 952 20 145835 145984 978 5 wp 91 120 105 109 118 115 18 40 31 69 73 1.252 1.1335 -1.0397 0.00095049 FALSE
2 160426 160572 953 20 146019 146168 979 5 wp 127 132 156 163 142 147 72 84 68 152 146 0.30705 0.86501 -0.76616 0.0010779 FALSE
2 160570 160709 954 20 146169 146307 980 5 wp 197 206 220 224 225 222 111 166 134 262 237 0.027114 0.7447 -0.66407 0.0037049 FALSE
2 160735 160867 955 20 146324 146472 981 5 wp 132 172 152 151 182 186 182 251 193 436 387 -1.0368 0.86259 -0.6928 0.020011 FALSE
2 160884 161040 956 20 146481 146635 982 5 wp 127 174 187 182 185 198 201 241 242 368 370 -1.0823 0.56025 -0.36085 0.14382 FALSE
2 161046 161184 957 20 146636 146786 983 5 wp 137 113 126 104 118 136 114 160 137 155 182 -0.69815 0.16367 -0.26383 0.24493 FALSE
2 161202 161330 958 20 146801 146927 984 5 wp 170 190 186 156 174 177 274 301 237 367 353 -1.1572 0.27924 -0.4097 0.10744 FALSE
2 161364 161502 959 20 146960 147102 985 5 wp 113 161 137 102 136 81 12 20 22 3 19 2.3417 -0.86071 0.46654 0.30157 FALSE
2 161653 161785 960 20 147250 147382 986 5 wp 177 261 262 235 228 193 30 29 24 25 74 2.4804 0.67941 -0.79032 0.0086078 FALSE
2 161811 161965 961 20 147411 147562 987 5 wp 129 142 188 116 191 155 31 41 37 47 59 1.4888 0.40507 -0.4168 0.27111 FALSE
2 161979 162136 962 20 147582 147744 988 5 wp 164 158 156 182 180 184 85 98 78 125 149 0.29646 0.5155 -0.35337 0.12326 FALSE
2 162163 162322 963 20 147766 147910 989 5 wp 170 180 161 204 227 192 94 146 132 117 190 -0.11354 0.16295 0.090522 0.69918 FALSE
2 162345 162496 965 20 147941 148109 990 5 wp 183 170 189 211 190 223 267 344 294 400 407 -1.3121 0.29025 -0.11414 0.67261 FALSE
2 162500 162658 966 20 148106 148250 991 5 wp 193 237 201 238 195 228 298 376 292 318 272 -1.1941 -0.24653 0.2931 0.27227 FALSE
2 162690 162835 967 20 148285 148423 992 5 wp 111 184 189 101 143 130 73 83 74 55 70 0.4729 -0.43812 0.058142 0.84014 FALSE
2 163208 163356 972 20 148804 148954 998 5 wp 187 246 239 204 173 226 269 342 271 356 266 -0.97856 -0.03083 -0.1345 0.67593 FALSE
2 163373 163513 973 20 148968 149108 999 5 wp 238 288 295 256 285 237 154 246 172 177 175 -0.051548 -0.23433 0.13176 0.58496 FALSE
2 163683 163825 975 20 149279 149421 1001 5 wp 240 330 283 275 247 209 44 74 62 69 99 1.6631 0.34755 -0.59401 0.014887 FALSE
2 163862 164003 976 20 149452 149600 1002 5 wp 133 166 175 217 175 175 26 31 20 35 41 2.0367 0.42921 -0.19164 0.54099 FALSE
2 164462 164582 978 20 150061 150177 1004 5 wp 126 139 143 125 157 102 21 27 16 26 35 2.0943 0.37765 -0.49938 0.16207 FALSE
2 164629 164751 979 20 150228 150348 1005 5 wp 128 182 154 131 116 92 32 25 27 33 27 1.8696 -0.039802 -0.43715 0.20301 FALSE
2 166664 166824 991 20 152252 152408 1013 5 wp 168 192 177 129 168 117 89 106 81 60 72 0.37963 -0.61775 0.21059 0.39749 FALSE
2 167117 167263 995 20 152724 152852 1016 5 wp 166 250 227 179 185 158 87 116 78 150 121 0.60692 0.4125 -0.73103 0.0021477 FALSE
2 167261 167430 996 20 152873 153011 1017 5 wp 114 161 165 113 158 123 37 32 44 23 46 1.3617 -0.28324 0.10494 0.74136 FALSE
2 167436 167571 997 20 153024 153160 1018 5 wp 103 128 98 94 115 80 15 22 25 9 24 1.8277 -0.47521 0.25489 0.55135 FALSE
2 167581 167719 998 20 153167 153305 1019 5 wp 196 215 219 197 223 181 14 25 24 47 34 2.7442 0.82049 -0.9181 0.0030685 FALSE
2 167762 167894 999 20 153348 153486 1020 5 wp 109 183 181 177 167 189 20 18 10 29 38 2.6991 0.92235 -0.75237 0.056657 FALSE
2 168520 168682 1001 20 154107 154270 1023 5 wp 142 185 153 162 151 125 15 5 9 32 33 3.4566 1.6053 -1.7644 5.1646e-06 FALSE
2 168704 168823 1002 20 154283 154428 1024 5 wp 84 101 107 123 101 107 5 6 4 13 25 3.6988 1.7793 -1.6186 0.0019999 FALSE
2 169673 169820 1007 20 155265 155389 1030 5 wp 164 156 171 147 166 135 14 16 23 30 48 2.6335 0.9957 -1.1623 0.00058635 FALSE
2 169828 169978 1008 20 155430 155555 1031 5 wp 142 196 162 178 189 152 12 20 16 36 38 2.7975 1.0764 -1.047 0.0021321 FALSE
2 170027 170179 1009 20 155614 155754 1032 5 wp 145 166 162 162 190 119 19 19 20 27 71 2.4426 1.1765 -1.2191 0.0008053 FALSE
2 170282 170434 1010 20 155864 156016 1033 5 wp 164 197 204 192 215 205 16 28 19 41 38 2.5847 0.78194 -0.68783 0.028371 FALSE
2 170549 170685 1011 20 156130 156267 1034 5 wp 182 224 249 241 248 180 16 11 8 16 34 3.6365 0.95202 -0.94821 0.010356 FALSE
2 170713 170850 1012 20 156281 156431 1035 5 wp 138 170 175 162 174 167 23 11 14 22 28 2.7363 0.49547 -0.4573 0.21225 FALSE
2 170869 171022 1014 20 156455 156588 1036 5 wp 179 224 199 170 148 145 22 20 20 48 38 2.6928 0.92352 -1.3261 2.6575e-05 FALSE
2 171142 171295 1016 20 156726 156878 1039 5 wp 185 218 183 211 225 199 53 59 44 63 68 1.3284 0.19603 -0.10823 0.67173 FALSE
2 171401 171540 1017 20 156987 157124 1040 5 wp 136 139 147 116 139 136 5 12 11 16 25 3.34 0.99667 -1.1334 0.0088183 FALSE
2 171571 171718 1018 20 157135 157279 1041 5 wp 184 246 251 194 210 170 35 36 29 38 57 2.1772 0.36658 -0.63487 0.02437 FALSE
2 171728 171874 1019 20 157311 157457 1042 5 wp 130 174 173 156 152 186 48 57 41 78 92 1.1207 0.66694 -0.62913 0.014663 FALSE
2 172004 172145 1022 20 157589 157731 1044 5 wp 130 127 169 140 131 151 114 152 127 113 137 -0.46334 -0.20469 0.16956 0.45856 FALSE
2 172163 172305 1023 20 157744 157888 1045 5 wp 127 158 178 125 151 142 67 124 99 78 95 0.097318 -0.28977 0.12337 0.60997 FALSE
2 172481 172619 1024 20 158060 158204 1046 5 wp 229 268 250 231 229 203 18 29 30 20 55 2.6985 0.39853 -0.59792 0.046345 FALSE
2 172631 172781 1025 20 158214 158366 1047 5 wp 195 278 268 240 250 191 48 39 50 43 93 1.8368 0.41473 -0.55839 0.029118 FALSE
2 172789 172947 1026 20 158373 158513 1048 5 wp 163 208 187 193 212 182 49 99 86 81 98 0.67809 0.068419 -0.019579 0.93446 FALSE
2 172958 173096 1028 20 158561 158704 1049 5 wp 155 182 203 232 208 221 177 210 212 314 279 -0.73934 0.44156 -0.16889 0.49211 FALSE
2 173106 173244 1029 20 158690 158827 1050 5 wp 148 160 176 189 163 158 335 474 318 409 426 -1.7908 0.030369 0.018656 0.94687 FALSE
2 173265 173407 1030 20 158851 159013 1052 5 wp 153 168 189 178 171 206 430 497 356 502 502 -1.9143 0.10092 0.0044412 0.98822 FALSE
2 173414 173572 1032 20 159022 159176 1053 5 wp 164 170 168 198 185 165 463 688 452 538 491 -2.238 -0.16553 0.25862 0.4139 FALSE
2 174568 174705 1044 20 160142 160285 1068 5 wp 101 150 150 143 160 116 37 52 41 52 41 1.0362 -0.024361 0.066728 0.82307 FALSE
2 175426 175582 1054 20 161016 161138 1075 5 wp 131 189 153 151 148 134 155 228 180 156 123 -0.83259 -0.54542 0.39718 0.085241 FALSE
2 175620 175764 1057 20 161173 161317 1077 5 wp 154 169 186 177 211 178 155 203 164 175 185 -0.61639 -0.082793 0.20938 0.35309 FALSE
2 175776 175901 1058 20 161337 161475 1079 5 wp 170 172 186 193 191 168 186 244 169 329 197 -0.75204 0.3027 -0.27194 0.57228 FALSE
2 175910 176066 1060 20 161442 161599 1081 5 wp 122 156 165 135 139 130 119 187 161 105 148 -0.657 -0.43699 0.2838 0.21197 FALSE
2 176160 176311 1063 20 161748 161895 1084 5 wp 153 212 197 200 187 236 262 318 288 411 280 -1.2198 0.14578 -0.0033099 0.99363 FALSE
2 176370 176520 1065 20 161931 162086 1085 5 wp 127 152 154 168 161 158 212 260 199 297 220 -1.2153 0.095997 0.051802 0.87879 FALSE
2 176833 176992 1068 20 162422 162556 1089 5 wp 146 202 196 197 203 157 224 328 225 248 308 -1.0942 -0.028896 0.04022 0.86876 FALSE
2 176996 177136 1069 20 162570 162718 1090 5 wp 231 237 235 254 253 244 159 212 147 178 232 -0.13051 0.11016 -0.044862 0.84863 FALSE
2 177160 177294 1070 20 162733 162874 1091 5 wp 159 256 245 224 219 211 58 67 63 72 84 1.2152 0.17595 -0.20117 0.41022 FALSE
2 177318 177472 1071 20 162902 163057 1092 5 wp 180 243 234 219 212 272 75 61 64 78 77 1.1109 0.070104 0.02072 0.95034 FALSE
2 177481 177628 1072 20 163058 163226 1093 5 wp 177 217 235 204 207 184 20 25 30 24 49 2.4807 0.39825 -0.50063 0.1036 FALSE
2 177769 177919 1073 20 163353 163503 1095 5 wp 135 189 156 119 186 139 38 43 28 33 46 1.5517 -0.021659 -0.11404 0.7342 FALSE
2 177961 178104 1074 20 163508 163687 1096 5 wp 114 156 146 186 187 168 126 134 118 145 152 -0.45406 0.098257 0.25999 0.24851 FALSE
2 178281 178442 1077 20 163877 164028 1100 5 wp 176 251 251 236 220 210 360 465 378 309 280 -1.4177 -0.56783 0.52753 0.063662 FALSE
2 178654 178794 1080 20 164237 164377 1103 5 wp 172 235 235 238 248 218 422 613 452 526 331 -1.7931 -0.30308 0.41855 0.32227 FALSE
2 178998 179153 1085 20 164535 164709 1107 5 wp 163 181 163 205 198 186 335 467 386 348 290 -1.8012 -0.42706 0.61391 0.027192 FALSE
2 179188 179333 1087 20 164772 164916 1110 5 wp 143 165 156 136 153 123 319 406 312 189 210 -1.7392 -0.92638 0.7257 0.0034709 FALSE
2 179906 180054 1099 20 165484 165638 1119 5 wp 177 187 196 204 174 199 675 938 670 695 462 -2.5968 -0.49268 0.51216 0.22346 FALSE
2 180492 180642 1106 20 166052 166229 1127 5 wp 202 183 197 201 269 180 495 757 515 686 606 -2.1585 0.025266 0.088419 0.78856 FALSE
2 180661 180791 1107 20 166224 166374 1128 5 wp 141 188 169 166 183 187 352 413 338 524 494 -1.7365 0.34095 -0.2512 0.38669 FALSE
2 180796 180936 1108 20 166380 166532 1129 5 wp 145 162 178 172 170 155 111 202 149 172 206 -0.49995 0.16955 -0.15947 0.4747 FALSE
2 180976 181106 1109 20 166555 166690 1130 5 wp 212 210 245 236 225 201 71 89 98 115 124 0.7892 0.33696 -0.37788 0.10096 FALSE
2 181122 181266 1110 20 166705 166845 1131 5 wp 194 242 236 258 254 201 39 41 39 61 84 1.9099 0.72566 -0.66693 0.0096902 FALSE
2 181294 181447 1111 20 166869 167033 1132 5 wp 182 195 231 238 218 245 44 43 32 38 59 1.7677 0.14304 0.042239 0.8825 FALSE
2 181567 181687 1112 20 167147 167271 1133 5 wp 202 202 207 225 213 190 45 59 43 65 70 1.4807 0.32818 -0.32071 0.20984 FALSE
2 181696 181832 1113 20 167280 167398 1134 5 wp 160 134 150 131 151 151 41 35 22 36 46 1.6043 0.1789 -0.251 0.51666 FALSE
2 181859 181990 1114 20 167445 167571 1135 5 wp 156 160 205 144 142 136 14 22 15 54 37 2.774 1.2976 -1.6262 9.1202e-07 FALSE
2 181993 182148 1115 20 167579 167731 1136 5 wp 150 190 231 178 205 194 21 21 20 36 54 2.6116 0.97799 -0.97903 0.0015547 FALSE
2 182284 182432 1116 20 167867 168011 1137 5 wp 173 191 195 239 212 171 50 61 53 27 74 1.188 -0.26967 0.3924 0.15329 FALSE
2 182437 182575 1117 20 168020 168159 1138 5 wp 189 231 231 222 215 184 52 61 65 64 88 1.2836 0.21271 -0.30592 0.21482 FALSE
2 182606 182747 1118 20 168190 168337 1139 5 wp 167 213 239 240 238 176 107 158 112 143 189 0.13383 0.26612 -0.21167 0.34688 FALSE
2 182773 182915 1119 20 168345 168498 1140 5 wp 138 162 161 232 200 204 177 266 227 350 350 -1.1157 0.52486 -0.08363 0.73328 FALSE
2 182925 183092 1120 20 168515 168657 1141 5 wp 137 161 179 188 181 175 367 494 362 458 492 -1.9378 0.093235 0.075315 0.79716 FALSE
2 183086 183242 1121 20 168670 168823 1142 5 wp 138 143 182 180 177 184 412 486 375 466 414 -2.0429 -0.071768 0.27505 0.34814 FALSE
2 183254 183396 1122 20 168837 168981 1143 5 wp 145 177 175 174 197 161 297 362 280 271 295 -1.5021 -0.27942 0.35199 0.16515 FALSE
2 183571 183750 1125 20 169157 169311 1146 5 wp 160 177 170 186 210 153 295 350 317 262 278 -1.5068 -0.38456 0.4653 0.068196 FALSE
2 183739 183882 1126 20 169319 169460 1147 5 wp 169 243 206 205 213 173 135 159 183 145 186 -0.22064 -0.089336 0.00271 0.99044 FALSE
2 183902 184053 1127 20 169483 169655 1149 5 wp 148 167 179 171 208 170 114 121 114 97 149 -0.086798 -0.071314 0.19712 0.3858 FALSE
2 184297 184441 1129 20 169880 170024 1151 5 wp 167 211 242 207 250 174 19 30 34 40 79 2.3134 0.95462 -0.9544 0.001499 FALSE
2 184458 184582 1130 20 170019 170165 1152 5 wp 186 286 255 231 272 166 28 29 46 53 63 2.2167 0.60911 -0.75419 0.023571 FALSE
2 184667 184788 1132 20 170250 170373 1154 5 wp 172 220 225 208 202 177 41 40 44 81 111 1.7121 1.0573 -1.1516 4.3119e-06 FALSE
2 184813 184944 1133 20 170395 170526 1155 5 wp 179 211 252 185 226 171 104 108 102 131 154 0.43964 0.3015 -0.46782 0.038414 FALSE
2 184968 185119 1134 20 170549 170706 1157 5 wp 100 145 146 180 156 165 162 193 191 110 237 -1.0797 -0.24164 0.58825 0.099818 FALSE
2 185123 185276 1135 20 170710 170859 1158 5 wp 149 235 211 189 243 177 186 236 207 182 205 -0.67357 -0.25205 0.26667 0.2503 FALSE
2 185329 185486 1137 20 170915 171086 1160 5 wp 196 187 208 221 223 198 261 266 246 218 269 -0.97218 -0.2315 0.31765 0.19675 FALSE
2 186076 186213 1145 20 171637 171799 1166 5 wp 130 172 218 209 222 203 151 147 140 146 240 -0.35633 0.23857 0.033472 0.90151 FALSE
2 186238 186359 1146 20 171824 171940 1167 5 wp 206 229 259 221 230 178 77 85 103 93 121 0.80001 0.12956 -0.30023 0.19518 FALSE
2 186383 186540 1147 20 171969 172129 1168 5 wp 174 216 202 214 197 140 41 36 50 26 84 1.6235 0.19445 -0.33021 0.34745 FALSE
2 186862 186998 1149 20 172456 172590 1171 5 wp 195 203 203 208 177 186 51 68 71 113 108 1.0829 0.67087 -0.77234 0.0011166 FALSE
2 187029 187168 1150 20 172613 172758 1172 5 wp 199 199 213 211 220 213 112 107 109 204 137 0.30905 0.51809 -0.472 0.17466 FALSE
2 187205 187337 1151 20 172768 172919 1173 5 wp 90 118 158 97 105 120 58 56 42 64 75 0.63027 0.27427 -0.46575 0.16676 FALSE
2 187394 187554 1152 20 172976 173116 1174 5 wp 167 264 248 204 208 202 147 164 114 194 127 0.076977 0.069046 -0.22273 0.5221 FALSE
2 187561 187683 1154 20 173136 173269 1176 5 wp 121 166 145 194 200 202 99 120 91 163 108 -0.10837 0.27999 0.16789 0.60589 FALSE
2 187742 187856 1155 20 173330 173449 1177 5 wp 103 121 116 103 126 100 79 90 65 88 103 -0.044268 0.15347 -0.22817 0.37869 FALSE
2 188037 188171 1158 20 173618 173752 1181 5 wp 168 169 174 178 186 199 127 152 132 269 160 -0.26241 0.54358 -0.43075 0.36017 FALSE
2 188186 188332 1159 20 173770 173924 1182 5 wp 131 180 172 172 191 185 100 147 113 160 144 -0.15862 0.218 -0.05332 0.81225 FALSE
2 188370 188506 1161 20 173963 174088 1184 5 wp 109 145 117 137 127 111 88 113 99 118 86 -0.27758 -0.092926 0.083314 0.74907 FALSE
2 189375 189533 1173 20 174973 175118 1199 5 wp 153 204 193 202 178 176 150 236 206 190 248 -0.68638 0.01481 -0.018698 0.93491 FALSE
2 189769 189937 1177 20 175339 175499 1203 5 wp 139 211 184 159 190 165 241 357 302 389 352 -1.3382 0.18688 -0.25788 0.32279 FALSE
2 190076 190222 1182 20 175660 175805 1206 5 wp 203 234 241 207 210 213 485 689 533 760 579 -1.9067 0.12928 -0.25664 0.49908 FALSE
2 190402 190552 1186 20 175985 176134 1208 5 wp 185 214 209 221 201 161 530 649 513 695 548 -2.0577 0.024837 -0.11729 0.73316 FALSE
2 190979 191125 1192 20 176585 176711 1215 5 wp 143 176 219 165 166 147 383 539 397 302 378 -1.876 -0.50452 0.31524 0.26788 FALSE
2 191339 191463 1194 20 176923 177047 1219 5 wp 168 182 167 163 192 195 81 135 100 56 125 0.1457 -0.36977 0.43312 0.17003 FALSE
2 191479 191624 1195 20 177063 177210 1220 5 wp 139 207 220 158 160 145 39 33 39 27 58 1.7498 0.044011 -0.34838 0.23459 FALSE
2 191643 191788 1196 20 177234 177380 1222 5 wp 187 308 285 207 248 191 22 37 25 40 53 2.6243 0.59695 -0.88343 0.0045278 FALSE
2 191925 192077 1197 20 177512 177679 1223 5 wp 166 246 182 204 229 171 26 32 15 29 59 2.44 0.70698 -0.70775 0.031099 FALSE
2 192333 192497 1199 20 177961 178089 1225 5 wp 94 128 111 100 130 85 7 21 24 12 24 2.0991 -0.085675 -0.022822 0.95734 FALSE
2 192644 192790 1202 20 178256 178374 1227 5 wp 134 207 190 75 152 108 141 161 132 49 72 -0.30513 -1.4052 0.72365 0.011846 FALSE
2 192962 193100 1204 20 178579 178722 1230 5 wp 145 186 218 188 171 193 565 706 456 613 391 -2.2406 -0.29588 0.29481 0.56472 FALSE
2 193111 193274 1205 20 178745 178885 1231 5 wp 120 150 124 143 122 113 458 586 440 553 380 -2.4916 -0.1888 0.10157 0.81726 FALSE
2 193313 193439 1206 20 178897 179023 1232 5 wp 187 248 254 184 184 171 530 675 506 841 492 -1.8995 0.13002 -0.5009 0.3963 FALSE
2 193457 193638 1207 20 179042 179162 1233 5 wp 76 124 123 103 157 86 69 79 84 62 98 -0.12513 -0.10666 0.18323 0.58704 FALSE
2 193861 194025 1208 20 179445 179608 1234 5 wp 201 235 247 180 185 162 120 157 94 98 91 0.30189 -0.51425 0.11512 0.61882 FALSE
2 194069 194207 1209 20 179662 179822 1235 5 wp 139 190 183 151 203 146 52 67 72 47 72 0.83308 -0.24279 0.18491 0.47684 FALSE
2 194219 194371 1210 20 179810 179966 1237 5 wp 200 206 200 236 225 175 202 262 192 232 185 -0.68658 -0.18532 0.2179 0.38919 FALSE
2 194396 194542 1212 20 179982 180127 1238 5 wp 180 269 275 216 248 214 259 317 261 239 219 -0.80447 -0.41167 0.30335 0.23416 FALSE
2 194553 194691 1213 20 180141 180294 1239 5 wp 140 184 171 157 148 169 250 390 271 294 269 -1.454 -0.22245 0.1446 0.57306 FALSE
2 195188 195336 1219 20 180770 180928 1247 5 wp 144 148 147 174 158 194 143 229 151 537 377 -0.81012 1.2989 -1.0611 0.069165 FALSE
2 195336 195494 1221 20 180918 181079 1248 5 wp 196 202 193 246 163 223 180 266 174 617 376 -0.62889 1.1776 -1.1056 0.10383 FALSE
2 195497 195653 1222 20 181075 181225 1249 5 wp 175 198 233 201 221 198 151 188 198 470 341 -0.41466 1.065 -1.0546 0.02247 FALSE
2 195651 195793 1223 20 181221 181351 1250 5 wp 153 191 173 149 182 149 47 69 63 196 126 0.95113 1.3301 -1.4633 0.00050127 FALSE
2 195847 195971 1224 20 181399 181555 1251 5 wp 109 130 131 114 125 101 17 16 12 41 70 2.4536 1.7367 -1.8853 9.9292e-08 TRUE
2 196284 196408 1226 20 181870 181996 1253 5 wp 208 221 249 241 233 211 121 146 113 158 232 0.25446 0.47545 -0.48807 0.031579 FALSE
2 196440 196590 1227 20 182025 182187 1254 5 wp 222 268 274 226 254 228 122 153 106 253 232 0.42182 0.80896 -0.9415 5.0658e-05 FALSE
2 196604 196760 1228 20 182199 182345 1255 5 wp 147 205 227 154 190 158 32 50 41 50 81 1.6471 0.53405 -0.75723 0.0047069 FALSE
2 196773 196920 1229 20 182356 182500 1256 5 wp 164 191 254 189 206 210 45 32 32 64 104 1.879 1.0446 -1.0681 0.0010581 FALSE
2 196936 197099 1230 20 182537 182669 1257 5 wp 133 138 141 130 159 121 9 4 4 10 32 4.0166 1.7325 -1.7731 0.00016573 FALSE
2 197097 197240 1231 20 182683 182833 1258 5 wp 141 170 197 181 214 144 13 15 11 15 48 3.1166 1.1212 -1.0638 0.0047782 FALSE
2 197279 197419 1232 20 182866 183001 1259 5 wp 146 175 187 124 187 145 12 14 11 37 51 3.1945 1.6937 -1.8739 8.4642e-08 TRUE
2 198231 198359 1234 20 183782 183939 1262 5 wp 149 236 231 200 228 152 47 46 46 22 57 1.5443 -0.39454 0.28795 0.38462 FALSE
2 198472 198615 1235 20 184046 184188 1263 5 wp 150 252 238 194 200 151 24 25 29 34 65 2.4338 0.77296 -1.0197 0.0022439 FALSE
2 198628 198780 1236 20 184213 184357 1264 5 wp 159 225 232 199 204 154 59 55 51 43 100 1.3013 0.21331 -0.37967 0.18198 FALSE
2 199065 199177 1239 20 184619 184749 1266 5 wp 128 143 163 161 179 149 117 110 104 142 120 -0.20183 0.11243 0.033748 0.88963 FALSE
2 199973 200128 1251 20 185547 185671 1279 5 wp 205 231 251 210 183 155 238 271 224 208 162 -0.67957 -0.52519 0.17068 0.47509 FALSE
2 200251 200387 1253 20 185805 185963 1282 5 wp 134 158 150 190 173 177 238 257 225 270 195 -1.2929 -0.16567 0.43147 0.19289 FALSE
2 200892 201020 1259 20 186450 186588 1289 5 wp 121 119 132 200 128 186 552 674 461 725 498 -2.7537 0.016441 0.42865 0.41221 FALSE
2 201029 201165 1260 20 186600 186744 1290 5 wp 176 174 177 191 173 147 430 539 417 489 540 -1.9675 0.022218 -0.10372 0.73466 FALSE
2 201198 201322 1261 20 186773 186897 1291 5 wp 146 174 182 178 152 189 364 460 380 626 496 -1.8458 0.36852 -0.33442 0.37178 FALSE
2 201347 201480 1262 20 186943 187060 1292 5 wp 180 197 172 162 150 177 140 199 192 251 256 -0.52723 0.38868 -0.57999 0.01083 FALSE
2 201514 201644 1263 20 187091 187223 1293 5 wp 150 177 174 171 171 179 79 111 90 120 155 0.25962 0.42107 -0.38609 0.090488 FALSE
2 201653 201799 1264 20 187230 187379 1294 5 wp 190 203 202 177 186 185 57 48 58 93 87 1.2805 0.58789 -0.7329 0.0029015 FALSE
2 202168 202296 1267 20 187744 187873 1296 5 wp 121 156 161 149 155 157 50 35 28 27 51 1.3578 -0.10636 0.16263 0.59402 FALSE
2 202555 202699 1268 20 188126 188285 1297 5 wp 143 150 139 135 139 183 273 379 252 361 246 -1.63 -0.087716 0.14955 0.73787 FALSE
2 202826 202975 1270 20 188407 188579 1300 5 wp 97 101 123 111 111 104 215 286 163 377 241 -1.6196 0.38821 -0.39166 0.51691 FALSE
2 202980 203126 1271 20 188558 188722 1301 5 wp 117 164 187 141 155 133 133 189 133 139 232 -0.54499 0.14442 -0.28594 0.27177 FALSE
2 203452 203579 1273 20 189016 189160 1302 5 wp 132 98 114 149 138 127 34 13 28 41 50 1.6039 0.69281 -0.47193 0.26026 FALSE
2 203585 203729 1274 20 189158 189304 1303 5 wp 224 247 212 262 247 229 100 108 103 115 158 0.553 0.24865 -0.16765 0.4637 FALSE
2 203742 203882 1275 20 189318 189460 1304 5 wp 209 227 198 223 232 184 153 194 174 217 200 -0.29374 0.13581 -0.15931 0.48867 FALSE
2 203909 204055 1276 20 189484 189630 1305 5 wp 166 181 159 209 221 204 362 405 356 565 494 -1.732 0.37292 -0.078388 0.79197 FALSE
2 204029 204187 1277 20 189637 189788 1306 5 wp 175 210 199 177 215 202 598 938 582 902 824 -2.424 0.1834 -0.18106 0.6102 FALSE
2 204809 204972 1286 20 190396 190568 1317 5 wp 185 196 188 226 211 183 548 830 639 786 548 -2.39 -0.10836 0.1972 0.65627 FALSE
2 204989 205132 1287 20 190565 190713 1319 5 wp 147 167 171 173 181 145 367 490 331 354 307 -1.8675 -0.37627 0.38773 0.16362 FALSE
2 205144 205293 1288 20 190723 190872 1321 5 wp 138 155 156 170 172 159 301 363 313 325 305 -1.7047 -0.17667 0.30848 0.2314 FALSE
2 205304 205446 1289 20 190880 191011 1322 5 wp 133 149 137 154 138 173 257 319 221 259 250 -1.5045 -0.18803 0.31794 0.20238 FALSE
2 205442 205587 1291 20 191015 191161 1323 5 wp 204 254 258 218 229 189 243 281 220 317 287 -0.64349 0.15711 -0.3525 0.16534 FALSE
2 205557 205713 1292 20 191157 191279 1325 5 wp 152 158 149 139 134 133 252 294 216 295 188 -1.3064 -0.17841 -0.029768 0.94516 FALSE
2 205717 205880 1294 20 191267 191439 1326 5 wp 180 218 214 216 245 196 189 240 186 313 284 -0.58912 0.41857 -0.34298 0.15645 FALSE
2 206010 206145 1296 20 191571 191709 1329 5 wp 103 129 128 125 145 117 136 148 131 134 164 -0.79478 -0.036607 0.11644 0.60979 FALSE
2 206508 206634 1302 20 192053 192193 1333 5 wp 221 262 260 249 220 234 62 101 103 79 156 0.9034 0.25302 -0.35401 0.18918 FALSE
2 206677 206799 1303 20 192238 192362 1334 5 wp 168 210 178 214 210 175 42 41 44 36 87 1.543 0.38119 -0.30133 0.25735 FALSE
2 206836 206980 1304 20 192398 192538 1335 5 wp 266 323 337 321 321 241 47 49 47 52 116 2.1063 0.65919 -0.75591 0.0026458 FALSE
2 207138 207284 1305 20 192702 192843 1336 5 wp 171 186 213 177 194 228 31 55 53 35 62 1.4609 -0.078539 0.13425 0.70348 FALSE
2 207295 207452 1306 20 192857 193012 1337 5 wp 181 248 219 231 248 229 60 68 75 93 128 1.0837 0.56096 -0.45303 0.053875 FALSE
2 207465 207593 1307 20 193022 193174 1338 5 wp 179 217 234 217 206 161 72 105 113 85 98 0.53442 -0.21598 0.080192 0.73144 FALSE
2 207625 207773 1308 20 193182 193334 1339 5 wp 206 223 222 203 217 216 221 318 228 325 309 -0.80677 0.19134 -0.25076 0.32465 FALSE
2 207800 207914 1309 20 193348 193509 1340 5 wp 173 198 217 229 191 224 344 459 404 494 451 -1.6191 0.10989 0.0036761 0.99017 FALSE
2 207938 208084 1310 20 193506 193650 1342 5 wp 160 241 230 231 224 213 455 644 448 433 439 -1.8788 -0.3626 0.43256 0.16752 FALSE
2 208128 208258 1311 20 193665 193821 1344 5 wp 145 197 188 231 233 262 378 503 507 385 378 -1.9787 -0.40729 0.85007 0.0049008 FALSE
2 208662 208798 1317 20 194218 194364 1353 5 wp 169 195 197 205 218 187 296 368 341 202 241 -1.4253 -0.73752 0.83141 0.0012522 FALSE
2 208817 208941 1319 20 194377 194501 1355 5 wp 133 178 187 144 165 162 174 201 186 102 157 -0.7644 -0.6808 0.58402 0.010087 FALSE
2 208954 209105 1322 20 194519 194714 1357 5 wp 148 173 134 187 173 155 247 240 210 208 205 -1.204 -0.31079 0.45832 0.078098 FALSE
2 209152 209294 1323 20 194685 194854 1358 5 wp 128 193 203 155 182 137 87 127 118 63 119 0.067359 -0.43242 0.27013 0.30506 FALSE
2 209337 209481 1324 20 194895 195041 1359 5 wp 210 306 306 277 303 203 92 85 76 97 113 1.1001 0.17089 -0.26431 0.26174 FALSE
2 209535 209685 1325 20 195091 195242 1360 5 wp 144 195 186 175 206 187 17 33 36 29 58 2.0252 0.45702 -0.36236 0.22521 FALSE
2 209720 209868 1326 20 195280 195428 1361 5 wp 226 251 272 239 242 187 38 45 59 73 97 1.8136 0.69991 -0.89502 0.00030976 FALSE
2 209881 210042 1327 20 195442 195602 1362 5 wp 180 192 224 193 196 215 90 91 92 185 150 0.53613 0.75044 -0.75125 0.0080003 FALSE
2 210071 210207 1329 20 195630 195751 1363 5 wp 215 256 246 244 285 220 135 223 153 227 248 -0.081129 0.35772 -0.32364 0.17194 FALSE
2 210225 210350 1330 20 195786 195911 1364 5 wp 157 224 221 224 191 152 189 251 225 183 275 -0.73343 -0.10073 -0.0074496 0.97466 FALSE
2 210362 210520 1331 20 195924 196079 1365 5 wp 178 177 181 185 200 201 299 404 291 425 352 -1.4593 0.11682 -0.017353 0.95401 FALSE
2 210551 210694 1332 20 196111 196267 1366 5 wp 179 223 213 245 233 236 272 365 257 291 301 -1.1184 -0.1353 0.33045 0.20892 FALSE
2 210713 210846 1333 20 196274 196408 1367 5 wp 123 179 188 140 165 143 106 150 112 115 103 -0.17359 -0.29541 0.1495 0.51602 FALSE
2 210870 211016 1334 20 196430 196585 1368 5 wp 131 159 148 183 187 179 84 115 116 136 129 -0.10743 0.20498 0.097626 0.66848 FALSE
2 211365 211506 1339 20 196925 197061 1372 5 wp 175 188 192 207 175 176 109 94 107 118 110 0.2483 -0.00092171 -0.018348 0.93825 FALSE
2 211705 211885 1344 20 197280 197422 1376 5 wp 209 285 278 216 262 192 73 89 74 81 79 1.1208 -0.10911 -0.11877 0.6203 FALSE
2 212292 212439 1348 20 197863 197998 1382 5 wp 146 226 208 186 217 148 46 34 39 57 66 1.6837 0.48603 -0.5817 0.032642 FALSE
2 212528 212670 1349 20 198089 198241 1383 5 wp 124 154 155 148 190 109 23 30 30 16 38 1.7974 -0.18747 0.19988 0.58785 FALSE
2 213031 213178 1354 20 198593 198737 1391 5 wp 131 157 171 187 177 181 183 220 134 252 167 -0.80908 0.12332 0.10618 0.80469 FALSE
2 213349 213511 1357 20 198908 199051 1396 5 wp 150 163 154 126 127 155 195 258 149 250 144 -0.93339 -0.11612 -0.09884 0.84819 FALSE
2 213618 213779 1361 20 199178 199333 1399 5 wp 154 163 184 159 171 178 171 222 188 272 173 -0.79208 0.096805 -0.098968 0.80543 FALSE
2 213795 213937 1362 20 199345 199477 1400 5 wp 169 182 165 164 196 173 218 283 210 353 211 -1.0332 0.15455 -0.14004 0.7707 FALSE
2 214405 214557 1370 20 199970 200118 1408 5 wp 151 213 218 248 244 223 462 701 463 695 533 -2.0613 0.080708 0.20162 0.61824 FALSE
2 214594 214730 1372 20 200152 200268 1409 5 wp 164 186 182 204 199 192 481 650 482 571 456 -2.1746 -0.17678 0.31247 0.32693 FALSE
2 214745 214891 1373 20 200296 200422 1410 5 wp 202 211 199 216 189 212 591 789 602 671 535 -2.265 -0.24284 0.22716 0.49431 FALSE
2 215053 215203 1378 20 200611 200765 1414 5 wp 152 186 179 196 193 188 513 759 521 682 539 -2.366 -0.072522 0.20932 0.57458 FALSE
2 215504 215655 1382 20 201066 201217 1418 5 wp 201 217 220 248 215 204 347 584 397 598 461 -1.6172 0.16302 -0.12886 0.75094 FALSE
2 215666 215820 1383 20 201227 201383 1419 5 wp 134 170 174 143 181 134 182 198 167 288 238 -0.78736 0.40282 -0.48973 0.10102 FALSE
2 215809 215979 1384 20 201379 201547 1420 5 wp 166 129 151 195 155 146 124 112 114 233 163 -0.22976 0.63636 -0.5299 0.23784 FALSE
2 216150 216292 1387 20 201700 201864 1422 5 wp 220 260 265 258 274 214 35 49 37 63 66 2.0413 0.54448 -0.57055 0.028478 FALSE
2 216281 216439 1388 20 201847 201999 1423 5 wp 132 183 157 162 170 161 12 19 21 34 38 2.5963 0.91845 -0.87501 0.010499 FALSE
2 216585 216717 1389 20 202142 202276 1424 5 wp 134 178 167 175 169 141 18 19 20 24 44 2.4821 0.69154 -0.69716 0.040522 FALSE
2 216729 216883 1390 20 202289 202441 1425 5 wp 116 120 144 159 134 174 30 24 19 50 45 1.7904 0.82708 -0.54676 0.15068 FALSE
2 216887 217020 1391 20 202447 202563 1426 5 wp 146 177 134 197 153 152 24 31 25 43 46 1.9361 0.60416 -0.49723 0.12675 FALSE
2 217034 217177 1392 20 202595 202736 1427 5 wp 173 178 198 149 182 174 31 18 16 43 47 2.491 0.90994 -1.0561 0.00070565 FALSE
2 217310 217456 1393 20 202868 203017 1428 5 wp 128 143 135 144 131 99 14 12 19 17 30 2.5882 0.49699 -0.64932 0.10028 FALSE
2 217490 217646 1394 20 203054 203206 1429 5 wp 194 295 256 203 250 185 29 35 45 35 68 2.1783 0.35136 -0.59549 0.037708 FALSE
2 217654 217813 1396 20 203238 203376 1430 5 wp 192 230 209 195 223 225 70 91 66 58 108 0.89526 -0.013753 0.018962 0.93683 FALSE
2 217860 217976 1397 20 203419 203536 1431 5 wp 149 139 146 153 145 164 74 90 92 75 124 0.18482 0.068862 -0.0070489 0.97926 FALSE
2 218002 218148 1399 20 203564 203705 1432 5 wp 188 259 239 271 258 210 217 268 223 295 302 -0.63465 0.20751 -0.12312 0.62783 FALSE
2 218138 218298 1400 20 203701 203858 1434 5 wp 125 171 173 170 185 159 161 189 178 160 185 -0.76328 -0.16974 0.28205 0.20953 FALSE
2 218314 218450 1401 20 203867 204012 1435 5 wp 152 199 190 195 224 184 277 326 267 285 300 -1.2745 -0.12232 0.25596 0.31346 FALSE
2 218597 218729 1406 20 204159 204326 1438 5 wp 176 191 191 182 217 213 251 346 303 209 196 -1.2657 -0.69169 0.80019 0.0013001 FALSE
2 218760 218934 1408 20 204322 204493 1439 5 wp 164 211 194 194 194 234 285 404 349 213 202 -1.448 -0.86099 0.9761 0.00017134 FALSE
2 218948 219094 1409 20 204511 204670 1440 5 wp 168 206 196 212 236 198 239 327 292 155 138 -1.1714 -1.0896 1.2446 3.5918e-07 TRUE
2 219064 219220 1410 20 204629 204786 1441 5 wp 150 211 204 186 223 182 253 356 290 168 142 -1.255 -1.0704 1.1158 5.2652e-06 FALSE
2 219260 219423 1412 20 204822 204952 1444 5 wp 177 215 220 174 207 151 272 401 333 130 123 -1.2951 -1.5293 1.2993 2.2635e-07 TRUE
2 219414 219560 1414 20 204976 205104 1446 5 wp 182 245 233 228 202 234 341 428 400 147 142 -1.4148 -1.5624 1.5582 8.8208e-09 TRUE
2 219574 219710 1415 20 205095 205248 1448 5 wp 103 141 142 159 164 129 133 204 171 57 99 -0.97849 -1.2598 1.4648 5.7397e-10 TRUE
2 219674 219802 1416 20 205230 205365 1449 5 wp 87 111 96 125 121 88 88 110 118 37 63 -0.69088 -1.2237 1.3788 5.8343e-07 TRUE
2 227183 227335 2 20 206817 206964 1 6 wp 151 176 198 179 228 147 31 29 30 48 78 1.9551 0.92003 -0.87279 0.0024212 FALSE
2 227513 227665 3 20 207142 207296 2 6 wp 173 232 218 175 194 176 21 31 28 30 40 2.3757 0.25403 -0.46695 0.13104 FALSE
2 227679 227807 4 20 207312 207456 3 6 wp 162 174 179 166 166 189 47 31 46 61 67 1.4608 0.48076 -0.48598 0.08937 FALSE
2 227815 227966 5 20 207455 207603 4 6 wp 123 123 162 161 178 131 42 51 61 47 78 0.8205 0.13454 0.039162 0.88618 FALSE
2 227988 228146 6 20 207621 207778 6 6 wp 210 234 224 232 253 239 144 201 164 202 210 -0.18312 0.15144 -0.061752 0.7908 FALSE
2 228317 228456 8 20 207933 208092 8 6 wp 186 246 244 300 271 270 641 832 540 889 581 -2.1569 0.034043 0.26476 0.61072 FALSE
2 228922 229068 13 20 208558 208704 13 6 wp 131 156 157 174 168 159 179 186 169 107 100 -0.85686 -0.92017 1.0709 3.1334e-06 FALSE
2 229120 229257 14 20 208736 208880 14 6 wp 114 136 117 138 127 145 109 107 109 58 96 -0.41445 -0.64792 0.78607 0.0018974 FALSE
2 229377 229517 16 20 209013 209188 16 6 wp 140 232 226 242 270 190 197 209 166 154 148 -0.53788 -0.47186 0.68557 0.0040103 FALSE
2 229532 229714 19 20 209218 209356 19 6 wp 197 260 270 227 223 172 214 288 242 133 130 -0.61954 -1.0435 0.79478 0.00098648 FALSE
2 229895 230035 23 20 209558 209670 23 6 wp 154 182 207 193 164 156 129 157 150 108 100 -0.27116 -0.61586 0.5113 0.025501 FALSE
2 230691 230846 32 20 210305 210461 31 6 wp 154 210 223 197 204 151 197 231 217 110 137 -0.72987 -0.94361 0.83212 0.0003239 FALSE
2 231032 231189 37 20 210689 210822 36 6 wp 166 242 230 179 201 175 225 295 207 139 148 -0.77517 -0.8857 0.66766 0.0045736 FALSE
2 231247 231385 39 20 210883 211015 38 6 wp 88 132 127 102 120 108 70 75 77 26 55 0.047605 -1.0248 0.93641 0.0015777 FALSE
2 231357 231499 41 20 210992 211134 40 6 wp 145 172 191 180 197 162 120 138 125 111 101 -0.18074 -0.4016 0.46251 0.043472 FALSE
2 232403 232531 54 20 212039 212159 49 6 wp 109 179 122 113 121 126 88 96 86 28 58 0.0072035 -1.2222 1.0216 0.00098132 FALSE
2 233312 233464 67 20 212946 213095 60 6 wp 202 232 277 239 252 213 174 244 173 118 108 -0.31231 -0.92472 0.88648 0.00017366 FALSE
2 233902 234052 75 20 213533 213690 68 6 wp 169 185 239 199 192 186 199 229 198 149 177 -0.66661 -0.49808 0.43727 0.057924 FALSE
2 234115 234255 79 20 213749 213889 70 6 wp 134 177 154 164 180 130 189 204 158 156 170 -0.83408 -0.31134 0.31146 0.16668 FALSE
2 234360 234518 82 20 213965 214105 73 6 wp 161 201 192 152 184 175 181 234 183 169 164 -0.69275 -0.38802 0.25078 0.27059 FALSE
2 234826 234988 89 20 214446 214628 79 6 wp 112 174 157 177 194 182 72 95 96 93 140 0.16058 0.26418 0.040464 0.86205 FALSE
2 234964 235100 91 20 214597 214737 80 6 wp 137 161 157 133 181 185 59 87 68 110 119 0.51006 0.55194 -0.43863 0.076031 FALSE
2 235071 235229 92 20 214731 214862 81 6 wp 83 121 139 126 111 96 27 32 28 16 42 1.3842 -0.15439 0.095489 0.79108 FALSE
2 235528 235632 94 20 215136 215284 84 6 wp 68 64 72 70 72 96 23 22 13 65 46 1.2358 1.4016 -1.1993 0.013327 FALSE
2 235868 235982 96 20 215501 215615 85 6 wp 144 197 155 153 184 122 15 16 11 29 36 2.9766 1.0758 -1.2172 0.00074397 FALSE
2 236299 236437 97 20 215925 216062 86 6 wp 87 131 109 94 146 66 9 5 7 0 8 3.3519 -0.98984 0.85861 0.27303 FALSE
2 236467 236618 98 20 216097 216247 87 6 wp 198 214 227 219 260 233 36 31 26 103 101 2.196 1.5816 -1.4518 1.5347e-08 TRUE
2 236641 236801 100 20 216271 216434 88 6 wp 84 92 95 90 97 79 12 23 21 27 34 1.7003 0.57436 -0.63113 0.12459 FALSE
2 236781 236926 101 20 216415 216559 89 6 wp 141 180 202 162 199 136 45 41 35 59 70 1.5189 0.53445 -0.63331 0.019874 FALSE
2 237054 237208 103 20 216680 216840 91 6 wp 102 136 120 115 149 85 16 18 12 11 40 2.3741 0.5704 -0.64039 0.14272 FALSE
2 237221 237365 105 20 216851 216997 93 6 wp 222 272 237 233 251 213 22 37 30 57 67 2.4595 0.92904 -1.0248 0.00016796 FALSE
2 237387 237543 106 20 217020 217170 94 6 wp 182 276 260 222 232 227 22 26 26 20 54 2.6853 0.43441 -0.52397 0.083471 FALSE
2 237668 237810 107 20 217294 217442 95 6 wp 227 215 183 187 209 170 20 37 19 35 46 2.487 0.5488 -0.73592 0.05702 FALSE
2 237896 238020 108 20 217527 217652 96 6 wp 180 277 238 228 244 196 26 27 26 38 57 2.5439 0.70664 -0.78315 0.0066824 FALSE
2 238029 238180 109 20 217660 217785 97 6 wp 97 117 112 160 148 133 6 10 7 50 38 3.2446 2.3968 -1.9865 9.0721e-07 FALSE
2 238477 238597 112 20 218076 218228 99 6 wp 158 194 195 163 199 196 49 63 63 77 118 1.0587 0.59505 -0.58588 0.015977 FALSE
2 238607 238763 113 20 218237 218390 100 6 wp 194 265 269 273 279 242 76 88 77 138 149 1.0034 0.70016 -0.59435 0.01015 FALSE
2 238788 238916 114 20 218417 218549 101 6 wp 84 129 137 110 131 90 34 48 45 29 65 0.86968 -0.0019884 -0.097882 0.76336 FALSE
2 238963 239117 115 20 218592 218753 102 6 wp 150 162 170 139 219 144 114 158 143 170 195 -0.36281 0.26474 -0.23855 0.28456 FALSE
2 239700 239848 122 20 219333 219457 110 6 wp 187 255 232 225 251 192 281 406 332 268 315 -1.1778 -0.35206 0.31491 0.24506 FALSE
2 239904 240010 124 20 219535 219643 112 6 wp 143 154 133 140 150 155 174 276 235 355 255 -1.2354 0.31753 -0.29653 0.49589 FALSE
2 240023 240155 126 20 219655 219783 114 6 wp 149 197 197 166 178 141 279 390 341 294 304 -1.4798 -0.29888 0.11288 0.6639 FALSE
2 240341 240494 128 20 219970 220129 116 6 wp 188 209 222 215 210 199 424 584 465 544 527 -1.8265 0.0034765 -0.017392 0.95609 FALSE
2 240517 240663 129 20 220147 220292 117 6 wp 115 157 158 145 178 137 195 302 233 179 295 -1.3432 -0.18208 0.25775 0.32454 FALSE
2 240676 240826 130 20 220263 220435 118 6 wp 117 193 171 195 166 182 204 330 216 267 282 -1.2213 0.016107 0.14925 0.53278 FALSE
2 240824 240971 131 20 220451 220598 120 6 wp 159 209 232 187 219 200 175 214 149 193 198 -0.43057 -0.0060847 0.0035531 0.98759 FALSE
2 240990 241144 132 20 220622 220779 121 6 wp 194 173 213 230 198 214 94 95 73 57 82 0.5668 -0.47918 0.59599 0.033238 FALSE
2 241149 241300 133 20 220781 220935 122 6 wp 264 335 335 277 278 266 88 104 98 98 107 1.0985 -0.0536 -0.15231 0.52336 FALSE
2 241313 241463 134 20 220945 221097 123 6 wp 76 103 86 72 91 56 6 8 18 6 18 2.458 0.0099818 -0.31621 0.55675 FALSE
2 241587 241754 135 20 221240 221389 124 6 wp 162 210 183 187 202 186 48 71 52 54 55 1.1183 -0.19542 0.22404 0.39199 FALSE
2 241802 241948 137 20 221415 221579 125 6 wp 154 180 158 159 220 197 58 90 49 41 62 0.75186 -0.4845 0.68632 0.025652 FALSE
2 241963 242120 138 20 221595 221746 126 6 wp 150 216 187 235 188 185 37 64 51 59 73 1.2805 0.24795 -0.13043 0.61259 FALSE
2 242298 242426 141 20 221913 222057 128 6 wp 183 199 205 182 193 211 33 36 21 42 41 2.1254 0.33369 -0.35827 0.22425 FALSE
2 242471 242601 142 20 222096 222233 129 6 wp 146 239 198 206 203 179 15 21 22 40 52 2.7369 1.111 -1.1146 0.00033387 FALSE
2 242758 242908 143 20 222391 222539 130 6 wp 274 344 312 278 347 260 37 42 34 55 73 2.4563 0.62322 -0.72264 0.0063405 FALSE
2 242917 243077 144 20 222550 222708 131 6 wp 157 221 225 231 228 200 23 39 36 51 72 2.0341 0.77388 -0.66436 0.014641 FALSE
2 243091 243233 145 20 222725 222864 132 6 wp 268 281 245 261 248 235 69 74 79 88 128 1.2589 0.39591 -0.52218 0.026717 FALSE
2 243737 243881 149 20 223392 223514 139 6 wp 188 237 223 191 209 171 288 383 351 258 367 -1.2412 -0.27127 0.063332 0.8136 FALSE
2 244963 245087 161 20 224556 224716 155 6 wp 167 152 142 180 180 177 277 287 229 304 412 -1.3595 0.28515 -0.10087 0.68794 FALSE
2 245069 245226 162 20 224712 224879 156 6 wp 155 217 199 201 187 178 180 277 180 184 252 -0.73501 -0.095058 0.063846 0.78264 FALSE
2 245397 245553 165 20 225033 225187 159 6 wp 179 188 190 198 193 199 62 61 54 49 87 1.0708 0.053033 0.0038686 0.98777 FALSE
2 245559 245707 166 20 225193 225342 160 6 wp 149 198 199 180 205 165 19 31 26 22 55 2.26 0.45654 -0.46816 0.13141 FALSE
2 245987 246127 168 20 225626 225762 162 6 wp 167 158 139 179 169 163 60 71 53 47 67 0.76292 -0.24825 0.35219 0.1976 FALSE
2 246128 246288 169 20 225767 225894 163 6 wp 140 153 148 172 170 150 121 133 95 80 108 -0.2443 -0.45116 0.58029 0.013188 FALSE
2 246266 246400 170 20 225901 226034 164 6 wp 144 181 139 144 159 117 159 252 122 177 172 -0.75972 -0.13345 -0.043855 0.90702 FALSE
2 246424 246574 172 20 226058 226214 165 6 wp 157 181 179 180 169 184 298 382 264 543 340 -1.4449 0.39149 -0.36809 0.50789 FALSE
2 246574 246690 173 20 226191 226325 166 6 wp 77 77 96 99 86 76 65 85 60 63 95 -0.32667 0.031794 0.0020743 0.99432 FALSE
2 246840 247001 174 20 226474 226610 167 6 wp 210 295 252 209 226 168 78 127 104 17 69 0.71218 -1.4122 1.0591 8.682e-05 FALSE
2 247326 247484 179 20 226984 227144 170 6 wp 154 167 171 221 190 181 150 206 151 150 158 -0.6188 -0.26315 0.50248 0.02594 FALSE
2 249394 249550 207 20 229028 229181 195 6 wp 135 180 191 195 166 179 402 487 360 302 265 -1.893 -0.6769 0.75652 0.0062718 FALSE
2 249738 249884 209 20 229359 229505 198 6 wp 166 221 200 201 227 200 361 505 442 486 394 -1.7387 -0.10026 0.17685 0.556 FALSE
2 249883 250042 210 20 229515 229673 199 6 wp 194 290 273 211 233 207 426 565 469 366 526 -1.5387 -0.27216 0.040842 0.8958 FALSE
2 250055 250209 211 20 229688 229816 201 6 wp 178 191 179 198 166 207 495 699 508 560 480 -2.2027 -0.23747 0.27405 0.39479 FALSE
2 250377 250520 214 20 229989 230144 204 6 wp 140 184 164 179 172 151 118 184 161 122 219 -0.50281 -0.0058579 0.023098 0.93267 FALSE
2 250521 250638 215 20 230155 230297 205 6 wp 175 213 247 212 244 200 69 84 88 70 109 0.80822 0.0080002 0.016477 0.94443 FALSE
2 250672 250829 217 20 230306 230464 206 6 wp 191 274 207 233 231 219 77 83 62 83 100 1.0095 0.16555 -0.16253 0.49327 FALSE
2 250873 250999 218 20 230484 230631 207 6 wp 198 286 254 213 244 207 57 59 44 73 69 1.6139 0.27775 -0.44951 0.072454 FALSE
2 251505 251663 222 20 231135 231290 210 6 wp 107 139 134 139 201 118 43 40 28 68 82 1.1836 0.87513 -0.63706 0.050588 FALSE
2 251700 251866 223 20 231383 231504 211 6 wp 145 170 176 145 129 114 64 57 85 47 80 0.65722 -0.273 -0.092706 0.73797 FALSE
2 252064 252234 228 20 231685 231819 214 6 wp 151 214 225 171 172 146 103 99 92 76 139 0.40501 -0.027268 -0.26159 0.29622 FALSE
2 252551 252712 233 20 232181 232339 218 6 wp 146 159 154 148 176 162 78 119 109 125 113 0.0088227 0.096406 -0.040613 0.86028 FALSE
2 252727 252843 234 20 232354 232484 219 6 wp 138 152 142 133 125 130 158 164 130 188 136 -0.65025 -0.016333 -0.16507 0.63572 FALSE
2 253516 253658 246 20 233149 233290 227 6 wp 185 204 209 236 221 210 409 616 450 760 506 -1.87 0.27127 -0.14129 0.7822 FALSE
2 253681 253818 247 20 233314 233448 228 6 wp 136 195 201 217 196 164 361 496 337 357 390 -1.7512 -0.21777 0.31639 0.26363 FALSE
2 253829 253967 248 20 233457 233601 229 6 wp 128 159 160 133 148 154 373 489 383 479 389 -2.0601 -0.049708 -0.0063565 0.98356 FALSE
2 253969 254135 249 20 233601 233733 230 6 wp 216 284 254 283 266 236 453 606 459 515 437 -1.5906 -0.20292 0.23783 0.45696 FALSE
2 254150 254307 250 20 233785 233937 231 6 wp 165 258 253 245 231 185 167 223 209 155 209 -0.41977 -0.27671 0.22727 0.33051 FALSE
2 254308 254460 251 20 233940 234099 232 6 wp 272 380 384 299 284 255 165 204 160 118 190 0.37867 -0.34572 0.022639 0.9275 FALSE
2 254629 254780 253 20 234265 234425 234 6 wp 127 155 166 170 199 140 16 21 23 36 61 2.3144 1.1316 -0.97514 0.0023098 FALSE
2 254799 254947 254 20 234433 234565 235 6 wp 135 176 170 159 129 158 12 32 19 49 34 2.3571 0.86815 -0.99191 0.0033535 FALSE
2 255091 255235 255 20 234724 234873 236 6 wp 84 92 78 138 136 131 20 24 15 29 60 1.5299 1.0267 -0.38239 0.2899 FALSE
2 255253 255399 256 20 234889 235034 237 6 wp 100 147 138 163 166 141 40 46 22 53 62 1.2457 0.53978 -0.27124 0.3557 FALSE
2 256978 257116 263 20 236623 236779 244 6 wp 103 109 117 116 119 126 29 31 38 18 44 1.162 -0.23297 0.3434 0.32248 FALSE
2 257116 257260 264 20 236758 236911 245 6 wp 166 179 171 177 193 182 84 111 69 126 115 0.39214 0.3278 -0.25792 0.26346 FALSE
2 257255 257387 265 20 236899 237052 246 6 wp 149 175 159 161 172 166 56 80 48 86 108 0.81636 0.52697 -0.50447 0.040296 FALSE
2 257418 257575 267 20 237056 237216 247 6 wp 189 229 202 207 220 207 42 54 50 64 92 1.5044 0.53763 -0.52994 0.034879 FALSE
2 257585 257728 268 20 237224 237371 248 6 wp 194 214 203 243 231 222 38 32 29 53 77 2.0415 0.83046 -0.66994 0.012656 FALSE
2 257733 257877 269 20 237371 237517 249 6 wp 207 214 187 225 195 235 31 36 27 58 51 2.1206 0.67023 -0.59002 0.096443 FALSE
2 257892 258039 271 20 237530 237674 250 6 wp 189 225 224 192 197 205 25 24 21 25 38 2.6025 0.28897 -0.41273 0.1948 FALSE
2 258370 258514 273 20 238007 238155 253 6 wp 144 188 186 155 198 127 116 111 106 82 120 0.042664 -0.28838 0.15081 0.51548 FALSE
2 258537 258689 274 20 238171 238301 254 6 wp 116 179 173 155 185 130 120 144 124 111 140 -0.32288 -0.18493 0.17034 0.45326 FALSE
2 265634 265749 2 20 239342 239456 2 7 wp 86 103 118 105 107 75 22 24 16 12 51 1.7206 0.43865 -0.56418 0.17007 FALSE
2 265936 266086 4 20 239642 239792 5 7 wp 148 221 223 185 218 175 21 19 12 34 45 2.9149 1.0467 -1.0985 0.00069959 FALSE
2 266139 266282 5 20 239842 239992 6 7 wp 80 138 149 87 117 69 3 6 8 2 13 3.8304 0.24408 -0.68653 0.31173 FALSE
2 266509 266635 6 20 240216 240343 7 7 wp 182 191 185 169 220 168 102 110 96 122 140 0.27555 0.21054 -0.2458 0.27891 FALSE
2 266660 266796 7 20 240367 240508 8 7 wp 173 185 212 190 187 142 132 162 144 122 165 -0.20286 -0.16893 0.0030595 0.98914 FALSE
2 266820 266938 8 20 240518 240644 9 7 wp 193 218 193 193 198 187 143 226 159 234 196 -0.37285 0.17797 -0.26964 0.2917 FALSE
2 266955 267099 9 20 240654 240804 10 7 wp 157 201 154 163 190 169 50 87 73 74 96 0.71 0.14587 -0.14327 0.55779 FALSE
2 267107 267254 10 20 240814 240966 11 7 wp 155 203 165 184 182 175 48 40 32 38 59 1.5341 0.12867 -0.10256 0.7155 FALSE
2 267258 267386 11 20 240964 241091 12 7 wp 120 155 167 160 152 123 17 15 10 9 33 2.8051 0.43014 -0.47625 0.23005 FALSE
2 267572 267705 12 20 241277 241420 13 7 wp 126 170 161 131 136 136 60 65 57 47 80 0.73788 -0.084003 -0.11549 0.66664 FALSE
2 267742 267877 13 20 241439 241584 14 7 wp 239 241 228 210 248 180 149 165 164 124 200 -0.01366 -0.13199 -0.056521 0.805 FALSE
2 267925 268065 14 20 241597 241773 15 7 wp 180 192 186 188 213 161 275 370 289 321 305 -1.3163 -0.1152 0.090559 0.72718 FALSE
2 268508 268656 20 20 242221 242364 23 7 wp 133 169 154 146 161 168 597 724 570 807 685 -2.6371 0.12334 -0.081885 0.80648 FALSE
2 268674 268810 21 20 242382 242526 24 7 wp 161 193 175 180 187 165 340 444 354 416 475 -1.684 0.098322 -0.11702 0.68209 FALSE
2 268986 269132 24 20 242692 242838 28 7 wp 209 273 198 254 237 225 186 224 178 271 268 -0.37241 0.32913 -0.28036 0.24735 FALSE
2 269138 269283 25 20 242847 242998 29 7 wp 153 223 204 215 182 163 48 75 60 69 111 1.079 0.41934 -0.48974 0.044242 FALSE
2 269338 269476 26 20 243009 243178 30 7 wp 124 157 157 183 177 172 28 35 38 40 88 1.5295 0.77282 -0.51285 0.069772 FALSE
2 269477 269613 27 20 243184 243320 31 7 wp 155 176 199 139 170 119 26 18 16 25 52 2.5529 0.78991 -1.1275 0.0006603 FALSE
2 269746 269898 28 20 243478 243634 32 7 wp 160 201 161 191 178 159 103 100 54 164 112 0.4353 0.57172 -0.58338 0.15152 FALSE
2 269900 270044 29 20 243630 243774 33 7 wp 150 149 144 151 133 112 90 100 60 92 76 0.2514 -0.11308 -0.08611 0.78304 FALSE
2 270168 270324 30 20 243874 244035 34 7 wp 150 173 181 201 196 212 50 38 25 64 69 1.5678 0.67792 -0.42518 0.11373 FALSE
2 270343 270481 31 20 244048 244188 35 7 wp 158 161 215 203 179 187 47 33 35 82 80 1.621 0.93579 -0.86644 0.0024752 FALSE
2 270506 270662 32 20 244218 244370 36 7 wp 197 232 217 270 194 237 74 65 58 93 122 1.1219 0.55883 -0.46164 0.10003 FALSE
2 270669 270789 33 20 244377 244497 37 7 wp 70 101 111 107 115 86 18 29 27 16 35 1.3408 -0.099482 0.20703 0.59902 FALSE
2 271202 271345 39 20 244909 245063 43 7 wp 200 202 182 195 190 202 406 465 339 460 364 -1.6243 -0.087193 0.063366 0.85838 FALSE
2 271623 271742 44 20 245322 245470 49 7 wp 141 169 204 221 215 187 368 548 381 509 368 -1.9118 -0.078 0.33432 0.40079 FALSE
2 272066 272215 47 20 245754 245880 53 7 wp 144 193 170 137 149 122 315 476 365 239 231 -1.7658 -0.83242 0.49519 0.056922 FALSE
2 272393 272521 50 20 246066 246201 55 7 wp 134 159 173 176 209 161 468 668 511 402 298 -2.3988 -0.75485 0.95691 0.0018116 FALSE
2 272512 272665 52 20 246216 246358 56 7 wp 187 209 174 220 188 231 810 1154 823 927 669 -2.8551 -0.31942 0.46081 0.2626 FALSE
2 272678 272834 53 20 246375 246525 57 7 wp 128 147 176 147 165 152 544 748 599 377 521 -2.6485 -0.63113 0.65166 0.043154 FALSE
2 272821 272975 54 20 246523 246679 58 7 wp 192 211 257 236 216 209 746 1019 780 893 940 -2.5252 -0.014136 -0.0062353 0.9853 FALSE
2 272992 273125 55 20 246699 246825 59 7 wp 125 157 144 157 168 190 250 330 303 255 357 -1.6352 -0.089873 0.34704 0.16413 FALSE
2 273133 273292 56 20 246829 246987 60 7 wp 143 199 194 197 218 188 198 304 239 289 389 -1.0481 0.32105 -0.16981 0.49497 FALSE
2 273311 273441 57 20 247006 247146 61 7 wp 183 226 250 236 238 189 73 58 76 42 92 1.0708 -0.20842 0.19265 0.45659 FALSE
2 273458 273608 58 20 247162 247310 62 7 wp 171 194 192 185 226 162 59 41 56 54 98 1.2407 0.38288 -0.37378 0.16822 FALSE
2 273640 273762 59 20 247342 247462 63 7 wp 173 196 163 181 193 170 32 35 24 17 79 1.9699 0.48336 -0.48297 0.19829 FALSE
2 273926 274086 60 20 247625 247787 64 7 wp 119 168 157 174 172 160 32 37 18 39 44 1.7644 0.38178 -0.21161 0.49476 FALSE
2 274105 274219 61 20 247798 247969 65 7 wp 159 190 168 183 188 136 26 37 26 26 36 1.96 -0.074085 0.013873 0.96527 FALSE
2 274328 274460 63 20 248026 248142 66 7 wp 72 103 96 72 125 65 24 18 12 8 17 1.7235 -0.69087 0.61162 0.27566 FALSE
2 274449 274591 64 20 248161 248317 67 7 wp 169 190 177 205 185 198 67 81 81 104 107 0.64479 0.33085 -0.22172 0.34543 FALSE
2 274821 274969 68 20 248519 248684 71 7 wp 136 158 163 216 186 180 136 171 170 118 98 -0.64698 -0.68725 1.0118 9.6228e-06 FALSE
2 275178 275314 71 20 248876 249018 73 7 wp 177 238 237 222 278 200 263 335 272 274 298 -1.004 -0.15285 0.23121 0.37526 FALSE
2 275359 275497 72 20 249052 249196 74 7 wp 209 311 268 261 253 257 293 343 239 327 356 -0.74273 0.093457 -0.13777 0.61685 FALSE
2 275510 275665 73 20 249209 249367 75 7 wp 166 252 233 230 192 200 152 209 162 197 271 -0.27221 0.28416 -0.36312 0.11559 FALSE
2 275780 275931 74 20 249481 249627 76 7 wp 150 222 206 141 181 133 58 115 92 52 58 0.54561 -0.80857 0.44288 0.10119 FALSE
2 275971 276100 75 20 249671 249823 77 7 wp 159 238 195 211 204 201 123 151 132 79 100 -0.046002 -0.73749 0.778 0.00078883 FALSE
2 276134 276270 76 20 249834 249968 78 7 wp 149 152 169 206 168 156 95 160 117 93 78 -0.23149 -0.65383 0.79742 0.0013587 FALSE
2 276272 276410 77 20 249998 250132 79 7 wp 232 284 260 261 238 247 245 303 208 288 165 -0.54211 -0.25086 0.17262 0.65576 FALSE
2 276449 276588 78 20 250151 250286 80 7 wp 130 191 213 184 210 149 143 166 120 129 168 -0.27779 -0.087642 0.091769 0.68235 FALSE
2 276742 276878 79 20 250439 250575 81 7 wp 135 170 181 201 167 141 30 48 49 49 61 1.3516 0.24063 -0.19828 0.47588 FALSE
2 276892 277050 80 20 250591 250748 82 7 wp 184 256 243 246 247 235 83 89 77 53 119 0.86331 -0.10673 0.18116 0.44473 FALSE
2 277059 277219 81 20 250759 250913 83 7 wp 147 175 159 211 199 186 153 212 145 257 206 -0.65852 0.33384 -0.050691 0.85906 FALSE
2 277222 277378 82 20 250923 251076 84 7 wp 254 297 287 250 303 242 427 585 406 613 533 -1.3324 0.16459 -0.26967 0.40273 FALSE
2 277397 277540 83 20 251094 251236 85 7 wp 181 223 165 210 209 214 467 681 432 699 559 -2.0386 0.15334 -0.024948 0.95054 FALSE
2 277551 277692 84 20 251258 251392 86 7 wp 181 185 174 167 204 160 489 584 428 544 417 -2.048 -0.17212 0.10994 0.76553 FALSE
2 277700 277852 85 20 251398 251548 87 7 wp 172 172 185 196 189 143 292 423 327 374 308 -1.5465 -0.138 0.09793 0.72551 FALSE
2 277874 278021 86 20 251572 251718 88 7 wp 161 232 225 190 266 207 186 214 235 236 243 -0.63732 0.039454 0.043343 0.85559 FALSE
2 278207 278348 89 20 251906 252048 90 7 wp 171 228 254 226 250 222 150 180 128 200 177 -0.077923 0.17867 -0.099812 0.6627 FALSE
2 278405 278540 90 20 252078 252219 91 7 wp 125 164 168 139 159 135 35 44 42 25 52 1.3289 -0.21621 0.11744 0.69937 FALSE
2 278719 278863 91 20 252417 252561 92 7 wp 256 402 405 359 415 286 96 142 107 105 133 1.0332 -0.084774 0.062371 0.8027 FALSE
2 278878 279021 92 20 252578 252718 93 7 wp 76 153 125 127 144 101 13 10 19 4 8 2.4589 -1.3788 1.4393 0.012862 FALSE
2 279046 279197 93 20 252732 252883 94 7 wp 148 165 150 154 202 128 108 136 122 114 133 -0.24093 -0.12052 0.14953 0.51155 FALSE
2 279809 279925 103 20 253492 253648 105 7 wp 159 195 188 220 201 222 184 230 156 164 162 -0.65393 -0.3495 0.57696 0.011742 FALSE
2 279946 280090 104 20 253674 253789 108 7 wp 167 257 228 197 196 189 237 324 226 220 194 -0.85767 -0.46035 0.28296 0.24425 FALSE
2 280281 280438 107 20 253978 254135 111 7 wp 192 286 267 297 287 258 418 562 421 560 418 -1.4994 -0.040636 0.2024 0.54389 FALSE
2 280455 280593 108 20 254147 254289 112 7 wp 174 247 246 200 220 188 243 333 245 321 357 -0.88542 0.17974 -0.33055 0.20288 FALSE
2 280611 280749 109 20 254310 254470 113 7 wp 144 186 182 168 196 142 42 76 90 63 96 0.71662 0.054474 -0.097928 0.73207 FALSE
2 280796 280952 110 20 254496 254650 114 7 wp 195 215 235 236 239 208 109 108 96 100 111 0.45478 -0.1266 0.18219 0.42976 FALSE
2 281256 281415 111 20 254954 255116 115 7 wp 137 151 191 164 134 179 25 30 46 42 50 1.653 0.30424 -0.3221 0.40651 FALSE
2 281432 281560 112 20 255131 255258 116 7 wp 121 202 165 161 182 124 35 28 40 34 63 1.637 0.33484 -0.41862 0.215 FALSE
2 281597 281746 113 20 255284 255466 117 7 wp 165 240 228 208 205 219 61 92 91 79 116 0.78709 0.11957 -0.13505 0.56455 FALSE
2 281756 281908 115 20 255455 255609 118 7 wp 235 291 303 243 312 222 245 280 297 299 335 -0.58159 0.067282 -0.18808 0.48814 FALSE
2 281915 282056 116 20 255612 255750 119 7 wp 146 190 168 171 191 148 299 370 268 291 388 -1.4779 -0.02226 0.012806 0.96048 FALSE
2 282117 282251 117 20 255813 255949 120 7 wp 194 210 187 211 213 202 384 503 361 480 388 -1.6489 -0.051351 0.10352 0.73755 FALSE
2 282252 282386 118 20 255948 256080 121 7 wp 171 220 225 232 211 238 517 681 442 731 498 -1.9937 0.069625 0.062817 0.89835 FALSE
2 282397 282555 119 20 256094 256251 123 7 wp 214 235 214 217 260 193 390 522 389 408 371 -1.544 -0.27376 0.25272 0.39739 FALSE
2 282564 282681 120 20 256260 256398 124 7 wp 95 148 127 143 170 140 163 256 155 187 225 -1.2114 -0.019343 0.29294 0.22064 FALSE
2 282754 282894 123 20 256452 256588 127 7 wp 141 199 165 178 176 177 344 425 315 341 370 -1.6883 -0.15584 0.21114 0.4374 FALSE
2 282916 283072 124 20 256601 256767 129 7 wp 160 174 162 171 165 162 249 369 256 328 281 -1.3842 -0.047295 0.024708 0.92868 FALSE
2 283053 283192 125 20 256776 256892 130 7 wp 107 118 126 114 125 117 180 214 148 191 193 -1.2083 -0.043553 0.039259 0.86222 FALSE
2 283211 283377 126 20 256905 257076 131 7 wp 173 235 272 225 217 213 159 217 160 156 227 -0.24389 -0.041851 -0.026078 0.91007 FALSE
2 283403 283547 127 20 257116 257245 132 7 wp 122 208 200 159 176 122 31 57 63 24 96 1.2173 0.073691 -0.30215 0.51566 FALSE
2 283652 283794 129 20 257344 257479 134 7 wp 132 178 178 122 152 144 19 11 24 33 41 2.5778 0.89091 -1.1308 0.00097631 FALSE
2 283788 283954 131 20 257513 257675 136 7 wp 144 174 172 162 203 185 35 22 34 34 43 1.8344 0.19406 -0.049607 0.8707 FALSE
2 284626 284765 142 20 258333 258464 145 7 wp 152 199 197 163 193 162 126 193 138 214 202 -0.3167 0.32893 -0.43181 0.053677 FALSE
2 284913 285039 145 20 258611 258731 149 7 wp 169 199 207 178 177 162 142 208 163 210 163 -0.41253 0.011948 -0.18937 0.44727 FALSE
2 285048 285205 147 20 258746 258885 151 7 wp 152 193 191 143 174 137 127 123 127 92 111 -0.086978 -0.45568 0.19187 0.40556 FALSE
2 286544 286654 7 20 260238 260352 6 8 wp 156 155 185 168 181 128 253 314 228 385 266 -1.2562 0.19062 -0.28499 0.50752 FALSE
2 286669 286814 9 20 260366 260511 8 8 wp 182 234 219 203 207 203 309 434 334 465 408 -1.3413 0.16666 -0.23684 0.40929 FALSE
2 286994 287143 11 20 260666 260823 12 8 wp 175 198 249 203 209 218 385 608 410 570 473 -1.7447 0.054271 -0.051873 0.88129 FALSE
2 287307 287442 15 20 261005 261142 16 8 wp 165 229 260 172 184 179 406 452 367 520 468 -1.5045 0.14663 -0.44726 0.1356 FALSE
2 287462 287582 16 20 261158 261274 17 8 wp 157 206 203 179 178 179 91 144 136 144 148 0.026831 0.1108 -0.20774 0.35494 FALSE
2 287606 287756 17 20 261302 261448 18 8 wp 125 145 142 165 134 169 95 125 88 155 151 -0.15952 0.44747 -0.283 0.21406 FALSE
2 287780 287937 18 20 261475 261629 19 8 wp 135 191 179 171 179 195 28 38 40 41 76 1.6629 0.57866 -0.48193 0.091717 FALSE
2 287954 288110 19 20 261649 261804 20 8 wp 190 222 229 184 187 179 31 30 36 47 61 2.1367 0.59559 -0.83971 0.0026647 FALSE
2 288417 288566 21 20 262106 262264 22 8 wp 164 202 207 187 173 138 130 154 108 83 97 -0.037132 -0.67525 0.44662 0.054234 FALSE
2 288600 288753 22 20 262298 262450 23 8 wp 118 218 249 191 249 197 145 187 128 152 193 -0.25415 0.032566 0.085461 0.75571 FALSE
2 288904 289053 24 20 262596 262751 25 8 wp 137 166 152 219 180 220 176 224 171 304 280 -0.90827 0.49325 -0.067482 0.77887 FALSE
2 289075 289203 25 20 262774 262922 26 8 wp 183 240 218 226 233 175 123 151 101 141 173 0.18973 0.19137 -0.2341 0.29898 FALSE
2 289311 289450 26 20 263006 263151 27 8 wp 144 183 200 185 180 174 39 35 35 33 41 1.6805 -0.11804 0.13167 0.65819 FALSE
2 289483 289620 27 20 263180 263342 28 8 wp 182 248 240 239 246 263 70 75 46 69 96 1.2215 0.2308 -0.086504 0.72116 FALSE
2 289651 289790 28 20 263349 263488 29 8 wp 220 304 274 297 281 243 126 186 130 198 152 0.27217 0.13601 -0.11659 0.62074 FALSE
2 289808 289946 29 20 263505 263643 30 8 wp 142 169 197 170 194 142 96 149 114 126 171 -0.078529 0.17534 -0.20706 0.35647 FALSE
2 289976 290110 30 20 263678 263805 31 8 wp 156 164 176 178 176 121 147 205 148 177 273 -0.58569 0.28921 -0.38652 0.091087 FALSE
2 290124 290264 31 20 263822 263958 32 8 wp 166 135 175 160 167 148 139 180 151 244 239 -0.55385 0.49544 -0.53347 0.017374 FALSE
2 290652 290789 36 20 264348 264490 39 8 wp 177 268 256 232 251 209 131 241 170 204 230 -0.20624 0.14409 -0.17928 0.44362 FALSE
2 291048 291159 41 20 264725 264860 45 8 wp 136 140 167 173 206 177 51 121 81 102 148 0.24841 0.44215 -0.14175 0.61291 FALSE
2 291194 291347 42 20 264883 265046 46 8 wp 152 170 165 184 216 171 40 47 51 84 84 1.2363 0.73283 -0.53289 0.037496 FALSE
2 292174 292320 50 20 265867 266036 57 8 wp 172 212 202 199 232 184 56 69 47 81 93 1.186 0.46581 -0.4224 0.084297 FALSE
2 292467 292594 51 20 266162 266290 58 8 wp 185 231 218 206 241 158 82 141 108 96 139 0.36235 -0.044635 -0.053537 0.81426 FALSE
2 292624 292753 52 20 266322 266444 59 8 wp 140 143 180 169 165 155 107 138 109 99 115 -0.19316 -0.27718 0.33066 0.1518 FALSE
2 292805 292925 53 20 266499 266620 60 8 wp 143 182 167 161 193 138 113 193 146 134 146 -0.452 -0.23092 0.20311 0.36623 FALSE
2 293293 293438 59 20 266992 267134 66 8 wp 173 198 176 187 172 168 257 355 273 282 358 -1.2677 -0.018939 -0.062222 0.80703 FALSE
2 293475 293618 60 20 267153 267299 67 8 wp 135 195 233 185 225 177 142 218 180 166 244 -0.5273 0.047314 -0.0030921 0.98913 FALSE
2 293631 293771 61 20 267316 267468 68 8 wp 151 217 183 187 192 161 98 89 63 145 123 0.5429 0.55248 -0.60284 0.030077 FALSE
2 293952 294115 63 20 267644 267798 70 8 wp 165 200 215 187 200 166 27 32 33 22 65 2.0695 0.34958 -0.44256 0.13204 FALSE
2 294206 294328 64 20 267904 268025 71 8 wp 78 106 116 109 118 83 12 21 14 10 30 2.09 0.20407 -0.18024 0.67777 FALSE
2 294363 294512 65 20 268050 268204 72 8 wp 197 237 279 239 247 201 111 151 157 121 147 0.17936 -0.1993 0.12223 0.59356 FALSE
2 294548 294670 66 20 268246 268394 73 8 wp 102 161 124 161 187 118 136 176 130 141 186 -0.77847 0.010717 0.23143 0.30267 FALSE
2 294686 294812 67 20 268384 268513 74 8 wp 140 167 167 192 171 153 297 355 260 333 225 -1.5275 -0.2314 0.32771 0.39967 FALSE
2 294845 294989 68 20 268521 268685 75 8 wp 116 168 136 161 166 180 295 407 351 264 286 -1.9106 -0.48246 0.73982 0.0041292 FALSE
2 294947 295126 69 20 268701 268844 76 8 wp 141 165 162 158 163 121 326 428 376 345 305 -1.8528 -0.33494 0.22143 0.40864 FALSE
2 295180 295302 70 20 268847 268997 77 8 wp 191 221 233 255 251 212 441 617 402 659 504 -1.7514 0.1538 -0.026691 0.94646 FALSE
2 295331 295473 71 20 269021 269147 78 8 wp 168 212 200 170 209 124 151 202 189 117 234 -0.48642 -0.20428 -0.035437 0.91026 FALSE
2 295480 295614 72 20 269149 269325 79 8 wp 139 187 164 210 196 210 127 162 129 161 216 -0.35549 0.29421 0.01801 0.93587 FALSE
2 295655 295792 73 20 269327 269487 80 8 wp 134 151 149 141 200 172 25 41 39 32 85 1.4722 0.57927 -0.36423 0.33227 FALSE
2 295780 295936 74 20 269474 269637 81 8 wp 135 196 173 204 191 155 18 29 21 33 61 2.3043 0.90872 -0.80485 0.0090679 FALSE
2 295957 296087 75 20 269656 269810 82 8 wp 191 294 284 170 219 165 11 15 27 27 40 3.2614 0.77759 -1.2673 0.00030995 FALSE
2 296426 296566 78 20 270099 270260 84 8 wp 109 158 181 183 186 184 86 119 110 74 119 -0.08268 -0.26695 0.55735 0.017107 FALSE
2 296889 297017 85 20 270581 270705 87 8 wp 117 139 142 125 179 134 43 84 74 48 63 0.4108 -0.40344 0.51483 0.070757 FALSE
2 297061 297203 87 20 270761 270896 89 8 wp 174 210 223 203 222 193 53 101 68 70 82 0.87666 -0.088782 0.091423 0.70598 FALSE
2 297204 297342 88 20 270902 271035 90 8 wp 141 155 115 159 152 123 12 27 25 29 39 2.1157 0.53797 -0.49691 0.16957 FALSE
2 297358 297509 89 20 271050 271203 91 8 wp 158 201 194 201 202 171 16 27 15 24 36 2.6725 0.49715 -0.46755 0.16375 FALSE
2 297508 297646 90 20 271201 271346 92 8 wp 127 174 156 200 188 179 14 14 12 40 24 2.9257 1.1352 -0.84391 0.019159 FALSE
2 297678 297827 91 20 271373 271524 93 8 wp 149 187 186 212 185 179 13 11 10 31 38 3.3529 1.4653 -1.345 0.00019351 FALSE
2 298196 298337 94 20 271889 272031 96 8 wp 98 148 139 129 137 117 10 5 13 16 39 3.1812 1.3993 -1.4237 0.0006627 FALSE
2 298378 298506 95 20 272074 272212 97 8 wp 136 138 152 172 161 139 28 43 36 37 73 1.4176 0.47835 -0.36117 0.21609 FALSE
2 298508 298669 96 20 272231 272365 98 8 wp 152 165 129 196 157 204 74 91 79 111 113 0.29529 0.32868 -0.032816 0.91056 FALSE
2 298676 298820 97 20 272376 272517 99 8 wp 143 192 197 213 223 240 149 233 199 161 227 -0.70884 -0.13587 0.46792 0.04207 FALSE
2 298984 299136 99 20 272682 272833 101 8 wp 132 125 123 140 130 153 299 436 350 289 395 -2.0795 -0.21911 0.34572 0.18931 FALSE
2 299149 299323 100 20 272840 272977 102 8 wp 119 116 134 116 105 126 311 379 350 282 258 -2.0758 -0.48922 0.37702 0.13455 FALSE
2 299294 299450 101 20 272993 273151 103 8 wp 117 149 129 153 168 142 285 378 309 305 284 -1.8801 -0.26139 0.46514 0.065329 FALSE
2 299442 299600 102 20 273161 273308 104 8 wp 242 214 235 226 237 223 659 767 567 680 469 -2.0975 -0.3185 0.26992 0.52231 FALSE
2 299613 299761 103 20 273321 273475 105 8 wp 165 162 167 203 182 178 296 355 263 286 235 -1.4624 -0.34599 0.50268 0.064557 FALSE
2 299782 299942 104 20 273514 273646 106 8 wp 192 286 284 234 269 224 188 182 189 156 212 -0.1583 -0.17406 0.090407 0.70301 FALSE
2 301481 301633 106 20 275183 275317 108 8 wp 190 249 231 176 185 173 100 128 101 122 107 0.4414 -0.065125 -0.28299 0.21573 FALSE
2 301746 301917 108 20 275466 275618 109 8 wp 192 193 208 170 163 174 70 94 94 186 189 0.62267 0.99212 -1.2445 3.198e-08 TRUE
2 301949 302099 109 20 275668 275802 110 8 wp 181 238 239 190 198 220 147 160 145 424 306 -0.054827 1.1587 -1.2833 0.0042006 FALSE
2 302120 302251 110 20 275822 275952 111 8 wp 181 284 226 223 230 209 139 169 124 291 332 0.086905 0.9775 -1.0554 7.5571e-06 FALSE
2 302242 302400 111 20 275989 276139 112 8 wp 147 138 167 159 176 155 126 147 119 277 366 -0.37391 1.154 -1.0678 2.327e-06 FALSE
2 302455 302613 112 20 276130 276312 113 8 wp 139 189 162 191 209 190 160 200 121 315 337 -0.55536 0.89456 -0.64751 0.005166 FALSE
2 302750 302902 115 20 276455 276602 116 8 wp 246 283 286 255 237 221 170 204 165 289 368 0.013716 0.72757 -0.94639 0.00015655 FALSE
2 303354 303506 120 20 277049 277206 124 8 wp 113 154 122 142 157 133 84 122 100 123 174 -0.23476 0.40156 -0.27431 0.23299 FALSE
2 303693 303815 122 20 277380 277513 127 8 wp 97 130 121 97 154 88 132 158 111 125 127 -0.79053 -0.21698 0.14987 0.55916 FALSE
2 303819 303979 123 20 277510 277657 128 8 wp 139 181 183 158 157 219 209 262 177 158 191 -0.94985 -0.44373 0.52366 0.054483 FALSE
2 303983 304129 124 20 277678 277828 129 8 wp 159 207 165 193 223 199 178 221 133 104 178 -0.58124 -0.48089 0.6688 0.023775 FALSE
2 304603 304765 128 20 278326 278468 133 8 wp 115 184 191 130 129 122 82 115 112 65 112 0.070638 -0.3677 -0.0064912 0.98046 FALSE
2 304781 304934 130 20 278482 278632 134 8 wp 120 192 170 152 181 107 119 157 150 86 160 -0.41641 -0.36453 0.20884 0.48105 FALSE
2 304944 305096 131 20 278644 278794 135 8 wp 128 168 171 165 159 162 253 371 249 288 313 -1.4803 -0.07748 0.11798 0.63409 FALSE
2 305106 305237 132 20 278773 278935 137 8 wp 145 138 162 176 166 178 274 348 275 404 353 -1.5863 0.21931 -0.021368 0.93548 FALSE
2 305265 305413 133 20 278965 279113 138 8 wp 106 153 153 137 125 155 171 200 137 221 221 -0.89308 0.25379 -0.24564 0.32722 FALSE
2 305424 305530 134 20 279105 279234 139 8 wp 167 191 161 184 176 146 96 178 76 234 215 0.019361 0.84747 -0.91826 0.0091979 FALSE
2 305568 305701 135 20 279267 279401 140 8 wp 171 201 215 170 198 152 43 49 58 54 80 1.3807 0.27534 -0.47702 0.065718 FALSE
2 305718 305877 136 20 279418 279574 141 8 wp 143 180 164 163 164 161 28 23 25 24 37 2.0899 0.11953 -0.13826 0.67552 FALSE
2 305895 306049 137 20 279585 279748 142 8 wp 186 217 231 241 250 182 33 22 25 34 60 2.3955 0.66519 -0.6086 0.035815 FALSE
2 306231 306363 138 20 279931 280057 143 8 wp 140 162 145 148 185 148 37 45 31 20 46 1.4047 -0.33855 0.41506 0.1824 FALSE
2 306379 306539 139 20 280063 280239 144 8 wp 175 224 226 233 227 230 50 62 45 76 61 1.4077 0.26043 -0.13628 0.58918 FALSE
2 306548 306692 140 20 280246 280389 145 8 wp 174 231 234 197 196 196 36 39 21 61 47 2.1471 0.62602 -0.76091 0.0063312 FALSE
2 306701 306856 141 20 280402 280554 146 8 wp 213 308 268 314 285 220 28 29 25 61 48 2.6749 0.86476 -0.83475 0.003998 FALSE
2 306872 307005 142 20 280564 280704 147 8 wp 201 210 194 219 217 190 16 18 12 38 32 3.1413 1.0583 -1.0417 0.0018502 FALSE
2 307110 307250 143 20 280808 280952 148 8 wp 117 151 126 160 143 159 49 50 33 42 66 0.99195 0.14874 0.061092 0.83165 FALSE
2 307219 307344 144 20 280921 281046 149 8 wp 150 224 176 183 160 138 67 59 28 27 63 1.2391 -0.35871 0.14436 0.70779 FALSE
2 307545 307682 145 20 281240 281388 150 8 wp 203 244 250 200 240 155 21 45 25 27 39 2.3617 -0.010667 -0.24851 0.41124 FALSE
2 307699 307839 146 20 281404 281566 151 8 wp 157 200 206 228 192 208 48 71 69 80 88 0.99763 0.28831 -0.14881 0.54144 FALSE
2 307886 308022 148 20 281586 281723 152 8 wp 162 202 183 177 172 144 65 94 51 89 88 0.80445 0.21203 -0.38842 0.1101 FALSE
2 308557 308737 157 20 282283 282440 160 8 wp 168 246 222 192 212 182 159 261 176 166 162 -0.48385 -0.39448 0.25803 0.26178 FALSE
2 308846 309004 158 20 282539 282701 161 8 wp 86 131 121 118 129 94 42 59 55 22 99 0.52367 0.029442 -0.036677 0.93967 FALSE
2 308995 309143 159 20 282710 282840 162 8 wp 126 157 158 130 160 133 213 305 243 208 270 -1.3668 -0.22245 0.13898 0.55188 FALSE
2 309310 309455 161 20 282989 283150 164 8 wp 147 141 168 189 192 160 382 612 394 647 503 -2.1642 0.21688 -0.0053939 0.99019 FALSE
2 309464 309619 162 20 283164 283318 165 8 wp 161 181 151 170 184 159 412 740 461 786 582 -2.2612 0.2603 -0.23664 0.65505 FALSE
2 309595 309759 163 20 283294 283459 166 8 wp 159 196 179 176 203 217 275 422 277 431 305 -1.4355 0.08601 0.055495 0.89645 FALSE
2 309772 309918 164 20 283472 283594 167 8 wp 114 156 131 178 180 163 90 114 104 91 153 -0.20559 0.099473 0.2561 0.2677 FALSE
2 309915 310073 165 20 283616 283758 168 8 wp 175 176 151 162 167 202 55 74 56 91 98 0.87244 0.48494 -0.43062 0.17187 FALSE
2 310067 310231 166 20 283783 283931 169 8 wp 175 226 192 194 199 188 33 24 29 26 38 2.1945 0.010244 -0.062454 0.84033 FALSE
2 310247 310393 167 20 283947 284096 170 8 wp 315 364 350 353 348 277 25 35 27 60 71 2.9853 1.0395 -1.1437 3.2387e-05 FALSE
2 310544 310689 168 20 284244 284405 171 8 wp 75 118 96 115 106 70 101 92 90 115 125 -0.56943 0.20213 -0.21714 0.40416 FALSE
2 310720 310862 169 20 284422 284564 172 8 wp 143 172 210 203 170 189 156 202 142 167 181 -0.51374 -0.06922 0.15092 0.50229 FALSE
2 310875 311015 170 20 284575 284718 173 8 wp 153 191 164 178 175 166 81 118 87 88 134 0.251 0.078913 -0.072158 0.75535 FALSE
2 311041 311175 171 20 284742 284874 174 8 wp 241 315 237 249 269 247 99 100 82 118 138 0.90937 0.30761 -0.38408 0.097821 FALSE
2 311212 311338 172 20 284914 285040 175 8 wp 183 205 201 196 195 180 37 60 43 69 68 1.4976 0.4253 -0.49699 0.054728 FALSE
2 311349 311499 173 20 285051 285201 176 8 wp 162 211 242 259 300 228 31 28 23 39 51 2.3145 0.57639 -0.2428 0.40109 FALSE
2 311735 311887 174 20 285430 285558 177 8 wp 150 167 164 141 135 154 23 25 19 32 57 2.2628 0.84701 -1.0307 0.0013493 FALSE
2 311899 312059 176 20 285599 285760 178 8 wp 195 180 178 226 213 157 42 34 51 65 116 1.5371 0.92443 -0.86232 0.01289 FALSE
2 312061 312219 178 20 285761 285922 180 8 wp 204 193 232 239 223 225 75 97 67 91 131 0.8213 0.33711 -0.238 0.30579 FALSE
2 312254 312414 179 20 285939 286069 182 8 wp 167 235 215 188 181 199 121 175 156 147 211 -0.13631 0.10641 -0.24009 0.28571 FALSE
2 312409 312558 181 20 286106 286252 184 8 wp 159 206 197 226 202 164 204 261 234 203 334 -0.90123 0.05084 -0.0014737 0.99509 FALSE
2 312730 312884 184 20 286426 286610 187 8 wp 154 237 194 231 218 203 462 594 480 668 665 -1.983 0.2539 -0.11275 0.7288 FALSE
2 313317 313459 190 20 287018 287159 193 8 wp 98 92 122 114 118 109 162 200 198 191 158 -1.4265 -0.22236 0.32282 0.24522 FALSE
2 313643 313799 194 20 287346 287503 196 8 wp 165 215 222 217 239 195 294 373 275 395 312 -1.2319 0.057117 0.033979 0.90967 FALSE
2 314413 314548 204 20 288095 288246 205 8 wp 107 129 149 157 185 140 91 91 76 112 169 -0.013719 0.55693 -0.25769 0.26878 FALSE
2 314530 314672 205 20 288234 288390 206 8 wp 144 166 169 153 204 132 73 136 103 115 150 0.046998 0.21902 -0.22095 0.34807 FALSE
2 314704 314828 206 20 288405 288530 208 8 wp 189 208 211 236 224 150 102 139 104 125 146 0.24071 0.10264 -0.13316 0.55567 FALSE
2 314857 315013 208 20 288560 288717 209 8 wp 107 153 179 172 166 138 18 21 25 32 29 2.1826 0.38019 -0.28056 0.41549 FALSE
2 315022 315166 209 20 288727 288849 210 8 wp 136 170 172 166 184 166 49 42 47 80 80 1.1994 0.65739 -0.56882 0.029015 FALSE
2 315197 315353 210 20 288896 289055 211 8 wp 79 113 118 117 155 85 6 13 21 10 20 2.3618 0.020788 0.15476 0.76406 FALSE
2 315482 315638 212 20 289181 289338 212 8 wp 122 186 185 177 163 128 14 10 10 31 31 3.2608 1.3127 -1.4067 0.00018793 FALSE
2 315633 315781 213 20 289333 289483 213 8 wp 184 234 259 207 208 221 23 21 24 40 40 2.7241 0.6807 -0.78635 0.0098082 FALSE
2 315989 316123 215 20 289653 289845 216 8 wp 124 158 164 196 203 161 43 60 50 39 89 0.95905 0.17701 0.12693 0.63204 FALSE
2 316775 316917 224 20 290484 290624 221 8 wp 137 166 220 152 186 110 21 26 15 28 31 2.4885 0.38031 -0.63206 0.14043 FALSE
2 316961 317105 225 20 290657 290811 222 8 wp 95 154 129 167 170 109 22 30 41 33 52 1.4262 0.30541 -0.090685 0.80293 FALSE
2 317109 317259 226 20 290811 290959 223 8 wp 157 195 227 164 197 133 39 78 70 60 69 1.0506 -0.079913 -0.17515 0.51286 FALSE
2 317272 317427 227 20 291008 291132 224 8 wp 216 182 216 191 214 202 136 149 122 92 103 0.017963 -0.6168 0.56586 0.01868 FALSE
2 317438 317575 228 20 291144 291276 225 8 wp 98 116 177 114 151 88 46 52 52 23 48 0.78284 -0.65807 0.48459 0.27313 FALSE
2 317582 317736 229 20 291285 291438 226 8 wp 223 288 270 245 260 208 136 172 142 102 83 0.21024 -0.82368 0.66709 0.0046729 FALSE
2 317742 317898 230 20 291452 291588 227 8 wp 153 223 230 222 234 177 85 53 64 31 67 0.9669 -0.63877 0.68236 0.036816 FALSE
2 317927 318060 231 20 291628 291762 228 8 wp 70 132 158 135 162 82 12 5 3 2 13 3.5315 -0.032276 0.091868 0.90753 FALSE
2 318200 318328 232 20 291904 292028 229 8 wp 180 297 262 219 279 205 31 40 31 37 63 2.2623 0.41005 -0.49826 0.11368 FALSE
2 318349 318503 233 20 292053 292206 230 8 wp 151 262 239 219 252 167 12 16 29 16 48 2.9091 0.58115 -0.62886 0.14345 FALSE
2 318515 318651 234 20 292221 292357 231 8 wp 161 241 223 216 238 187 51 71 64 40 87 1.159 -0.11483 0.13145 0.60056 FALSE
2 319131 319285 240 20 292832 292993 236 8 wp 129 154 146 176 164 188 330 477 359 499 430 -2.0165 0.14472 0.13634 0.64403 FALSE
2 319308 319447 242 20 292995 293151 237 8 wp 173 227 189 163 193 193 291 364 260 411 342 -1.2172 0.18733 -0.30733 0.31956 FALSE
2 319442 319592 244 20 293142 293294 238 8 wp 147 187 173 162 190 154 229 324 228 295 263 -1.2005 -0.01709 -0.010743 0.96455 FALSE
2 319801 319946 250 20 293511 293662 244 8 wp 136 197 204 189 223 188 166 211 165 175 222 -0.60369 -0.0037497 0.14695 0.51756 FALSE
2 319961 320097 251 20 293663 293777 245 8 wp 157 212 213 183 211 136 107 135 124 115 154 0.080003 -0.0022657 -0.15942 0.47938 FALSE
2 320214 320361 254 20 293919 294063 249 8 wp 133 168 148 139 169 123 78 97 80 84 96 0.23268 -0.054485 -0.032607 0.89362 FALSE
2 320514 320674 256 20 294193 294345 252 8 wp 178 223 222 192 204 170 183 223 195 136 190 -0.53516 -0.44365 0.28101 0.22123 FALSE
2 320675 320830 257 20 294382 294530 254 8 wp 174 191 182 175 163 144 146 200 194 130 168 -0.55995 -0.41327 0.20089 0.37368 FALSE
2 321020 321146 259 20 294699 294854 256 8 wp 125 152 152 143 137 171 139 150 114 201 179 -0.49846 0.37108 -0.31305 0.26868 FALSE
2 321175 321327 260 20 294878 295030 257 8 wp 218 240 294 222 267 203 41 71 55 86 115 1.593 0.71691 -0.864 0.00032767 FALSE
2 321352 321496 261 20 295055 295199 258 8 wp 179 191 196 197 217 170 26 29 34 48 54 2.087 0.64202 -0.62842 0.028575 FALSE
2 321524 321680 262 20 295228 295383 259 8 wp 189 289 263 262 313 188 30 24 29 50 78 2.553 1.0504 -1.0338 0.0031636 FALSE
2 321797 321941 263 20 295496 295644 260 8 wp 119 165 164 134 162 98 64 96 89 45 121 0.26122 -0.16776 -0.045507 0.90521 FALSE
2 321953 322067 264 20 295654 295770 261 8 wp 200 223 208 220 203 171 329 353 295 457 363 -1.2158 0.20886 -0.32933 0.33101 FALSE
2 322104 322256 265 20 295784 295957 262 8 wp 167 199 224 213 217 180 407 436 415 592 449 -1.6883 0.18932 -0.16567 0.66825 FALSE
2 322572 322724 269 20 296273 296407 266 8 wp 174 257 214 172 201 130 528 762 507 593 484 -2.0576 -0.25956 -0.12597 0.71568 FALSE
2 322684 322850 270 20 296388 296529 267 8 wp 190 245 233 210 178 192 817 1078 694 909 743 -2.5335 -0.17258 -0.048269 0.90171 FALSE
2 322869 323017 272 20 296573 296691 268 8 wp 185 253 240 244 253 162 713 892 738 769 911 -2.3784 -0.033226 -0.037222 0.91213 FALSE
2 323031 323154 273 20 296706 296853 269 8 wp 105 131 149 171 144 145 422 554 374 486 531 -2.3924 0.0484 0.19031 0.52552 FALSE
2 323640 323770 278 20 297323 297501 276 8 wp 188 248 216 237 203 247 68 64 68 101 137 1.1119 0.68536 -0.62541 0.010849 FALSE
2 324263 324417 281 20 297954 298122 281 8 wp 100 128 141 157 168 69 68 81 69 52 139 0.16724 0.21329 -0.16074 0.76178 FALSE
2 324431 324565 282 20 298136 298264 282 8 wp 197 229 241 242 262 183 250 326 318 312 383 -1.0069 0.08049 -0.069888 0.79502 FALSE
2 324581 324746 283 20 298297 298453 283 8 wp 185 197 191 209 229 185 343 518 377 374 607 -1.6769 0.10483 -0.018262 0.95128 FALSE
2 325065 325242 289 20 298814 298980 289 8 wp 168 230 191 178 215 154 260 393 294 140 329 -1.2608 -0.59163 0.45733 0.22464 FALSE
2 325469 325594 294 20 299169 299290 292 8 wp 165 199 195 192 203 189 56 91 69 64 99 0.79441 0.040149 -0.00023207 0.99924 FALSE
2 325835 325979 299 20 299518 299679 294 8 wp 165 213 208 189 200 125 14 20 20 13 29 2.8543 0.078003 -0.29746 0.41471 FALSE
2 326004 326150 300 20 299703 299860 295 8 wp 208 263 237 273 251 242 26 30 31 33 62 2.4392 0.56427 -0.47353 0.094648 FALSE
2 326269 326434 301 20 299975 300136 296 8 wp 111 133 121 114 114 139 44 64 45 64 75 0.6769 0.31343 -0.32387 0.25124 FALSE
2 326449 326565 302 20 300154 300276 297 8 wp 175 161 186 162 176 159 47 82 47 87 78 1.0032 0.37188 -0.47459 0.06596 FALSE
2 326573 326729 303 20 300300 300434 298 8 wp 174 171 199 161 182 160 60 65 51 50 64 1.0474 -0.18337 0.041054 0.87565 FALSE
2 326930 327084 304 20 300660 300794 299 8 wp 121 169 162 149 149 107 5 14 10 13 44 3.3786 1.4102 -1.5931 7.582e-05 FALSE
2 327109 327243 305 20 300810 300948 300 8 wp 78 101 91 57 62 49 11 12 13 8 22 2.3181 0.16224 -0.87262 0.09908 FALSE
2 327471 327620 307 20 301177 301334 302 8 wp 141 236 234 164 222 127 16 20 17 16 35 2.9264 0.37266 -0.64458 0.1784 FALSE
2 327657 327788 309 20 301360 301493 303 8 wp 132 201 227 168 204 144 24 41 42 42 44 1.7946 0.13876 -0.2735 0.41397 FALSE
2 327826 328003 310 20 301530 301682 304 8 wp 149 219 184 171 197 127 63 74 60 49 89 0.89667 -0.078261 -0.10532 0.68672 FALSE
2 328124 328266 314 20 301829 301967 306 8 wp 123 163 166 181 158 150 84 76 76 111 156 0.34182 0.61113 -0.51793 0.026359 FALSE
2 328285 328426 316 20 301990 302112 308 8 wp 159 215 202 194 196 153 114 115 91 223 231 0.25534 0.95181 -1.0611 2.049e-06 FALSE
2 328422 328562 317 20 302131 302269 309 8 wp 119 166 167 188 144 169 107 129 113 319 260 -0.2206 1.1952 -1.0573 0.003517 FALSE
2 328708 328843 322 20 302432 302548 311 8 wp 132 200 173 144 155 116 75 89 91 166 196 0.39298 0.94962 -1.2545 3.2764e-08 TRUE
2 328894 329021 323 20 302603 302739 312 8 wp 131 136 147 165 178 145 117 117 101 152 174 -0.28065 0.4027 -0.19538 0.38644 FALSE
2 329351 329506 329 20 303071 303208 318 8 wp 123 164 141 138 121 124 89 126 128 51 69 -0.26509 -1.0704 0.88918 0.00042576 FALSE
2 329819 329951 333 20 303522 303656 321 8 wp 156 160 155 160 173 165 121 149 128 125 159 -0.33506 -0.043149 0.094757 0.67379 FALSE
2 329976 330104 334 20 303661 303797 322 8 wp 150 178 152 199 176 153 102 83 70 106 150 0.31941 0.43254 -0.32492 0.22475 FALSE
2 330134 330267 335 20 303822 303972 323 8 wp 105 120 129 151 161 101 40 33 35 38 81 1.1184 0.55599 -0.36833 0.28772 FALSE
2 330426 330572 336 20 304132 304278 324 8 wp 162 274 249 201 239 151 95 150 159 86 159 0.1666 -0.29165 0.059871 0.86583 FALSE
2 330598 330738 337 20 304307 304443 325 8 wp 122 172 132 128 170 154 198 246 231 177 244 -1.2518 -0.24258 0.3078 0.17887 FALSE
2 330752 330893 338 20 304461 304600 326 8 wp 194 242 208 197 201 176 314 397 310 367 377 -1.2456 -0.00082328 -0.19163 0.48672 FALSE
2 330911 331085 339 20 304605 304791 327 8 wp 148 181 152 160 185 180 287 395 283 351 307 -1.579 -0.083601 0.18665 0.4726 FALSE
2 331097 331245 340 20 304806 304950 328 8 wp 171 221 202 177 187 144 165 163 140 158 181 -0.24904 -0.024959 -0.22706 0.31194 FALSE
2 331272 331412 341 20 304981 305134 329 8 wp 140 215 191 189 176 174 77 100 78 104 111 0.50905 0.20546 -0.23941 0.30453 FALSE
2 331443 331569 343 20 305150 305300 330 8 wp 196 226 250 201 224 203 51 56 58 52 88 1.4386 0.19828 -0.31908 0.20292 FALSE
2 331730 331869 344 20 305435 305579 331 8 wp 154 176 160 180 164 128 48 68 42 25 97 1.0626 0.039748 -0.12861 0.74168 FALSE
2 332168 332304 348 20 305870 306008 335 8 wp 186 229 230 180 213 175 127 160 118 162 186 0.088262 0.23094 -0.43873 0.050794 FALSE
2 332771 332913 350 20 306468 306617 337 8 wp 171 198 179 178 194 166 9 9 2 17 29 4.1968 1.6447 -1.6998 7.1028e-05 FALSE
2 332959 333071 351 20 306661 306773 338 8 wp 148 176 132 117 150 133 11 15 6 26 31 3.2592 1.2834 -1.5014 0.00024917 FALSE
2 333098 333232 352 20 306801 306936 339 8 wp 183 208 185 189 213 162 11 11 11 11 33 3.5452 0.85061 -0.91351 0.019247 FALSE
2 333237 333381 353 20 306950 307103 340 8 wp 138 161 161 145 142 149 10 20 14 18 38 2.8087 0.7904 -0.88926 0.016937 FALSE
2 334146 334300 356 20 307888 308001 344 8 wp 126 136 134 152 164 122 88 113 125 59 128 -0.30101 -0.38248 0.49303 0.12637 FALSE
2 334307 334462 357 20 308010 308166 345 8 wp 112 172 161 130 156 88 102 115 138 55 127 -0.27866 -0.55687 0.27988 0.47615 FALSE
2 334462 334582 358 20 308168 308317 346 8 wp 146 174 189 181 181 181 262 392 330 304 354 -1.529 -0.12583 0.19941 0.44668 FALSE
2 334771 334930 362 20 308464 308632 349 8 wp 130 142 143 149 152 177 518 684 573 585 511 -2.6733 -0.22932 0.41325 0.20266 FALSE
2 336430 336578 383 20 310150 310295 369 8 wp 136 137 145 134 161 185 38 68 58 42 83 0.78453 0.045454 0.13246 0.72673 FALSE
2 336610 336766 384 20 310332 310469 370 8 wp 158 160 175 149 188 186 17 33 29 37 42 2.0693 0.45335 -0.39347 0.23168 FALSE
2 337177 337327 386 20 310879 311022 373 8 wp 218 319 274 278 269 222 105 153 110 137 151 0.55672 0.10229 -0.20008 0.3877 FALSE
2 337338 337494 387 20 311028 311165 374 8 wp 179 169 159 188 180 160 105 122 104 156 182 0.039981 0.47559 -0.4526 0.043292 FALSE
2 337532 337664 388 20 311240 311385 375 8 wp 162 221 198 219 198 196 211 258 212 322 343 -0.81717 0.41708 -0.3585 0.14664 FALSE
2 337664 337806 389 20 311376 311520 377 8 wp 170 205 227 208 201 196 229 339 246 313 327 -1.0121 0.11538 -0.12801 0.61518 FALSE
2 337840 337996 390 20 311518 311676 378 8 wp 117 150 155 136 128 127 119 158 103 74 106 -0.43084 -0.63177 0.50181 0.034644 FALSE
2 338173 338326 392 20 311888 312032 385 8 wp 110 126 98 117 114 132 116 133 102 122 169 -0.65207 0.16966 -0.07342 0.75256 FALSE
2 338334 338481 393 20 312045 312165 386 8 wp 113 138 147 142 137 115 96 139 121 79 156 -0.42071 -0.16756 0.12844 0.63912 FALSE
2 338607 338766 394 20 312311 312476 387 8 wp 122 131 145 134 145 117 62 73 71 64 67 0.36621 -0.20557 0.16957 0.52555 FALSE
2 338781 338934 395 20 312492 312644 388 8 wp 184 241 210 216 206 190 114 162 95 118 106 0.19821 -0.26462 0.18847 0.40933 FALSE
2 338944 339091 396 20 312656 312804 389 8 wp 201 226 166 212 223 216 59 83 45 92 89 1.099 0.4152 -0.31177 0.28162 FALSE
2 339114 339268 397 20 312824 312978 390 8 wp 149 199 185 175 196 167 52 70 35 53 54 1.1819 -0.097966 0.089427 0.7382 FALSE
2 339295 339439 398 20 313008 313146 392 8 wp 188 257 248 199 270 186 17 27 24 34 57 2.7629 0.86287 -0.96884 0.0014108 FALSE
2 339562 339718 399 20 313271 313431 393 8 wp 140 145 126 144 158 110 109 148 97 147 135 -0.35448 0.13404 -0.16877 0.49828 FALSE
2 339705 339854 400 20 313414 313560 394 8 wp 178 218 191 174 196 219 278 488 319 451 258 -1.4461 -0.10446 0.092722 0.86667 FALSE
2 339870 340021 401 20 313579 313729 395 8 wp 182 247 211 186 177 186 319 484 327 326 240 -1.3938 -0.5124 0.27448 0.40613 FALSE
2 340024 340179 402 20 313725 313891 396 8 wp 173 197 190 190 211 185 308 397 288 255 211 -1.4033 -0.62411 0.66209 0.0099793 FALSE
2 340201 340323 403 20 313910 314025 397 8 wp 107 152 153 132 157 128 141 153 117 99 114 -0.58915 -0.50375 0.50133 0.030553 FALSE
2 340336 340488 404 20 314047 314204 398 8 wp 122 166 188 179 167 171 66 53 62 37 73 0.79132 -0.29679 0.40208 0.1598 FALSE
2 340503 340658 405 20 314213 314363 399 8 wp 200 223 216 208 212 182 56 54 57 30 46 1.3502 -0.69862 0.58348 0.033243 FALSE
2 340670 340814 406 20 314384 314529 400 8 wp 100 152 119 112 144 105 17 18 24 13 43 2.0583 0.34682 -0.40878 0.28918 FALSE
2 340944 341090 407 20 314638 314789 401 8 wp 175 231 207 190 209 147 62 52 44 75 76 1.3635 0.37853 -0.57325 0.022899 FALSE
2 341085 341257 408 20 314816 314966 402 8 wp 203 224 251 179 194 137 54 47 32 33 54 1.7628 -0.17573 -0.266 0.33861 FALSE
2 341978 342126 411 20 315691 315835 404 8 wp 194 245 244 199 262 156 51 47 32 43 55 1.8021 0.031793 -0.21046 0.49615 FALSE
2 342457 342615 413 20 316166 316322 406 8 wp 163 189 208 132 171 100 59 93 63 65 59 0.80397 -0.33402 -0.17247 0.50369 FALSE
2 342817 342971 416 20 316529 316681 409 8 wp 125 190 168 158 160 114 30 16 19 17 44 2.2888 0.32741 -0.51093 0.15454 FALSE
2 343677 343820 424 20 317400 317532 420 8 wp 160 204 214 216 206 156 215 314 174 308 331 -0.85694 0.32703 -0.353 0.17601 FALSE
2 343844 344049 425 20 317579 317711 421 8 wp 218 228 244 166 180 154 211 334 208 300 259 -0.68857 0.048735 -0.54439 0.061958 FALSE
2 344016 344172 426 20 317725 317883 422 8 wp 200 253 253 265 299 200 151 280 146 317 304 -0.27004 0.58922 -0.50561 0.095194 FALSE
2 344759 344901 432 20 318464 318608 430 8 wp 141 184 184 152 163 147 80 135 94 79 85 0.14257 -0.45517 0.29464 0.21727 FALSE
2 344864 345043 433 20 318563 318712 431 8 wp 162 186 198 143 170 166 159 146 125 66 76 -0.24978 -1.1622 0.95195 0.00050042 FALSE
2 345189 345312 437 20 318891 319023 434 8 wp 149 186 146 173 202 218 108 128 116 115 107 -0.1332 -0.21238 0.49413 0.044164 FALSE
2 345618 345765 441 20 319319 319479 441 8 wp 196 225 235 215 199 189 176 255 169 161 115 -0.4446 -0.64412 0.49789 0.048636 FALSE
2 345898 346050 444 20 319602 319744 444 8 wp 153 237 205 215 238 211 217 285 217 270 182 -0.86293 -0.19027 0.33458 0.30054 FALSE
2 346361 346509 447 20 320067 320206 449 8 wp 123 140 168 115 147 133 261 322 219 140 218 -1.4786 -0.72673 0.58004 0.033435 FALSE
2 346516 346670 448 20 320221 320367 450 8 wp 148 173 147 169 169 163 286 308 247 366 263 -1.4305 0.048796 0.022157 0.95571 FALSE
2 346843 347003 452 20 320548 320700 452 8 wp 148 192 184 165 157 164 42 59 55 64 87 1.1633 0.39763 -0.52503 0.041686 FALSE
2 347012 347166 453 20 320720 320869 454 8 wp 207 243 232 250 234 217 26 34 29 49 51 2.3567 0.61821 -0.60445 0.03165 FALSE
2 347195 347326 454 20 320896 321028 455 8 wp 197 249 201 270 256 255 12 19 24 34 62 2.9745 1.2431 -0.99504 0.0010759 FALSE
2 347407 347552 455 20 321114 321236 456 8 wp 105 142 122 101 126 101 10 12 9 18 14 2.9876 0.49969 -0.69313 0.13325 FALSE
2 347773 347933 457 20 321478 321613 457 8 wp 129 131 127 152 145 152 17 17 14 16 29 2.4334 0.34534 -0.15913 0.68092 FALSE
2 347949 348077 458 20 321652 321780 458 8 wp 266 318 282 256 254 207 42 38 21 51 65 2.5165 0.64271 -0.94477 0.00046235 FALSE
2 348102 348253 459 20 321806 321948 459 8 wp 232 324 285 289 254 257 59 49 61 61 108 1.7177 0.42677 -0.51677 0.035427 FALSE
2 348633 348754 462 20 322308 322457 464 8 wp 144 184 167 220 168 179 264 347 270 375 330 -1.4132 0.14371 0.03116 0.90411 FALSE
2 349235 349367 466 20 322930 323068 471 8 wp 157 165 149 146 179 138 104 121 137 197 218 -0.20247 0.6415 -0.69966 0.0016877 FALSE
2 349407 349549 467 20 323106 323254 472 8 wp 125 192 179 142 150 114 82 93 79 126 140 0.37188 0.51341 -0.82225 0.00041591 FALSE
2 349574 349732 468 20 323273 323433 473 8 wp 118 133 200 112 169 157 47 36 36 49 104 1.3109 0.76158 -0.81516 0.090196 FALSE
2 349757 349913 469 20 323467 323629 474 8 wp 176 220 222 214 217 173 38 52 35 125 214 1.7235 1.8751 -1.9338 4.7851e-14 TRUE
2 349904 350061 470 20 323621 323783 475 8 wp 135 194 177 199 198 156 30 38 42 139 204 1.6116 2.0786 -1.9729 6.6613e-16 TRUE
2 350622 350760 476 20 324329 324462 480 8 wp 93 150 160 141 159 112 26 24 21 24 66 1.8994 0.75541 -0.73938 0.062272 FALSE
2 351222 351379 479 20 324924 325058 483 8 wp 155 214 182 178 203 138 33 39 29 25 36 1.8613 -0.2833 0.16943 0.58605 FALSE
2 351699 351833 483 20 325404 325537 487 8 wp 111 137 125 128 167 163 35 48 38 68 89 1.0429 0.8219 -0.54634 0.049196 FALSE
2 351931 352102 484 20 325636 325805 488 8 wp 141 182 181 160 225 174 46 57 58 41 83 1.058 0.054855 0.07139 0.79773 FALSE
2 352152 352263 486 20 325837 325967 489 8 wp 115 131 136 147 175 134 112 122 122 140 178 -0.48635 0.27614 -0.048715 0.82973 FALSE
2 352305 352463 488 20 325976 326161 491 8 wp 156 164 173 181 222 203 317 365 265 373 371 -1.522 0.10619 0.16443 0.53829 FALSE
2 352464 352604 489 20 326169 326291 492 8 wp 158 185 178 219 178 169 361 449 359 449 410 -1.7471 0.016703 0.075932 0.7917 FALSE
2 352793 352909 491 20 326472 326606 494 8 wp 144 206 189 199 210 154 48 79 89 46 113 0.73196 -0.01991 0.059252 0.86121 FALSE
2 352935 353085 492 20 326621 326786 495 8 wp 144 181 211 159 182 156 22 28 35 22 63 2.0661 0.42796 -0.5567 0.074302 FALSE
2 353088 353240 493 20 326813 326943 496 8 wp 142 158 160 166 154 172 37 24 35 39 41 1.6685 0.17506 -0.10004 0.74401 FALSE
2 353272 353413 494 20 326978 327118 497 8 wp 188 218 190 211 257 178 17 19 23 35 38 2.7549 0.75365 -0.67119 0.035147 FALSE
2 353694 353830 495 20 327394 327532 498 8 wp 223 328 272 239 258 225 106 125 118 142 152 0.64541 0.20023 -0.40811 0.076878 FALSE
2 353877 354009 496 20 327556 327709 499 8 wp 185 241 244 254 226 238 178 204 180 235 213 -0.33796 0.12786 -0.04476 0.85004 FALSE
2 354050 354185 498 20 327744 327885 500 8 wp 153 224 238 217 202 218 185 291 214 271 233 -0.7489 0.020394 0.021403 0.93445 FALSE
2 354339 354497 501 20 328038 328182 504 8 wp 201 218 231 193 247 174 173 216 208 166 194 -0.45972 -0.28453 0.16958 0.4644 FALSE
2 354631 354819 506 20 328337 328487 506 8 wp 198 236 251 208 190 169 269 381 273 242 218 -1.0071 -0.53717 0.23986 0.34673 FALSE
2 354812 354952 508 20 328513 328651 507 8 wp 169 202 212 168 164 154 295 416 309 334 287 -1.3844 -0.2457 -0.039366 0.88118 FALSE
2 354959 355107 509 20 328659 328806 508 8 wp 118 170 168 147 176 155 264 315 270 266 272 -1.49 -0.20678 0.25839 0.2882 FALSE
2 355095 355265 510 20 328809 328969 509 8 wp 144 160 159 160 157 193 340 334 299 274 310 -1.6631 -0.29904 0.4199 0.10123 FALSE
2 355276 355412 511 20 328979 329117 510 8 wp 163 209 190 171 205 203 264 284 271 341 337 -1.1364 0.17514 -0.15071 0.55574 FALSE
2 355432 355568 512 20 329136 329269 511 8 wp 182 235 228 228 228 198 156 216 162 214 244 -0.30881 0.23205 -0.23479 0.31151 FALSE
2 355595 355736 513 20 329295 329437 512 8 wp 221 323 324 317 304 252 94 99 73 84 109 1.1106 -0.021939 0.012009 0.95995 FALSE
2 355934 356068 515 20 329635 329772 514 8 wp 217 268 290 280 313 224 43 23 41 39 85 2.2552 0.63042 -0.58145 0.036432 FALSE
2 356184 356308 516 20 329883 330008 515 8 wp 120 154 164 97 160 105 11 15 21 11 46 2.6286 0.6881 -0.98888 0.032648 FALSE
2 356348 356472 517 20 330044 330170 516 8 wp 168 232 213 198 260 146 16 18 20 16 39 2.9122 0.45114 -0.50444 0.23369 FALSE
2 356483 356617 518 20 330185 330321 517 8 wp 180 184 214 169 188 139 22 21 15 26 55 2.7354 0.91672 -1.1699 0.0002781 FALSE
2 356946 357101 521 20 330633 330789 520 8 wp 140 167 164 197 178 172 228 310 222 378 321 -1.2672 0.34979 -0.15777 0.58226 FALSE
2 357095 357243 522 20 330786 330944 521 8 wp 110 129 143 140 135 141 212 308 247 418 315 -1.5831 0.41433 -0.30955 0.45113 FALSE
2 357266 357403 523 20 330969 331105 523 8 wp 166 222 211 203 213 184 323 446 349 426 346 -1.4827 -0.061852 0.043286 0.87841 FALSE
2 357769 357905 532 20 331502 331636 529 8 wp 124 157 171 168 148 145 265 381 303 398 308 -1.6513 0.050442 -0.040226 0.90579 FALSE
2 358525 358645 539 20 332194 332343 537 8 wp 151 162 138 170 158 169 414 594 411 756 614 -2.2168 0.42805 -0.31729 0.43218 FALSE
2 358621 358761 540 20 332320 332455 538 8 wp 129 157 160 167 163 150 361 576 440 601 593 -2.1985 0.26395 -0.18074 0.55987 FALSE
2 358955 359099 543 20 332631 332759 542 8 wp 161 154 138 165 137 179 423 480 426 695 542 -2.1262 0.3615 -0.30404 0.46557 FALSE
2 359246 359379 545 20 332950 333082 545 8 wp 75 111 102 112 103 100 220 332 314 174 281 -2.1743 -0.49233 0.60631 0.068359 FALSE
2 359414 359543 546 20 333118 333242 546 8 wp 156 162 164 143 150 151 430 573 500 375 462 -2.2154 -0.39809 0.25215 0.40298 FALSE
2 359555 359703 547 20 333232 333380 547 8 wp 120 159 157 186 130 146 334 453 344 321 381 -1.9579 -0.23633 0.30253 0.26255 FALSE
2 359706 359856 548 20 333404 333557 548 8 wp 124 156 155 202 177 205 149 208 185 194 167 -0.90009 -0.12382 0.53206 0.022563 FALSE
2 359867 359997 549 20 333565 333699 549 8 wp 132 142 132 121 131 149 77 68 65 80 82 0.36337 0.067239 -0.10839 0.69313 FALSE
2 360020 360182 550 20 333721 333861 550 8 wp 188 198 177 207 166 166 45 49 53 51 70 1.3573 0.15886 -0.25278 0.34453 FALSE
2 360203 360335 551 20 333905 334037 551 8 wp 181 249 253 235 222 163 28 19 26 23 54 2.6278 0.50379 -0.66738 0.033431 FALSE
2 360594 360740 552 20 334293 334441 552 8 wp 139 234 233 201 217 160 68 78 75 61 93 0.85481 -0.084547 0.00079949 0.99754 FALSE
2 360764 360908 553 20 334465 334610 553 8 wp 183 183 200 207 195 196 198 201 227 233 252 -0.73424 0.07122 -0.019936 0.9323 FALSE
2 360937 361074 554 20 334630 334787 554 8 wp 179 187 176 209 183 209 278 355 241 342 310 -1.2607 0.041904 0.080857 0.76161 FALSE
2 361083 361213 555 20 334783 334915 555 8 wp 169 221 241 213 212 226 310 435 319 428 391 -1.3363 0.09059 -0.058014 0.83844 FALSE
2 361681 361820 561 20 335382 335533 561 8 wp 172 230 232 209 220 183 262 366 293 380 343 -1.1225 0.11714 -0.18902 0.48134 FALSE
2 361828 361982 562 20 335528 335682 563 8 wp 82 157 142 105 135 125 92 108 119 75 107 -0.34988 -0.37544 0.30864 0.29432 FALSE
2 361984 362143 563 20 335684 335842 564 8 wp 197 207 232 243 175 160 123 140 76 101 176 0.33028 0.13824 -0.30815 0.38734 FALSE
2 362164 362311 564 20 335858 336009 565 8 wp 193 242 234 254 224 230 51 52 53 62 91 1.5112 0.40929 -0.3482 0.16169 FALSE
2 362325 362475 565 20 336018 336174 566 8 wp 176 187 188 184 175 228 29 37 39 47 44 1.8126 0.24649 -0.17342 0.64437 FALSE
2 362490 362638 566 20 336193 336339 567 8 wp 97 168 137 135 173 94 6 3 8 3 12 3.9518 0.23415 -0.25832 0.70018 FALSE
2 362801 362957 567 20 336503 336661 568 8 wp 165 226 289 213 229 222 17 21 26 42 47 2.8106 0.9214 -0.96451 0.0087753 FALSE
2 362982 363128 568 20 336684 336831 569 8 wp 168 217 216 225 237 208 28 33 37 31 85 2.0281 0.67204 -0.537 0.050146 FALSE
2 363169 363280 569 20 336869 337007 570 8 wp 145 131 146 171 214 190 22 41 23 55 95 1.7324 1.2471 -0.83434 0.0093342 FALSE
2 363294 363436 570 20 337011 337161 571 8 wp 134 133 119 156 142 138 47 62 66 78 101 0.56532 0.47591 -0.33219 0.19996 FALSE
2 363446 363582 571 20 337145 337277 572 8 wp 102 135 136 133 145 109 90 142 146 135 180 -0.60324 0.18256 -0.15373 0.53955 FALSE
2 363605 363745 572 20 337309 337449 573 8 wp 101 131 129 127 133 115 147 226 195 137 232 -1.2336 -0.18457 0.21731 0.4287 FALSE
2 363930 364088 1 20 337628 337814 1 9 wp 132 151 181 209 194 166 255 298 280 240 285 -1.4341 -0.22396 0.49344 0.043832 FALSE
2 364936 365093 15 20 338658 338818 15 9 wp 186 197 238 183 224 187 160 215 162 209 231 -0.36853 0.16629 -0.25691 0.26282 FALSE
2 365107 365263 16 20 338828 338982 16 9 wp 182 210 236 189 221 179 146 186 132 186 227 -0.14499 0.28026 -0.39818 0.078436 FALSE
2 365269 365434 17 20 339010 339160 17 9 wp 169 176 183 184 207 171 59 59 71 58 97 0.89674 0.14575 -0.086223 0.7282 FALSE
2 365446 365583 18 20 339169 339308 18 9 wp 176 207 218 200 181 174 38 21 33 45 77 2.1126 0.8348 -0.97303 0.00046297 FALSE
2 365621 365759 19 20 339346 339484 19 9 wp 153 211 191 194 193 153 23 13 21 21 36 2.6875 0.43325 -0.49651 0.14595 FALSE
2 366022 366144 21 20 339747 339883 21 9 wp 151 202 235 233 227 211 26 36 23 43 54 2.2024 0.63907 -0.46534 0.10552 FALSE
2 366179 366322 22 20 339903 340030 22 9 wp 169 176 187 183 156 150 27 29 21 46 65 2.2087 0.96973 -1.1201 0.00015616 FALSE
2 366338 366484 23 20 340062 340208 23 9 wp 232 301 314 278 332 253 40 25 30 49 85 2.5592 0.92517 -0.92162 0.00057294 FALSE
2 366500 366646 24 20 340228 340362 24 9 wp 73 134 147 110 143 65 2 9 5 2 11 3.8841 0.14058 -0.31558 0.69795 FALSE
2 366896 367047 26 20 340621 340771 26 9 wp 147 186 214 146 177 126 68 79 79 39 85 0.68367 -0.43615 0.12724 0.62661 FALSE
2 367053 367209 27 20 340779 340932 27 9 wp 198 202 207 242 200 196 174 226 213 173 184 -0.59158 -0.32926 0.37061 0.11062 FALSE
2 367680 367838 33 20 341404 341538 36 9 wp 178 199 187 213 201 205 218 305 225 194 181 -0.98042 -0.53293 0.64155 0.0070613 FALSE
2 367855 367992 34 20 341576 341697 38 9 wp 129 202 192 194 180 169 189 271 204 160 170 -0.93117 -0.55125 0.59102 0.010115 FALSE
2 367994 368131 35 20 341693 341861 39 9 wp 94 116 124 127 134 99 73 72 89 47 57 -0.081665 -0.73275 0.81449 0.0036965 FALSE
2 368131 368261 36 20 341854 341986 40 9 wp 130 182 183 159 185 131 98 104 94 55 105 0.14783 -0.45699 0.37423 0.11938 FALSE
2 368592 368732 40 20 342315 342457 43 9 wp 120 94 156 111 143 138 138 144 149 147 155 -0.806 -0.070435 0.12638 0.63801 FALSE
2 368828 368963 42 20 342550 342676 44 9 wp 128 130 152 143 145 172 283 509 269 404 278 -1.9223 -0.13217 0.27919 0.62253 FALSE
2 368939 369096 43 20 342684 342831 45 9 wp 133 179 188 170 156 173 276 388 280 233 328 -1.4992 -0.30515 0.28913 0.25095 FALSE
2 369118 369252 44 20 342842 342976 46 9 wp 124 141 165 153 138 129 211 272 201 238 291 -1.2513 0.077463 -0.13487 0.56013 FALSE
2 369269 369423 45 20 342993 343145 47 9 wp 165 193 192 168 200 209 146 213 170 245 326 -0.5205 0.55744 -0.50803 0.027921 FALSE
2 369451 369585 46 20 343171 343311 48 9 wp 153 204 204 183 196 149 42 56 58 64 78 1.2583 0.31013 -0.42149 0.10053 FALSE
2 369611 369749 47 20 343336 343472 49 9 wp 106 186 173 160 164 126 18 21 27 17 38 2.2146 0.16806 -0.22909 0.53766 FALSE
2 369926 370090 48 20 343670 343799 50 9 wp 161 152 150 156 171 169 40 68 46 133 167 1.0204 1.4137 -1.345 2.1485e-08 TRUE
2 370116 370259 49 20 343841 343984 51 9 wp 173 186 168 198 206 186 49 87 65 261 314 0.82114 1.9705 -1.8378 7.7716e-16 TRUE
2 370426 370558 53 20 344150 344282 53 9 wp 86 105 98 118 125 86 17 23 14 119 135 1.8393 2.685 -2.5285 9.992e-16 TRUE
2 370843 370993 56 20 344571 344718 57 9 wp 85 86 84 210 173 176 14 21 12 193 167 1.8699 3.4055 -2.3035 9.7839e-10 TRUE
2 371313 371456 57 20 345009 345157 58 9 wp 94 124 131 211 199 145 28 25 21 197 123 1.6357 2.5824 -1.939 0.00034244 FALSE
2 371868 371996 59 20 345571 345717 62 9 wp 112 110 91 154 171 110 19 55 34 169 171 0.9837 2.1284 -1.6991 8.2999e-08 TRUE
2 372010 372163 60 20 345731 345885 63 9 wp 100 162 128 144 143 141 40 62 54 178 208 0.73479 1.7577 -1.6393 7.9776e-12 TRUE
2 372479 372631 65 20 346215 346340 69 9 wp 170 179 174 164 195 166 122 175 158 701 505 -0.36908 1.8867 -1.9148 0.0022827 FALSE
2 373381 373553 70 20 347088 347240 77 9 wp 126 146 171 105 127 89 69 96 75 56 77 0.30237 -0.40517 -0.086683 0.74306 FALSE
2 373891 374040 73 20 347607 347729 81 9 wp 123 122 124 114 144 139 205 275 237 205 284 -1.5335 -0.11022 0.18799 0.41673 FALSE
2 374388 374534 79 20 348099 348243 86 9 wp 181 161 163 195 177 175 681 869 623 918 724 -2.6681 0.069756 0.006169 0.98764 FALSE
2 374489 374631 80 20 348199 348341 87 9 wp 142 144 152 163 179 111 451 686 487 554 575 -2.4546 -0.058133 0.064476 0.83935 FALSE
2 375092 375226 86 20 348799 348930 92 9 wp 136 176 157 203 163 134 168 227 161 203 192 -0.82545 -0.032422 0.09765 0.66474 FALSE
2 375210 375372 87 20 348916 349058 94 9 wp 136 170 151 193 143 134 115 143 113 138 141 -0.28213 0.041255 -0.026764 0.90577 FALSE
2 375516 375681 90 20 349280 349412 99 9 wp 151 183 176 146 161 134 38 29 38 37 48 1.6876 0.13111 -0.36678 0.22174 FALSE
2 376351 376496 92 20 350058 350199 102 9 wp 90 135 102 134 151 89 22 21 33 19 58 1.5032 0.42012 -0.25757 0.57208 FALSE
2 376720 376848 95 20 350428 350576 105 9 wp 119 153 127 175 157 155 148 214 206 164 228 -1.0906 -0.092184 0.35653 0.11366 FALSE
2 376865 377009 96 20 350572 350717 107 9 wp 164 196 191 208 203 172 346 483 409 418 389 -1.7462 -0.15307 0.20719 0.4753 FALSE
2 377159 377292 99 20 350865 351005 109 9 wp 90 106 105 147 139 133 318 453 341 283 368 -2.461 -0.3231 0.77636 0.0030935 FALSE
2 377710 377842 104 20 351421 351543 117 9 wp 93 104 99 180 157 149 166 236 188 410 443 -1.5705 0.98856 -0.30038 0.21447 FALSE
2 378328 378452 112 20 352044 352159 124 9 wp 146 127 126 126 110 104 32 33 29 74 54 1.5141 0.90614 -1.1783 0.0016911 FALSE
2 378463 378600 113 20 352170 352312 125 9 wp 116 121 127 121 94 84 19 15 16 29 18 2.2787 0.36343 -0.67925 0.09437 FALSE
2 379052 379199 114 20 352752 352902 128 9 wp 117 186 143 129 162 95 54 58 34 52 80 1.0181 0.2905 -0.52575 0.13107 FALSE
2 379219 379378 116 20 352926 353060 129 9 wp 130 181 168 222 210 168 48 103 52 105 139 0.66609 0.72423 -0.42273 0.074603 FALSE
2 379402 379541 118 20 353074 353240 130 9 wp 237 272 241 231 233 213 133 163 102 187 160 0.33793 0.2651 -0.44135 0.06124 FALSE
2 380169 380312 125 20 353876 354037 136 9 wp 129 196 169 180 163 169 41 36 29 29 41 1.6251 -0.15969 0.19659 0.51963 FALSE
2 380390 380503 126 20 354092 354214 137 9 wp 159 178 169 199 183 162 102 81 51 69 86 0.51954 -0.1637 0.23772 0.46813 FALSE
2 380519 380664 127 20 354227 354373 138 9 wp 183 189 195 233 173 201 111 106 59 122 94 0.45572 0.10675 -0.035067 0.92636 FALSE
2 380702 380824 128 20 354409 354539 139 9 wp 231 294 239 259 236 242 84 95 83 132 90 0.95861 0.22497 -0.29954 0.25256 FALSE
2 380854 381005 129 20 354566 354710 140 9 wp 171 155 200 193 202 173 63 80 58 71 97 0.81194 0.18607 -0.10665 0.66215 FALSE
2 381015 381168 130 20 354721 354877 141 9 wp 178 279 234 207 196 148 51 65 34 34 81 1.6159 0.047062 -0.39429 0.22702 FALSE
2 381204 381352 131 20 354910 355058 142 9 wp 104 148 140 127 124 120 58 33 31 23 55 1.0695 -0.24331 0.14849 0.69666 FALSE
2 381413 381553 133 20 355098 355252 143 9 wp 169 239 201 179 163 225 198 181 123 121 146 -0.3223 -0.47763 0.36996 0.35007 FALSE
2 381611 381741 134 20 355299 355431 144 9 wp 202 220 215 187 169 171 156 201 140 79 142 -0.2178 -0.73187 0.43154 0.059444 FALSE
2 381779 381925 135 20 355470 355621 145 9 wp 211 299 263 205 234 186 103 157 112 82 135 0.47418 -0.33336 0.0048845 0.98309 FALSE
2 381957 382112 136 20 355670 355802 146 9 wp 145 239 235 199 216 162 82 115 106 84 137 0.43619 -0.017126 -0.10023 0.68151 FALSE
2 382118 382279 137 20 355810 355971 147 9 wp 256 349 324 316 331 223 311 398 289 461 347 -0.6888 0.17044 -0.29362 0.36481 FALSE
2 382293 382428 138 20 355984 356128 148 9 wp 168 189 206 189 185 226 282 276 233 332 301 -1.0842 0.12813 -0.051633 0.86445 FALSE
2 382461 382619 139 20 356149 356301 149 9 wp 199 228 202 269 282 266 253 302 245 449 307 -0.92651 0.39419 -0.044793 0.91207 FALSE
2 382626 382803 140 20 356308 356465 150 9 wp 132 208 186 243 259 193 112 148 130 202 204 -0.15973 0.51239 -0.1308 0.56116 FALSE
2 382810 382956 141 20 356505 356655 151 9 wp 152 248 220 181 193 171 91 134 127 96 124 0.22569 -0.23125 0.030818 0.89271 FALSE
2 383096 383246 142 20 356790 356914 152 9 wp 164 148 188 180 183 194 61 61 41 62 97 1.0376 0.39756 -0.26896 0.36521 FALSE
2 383273 383411 143 20 356966 357104 153 9 wp 239 281 237 264 266 239 76 112 91 141 153 0.8651 0.53 -0.53596 0.01996 FALSE
2 383426 383582 144 20 357131 357277 154 9 wp 195 239 254 231 238 234 100 117 88 215 181 0.58719 0.83693 -0.82524 0.00029511 FALSE
2 383757 383887 148 20 357451 357580 157 9 wp 133 150 129 156 135 177 181 253 186 166 253 -1.1623 -0.12348 0.28692 0.23572 FALSE
2 383929 384073 149 20 357624 357766 158 9 wp 194 225 231 227 219 195 386 449 345 493 491 -1.4449 0.19212 -0.23853 0.42632 FALSE
2 384657 384839 155 20 358408 358557 169 9 wp 187 255 246 172 206 162 179 244 198 143 174 -0.43736 -0.52094 0.14972 0.51747 FALSE
2 384991 385110 158 20 358683 358801 173 9 wp 129 152 150 97 106 96 81 117 109 84 123 -0.091215 -0.12579 -0.42644 0.080017 FALSE
2 385133 385289 161 20 358827 358960 175 9 wp 148 173 198 154 176 151 98 133 97 108 109 0.08056 -0.14068 0.0077234 0.97328 FALSE
2 385286 385457 163 20 358976 359148 176 9 wp 99 141 148 205 194 182 96 126 103 118 153 -0.33284 0.18325 0.38177 0.094145 FALSE
2 385494 385623 164 20 359142 359313 179 9 wp 167 259 221 250 244 208 86 110 81 91 134 0.63452 0.14211 -0.042817 0.85265 FALSE
2 385635 385781 165 20 359322 359468 181 9 wp 153 199 148 203 236 239 113 119 108 182 146 -0.032471 0.40589 0.012637 0.96596 FALSE
2 385791 385931 166 20 359482 359624 182 9 wp 123 190 152 174 183 161 56 84 58 60 82 0.6477 -0.030733 0.16768 0.50906 FALSE
2 386406 386553 169 20 360102 360248 185 9 wp 191 234 229 182 209 177 34 33 52 41 75 1.8677 0.39468 -0.62257 0.020338 FALSE
2 386561 386731 170 20 360256 360398 186 9 wp 157 203 214 206 213 152 50 37 53 55 67 1.4375 0.23719 -0.2707 0.30401 FALSE
2 386726 386858 171 20 360417 360551 187 9 wp 252 280 233 253 256 202 145 203 145 197 184 0.06391 0.091152 -0.23246 0.32015 FALSE
2 386888 387049 172 20 360587 360748 188 9 wp 180 209 230 201 214 158 287 358 292 278 330 -1.1821 -0.1772 0.03659 0.88851 FALSE
2 387026 387176 173 20 360718 360870 189 9 wp 211 269 233 212 247 221 411 532 375 511 420 -1.4654 -0.030047 -0.061484 0.84148 FALSE
2 387200 387338 174 20 360897 361033 190 9 wp 182 221 230 194 248 189 277 361 328 220 316 -1.1947 -0.4124 0.38178 0.14505 FALSE
2 387351 387490 175 20 361045 361208 191 9 wp 118 130 162 182 198 189 201 277 216 249 233 -1.3392 -0.063931 0.51554 0.027326 FALSE
2 387663 387809 178 20 361360 361494 193 9 wp 128 164 161 177 157 136 129 131 156 106 151 -0.47279 -0.26399 0.29315 0.20691 FALSE
2 387805 387951 179 20 361527 361675 194 9 wp 155 179 194 201 189 183 243 248 204 181 205 -0.98783 -0.40743 0.50252 0.03129 FALSE
2 387990 388146 180 20 361688 361840 195 9 wp 203 282 249 205 224 223 201 233 167 178 172 -0.30036 -0.3256 0.13838 0.55701 FALSE
2 388704 388840 189 20 362397 362533 205 9 wp 100 140 116 177 190 168 80 89 86 163 104 -0.11236 0.53686 0.030271 0.93441 FALSE
2 389078 389200 194 20 362732 362880 209 9 wp 110 164 119 144 162 137 32 21 27 34 62 1.699 0.68969 -0.5386 0.0893 FALSE
2 389321 389478 196 20 363030 363164 211 9 wp 98 115 112 153 160 170 12 25 13 40 39 2.1261 1.1193 -0.56807 0.11011 FALSE
2 389663 389809 198 20 363297 363476 213 9 wp 99 110 121 132 139 109 13 18 17 10 43 2.1999 0.56863 -0.3942 0.31697 FALSE
2 389802 389933 199 20 363498 363641 214 9 wp 174 224 216 223 221 159 32 33 33 50 49 2.0586 0.46238 -0.51625 0.067157 FALSE
2 390066 390188 200 20 363765 363883 215 9 wp 165 256 246 244 251 175 38 28 30 45 83 2.1909 0.8375 -0.85159 0.0063826 FALSE
2 390225 390373 201 20 363922 364074 216 9 wp 137 184 177 181 167 146 61 59 68 86 135 0.81134 0.66493 -0.69865 0.0037983 FALSE
2 390421 390543 202 20 364096 364242 217 9 wp 131 191 211 194 232 169 68 98 79 72 151 0.53149 0.29271 -0.15218 0.62179 FALSE
2 390728 390872 204 20 364416 364575 220 9 wp 133 170 188 197 203 155 98 84 91 86 128 0.24845 0.078212 0.074411 0.74928 FALSE
2 397279 397411 7 20 370976 371130 6 10 wp 102 125 133 113 143 150 440 518 491 343 521 -2.6 -0.31779 0.47613 0.10888 FALSE
2 397407 397562 9 20 371113 371269 7 10 wp 151 196 201 170 167 140 477 647 494 511 496 -2.1448 -0.22093 -0.0015045 0.9962 FALSE
2 397568 397710 10 20 371257 371409 8 10 wp 131 182 170 242 243 211 299 430 344 386 474 -1.734 0.13228 0.37484 0.18722 FALSE
2 397713 397860 11 20 371446 371574 9 10 wp 165 190 176 200 219 171 137 146 169 117 176 -0.35684 -0.19547 0.31716 0.15898 FALSE
2 397866 398026 12 20 371582 371746 10 10 wp 172 176 171 188 171 197 80 98 86 102 84 0.39781 -0.048097 0.12181 0.62494 FALSE
2 398011 398162 13 20 371736 371880 11 10 wp 137 141 169 183 178 148 37 34 49 51 52 1.3086 0.22226 -0.064039 0.82239 FALSE
2 398183 398314 14 20 371899 372034 12 10 wp 190 240 207 210 241 152 30 26 33 52 49 2.25 0.62816 -0.74056 0.011996 FALSE
2 398822 398947 17 20 372539 372669 17 10 wp 156 183 186 164 179 193 177 240 169 180 207 -0.7365 -0.14535 0.15594 0.49279 FALSE
2 398967 399140 18 20 372701 372865 18 10 wp 172 249 220 213 212 162 256 263 244 173 192 -0.85031 -0.6235 0.4736 0.04859 FALSE
2 399209 399327 21 20 372929 373049 20 10 wp 129 150 137 140 169 117 221 282 200 255 185 -1.3333 -0.20012 0.1996 0.56305 FALSE
2 399692 399813 29 20 373367 373543 28 10 wp 133 146 144 184 247 178 262 317 262 254 246 -1.5725 -0.29522 0.7885 0.0012845 FALSE
2 399853 399977 31 20 373575 373699 30 10 wp 125 166 174 162 179 95 249 385 287 318 259 -1.5642 -0.19653 0.070794 0.82487 FALSE
2 399997 400126 32 20 373681 373846 31 10 wp 183 198 192 191 214 190 424 512 426 498 411 -1.8282 -0.11842 0.14281 0.63814 FALSE
2 400146 400286 33 20 373863 374003 32 10 wp 193 195 220 183 269 167 134 229 179 185 211 -0.40053 0.0075411 -0.019532 0.93719 FALSE
2 400305 400441 34 20 374024 374165 33 10 wp 117 156 163 180 174 186 91 113 101 99 154 -0.073302 0.16781 0.12487 0.58602 FALSE
2 400468 400600 35 20 374177 374320 34 10 wp 149 237 208 158 218 184 41 51 53 39 76 1.438 0.095265 -0.19339 0.53841 FALSE
2 400622 400781 36 20 374355 374495 35 10 wp 139 188 167 174 213 122 24 20 28 20 38 2.1814 0.11371 -0.10346 0.78695 FALSE
2 400809 400947 37 20 374525 374667 36 10 wp 134 189 173 196 168 159 26 20 24 16 40 2.2298 0.10804 -0.050924 0.87966 FALSE
2 401115 401272 38 20 374837 374993 37 10 wp 106 154 162 148 177 128 35 39 31 12 64 1.4107 -0.059803 0.14252 0.71043 FALSE
2 401303 401442 39 20 375004 375161 38 10 wp 230 273 266 261 295 230 156 179 145 220 201 0.094817 0.26649 -0.26373 0.26642 FALSE
2 401433 401593 41 20 375175 375322 39 10 wp 191 243 255 264 234 226 135 178 122 168 222 0.080545 0.28898 -0.23735 0.30107 FALSE
2 402387 402537 53 20 376124 376265 53 10 wp 160 175 189 160 206 143 111 159 113 114 130 -0.12362 -0.19668 0.12362 0.58563 FALSE
2 402685 402827 58 20 376399 376576 55 10 wp 166 199 177 202 208 204 88 123 97 95 123 0.23707 -0.050979 0.20709 0.36754 FALSE
2 402831 402957 59 20 376521 376691 56 10 wp 132 149 179 185 193 176 90 103 76 94 106 0.1885 0.019835 0.22565 0.33757 FALSE
2 403169 403296 63 20 376878 377014 59 10 wp 147 151 159 169 166 171 138 184 137 173 144 -0.58163 -0.070677 0.19156 0.3979 FALSE
2 404001 404158 73 20 377723 377859 70 10 wp 156 193 128 153 176 162 238 303 204 198 218 -1.2176 -0.38695 0.4004 0.088163 FALSE
2 404137 404287 74 20 377855 378005 71 10 wp 174 213 199 222 233 211 314 518 339 449 374 -1.5642 -0.024895 0.1853 0.58095 FALSE
2 404310 404466 75 20 378031 378177 72 10 wp 143 177 173 163 155 144 184 267 219 159 219 -1.0217 -0.37964 0.26282 0.25042 FALSE
2 404449 404608 77 20 378170 378329 73 10 wp 251 302 292 283 303 260 480 628 472 580 503 -1.4818 -0.076611 0.052217 0.87281 FALSE
2 404627 404772 78 20 378349 378494 74 10 wp 175 230 220 235 241 180 285 464 403 275 396 -1.4592 -0.33308 0.37645 0.18132 FALSE
2 404786 404915 79 20 378482 378637 75 10 wp 156 199 210 194 233 154 83 141 123 98 156 0.12391 -0.0061445 0.018678 0.94009 FALSE
2 404948 405087 80 20 378667 378807 76 10 wp 180 208 220 207 200 191 75 78 73 61 97 0.83998 -0.081348 0.033825 0.88846 FALSE
2 405103 405254 81 20 378817 378955 77 10 wp 133 190 196 164 170 138 23 24 21 18 46 2.339 0.34546 -0.50157 0.13164 FALSE
2 406621 406763 4 21 1447 1570 3 11 wp 216 247 210 189 194 204 37 47 24 61 54 2.0648 0.54792 -0.77036 0.0065364 FALSE
[truncated: 38,897 more rows]
