# Supplementary material for: The complex pattern of epigenomic variation between natural yeast strains at single-nucleosome resolution
Source: Epigenetics Chromatin. 2015 Jul 31;8:26. doi: 10.1186/s13072-015-0019-3 (PMC4520285; doi:10.1186/s13072-015-0019-3)
Supplement: Additional file 22: — Table of SNEP detection between BY and YJM strains. [file 13072_2015_19_MOESM22_ESM.zip › Supplementary_File_16/BY_YJM_H4K12ac_wpunr_snep.tab]

chr_BY lower_bound_BY upper_bound_BY index_nuc_BY chr_YJM lower_bound_YJM upper_bound_YJM index_nuc_YJM cur_index form BY_Mnase_Seq_1 BY_Mnase_Seq_2 BY_Mnase_Seq_3 YJM_Mnase_Seq_7 YJM_Mnase_Seq_8 YJM_Mnase_Seq_9 BY_H4K12ac_43 BY_H4K12ac_44 YJM_H4K12ac_49 YJM_H4K12ac_50 YJM_H4K12ac_51 manipMnase_Seq strainYJM manipMnase_Seq:strainYJM pvalsGLM snep_index
1 30057 30208 1 8 3504 3634 1 1 wp 91 130 145 70 95 108 168 232 229 283 303 -1.2182 -1.1833 0.75099 0.0019726 FALSE
1 30622 30782 5 8 4087 4232 7 1 wp 141 186 167 140 192 105 158 275 297 469 570 -0.86984 -0.59474 0.38752 0.069502 FALSE
1 30818 30963 6 8 4271 4413 8 1 wp 160 236 231 200 279 166 175 254 264 370 491 -0.53804 -0.84211 0.85911 0.00022102 FALSE
1 31270 31409 8 8 4748 4886 10 1 wp 126 176 173 174 205 91 131 184 246 311 422 -0.49589 -0.59133 0.54212 0.082209 FALSE
1 31519 31649 9 8 4963 5073 11 1 wp 148 141 144 170 163 169 109 192 295 447 529 -0.53255 -0.13929 0.32573 0.069536 FALSE
1 31890 32025 13 8 5306 5479 16 1 wp 138 171 144 187 159 203 196 277 673 956 934 -1.1399 0.22421 0.034828 0.85663 FALSE
1 32197 32347 16 8 5638 5789 19 1 wp 165 192 190 181 174 170 220 400 814 1289 1327 -1.2346 0.26165 -0.34416 0.045656 FALSE
1 32678 32829 21 8 6120 6248 25 1 wp 126 139 126 133 148 154 151 262 434 804 752 -1.1367 0.046473 0.083574 0.65254 FALSE
1 32835 32965 22 8 6260 6406 26 1 wp 180 202 170 208 166 177 201 273 505 865 902 -0.85706 0.020002 -0.048572 0.77547 FALSE
1 33133 33270 23 8 6578 6738 27 1 wp 196 253 236 207 210 155 177 272 356 526 557 -0.46277 -0.53696 0.25147 0.13299 FALSE
1 33299 33460 24 8 6770 6905 28 1 wp 111 158 154 139 150 135 135 214 246 328 382 -0.79519 -0.75863 0.74272 4.7852e-05 FALSE
1 33473 33634 25 8 6919 7078 29 1 wp 160 192 227 168 191 166 187 297 504 766 848 -0.81188 -0.09009 -0.072364 0.66947 FALSE
1 33641 33823 26 8 7117 7268 30 1 wp 203 208 181 205 191 179 236 336 503 1045 858 -1.0199 -0.17533 0.099727 0.67625 FALSE
1 33925 34069 28 8 7365 7485 32 1 wp 160 165 157 151 115 105 182 303 423 678 575 -1.066 -0.4144 0.0060977 0.97547 FALSE
1 34124 34278 30 8 7565 7707 35 1 wp 147 176 159 151 123 128 171 276 401 716 737 -0.95724 -0.17701 -0.10831 0.53137 FALSE
1 34803 34920 35 8 8202 8362 44 1 wp 145 207 197 187 207 168 185 264 385 724 820 -0.79119 -0.14691 0.16024 0.35281 FALSE
1 34976 35095 36 8 8398 8529 45 1 wp 126 143 141 124 129 127 182 291 268 390 593 -1.271 -0.83213 0.69888 0.0007455 FALSE
1 35321 35477 38 8 8780 8923 49 1 wp 150 153 172 149 157 168 178 287 473 975 941 -1.0303 0.11884 -0.14525 0.51877 FALSE
1 35635 35761 41 8 9075 9203 52 1 wp 194 247 226 196 159 174 232 342 591 1056 994 -0.8587 -0.031013 -0.32386 0.057072 FALSE
1 35782 35939 42 8 9248 9380 54 1 wp 121 191 172 125 127 143 182 283 476 843 768 -1.018 -0.058625 -0.24891 0.15105 FALSE
1 35964 36078 43 8 9396 9544 55 1 wp 155 170 153 180 142 147 138 246 437 954 827 -0.73026 0.29971 -0.35559 0.20762 FALSE
1 36085 36237 44 8 9525 9679 56 1 wp 163 197 206 180 144 205 139 230 469 915 811 -0.44658 0.3444 -0.45381 0.061385 FALSE
1 36247 36364 45 8 9676 9808 57 1 wp 86 137 137 117 146 93 139 201 309 513 521 -0.99849 -0.24745 0.2101 0.25789 FALSE
1 36522 36666 46 8 9959 10099 58 1 wp 197 251 257 202 193 201 174 342 391 817 762 -0.59537 -0.28568 0.026582 0.9085 FALSE
1 36672 36822 47 8 10112 10262 59 1 wp 185 239 215 168 193 183 162 228 466 938 826 -0.36761 0.26938 -0.52208 0.0083688 FALSE
1 36834 36962 48 8 10271 10405 60 1 wp 186 215 208 206 223 171 171 234 625 1252 1074 -0.49234 0.61534 -0.66631 0.003366 FALSE
1 36971 37143 49 8 10413 10586 61 1 wp 221 185 224 238 240 225 176 261 698 1480 1409 -0.53293 0.78068 -0.65908 0.017123 FALSE
1 37145 37259 50 8 10587 10699 62 1 wp 140 178 158 139 176 122 132 194 384 583 608 -0.52784 0.050771 -0.20025 0.25651 FALSE
1 37705 37851 54 8 11145 11293 66 1 wp 133 209 205 183 168 140 145 226 397 627 652 -0.51664 -0.045735 -0.1282 0.45538 FALSE
1 37888 38012 55 8 11326 11457 67 1 wp 128 178 198 191 178 191 117 160 355 492 582 -0.21904 0.14238 -0.0062312 0.97184 FALSE
1 38224 38370 59 8 11663 11808 70 1 wp 179 206 207 200 207 195 88 127 309 645 571 0.38841 0.58545 -0.58493 0.001316 FALSE
1 38394 38545 60 8 11831 11980 71 1 wp 165 167 146 192 163 186 77 124 258 552 448 0.19487 0.41038 -0.26107 0.3485 FALSE
1 38550 38698 61 8 11995 12166 72 1 wp 132 191 155 185 184 185 83 108 261 397 412 0.24208 0.25909 -0.065128 0.73189 FALSE
1 38738 38885 62 8 12181 12315 73 1 wp 157 229 187 188 193 196 93 119 250 365 384 0.3514 0.010728 -0.018787 0.91869 FALSE
1 38892 39035 63 8 12334 12488 74 1 wp 136 161 205 157 165 151 100 141 210 391 366 -0.019659 -0.22971 0.12357 0.50765 FALSE
1 39202 39338 64 8 12645 12776 75 1 wp 199 214 215 223 238 198 148 224 417 609 786 -0.31305 0.054931 -0.013417 0.93691 FALSE
1 39354 39501 65 8 12792 12942 76 1 wp 154 194 211 197 201 171 89 193 286 482 559 -0.06209 0.02382 -0.019834 0.91941 FALSE
1 39516 39651 66 8 12960 13097 77 1 wp 122 145 126 146 160 142 76 142 267 310 406 -0.20878 -0.025898 0.18992 0.33045 FALSE
1 39684 39800 67 8 13126 13254 78 1 wp 137 188 175 147 145 124 108 126 212 331 373 0.0062484 -0.27175 -0.015068 0.93688 FALSE
1 39825 39967 68 8 13286 13421 79 1 wp 177 224 232 201 189 137 95 152 238 393 427 0.287 -0.12668 -0.16272 0.36369 FALSE
1 39979 40108 69 8 13452 13576 80 1 wp 141 169 182 150 168 140 83 112 177 290 303 0.25683 -0.25004 0.12342 0.53096 FALSE
1 40138 40290 70 8 13581 13732 81 1 wp 145 146 137 159 159 149 58 89 210 313 313 0.47652 0.2919 -0.19448 0.35006 FALSE
1 40297 40454 72 8 13737 13897 82 1 wp 143 169 163 175 185 152 84 95 214 349 333 0.32343 0.08855 -0.005855 0.97616 FALSE
1 40614 40738 74 8 14057 14178 85 1 wp 144 181 193 184 186 155 62 78 195 416 338 0.80676 0.52009 -0.5233 0.0092242 FALSE
1 40746 40867 76 8 14204 14334 87 1 wp 129 152 158 145 163 173 54 75 217 308 284 0.69203 0.43672 -0.32483 0.12592 FALSE
1 41059 41213 79 8 14500 14653 92 1 wp 160 173 187 190 180 172 71 107 193 445 342 0.47719 0.22031 -0.18554 0.39108 FALSE
1 41237 41369 80 8 14681 14814 93 1 wp 171 184 150 199 207 180 66 97 226 355 327 0.56425 0.25988 -0.074669 0.70227 FALSE
1 41353 41524 81 8 14823 14962 94 1 wp 180 174 199 170 174 158 87 105 146 333 317 0.44405 -0.21455 0.045514 0.84147 FALSE
1 41671 41843 83 8 15098 15280 97 1 wp 78 110 115 136 145 119 45 67 135 249 216 0.35861 0.19441 0.18631 0.45037 FALSE
1 42149 42264 85 8 15594 15712 99 1 wp 146 131 150 147 147 107 84 128 233 320 378 -0.054932 -0.083184 -0.040194 0.83908 FALSE
1 42301 42440 86 8 15781 15907 100 1 wp 162 178 182 193 161 173 136 167 425 724 736 -0.29809 0.39502 -0.40483 0.020466 FALSE
1 42475 42644 87 8 15934 16086 101 1 wp 116 204 196 207 184 161 136 221 439 759 845 -0.54579 0.28497 -0.20137 0.2859 FALSE
1 42647 42759 88 8 16077 16199 102 1 wp 155 153 128 136 133 115 99 168 291 426 501 -0.34888 -0.0264 -0.18904 0.33433 FALSE
1 42864 42980 89 8 16314 16422 103 1 wp 152 232 258 212 227 179 171 264 424 623 779 -0.5176 -0.15689 0.085043 0.61819 FALSE
1 43006 43185 90 8 16464 16574 104 1 wp 134 172 167 146 138 147 129 275 374 601 762 -0.80834 -0.098251 -0.05305 0.8408 FALSE
1 43187 43343 91 8 16631 16771 105 1 wp 204 225 209 189 193 180 177 243 549 877 931 -0.4727 0.25471 -0.46428 0.006562 FALSE
1 43402 43554 92 8 16851 17001 106 1 wp 153 221 195 189 178 162 171 275 607 1044 1019 -0.71971 0.35805 -0.48286 0.0050334 FALSE
1 43740 43888 94 8 17176 17334 109 1 wp 134 211 177 174 171 187 163 257 543 787 878 -0.76062 0.17821 -0.16561 0.33371 FALSE
1 43898 44048 95 8 17347 17504 110 1 wp 182 199 216 240 225 203 217 302 781 1081 1199 -0.87593 0.33937 -0.20284 0.23472 FALSE
1 44071 44194 97 8 17516 17643 112 1 wp 171 222 219 234 226 207 154 233 541 740 810 -0.413 0.22194 -0.11886 0.48478 FALSE
1 44200 44356 99 8 17654 17816 114 1 wp 156 175 196 198 162 212 117 197 379 568 609 -0.31625 0.097054 0.0037833 0.9843 FALSE
1 44388 44527 101 8 17841 18001 115 1 wp 161 205 228 216 223 206 86 128 334 484 524 0.39744 0.43024 -0.33117 0.064992 FALSE
1 44578 44704 102 8 18027 18153 116 1 wp 173 206 212 249 226 260 52 108 217 343 335 0.83062 0.28138 0.015212 0.94347 FALSE
1 44769 44905 103 8 18220 18348 117 1 wp 197 250 267 253 247 213 57 96 167 300 331 1.1524 0.15349 -0.17723 0.35282 FALSE
1 44909 45061 104 8 18356 18503 118 1 wp 169 227 215 214 266 251 70 71 136 265 214 1.0116 -0.13209 0.37403 0.13578 FALSE
1 45101 45259 105 8 18542 18704 119 1 wp 150 176 185 168 169 154 75 105 90 144 160 0.42975 -1.0993 1.0185 1.193e-06 FALSE
1 45895 46026 107 8 19345 19479 121 1 wp 185 226 207 181 197 222 111 197 367 565 515 -0.054083 0.031647 -0.092957 0.63297 FALSE
1 46049 46201 108 8 19499 19647 122 1 wp 143 170 199 163 155 155 140 169 358 443 508 -0.3654 -0.14093 0.0072871 0.97213 FALSE
1 46224 46378 109 8 19660 19842 123 1 wp 112 146 139 149 180 176 93 153 382 681 622 -0.37825 0.5536 -0.22626 0.21602 FALSE
1 46374 46546 110 8 19840 19999 124 1 wp 167 208 177 195 174 197 98 142 463 755 673 0.12849 0.75847 -0.74324 3.1962e-05 FALSE
1 46543 46702 111 8 20013 20140 125 1 wp 143 121 159 143 131 162 75 146 301 565 490 -0.10033 0.41066 -0.3926 0.16574 FALSE
1 46675 46802 112 8 20117 20269 126 1 wp 125 180 152 163 159 155 64 125 318 543 476 0.21086 0.61327 -0.57094 0.0027366 FALSE
1 46847 46967 113 8 20293 20421 127 1 wp 143 178 187 176 199 123 77 124 232 384 378 0.26745 0.085261 -0.14107 0.45815 FALSE
1 46982 47129 114 8 20459 20616 128 1 wp 129 167 165 208 202 183 69 103 294 405 381 0.34842 0.44362 -0.10196 0.59705 FALSE
1 47854 47993 127 8 21281 21443 139 1 wp 187 200 211 213 231 200 38 67 201 351 292 1.4458 0.7913 -0.7109 0.00061391 FALSE
1 48007 48161 128 8 21457 21611 140 1 wp 163 140 154 183 177 189 39 56 158 346 287 1.205 0.81065 -0.57904 0.057556 FALSE
1 48190 48315 129 8 21631 21757 141 1 wp 93 113 120 92 109 76 45 61 67 135 111 0.5411 -0.67439 0.41319 0.14588 FALSE
1 48663 48840 131 8 22107 22267 143 1 wp 132 165 138 166 156 158 106 193 313 533 576 -0.51916 0.029127 0.090225 0.61454 FALSE
1 48827 49001 132 8 22275 22436 144 1 wp 122 146 159 133 144 132 122 161 303 450 504 -0.48765 -0.079095 -0.0050024 0.97838 FALSE
1 49169 49331 135 8 22635 22778 147 1 wp 191 182 162 171 166 161 113 154 277 411 428 -0.066686 -0.16226 0.02598 0.90055 FALSE
1 49304 49463 136 8 22750 22912 148 1 wp 144 162 130 135 165 106 75 118 221 294 289 0.11287 -0.14147 0.0030822 0.98966 FALSE
1 49651 49771 139 8 23097 23220 150 1 wp 158 202 191 194 192 174 63 82 181 324 335 0.84746 0.29721 -0.29608 0.13758 FALSE
1 49810 49954 140 8 23264 23406 152 1 wp 124 131 171 163 139 107 67 73 100 193 188 0.50461 -0.4868 0.39945 0.18131 FALSE
1 49971 50114 142 8 23418 23573 153 1 wp 155 181 162 163 190 191 31 69 138 240 240 1.2621 0.41435 -0.30966 0.18792 FALSE
1 50133 50274 144 8 23593 23725 155 1 wp 144 182 162 176 160 186 51 70 147 193 203 0.93656 -0.048667 0.12677 0.56401 FALSE
1 50951 51106 154 8 24394 24542 165 1 wp 139 220 217 173 196 159 61 86 112 205 215 0.88788 -0.37875 0.2364 0.25452 FALSE
1 51514 51660 160 8 24970 25112 172 1 wp 158 232 248 216 243 191 68 119 202 314 375 0.6988 0.030823 -0.022645 0.90305 FALSE
1 52039 52176 163 8 25481 25627 175 1 wp 120 107 103 150 122 153 73 90 291 516 519 -0.058617 0.77325 -0.43748 0.097112 FALSE
1 52209 52339 164 8 25665 25795 176 1 wp 158 165 120 172 161 156 78 135 378 524 591 0.0041698 0.60411 -0.49381 0.024338 FALSE
1 52369 52503 165 8 25819 25951 177 1 wp 115 174 163 133 154 144 100 152 358 433 628 -0.23591 0.27554 -0.35881 0.11081 FALSE
1 52510 52652 166 8 25966 26127 178 1 wp 193 248 200 213 200 202 127 178 480 655 930 -0.0068145 0.5214 -0.60323 0.0063902 FALSE
1 52783 52945 167 8 26258 26419 179 1 wp 174 199 201 252 195 232 118 167 561 900 1105 -0.06591 0.92693 -0.70488 0.00077341 FALSE
1 52990 53106 168 8 26437 26563 180 1 wp 236 212 200 242 233 227 95 135 641 919 1017 0.43079 1.265 -1.1838 1.1776e-09 TRUE
1 53835 53994 178 8 27303 27449 188 1 wp 172 235 238 206 205 194 92 185 349 611 695 0.15988 0.35766 -0.46858 0.0071084 FALSE
1 54021 54177 179 8 27470 27604 189 1 wp 124 192 192 114 186 150 93 141 238 352 428 0.036034 -0.10615 -0.081803 0.74478 FALSE
1 54174 54324 180 8 27620 27778 190 1 wp 180 270 237 237 217 192 177 242 397 698 721 -0.37181 -0.12536 0.017628 0.9165 FALSE
1 54374 54507 182 8 27799 27955 192 1 wp 164 185 160 168 154 204 129 230 363 667 743 -0.54501 0.075519 -0.047383 0.84972 FALSE
1 54664 54822 184 8 28137 28285 195 1 wp 153 202 171 179 202 154 157 231 383 599 707 -0.63567 -0.10983 0.10938 0.52221 FALSE
1 54893 55043 185 8 28364 28496 196 1 wp 108 175 188 158 178 110 73 116 150 278 263 0.23602 -0.35921 0.26225 0.34014 FALSE
1 55051 55208 186 8 28502 28655 197 1 wp 260 324 327 270 303 234 117 194 373 634 674 0.48336 0.20892 -0.40838 0.016988 FALSE
1 55227 55369 187 8 28686 28827 198 1 wp 140 149 188 176 165 119 92 158 197 285 355 -0.13078 -0.47367 0.3933 0.054544 FALSE
1 55415 55543 188 8 28856 28998 199 1 wp 107 135 140 135 172 132 102 105 163 184 206 -0.22965 -0.81405 0.99132 0.00046418 FALSE
1 55558 55717 189 8 29012 29169 200 1 wp 184 231 191 218 181 187 52 109 211 299 351 0.85834 0.21494 -0.28644 0.16915 FALSE
1 55740 55876 190 8 29191 29326 201 1 wp 123 180 180 170 171 195 64 125 190 284 289 0.29253 -0.18587 0.32549 0.15744 FALSE
1 55934 56052 191 8 29368 29499 202 1 wp 137 177 182 158 131 141 82 130 170 256 265 0.15468 -0.51224 0.28712 0.14565 FALSE
1 56069 56195 192 8 29518 29668 203 1 wp 170 181 204 202 200 223 136 181 348 632 589 -0.27131 0.067447 0.082792 0.65288 FALSE
1 56229 56371 193 8 29678 29837 204 1 wp 145 185 188 187 167 194 100 189 320 519 516 -0.21893 0.018974 0.044377 0.80077 FALSE
1 56402 56550 194 8 29851 30004 205 1 wp 132 132 149 147 169 144 154 215 313 467 545 -0.91205 -0.38592 0.51474 0.0036157 FALSE
1 56750 56896 196 8 30199 30347 207 1 wp 211 271 273 258 256 180 195 280 448 791 859 -0.41044 -0.098901 -0.048455 0.77307 FALSE
1 56964 57104 197 8 30416 30555 208 1 wp 214 196 201 215 253 188 236 358 580 1138 1060 -1.0205 -0.015565 0.08005 0.68728 FALSE
1 57110 57250 198 8 30562 30709 209 1 wp 165 148 188 163 160 164 187 268 519 1029 1058 -0.93199 0.26222 -0.33108 0.14408 FALSE
1 57255 57415 199 8 30714 30866 210 1 wp 164 211 199 191 173 204 222 313 580 917 1001 -0.97839 -0.010271 -0.02244 0.89524 FALSE
1 57479 57621 200 8 30927 31073 211 1 wp 209 258 258 218 276 219 196 280 573 987 1114 -0.47102 0.24657 -0.29458 0.081827 FALSE
1 57641 57801 201 8 31092 31250 212 1 wp 174 237 221 203 208 182 241 290 595 1007 1137 -0.84842 0.10539 -0.21769 0.25155 FALSE
1 57817 57975 202 8 31268 31427 213 1 wp 127 180 180 172 190 135 160 226 310 435 495 -0.74565 -0.53929 0.54616 0.0015986 FALSE
1 57994 58163 203 8 31471 31613 214 1 wp 195 254 256 239 253 195 197 324 613 1135 1149 -0.63131 0.24356 -0.30426 0.071734 FALSE
1 58183 58343 204 8 31633 31793 215 1 wp 173 203 205 203 191 179 192 267 583 995 1099 -0.73857 0.30113 -0.34473 0.04461 FALSE
1 58362 58506 205 8 31818 31958 216 1 wp 188 282 235 280 282 196 215 304 463 769 984 -0.64433 -0.15861 0.2394 0.25549 FALSE
1 58618 58741 206 8 32067 32216 217 1 wp 144 175 182 216 175 170 113 130 298 432 464 -0.04614 0.062219 0.0787 0.6805 FALSE
1 58807 58939 208 8 32264 32391 219 1 wp 170 215 166 199 204 227 79 102 304 435 452 0.52545 0.49402 -0.3209 0.15106 FALSE
1 59207 59351 213 8 32642 32802 224 1 wp 178 220 213 225 222 181 69 75 293 460 440 1.0008 0.81999 -0.80517 2.551e-05 FALSE
1 59330 59498 214 8 32780 32935 225 1 wp 197 223 199 250 204 205 77 109 303 519 463 0.66332 0.56316 -0.49885 0.0084742 FALSE
1 59522 59662 215 8 32976 33114 226 1 wp 112 139 128 162 143 177 44 102 196 354 307 0.33688 0.35938 -0.028568 0.91755 FALSE
1 59703 59837 216 8 33137 33291 227 1 wp 168 158 157 189 193 210 58 88 256 412 376 0.6645 0.62104 -0.35593 0.13403 FALSE
1 59988 60147 218 8 33435 33593 229 1 wp 154 179 160 175 174 219 71 117 271 446 488 0.3293 0.45558 -0.2692 0.27292 FALSE
1 60165 60301 219 8 33607 33754 230 1 wp 107 134 133 162 117 181 73 105 247 459 338 -0.0085673 0.32637 -0.035924 0.91707 FALSE
1 60327 60473 220 8 33760 33915 231 1 wp 125 146 153 164 134 153 75 122 300 471 464 0.037834 0.43219 -0.36391 0.059116 FALSE
1 60454 60608 221 8 33909 34060 232 1 wp 137 139 142 177 147 200 74 151 370 702 644 -0.14128 0.72402 -0.41849 0.13951 FALSE
1 60631 60769 222 8 34081 34219 233 1 wp 162 218 229 191 188 203 155 193 452 726 679 -0.28259 0.18316 -0.26466 0.12721 FALSE
1 60804 60938 223 8 34256 34392 234 1 wp 193 227 213 211 192 196 130 229 373 655 635 -0.24187 -0.0069843 -0.095855 0.57266 FALSE
1 60950 61096 224 8 34407 34562 235 1 wp 158 177 144 185 160 161 142 184 394 603 598 -0.52266 0.062938 -0.010245 0.95325 FALSE
1 61261 61405 225 8 34713 34857 236 1 wp 140 176 178 200 193 173 209 318 468 902 801 -1.1665 -0.19094 0.36499 0.031528 FALSE
1 61411 61569 226 8 34861 35018 237 1 wp 158 133 136 176 166 166 153 245 415 835 709 -0.94961 0.067248 0.14708 0.54465 FALSE
1 61578 61720 227 8 35030 35172 238 1 wp 138 177 143 168 150 155 161 294 500 862 762 -1.0452 0.016875 0.0074295 0.96872 FALSE
1 61728 61889 228 8 35185 35344 239 1 wp 149 136 146 152 159 184 135 224 526 952 838 -0.79002 0.47031 -0.29701 0.18329 FALSE
1 61887 62023 229 8 35357 35477 240 1 wp 118 161 148 175 170 121 133 230 407 669 672 -0.83099 0.051564 0.049874 0.77572 FALSE
1 62038 62168 230 8 35494 35641 241 1 wp 127 124 117 113 133 132 100 141 461 843 765 -0.45923 0.86612 -0.85549 5.9961e-05 FALSE
1 62305 62457 233 8 35755 35909 243 1 wp 139 185 145 194 147 160 86 159 428 702 699 -0.12387 0.68714 -0.61353 0.00087982 FALSE
1 62470 62597 234 8 35923 36049 244 1 wp 202 168 171 171 208 187 136 187 381 663 613 -0.32144 0.12212 -0.095611 0.68327 FALSE
1 62734 62880 235 8 36185 36330 245 1 wp 160 198 215 216 221 202 172 230 548 897 1002 -0.57233 0.3642 -0.2279 0.18357 FALSE
1 62899 63056 236 8 36349 36506 246 1 wp 224 253 234 251 286 206 177 291 617 1053 1189 -0.45828 0.3803 -0.3476 0.040295 FALSE
1 63071 63208 237 8 36521 36660 247 1 wp 198 248 243 280 220 212 156 214 486 896 843 -0.18352 0.34777 -0.32282 0.060604 FALSE
1 63220 63377 238 8 36696 36832 248 1 wp 150 200 164 180 148 173 110 170 378 517 505 -0.19476 0.11794 -0.17398 0.35903 FALSE
1 63390 63542 239 8 36851 36995 249 1 wp 99 123 113 157 133 146 128 153 248 373 364 -0.83654 -0.42395 0.78348 0.00016503 FALSE
1 63689 63820 241 8 37140 37299 252 1 wp 129 159 153 145 163 139 75 138 214 338 307 -0.011864 -0.19464 0.19061 0.3297 FALSE
1 63873 63983 242 8 37324 37474 254 1 wp 127 177 208 212 198 212 68 88 212 334 293 0.62482 0.20369 0.065442 0.77647 FALSE
1 64037 64159 243 8 37487 37613 255 1 wp 121 143 141 175 175 165 60 81 152 253 269 0.44628 0.024801 0.29875 0.16239 FALSE
1 65073 65220 253 8 38527 38672 270 1 wp 155 188 169 149 187 160 71 82 122 182 165 0.6597 -0.6107 0.54048 0.010705 FALSE
1 65255 65396 256 8 38706 38846 271 1 wp 151 197 200 182 166 158 70 84 156 240 258 0.74703 -0.14605 0.010696 0.958 FALSE
1 65427 65580 257 8 38872 39000 272 1 wp 117 163 156 118 110 100 59 90 113 127 137 0.47366 -0.86186 0.43172 0.069794 FALSE
1 65672 65800 258 8 39139 39269 273 1 wp 70 109 119 111 134 80 37 61 78 112 114 0.52764 -0.57503 0.67936 0.030309 FALSE
1 66336 66486 267 8 39787 39935 283 1 wp 108 151 143 128 137 121 58 88 141 180 175 0.38596 -0.44005 0.36178 0.11438 FALSE
1 66786 66985 273 8 40230 40406 289 1 wp 223 239 210 222 181 189 118 181 379 627 470 0.10584 0.09722 -0.30965 0.1998 FALSE
1 67593 67725 284 8 41044 41194 296 1 wp 195 206 210 206 181 188 107 191 300 576 489 -0.020199 -0.02297 -0.090207 0.62992 FALSE
1 67749 67887 285 8 41175 41336 297 1 wp 145 183 212 191 167 179 110 187 275 499 408 -0.20485 -0.22202 0.19682 0.30029 FALSE
1 69461 69612 292 8 42913 43060 302 1 wp 149 158 190 168 165 130 92 169 309 626 539 -0.12553 0.27575 -0.40583 0.064659 FALSE
1 69913 70063 294 8 43355 43495 303 1 wp 160 171 168 105 123 92 111 141 233 342 334 -0.093058 -0.37385 -0.29603 0.12609 FALSE
1 70207 70359 296 8 43649 43808 304 1 wp 170 196 189 139 149 88 69 104 135 236 208 0.61177 -0.48014 -0.11259 0.58742 FALSE
1 70440 70585 297 8 43916 44051 305 1 wp 124 141 114 159 144 135 40 44 116 193 205 1.0948 0.37409 -0.19304 0.44411 FALSE
1 70597 70753 298 8 44041 44200 306 1 wp 177 199 203 198 174 179 29 42 209 354 389 1.9573 1.5138 -1.6088 6.5103e-13 TRUE
1 70733 70863 299 8 44145 44310 307 1 wp 101 130 121 166 131 144 24 38 179 335 310 1.4341 1.5031 -1.1979 2.7851e-06 FALSE
1 71757 71903 300 8 45190 45361 308 1 wp 168 183 158 197 184 165 85 146 421 772 663 0.081778 0.7875 -0.71567 0.00033445 FALSE
1 71871 72024 301 8 45299 45457 309 1 wp 141 153 119 189 143 161 76 109 398 774 542 0.091288 0.98302 -0.75807 0.032652 FALSE
1 71981 72140 303 8 45427 45604 311 1 wp 148 168 149 197 179 204 92 105 426 860 588 0.1392 0.99064 -0.69451 0.050431 FALSE
1 73027 73161 316 8 46464 46605 322 1 wp 133 146 121 144 155 186 69 109 267 540 455 0.10826 0.59188 -0.33627 0.25696 FALSE
1 73582 73732 319 8 47017 47169 325 1 wp 118 154 130 127 144 97 101 124 147 210 232 -0.24792 -0.84339 0.68892 0.00094192 FALSE
1 73810 73960 320 8 47247 47397 326 1 wp 149 139 174 149 148 135 101 167 204 273 305 -0.27689 -0.66394 0.53986 0.0044563 FALSE
1 73974 74112 321 8 47410 47548 327 1 wp 191 218 191 199 177 155 119 186 286 376 445 -0.090488 -0.35314 0.14931 0.39263 FALSE
1 74147 74289 322 8 47581 47725 328 1 wp 130 153 136 151 151 163 92 167 307 401 435 -0.36587 -0.057077 0.18515 0.31992 FALSE
1 74332 74479 323 8 47770 47918 330 1 wp 198 199 210 234 219 169 127 231 385 584 728 -0.2898 0.028443 -0.025823 0.89066 FALSE
1 74677 74838 326 8 48118 48274 334 1 wp 146 192 194 191 228 186 136 209 347 612 602 -0.44863 -0.051105 0.21485 0.21016 FALSE
1 75288 75414 331 8 48703 48834 339 1 wp 141 165 134 152 183 117 96 136 254 411 421 -0.14905 -0.0010206 0.0089695 0.96244 FALSE
1 75450 75596 333 8 48872 49029 340 1 wp 199 277 203 270 244 209 124 171 466 731 744 0.1243 0.49079 -0.42446 0.01386 FALSE
1 75592 75726 334 8 49025 49161 341 1 wp 169 216 186 218 184 172 110 176 449 697 680 -0.070959 0.46015 -0.47623 0.0062711 FALSE
1 75759 75909 335 8 49174 49343 342 1 wp 180 170 185 191 183 184 155 239 481 869 674 -0.62025 0.14285 -0.11187 0.61935 FALSE
1 75916 76068 336 8 49349 49497 343 1 wp 197 207 200 229 203 217 140 226 505 1216 814 -0.33238 0.55446 -0.47856 0.22132 FALSE
1 76370 76522 339 8 49806 49960 345 1 wp 168 183 179 221 204 217 162 311 606 1192 1051 -0.87632 0.37872 -0.12652 0.59413 FALSE
1 76533 76681 340 8 49968 50118 346 1 wp 220 256 254 287 239 236 195 280 743 1503 1174 -0.45718 0.60667 -0.5691 0.032342 FALSE
1 76698 76838 341 8 50136 50286 347 1 wp 192 226 213 278 242 251 116 247 644 1354 1136 -0.23195 0.90611 -0.6399 0.027308 FALSE
1 76844 77003 342 8 50279 50437 348 1 wp 137 181 153 177 168 210 100 158 397 785 640 -0.20041 0.59072 -0.36729 0.17161 FALSE
1 77003 77135 343 8 50452 50595 349 1 wp 141 206 178 201 260 199 101 143 398 549 549 0.026461 0.40425 -0.095727 0.59242 FALSE
1 77167 77323 344 8 50611 50761 350 1 wp 171 154 184 220 165 197 87 126 306 504 417 0.19015 0.30867 -0.14313 0.58789 FALSE
1 77677 77801 353 8 51097 51239 353 1 wp 136 179 145 218 164 194 63 103 239 412 346 0.40436 0.37279 -0.066996 0.78795 FALSE
1 77811 77961 354 8 51254 51402 354 1 wp 183 209 183 198 196 191 90 140 234 317 301 0.25486 -0.31666 0.3163 0.084673 FALSE
1 77981 78117 356 8 51426 51557 355 1 wp 103 144 129 147 175 167 66 94 152 173 198 0.15517 -0.49859 0.85908 8.0657e-05 FALSE
1 79219 79364 373 8 52662 52818 372 1 wp 184 253 245 220 210 212 62 103 272 512 428 0.97596 0.65435 -0.7595 4.1573e-05 FALSE
1 79672 79806 375 8 53111 53239 375 1 wp 208 277 225 199 211 199 152 193 441 596 671 -0.043352 0.082427 -0.32561 0.05571 FALSE
1 79826 79970 376 8 53270 53411 376 1 wp 195 206 225 205 197 183 124 205 335 503 550 -0.13545 -0.13903 0.015547 0.92766 FALSE
1 79999 80148 377 8 53444 53590 377 1 wp 206 213 232 211 205 256 134 191 395 660 645 -0.07064 0.15569 -0.1298 0.53344 FALSE
1 80162 80302 378 8 53604 53746 378 1 wp 191 248 247 216 232 205 171 220 404 507 643 -0.27539 -0.23498 0.14283 0.3963 FALSE
1 80332 80466 379 8 53775 53911 379 1 wp 179 233 246 206 194 179 135 179 277 413 471 -0.015941 -0.345 0.14028 0.4152 FALSE
1 80648 80840 383 8 54090 54284 381 1 wp 185 224 262 280 264 201 119 149 306 455 478 0.23677 -0.022184 0.14862 0.42112 FALSE
1 81448 81602 389 8 54857 55022 389 1 wp 156 169 188 195 167 141 120 156 334 561 583 -0.18492 0.18369 -0.23855 0.17846 FALSE
1 81604 81749 390 8 55015 55171 390 1 wp 174 172 166 223 186 172 121 144 447 711 751 -0.13133 0.6072 -0.45555 0.016165 FALSE
1 81770 81897 391 8 55178 55336 392 1 wp 116 142 124 142 145 144 81 104 304 406 525 -0.032637 0.51039 -0.35893 0.069374 FALSE
1 81940 82078 392 8 55350 55490 393 1 wp 192 215 247 217 235 204 107 177 341 437 577 0.13706 0.041187 -0.060668 0.72555 FALSE
1 82150 82297 393 8 55595 55749 394 1 wp 164 204 174 176 191 167 222 319 544 840 913 -1.0732 -0.14278 0.096798 0.56932 FALSE
1 82305 82447 394 8 55733 55893 395 1 wp 131 155 157 149 168 157 163 251 668 1039 1131 -0.97288 0.55351 -0.4784 0.0065047 FALSE
1 82466 82578 395 8 55913 56024 396 1 wp 248 362 286 321 309 214 263 349 802 1279 1500 -0.54097 0.29992 -0.4121 0.027723 FALSE
1 82684 82836 396 8 56128 56278 397 1 wp 153 195 186 176 169 167 171 270 440 774 814 -0.79384 -0.030056 -0.051616 0.76193 FALSE
1 82842 82988 397 8 56287 56431 398 1 wp 205 294 237 247 276 213 193 285 542 1039 1152 -0.45567 0.26265 -0.28564 0.14604 FALSE
1 83007 83160 398 8 56453 56605 399 1 wp 145 141 154 139 141 167 125 225 333 631 628 -0.71894 -0.038483 0.037699 0.86541 FALSE
1 83185 83345 399 8 56615 56761 400 1 wp 94 150 168 146 137 117 118 167 186 274 305 -0.55246 -0.80098 0.74181 0.00011923 FALSE
1 83375 83543 401 8 56801 56959 402 1 wp 169 229 234 226 244 209 134 191 440 642 747 -0.12026 0.26604 -0.18262 0.28588 FALSE
1 83724 83868 403 8 57143 57285 405 1 wp 139 146 143 184 156 156 112 173 346 562 567 -0.4805 0.14898 0.037773 0.83342 FALSE
1 83877 84015 404 8 57315 57457 406 1 wp 176 227 214 243 218 209 175 231 502 756 799 -0.48021 0.11073 -0.013235 0.93779 FALSE
1 84033 84175 405 8 57476 57620 407 1 wp 182 260 217 235 258 229 154 247 609 1006 1072 -0.35398 0.51881 -0.4071 0.017567 FALSE
1 84210 84361 406 8 57649 57806 408 1 wp 142 149 151 199 162 189 171 230 443 750 779 -0.93706 0.059261 0.23285 0.17699 FALSE
1 84371 84530 407 8 57822 57970 409 1 wp 121 142 121 170 142 167 86 187 317 582 598 -0.54124 0.24998 0.047211 0.85304 FALSE
1 84636 84770 408 8 58079 58213 410 1 wp 120 202 183 173 185 120 89 102 143 205 179 0.28866 -0.76701 0.66931 0.024879 FALSE
1 84783 84943 409 8 58229 58364 411 1 wp 181 215 210 200 224 222 77 138 227 381 359 0.43214 -0.04549 0.11603 0.5234 FALSE
1 84977 85117 410 8 58407 58562 412 1 wp 179 231 218 229 261 207 75 119 236 441 414 0.62395 0.26298 -0.13634 0.45448 FALSE
1 85151 85306 411 8 58590 58744 413 1 wp 178 227 234 193 208 194 75 120 205 387 318 0.64118 -0.00036922 -0.12282 0.50753 FALSE
1 85522 85669 415 8 58981 59114 418 1 wp 189 232 257 201 221 203 59 87 208 533 378 1.1382 0.68516 -0.82156 0.0024521 FALSE
1 85836 85972 417 8 59280 59417 421 1 wp 109 105 103 146 139 135 44 82 174 247 248 0.27532 0.20561 0.17177 0.46216 FALSE
1 85996 86116 418 8 59419 59561 422 1 wp 169 247 201 258 248 263 65 124 268 485 452 0.64421 0.45596 -0.15438 0.435 FALSE
1 86159 86285 419 8 59601 59728 423 1 wp 189 201 180 214 229 163 107 151 300 392 419 0.072907 -0.10552 0.16038 0.40269 FALSE
1 86301 86454 420 8 59745 59896 424 1 wp 186 241 256 217 252 221 101 163 283 449 454 0.30012 -0.050848 0.045509 0.79369 FALSE
1 86465 86593 421 8 59908 60040 425 1 wp 110 168 181 158 183 155 76 123 214 279 372 0.13056 -0.097391 0.19231 0.32327 FALSE
1 86626 86762 422 8 60069 60205 426 1 wp 171 190 221 230 238 171 134 151 365 595 693 -0.066992 0.27597 -0.16992 0.41498 FALSE
1 86787 86915 423 8 60224 60358 427 1 wp 138 165 160 176 197 114 122 141 281 348 471 -0.28473 -0.18034 0.21834 0.42738 FALSE
1 86952 87105 424 8 60399 60547 428 1 wp 217 277 288 268 322 248 110 180 342 648 774 0.36206 0.36042 -0.28371 0.13089 FALSE
1 87234 87386 425 8 60678 60829 429 1 wp 138 163 182 183 198 190 117 184 334 446 607 -0.38814 -0.017405 0.23783 0.17516 FALSE
1 87589 87737 427 8 61028 61172 431 1 wp 226 309 242 243 309 215 156 226 482 650 747 -0.052261 0.081261 -0.12678 0.4759 FALSE
1 87950 88079 430 8 61387 61521 433 1 wp 136 216 174 251 233 205 80 142 270 399 407 0.17574 0.068244 0.30199 0.095943 FALSE
1 88139 88300 431 8 61577 61741 434 1 wp 148 166 178 154 183 158 59 109 147 260 263 0.48871 -0.22425 0.2086 0.30416 FALSE
1 88439 88597 435 8 61886 62021 436 1 wp 164 178 195 161 158 164 63 71 107 200 182 0.92064 -0.37227 0.19651 0.36166 FALSE
1 88579 88758 436 8 62057 62184 438 1 wp 132 190 177 161 158 132 68 77 107 170 206 0.69347 -0.5065 0.34025 0.11678 FALSE
1 89521 89657 443 8 62964 63100 450 1 wp 167 219 196 162 191 190 36 81 138 247 229 1.2569 0.18051 -0.2998 0.17274 FALSE
1 89670 89845 445 8 63126 63286 451 1 wp 169 189 182 185 196 158 43 71 118 152 195 1.1785 -0.18728 0.1567 0.47774 FALSE
1 89822 89989 447 8 63265 63424 453 1 wp 124 152 136 166 180 149 55 79 96 143 161 0.54723 -0.64688 0.88627 0.00010758 FALSE
1 90124 90273 452 8 63578 63716 455 1 wp 158 224 199 219 203 219 43 62 133 232 222 1.3919 0.25623 -0.13139 0.54065 FALSE
1 90296 90449 453 8 63744 63892 456 1 wp 164 252 242 277 262 218 45 70 132 228 204 1.4393 0.072755 0.11101 0.59247 FALSE
1 90482 90634 455 8 63934 64075 459 1 wp 133 182 175 133 156 149 52 62 121 175 164 1.019 -0.21016 0.030197 0.89535 FALSE
1 90802 90925 458 8 64218 64372 461 1 wp 99 131 118 171 181 144 51 53 150 189 202 0.65409 0.15622 0.33101 0.16593 FALSE
1 90943 91109 459 8 64388 64516 462 1 wp 121 159 156 159 153 143 52 94 145 225 238 0.51249 -0.15614 0.19704 0.36149 FALSE
1 91126 91262 460 8 64527 64681 463 1 wp 154 173 186 157 176 154 78 97 204 258 307 0.47177 -0.086365 -0.013036 0.94754 FALSE
1 91249 91403 461 8 64693 64827 464 1 wp 164 215 213 200 226 184 72 99 245 380 341 0.71361 0.27944 -0.25847 0.17243 FALSE
1 91428 91552 463 8 64839 64996 465 1 wp 146 172 126 201 163 202 54 86 231 391 386 0.60404 0.62429 -0.29707 0.28228 FALSE
1 91560 91706 464 8 65009 65147 466 1 wp 133 175 171 169 161 207 68 108 254 408 424 0.37305 0.40371 -0.25063 0.28643 FALSE
1 91743 91873 465 8 65185 65317 467 1 wp 136 164 162 189 208 182 65 109 333 507 502 0.34161 0.73458 -0.43234 0.02286 FALSE
1 91890 92034 466 8 65309 65477 468 1 wp 106 161 144 141 179 124 89 125 223 348 422 -0.13873 -0.019566 0.10898 0.57604 FALSE
1 92039 92191 467 8 65482 65649 469 1 wp 193 248 228 216 263 205 124 178 412 762 671 0.071316 0.37895 -0.37123 0.030806 FALSE
1 92392 92514 469 8 65835 65955 471 1 wp 208 255 281 201 277 201 123 200 303 468 592 0.13487 -0.15064 -0.0053502 0.97664 FALSE
1 92846 92989 470 8 66286 66432 472 1 wp 161 203 200 223 270 196 131 193 343 476 693 -0.27608 -0.013019 0.27604 0.16125 FALSE
1 92997 93137 471 8 66440 66588 473 1 wp 193 255 249 241 243 232 137 170 357 500 732 0.090305 0.11968 -0.09947 0.62295 FALSE
1 93156 93311 472 8 66598 66746 474 1 wp 196 213 202 263 198 206 133 218 399 607 677 -0.26296 0.042989 0.057365 0.73589 FALSE
1 93491 93621 474 8 66935 67096 476 1 wp 136 161 175 213 197 208 152 178 449 677 662 -0.57586 0.20348 0.16544 0.37023 FALSE
1 93939 94072 479 8 67383 67512 480 1 wp 127 156 166 129 140 119 128 191 294 509 420 -0.58094 -0.28141 0.04811 0.79175 FALSE
1 94022 94162 480 8 67461 67604 481 1 wp 133 159 175 193 186 169 98 172 307 508 475 -0.27402 0.043174 0.16519 0.35693 FALSE
1 94191 94347 482 8 67662 67790 483 1 wp 148 210 245 193 208 183 125 173 269 423 549 -0.070528 -0.18583 0.12438 0.53044 FALSE
1 94368 94520 483 8 67810 67929 484 1 wp 147 190 197 118 160 132 102 167 200 283 289 -0.080392 -0.68857 0.28621 0.1279 FALSE
1 94581 94737 484 8 68029 68179 485 1 wp 184 203 206 195 249 162 145 249 436 603 754 -0.46968 -0.026011 0.026212 0.88263 FALSE
1 94759 94871 485 8 68178 68375 486 1 wp 86 107 106 150 150 115 96 176 332 398 543 -0.92163 0.028213 0.41927 0.053015 FALSE
1 94924 95098 486 8 68384 68528 487 1 wp 143 208 205 179 194 192 138 226 414 773 769 -0.46043 0.19486 -0.18796 0.27226 FALSE
1 95092 95249 487 8 68533 68694 488 1 wp 148 216 217 169 193 198 148 210 287 429 501 -0.38307 -0.46381 0.39554 0.020833 FALSE
1 95429 95573 489 8 68878 69017 490 1 wp 87 146 143 137 140 83 60 79 92 139 145 0.33691 -0.79691 0.71437 0.025392 FALSE
1 95669 95809 490 8 69089 69250 492 1 wp 131 179 170 200 194 193 64 101 189 240 311 0.46801 -0.050526 0.322 0.10602 FALSE
1 95825 96013 492 8 69268 69434 494 1 wp 163 188 213 207 186 228 62 103 140 267 265 0.70766 -0.20478 0.32836 0.18369 FALSE
1 96511 96631 501 8 69956 70076 502 1 wp 127 124 117 169 147 133 41 63 109 161 149 0.75965 -0.20234 0.45793 0.064462 FALSE
1 97599 97754 516 8 71015 71193 513 1 wp 135 129 162 214 195 200 33 56 141 263 245 1.1943 0.64083 -0.14987 0.51342 FALSE
1 98699 98833 529 8 72143 72277 525 1 wp 142 147 146 183 152 146 43 50 144 192 242 1.1497 0.40708 -0.28987 0.21697 FALSE
1 98866 99007 530 8 72312 72444 526 1 wp 119 153 188 162 151 166 44 114 156 256 287 0.50722 -0.042573 0.089696 0.75608 FALSE
1 99013 99167 531 8 72455 72596 527 1 wp 195 196 221 207 231 180 86 146 269 461 480 0.33725 0.15915 -0.17417 0.3283 FALSE
1 99191 99322 532 8 72600 72759 528 1 wp 73 84 87 103 118 105 89 149 202 299 296 -1.0288 -0.46491 0.85938 9.0021e-05 FALSE
1 99331 99461 533 8 72772 72926 529 1 wp 186 201 225 260 247 251 136 209 418 653 804 -0.24224 0.21055 0.075251 0.65893 FALSE
1 99496 99658 534 8 72940 73099 530 1 wp 130 165 164 249 228 203 73 177 428 725 728 -0.16585 0.71408 -0.16956 0.39331 FALSE
1 99657 99810 535 8 73101 73251 531 1 wp 208 230 218 219 183 276 150 281 460 810 908 -0.43467 0.11989 -0.086816 0.75701 FALSE
1 99954 100077 536 8 73377 73513 532 1 wp 59 86 124 91 142 74 52 91 87 123 111 -0.16104 -1.0178 1.1891 0.0083562 FALSE
1 100125 100273 537 8 73565 73710 533 1 wp 144 195 156 189 173 139 85 136 197 349 296 0.093867 -0.28954 0.28208 0.13789 FALSE
1 100286 100434 538 8 73726 73861 534 1 wp 134 166 161 180 170 148 66 122 195 470 358 0.23736 0.2129 -0.12553 0.61275 FALSE
1 100427 100567 539 8 73869 74005 535 1 wp 143 175 189 137 203 179 80 142 293 479 553 0.12926 0.3553 -0.34135 0.11543 FALSE
1 100580 100724 540 8 74021 74163 536 1 wp 212 248 226 206 230 191 100 159 340 681 630 0.3385 0.43745 -0.59373 0.00065319 FALSE
1 100736 100888 541 8 74180 74328 537 1 wp 184 201 217 193 243 199 88 235 426 793 659 -0.10656 0.37543 -0.3263 0.28147 FALSE
1 100900 101045 542 8 74342 74488 538 1 wp 167 178 203 170 223 227 147 227 487 951 712 -0.51589 0.29822 -0.14048 0.61979 FALSE
1 101052 101207 543 8 74493 74651 539 1 wp 155 159 220 186 172 234 168 262 387 777 599 -0.75618 -0.19328 0.33093 0.26823 FALSE
1 101357 101510 544 8 74797 74945 540 1 wp 87 112 157 65 94 69 87 92 66 105 87 -0.13651 -1.728 1.0698 0.010715 FALSE
1 101525 101689 545 8 74976 75134 541 1 wp 205 263 272 279 293 233 75 152 209 372 371 0.64505 -0.14691 0.24534 0.16652 FALSE
1 101737 101861 546 8 75177 75283 542 1 wp 128 183 206 183 210 196 66 85 125 228 196 0.68748 -0.37164 0.5455 0.01465 FALSE
1 101902 102037 547 8 75339 75477 544 1 wp 197 280 253 242 253 233 52 101 146 298 266 1.1884 -0.0087154 -0.014096 0.94141 FALSE
1 102447 102581 552 8 75889 76040 550 1 wp 97 160 148 180 176 130 40 64 95 148 161 0.8837 -0.26338 0.50758 0.041536 FALSE
1 102601 102759 554 8 76062 76200 552 1 wp 152 203 165 183 191 171 48 81 118 172 186 0.94339 -0.33144 0.37646 0.081374 FALSE
1 102766 102918 555 8 76196 76360 554 1 wp 133 154 152 157 163 181 45 69 100 182 180 0.87554 -0.20968 0.37995 0.098387 FALSE
1 102952 103111 557 8 76411 76544 556 1 wp 140 194 181 122 147 116 56 66 93 111 144 0.99091 -0.7142 0.27322 0.24674 FALSE
1 103309 103439 561 8 76752 76880 560 1 wp 125 192 171 206 171 149 45 62 108 166 173 1.1069 -0.1626 0.25218 0.2993 FALSE
1 103442 103596 562 8 76884 77036 562 1 wp 187 234 263 237 234 251 55 63 145 275 268 1.4478 0.29777 -0.23569 0.28592 FALSE
1 103629 103792 564 8 77066 77232 564 1 wp 128 190 185 175 203 142 63 65 94 180 206 0.86994 -0.36085 0.38799 0.12967 FALSE
1 103780 103929 566 8 77218 77368 565 1 wp 176 222 227 227 207 191 73 82 164 262 218 0.92601 -0.17232 0.15065 0.44449 FALSE
1 103940 104076 567 8 77378 77517 566 1 wp 160 235 224 247 248 165 65 91 178 253 268 0.9039 -0.056125 0.12525 0.60118 FALSE
1 104106 104266 568 8 77525 77710 567 1 wp 141 188 162 228 224 196 43 85 151 272 270 0.87645 0.21699 0.16043 0.43987 FALSE
1 104407 104533 571 8 77848 77979 569 1 wp 189 244 244 251 270 233 73 108 176 260 239 0.8285 -0.31558 0.44933 0.016751 FALSE
1 104567 104697 572 8 78001 78127 570 1 wp 137 196 200 177 182 189 81 74 133 211 206 0.66083 -0.43447 0.46297 0.081845 FALSE
1 104742 104865 573 8 78183 78307 571 1 wp 164 201 189 196 203 193 65 81 161 257 242 0.84478 -0.050656 0.12394 0.5394 FALSE
1 104889 105025 574 8 78332 78464 572 1 wp 187 254 258 232 234 188 102 119 202 320 341 0.57247 -0.27201 0.15456 0.39107 FALSE
1 105057 105193 575 8 78493 78626 573 1 wp 144 161 170 164 177 175 79 139 180 285 324 0.06099 -0.3635 0.46027 0.016421 FALSE
1 105210 105346 576 8 78653 78785 574 1 wp 165 183 187 193 220 188 96 110 264 449 413 0.29356 0.21409 -0.071899 0.69611 FALSE
1 105352 105499 577 8 78792 78940 575 1 wp 172 228 191 219 214 208 73 148 204 296 333 0.36101 -0.29187 0.38761 0.034477 FALSE
1 105536 105679 578 8 78976 79121 576 1 wp 163 199 188 168 217 185 106 129 242 414 443 0.14369 -0.016612 0.044668 0.80519 FALSE
1 105698 105820 579 8 79139 79283 577 1 wp 182 236 253 243 243 226 101 155 306 570 563 0.31599 0.25733 -0.19127 0.27228 FALSE
1 105849 106002 580 8 79290 79445 578 1 wp 161 256 235 217 231 224 86 167 346 570 606 0.30051 0.37436 -0.3452 0.050276 FALSE
1 106096 106243 581 8 79543 79687 579 1 wp 119 171 186 137 168 142 69 97 123 199 212 0.43841 -0.54319 0.43499 0.039562 FALSE
1 106491 106640 584 8 79910 80068 581 1 wp 182 226 196 241 205 217 92 91 230 467 384 0.6152 0.29 -0.17725 0.48374 FALSE
1 107469 107603 593 8 80912 81049 595 1 wp 146 181 199 223 175 161 92 143 322 621 490 0.089689 0.38266 -0.31657 0.17575 FALSE
1 107599 107751 594 8 81040 81189 596 1 wp 105 136 129 104 147 134 101 163 263 342 336 -0.58197 -0.36458 0.40162 0.049843 FALSE
1 107907 108041 598 8 81349 81487 599 1 wp 143 162 141 170 150 197 115 175 475 836 683 -0.44542 0.56186 -0.36808 0.15197 FALSE
1 108050 108204 599 8 81488 81644 600 1 wp 160 204 184 197 198 170 150 254 686 1226 920 -0.61996 0.60612 -0.58622 0.02806 FALSE
1 108346 108490 603 8 81813 81931 602 1 wp 159 202 200 202 198 192 178 279 724 1308 1055 -0.77486 0.5371 -0.47918 0.026718 FALSE
1 108530 108672 604 8 81973 82115 603 1 wp 127 154 151 177 162 170 137 264 535 981 810 -0.93912 0.3361 -0.11967 0.61381 FALSE
1 108886 109018 605 8 82328 82458 604 1 wp 222 253 258 199 271 222 66 92 164 306 233 1.1395 -0.072675 -0.036092 0.86642 FALSE
1 109022 109165 606 8 82469 82606 605 1 wp 156 179 175 195 175 200 53 98 158 312 270 0.69604 0.071562 0.067959 0.75055 FALSE
1 109191 109335 607 8 82633 82792 606 1 wp 132 133 118 143 132 145 47 87 185 327 249 0.46664 0.30309 -0.19854 0.45706 FALSE
1 109353 109507 608 8 82796 82948 607 1 wp 161 192 217 243 240 213 72 109 272 516 404 0.5821 0.49539 -0.22959 0.21389 FALSE
1 109531 109679 609 8 82968 83116 608 1 wp 167 165 153 179 159 165 83 129 295 473 390 0.13262 0.24035 -0.21751 0.32023 FALSE
1 109693 109832 610 8 83133 83271 609 1 wp 211 276 214 228 231 209 146 192 477 899 801 -0.030337 0.44311 -0.53678 0.0042065 FALSE
1 109844 109992 611 8 83280 83431 610 1 wp 106 128 133 125 145 121 131 211 346 462 486 -0.96661 -0.28506 0.35308 0.05459 FALSE
1 110007 110147 612 8 83428 83587 611 1 wp 166 193 200 238 221 206 163 228 505 864 908 -0.5618 0.30369 -0.076798 0.65329 FALSE
1 110168 110314 613 8 83608 83754 612 1 wp 227 265 237 221 284 179 147 233 405 686 758 -0.1255 0.052002 -0.17632 0.32062 FALSE
1 110324 110456 614 8 83769 83919 613 1 wp 115 106 139 193 170 152 85 147 382 768 784 -0.42132 0.82167 -0.33468 0.17241 FALSE
1 110595 110734 615 8 84016 84176 614 1 wp 111 147 163 192 180 194 119 143 216 281 323 -0.41043 -0.58362 0.99537 2.5109e-06 FALSE
1 110750 110900 616 8 84187 84333 615 1 wp 145 216 217 191 210 183 107 118 232 435 477 0.25681 0.078676 -0.079369 0.71279 FALSE
1 110906 111067 617 8 84345 84504 616 1 wp 174 176 167 159 164 178 79 119 243 441 414 0.31934 0.24115 -0.31271 0.12617 FALSE
1 111224 111382 620 8 84658 84815 618 1 wp 157 141 149 137 166 166 54 119 232 448 370 0.34568 0.40521 -0.368 0.21982 FALSE
1 111403 111545 621 8 84828 84978 620 1 wp 147 164 169 176 175 167 72 109 186 357 302 0.33711 -0.0047178 0.090563 0.64433 FALSE
1 111557 111687 622 8 84990 85119 621 1 wp 190 211 208 205 200 184 77 86 222 431 339 0.81875 0.36545 -0.43953 0.024976 FALSE
1 111700 111856 623 8 85110 85254 622 1 wp 171 218 222 193 218 200 79 121 242 342 352 0.5382 0.013205 -0.033736 0.85502 FALSE
1 111835 111985 624 8 85269 85419 623 1 wp 228 238 254 243 242 231 78 110 288 545 439 0.86622 0.52995 -0.56395 0.0018161 FALSE
1 112161 112311 626 8 85588 85723 625 1 wp 131 163 129 191 165 144 70 106 208 326 324 0.1951 0.065353 0.14974 0.45487 FALSE
1 112329 112475 627 8 85757 85909 626 1 wp 179 184 191 195 223 217 77 142 313 499 440 0.2826 0.3112 -0.13983 0.45995 FALSE
1 112487 112629 628 8 85918 86062 627 1 wp 149 193 216 172 220 156 103 173 364 576 499 -0.053288 0.17619 -0.22513 0.22787 FALSE
1 112636 112786 629 8 86063 86222 628 1 wp 182 225 187 209 211 224 106 190 427 841 678 -0.048486 0.50105 -0.4056 0.085673 FALSE
1 112803 112937 630 8 86238 86372 629 1 wp 152 148 166 163 148 128 131 221 454 744 663 -0.65599 0.19165 -0.30615 0.0804 FALSE
1 112944 113081 631 8 86378 86519 630 1 wp 208 216 217 236 230 195 165 268 551 854 892 -0.49567 0.19104 -0.17623 0.29935 FALSE
1 113111 113263 632 8 86541 86694 631 1 wp 183 215 231 243 235 250 196 281 598 1268 1022 -0.68053 0.34925 -0.15666 0.54273 FALSE
1 113275 113425 633 8 86705 86849 632 1 wp 190 200 187 219 192 191 182 276 563 1229 1032 -0.73073 0.3763 -0.34516 0.20595 FALSE
1 113544 113694 634 8 86973 87134 633 1 wp 130 121 114 183 211 148 146 209 543 939 931 -1.0292 0.53149 0.0055411 0.97505 FALSE
1 113713 113863 635 8 87121 87296 634 1 wp 103 108 76 104 111 131 115 180 499 853 750 -1.0995 0.61458 -0.37134 0.11859 FALSE
1 113880 114015 636 8 87288 87446 635 1 wp 126 126 133 149 147 146 136 205 495 1026 849 -0.89077 0.55584 -0.38464 0.15275 FALSE
1 114039 114169 637 8 87469 87596 636 1 wp 118 93 95 108 116 107 145 187 437 774 696 -1.1915 0.27897 -0.20264 0.39075 FALSE
1 114171 114325 638 8 87616 87753 637 1 wp 135 108 130 130 101 131 126 220 487 1016 762 -0.92848 0.49314 -0.56836 0.11685 FALSE
1 114342 114494 639 8 87765 87923 638 1 wp 197 199 190 226 223 210 190 360 752 1626 1321 -0.94051 0.53359 -0.39721 0.21357 FALSE
1 114503 114662 640 8 87935 88067 639 1 wp 148 148 181 153 148 193 144 238 485 774 689 -0.7395 0.14475 -0.11231 0.61184 FALSE
1 114782 114932 641 8 88211 88362 640 1 wp 169 190 198 190 200 171 119 212 359 610 523 -0.30938 -0.036754 0.021706 0.89966 FALSE
1 114949 115097 642 8 88382 88530 641 1 wp 189 219 196 230 267 194 124 161 454 1111 846 -0.0036545 0.80542 -0.64529 0.067879 FALSE
1 115100 115246 643 8 88535 88674 642 1 wp 161 167 198 182 170 174 87 184 344 683 629 -0.082327 0.40051 -0.42415 0.070778 FALSE
1 115274 115434 644 8 88705 88862 643 1 wp 209 255 254 252 265 278 106 166 453 870 673 0.33087 0.65188 -0.52314 0.017599 FALSE
1 115440 115586 645 8 88889 89029 644 1 wp 198 195 188 222 236 235 130 161 364 512 507 -0.082656 0.023892 0.20142 0.31975 FALSE
1 115611 115763 646 8 89042 89196 645 1 wp 190 202 184 234 221 202 99 138 237 458 445 0.20995 0.026769 0.1349 0.44949 FALSE
1 115736 115883 647 8 89193 89343 646 1 wp 107 157 119 131 146 106 62 99 174 194 188 0.17914 -0.396 0.37173 0.13138 FALSE
1 115907 116049 648 8 89364 89523 647 1 wp 207 244 235 274 270 211 64 98 261 381 309 1.0124 0.34859 -0.23756 0.2041 FALSE
1 116078 116241 649 8 89516 89666 648 1 wp 168 148 152 161 155 177 53 104 136 226 202 0.54238 -0.35108 0.3943 0.19256 FALSE
1 116236 116374 650 8 89670 89848 649 1 wp 171 206 205 264 220 256 47 65 181 319 304 1.302 0.61197 -0.28395 0.21423 FALSE
1 116885 117019 657 8 90315 90450 656 1 wp 157 220 203 205 244 159 37 79 105 192 188 1.2643 -0.14883 0.19144 0.445 FALSE
1 117003 117181 658 8 90480 90639 657 1 wp 183 148 200 159 173 168 53 72 114 173 171 1.0184 -0.35233 0.23224 0.44699 FALSE
1 117504 117649 663 8 90936 91074 662 1 wp 153 149 176 114 125 118 34 51 72 126 78 1.4246 -0.51302 0.064931 0.80714 FALSE
1 118510 118623 670 8 91935 92069 672 1 wp 118 178 127 186 194 99 46 48 97 175 169 1.0522 -0.044895 0.18924 0.67092 FALSE
1 118629 118790 672 8 92059 92219 673 1 wp 161 200 178 173 174 182 62 93 129 203 261 0.72663 -0.29561 0.2474 0.22592 FALSE
1 118812 118966 673 8 92276 92418 674 1 wp 146 200 208 221 244 182 62 102 106 161 187 0.68405 -0.75165 0.95337 2.6361e-06 FALSE
1 119018 119160 675 8 92429 92586 675 1 wp 167 215 225 209 230 212 65 92 107 169 157 0.87396 -0.75812 0.8393 3.6223e-05 FALSE
1 119168 119316 677 8 92594 92746 676 1 wp 185 282 252 279 268 228 50 69 104 198 174 1.5148 -0.22943 0.3188 0.1236 FALSE
1 119347 119495 679 8 92783 92949 677 1 wp 135 156 183 157 173 145 43 48 79 153 139 1.2972 -0.21274 0.19259 0.43214 FALSE
1 119530 119654 680 8 92960 93084 678 1 wp 126 185 160 130 172 125 40 51 50 93 60 1.2884 -1.0672 0.90403 0.00070083 FALSE
1 119835 119982 681 8 93266 93414 679 1 wp 114 166 157 148 153 102 80 119 217 252 370 0.056265 -0.1411 0.00093464 0.99668 FALSE
1 120001 120150 682 8 93430 93580 680 1 wp 294 396 395 391 368 270 142 197 377 498 679 0.59383 -0.034313 -0.066233 0.728 FALSE
1 120184 120320 683 8 93633 93753 681 1 wp 109 107 139 134 130 126 78 124 240 303 465 -0.25211 0.095794 0.015191 0.94913 FALSE
1 120334 120493 684 8 93760 93927 682 1 wp 124 138 140 118 111 138 76 119 207 367 389 -0.024398 0.072959 -0.22494 0.26762 FALSE
1 120483 120625 685 8 93913 94087 683 1 wp 155 152 171 200 183 197 75 115 276 499 450 0.26394 0.46257 -0.20815 0.26791 FALSE
1 120633 120779 686 8 94063 94234 684 1 wp 158 187 195 200 184 170 68 100 298 524 458 0.61167 0.70545 -0.69176 0.00025649 FALSE
1 120818 120944 687 8 94251 94375 685 1 wp 165 188 205 205 180 154 62 81 236 386 331 0.88747 0.51432 -0.58954 0.002912 FALSE
1 121258 121402 692 8 94690 94842 691 1 wp 139 162 185 180 186 112 55 81 135 257 183 0.7619 -0.14287 0.086985 0.76221 FALSE
1 121576 121720 695 8 95012 95150 693 1 wp 164 247 228 213 210 211 53 77 174 334 284 1.2189 0.3782 -0.40534 0.042217 FALSE
1 121758 121887 696 8 95193 95316 695 1 wp 141 190 210 207 181 229 48 73 151 295 224 1.0816 0.24271 -0.059798 0.84477 FALSE
1 122111 122273 702 8 95503 95653 699 1 wp 174 210 212 186 174 195 66 86 155 271 225 0.8933 -0.12801 0.0055982 0.97768 FALSE
1 122248 122385 704 8 95678 95804 700 1 wp 142 165 154 170 165 178 49 53 121 209 209 1.0946 0.16297 -0.030783 0.89284 FALSE
1 122521 122669 707 8 95956 96098 702 1 wp 121 158 148 137 172 127 62 80 88 151 145 0.50695 -0.79749 0.80321 0.00049052 FALSE
1 123229 123385 718 8 96661 96811 710 1 wp 134 220 186 155 183 148 52 74 149 266 218 1.0168 0.10447 -0.27305 0.23241 FALSE
1 123942 124092 727 8 97374 97522 720 1 wp 201 237 249 201 219 195 68 87 169 247 271 1.0697 -0.078522 -0.10432 0.5916 FALSE
1 124274 124422 729 8 97702 97846 722 1 wp 145 197 202 220 209 153 76 81 148 228 227 0.69279 -0.30066 0.37471 0.1099 FALSE
1 124511 124659 730 8 97975 98097 723 1 wp 170 230 233 150 206 126 68 104 192 226 193 0.80308 -0.35049 -0.068433 0.79844 FALSE
1 124769 124921 731 8 98199 98349 724 1 wp 150 149 163 161 144 168 140 219 468 722 782 -0.70198 0.23633 -0.22606 0.19487 FALSE
1 124932 125065 732 8 98368 98493 725 1 wp 161 175 176 202 215 231 111 174 551 902 931 -0.22175 0.84003 -0.52251 0.0029595 FALSE
1 125096 125224 733 8 98524 98653 726 1 wp 175 248 218 233 222 190 150 216 446 806 813 -0.27044 0.25796 -0.27019 0.11257 FALSE
1 125267 125407 734 8 98696 98842 727 1 wp 168 242 213 196 235 213 151 187 408 632 597 -0.20744 0.046116 -0.016841 0.92211 FALSE
1 125549 125686 736 8 99005 99148 730 1 wp 137 159 144 161 138 133 71 94 229 316 349 0.33933 0.21651 -0.26811 0.18782 FALSE
1 126169 126329 742 8 99620 99757 737 1 wp 161 206 185 161 183 158 73 142 166 274 223 0.30092 -0.57861 0.41855 0.029397 FALSE
1 126949 127104 752 8 100378 100534 744 1 wp 168 237 237 225 227 266 98 208 366 587 573 0.022808 0.12981 0.022972 0.92299 FALSE
1 127095 127246 753 8 100528 100675 745 1 wp 153 193 193 241 233 219 151 208 394 599 670 -0.49358 -0.018876 0.36009 0.034675 FALSE
1 127279 127444 754 8 100712 100880 746 1 wp 174 166 152 180 180 212 151 243 442 788 821 -0.73528 0.14853 0.041399 0.84278 FALSE
1 127443 127587 755 8 100867 101017 747 1 wp 165 199 187 189 168 127 167 308 379 583 655 -0.84181 -0.44271 0.22848 0.18005 FALSE
1 127624 127784 756 8 101058 101208 748 1 wp 172 190 215 199 187 205 189 317 535 898 946 -0.87316 0.01108 0.0026581 0.98751 FALSE
1 127819 127958 757 8 101249 101385 749 1 wp 180 229 218 191 216 190 190 313 601 1114 1129 -0.74805 0.26759 -0.36043 0.034866 FALSE
1 127975 128111 758 8 101389 101530 750 1 wp 181 184 186 213 254 219 145 255 583 925 1059 -0.59357 0.46295 -0.17515 0.3082 FALSE
1 128177 128325 759 8 101589 101746 751 1 wp 107 136 153 141 136 96 188 292 294 392 537 -1.3502 -0.87301 0.76265 1.6769e-05 FALSE
1 128317 128441 760 8 101741 101867 752 1 wp 131 168 172 175 174 136 158 231 529 752 870 -0.80053 0.2451 -0.22647 0.19159 FALSE
1 128478 128597 761 8 101905 102024 754 1 wp 203 264 194 215 205 185 198 271 667 1055 1075 -0.58409 0.34507 -0.49805 0.0036141 FALSE
1 128630 128744 762 8 102038 102197 755 1 wp 126 152 168 177 182 181 130 229 541 883 865 -0.74986 0.45999 -0.20433 0.24113 FALSE
1 128776 128916 763 8 102207 102341 756 1 wp 171 186 195 165 167 151 198 289 430 594 703 -0.89209 -0.39521 0.17701 0.29625 FALSE
1 128945 129074 764 8 102371 102493 757 1 wp 217 286 261 230 197 206 230 373 456 884 880 -0.7262 -0.35478 0.063849 0.70259 FALSE
1 129210 129362 765 8 102634 102789 758 1 wp 247 316 321 318 317 278 169 184 479 935 903 0.21944 0.44263 -0.41728 0.03036 FALSE
1 129380 129534 766 8 102824 102963 759 1 wp 137 136 157 147 127 190 84 157 280 562 478 -0.20657 0.23887 -0.14442 0.65824 FALSE
1 129543 129702 767 8 102966 103127 760 1 wp 173 198 236 225 194 194 103 148 368 738 665 0.19706 0.57586 -0.58254 0.0038772 FALSE
1 129715 129869 768 8 103139 103295 761 1 wp 159 155 178 203 150 188 77 126 264 483 413 0.21845 0.29428 -0.18103 0.47564 FALSE
1 129873 130023 769 8 103301 103448 762 1 wp 154 170 152 182 167 180 60 94 220 406 307 0.56329 0.38063 -0.25316 0.26363 FALSE
1 130041 130198 770 8 103463 103628 763 1 wp 194 183 186 214 175 200 54 90 251 495 322 0.91719 0.68066 -0.64635 0.047055 FALSE
1 130212 130368 771 8 103639 103798 764 1 wp 155 139 145 194 178 179 68 93 184 344 291 0.37902 0.11312 0.18319 0.42626 FALSE
1 130690 130834 773 8 104115 104267 766 1 wp 114 144 143 133 153 132 86 133 207 286 275 -0.19911 -0.39768 0.43532 0.029811 FALSE
1 130859 131003 774 8 104287 104429 767 1 wp 187 175 185 212 145 195 99 199 315 545 511 -0.15296 0.0056913 -0.01961 0.94515 FALSE
1 131020 131172 775 8 104445 104597 769 1 wp 131 172 202 159 160 189 104 166 327 680 557 -0.17054 0.30027 -0.30023 0.26135 FALSE
1 131208 131352 776 8 104632 104778 770 1 wp 224 290 230 258 234 256 126 173 373 791 668 0.23428 0.36209 -0.37426 0.1132 FALSE
1 131365 131519 777 8 104789 104954 772 1 wp 167 185 203 218 184 192 94 140 459 823 705 0.1745 0.86067 -0.78545 2.6594e-05 FALSE
1 131740 131895 781 8 105166 105321 778 1 wp 194 258 227 249 232 227 103 162 459 791 694 0.28648 0.65547 -0.61583 0.00040423 FALSE
1 131922 132039 782 8 105348 105464 779 1 wp 173 221 173 174 161 174 104 163 356 503 496 0.017866 0.13498 -0.31265 0.077438 FALSE
1 132152 132304 783 8 105580 105728 780 1 wp 135 191 152 194 199 208 151 177 405 755 782 -0.55671 0.29846 0.01511 0.94585 FALSE
1 132315 132457 784 8 105743 105885 781 1 wp 109 123 148 144 148 131 89 160 289 565 495 -0.45264 0.2151 -0.083366 0.66414 FALSE
1 132491 132639 785 8 105916 106060 782 1 wp 119 158 124 155 136 174 99 181 345 587 548 -0.53791 0.19338 0.0038581 0.98608 FALSE
1 132649 132805 786 8 106076 106236 783 1 wp 111 122 145 142 121 204 82 134 316 517 432 -0.25533 0.34654 -0.046218 0.90071 FALSE
1 132801 132962 788 8 106255 106394 784 1 wp 182 189 213 202 232 244 95 157 303 478 479 0.14939 0.10653 0.086577 0.64596 FALSE
1 132982 133128 789 8 106407 106554 785 1 wp 164 186 198 210 235 230 69 117 208 303 330 0.4932 -0.037151 0.31587 0.094429 FALSE
1 133132 133284 790 8 106571 106729 786 1 wp 246 223 224 204 208 207 65 85 217 407 365 1.1385 0.4766 -0.6744 0.011375 FALSE
1 133312 133450 791 8 106737 106889 787 1 wp 199 206 186 218 222 259 50 78 197 364 284 1.1479 0.50275 -0.28587 0.3453 FALSE
1 133475 133596 792 8 106901 107060 788 1 wp 173 244 237 179 264 162 70 97 152 223 248 0.88257 -0.32902 0.19188 0.49061 FALSE
1 133948 134091 797 8 107373 107535 795 1 wp 131 125 144 163 215 150 57 80 137 212 208 0.47548 -0.19939 0.56654 0.018795 FALSE
1 134272 134439 801 8 107702 107863 797 1 wp 182 197 265 202 204 164 66 111 162 292 227 0.79765 -0.26822 0.067564 0.7767 FALSE
1 134448 134598 802 8 107882 108029 798 1 wp 121 185 183 167 187 133 58 111 138 202 201 0.46624 -0.52497 0.49895 0.019819 FALSE
1 134779 134935 805 8 108205 108359 801 1 wp 130 229 242 219 272 185 70 141 250 383 424 0.44803 0.12823 0.029804 0.91749 FALSE
1 134947 135062 806 8 108344 108488 802 1 wp 169 213 203 207 194 201 87 133 292 397 485 0.33904 0.19727 -0.17643 0.32839 FALSE
1 135113 135231 807 8 108519 108661 803 1 wp 162 167 207 199 199 174 116 124 302 443 531 0.062535 0.15871 -0.090924 0.66447 FALSE
1 135245 135399 808 8 108671 108821 804 1 wp 230 305 284 258 293 264 151 210 403 609 729 0.10135 0.035784 -0.063147 0.70937 FALSE
1 135412 135563 809 8 108837 108991 805 1 wp 145 164 175 185 184 186 117 223 335 553 556 -0.54707 -0.12412 0.29939 0.084001 FALSE
1 135586 135719 810 8 109018 109136 806 1 wp 175 193 187 187 201 163 147 241 349 463 570 -0.54712 -0.37921 0.34113 0.04511 FALSE
1 135815 135942 811 8 109242 109366 807 1 wp 190 240 206 229 235 187 157 236 439 726 932 -0.37759 0.17269 -0.16547 0.36164 FALSE
1 135963 136122 812 8 109390 109546 808 1 wp 162 219 205 206 249 186 170 308 459 737 847 -0.76634 -0.12132 0.22739 0.1765 FALSE
1 136123 136276 813 8 109542 109700 809 1 wp 153 189 195 211 201 169 187 272 395 555 727 -0.84999 -0.36038 0.45039 0.0075585 FALSE
1 136291 136433 814 8 109717 109853 810 1 wp 184 222 205 175 228 148 149 247 355 448 610 -0.43746 -0.37561 0.19665 0.29869 FALSE
1 136464 136622 815 8 109885 110047 811 1 wp 197 215 230 231 225 217 149 234 521 864 974 -0.32184 0.39178 -0.3481 0.04167 FALSE
1 136632 136774 816 8 110058 110200 812 1 wp 110 137 157 106 144 85 90 146 159 251 337 -0.29427 -0.57026 0.27355 0.23607 FALSE
1 136834 136994 817 8 110261 110421 813 1 wp 188 274 263 206 256 163 142 240 401 516 785 -0.1438 -0.061818 -0.17552 0.47476 FALSE
1 137024 137159 818 8 110450 110590 814 1 wp 162 155 169 162 182 151 116 171 446 647 868 -0.30749 0.53792 -0.54271 0.0082724 FALSE
1 137697 137838 824 8 111117 111271 819 1 wp 105 145 117 148 151 147 103 141 298 443 406 -0.4898 0.015857 0.24453 0.20059 FALSE
1 137832 137983 825 8 111250 111407 820 1 wp 178 227 203 234 225 226 143 218 502 796 844 -0.31971 0.34436 -0.19343 0.2577 FALSE
1 137984 138127 826 8 111408 111551 821 1 wp 137 152 164 173 182 160 114 192 328 569 523 -0.49833 -0.0039356 0.16437 0.35312 FALSE
1 138141 138281 827 8 111568 111708 822 1 wp 174 172 174 207 188 208 136 182 503 881 805 -0.36555 0.54765 -0.35998 0.05306 FALSE
1 138315 138435 828 8 111739 111860 823 1 wp 169 193 198 201 211 182 150 251 343 517 622 -0.58186 -0.33439 0.3944 0.019802 FALSE
1 138583 138744 829 8 112012 112162 824 1 wp 107 144 140 144 162 129 134 203 289 327 340 -0.85986 -0.69134 0.82279 8.0796e-06 FALSE
1 138775 138902 830 8 112202 112324 825 1 wp 145 180 184 168 169 120 124 201 354 470 510 -0.42146 -0.16863 -0.012452 0.94363 FALSE
1 138943 139066 831 8 112368 112494 826 1 wp 89 117 132 96 110 101 106 173 196 256 263 -0.79357 -0.84494 0.68703 0.00090984 FALSE
1 139503 139619 833 8 112924 113039 828 1 wp 79 107 88 98 84 103 43 71 113 253 177 0.19802 0.023906 0.016588 0.95477 FALSE
1 139644 139779 834 8 113066 113204 829 1 wp 65 79 70 106 70 114 28 44 104 187 159 0.50462 0.42216 0.0040652 0.9919 FALSE
1 141166 141298 835 8 114591 114731 830 1 wp 80 126 115 134 103 102 35 85 138 295 252 0.37476 0.30713 -0.24228 0.4344 FALSE
1 141329 141463 836 8 114736 114890 831 1 wp 96 156 133 125 154 109 92 107 183 248 327 -0.15011 -0.31611 0.30803 0.21448 FALSE
1 142170 142300 838 8 115595 115775 834 1 wp 100 125 129 157 187 145 92 113 360 610 596 -0.29512 0.69724 -0.25495 0.18198 FALSE
1 142675 142848 843 8 116126 116295 839 1 wp 142 181 151 163 151 157 84 130 295 613 536 0.077615 0.51579 -0.54649 0.010849 FALSE
1 142847 143005 844 8 116294 116470 840 1 wp 148 165 136 165 145 186 102 144 353 626 534 -0.20394 0.39027 -0.2686 0.27955 FALSE
1 143894 144023 854 8 117325 117455 848 1 wp 139 138 126 134 147 131 126 184 324 539 574 -0.69008 -0.01845 0.021563 0.90566 FALSE
1 144046 144205 855 8 117481 117637 849 1 wp 174 214 199 190 180 170 132 245 370 569 607 -0.41898 -0.17248 0.028965 0.8649 FALSE
1 144208 144347 856 8 117638 117800 851 1 wp 231 231 265 272 250 199 139 208 434 784 801 -0.0014956 0.30443 -0.34682 0.041833 FALSE
1 144383 144542 858 8 117815 117973 853 1 wp 153 209 224 211 203 183 104 144 287 367 496 0.15964 -0.011326 0.019001 0.91493 FALSE
1 144524 144671 859 8 117960 118097 854 1 wp 194 221 215 179 163 151 97 150 262 416 517 0.2823 0.04299 -0.42215 0.018234 FALSE
1 144695 144821 860 8 118122 118256 855 1 wp 134 135 147 134 173 172 75 124 202 264 352 0.0036922 -0.1747 0.35358 0.13296 FALSE
1 144822 144982 861 8 118275 118409 857 1 wp 128 132 145 99 139 99 59 89 140 161 170 0.384 -0.53023 0.23544 0.31492 FALSE
1 144976 145133 862 8 118433 118584 858 1 wp 155 176 171 173 176 172 75 103 177 299 277 0.42162 -0.14623 0.17598 0.37251 FALSE
1 145123 145286 863 8 118604 118724 859 1 wp 155 186 167 182 190 145 50 93 159 211 254 0.76711 -0.083368 0.08126 0.69649 FALSE
1 145902 146049 871 8 119335 119499 870 1 wp 145 178 174 195 168 194 70 83 142 268 202 0.61229 -0.23755 0.38372 0.099103 FALSE
1 146289 146456 875 8 119719 119867 873 1 wp 192 284 253 216 216 197 88 88 121 253 242 0.94472 -0.46054 0.23087 0.29611 FALSE
1 146970 147100 886 8 120397 120533 880 1 wp 156 172 170 210 186 206 60 74 150 270 348 0.81412 0.26156 -0.01071 0.96325 FALSE
1 147930 148078 897 8 121362 121508 889 1 wp 97 121 126 131 167 128 55 71 116 174 134 0.36755 -0.46458 0.74929 0.002037 FALSE
1 148029 148161 898 8 121459 121600 890 1 wp 124 152 135 153 159 116 44 72 129 175 156 0.75793 -0.21474 0.24524 0.30099 FALSE
1 148111 148239 899 8 121542 121675 891 1 wp 118 166 156 150 155 121 41 76 88 146 141 0.84447 -0.53334 0.46489 0.052874 FALSE
1 148547 148688 903 8 121970 122122 897 1 wp 224 247 242 244 252 189 52 108 145 262 217 1.0998 -0.2466 0.15911 0.40969 FALSE
1 149472 149626 914 8 122902 123056 908 1 wp 170 245 236 267 222 252 48 88 184 432 377 1.194 0.62975 -0.45378 0.087674 FALSE
1 149649 149803 916 8 123063 123221 909 1 wp 177 210 203 186 189 217 40 115 178 322 281 0.90945 0.15751 -0.17016 0.5483 FALSE
1 149790 149943 917 8 123224 123374 911 1 wp 141 192 152 147 181 152 76 104 143 280 249 0.35262 -0.33488 0.29703 0.14039 FALSE
1 150262 150416 921 8 123692 123846 915 1 wp 218 262 243 223 236 184 82 130 233 288 314 0.70167 -0.22707 0.031135 0.86363 FALSE
1 150407 150571 922 8 123839 123973 916 1 wp 108 134 130 146 139 112 87 137 176 218 225 -0.33815 -0.73595 0.80497 0.0001059 FALSE
1 150571 150699 923 8 123998 124129 918 1 wp 152 181 172 193 199 206 120 153 267 477 478 -0.19355 -0.078647 0.30096 0.089515 FALSE
1 150741 150879 924 8 124169 124307 919 1 wp 158 158 172 185 186 147 97 159 326 387 455 -0.13276 -0.010917 0.067718 0.70917 FALSE
1 150895 151037 925 8 124325 124476 920 1 wp 159 179 156 194 161 163 120 149 276 399 534 -0.20719 -0.080018 0.12162 0.57499 FALSE
1 151060 151214 927 8 124494 124643 921 1 wp 251 272 283 281 305 239 177 258 448 761 862 -0.18215 0.011829 -0.0074007 0.96494 FALSE
1 151324 151444 928 8 124729 124877 922 1 wp 58 111 86 112 125 73 130 168 176 252 229 -1.3273 -1.082 1.3438 2.3455e-06 FALSE
1 151459 151605 929 8 124890 125032 923 1 wp 230 219 177 208 203 177 502 805 1819 3937 539 -2.1044 0.10897 -0.24589 0.84257 FALSE
1 151634 151772 930 8 125067 125185 924 1 wp 80 120 102 114 108 75 137 211 239 401 420 -1.2785 -0.62033 0.57285 0.0035374 FALSE
1 151782 151905 931 8 125215 125367 925 1 wp 106 138 120 146 143 128 133 199 377 683 777 -0.94044 0.22659 -0.053505 0.76648 FALSE
1 151916 152053 932 8 125346 125482 926 1 wp 129 142 157 110 159 128 156 253 312 525 526 -1.0006 -0.4851 0.35191 0.0463 FALSE
1 152197 152322 933 8 125628 125754 927 1 wp 200 261 238 199 284 217 128 188 398 730 726 0.069845 0.31508 -0.33668 0.060147 FALSE
1 152365 152511 934 8 125797 125944 928 1 wp 216 273 303 254 289 232 141 238 371 641 684 -0.003989 -0.063436 0.010382 0.95085 FALSE
1 152516 152657 935 8 125950 126090 929 1 wp 210 242 249 211 225 201 102 176 279 472 505 0.27106 -0.046891 -0.11542 0.50466 FALSE
1 152701 152833 936 8 126140 126266 930 1 wp 164 210 192 181 178 150 117 157 252 421 370 -0.032888 -0.29798 0.12102 0.49885 FALSE
1 152850 153004 937 8 126290 126440 931 1 wp 110 167 133 161 168 140 91 147 256 322 312 -0.2869 -0.29476 0.46772 0.014955 FALSE
1 153177 153331 940 8 126609 126768 934 1 wp 164 195 155 195 225 189 105 154 234 411 461 -0.081788 -0.14213 0.35997 0.044241 FALSE
1 153347 153459 942 8 126776 126904 935 1 wp 180 208 187 218 245 208 67 112 238 404 439 0.61878 0.36821 -0.17182 0.35619 FALSE
1 153474 153638 943 8 126928 127089 936 1 wp 160 182 199 195 223 185 101 142 239 369 386 0.079365 -0.19314 0.32509 0.072317 FALSE
1 154321 154456 956 8 127738 127885 945 1 wp 140 183 192 197 198 190 144 231 468 688 704 -0.61305 0.099065 0.065407 0.70248 FALSE
1 154472 154626 957 8 127903 128058 946 1 wp 161 221 221 261 258 217 176 267 552 823 718 -0.6311 0.033783 0.233 0.16811 FALSE
1 154656 154791 958 8 128085 128219 947 1 wp 133 181 193 175 182 163 172 267 429 487 573 -0.86674 -0.43368 0.45137 0.012369 FALSE
1 154918 155042 959 8 128352 128495 948 1 wp 152 141 161 155 168 148 144 196 388 497 492 -0.65741 -0.18938 0.21224 0.29531 FALSE
1 155074 155227 960 8 128506 128660 949 1 wp 173 219 188 259 233 219 171 211 469 752 707 -0.48437 0.10136 0.16893 0.32026 FALSE
1 155235 155387 961 8 128671 128821 950 1 wp 181 190 195 225 227 212 158 252 360 641 576 -0.59932 -0.27883 0.48292 0.0041736 FALSE
1 155410 155539 962 8 128816 128958 951 1 wp 132 149 199 157 184 151 136 159 293 417 365 -0.40056 -0.36221 0.37625 0.1387 FALSE
1 155546 155698 963 8 128995 129131 952 1 wp 101 131 129 115 143 109 91 180 169 216 261 -0.64197 -0.94308 0.94351 5.4529e-06 FALSE
1 155730 155880 964 8 129169 129314 953 1 wp 165 194 198 161 211 161 114 151 210 312 312 -0.0074774 -0.57048 0.48151 0.0081402 FALSE
1 155892 156028 965 8 129324 129458 954 1 wp 182 214 201 185 236 142 69 126 181 338 294 0.55933 -0.15476 0.036164 0.88017 FALSE
1 156057 156206 966 8 129483 129638 955 1 wp 178 191 228 213 219 204 59 136 182 320 320 0.56581 -0.13148 0.19919 0.31619 FALSE
1 156390 156548 968 8 129845 129979 958 1 wp 165 202 192 227 182 192 69 139 109 224 230 0.3735 -0.7856 0.86857 5.8748e-05 FALSE
1 156559 156711 969 8 129996 130134 959 1 wp 158 199 178 176 192 168 71 83 114 212 174 0.7136 -0.53619 0.51535 0.012999 FALSE
1 156756 156874 972 8 130187 130319 960 1 wp 184 206 223 229 207 196 69 104 139 248 239 0.75448 -0.37183 0.39181 0.043544 FALSE
1 156892 157042 973 8 130327 130472 961 1 wp 137 184 193 193 180 187 82 106 130 217 193 0.36791 -0.70585 0.81204 4.5592e-05 FALSE
1 157219 157382 976 8 130660 130816 966 1 wp 188 255 234 208 225 233 79 135 184 341 352 0.59326 -0.1925 0.15105 0.40437 FALSE
1 157427 157567 977 8 130855 131001 967 1 wp 163 171 169 193 159 185 56 82 230 379 370 0.79733 0.60223 -0.53189 0.010066 FALSE
1 157564 157736 979 8 130994 131168 968 1 wp 173 232 213 218 195 208 89 131 262 389 422 0.41499 0.064592 -0.076453 0.67152 FALSE
1 157728 157871 980 8 131173 131305 969 1 wp 178 183 191 186 168 188 89 134 194 313 325 0.23968 -0.32499 0.27445 0.14121 FALSE
1 157902 158052 981 8 131334 131484 970 1 wp 200 217 227 205 185 209 97 174 318 516 431 0.19166 0.021001 -0.1478 0.44068 FALSE
1 158061 158217 982 8 131493 131647 971 1 wp 211 232 254 256 263 212 134 196 392 586 597 0.0061145 0.035591 0.0061483 0.97117 FALSE
1 158228 158387 983 8 131690 131819 972 1 wp 154 174 179 173 150 177 89 171 314 447 473 -0.093029 0.045792 -0.086722 0.63962 FALSE
1 158396 158552 984 8 131826 131982 973 1 wp 209 271 232 270 264 243 130 199 392 720 679 0.042393 0.2135 -0.11023 0.51779 FALSE
1 158559 158706 985 8 132000 132139 974 1 wp 142 124 184 185 189 159 96 157 257 498 513 -0.23066 0.088527 0.12648 0.55894 FALSE
1 158843 158983 986 8 132273 132415 975 1 wp 194 224 219 220 272 191 91 162 369 607 567 0.27081 0.39652 -0.32448 0.063404 FALSE
1 159002 159140 987 8 132437 132574 976 1 wp 182 203 200 192 231 237 101 132 282 649 569 0.24472 0.41677 -0.26474 0.33304 FALSE
1 159155 159307 988 8 132588 132744 977 1 wp 183 249 266 198 219 215 93 143 300 554 506 0.48896 0.29821 -0.45818 0.0092252 FALSE
1 159482 159610 991 8 132896 133016 982 1 wp 241 291 204 175 191 178 102 123 320 546 550 0.62303 0.40147 -0.86666 0.00064517 FALSE
1 159630 159764 992 8 133023 133193 983 1 wp 144 180 162 243 222 260 83 138 340 562 491 0.071955 0.44538 0.11399 0.58877 FALSE
1 159776 159927 993 8 133202 133360 984 1 wp 131 149 153 133 153 102 56 90 94 188 152 0.50125 -0.65299 0.46536 0.042991 FALSE
1 166390 166546 1 8 133907 134027 1 2 wp 149 189 212 190 226 176 73 135 181 307 289 0.33797 -0.31236 0.39632 0.035398 FALSE
1 166570 166723 2 8 134097 134225 2 2 wp 127 163 193 155 181 125 55 99 95 188 135 0.58322 -0.77195 0.68164 0.0053057 FALSE
1 166960 167110 6 8 134460 134598 6 2 wp 126 144 147 228 243 222 32 41 167 334 295 1.4398 1.2111 -0.50194 0.031207 FALSE
1 167315 167465 9 8 134763 134932 10 2 wp 206 227 216 272 227 190 67 77 153 255 270 1.0873 -0.011767 0.066697 0.77949 FALSE
1 167615 167753 13 8 135099 135259 13 2 wp 120 152 159 154 174 199 46 58 159 273 193 0.96155 0.36373 -0.085483 0.78446 FALSE
1 167768 167918 14 8 135268 135428 15 2 wp 176 180 199 229 206 213 61 85 189 329 245 0.85499 0.16663 0.031904 0.87852 FALSE
1 167938 168066 16 8 135407 135572 16 2 wp 167 207 185 202 201 206 68 84 203 376 302 0.79959 0.30389 -0.20183 0.30209 FALSE
1 168080 168240 17 8 135588 135736 17 2 wp 190 213 197 229 192 192 81 98 255 430 349 0.66375 0.30105 -0.2963 0.15519 FALSE
1 168232 168391 18 8 135738 135895 18 2 wp 132 139 183 166 179 170 68 101 230 388 343 0.35324 0.28645 -0.12667 0.52154 FALSE
1 168400 168548 19 8 135905 136055 19 2 wp 165 180 179 169 176 183 109 136 237 386 390 0.017108 -0.18681 0.17426 0.34045 FALSE
1 168564 168699 20 8 136068 136203 20 2 wp 135 151 186 163 156 124 124 163 265 372 373 -0.36352 -0.40528 0.28911 0.11537 FALSE
1 168730 168857 21 8 136235 136365 21 2 wp 154 256 218 216 242 200 150 152 459 777 737 -0.068636 0.44048 -0.38707 0.10425 FALSE
1 169369 169496 25 8 136876 137013 23 2 wp 131 237 230 159 200 172 176 336 477 681 874 -0.83788 -0.21212 0.034601 0.88954 FALSE
1 169524 169684 26 8 137023 137201 24 2 wp 167 210 192 234 206 216 163 271 428 838 877 -0.67355 0.066118 0.11839 0.51084 FALSE
1 169703 169843 27 8 137187 137333 25 2 wp 151 199 183 208 187 173 121 205 419 633 625 -0.35699 0.15403 -0.084177 0.62592 FALSE
1 169833 169988 28 8 137353 137483 26 2 wp 193 229 243 269 169 249 121 164 440 775 627 0.13643 0.45945 -0.42502 0.15127 FALSE
1 170155 170297 31 8 137675 137811 29 2 wp 126 146 167 144 171 106 104 130 204 301 351 -0.17856 -0.36616 0.27729 0.18927 FALSE
1 170304 170448 32 8 137826 137971 30 2 wp 153 197 177 151 197 134 90 140 196 240 311 0.12529 -0.51398 0.35899 0.058875 FALSE
1 170476 170634 34 8 138001 138145 31 2 wp 163 184 185 194 190 166 92 137 212 357 345 0.14522 -0.22822 0.25056 0.17584 FALSE
1 170789 170948 37 8 138307 138470 35 2 wp 169 212 218 185 214 223 115 130 276 465 483 0.19285 0.068014 -0.03048 0.88443 FALSE
1 170971 171079 38 8 138491 138613 36 2 wp 163 243 208 171 205 139 116 156 338 393 448 0.086215 -0.090709 -0.18581 0.39935 FALSE
1 171276 171432 41 8 138796 138950 38 2 wp 124 183 225 180 259 174 97 139 214 341 386 0.08087 -0.24157 0.43011 0.13319 FALSE
1 171447 171604 42 8 138964 139122 39 2 wp 177 209 179 175 176 223 98 153 250 383 455 0.10528 -0.11084 0.11588 0.6376 FALSE
1 171617 171769 43 8 139143 139290 40 2 wp 106 155 141 158 187 131 96 153 227 290 351 -0.38153 -0.40958 0.63042 0.00099974 FALSE
1 172058 172197 44 8 139561 139689 42 2 wp 111 147 130 127 171 110 54 76 117 156 169 0.50094 -0.45107 0.49666 0.036287 FALSE
1 172647 172804 50 8 140166 140331 50 2 wp 146 219 210 122 186 154 52 90 103 182 156 0.94734 -0.57766 0.24801 0.37462 FALSE
1 172950 173104 53 8 140466 140624 53 2 wp 183 187 206 205 214 202 46 82 146 216 208 1.108 -0.054876 0.13751 0.50806 FALSE
1 173125 173264 54 8 140641 140781 54 2 wp 135 233 181 214 186 160 61 89 122 218 187 0.78589 -0.41434 0.42837 0.11443 FALSE
1 173243 173353 56 8 140744 140870 56 2 wp 118 133 123 143 147 152 35 65 88 187 198 0.84302 0.0081386 0.20939 0.39648 FALSE
1 173297 173417 57 8 140814 140932 57 2 wp 198 238 221 197 200 183 63 68 142 303 281 1.2436 0.22123 -0.42517 0.034431 FALSE
1 173422 173601 59 8 140913 141093 58 2 wp 171 233 199 235 243 208 62 99 194 312 292 0.83408 0.092117 0.071498 0.70999 FALSE
1 173593 173747 60 8 141109 141262 59 2 wp 244 347 291 278 290 278 91 125 241 391 359 0.94997 -0.026162 -0.052533 0.76777 FALSE
1 173766 173905 61 8 141282 141417 60 2 wp 157 185 176 135 139 136 62 92 129 231 216 0.67885 -0.32425 -0.036316 0.8639 FALSE
1 173894 174039 62 8 141411 141560 61 2 wp 208 228 202 176 189 207 68 106 208 365 316 0.81106 0.13223 -0.31416 0.17039 FALSE
1 174041 174175 63 8 141574 141726 62 2 wp 117 162 150 227 198 215 54 57 248 347 369 0.86394 0.89222 -0.33284 0.11673 FALSE
1 174217 174363 64 8 141733 141877 63 2 wp 189 214 229 236 228 253 80 139 260 446 417 0.46496 0.14088 0.020811 0.90732 FALSE
1 174390 174537 65 8 141906 142056 64 2 wp 234 336 292 303 273 237 119 180 337 574 554 0.45159 0.066783 -0.17184 0.31534 FALSE
1 174545 174700 66 8 142060 142212 65 2 wp 183 267 269 250 318 237 123 164 428 717 662 0.23823 0.42407 -0.28075 0.11061 FALSE
1 174725 174855 67 8 142238 142371 66 2 wp 156 203 192 199 205 201 134 217 389 559 610 -0.41837 -0.062669 0.17739 0.29962 FALSE
1 175052 175195 69 8 142563 142709 68 2 wp 211 253 259 261 229 260 188 264 528 871 939 -0.40098 0.13404 -0.10014 0.55373 FALSE
1 175276 175440 70 8 142774 142920 69 2 wp 104 145 130 225 258 155 157 223 433 650 776 -1.0848 0.056935 0.66619 0.0008594 FALSE
1 175447 175588 71 8 142949 143103 70 2 wp 180 278 243 229 245 227 214 327 484 818 898 -0.70395 -0.20946 0.19341 0.24858 FALSE
1 175603 175759 72 8 143121 143269 71 2 wp 180 263 211 192 182 159 96 235 404 637 686 -0.045414 0.206 -0.52108 0.037585 FALSE
1 175775 175912 73 8 143292 143425 72 2 wp 152 205 190 202 191 168 109 138 267 379 395 0.063219 -0.14902 0.16371 0.36489 FALSE
1 175924 176041 74 8 143430 143558 73 2 wp 141 201 167 204 181 153 87 135 235 295 358 0.1242 -0.2116 0.2691 0.1512 FALSE
1 176072 176219 75 8 143586 143731 74 2 wp 107 146 144 159 164 107 57 99 100 138 152 0.27974 -0.88743 0.97728 2.0913e-05 FALSE
1 176339 176477 76 8 143857 143990 75 2 wp 210 237 250 230 253 200 68 112 206 329 337 0.88653 0.057156 -0.11299 0.54209 FALSE
1 177133 177266 80 8 144634 144755 77 2 wp 130 151 170 117 163 111 65 114 151 212 238 0.26856 -0.46295 0.23091 0.2746 FALSE
1 177222 177360 81 8 144715 144880 78 2 wp 129 137 149 164 211 188 43 108 206 292 317 0.4234 0.25039 0.16432 0.51082 FALSE
1 177342 177468 82 8 144859 144985 79 2 wp 154 173 147 161 162 185 74 102 164 306 261 0.35605 -0.1804 0.25726 0.28535 FALSE
1 177510 177681 83 8 145028 145193 82 2 wp 231 264 265 245 255 202 72 149 192 343 347 0.72693 -0.2184 0.076678 0.66774 FALSE
1 177742 177856 87 8 145248 145387 84 2 wp 119 151 144 121 149 134 49 60 151 221 214 0.84387 0.20386 -0.26059 0.26666 FALSE
1 177844 177998 88 8 145383 145536 85 2 wp 146 185 175 179 184 168 76 80 177 327 278 0.60942 0.084734 -0.037363 0.85226 FALSE
1 178145 178296 91 8 145682 145816 90 2 wp 158 195 205 166 187 153 82 108 160 275 281 0.47446 -0.3204 0.1562 0.42153 FALSE
1 178838 178981 100 8 146347 146510 96 2 wp 104 171 160 131 166 123 61 113 218 275 408 0.25511 0.16386 -0.2303 0.37209 FALSE
1 178997 179137 101 8 146509 146663 97 2 wp 90 125 117 157 139 155 67 131 255 418 424 -0.31592 0.25799 0.16612 0.40717 FALSE
1 179323 179479 103 8 146837 146997 100 2 wp 206 257 280 261 202 212 138 223 582 1054 990 -0.028346 0.63619 -0.79399 4.006e-06 FALSE
1 179639 179789 105 8 147141 147320 105 2 wp 152 206 195 172 204 200 173 290 436 751 874 -0.81048 -0.076491 0.11704 0.48901 FALSE
1 179820 179976 106 8 147353 147475 107 2 wp 203 243 235 198 203 149 189 305 418 723 778 -0.60302 -0.27129 -0.064345 0.70153 FALSE
1 180001 180136 108 8 147508 147642 109 2 wp 135 219 180 165 193 152 159 257 361 512 626 -0.71272 -0.36888 0.28337 0.096032 FALSE
1 190397 190552 2 8 159424 159564 1 3 wp 128 159 176 138 120 115 56 85 112 212 133 0.6414 -0.51929 0.18686 0.41302 FALSE
1 190685 190848 4 8 159696 159855 3 3 wp 140 127 132 126 127 131 84 118 136 298 201 -0.085434 -0.58597 0.49906 0.066517 FALSE
1 191094 191261 8 8 160107 160283 6 3 wp 135 147 125 136 152 147 67 99 143 344 209 0.22746 -0.17061 0.23801 0.42458 FALSE
1 192090 192221 14 8 161101 161248 14 3 wp 97 153 98 185 180 150 62 94 173 439 329 0.081185 0.33841 0.20553 0.52261 FALSE
1 192566 192686 16 8 161576 161702 15 3 wp 215 241 222 250 221 211 96 192 394 762 683 0.18966 0.46122 -0.48002 0.017197 FALSE
1 192716 192853 17 8 161731 161869 16 3 wp 279 330 307 300 301 240 117 194 427 922 774 0.49681 0.53529 -0.68743 0.00081695 FALSE
1 192879 193029 18 8 161894 162044 17 3 wp 166 168 166 178 217 205 98 165 384 817 621 -0.12478 0.56597 -0.33224 0.24834 FALSE
1 193029 193184 19 8 162049 162197 18 3 wp 162 153 150 171 175 147 101 141 341 558 486 -0.12714 0.29539 -0.24272 0.19965 FALSE
1 193201 193324 20 8 162216 162364 19 3 wp 138 122 119 146 142 148 71 112 336 722 527 -0.0005787 0.88207 -0.71596 0.039284 FALSE
1 193338 193521 21 8 162386 162537 20 3 wp 198 220 209 227 233 188 67 143 376 737 625 0.53453 0.83943 -0.82199 0.00013048 FALSE
1 193520 193654 22 8 162541 162675 21 3 wp 167 138 141 145 138 134 74 110 257 434 391 0.21984 0.33282 -0.46779 0.06605 FALSE
1 193664 193801 23 8 162700 162822 22 3 wp 185 208 190 222 213 199 67 112 286 543 489 0.63932 0.65392 -0.55895 0.0024503 FALSE
1 193837 193965 24 8 162848 162976 23 3 wp 136 138 134 127 150 140 71 113 258 364 305 0.086439 0.13607 -0.13254 0.55342 FALSE
1 194120 194266 26 8 163132 163281 25 3 wp 183 244 220 182 208 181 76 122 285 437 431 0.63765 0.32677 -0.52869 0.0037649 FALSE
1 194292 194434 27 8 163286 163421 26 3 wp 200 224 238 192 151 182 65 95 221 474 376 0.97642 0.50205 -0.85665 0.00046602 FALSE
1 196759 196908 53 8 165774 165924 46 3 wp 141 199 179 162 195 151 68 81 162 273 315 0.71547 0.089723 -0.14255 0.48316 FALSE
1 197981 198132 62 8 166964 167100 62 3 wp 184 227 205 142 163 134 78 132 274 461 426 0.48689 0.25019 -0.76372 3.6783e-05 FALSE
2 9750 9871 2 20 1648 1791 1 4 wp 148 149 160 178 160 153 143 168 213 272 306 -0.53516 -0.88484 0.96006 1.7647e-05 FALSE
2 9913 10041 3 20 1833 1964 2 4 wp 158 260 244 279 271 243 179 266 396 537 666 -0.50922 -0.37589 0.62146 0.00019941 FALSE
2 10065 10194 4 20 1997 2139 3 4 wp 137 137 140 159 158 160 167 271 360 483 545 -1.1441 -0.54426 0.72291 3.0112e-05 FALSE
2 10270 10424 5 20 2191 2339 4 4 wp 97 139 112 95 148 78 156 231 177 219 297 -1.231 -1.3788 1.2332 3.0956e-07 TRUE
2 10432 10567 6 20 2351 2506 5 4 wp 173 208 228 225 230 198 181 298 400 610 773 -0.72015 -0.32932 0.40712 0.014953 FALSE
2 10718 10864 7 20 2643 2781 6 4 wp 124 149 182 188 197 160 134 178 207 300 436 -0.54078 -0.64957 0.88761 6.7885e-06 FALSE
2 10854 11001 8 20 2784 2936 7 4 wp 135 177 190 186 176 168 101 172 249 369 453 -0.18935 -0.24768 0.30641 0.089241 FALSE
2 11030 11176 9 20 2949 3121 8 4 wp 135 161 154 170 215 183 95 122 234 410 492 -0.027766 0.14047 0.17149 0.36788 FALSE
2 11210 11360 10 20 3120 3299 9 4 wp 93 111 146 172 192 168 47 76 196 305 340 0.4368 0.55106 0.032644 0.88108 FALSE
2 11653 11816 14 20 3574 3696 14 4 wp 136 199 186 170 174 133 71 102 160 268 305 0.5118 -0.15005 0.0015226 0.99392 FALSE
2 11816 11962 16 20 3759 3881 16 4 wp 172 182 174 180 166 134 68 107 161 199 245 0.52791 -0.42224 0.25473 0.20716 FALSE
2 12109 12244 19 20 3984 4161 18 4 wp 123 147 132 180 184 187 55 82 172 227 256 0.48222 0.043145 0.38943 0.068747 FALSE
2 12268 12429 20 20 4184 4344 19 4 wp 199 241 244 226 267 181 80 127 201 335 364 0.65466 -0.10595 0.057387 0.75188 FALSE
2 12871 13034 25 20 4790 4953 25 4 wp 178 213 225 270 241 211 68 118 262 404 435 0.66143 0.34877 -0.14358 0.43359 FALSE
2 13051 13179 26 20 4949 5099 26 4 wp 120 140 135 140 165 141 69 130 210 261 310 -0.070156 -0.22706 0.37755 0.061934 FALSE
2 13191 13350 27 20 5116 5274 27 4 wp 114 165 150 164 134 154 92 139 230 271 270 -0.18372 -0.45467 0.5151 0.019077 FALSE
2 13344 13486 28 20 5262 5409 28 4 wp 80 133 149 178 157 122 65 113 309 493 511 -0.049513 0.66733 -0.34764 0.11548 FALSE
2 13493 13668 29 20 5419 5580 30 4 wp 135 167 161 135 173 131 127 195 278 495 538 -0.54739 -0.20875 0.10726 0.54826 FALSE
2 13674 13800 30 20 5594 5720 31 4 wp 106 154 133 139 146 146 111 161 261 391 440 -0.5465 -0.2201 0.33471 0.075311 FALSE
2 14137 14286 32 20 6034 6177 33 4 wp 98 110 144 149 167 109 69 85 179 275 331 0.10506 0.10661 0.13785 0.57127 FALSE
2 15638 15756 49 20 7520 7672 53 4 wp 166 179 167 212 192 190 41 48 158 277 240 1.4497 0.69364 -0.50559 0.023533 FALSE
2 15772 15951 50 20 7690 7824 54 4 wp 180 260 207 141 162 135 50 75 137 229 206 1.2973 -0.026731 -0.55738 0.0084036 FALSE
2 16593 16733 57 20 8478 8628 66 4 wp 138 170 183 191 204 195 62 88 176 280 264 0.635 0.041409 0.20326 0.3152 FALSE
2 16875 17023 59 20 8793 8941 70 4 wp 163 169 203 178 188 175 72 111 216 359 309 0.47872 0.054984 -0.063215 0.74211 FALSE
2 17032 17178 60 20 8925 9088 71 4 wp 179 235 207 222 242 173 108 152 241 392 443 0.17932 -0.1842 0.19491 0.26821 FALSE
2 17184 17338 61 20 9101 9232 72 4 wp 156 166 160 182 151 152 86 129 215 321 345 0.096353 -0.18587 0.16852 0.3782 FALSE
2 17342 17493 62 20 9263 9415 73 4 wp 119 148 141 166 140 138 74 132 292 376 378 -0.077865 0.14866 -0.049055 0.80145 FALSE
2 17497 17653 63 20 9414 9571 74 4 wp 111 134 125 163 122 134 81 124 271 425 410 -0.21867 0.21378 -0.056637 0.77458 FALSE
2 17656 17788 64 20 9578 9702 75 4 wp 135 139 118 157 147 145 97 185 348 463 564 -0.57242 0.086829 0.079953 0.69841 FALSE
2 17824 17969 65 20 9742 9885 76 4 wp 223 274 266 240 222 167 170 257 395 635 786 -0.23494 -0.1475 -0.15787 0.34711 FALSE
2 18138 18262 66 20 10056 10180 77 4 wp 141 138 128 159 146 157 61 106 197 371 350 0.2291 0.23348 -0.078701 0.72072 FALSE
2 18279 18418 67 20 10195 10336 78 4 wp 155 182 194 170 194 183 69 109 230 460 420 0.507 0.40784 -0.38682 0.041718 FALSE
2 18636 18776 69 20 10545 10696 80 4 wp 95 117 153 151 149 145 45 72 127 192 220 0.5681 -0.017769 0.28595 0.22606 FALSE
2 18988 19112 71 20 10889 11027 84 4 wp 151 172 200 166 180 158 47 51 139 200 198 1.3329 0.22833 -0.30471 0.17838 FALSE
2 19271 19457 74 20 11176 11323 88 4 wp 164 206 196 142 157 153 53 85 136 200 201 0.96638 -0.25409 -0.091326 0.66707 FALSE
2 20054 20205 84 20 11971 12119 95 4 wp 84 151 142 141 159 125 53 69 127 157 194 0.53574 -0.2507 0.40971 0.10403 FALSE
2 20228 20384 85 20 12146 12284 96 4 wp 173 173 188 218 218 176 80 102 181 323 288 0.47761 -0.11095 0.27815 0.14764 FALSE
2 20376 20527 86 20 12293 12439 97 4 wp 185 199 224 214 227 167 82 114 227 353 404 0.55935 0.097629 -0.12587 0.49581 FALSE
2 20566 20680 87 20 12452 12597 98 4 wp 138 183 161 204 193 146 111 135 278 470 480 -0.11457 0.079946 0.066772 0.71315 FALSE
2 20685 20837 88 20 12603 12732 99 4 wp 163 180 193 177 209 176 136 235 317 433 434 -0.53078 -0.52597 0.56907 0.00090313 FALSE
2 20872 21006 89 20 12791 12917 100 4 wp 145 181 163 171 145 152 104 180 348 534 518 -0.27995 0.092423 -0.17775 0.32003 FALSE
2 21008 21156 90 20 12923 13074 101 4 wp 127 175 143 168 194 138 123 191 365 515 592 -0.56856 0.011784 0.13123 0.45813 FALSE
2 21175 21329 91 20 13095 13253 102 4 wp 130 180 164 148 161 153 124 195 300 450 541 -0.50072 -0.20735 0.1507 0.39663 FALSE
2 21428 21595 92 20 13358 13510 103 4 wp 118 162 143 125 152 112 93 127 209 257 338 -0.13657 -0.35161 0.20714 0.29951 FALSE
2 21627 21757 93 20 13563 13679 104 4 wp 91 159 180 114 169 105 64 101 104 162 79 0.29333 -1.1084 0.94911 0.022134 FALSE
2 21809 21934 94 20 13727 13855 105 4 wp 139 191 218 136 175 123 56 114 164 190 197 0.63262 -0.4709 0.11474 0.67149 FALSE
2 21918 22063 95 20 13842 13984 106 4 wp 103 126 118 139 118 100 36 82 124 185 188 0.5047 -0.12317 0.13849 0.5781 FALSE
2 22074 22214 97 20 13987 14144 107 4 wp 106 162 144 182 183 146 58 76 148 245 306 0.53785 0.14275 0.14742 0.49308 FALSE
2 22403 22552 101 20 14307 14467 112 4 wp 159 161 162 180 181 177 77 80 158 236 252 0.53192 -0.19948 0.33077 0.12648 FALSE
2 22535 22679 102 20 14459 14594 113 4 wp 124 150 154 147 147 151 57 87 144 207 175 0.49982 -0.3384 0.37413 0.090074 FALSE
2 22707 22859 103 20 14627 14777 114 4 wp 144 188 181 247 210 215 62 117 213 325 271 0.4552 -0.024955 0.39442 0.03983 FALSE
2 22874 23000 104 20 14791 14917 115 4 wp 144 161 147 176 169 169 60 107 186 297 255 0.37535 -0.064068 0.2247 0.2674 FALSE
2 23036 23160 105 20 14962 15110 116 4 wp 183 234 204 270 258 217 80 133 348 548 480 0.47659 0.48248 -0.24463 0.17075 FALSE
2 23169 23324 106 20 15090 15247 117 4 wp 190 182 180 146 160 138 89 129 238 457 384 0.27438 0.074575 -0.42146 0.048203 FALSE
2 23343 23479 107 20 15263 15423 118 4 wp 257 281 281 275 220 246 123 167 369 678 664 0.42206 0.31861 -0.48693 0.0070113 FALSE
2 23499 23637 108 20 15419 15557 119 4 wp 116 143 161 125 110 115 81 122 202 263 306 -0.025263 -0.28848 0.0058416 0.97739 FALSE
2 23667 23824 109 20 15584 15751 120 4 wp 167 181 227 186 222 154 130 222 327 585 597 -0.3558 -0.12502 0.065059 0.70786 FALSE
2 23962 24113 110 20 15891 16042 121 4 wp 139 166 170 163 175 132 166 276 400 555 804 -0.95926 -0.23166 0.18982 0.35876 FALSE
2 24126 24256 111 20 16055 16184 122 4 wp 142 159 177 177 202 161 183 285 650 994 1188 -1.0387 0.36986 -0.21942 0.20605 FALSE
2 24277 24433 112 20 16190 16362 123 4 wp 145 243 212 226 229 172 203 302 594 843 1050 -0.83324 0.073939 -0.028922 0.86481 FALSE
2 24420 24587 113 20 16372 16522 124 4 wp 169 220 225 196 217 184 157 273 430 639 795 -0.55029 -0.10219 0.040364 0.8107 FALSE
2 24596 24755 114 20 16541 16678 125 4 wp 128 147 125 136 152 164 134 208 310 409 484 -0.84162 -0.39866 0.55224 0.0021842 FALSE
2 24778 24892 115 20 16708 16870 126 4 wp 98 144 135 127 174 111 63 92 151 206 155 0.20066 -0.46985 0.57466 0.038012 FALSE
2 25120 25279 118 20 17048 17204 129 4 wp 157 196 200 185 200 201 69 97 187 358 303 0.66007 0.12236 -0.058395 0.76347 FALSE
2 25486 25616 122 20 17404 17551 133 4 wp 140 193 180 202 196 177 63 78 180 295 254 0.78078 0.14494 -0.00082912 0.99675 FALSE
2 25911 26055 128 20 17840 17990 139 4 wp 176 214 241 232 202 206 64 92 182 357 310 0.94062 0.21233 -0.2118 0.27104 FALSE
2 26052 26197 129 20 17978 18126 140 4 wp 128 132 128 136 155 130 31 57 139 208 194 1.0815 0.4136 -0.32519 0.19112 FALSE
2 26337 26486 132 20 18265 18398 143 4 wp 171 240 252 200 203 178 90 136 171 272 256 0.47571 -0.59033 0.38132 0.038507 FALSE
2 26982 27104 138 20 18865 19009 151 4 wp 151 194 174 235 193 175 84 132 255 358 389 0.19436 -0.000151 0.19291 0.29622 FALSE
2 27749 27909 148 20 19683 19837 161 4 wp 146 185 211 219 190 185 125 177 425 673 693 -0.23532 0.34113 -0.22862 0.18782 FALSE
2 27929 28085 151 20 19862 20006 162 4 wp 171 195 195 222 198 186 116 194 382 710 743 -0.20839 0.33321 -0.2466 0.15345 FALSE
2 28125 28281 152 20 20050 20188 163 4 wp 206 235 218 251 217 224 162 225 463 713 753 -0.30768 0.089117 -0.042978 0.79967 FALSE
2 28498 28661 154 20 20449 20599 166 4 wp 190 228 235 223 229 206 160 216 434 580 758 -0.28431 0.0067266 -0.018635 0.91234 FALSE
2 29049 29187 156 20 20980 21118 169 4 wp 153 184 182 171 191 183 69 127 177 280 279 0.34272 -0.30282 0.35148 0.068978 FALSE
2 29201 29343 157 20 21132 21278 170 4 wp 181 260 261 274 286 237 69 124 224 454 450 0.79357 0.3156 -0.15183 0.40067 FALSE
2 36690 36842 1 20 22279 22435 1 5 wp 161 228 232 179 210 142 154 243 348 461 632 -0.42876 -0.36077 0.11256 0.52998 FALSE
2 36869 37017 2 20 22456 22606 2 5 wp 133 148 159 144 132 125 133 205 268 333 455 -0.68918 -0.5735 0.41547 0.022767 FALSE
2 37045 37189 3 20 22634 22778 3 5 wp 91 134 121 123 132 143 138 182 313 563 502 -0.97371 -0.13084 0.31686 0.10777 FALSE
2 37203 37333 4 20 22793 22923 4 5 wp 228 264 237 262 229 267 167 195 496 1031 842 -0.08928 0.43838 -0.40332 0.14147 FALSE
2 37343 37495 5 20 22930 23090 5 5 wp 152 215 201 193 180 188 176 208 475 800 690 -0.53758 0.11173 -0.14481 0.49498 FALSE
2 37507 37629 6 20 23098 23224 6 5 wp 152 143 143 193 175 165 111 157 364 738 576 -0.35948 0.40585 -0.15665 0.54379 FALSE
2 37643 37778 9 20 23235 23386 8 5 wp 139 175 155 175 171 182 109 154 396 720 619 -0.24119 0.49215 -0.34194 0.058952 FALSE
2 37987 38121 12 20 23553 23716 12 5 wp 156 238 237 230 215 231 88 148 384 756 674 0.34601 0.71319 -0.62406 0.0037329 FALSE
2 39094 39230 22 20 24685 24825 24 5 wp 112 148 170 166 179 166 106 106 164 281 314 -0.096761 -0.43485 0.66803 0.0095918 FALSE
2 39279 39407 23 20 24872 25013 25 5 wp 162 210 205 195 192 212 98 146 223 357 427 0.16731 -0.18637 0.22238 0.21603 FALSE
2 39435 39588 24 20 25034 25178 26 5 wp 161 192 178 169 163 155 88 109 176 323 308 0.35001 -0.20509 0.056446 0.76999 FALSE
2 39587 39745 25 20 25184 25344 27 5 wp 135 162 164 180 173 180 114 172 288 449 457 -0.3834 -0.15935 0.3477 0.05246 FALSE
2 39734 39878 26 20 25343 25491 28 5 wp 161 177 166 202 181 185 126 174 327 521 553 -0.32585 -0.0071218 0.15469 0.37657 FALSE
2 39970 40113 27 20 25560 25699 29 5 wp 153 144 149 142 137 161 113 167 300 438 528 -0.39485 -0.049821 0.0044057 0.98231 FALSE
2 40123 40267 28 20 25714 25860 30 5 wp 164 205 168 148 162 155 127 198 370 541 547 -0.34431 -0.047368 -0.18365 0.29288 FALSE
2 40285 40438 29 20 25870 26024 31 5 wp 128 174 155 121 159 135 129 200 316 437 428 -0.59812 -0.36332 0.20281 0.26077 FALSE
2 40445 40574 30 20 26040 26160 32 5 wp 138 146 136 159 171 192 121 152 345 519 580 -0.45988 0.16544 0.12493 0.5428 FALSE
2 40721 40873 31 20 26306 26456 33 5 wp 160 190 218 183 194 192 119 208 267 379 500 -0.26769 -0.40877 0.39124 0.023737 FALSE
2 40897 41037 32 20 26480 26641 34 5 wp 111 149 174 162 185 142 105 165 257 335 436 -0.38926 -0.28833 0.43949 0.017533 FALSE
2 41074 41211 33 20 26633 26794 35 5 wp 185 184 188 198 200 203 114 172 360 582 572 -0.10514 0.18201 -0.098709 0.57085 FALSE
2 41229 41370 34 20 26812 26953 36 5 wp 152 196 223 193 212 175 85 163 250 408 473 0.14028 -0.029345 0.031018 0.86226 FALSE
2 41388 41534 35 20 26971 27122 37 5 wp 158 186 171 197 174 196 89 146 270 473 437 0.065927 0.10683 0.010258 0.95493 FALSE
2 41535 41673 36 20 27120 27256 38 5 wp 183 255 247 200 246 141 103 152 238 363 427 0.34592 -0.21883 -0.031005 0.88814 FALSE
2 41690 41830 37 20 27273 27429 39 5 wp 116 102 128 149 130 119 62 113 133 295 291 -0.066913 -0.19771 0.36822 0.14685 FALSE
2 41867 42003 38 20 27450 27587 40 5 wp 157 192 181 225 183 173 64 119 236 407 356 0.47186 0.23624 -0.12749 0.50154 FALSE
2 42185 42343 41 20 27767 27952 43 5 wp 176 206 252 232 272 245 59 129 262 472 531 0.70304 0.5329 -0.3121 0.14704 FALSE
2 42602 42783 45 20 28166 28316 48 5 wp 167 192 174 198 174 167 78 127 229 475 462 0.31284 0.27095 -0.28019 0.13119 FALSE
2 42778 42916 46 20 28345 28496 49 5 wp 216 263 265 202 249 212 86 155 284 466 519 0.56324 0.17603 -0.36529 0.037071 FALSE
2 42950 43094 47 20 28531 28680 50 5 wp 132 131 148 109 188 114 74 122 204 310 350 0.010577 -0.076911 0.039958 0.88877 FALSE
2 43237 43361 48 20 28816 28944 51 5 wp 150 186 150 160 154 127 99 146 266 349 414 -0.083449 -0.14581 -0.020799 0.91141 FALSE
2 43398 43544 49 20 28976 29126 52 5 wp 151 165 159 164 167 192 88 159 362 603 549 -0.11313 0.40688 -0.28988 0.14345 FALSE
2 43565 43718 50 20 29147 29299 53 5 wp 184 196 195 210 196 189 132 201 432 746 709 -0.2798 0.27635 -0.25321 0.14069 FALSE
2 43720 43846 51 20 29300 29426 54 5 wp 177 172 193 198 189 197 104 199 364 564 572 -0.21445 0.10145 -0.019328 0.91131 FALSE
2 43867 44024 52 20 29459 29621 56 5 wp 195 186 195 221 198 217 151 203 353 633 598 -0.37203 -0.078533 0.19408 0.30489 FALSE
2 44419 44543 55 20 29998 30124 59 5 wp 151 200 158 183 192 167 129 145 299 479 528 -0.19976 0.0034331 0.063335 0.74342 FALSE
2 44578 44716 56 20 30142 30297 60 5 wp 143 163 167 174 159 162 103 176 286 574 511 -0.30222 0.068972 -0.026277 0.88341 FALSE
2 44733 44871 57 20 30314 30450 61 5 wp 159 149 145 172 193 150 141 210 439 664 669 -0.69823 0.11745 0.035625 0.83779 FALSE
2 44916 45052 58 20 30496 30626 62 5 wp 189 224 221 220 201 181 163 284 394 643 617 -0.55637 -0.32344 0.22424 0.18102 FALSE
2 45568 45758 59 20 31181 31305 63 5 wp 123 145 168 134 133 117 226 328 450 693 658 -1.4226 -0.51857 0.31282 0.071025 FALSE
2 45727 45892 60 20 31321 31481 64 5 wp 139 150 154 186 141 120 192 263 469 929 870 -1.1183 0.063528 -0.080897 0.72282 FALSE
2 46559 46700 65 20 32142 32276 70 5 wp 203 260 224 233 227 190 162 204 440 747 846 -0.17695 0.22446 -0.32926 0.052911 FALSE
2 46732 46879 66 20 32312 32456 71 5 wp 185 226 167 177 182 209 153 243 492 768 895 -0.51835 0.21803 -0.2651 0.16414 FALSE
2 46893 47029 67 20 32469 32605 72 5 wp 177 233 221 242 250 174 191 257 446 601 760 -0.58952 -0.2177 0.26973 0.10809 FALSE
2 47074 47202 68 20 32652 32780 73 5 wp 228 242 210 223 281 149 196 234 462 644 859 -0.43171 -0.067491 -0.038377 0.8969 FALSE
2 47320 47445 69 20 32894 33026 74 5 wp 224 225 253 245 225 231 106 152 335 607 618 0.37345 0.35902 -0.38656 0.026287 FALSE
2 47451 47583 70 20 33055 33180 75 5 wp 137 183 178 180 175 161 97 149 286 433 466 -0.055892 0.047701 -0.017192 0.92482 FALSE
2 47590 47754 71 20 33203 33364 76 5 wp 213 207 232 205 214 202 92 164 375 622 604 0.29102 0.43002 -0.52769 0.0025295 FALSE
2 47720 47877 72 20 33318 33454 77 5 wp 153 168 208 139 149 134 86 127 275 509 440 0.23923 0.29472 -0.64363 0.00059672 FALSE
2 48039 48195 75 20 33605 33750 80 5 wp 151 191 200 203 185 169 126 189 389 689 654 -0.29146 0.22989 -0.21212 0.22062 FALSE
2 48198 48342 76 20 33777 33920 81 5 wp 192 229 241 213 214 179 141 199 407 738 664 -0.11582 0.1788 -0.33054 0.052689 FALSE
2 48354 48501 77 20 33929 34079 82 5 wp 194 266 250 224 237 209 130 219 389 588 713 -0.043336 0.054605 -0.15844 0.34977 FALSE
2 48516 48675 78 20 34093 34253 83 5 wp 162 173 205 157 178 160 137 216 267 508 535 -0.45488 -0.34414 0.19464 0.26047 FALSE
2 48767 48911 79 20 34349 34490 84 5 wp 208 328 331 254 250 236 139 199 323 578 644 0.27196 -0.051915 -0.18849 0.30912 FALSE
2 48939 49088 80 20 34515 34669 85 5 wp 157 195 236 187 200 208 139 184 356 549 675 -0.22271 0.047542 -0.046156 0.81002 FALSE
2 49123 49282 81 20 34702 34853 86 5 wp 162 225 201 200 184 165 137 213 368 636 678 -0.3244 0.033745 -0.15386 0.36861 FALSE
2 49291 49443 82 20 34866 35020 87 5 wp 197 290 269 215 254 199 187 282 386 583 667 -0.38923 -0.42281 0.22461 0.17788 FALSE
2 49534 49672 83 20 35112 35245 88 5 wp 185 211 215 244 210 211 169 275 486 890 994 -0.60424 0.17907 -0.08041 0.63581 FALSE
2 49679 49836 84 20 35263 35415 89 5 wp 166 213 174 197 185 200 199 291 478 842 996 -0.90037 -0.0067208 0.059868 0.74707 FALSE
2 49994 50143 87 20 35585 35720 92 5 wp 138 199 183 131 161 135 148 223 364 483 602 -0.58898 -0.25283 -0.051349 0.76782 FALSE
2 50153 50311 88 20 35731 35891 93 5 wp 187 219 193 214 199 185 158 224 419 680 755 -0.42529 0.044348 -0.072405 0.66995 FALSE
2 50340 50493 89 20 35913 36072 94 5 wp 161 189 184 192 196 206 115 214 342 518 544 -0.35926 -0.11374 0.24588 0.15364 FALSE
2 50526 50646 90 20 36089 36220 96 5 wp 134 142 140 163 151 165 84 117 193 365 364 -0.023174 -0.040857 0.22041 0.26107 FALSE
2 50657 50790 91 20 36240 36368 97 5 wp 170 184 204 169 185 143 103 148 225 343 410 0.079589 -0.26778 0.073695 0.68637 FALSE
2 50826 50960 92 20 36409 36560 98 5 wp 102 129 144 143 184 137 60 118 167 202 228 0.01509 -0.4458 0.73006 0.00087675 FALSE
2 51372 51538 97 20 36908 37085 105 5 wp 220 236 231 253 243 172 88 106 239 338 431 0.7409 0.13485 -0.21017 0.34645 FALSE
2 51494 51622 98 20 37057 37208 106 5 wp 151 155 164 228 206 200 54 70 197 287 351 0.84896 0.52155 -0.1158 0.5756 FALSE
2 53119 53279 120 20 38702 38838 130 5 wp 137 189 161 160 179 158 43 49 100 133 165 1.3206 -0.11614 0.12443 0.60415 FALSE
2 54477 54631 141 20 40051 40211 152 5 wp 176 243 237 185 207 185 49 61 106 176 176 1.4943 -0.17237 -0.031756 0.88311 FALSE
2 54655 54781 143 20 40226 40378 154 5 wp 114 149 130 143 190 153 39 50 85 147 147 1.064 -0.14258 0.42556 0.09275 FALSE
2 55624 55782 154 20 41213 41364 168 5 wp 161 217 203 179 192 172 50 74 102 175 174 1.1533 -0.36342 0.2453 0.25538 FALSE
2 56201 56345 161 20 41782 41925 176 5 wp 166 166 171 173 185 171 50 49 118 186 201 1.2641 0.112 -0.067175 0.76782 FALSE
2 56411 56567 164 20 42017 42146 178 5 wp 192 250 242 221 197 194 48 60 144 275 245 1.5836 0.38596 -0.56676 0.0064828 FALSE
2 57407 57535 179 20 42980 43112 192 5 wp 170 181 214 193 215 214 57 77 216 296 258 1.0004 0.31555 -0.19891 0.36572 FALSE
2 57998 58194 187 20 43600 43746 200 5 wp 200 238 262 212 208 185 65 119 195 317 288 0.86335 -0.090407 -0.14269 0.44517 FALSE
2 58517 58625 193 20 44040 44203 206 5 wp 148 165 175 220 227 165 74 116 281 437 414 0.29214 0.35951 -0.060969 0.74543 FALSE
2 58614 58749 194 20 44184 44355 207 5 wp 93 121 151 167 159 126 91 117 188 261 240 -0.27714 -0.48919 0.77681 0.00044329 FALSE
2 58791 58911 195 20 44370 44488 208 5 wp 139 187 185 172 188 155 108 167 236 342 407 -0.17952 -0.3811 0.37078 0.040719 FALSE
2 58942 59098 196 20 44516 44673 209 5 wp 189 280 274 226 267 174 137 194 310 508 599 0.081593 -0.1425 -0.035207 0.85333 FALSE
2 59111 59269 197 20 44694 44845 210 5 wp 227 339 306 292 332 251 184 268 591 907 1079 -0.13368 0.27823 -0.29352 0.080113 FALSE
2 59284 59452 198 20 44881 45023 211 5 wp 170 237 274 239 265 250 120 262 380 686 804 -0.20758 0.083478 0.052299 0.83804 FALSE
2 59487 59614 199 20 45053 45189 212 5 wp 116 149 132 135 147 110 127 205 320 401 468 -0.81016 -0.36476 0.32126 0.080478 FALSE
2 60064 60209 201 20 45643 45789 214 5 wp 94 107 124 143 110 109 85 87 256 430 339 -0.19289 0.32445 -0.1914 0.52144 FALSE
2 60338 60477 204 20 45914 46069 217 5 wp 142 149 181 145 178 139 117 185 360 529 566 -0.42387 0.052756 -0.10951 0.53808 FALSE
2 60517 60639 205 20 46092 46220 218 5 wp 148 211 189 183 163 155 128 226 345 554 541 -0.43473 -0.18693 0.037826 0.8262 FALSE
2 60680 60821 206 20 46274 46400 219 5 wp 126 181 180 129 154 127 117 184 238 420 348 -0.37984 -0.47791 0.21009 0.25224 FALSE
2 61453 61598 209 20 47047 47187 222 5 wp 154 176 207 214 161 198 62 96 213 464 391 0.6939 0.51414 -0.4366 0.11747 FALSE
2 61602 61756 210 20 47193 47341 223 5 wp 166 175 187 188 135 151 82 137 256 556 436 0.21199 0.27939 -0.46046 0.090617 FALSE
2 61772 61912 211 20 47359 47497 225 5 wp 213 208 200 184 183 187 136 174 362 641 537 -0.075778 0.074161 -0.26929 0.22248 FALSE
2 61923 62083 212 20 47510 47664 226 5 wp 156 201 206 161 163 158 121 192 287 490 447 -0.22417 -0.25262 0.0085201 0.96126 FALSE
2 62082 62226 213 20 47645 47801 227 5 wp 155 177 156 186 163 186 115 153 355 533 558 -0.21175 0.20545 -0.095645 0.59115 FALSE
2 62237 62376 214 20 47823 47961 228 5 wp 234 285 245 248 249 239 112 144 345 590 610 0.49807 0.35406 -0.43182 0.012968 FALSE
2 62399 62542 215 20 47975 48136 229 5 wp 181 240 223 230 212 225 79 146 343 629 680 0.4535 0.64788 -0.61601 0.000501 FALSE
2 62555 62712 216 20 48145 48304 230 5 wp 154 223 220 228 229 187 106 178 237 377 429 0.0010635 -0.34511 0.43437 0.012917 FALSE
2 62822 62971 217 20 48415 48563 231 5 wp 135 206 177 195 160 139 41 79 176 296 250 1.045 0.38469 -0.47206 0.054378 FALSE
2 63013 63153 219 20 48599 48725 232 5 wp 160 158 144 184 159 149 29 61 203 398 313 1.3184 1.1346 -1.0782 0.00016132 FALSE
2 63145 63301 220 20 48725 48851 233 5 wp 205 269 279 275 230 209 56 100 259 430 423 1.2027 0.61596 -0.71358 0.00012539 FALSE
2 63370 63518 221 20 48957 49100 234 5 wp 146 222 262 195 210 144 59 93 200 247 307 0.96839 0.10558 -0.32003 0.28164 FALSE
2 63655 63796 222 20 49238 49386 235 5 wp 191 257 206 227 211 185 127 197 318 495 573 -0.057593 -0.12936 0.035702 0.83449 FALSE
2 64004 64158 225 20 49581 49742 238 5 wp 188 205 218 229 207 189 127 204 400 639 661 -0.18153 0.14052 -0.13359 0.4349 FALSE
2 64309 64459 228 20 49895 50051 241 5 wp 158 179 157 200 178 207 97 126 332 545 474 0.068443 0.37108 -0.14966 0.48507 FALSE
2 64488 64618 229 20 50076 50233 242 5 wp 165 175 201 209 176 166 55 100 255 416 405 0.74081 0.58051 -0.57926 0.002839 FALSE
2 64624 64785 230 20 50242 50398 244 5 wp 113 183 139 186 175 140 52 114 209 265 239 0.34143 -0.055582 0.24026 0.39367 FALSE
2 64956 65109 233 20 50522 50697 246 5 wp 150 175 160 197 194 185 54 77 220 411 355 0.81667 0.68305 -0.45924 0.0235 FALSE
2 65101 65239 234 20 50716 50857 248 5 wp 162 177 179 193 201 163 60 91 170 313 301 0.70959 0.14661 -0.069487 0.72896 FALSE
2 65241 65418 236 20 50857 51002 249 5 wp 152 160 168 144 158 158 67 109 176 286 279 0.38244 -0.14463 0.058862 0.77019 FALSE
2 65684 65836 239 20 51286 51424 254 5 wp 213 243 269 182 243 210 61 106 191 312 291 1.0529 0.034958 -0.24923 0.19528 FALSE
2 65898 66022 240 20 51489 51610 255 5 wp 157 131 136 183 158 173 42 67 137 262 202 0.90978 0.24192 -0.00078625 0.99805 FALSE
2 66051 66163 241 20 51609 51766 256 5 wp 154 210 187 243 209 195 37 67 179 287 263 1.3373 0.59654 -0.38613 0.068917 FALSE
2 67811 67967 262 20 53389 53529 277 5 wp 172 213 215 196 174 206 46 71 142 252 205 1.2867 0.13638 -0.21257 0.3367 FALSE
2 67988 68128 264 20 53570 53714 278 5 wp 97 131 96 130 154 111 42 48 108 169 155 0.76392 0.033738 0.22485 0.39654 FALSE
2 68343 68506 267 20 53903 54030 280 5 wp 143 142 161 108 134 96 42 109 123 202 161 0.5421 -0.48039 0.046147 0.87868 FALSE
2 68465 68642 268 20 54026 54188 281 5 wp 178 167 198 215 223 184 57 110 212 424 312 0.65307 0.29487 -0.13132 0.57774 FALSE
2 68630 68778 269 20 54185 54337 282 5 wp 97 142 144 122 148 125 61 90 181 251 213 0.26441 -0.10989 0.1362 0.53866 FALSE
2 68811 68931 270 20 54370 54496 283 5 wp 152 172 181 156 174 151 90 147 273 413 377 0.024742 -0.043793 -0.050982 0.78314 FALSE
2 68936 69091 271 20 54502 54651 284 5 wp 130 135 134 136 154 124 88 123 295 328 344 -0.15368 0.0038482 0.01869 0.93706 FALSE
2 69085 69245 272 20 54650 54805 285 5 wp 175 250 248 231 191 192 112 178 363 576 558 0.14063 0.15124 -0.301 0.080948 FALSE
2 69252 69404 273 20 54810 54966 286 5 wp 250 325 321 285 337 295 122 173 446 802 815 0.52389 0.56669 -0.55362 0.0013858 FALSE
2 69726 69846 275 20 55255 55400 288 5 wp 127 140 151 123 144 170 74 125 183 342 297 0.010411 -0.17385 0.2206 0.39522 FALSE
2 70026 70185 277 20 55585 55745 291 5 wp 211 235 234 227 230 199 96 144 396 814 708 0.43307 0.75899 -0.83795 1.0778e-05 FALSE
2 70230 70356 278 20 55788 55917 292 5 wp 135 169 184 189 169 164 70 124 291 521 507 0.26433 0.54264 -0.46609 0.012923 FALSE
2 70413 70548 280 20 55967 56111 293 5 wp 154 210 162 216 172 175 105 143 360 595 584 0.0066974 0.40393 -0.3278 0.065991 FALSE
2 70586 70722 281 20 56146 56279 294 5 wp 131 178 172 187 179 162 123 159 372 633 603 -0.3135 0.27723 -0.16349 0.35506 FALSE
2 70732 70878 282 20 56292 56442 295 5 wp 156 210 215 192 212 188 166 255 464 934 761 -0.61077 0.12505 -0.11648 0.56695 FALSE
2 70874 71054 283 20 56469 56595 296 5 wp 163 169 152 172 169 152 124 198 433 720 569 -0.47187 0.21204 -0.21653 0.31267 FALSE
2 71042 71194 284 20 56613 56769 297 5 wp 210 282 278 242 259 254 163 270 575 994 880 -0.23788 0.28409 -0.32996 0.051474 FALSE
2 71271 71417 285 20 56846 56997 298 5 wp 206 205 216 253 231 211 96 140 274 499 415 0.34113 0.10616 0.013749 0.93807 FALSE
2 71533 71674 286 20 57110 57249 299 5 wp 218 316 325 258 285 204 159 280 516 904 880 -0.098464 0.17147 -0.39347 0.019652 FALSE
2 71695 71822 287 20 57278 57412 300 5 wp 99 137 146 134 147 91 80 151 190 271 234 -0.33353 -0.59453 0.53166 0.032285 FALSE
2 71865 72012 288 20 57440 57591 301 5 wp 130 164 160 159 161 148 94 169 284 518 466 -0.27551 0.051455 -0.02968 0.87116 FALSE
2 72027 72178 289 20 57609 57754 302 5 wp 226 212 232 186 235 186 88 148 294 443 469 0.44779 0.14002 -0.31498 0.098673 FALSE
2 72349 72495 291 20 57964 58083 305 5 wp 213 254 206 184 233 166 72 120 236 392 391 0.74699 0.18828 -0.42603 0.033392 FALSE
2 72505 72667 292 20 58095 58256 306 5 wp 150 170 162 160 208 167 71 128 259 418 451 0.21497 0.2847 -0.16054 0.39477 FALSE
2 72702 72855 293 20 58291 58438 307 5 wp 159 225 214 209 183 236 59 97 247 518 391 0.86749 0.66215 -0.59819 0.046888 FALSE
2 72823 72983 294 20 58412 58568 309 5 wp 204 205 235 231 204 183 65 127 277 457 410 0.6907 0.36837 -0.45582 0.016136 FALSE
2 73015 73144 295 20 58600 58731 310 5 wp 83 127 124 88 110 93 40 61 116 153 121 0.64678 -0.24624 0.031336 0.90917 FALSE
2 73164 73305 296 20 58748 58894 311 5 wp 135 201 228 211 199 179 62 140 201 330 313 0.43029 -0.12703 0.17675 0.46913 FALSE
2 73320 73467 297 20 58908 59053 313 5 wp 161 178 188 191 159 170 81 113 156 275 294 0.3678 -0.33322 0.29083 0.13431 FALSE
2 73476 73628 298 20 59068 59218 315 5 wp 172 248 244 225 227 177 90 154 259 413 402 0.37393 -0.075999 -0.022828 0.89727 FALSE
2 73641 73801 299 20 59229 59355 316 5 wp 182 215 218 136 159 138 101 140 189 313 318 0.27532 -0.46344 -0.066526 0.72093 FALSE
2 73794 73950 300 20 59369 59515 317 5 wp 179 218 199 226 216 227 84 166 323 640 475 0.20666 0.32068 -0.17477 0.46491 FALSE
2 73953 74097 301 20 59540 59686 318 5 wp 134 150 148 147 135 152 102 194 249 371 361 -0.51037 -0.47239 0.45681 0.014232 FALSE
2 74134 74287 302 20 59721 59855 319 5 wp 199 210 220 198 217 191 167 284 352 519 614 -0.57973 -0.49639 0.41586 0.012966 FALSE
2 74275 74429 303 20 59864 60019 320 5 wp 188 176 186 217 178 233 149 214 498 777 870 -0.46865 0.33021 -0.16361 0.42773 FALSE
2 74450 74604 304 20 60040 60191 321 5 wp 161 210 188 234 200 216 158 242 457 688 782 -0.58929 0.044931 0.15284 0.36765 FALSE
2 74625 74780 305 20 60230 60367 322 5 wp 201 236 188 194 242 189 164 290 436 557 675 -0.59202 -0.3195 0.28956 0.12575 FALSE
2 74898 75044 306 20 60495 60635 323 5 wp 210 412 337 234 302 198 201 312 428 761 985 -0.18752 -0.16949 -0.22685 0.45746 FALSE
2 75160 75310 307 20 60749 60897 324 5 wp 227 288 303 331 274 247 136 216 454 914 805 0.14557 0.39102 -0.35386 0.072356 FALSE
2 75324 75485 308 20 60923 61077 325 5 wp 152 164 160 164 196 146 109 145 353 579 523 -0.16971 0.29213 -0.23266 0.19676 FALSE
2 75504 75631 309 20 61091 61220 326 5 wp 145 187 202 135 168 148 145 195 341 549 567 -0.43119 -0.13287 -0.13096 0.4524 FALSE
2 75652 75803 310 20 61239 61391 327 5 wp 233 225 222 225 263 190 170 247 353 519 557 -0.36209 -0.44491 0.40633 0.015248 FALSE
2 75820 75950 311 20 61408 61537 328 5 wp 172 238 210 201 199 161 98 140 269 403 408 0.30405 -0.038444 -0.12848 0.47365 FALSE
2 75961 76127 312 20 61548 61718 329 5 wp 159 175 193 240 218 195 81 127 319 441 434 0.27243 0.31407 -0.029893 0.86991 FALSE
2 76129 76262 314 20 61716 61860 330 5 wp 153 183 168 194 171 190 62 127 267 369 343 0.36308 0.18723 -0.069295 0.74479 FALSE
2 76405 76561 316 20 62017 62156 335 5 wp 165 179 188 191 190 167 81 101 226 342 325 0.4692 0.070359 -0.053709 0.77967 FALSE
2 76573 76736 319 20 62162 62324 336 5 wp 164 182 218 230 197 226 63 105 231 373 366 0.6805 0.31275 -0.12036 0.55644 FALSE
2 76894 77000 322 20 62481 62640 340 5 wp 149 169 146 197 189 195 33 60 177 329 316 1.2561 0.91854 -0.61853 0.0050298 FALSE
2 77186 77328 326 20 62797 62919 342 5 wp 151 158 156 175 165 147 40 63 122 175 152 1.1092 -0.083981 0.12222 0.60092 FALSE
2 77362 77516 327 20 62953 63102 343 5 wp 141 174 157 175 169 179 67 78 155 210 196 0.62019 -0.26771 0.39465 0.061755 FALSE
2 77820 77974 334 20 63412 63566 347 5 wp 181 179 188 177 203 176 56 70 128 219 220 1.0474 -0.063325 0.055444 0.79314 FALSE
2 77969 78099 335 20 63582 63739 348 5 wp 128 139 141 129 182 115 45 48 102 171 150 1.0423 -0.057498 0.085217 0.77638 FALSE
2 78599 78753 343 20 64186 64365 355 5 wp 181 244 235 229 278 193 72 77 129 230 229 1.0526 -0.26852 0.32882 0.13369 FALSE
2 78759 78915 345 20 64372 64504 356 5 wp 125 184 165 154 141 119 53 68 96 143 168 0.88599 -0.48135 0.26598 0.25514 FALSE
2 78909 79067 347 20 64520 64675 358 5 wp 153 167 162 180 186 192 27 82 113 251 207 1.1191 0.18931 -0.0024229 0.993 FALSE
2 79098 79218 349 20 64686 64806 359 5 wp 164 201 207 180 183 164 46 60 150 200 251 1.3547 0.27891 -0.41955 0.053271 FALSE
2 79374 79534 352 20 64964 65123 361 5 wp 149 204 238 176 180 162 65 78 140 212 241 0.95829 -0.18262 -0.024453 0.90866 FALSE
2 79589 79743 353 20 65181 65339 362 5 wp 109 141 145 137 174 130 68 106 142 193 253 0.11029 -0.46469 0.60035 0.0049984 FALSE
2 79827 79999 354 20 65444 65588 364 5 wp 116 174 182 111 165 84 62 119 140 167 162 0.32466 -0.78705 0.37134 0.29244 FALSE
2 79972 80109 355 20 65558 65741 365 5 wp 130 152 144 161 198 132 87 117 203 237 319 -0.015254 -0.3237 0.49901 0.016909 FALSE
2 80156 80286 356 20 65746 65888 366 5 wp 113 132 113 95 130 89 60 91 144 125 199 0.17742 -0.56102 0.3403 0.21397 FALSE
2 80313 80442 357 20 65905 66032 367 5 wp 145 178 170 158 160 155 99 155 256 290 391 -0.11314 -0.32489 0.24301 0.19078 FALSE
2 80483 80639 358 20 66075 66219 368 5 wp 136 196 164 158 171 155 102 184 253 294 472 -0.26646 -0.37361 0.31944 0.15147 FALSE
2 80648 80810 359 20 66238 66356 369 5 wp 84 123 117 120 143 110 76 124 187 198 284 -0.37572 -0.46151 0.64381 0.003022 FALSE
2 81581 81721 366 20 67167 67312 378 5 wp 168 171 167 209 181 175 46 94 155 237 302 0.80245 0.093171 0.037065 0.86571 FALSE
2 82777 82932 381 20 68363 68523 389 5 wp 163 156 175 157 172 158 52 85 223 376 361 0.78683 0.58791 -0.63616 0.0017828 FALSE
2 83211 83369 384 20 68801 68938 394 5 wp 168 199 178 186 168 171 87 118 209 345 451 0.33538 0.050788 -0.12836 0.49297 FALSE
2 83381 83523 385 20 68962 69110 395 5 wp 106 157 145 127 153 119 93 129 260 278 290 -0.20791 -0.29022 0.23873 0.32768 FALSE
2 83552 83704 386 20 69140 69255 396 5 wp 173 207 203 239 221 158 131 192 378 522 548 -0.22159 -0.049141 0.10532 0.53966 FALSE
2 83695 83833 387 20 69281 69399 397 5 wp 181 182 187 192 176 134 119 184 420 581 645 -0.20568 0.2283 -0.39103 0.024977 FALSE
2 84491 84635 391 20 70079 70223 405 5 wp 147 229 203 185 181 163 111 144 296 602 653 0.089477 0.33861 -0.48435 0.030016 FALSE
2 84673 84795 392 20 70258 70382 406 5 wp 164 188 217 223 223 188 91 112 246 473 492 0.4049 0.32867 -0.1966 0.28078 FALSE
2 84810 84970 393 20 70401 70551 407 5 wp 157 208 195 199 204 167 88 129 231 349 454 0.29254 0.020202 -0.017598 0.92367 FALSE
2 85163 85294 395 20 70750 70902 410 5 wp 142 160 180 188 177 180 51 72 180 265 317 0.89667 0.40454 -0.24908 0.23682 FALSE
2 85277 85426 396 20 70867 71012 411 5 wp 172 186 219 189 159 159 61 85 182 317 325 0.90872 0.26448 -0.47448 0.017593 FALSE
2 85750 85908 400 20 71321 71473 416 5 wp 170 206 189 175 190 193 56 84 174 336 316 0.94191 0.32827 -0.36795 0.066294 FALSE
2 86203 86349 403 20 71763 71910 421 5 wp 136 163 173 184 188 145 48 76 160 260 283 0.85802 0.27832 -0.1722 0.4202 FALSE
2 86381 86503 404 20 71947 72089 422 5 wp 162 178 154 234 234 174 52 87 166 269 264 0.7664 0.1123 0.23438 0.25651 FALSE
2 86537 86674 405 20 72123 72256 423 5 wp 166 231 203 188 209 155 79 114 157 245 277 0.55979 -0.41287 0.26906 0.16075 FALSE
2 86723 86859 406 20 72320 72451 424 5 wp 222 281 289 271 330 241 111 117 238 418 419 0.69731 -0.018406 0.081954 0.67677 FALSE
2 86881 87033 407 20 72469 72620 425 5 wp 188 189 226 206 223 178 95 125 253 304 406 0.37852 -0.091498 0.072958 0.69247 FALSE
2 87045 87195 408 20 72633 72792 426 5 wp 157 227 201 224 222 177 97 138 317 459 512 0.23719 0.23184 -0.16285 0.36008 FALSE
2 87193 87350 409 20 72783 72949 427 5 wp 158 211 183 183 188 196 110 202 434 562 678 -0.23807 0.22236 -0.20311 0.24195 FALSE
2 87370 87505 410 20 72959 73095 428 5 wp 173 194 210 188 151 191 110 200 410 643 620 -0.1616 0.22694 -0.36885 0.046406 FALSE
2 87527 87684 411 20 73115 73273 429 5 wp 150 173 155 188 163 203 117 189 453 801 722 -0.42035 0.46964 -0.27704 0.16422 FALSE
2 87722 87852 412 20 73285 73439 430 5 wp 166 202 212 226 245 244 106 211 490 732 840 -0.18391 0.49493 -0.21291 0.21648 FALSE
2 87995 88178 413 20 73604 73730 431 5 wp 124 150 163 191 205 191 110 184 514 865 926 -0.49509 0.74555 -0.3411 0.053761 FALSE
2 89189 89332 416 20 74789 74909 435 5 wp 126 143 163 140 134 129 134 194 383 686 744 -0.67754 0.22676 -0.34955 0.049769 FALSE
2 89335 89482 417 20 74909 75080 436 5 wp 158 161 156 192 203 150 168 313 539 889 898 -1.0686 0.064219 0.1027 0.54851 FALSE
2 89928 90064 418 20 75509 75647 437 5 wp 154 252 206 204 209 174 122 241 358 573 571 -0.30409 -0.15112 0.073922 0.70342 FALSE
2 90262 90386 420 20 75845 75965 438 5 wp 121 115 126 123 139 96 122 186 440 806 746 -0.83418 0.46315 -0.5097 0.00555 FALSE
2 90358 90504 421 20 75942 76086 439 5 wp 92 154 134 130 115 133 107 201 335 603 557 -0.75898 0.067776 -0.086112 0.69424 FALSE
2 90788 90933 423 20 76371 76512 442 5 wp 203 210 212 198 186 194 110 175 351 555 545 0.068516 0.13087 -0.26929 0.12077 FALSE
2 90962 91108 424 20 76544 76688 443 5 wp 200 227 193 246 263 237 130 197 435 671 677 -0.14481 0.22782 0.012093 0.94362 FALSE
2 91146 91286 425 20 76726 76865 444 5 wp 206 200 182 214 196 198 115 177 457 690 670 -0.052541 0.42403 -0.40583 0.023457 FALSE
2 91303 91433 426 20 76879 77001 445 5 wp 112 128 139 128 112 133 98 119 294 378 413 -0.28242 0.10055 -0.14302 0.51014 FALSE
2 91432 91574 428 20 77011 77174 446 5 wp 153 182 190 185 201 177 104 168 331 481 506 -0.11964 0.063864 0.013831 0.93765 FALSE
2 91598 91722 429 20 77192 77322 447 5 wp 108 103 97 116 124 97 73 95 216 312 301 -0.1989 0.083094 0.014694 0.9474 FALSE
2 91743 91909 430 20 77324 77484 448 5 wp 143 215 184 130 153 142 147 191 286 453 451 -0.40496 -0.41539 0.046415 0.79253 FALSE
2 92083 92234 432 20 77665 77812 451 5 wp 71 117 126 118 98 104 87 148 175 312 299 -0.65427 -0.47921 0.49267 0.020719 FALSE
2 92363 92483 433 20 77942 78074 452 5 wp 158 142 135 155 164 157 117 178 369 587 608 -0.50331 0.18322 -0.083405 0.64061 FALSE
2 92508 92650 434 20 78084 78231 453 5 wp 140 184 166 158 182 166 119 200 410 616 613 -0.44733 0.15164 -0.12669 0.46833 FALSE
2 92690 92838 435 20 78270 78420 454 5 wp 127 143 143 165 170 152 115 186 455 752 792 -0.61 0.50715 -0.29421 0.098208 FALSE
2 92830 92974 436 20 78403 78573 455 5 wp 74 110 125 171 129 156 95 144 425 647 665 -0.70616 0.64271 -0.096436 0.61112 FALSE
2 92975 93095 437 20 78553 78716 456 5 wp 144 145 158 164 179 166 81 141 442 652 732 -0.051709 0.82582 -0.66436 0.000274 FALSE
2 93139 93286 438 20 78691 78857 457 5 wp 134 164 191 173 217 189 91 144 326 547 546 -0.01449 0.37048 -0.14743 0.41366 FALSE
2 93286 93439 439 20 78864 79012 458 5 wp 143 186 181 141 184 158 94 152 209 370 374 -0.018079 -0.27254 0.17279 0.35177 FALSE
2 93558 93692 440 20 79148 79292 459 5 wp 146 167 192 193 229 139 60 90 123 207 228 0.6783 -0.33732 0.45766 0.071878 FALSE
2 93721 93885 442 20 79297 79459 460 5 wp 187 198 226 220 234 191 84 121 180 299 302 0.50353 -0.29757 0.34888 0.060089 FALSE
2 93897 94030 443 20 79468 79628 461 5 wp 174 178 174 193 212 200 60 108 200 294 302 0.58737 0.034651 0.14022 0.47219 FALSE
2 95044 95185 456 20 80592 80746 475 5 wp 116 150 160 184 182 121 54 84 219 334 399 0.55305 0.56025 -0.39285 0.063377 FALSE
2 95203 95333 457 20 80777 80907 476 5 wp 189 249 227 277 207 207 82 128 244 380 454 0.59132 0.13172 -0.097536 0.63442 FALSE
2 95539 95679 459 20 81096 81252 478 5 wp 164 229 206 211 202 199 111 175 375 569 527 -0.0058181 0.15195 -0.14001 0.41966 FALSE
2 95697 95845 460 20 81273 81425 479 5 wp 237 291 286 297 300 263 145 237 392 592 600 0.024794 -0.15995 0.21578 0.20044 FALSE
2 95862 96007 461 20 81438 81578 480 5 wp 145 234 253 209 237 197 163 258 336 565 611 -0.49195 -0.38319 0.39322 0.019216 FALSE
2 96027 96167 462 20 81605 81737 481 5 wp 99 144 149 108 180 112 104 145 164 210 319 -0.43571 -0.76101 0.76865 0.01003 FALSE
2 96309 96484 463 20 81850 82015 482 5 wp 98 147 132 136 156 106 63 102 175 237 280 0.11926 -0.14557 0.20103 0.35388 FALSE
2 96492 96634 464 20 82067 82209 483 5 wp 75 96 110 110 138 120 83 93 147 200 225 -0.42042 -0.53478 0.90437 0.00014695 FALSE
2 96659 96800 465 20 82233 82373 484 5 wp 245 365 314 267 323 284 91 134 294 484 552 0.95951 0.33035 -0.42806 0.015162 FALSE
2 97693 97836 479 20 83240 83406 496 5 wp 146 186 197 154 166 179 49 93 184 245 256 0.83244 0.068441 -0.17007 0.40977 FALSE
2 97841 97967 481 20 83414 83540 498 5 wp 128 212 196 179 163 163 49 75 128 213 190 1.0315 -0.12089 0.02257 0.92167 FALSE
2 97977 98083 482 20 83549 83686 499 5 wp 109 126 143 152 163 134 51 62 130 186 211 0.66032 -0.0078119 0.23198 0.32625 FALSE
2 98136 98277 484 20 83715 83844 500 5 wp 117 140 123 97 130 143 57 81 93 184 173 0.38672 -0.53834 0.48125 0.10735 FALSE
2 98461 98611 487 20 84034 84168 504 5 wp 120 165 133 127 137 141 49 82 123 211 175 0.60574 -0.25626 0.19146 0.40553 FALSE
2 98777 98912 489 20 84351 84486 507 5 wp 184 210 222 216 228 168 72 109 204 353 296 0.69622 0.016605 -0.0534 0.77709 FALSE
2 98922 99067 490 20 84495 84645 508 5 wp 132 170 173 187 167 175 66 88 194 328 290 0.54594 0.17266 -0.036536 0.85648 FALSE
2 99100 99246 491 20 84654 84814 509 5 wp 176 202 169 167 167 145 74 105 219 433 400 0.54067 0.31798 -0.53705 0.0051039 FALSE
2 99397 99562 494 20 84973 85101 511 5 wp 163 188 165 194 190 183 100 145 343 615 573 0.0032021 0.41315 -0.30213 0.090213 FALSE
2 99575 99705 495 20 85127 85273 512 5 wp 149 190 188 196 214 191 130 179 439 727 714 -0.30918 0.37464 -0.2067 0.23362 FALSE
2 99710 99849 496 20 85302 85449 513 5 wp 152 196 183 164 191 177 133 167 404 698 748 -0.26085 0.37959 -0.398 0.022574 FALSE
2 99891 100036 497 20 85463 85587 514 5 wp 207 263 261 259 226 193 113 188 486 834 901 0.21267 0.65544 -0.78744 5.1528e-06 FALSE
2 100062 100197 498 20 85613 85774 515 5 wp 117 153 147 146 155 131 100 206 424 568 677 -0.60611 0.25316 -0.22452 0.24109 FALSE
2 100328 100469 499 20 85921 86044 516 5 wp 85 116 110 81 123 79 111 162 289 385 580 -0.89205 -0.036855 -0.12417 0.64914 FALSE
2 100470 100601 500 20 86041 86179 517 5 wp 170 201 186 177 185 169 95 163 585 1055 1178 0.048365 1.2149 -1.3084 4.737e-12 TRUE
2 100628 100758 501 20 86197 86329 518 5 wp 153 160 169 152 175 165 91 151 577 880 974 -0.069758 1.1098 -1.1053 8.9132e-10 TRUE
2 100777 100934 502 20 86349 86492 519 5 wp 113 131 140 197 154 194 67 106 473 756 893 0.081441 1.3857 -0.89842 3.688e-05 FALSE
2 100931 101082 503 20 86504 86652 520 5 wp 194 279 260 229 228 203 118 189 449 614 889 0.1824 0.44159 -0.61074 0.0024283 FALSE
2 101101 101235 504 20 86663 86808 521 5 wp 170 206 219 178 167 146 125 208 418 467 670 -0.22784 0.023017 -0.3233 0.11333 FALSE
2 101447 101585 505 20 87025 87159 522 5 wp 107 122 116 128 139 116 25 54 84 182 153 1.0719 0.18595 -0.062184 0.81941 FALSE
2 101591 101737 506 20 87166 87314 523 5 wp 154 201 200 194 219 137 46 57 135 251 282 1.3449 0.44615 -0.487 0.050754 FALSE
2 101835 101993 507 20 87411 87571 524 5 wp 124 185 162 173 173 174 101 158 297 473 593 -0.21112 0.1637 -0.038517 0.83089 FALSE
2 102012 102158 508 20 87588 87738 525 5 wp 127 144 173 169 140 151 79 115 215 362 417 0.12019 0.12246 -0.092057 0.63746 FALSE
2 102169 102323 509 20 87751 87909 526 5 wp 147 180 173 201 184 209 110 137 290 471 455 -0.06504 0.067375 0.16151 0.36911 FALSE
2 102331 102485 510 20 87917 88064 527 5 wp 129 193 156 179 223 198 70 127 249 414 379 0.21273 0.19151 0.11749 0.54437 FALSE
2 102494 102637 511 20 88072 88238 528 5 wp 195 251 212 243 215 219 76 115 266 470 417 0.71307 0.36973 -0.35054 0.053923 FALSE
2 102668 102808 512 20 88238 88386 529 5 wp 167 161 202 229 201 214 59 108 228 442 421 0.61045 0.48204 -0.22557 0.30852 FALSE
2 102812 102959 514 20 88423 88558 530 5 wp 152 172 175 184 179 167 62 102 147 272 289 0.53897 -0.12016 0.18273 0.36368 FALSE
2 102972 103117 515 20 88565 88715 531 5 wp 170 204 229 240 273 224 71 113 191 369 359 0.64164 0.088813 0.17767 0.33858 FALSE
2 103473 103609 521 20 89062 89182 535 5 wp 160 205 210 169 200 167 47 67 84 132 150 1.2586 -0.54438 0.42137 0.060306 FALSE
2 104047 104171 529 20 89626 89746 541 5 wp 139 167 171 191 163 150 39 36 91 171 174 1.5822 0.29255 -0.23665 0.34097 FALSE
2 104715 104841 534 20 90290 90442 546 5 wp 159 209 219 213 244 237 54 59 124 218 225 1.2912 0.087409 0.13638 0.52142 FALSE
2 105050 105187 537 20 90627 90759 550 5 wp 128 173 159 180 185 167 37 77 130 226 242 0.95022 0.17252 0.01639 0.94086 FALSE
2 105426 105552 541 20 91002 91148 555 5 wp 143 154 184 232 219 201 39 55 148 245 276 1.2826 0.60036 -0.18553 0.40241 FALSE
2 105791 105950 546 20 91336 91512 557 5 wp 186 208 188 183 202 215 51 74 219 373 316 1.15 0.63983 -0.61926 0.0074522 FALSE
2 105953 106089 547 20 91526 91662 559 5 wp 180 196 211 199 234 181 74 87 200 324 333 0.78612 0.17768 -0.14009 0.46802 FALSE
2 106094 106216 549 20 91642 91792 560 5 wp 113 126 122 189 177 175 52 84 174 307 282 0.34175 0.2656 0.2939 0.17126 FALSE
2 106388 106555 553 20 91956 92108 563 5 wp 175 166 243 218 205 177 84 134 248 392 384 0.35569 0.015865 -0.0036503 0.98675 FALSE
2 106754 106870 556 20 92295 92443 566 5 wp 121 169 168 190 185 146 84 135 256 397 414 -0.0079135 0.066058 0.097993 0.60236 FALSE
2 107061 107197 558 20 92628 92746 569 5 wp 129 170 176 130 159 129 113 178 286 443 493 -0.36527 -0.15246 -0.053416 0.76917 FALSE
2 107223 107373 559 20 92777 92950 571 5 wp 152 211 211 183 213 159 111 174 317 513 534 -0.063597 0.035685 -0.10613 0.54358 FALSE
2 107379 107525 560 20 92957 93104 572 5 wp 162 189 202 182 224 161 114 153 348 568 524 -0.028183 0.20477 -0.19495 0.26803 FALSE
2 107641 107770 561 20 93215 93344 573 5 wp 102 185 170 146 179 127 79 142 248 396 391 -0.023317 0.019343 -0.049934 0.82666 FALSE
2 107867 108027 562 20 93443 93580 574 5 wp 171 196 195 207 193 182 134 222 373 532 586 -0.40578 -0.1449 0.17101 0.3169 FALSE
2 108014 108177 563 20 93613 93756 575 5 wp 218 285 253 236 230 216 116 165 398 660 691 0.35118 0.40592 -0.57621 0.00083672 FALSE
2 108194 108332 564 20 93771 93910 576 5 wp 193 222 205 233 257 169 126 214 341 503 601 -0.19519 -0.13002 0.18716 0.27152 FALSE
2 108362 108499 565 20 93951 94085 577 5 wp 141 162 169 147 144 145 91 134 264 384 404 -0.0036498 0.0068423 -0.14375 0.44855 FALSE
2 108513 108649 566 20 94091 94225 578 5 wp 129 152 149 120 162 157 86 159 191 296 316 -0.24611 -0.497 0.50548 0.014248 FALSE
2 108682 108821 567 20 94281 94425 579 5 wp 136 215 195 188 192 140 60 119 210 273 368 0.54674 0.046615 -0.1363 0.55267 FALSE
2 108845 109017 568 20 94420 94588 580 5 wp 170 261 235 254 237 215 69 139 246 307 379 0.61607 -0.033433 0.10046 0.59862 FALSE
2 109059 109188 571 20 94634 94763 583 5 wp 136 202 192 188 210 186 47 85 176 286 290 0.93528 0.29325 -0.17117 0.4034 FALSE
2 109442 109563 576 20 95018 95169 587 5 wp 223 251 216 281 267 207 69 109 241 434 501 0.89099 0.48501 -0.38767 0.063214 FALSE
2 109576 109726 577 20 95172 95278 588 5 wp 185 230 220 179 174 164 58 114 159 317 288 0.82354 -0.070112 -0.24885 0.19855 FALSE
2 109734 109874 578 20 95305 95448 589 5 wp 137 207 201 214 202 185 108 152 210 325 401 -0.013832 -0.38564 0.50911 0.0046431 FALSE
2 109939 110063 580 20 95515 95637 590 5 wp 73 109 114 110 126 114 68 111 133 212 242 -0.34758 -0.51016 0.73532 0.0015292 FALSE
2 110103 110248 581 20 95680 95819 591 5 wp 150 210 214 216 203 132 123 200 393 546 687 -0.24227 0.11484 -0.19839 0.32905 FALSE
2 110262 110422 582 20 95828 95976 592 5 wp 166 148 193 213 186 176 149 214 391 580 794 -0.5885 0.039162 0.11212 0.6156 FALSE
2 110441 110591 583 20 96022 96164 593 5 wp 212 252 230 227 294 179 231 298 404 591 770 -0.6971 -0.5126 0.4905 0.027665 FALSE
2 110668 110816 584 20 96241 96395 594 5 wp 168 212 211 215 221 188 216 361 563 874 1104 -1.0301 -0.087394 0.14289 0.39873 FALSE
2 110786 110940 585 20 96362 96512 595 5 wp 128 140 132 131 148 116 219 332 623 910 1041 -1.5313 0.0022574 -0.048288 0.78372 FALSE
2 110949 111106 586 20 96525 96685 596 5 wp 169 189 179 187 216 159 271 399 1128 1978 2125 -1.3914 0.72357 -0.6872 4.2002e-05 FALSE
2 111116 111238 587 20 96684 96814 597 5 wp 198 201 219 195 207 183 264 414 828 1575 1609 -1.1974 0.32436 -0.43192 0.018115 FALSE
2 111396 111524 588 20 96972 97098 598 5 wp 176 238 243 189 207 209 148 266 453 607 731 -0.39689 -0.090609 -0.045256 0.7882 FALSE
2 111546 111695 589 20 97124 97270 599 5 wp 213 249 239 264 245 221 192 288 623 1043 1092 -0.52491 0.29123 -0.25819 0.12744 FALSE
2 111704 111833 590 20 97285 97407 600 5 wp 191 201 221 216 185 200 153 239 679 977 1071 -0.42166 0.58392 -0.63616 0.00023212 FALSE
2 111860 112002 591 20 97437 97589 601 5 wp 144 193 182 214 187 197 151 225 461 858 770 -0.61041 0.24219 -0.056745 0.74064 FALSE
2 112017 112169 592 20 97608 97764 602 5 wp 159 155 168 221 179 220 124 178 394 695 587 -0.39566 0.24472 0.094398 0.68009 FALSE
2 112165 112299 593 20 97740 97876 603 5 wp 150 184 160 199 188 145 120 154 356 560 488 -0.23131 0.13349 -0.054085 0.77269 FALSE
2 112326 112487 594 20 97906 98064 604 5 wp 145 169 150 210 182 229 98 170 326 635 505 -0.26238 0.23547 0.16632 0.53164 FALSE
2 112507 112624 596 20 98082 98200 605 5 wp 156 165 186 198 225 145 99 140 310 541 498 0.011237 0.2672 -0.1343 0.47915 FALSE
2 112838 112990 599 20 98412 98568 608 5 wp 130 197 190 188 192 186 150 250 457 764 740 -0.70055 0.075818 0.03851 0.82156 FALSE
2 113005 113145 600 20 98582 98739 609 5 wp 133 191 167 189 203 192 156 230 469 777 790 -0.72998 0.17045 0.060842 0.72291 FALSE
2 113165 113311 601 20 98762 98890 610 5 wp 184 238 227 227 228 185 149 256 414 657 764 -0.38395 -0.041502 -0.0022915 0.98915 FALSE
2 113343 113492 602 20 98919 99067 611 5 wp 123 187 174 199 186 160 141 225 331 542 571 -0.67026 -0.24331 0.3952 0.021797 FALSE
2 113622 113776 603 20 99197 99350 612 5 wp 113 160 169 153 141 168 143 229 379 568 680 -0.82382 -0.094009 0.14283 0.41311 FALSE
2 113788 113937 604 20 99364 99512 613 5 wp 193 247 258 257 242 248 199 319 669 1273 1297 -0.63959 0.407 -0.32729 0.052173 FALSE
2 113963 114111 605 20 99534 99676 614 5 wp 150 136 148 145 143 171 131 208 377 536 654 -0.70361 -0.010625 0.065622 0.74481 FALSE
2 114119 114269 606 20 99693 99845 615 5 wp 159 162 165 179 196 167 143 217 275 476 541 -0.6347 -0.39147 0.5208 0.0026083 FALSE
2 114274 114404 607 20 99847 100004 616 5 wp 101 148 135 164 153 127 95 155 249 361 383 -0.45203 -0.22294 0.41122 0.032055 FALSE
2 114432 114591 608 20 100025 100158 617 5 wp 134 150 146 142 149 152 74 123 216 302 361 0.061376 -0.057966 0.077621 0.69546 FALSE
2 114604 114738 610 20 100193 100313 618 5 wp 107 171 141 146 133 154 79 94 174 237 257 0.17864 -0.28104 0.31762 0.19839 FALSE
2 114760 114925 611 20 100328 100501 620 5 wp 154 203 208 255 250 221 72 112 250 456 497 0.54536 0.47375 -0.13299 0.46997 FALSE
2 115457 115585 618 20 101031 101184 627 5 wp 79 128 118 123 126 86 55 72 139 173 206 0.26833 -0.19071 0.21389 0.39069 FALSE
2 115622 115756 620 20 101198 101334 628 5 wp 155 240 231 217 196 199 89 142 300 477 527 0.36266 0.27299 -0.32078 0.070935 FALSE
2 115781 115934 621 20 101355 101509 629 5 wp 186 196 206 208 204 200 96 162 289 483 540 0.12582 0.12081 -0.088254 0.6158 FALSE
2 115940 116111 622 20 101520 101661 630 5 wp 147 191 204 199 178 202 111 185 315 491 529 -0.19629 -0.04496 0.12317 0.47999 FALSE
2 116104 116233 623 20 101663 101808 631 5 wp 170 218 243 241 271 221 120 185 400 578 685 -0.025241 0.22539 -0.030526 0.85883 FALSE
2 116253 116377 624 20 101830 101956 632 5 wp 132 155 146 140 173 114 139 160 300 413 481 -0.56177 -0.24479 0.19384 0.39213 FALSE
2 116425 116574 625 20 102002 102148 633 5 wp 189 285 251 263 276 244 166 293 521 823 854 -0.40573 0.048788 0.044532 0.79145 FALSE
2 116589 116747 626 20 102164 102322 634 5 wp 121 205 214 188 209 173 134 236 380 644 584 -0.52539 -0.089946 0.15488 0.42192 FALSE
2 116766 116894 627 20 102359 102499 635 5 wp 133 185 145 195 223 184 131 210 466 659 648 -0.6281 0.17292 0.18274 0.29126 FALSE
2 117067 117227 628 20 102662 102801 637 5 wp 217 218 246 156 227 175 143 194 418 899 630 -0.064474 0.28166 -0.60146 0.057644 FALSE
2 117548 117704 630 20 103147 103287 640 5 wp 139 159 210 180 187 172 130 192 383 878 634 -0.42195 0.30981 -0.24269 0.44981 FALSE
2 117742 117885 632 20 103315 103463 642 5 wp 168 224 220 216 208 229 89 174 456 1035 688 0.17268 0.84378 -0.76218 0.040526 FALSE
2 117907 118051 634 20 103480 103627 643 5 wp 150 177 176 206 185 180 90 168 340 702 539 -0.088607 0.40069 -0.24094 0.31875 FALSE
2 118064 118192 635 20 103634 103759 644 5 wp 150 171 155 158 153 163 64 120 320 584 483 0.31558 0.70287 -0.73241 0.00057424 FALSE
2 118225 118369 636 20 103800 103942 646 5 wp 197 228 230 226 266 206 129 182 403 627 618 -0.00071037 0.18247 -0.1173 0.49351 FALSE
2 118382 118524 637 20 103962 104128 647 5 wp 134 194 211 202 197 171 75 145 333 473 490 0.22712 0.35676 -0.29434 0.10473 FALSE
2 118725 118851 640 20 104319 104429 652 5 wp 153 182 199 176 180 137 73 164 233 284 318 0.13021 -0.35365 0.21248 0.3554 FALSE
2 118911 119043 643 20 104473 104617 654 5 wp 173 219 210 170 206 201 88 125 264 396 407 0.4232 0.10332 -0.18463 0.31125 FALSE
2 119424 119579 646 20 104977 105183 658 5 wp 219 273 281 298 284 285 49 102 217 348 342 1.2946 0.37704 -0.23128 0.21945 FALSE
2 119578 119751 648 20 105212 105339 659 5 wp 201 263 275 207 211 227 45 103 135 223 222 1.2645 -0.23361 0.022013 0.91838 FALSE
2 119882 120029 651 20 105456 105607 662 5 wp 131 163 194 181 199 159 55 86 126 153 206 0.71777 -0.43331 0.5549 0.0095749 FALSE
2 120263 120408 654 20 105842 105980 666 5 wp 138 238 228 193 235 159 60 99 139 230 252 0.84575 -0.25855 0.20264 0.46693 FALSE
2 120866 121024 660 20 106441 106611 673 5 wp 98 137 137 131 148 144 68 83 158 210 242 0.21412 -0.21159 0.3796 0.086905 FALSE
2 121064 121194 662 20 106618 106790 674 5 wp 123 201 153 167 220 160 81 102 197 322 346 0.28862 -0.0021817 0.18013 0.45252 FALSE
2 121209 121356 663 20 106790 106935 675 5 wp 141 151 189 162 172 150 74 120 247 342 386 0.2419 0.11615 -0.13106 0.49686 FALSE
2 121350 121481 664 20 106927 107073 676 5 wp 156 221 177 173 189 162 104 121 267 399 485 0.21199 0.114 -0.2161 0.24238 FALSE
2 121523 121665 665 20 107099 107241 677 5 wp 182 280 273 254 300 234 133 148 374 539 612 0.28088 0.19525 -0.11158 0.57613 FALSE
2 121684 121816 666 20 107260 107396 678 5 wp 121 195 205 180 208 147 102 156 292 400 463 -0.066885 -0.053092 0.073607 0.70909 FALSE
2 121854 121985 668 20 107434 107583 679 5 wp 142 186 187 182 216 147 129 178 302 379 530 -0.33524 -0.24698 0.30354 0.11066 FALSE
2 122016 122168 669 20 107595 107745 680 5 wp 185 229 268 187 227 224 150 244 390 594 685 -0.27832 -0.13814 0.024461 0.88448 FALSE
2 122302 122451 670 20 107879 108004 681 5 wp 129 225 196 167 211 158 65 87 115 185 214 0.76075 -0.48308 0.43221 0.103 FALSE
2 122434 122587 671 20 108018 108162 682 5 wp 157 179 210 148 202 127 57 97 124 180 240 0.76172 -0.40106 0.17681 0.48512 FALSE
2 122651 122819 672 20 108228 108373 683 5 wp 85 105 116 99 117 81 45 92 86 125 103 0.10441 -0.99143 0.92311 0.00063891 FALSE
2 123273 123425 679 20 108830 109006 690 5 wp 136 154 127 214 185 202 43 73 180 326 282 0.78473 0.54447 -0.04186 0.85918 FALSE
2 123797 123923 682 20 109323 109477 694 5 wp 127 161 129 153 145 167 62 69 181 255 221 0.57783 0.10292 0.035097 0.89634 FALSE
2 123900 124053 683 20 109487 109608 695 5 wp 170 232 244 180 214 188 80 112 204 300 334 0.67083 -0.098528 -0.070632 0.7055 FALSE
2 124063 124213 684 20 109638 109784 696 5 wp 111 160 146 114 145 104 60 83 207 251 252 0.46415 0.10791 -0.33008 0.13432 FALSE
2 124376 124516 686 20 109967 110111 699 5 wp 123 183 166 157 164 154 84 140 307 374 434 0.0042103 0.11373 -0.12277 0.51288 FALSE
2 124563 124687 687 20 110139 110262 700 5 wp 174 218 204 227 179 207 111 158 365 589 617 0.072058 0.31706 -0.29636 0.089535 FALSE
2 124708 124856 688 20 110283 110435 701 5 wp 179 191 191 186 169 176 107 208 362 661 730 -0.21493 0.25406 -0.35872 0.071928 FALSE
2 125031 125162 689 20 110606 110733 702 5 wp 230 291 269 244 249 184 185 312 439 588 768 -0.39492 -0.36004 0.1108 0.50678 FALSE
2 125182 125323 690 20 110760 110898 703 5 wp 154 271 233 201 240 165 228 326 514 729 841 -0.84004 -0.31337 0.17719 0.31426 FALSE
2 125330 125489 691 20 110913 111064 704 5 wp 193 249 235 254 230 223 213 313 636 988 1057 -0.7123 0.12307 -0.081452 0.62954 FALSE
2 125494 125637 692 20 111075 111216 705 5 wp 139 155 174 181 198 171 142 208 363 604 625 -0.65446 -0.044375 0.25312 0.14371 FALSE
2 125659 125783 693 20 111234 111390 706 5 wp 98 106 125 117 123 128 95 137 224 364 322 -0.57017 -0.24859 0.38865 0.056286 FALSE
2 125824 125980 694 20 111402 111558 707 5 wp 192 197 183 259 199 228 118 152 299 554 505 0.0040211 0.082104 0.15221 0.52158 FALSE
2 126278 126401 698 20 111819 111977 709 5 wp 159 184 200 240 221 176 69 102 283 444 495 0.59443 0.61036 -0.40586 0.030553 FALSE
2 126411 126550 700 20 111996 112132 710 5 wp 126 177 163 131 132 115 93 133 222 385 405 -0.034022 -0.071057 -0.25157 0.19301 FALSE
2 126765 126934 702 20 112352 112495 713 5 wp 130 197 193 152 152 106 108 163 348 502 681 -0.13992 0.26549 -0.6288 0.0034232 FALSE
2 126970 127107 703 20 112546 112685 716 5 wp 149 184 213 196 198 164 130 192 492 814 906 -0.31429 0.54644 -0.53719 0.0019653 FALSE
2 127457 127593 707 20 113038 113156 721 5 wp 114 156 178 140 135 101 109 168 256 350 492 -0.38275 -0.24014 -0.033528 0.87024 FALSE
2 127868 128015 710 20 113442 113590 723 5 wp 191 249 225 246 229 183 103 163 330 633 624 0.2516 0.34224 -0.38222 0.02776 FALSE
2 128014 128184 711 20 113588 113783 724 5 wp 215 218 227 263 253 292 90 136 390 903 716 0.48205 0.90105 -0.63315 0.041723 FALSE
2 128163 128313 712 20 113736 113889 725 5 wp 125 183 145 155 181 200 75 112 262 614 475 0.19781 0.60144 -0.36926 0.26906 FALSE
2 128323 128481 713 20 113895 114060 726 5 wp 160 149 185 168 205 223 72 94 241 498 464 0.49428 0.59592 -0.34855 0.24938 FALSE
2 128497 128627 714 20 114053 114199 727 5 wp 159 165 169 187 204 183 68 85 270 471 441 0.61255 0.71638 -0.52363 0.007084 FALSE
2 128788 128916 717 20 114363 114489 730 5 wp 137 201 185 160 176 205 92 99 174 439 330 0.33312 0.0088877 0.034081 0.92147 FALSE
2 129187 129331 719 20 114761 114907 733 5 wp 197 192 209 234 216 245 74 151 265 413 442 0.36882 0.11465 0.076925 0.7308 FALSE
2 129341 129479 720 20 114918 115043 734 5 wp 141 194 132 172 160 134 41 105 211 339 268 0.6524 0.32452 -0.3547 0.25394 FALSE
2 130523 130677 733 20 116072 116236 751 5 wp 126 144 133 182 167 149 60 103 228 400 342 0.24198 0.3569 -0.077567 0.70114 FALSE
2 131297 131415 742 20 116833 116993 761 5 wp 182 189 182 220 213 193 113 174 409 730 536 -0.11718 0.33146 -0.1832 0.42162 FALSE
2 131593 131745 744 20 117148 117323 764 5 wp 141 179 192 207 222 219 127 152 397 638 607 -0.21223 0.32338 -0.0025414 0.98841 FALSE
2 131734 131855 745 20 117308 117434 765 5 wp 154 159 141 214 168 209 118 167 373 583 648 -0.39856 0.26007 0.095416 0.64809 FALSE
2 132080 132232 747 20 117658 117814 767 5 wp 154 268 290 246 305 204 179 310 434 605 762 -0.53246 -0.32713 0.39933 0.1006 FALSE
2 132387 132534 748 20 117961 118109 768 5 wp 119 107 123 146 120 123 57 110 232 327 335 0.011501 0.22175 -0.09387 0.67222 FALSE
2 132563 132709 749 20 118144 118281 769 5 wp 112 118 127 115 137 108 62 102 206 266 283 0.057522 -0.00038592 -0.015017 0.9454 FALSE
2 132726 132872 750 20 118303 118451 770 5 wp 132 148 165 181 166 179 82 147 239 327 317 -0.10386 -0.25247 0.47256 0.012709 FALSE
2 132877 133026 751 20 118468 118595 771 5 wp 183 210 214 204 183 159 82 141 257 347 390 0.38052 -0.051871 -0.12652 0.48815 FALSE
2 133057 133197 752 20 118625 118759 772 5 wp 144 200 174 193 233 181 62 106 223 384 371 0.55576 0.32072 -0.11481 0.551 FALSE
2 133208 133355 753 20 118777 118925 773 5 wp 164 177 168 212 200 224 75 98 245 391 357 0.48156 0.29603 0.0020231 0.99213 FALSE
2 133355 133506 754 20 118956 119108 774 5 wp 137 157 147 181 168 165 48 80 147 270 292 0.71906 0.23883 -0.042158 0.84405 FALSE
2 134029 134190 757 20 119637 119782 781 5 wp 104 100 123 82 117 82 62 77 139 165 154 0.1515 -0.48491 0.23411 0.41596 FALSE
2 134328 134467 760 20 119903 120068 784 5 wp 131 205 159 185 160 184 52 99 226 435 485 0.65186 0.69248 -0.60802 0.021016 FALSE
2 134636 134803 762 20 120231 120401 787 5 wp 174 204 223 196 193 201 75 110 325 587 468 0.62618 0.67658 -0.72343 0.00015584 FALSE
2 135087 135253 765 20 120681 120847 792 5 wp 156 214 211 205 207 207 110 173 404 715 625 -0.035331 0.40178 -0.32826 0.058986 FALSE
2 135248 135405 766 20 120837 120994 793 5 wp 187 191 211 218 171 166 133 156 360 721 634 -0.066136 0.30272 -0.4175 0.093462 FALSE
2 135417 135527 767 20 121012 121126 794 5 wp 132 139 140 152 157 148 91 132 346 421 561 -0.18872 0.35788 -0.23048 0.22201 FALSE
2 136490 136624 770 20 122086 122203 796 5 wp 130 152 135 107 117 101 88 128 164 259 263 -0.12293 -0.55708 0.17153 0.41169 FALSE
2 136676 136831 771 20 122260 122422 797 5 wp 152 197 164 167 224 165 102 163 329 566 542 -0.11574 0.21601 -0.12547 0.47906 FALSE
2 136859 137005 772 20 122456 122612 799 5 wp 151 145 181 172 164 142 112 177 385 642 564 -0.34331 0.24448 -0.26868 0.13012 FALSE
2 137002 137161 773 20 122593 122750 800 5 wp 171 214 247 207 228 186 123 169 393 613 574 0.033105 0.21383 -0.26073 0.13121 FALSE
2 137192 137324 774 20 122758 122913 802 5 wp 102 124 102 168 119 117 69 105 263 488 471 -0.15464 0.5775 -0.30285 0.19916 FALSE
2 137284 137443 775 20 122878 123044 803 5 wp 118 184 120 165 144 128 92 163 336 635 499 -0.33321 0.31743 -0.28788 0.29516 FALSE
2 137855 138011 778 20 123439 123602 806 5 wp 187 212 251 215 254 161 128 220 311 471 627 -0.1595 -0.20684 0.13172 0.54046 FALSE
2 138495 138626 785 20 124085 124219 812 5 wp 78 97 101 124 99 94 98 115 162 257 291 -0.71649 -0.50786 0.68541 0.0022183 FALSE
2 138741 138902 787 20 124338 124495 815 5 wp 101 142 152 151 148 158 91 160 218 354 329 -0.41346 -0.36737 0.56146 0.0034579 FALSE
2 139001 139130 790 20 124574 124718 818 5 wp 108 144 131 136 157 137 86 115 269 358 344 -0.14963 0.061189 0.084084 0.67279 FALSE
2 139928 140085 803 20 125541 125669 830 5 wp 129 159 161 133 138 101 114 160 270 428 384 -0.3647 -0.23917 -0.057467 0.75997 FALSE
2 140268 140395 806 20 125854 125984 834 5 wp 89 120 123 131 119 97 85 123 177 255 269 -0.4032 -0.4665 0.50814 0.018521 FALSE
2 140885 141034 807 20 126468 126612 835 5 wp 121 185 158 163 158 134 73 103 219 326 362 0.31905 0.14078 -0.18892 0.34259 FALSE
2 141192 141323 808 20 126781 126914 836 5 wp 151 200 165 167 191 146 219 320 411 470 696 -1.1396 -0.66881 0.60927 0.0021347 FALSE
2 141350 141498 809 20 126937 127088 837 5 wp 133 172 143 164 148 152 168 265 445 617 716 -1.0198 -0.17666 0.20538 0.234 FALSE
2 141797 141943 812 20 127388 127537 840 5 wp 191 213 212 205 217 163 140 261 454 715 934 -0.42963 0.17072 -0.27569 0.18153 FALSE
2 142310 142439 817 20 127898 128030 846 5 wp 144 200 234 161 168 194 181 273 459 655 681 -0.7308 -0.23022 0.074284 0.67812 FALSE
2 142607 142778 819 20 128196 128369 848 5 wp 252 389 377 333 374 299 192 386 719 998 959 -0.23484 0.040713 -0.072824 0.72779 FALSE
2 142786 142944 820 20 128379 128541 849 5 wp 132 145 162 175 202 132 137 245 440 588 609 -0.85647 -0.092365 0.27595 0.15049 FALSE
2 143017 143191 821 20 128661 128807 851 5 wp 116 171 134 162 153 144 143 216 252 382 469 -0.84478 -0.60918 0.71339 6.7716e-05 FALSE
2 143236 143407 822 20 128829 128960 852 5 wp 113 154 155 117 134 86 124 199 295 337 473 -0.68553 -0.43182 0.082998 0.68682 FALSE
2 143385 143525 823 20 128978 129117 853 5 wp 149 161 144 158 150 119 114 197 418 563 715 -0.51383 0.23511 -0.35295 0.049507 FALSE
2 143532 143681 824 20 129120 129269 854 5 wp 107 134 132 115 157 116 117 174 269 370 437 -0.71572 -0.33292 0.36548 0.054116 FALSE
2 143811 143960 825 20 129405 129547 855 5 wp 88 173 148 120 124 93 37 79 61 73 104 0.75857 -1.1479 0.85987 0.020446 FALSE
2 143974 144112 826 20 129582 129704 856 5 wp 142 195 184 170 200 170 71 95 178 269 297 0.57004 -0.063656 0.094684 0.63334 FALSE
2 144151 144277 827 20 129740 129865 857 5 wp 162 165 188 167 214 143 56 89 219 363 365 0.76228 0.48447 -0.49024 0.016497 FALSE
2 144302 144426 828 20 129873 130011 858 5 wp 113 135 127 116 145 185 42 89 232 359 331 0.48007 0.63557 -0.39712 0.26996 FALSE
2 144432 144583 829 20 129999 130174 859 5 wp 144 163 169 180 197 167 63 94 277 461 401 0.52923 0.64015 -0.47263 0.015664 FALSE
2 144582 144736 830 20 130177 130311 860 5 wp 153 185 176 207 172 178 72 109 308 470 450 0.43464 0.54663 -0.45309 0.016153 FALSE
2 144739 144895 831 20 130328 130484 861 5 wp 168 230 234 210 210 185 94 138 339 418 445 0.36861 0.16881 -0.2516 0.15753 FALSE
2 144907 145056 832 20 130493 130643 862 5 wp 190 162 164 167 191 208 60 123 293 455 419 0.47157 0.48989 -0.39075 0.20455 FALSE
2 145056 145198 833 20 130632 130789 863 5 wp 262 245 231 233 226 266 110 169 462 778 705 0.34706 0.58102 -0.63676 0.010253 FALSE
2 145191 145361 834 20 130786 130946 864 5 wp 152 149 140 146 152 172 105 148 324 602 531 -0.26754 0.28897 -0.22391 0.32904 FALSE
2 145307 145469 835 20 130921 131081 865 5 wp 191 189 171 172 180 202 117 238 428 790 594 -0.38963 0.16657 -0.18777 0.54058 FALSE
2 145507 145653 836 20 131110 131242 866 5 wp 162 184 181 184 148 189 162 209 468 763 578 -0.58194 0.060847 -0.095942 0.72333 FALSE
2 145680 145829 837 20 131275 131419 868 5 wp 158 190 216 179 189 209 156 245 430 778 637 -0.57883 -0.017949 0.034738 0.86189 FALSE
2 146076 146222 838 20 131698 131826 869 5 wp 130 207 248 184 200 153 181 316 491 643 829 -0.83573 -0.22035 0.084464 0.70914 FALSE
2 146245 146397 839 20 131834 131988 870 5 wp 201 253 271 267 248 203 203 333 649 1087 1186 -0.63186 0.22041 -0.25751 0.12578 FALSE
2 146411 146540 840 20 132001 132133 871 5 wp 134 195 179 174 168 146 192 321 652 927 1112 -1.0821 0.17751 -0.25531 0.13927 FALSE
2 146553 146709 841 20 132142 132298 872 5 wp 199 233 207 200 201 182 209 313 846 1399 1605 -0.77875 0.64564 -0.80391 2.7119e-06 FALSE
2 146685 146829 842 20 132313 132420 873 5 wp 95 138 116 95 119 87 151 225 409 544 665 -1.1831 -0.11258 -0.12357 0.50493 FALSE
2 146844 146976 843 20 132435 132567 874 5 wp 135 162 179 140 164 128 167 221 367 408 585 -0.7928 -0.41209 0.24811 0.26214 FALSE
2 147099 147231 844 20 132688 132821 875 5 wp 159 288 243 194 226 176 159 229 356 469 646 -0.26154 -0.30685 0.083782 0.71425 FALSE
2 147258 147413 845 20 132850 133006 876 5 wp 208 220 261 249 222 271 203 327 554 897 967 -0.68644 -0.03345 0.12118 0.47093 FALSE
2 147443 147591 846 20 133032 133152 877 5 wp 102 116 116 111 130 111 148 197 294 398 471 -1.1266 -0.47289 0.52394 0.0055057 FALSE
2 147581 147720 847 20 133174 133316 878 5 wp 198 210 220 233 216 204 133 214 423 670 780 -0.20863 0.20604 -0.1759 0.30205 FALSE
2 147737 147875 848 20 133321 133481 879 5 wp 139 191 182 175 231 141 108 195 296 426 455 -0.30475 -0.24377 0.31286 0.12873 FALSE
2 147878 148028 849 20 133478 133633 880 5 wp 172 180 216 196 223 148 128 179 272 423 496 -0.18776 -0.27747 0.24542 0.1661 FALSE
2 148671 148791 854 20 134238 134405 888 5 wp 122 161 153 186 171 200 70 77 140 284 272 0.47062 -0.021361 0.36025 0.15706 FALSE
2 148803 148966 855 20 134418 134549 889 5 wp 139 160 168 148 165 117 48 101 130 208 200 0.59214 -0.3531 0.20644 0.34217 FALSE
2 148962 149096 856 20 134547 134689 890 5 wp 138 150 168 148 173 131 61 74 136 240 219 0.67619 -0.094517 0.054684 0.80189 FALSE
2 149285 149421 860 20 134897 135035 893 5 wp 159 243 191 242 230 193 47 85 169 355 296 1.1001 0.40858 -0.26339 0.24691 FALSE
2 149436 149588 861 20 135044 135182 894 5 wp 210 259 239 279 264 226 59 77 190 297 278 1.3038 0.26913 -0.17484 0.36933 FALSE
2 150145 150304 871 20 135710 135895 902 5 wp 118 154 150 195 167 160 76 102 168 310 303 0.16608 -0.10326 0.38884 0.052988 FALSE
2 150458 150614 873 20 136052 136203 903 5 wp 129 206 212 206 210 172 106 151 282 525 521 0.0066384 0.13165 -0.044406 0.80472 FALSE
2 150614 150779 874 20 136203 136342 904 5 wp 142 187 221 179 175 170 95 147 275 376 470 0.10937 -0.008012 -0.079586 0.66068 FALSE
2 150778 150930 875 20 136370 136526 905 5 wp 170 166 194 227 204 205 86 190 322 524 610 -0.093305 0.19658 0.039486 0.85805 FALSE
2 150954 151109 876 20 136540 136690 906 5 wp 132 181 163 155 159 142 115 176 289 441 524 -0.36345 -0.11921 0.036088 0.8413 FALSE
2 151117 151272 877 20 136713 136869 907 5 wp 160 203 242 189 174 179 124 208 279 418 468 -0.2034 -0.40504 0.2286 0.18495 FALSE
2 151403 151555 878 20 137002 137152 908 5 wp 134 204 203 189 224 151 111 186 318 419 601 -0.20665 -0.046095 0.085911 0.70267 FALSE
2 151566 151710 879 20 137166 137310 909 5 wp 176 210 221 172 203 160 149 234 464 637 806 -0.40545 0.096529 -0.30316 0.075283 FALSE
2 151897 152028 882 20 137498 137628 911 5 wp 151 177 173 187 178 165 122 185 343 406 474 -0.36427 -0.21017 0.26732 0.12919 FALSE
2 152049 152195 884 20 137647 137771 912 5 wp 172 228 211 160 192 159 116 167 269 406 508 0.033805 -0.16838 -0.11164 0.52566 FALSE
2 152211 152349 886 20 137814 137970 914 5 wp 145 165 169 175 177 161 78 133 307 400 499 0.11808 0.30424 -0.2296 0.21896 FALSE
2 152431 152553 888 20 138033 138157 916 5 wp 150 157 160 181 165 180 91 144 268 455 476 -0.075239 0.12437 0.023275 0.8994 FALSE
2 152787 152930 892 20 138370 138527 918 5 wp 164 185 170 165 202 148 102 147 305 504 530 -0.012078 0.19691 -0.23666 0.18837 FALSE
2 152924 153076 893 20 138523 138671 919 5 wp 184 173 183 197 199 169 105 159 315 561 592 -0.033066 0.24128 -0.20652 0.24178 FALSE
2 153065 153217 894 20 138671 138813 921 5 wp 156 204 195 189 191 180 78 182 289 594 531 0.057997 0.23962 -0.24615 0.30687 FALSE
2 153266 153394 895 20 138868 138991 922 5 wp 179 217 218 213 224 185 110 142 244 414 424 0.20405 -0.13422 0.12854 0.46777 FALSE
2 153436 153570 896 20 139033 139175 923 5 wp 148 156 180 177 194 160 73 131 256 476 416 0.18462 0.27319 -0.16562 0.37773 FALSE
2 153885 154041 898 20 139484 139639 925 5 wp 188 251 264 230 243 185 80 114 227 352 379 0.77929 0.078198 -0.19586 0.28309 FALSE
2 154058 154212 899 20 139659 139817 926 5 wp 163 240 196 203 249 181 63 82 182 328 280 0.9629 0.21394 -0.15709 0.46724 FALSE
2 154235 154417 900 20 139840 139990 927 5 wp 148 164 147 138 168 159 52 76 126 208 188 0.7733 -0.19349 0.18676 0.40045 FALSE
2 154405 154539 901 20 140003 140137 928 5 wp 192 224 217 201 221 255 69 88 161 319 258 0.92694 -0.013563 0.093213 0.73356 FALSE
2 154587 154699 902 20 140155 140297 929 5 wp 120 179 154 166 171 148 42 43 105 205 207 1.3249 0.35689 -0.27787 0.24883 FALSE
2 154936 155056 908 20 140517 140652 933 5 wp 118 153 139 127 186 149 41 66 105 199 170 0.86845 -0.077098 0.22656 0.37575 FALSE
2 155223 155356 913 20 140818 140967 939 5 wp 160 191 202 180 189 199 40 49 106 210 193 1.5572 0.27871 -0.25966 0.2549 FALSE
2 155516 155672 917 20 141152 141308 943 5 wp 184 213 179 184 201 152 56 46 109 171 143 1.393 -0.19764 0.064047 0.81492 FALSE
2 155984 156124 921 20 141582 141707 947 5 wp 147 183 180 146 162 154 44 52 96 167 180 1.3282 -0.032144 -0.13148 0.57665 FALSE
2 156442 156591 929 20 142041 142187 954 5 wp 195 218 230 228 234 225 58 63 151 307 267 1.3287 0.34036 -0.26835 0.18511 FALSE
2 156613 156757 931 20 142195 142350 955 5 wp 113 169 158 172 188 139 39 63 119 210 205 1.0345 0.16353 -0.0031644 0.98911 FALSE
2 156874 157022 933 20 142480 142598 958 5 wp 158 155 136 128 160 183 41 95 145 187 185 0.71067 -0.22435 0.26529 0.50083 FALSE
2 157072 157220 934 20 142675 142816 960 5 wp 187 240 212 202 227 170 65 87 161 203 212 0.9949 -0.29162 0.17261 0.38702 FALSE
2 157370 157524 936 20 142966 143122 963 5 wp 145 191 180 195 190 216 66 102 181 310 311 0.54646 0.029325 0.17333 0.37533 FALSE
2 157535 157674 937 20 143133 143269 964 5 wp 159 181 178 177 188 168 65 97 176 282 305 0.60658 0.0096658 0.0065077 0.97394 FALSE
2 157691 157837 938 20 143312 143432 965 5 wp 137 161 142 137 152 133 60 90 173 231 207 0.48278 -0.17814 0.09221 0.66932 FALSE
2 157876 157994 939 20 143446 143591 966 5 wp 205 211 190 194 236 258 87 145 248 432 410 0.33312 0.013067 0.14401 0.59791 FALSE
2 158018 158167 940 20 143603 143764 967 5 wp 184 213 239 214 217 211 89 131 303 523 475 0.45807 0.33924 -0.34717 0.051547 FALSE
2 158178 158317 941 20 143788 143940 968 5 wp 179 255 248 252 253 201 119 169 319 477 493 0.1633 -0.059804 0.08879 0.60622 FALSE
2 158354 158504 942 20 143954 144104 969 5 wp 123 151 132 144 159 163 97 130 190 267 318 -0.23899 -0.45616 0.6334 0.0012434 FALSE
2 158641 158790 943 20 144241 144389 970 5 wp 144 189 187 185 183 171 118 163 280 426 503 -0.19145 -0.12683 0.15799 0.37339 FALSE
2 158801 158923 944 20 144398 144520 971 5 wp 171 175 198 199 164 200 105 177 370 561 590 -0.11445 0.21766 -0.1902 0.28433 FALSE
2 159120 159249 947 20 144720 144850 973 5 wp 179 196 186 212 194 211 123 149 331 792 650 -0.048097 0.42202 -0.30935 0.3081 FALSE
2 159262 159425 948 20 144870 145026 974 5 wp 175 172 167 194 183 166 128 179 378 625 642 -0.3273 0.19025 -0.14052 0.42004 FALSE
2 159427 159581 949 20 145032 145180 975 5 wp 146 137 133 131 154 153 115 171 300 539 488 -0.52465 -0.014921 0.060424 0.76323 FALSE
2 159595 159735 950 20 145194 145332 976 5 wp 188 196 201 180 217 177 159 252 435 735 654 -0.55533 -0.067572 0.011911 0.94395 FALSE
2 160083 160219 951 20 145681 145818 977 5 wp 119 128 121 126 125 127 92 165 209 327 405 -0.54048 -0.34854 0.3623 0.065138 FALSE
2 160240 160390 952 20 145835 145984 978 5 wp 91 120 105 109 118 115 114 123 192 417 385 -0.69556 -0.21896 0.31365 0.28632 FALSE
2 160426 160572 953 20 146019 146168 979 5 wp 127 132 156 163 142 147 95 166 376 563 539 -0.39322 0.29582 -0.19607 0.28525 FALSE
2 160570 160709 954 20 146169 146307 980 5 wp 197 206 220 224 225 222 110 157 396 759 687 0.1506 0.54968 -0.4676 0.0072914 FALSE
2 160735 160867 955 20 146324 146472 981 5 wp 132 172 152 151 182 186 90 147 349 709 606 -0.12225 0.57972 -0.41078 0.086986 FALSE
2 160884 161040 956 20 146481 146635 982 5 wp 127 174 187 182 185 198 94 142 348 562 526 -0.027795 0.38581 -0.19066 0.29064 FALSE
2 161046 161184 957 20 146636 146786 983 5 wp 137 113 126 104 118 136 83 138 226 350 328 -0.28235 -0.17362 0.07232 0.78912 FALSE
2 161202 161330 958 20 146801 146927 984 5 wp 170 190 186 156 174 177 95 140 295 519 503 0.14545 0.25687 -0.387 0.032345 FALSE
2 161364 161502 959 20 146960 147102 985 5 wp 113 161 137 102 136 81 57 103 120 161 77 0.30174 -0.98549 0.59227 0.073347 FALSE
2 161653 161785 960 20 147250 147382 986 5 wp 177 261 262 235 228 193 108 141 281 404 525 0.40523 0.045492 -0.15761 0.36815 FALSE
2 161811 161965 961 20 147411 147562 987 5 wp 129 142 188 116 191 155 98 145 175 310 343 -0.15918 -0.47402 0.46237 0.098284 FALSE
2 161979 162136 962 20 147582 147744 988 5 wp 164 158 156 182 180 184 87 127 214 411 385 0.092502 0.0030653 0.16088 0.41168 FALSE
2 162163 162322 963 20 147766 147910 989 5 wp 170 180 161 204 227 192 102 160 220 299 333 -0.10114 -0.51182 0.7689 2.2005e-05 FALSE
2 162345 162496 965 20 147941 148109 990 5 wp 183 170 189 211 190 223 102 137 280 448 410 0.10787 0.024184 0.15283 0.50425 FALSE
2 162500 162658 966 20 148106 148250 991 5 wp 193 237 201 238 195 228 95 157 257 459 453 0.26018 -0.0117 0.05791 0.76578 FALSE
2 162690 162835 967 20 148285 148423 992 5 wp 111 184 189 101 143 130 70 106 108 163 138 0.37275 -0.99103 0.61282 0.040707 FALSE
2 163208 163356 972 20 148804 148954 998 5 wp 187 246 239 204 173 226 120 217 487 887 720 -0.061377 0.43021 -0.59741 0.014074 FALSE
2 163373 163513 973 20 148968 149108 999 5 wp 238 288 295 256 285 237 148 244 526 926 777 0.00055675 0.29245 -0.39398 0.020362 FALSE
2 163683 163825 975 20 149279 149421 1001 5 wp 240 330 283 275 247 209 141 223 446 724 646 0.15744 0.10492 -0.35039 0.03867 FALSE
2 163862 164003 976 20 149452 149600 1002 5 wp 133 166 175 217 175 175 108 155 419 631 650 -0.2265 0.47133 -0.23398 0.18758 FALSE
2 164462 164582 978 20 150061 150177 1004 5 wp 126 139 143 125 157 102 121 205 343 453 498 -0.73929 -0.21431 0.098139 0.59187 FALSE
2 164629 164751 979 20 150228 150348 1005 5 wp 128 182 154 131 116 92 117 172 290 394 487 -0.39313 -0.20299 -0.27272 0.1446 FALSE
2 166664 166824 991 20 152252 152408 1013 5 wp 168 192 177 129 168 117 138 207 285 468 406 -0.43181 -0.46982 0.066015 0.70897 FALSE
2 167117 167263 995 20 152724 152852 1016 5 wp 166 250 227 179 185 158 142 244 441 602 635 -0.33222 -0.081112 -0.23836 0.16054 FALSE
2 167261 167430 996 20 152873 153011 1017 5 wp 114 161 165 113 158 123 140 178 277 412 505 -0.62256 -0.33292 0.15411 0.44135 FALSE
2 167436 167571 997 20 153024 153160 1018 5 wp 103 128 98 94 115 80 124 191 266 401 376 -1.0064 -0.48549 0.27086 0.17063 FALSE
2 167581 167719 998 20 153167 153305 1019 5 wp 196 215 219 197 223 181 172 248 428 812 757 -0.48818 0.010946 -0.1063 0.52961 FALSE
2 167762 167894 999 20 153348 153486 1020 5 wp 109 183 181 177 167 189 140 174 318 642 488 -0.51932 -0.050086 0.21987 0.44611 FALSE
2 168520 168682 1001 20 154107 154270 1023 5 wp 142 185 153 162 151 125 143 234 401 567 700 -0.71822 -0.072421 -0.084485 0.62709 FALSE
2 168704 168823 1002 20 154283 154428 1024 5 wp 84 101 107 123 101 107 92 127 259 359 409 -0.66291 0.0072281 0.15239 0.46607 FALSE
2 169673 169820 1007 20 155265 155389 1030 5 wp 164 156 171 147 166 135 205 273 361 555 664 -1.0385 -0.51449 0.35264 0.039239 FALSE
2 169828 169978 1008 20 155430 155555 1031 5 wp 142 196 162 178 189 152 189 284 401 652 741 -0.99421 -0.30879 0.33922 0.045735 FALSE
2 170027 170179 1009 20 155614 155754 1032 5 wp 145 166 162 162 190 119 100 163 267 395 473 -0.21926 -0.11128 0.07547 0.68077 FALSE
2 170282 170434 1010 20 155864 156016 1033 5 wp 164 197 204 192 215 205 109 179 314 601 627 -0.095244 0.18585 -0.091938 0.59655 FALSE
2 170549 170685 1011 20 156130 156267 1034 5 wp 182 224 249 241 248 180 166 252 414 598 791 -0.42605 -0.12088 0.12641 0.45208 FALSE
2 170713 170850 1012 20 156281 156431 1035 5 wp 138 170 175 162 174 167 147 242 459 694 796 -0.7548 0.10569 -0.068187 0.69251 FALSE
2 170869 171022 1014 20 156455 156588 1036 5 wp 179 224 199 170 148 145 159 261 546 875 1106 -0.54529 0.35701 -0.75882 4.8829e-05 FALSE
2 171142 171295 1016 20 156726 156878 1039 5 wp 185 218 183 211 225 199 164 264 418 685 916 -0.60899 -0.0018288 0.090385 0.65801 FALSE
2 171401 171540 1017 20 156987 157124 1040 5 wp 136 139 147 116 139 136 136 217 292 404 453 -0.80749 -0.50992 0.37495 0.039048 FALSE
2 171571 171718 1018 20 157135 157279 1041 5 wp 184 246 251 194 210 170 172 291 463 846 957 -0.51011 0.056779 -0.32464 0.054964 FALSE
2 171728 171874 1019 20 157311 157457 1042 5 wp 130 174 173 156 152 186 179 302 706 971 1115 -1.0781 0.331 -0.29573 0.08898 FALSE
2 172004 172145 1022 20 157589 157731 1044 5 wp 130 127 169 140 131 151 153 274 460 643 773 -1.0588 -0.070407 0.03547 0.85428 FALSE
2 172163 172305 1023 20 157744 157888 1045 5 wp 127 158 178 125 151 142 125 206 271 420 449 -0.58448 -0.43336 0.26605 0.14022 FALSE
2 172481 172619 1024 20 158060 158204 1046 5 wp 229 268 250 231 229 203 156 216 388 734 713 -0.070657 0.059519 -0.25739 0.12813 FALSE
2 172631 172781 1025 20 158214 158366 1047 5 wp 195 278 268 240 250 191 164 269 405 683 687 -0.29572 -0.18611 0.043048 0.79718 FALSE
2 172789 172947 1026 20 158373 158513 1048 5 wp 163 208 187 193 212 182 157 219 349 621 601 -0.50862 -0.17282 0.22253 0.19107 FALSE
2 172958 173096 1028 20 158561 158704 1049 5 wp 155 182 203 232 208 221 97 147 364 559 544 0.0737 0.37111 -0.099569 0.57391 FALSE
2 173106 173244 1029 20 158690 158827 1050 5 wp 148 160 176 189 163 158 82 137 292 506 446 0.078963 0.28863 -0.23765 0.19967 FALSE
2 173265 173407 1030 20 158851 159013 1052 5 wp 153 168 189 178 171 206 90 115 291 436 387 0.23066 0.22051 -0.11629 0.61997 FALSE
2 173414 173572 1032 20 159022 159176 1053 5 wp 164 170 168 198 185 165 97 114 239 381 368 0.17012 -0.0056815 0.10409 0.57858 FALSE
2 174568 174705 1044 20 160142 160285 1068 5 wp 101 150 150 143 160 116 44 75 87 156 138 0.68035 -0.53984 0.58266 0.016803 FALSE
2 175426 175582 1054 20 161016 161138 1075 5 wp 131 189 153 151 148 134 81 90 153 217 234 0.37791 -0.41207 0.26389 0.20493 FALSE
2 175620 175764 1057 20 161173 161317 1077 5 wp 154 169 186 177 211 178 70 100 198 311 298 0.50932 0.025796 0.1023 0.60194 FALSE
2 175776 175901 1058 20 161337 161475 1079 5 wp 170 172 186 193 191 168 65 91 211 359 383 0.68819 0.37828 -0.3419 0.08122 FALSE
2 175910 176066 1060 20 161442 161599 1081 5 wp 122 156 165 135 139 130 56 89 166 264 309 0.53944 0.12286 -0.27601 0.19776 FALSE
2 176160 176311 1063 20 161748 161895 1084 5 wp 153 212 197 200 187 236 66 111 276 441 476 0.59824 0.53328 -0.39523 0.09126 FALSE
2 176370 176520 1065 20 161931 162086 1085 5 wp 127 152 154 168 161 158 60 100 214 360 317 0.36888 0.26173 -0.11423 0.57345 FALSE
2 176833 176992 1068 20 162422 162556 1089 5 wp 146 202 196 197 203 157 115 172 296 411 427 -0.15337 -0.2308 0.24258 0.16932 FALSE
2 176996 177136 1069 20 162570 162718 1090 5 wp 231 237 235 254 253 244 133 196 460 596 724 0.027308 0.22046 -0.15273 0.37077 FALSE
2 177160 177294 1070 20 162733 162874 1091 5 wp 159 256 245 224 219 211 121 191 375 607 618 0.0037424 0.13688 -0.16429 0.3373 FALSE
2 177318 177472 1071 20 162902 163057 1092 5 wp 180 243 234 219 212 272 122 216 428 954 845 -0.099723 0.4849 -0.3944 0.18725 FALSE
2 177481 177628 1072 20 163058 163226 1093 5 wp 177 217 235 204 207 184 146 212 388 575 668 -0.26337 -0.039058 -0.062999 0.71107 FALSE
2 177769 177919 1073 20 163353 163503 1095 5 wp 135 189 156 119 186 139 67 91 109 184 168 0.51942 -0.68627 0.55121 0.040854 FALSE
2 177961 178104 1074 20 163508 163687 1096 5 wp 114 156 146 186 187 168 52 88 166 359 291 0.50154 0.31354 0.044746 0.83017 FALSE
2 178281 178442 1077 20 163877 164028 1100 5 wp 176 251 251 236 220 210 77 116 235 457 360 0.73587 0.22033 -0.26371 0.14757 FALSE
2 178654 178794 1080 20 164237 164377 1103 5 wp 172 235 235 238 248 218 58 91 194 398 323 1.0334 0.38947 -0.27633 0.14943 FALSE
2 178998 179153 1085 20 164535 164709 1107 5 wp 163 181 163 205 198 186 62 93 215 318 257 0.64138 0.14233 0.047641 0.81068 FALSE
2 179188 179333 1087 20 164772 164916 1110 5 wp 143 165 156 136 153 123 51 81 145 200 174 0.74626 -0.22855 0.03018 0.89288 FALSE
2 179906 180054 1099 20 165484 165638 1119 5 wp 177 187 196 204 174 199 83 111 222 416 306 0.45238 0.052366 -0.032456 0.88999 FALSE
2 180492 180642 1106 20 166052 166229 1127 5 wp 202 183 197 201 269 180 80 151 329 587 504 0.29478 0.4163 -0.29915 0.25687 FALSE
2 180661 180791 1107 20 166224 166374 1128 5 wp 141 188 169 166 183 187 91 155 366 620 574 -0.049538 0.4481 -0.3613 0.043688 FALSE
2 180796 180936 1108 20 166380 166532 1129 5 wp 145 162 178 172 170 155 113 165 348 605 555 -0.27024 0.21262 -0.20134 0.25786 FALSE
2 180976 181106 1109 20 166555 166690 1130 5 wp 212 210 245 236 225 201 158 242 475 747 789 -0.32937 0.10673 -0.14544 0.3902 FALSE
2 181122 181266 1110 20 166705 166845 1131 5 wp 194 242 236 258 254 201 204 279 545 862 1018 -0.60537 0.086744 -0.026518 0.8754 FALSE
2 181294 181447 1111 20 166869 167033 1132 5 wp 182 195 231 238 218 245 192 345 483 891 924 -0.87463 -0.12608 0.31135 0.098174 FALSE
2 181567 181687 1112 20 167147 167271 1133 5 wp 202 202 207 225 213 190 222 383 756 1321 1257 -1.0399 0.24536 -0.23553 0.16484 FALSE
2 181696 181832 1113 20 167280 167398 1134 5 wp 160 134 150 131 151 151 175 279 699 1249 1263 -1.0904 0.59115 -0.65769 0.00037922 FALSE
2 181859 181990 1114 20 167445 167571 1135 5 wp 156 160 205 144 142 136 165 264 726 1533 1253 -0.78294 0.79712 -1.1251 0.00042693 FALSE
2 181993 182148 1115 20 167579 167731 1136 5 wp 150 190 231 178 205 194 194 329 659 1428 1289 -0.93824 0.45228 -0.45109 0.11118 FALSE
2 182284 182432 1116 20 167867 168011 1137 5 wp 173 191 195 239 212 171 179 275 497 810 736 -0.76851 -0.047409 0.17329 0.30558 FALSE
2 182437 182575 1117 20 168020 168159 1138 5 wp 189 231 231 222 215 184 159 232 421 752 670 -0.33972 0.0078608 -0.099891 0.55471 FALSE
2 182606 182747 1118 20 168190 168337 1139 5 wp 167 213 239 240 238 176 153 203 424 809 754 -0.28882 0.23346 -0.17778 0.3406 FALSE
2 182773 182915 1119 20 168345 168498 1140 5 wp 138 162 161 232 200 204 124 235 473 756 659 -0.69248 0.19914 0.24268 0.20078 FALSE
2 182925 183092 1120 20 168515 168657 1141 5 wp 137 161 179 188 181 175 95 166 298 542 529 -0.19464 0.16741 0.00053327 0.99763 FALSE
2 183086 183242 1121 20 168670 168823 1142 5 wp 138 143 182 180 177 184 91 128 250 465 408 0.005297 0.12659 0.076254 0.68746 FALSE
2 183254 183396 1122 20 168837 168981 1143 5 wp 145 177 175 174 197 161 88 161 267 402 413 -0.064745 -0.08883 0.16286 0.37236 FALSE
2 183571 183750 1125 20 169157 169311 1146 5 wp 160 177 170 186 210 153 107 133 230 340 372 -0.00086451 -0.25849 0.34419 0.061789 FALSE
2 183739 183882 1126 20 169319 169460 1147 5 wp 169 243 206 205 213 173 89 139 174 324 318 0.36534 -0.39019 0.30395 0.096848 FALSE
2 183902 184053 1127 20 169483 169655 1149 5 wp 148 167 179 171 208 170 76 122 247 339 382 0.25104 0.076519 0.05075 0.78926 FALSE
2 184297 184441 1129 20 169880 170024 1151 5 wp 167 211 242 207 250 174 161 227 376 600 717 -0.4043 -0.11226 0.1138 0.50055 FALSE
2 184458 184582 1130 20 170019 170165 1152 5 wp 186 286 255 231 272 166 163 228 409 644 831 -0.19473 0.020353 -0.16391 0.46855 FALSE
2 184667 184788 1132 20 170250 170373 1154 5 wp 172 220 225 208 202 177 159 269 456 590 724 -0.53812 -0.15771 0.06394 0.70438 FALSE
2 184813 184944 1133 20 170395 170526 1155 5 wp 179 211 252 185 226 171 159 214 348 577 680 -0.29882 -0.13787 -0.027351 0.87182 FALSE
2 184968 185119 1134 20 170549 170706 1157 5 wp 100 145 146 180 156 165 128 159 278 436 437 -0.64221 -0.22903 0.56951 0.0019192 FALSE
2 185123 185276 1135 20 170710 170859 1158 5 wp 149 235 211 189 243 177 104 158 238 340 362 0.10505 -0.37287 0.38691 0.035851 FALSE
2 185329 185486 1137 20 170915 171086 1160 5 wp 196 187 208 221 223 198 95 151 308 422 436 0.20079 0.036657 0.053791 0.76144 FALSE
2 186076 186213 1145 20 171637 171799 1166 5 wp 130 172 218 209 222 203 151 267 488 812 862 -0.75093 0.15251 0.11627 0.49471 FALSE
2 186238 186359 1146 20 171824 171940 1167 5 wp 206 229 259 221 230 178 168 233 459 803 815 -0.28665 0.13401 -0.30262 0.074086 FALSE
2 186383 186540 1147 20 171969 172129 1168 5 wp 174 216 202 214 197 140 137 235 324 486 601 -0.39321 -0.29659 0.16571 0.33022 FALSE
2 186862 186998 1149 20 172456 172590 1171 5 wp 195 203 203 208 177 186 60 102 211 426 375 0.83123 0.41402 -0.51441 0.013835 FALSE
2 187029 187168 1150 20 172613 172758 1172 5 wp 199 199 213 211 220 213 70 78 230 436 384 0.96454 0.58189 -0.53307 0.0096451 FALSE
2 187205 187337 1151 20 172768 172919 1173 5 wp 90 118 158 97 105 120 53 64 130 160 153 0.54162 -0.29104 0.10052 0.77334 FALSE
2 187394 187554 1152 20 172976 173116 1174 5 wp 167 264 248 204 208 202 51 70 174 288 261 1.4054 0.35539 -0.51445 0.01358 FALSE
2 187561 187683 1154 20 173136 173269 1176 5 wp 121 166 145 194 200 202 44 50 117 189 241 1.1174 0.29922 0.14626 0.52625 FALSE
2 187742 187856 1155 20 173330 173449 1177 5 wp 103 121 116 103 126 100 20 35 97 136 131 1.5635 0.52196 -0.59592 0.050566 FALSE
2 188037 188171 1158 20 173618 173752 1181 5 wp 168 169 174 178 186 199 60 56 181 306 238 1.0394 0.39509 -0.28123 0.31527 FALSE
2 188186 188332 1159 20 173770 173924 1182 5 wp 131 180 172 172 191 185 38 60 156 268 217 1.228 0.49282 -0.3289 0.14098 FALSE
2 188370 188506 1161 20 173963 174088 1184 5 wp 109 145 117 137 127 111 40 46 106 169 125 1.0251 -0.0036718 -0.0048761 0.98534 FALSE
2 189375 189533 1173 20 174973 175118 1199 5 wp 153 204 193 202 178 176 61 73 131 213 192 0.95404 -0.22834 0.22398 0.28629 FALSE
2 189769 189937 1177 20 175339 175499 1203 5 wp 139 211 184 159 190 165 36 71 136 223 193 1.2516 0.15819 -0.2313 0.2959 FALSE
2 190076 190222 1182 20 175660 175805 1206 5 wp 203 234 241 207 210 213 46 85 185 326 284 1.3081 0.38558 -0.51357 0.0094909 FALSE
2 190402 190552 1186 20 175985 176134 1208 5 wp 185 214 209 221 201 161 51 77 211 339 309 1.178 0.5285 -0.61638 0.0021282 FALSE
2 190979 191125 1192 20 176585 176711 1215 5 wp 143 176 219 165 166 147 97 164 285 397 484 -0.02543 -0.055479 -0.13537 0.45386 FALSE
2 191339 191463 1194 20 176923 177047 1219 5 wp 168 182 167 163 192 195 144 220 348 551 654 -0.56121 -0.13729 0.20213 0.23886 FALSE
2 191479 191624 1195 20 177063 177210 1220 5 wp 139 207 220 158 160 145 139 249 359 486 626 -0.52141 -0.28599 -0.019702 0.91452 FALSE
2 191643 191788 1196 20 177234 177380 1222 5 wp 187 308 285 207 248 191 174 255 435 678 818 -0.22218 -0.064392 -0.22339 0.20217 FALSE
2 191925 192077 1197 20 177512 177679 1223 5 wp 166 246 182 204 229 171 182 275 761 1317 1052 -0.69823 0.55898 -0.55872 0.02046 FALSE
2 192333 192497 1199 20 177961 178089 1225 5 wp 94 128 111 100 130 85 151 237 259 299 407 -1.2914 -0.89489 0.7896 3.6306e-05 FALSE
2 192644 192790 1202 20 178256 178374 1227 5 wp 134 207 190 75 152 108 127 195 369 472 481 -0.35845 -0.15789 -0.52305 0.046156 FALSE
2 192962 193100 1204 20 178579 178722 1230 5 wp 145 186 218 188 171 193 86 128 393 661 560 0.28129 0.69656 -0.70279 0.00082703 FALSE
2 193111 193274 1205 20 178745 178885 1231 5 wp 120 150 124 143 122 113 60 96 223 343 363 0.26869 0.35514 -0.43968 0.03741 FALSE
2 193313 193439 1206 20 178897 179023 1232 5 wp 187 248 254 184 184 171 63 82 217 409 396 1.168 0.57914 -0.95292 7.4664e-07 FALSE
2 193457 193638 1207 20 179042 179162 1233 5 wp 76 124 123 103 157 86 41 69 95 118 120 0.47849 -0.58778 0.66595 0.081708 FALSE
2 193861 194025 1208 20 179445 179608 1234 5 wp 201 235 247 180 185 162 100 138 268 446 516 0.44458 0.13218 -0.5302 0.0028376 FALSE
2 194069 194207 1209 20 179662 179822 1235 5 wp 139 190 183 151 203 146 116 150 275 389 544 -0.14467 -0.062295 0.0053419 0.98035 FALSE
2 194219 194371 1210 20 179810 179966 1237 5 wp 200 206 200 236 225 175 110 166 440 701 716 0.067872 0.52713 -0.48876 0.0049847 FALSE
2 194396 194542 1212 20 179982 180127 1238 5 wp 180 269 275 216 248 214 114 217 444 652 715 0.065158 0.24749 -0.35855 0.03523 FALSE
2 194553 194691 1213 20 180141 180294 1239 5 wp 140 184 171 157 148 169 96 171 368 550 513 -0.17366 0.21892 -0.2999 0.094797 FALSE
2 195188 195336 1219 20 180770 180928 1247 5 wp 144 148 147 174 158 194 47 79 323 511 548 0.73936 1.2351 -0.99683 6.8956e-06 FALSE
2 195336 195494 1221 20 180918 181079 1248 5 wp 196 202 193 246 163 223 65 117 368 605 538 0.65308 0.85272 -0.78014 0.0077308 FALSE
2 195497 195653 1222 20 181075 181225 1249 5 wp 175 198 233 201 221 198 67 117 293 498 459 0.6538 0.54756 -0.5372 0.0034781 FALSE
2 195651 195793 1223 20 181221 181351 1250 5 wp 153 191 173 149 182 149 76 96 192 334 341 0.50801 0.09641 -0.22782 0.24755 FALSE
2 195847 195971 1224 20 181399 181555 1251 5 wp 109 130 131 114 125 101 41 59 108 180 153 0.81372 -0.079468 -0.067671 0.79401 FALSE
2 196284 196408 1226 20 181870 181996 1253 5 wp 208 221 249 241 233 211 86 108 241 358 351 0.7272 0.067831 -0.078611 0.66694 FALSE
2 196440 196590 1227 20 182025 182187 1254 5 wp 222 268 274 226 254 228 53 99 282 496 490 1.2655 0.8394 -0.97166 1.7208e-07 TRUE
2 196604 196760 1228 20 182199 182345 1255 5 wp 147 205 227 154 190 158 68 112 232 287 336 0.61227 0.042621 -0.26659 0.17551 FALSE
2 196773 196920 1229 20 182356 182500 1256 5 wp 164 191 254 189 206 210 91 144 296 419 440 0.30126 0.087568 -0.11301 0.59271 FALSE
2 196936 197099 1230 20 182537 182669 1257 5 wp 133 138 141 130 159 121 78 111 146 226 240 0.053042 -0.53062 0.49436 0.018659 FALSE
2 197097 197240 1231 20 182683 182833 1258 5 wp 141 170 197 181 214 144 73 138 237 327 393 0.20642 -0.025401 0.085018 0.66928 FALSE
2 197279 197419 1232 20 182866 183001 1259 5 wp 146 175 187 124 187 145 71 126 220 300 331 0.30326 -0.093543 -0.085825 0.6778 FALSE
2 198231 198359 1234 20 183782 183939 1262 5 wp 149 236 231 200 228 152 179 247 418 572 635 -0.55685 -0.28964 0.18288 0.31572 FALSE
2 198472 198615 1235 20 184046 184188 1263 5 wp 150 252 238 194 200 151 77 132 190 250 288 0.53999 -0.40229 0.15539 0.49756 FALSE
2 198628 198780 1236 20 184213 184357 1264 5 wp 159 225 232 199 204 154 77 142 254 366 468 0.42497 0.096048 -0.26243 0.14841 FALSE
2 199065 199177 1239 20 184619 184749 1266 5 wp 128 143 163 161 179 149 69 76 160 331 343 0.4966 0.26868 -0.12111 0.56034 FALSE
2 199973 200128 1251 20 185547 185671 1279 5 wp 205 231 251 210 183 155 56 90 199 335 310 1.1661 0.31153 -0.66359 0.00065863 FALSE
2 200251 200387 1253 20 185805 185963 1282 5 wp 134 158 150 190 173 177 65 90 179 310 282 0.43744 0.087196 0.17906 0.38025 FALSE
2 200892 201020 1259 20 186450 186588 1289 5 wp 121 119 132 200 128 186 53 96 186 321 272 0.27451 0.18477 0.26055 0.46578 FALSE
2 201029 201165 1260 20 186600 186744 1290 5 wp 176 174 177 191 173 147 87 112 199 358 343 0.33069 -0.059909 -0.015018 0.93797 FALSE
2 201198 201322 1261 20 186773 186897 1291 5 wp 146 174 182 178 152 189 87 112 234 462 392 0.24951 0.20398 -0.17211 0.46722 FALSE
2 201347 201480 1262 20 186943 187060 1292 5 wp 180 197 172 162 150 177 91 140 314 485 465 0.18317 0.23655 -0.42737 0.027465 FALSE
2 201514 201644 1263 20 187091 187223 1293 5 wp 150 177 174 171 171 179 92 155 352 580 552 -0.045094 0.37063 -0.33573 0.061569 FALSE
2 201653 201799 1264 20 187230 187379 1294 5 wp 190 203 202 177 186 185 104 145 361 605 545 0.18412 0.37626 -0.52002 0.0032561 FALSE
2 202168 202296 1267 20 187744 187873 1296 5 wp 121 156 161 149 155 157 89 112 347 580 564 0.041043 0.65777 -0.60324 0.001388 FALSE
2 202555 202699 1268 20 188126 188285 1297 5 wp 143 150 139 135 139 183 106 172 454 866 695 -0.42015 0.63651 -0.5755 0.052442 FALSE
2 202826 202975 1270 20 188407 188579 1300 5 wp 97 101 123 111 111 104 74 105 428 803 664 -0.23266 1.1712 -1.1732 3.1366e-06 FALSE
2 202980 203126 1271 20 188558 188722 1301 5 wp 117 164 187 141 155 133 81 123 406 502 642 0.12011 0.71425 -0.85734 2.4339e-05 FALSE
2 203452 203579 1273 20 189016 189160 1302 5 wp 132 98 114 149 138 127 91 144 324 555 517 -0.50568 0.3489 -0.11832 0.59057 FALSE
2 203585 203729 1274 20 189158 189304 1303 5 wp 224 247 212 262 247 229 162 244 533 1088 945 -0.31541 0.41823 -0.33659 0.11624 FALSE
2 203742 203882 1275 20 189318 189460 1304 5 wp 209 227 198 223 232 184 114 197 455 997 793 -0.021239 0.62212 -0.64614 0.020858 FALSE
2 203909 204055 1276 20 189484 189630 1305 5 wp 166 181 159 209 221 204 129 173 437 772 665 -0.33081 0.40236 -0.10402 0.55696 FALSE
2 204029 204187 1277 20 189637 189788 1306 5 wp 175 210 199 177 215 202 131 205 413 673 619 -0.27145 0.12623 -0.12417 0.46885 FALSE
2 204809 204972 1286 20 190396 190568 1317 5 wp 185 196 188 226 211 183 56 120 269 511 395 0.65084 0.53805 -0.44514 0.053112 FALSE
2 204989 205132 1287 20 190565 190713 1319 5 wp 147 167 171 173 181 145 63 116 177 331 285 0.37672 -0.070123 0.084795 0.66862 FALSE
2 205144 205293 1288 20 190723 190872 1321 5 wp 138 155 156 170 172 159 51 106 205 301 299 0.45953 0.1565 -0.023027 0.91011 FALSE
2 205304 205446 1289 20 190880 191011 1322 5 wp 133 149 137 154 138 173 57 94 160 334 261 0.41213 0.094235 0.035925 0.89622 FALSE
2 205442 205587 1291 20 191015 191161 1323 5 wp 204 254 258 218 229 189 84 93 223 373 380 0.92974 0.22349 -0.41783 0.023787 FALSE
2 205557 205713 1292 20 191157 191279 1325 5 wp 152 158 149 139 134 133 55 101 181 317 277 0.49909 0.098771 -0.30283 0.14729 FALSE
2 205717 205880 1294 20 191267 191439 1326 5 wp 180 218 214 216 245 196 88 118 282 443 445 0.49351 0.27933 -0.20191 0.26425 FALSE
2 206010 206145 1296 20 191571 191709 1329 5 wp 103 129 128 125 145 117 68 127 181 259 298 -0.1767 -0.28863 0.36942 0.080136 FALSE
2 206508 206634 1302 20 192053 192193 1333 5 wp 221 262 260 249 220 234 94 165 359 612 554 0.45762 0.34372 -0.44503 0.010373 FALSE
2 206677 206799 1303 20 192238 192362 1334 5 wp 168 210 178 214 210 175 126 158 267 461 442 -0.11293 -0.19473 0.27658 0.11483 FALSE
2 206836 206980 1304 20 192398 192538 1335 5 wp 266 323 337 321 321 241 143 232 457 738 747 0.23639 0.1538 -0.2487 0.14245 FALSE
2 207138 207284 1305 20 192702 192843 1336 5 wp 171 186 213 177 194 228 98 183 352 583 566 -0.031536 0.21143 -0.15716 0.48104 FALSE
2 207295 207452 1306 20 192857 193012 1337 5 wp 181 248 219 231 248 229 124 188 356 674 619 -0.019651 0.16941 -0.061794 0.71807 FALSE
2 207465 207593 1307 20 193022 193174 1338 5 wp 179 217 234 217 206 161 101 171 278 447 482 0.14505 -0.070242 -0.063834 0.71509 FALSE
2 207625 207773 1308 20 193182 193334 1339 5 wp 206 223 222 203 217 216 92 152 362 639 575 0.35212 0.47088 -0.52906 0.0025855 FALSE
2 207800 207914 1309 20 193348 193509 1340 5 wp 173 198 217 229 191 224 65 113 312 504 503 0.65844 0.67278 -0.56129 0.0023359 FALSE
2 207938 208084 1310 20 193506 193650 1342 5 wp 160 241 230 231 224 213 63 144 267 371 414 0.55253 0.15294 -0.086289 0.66014 FALSE
2 208128 208258 1311 20 193665 193821 1344 5 wp 145 197 188 231 233 262 72 109 259 364 409 0.47511 0.29444 0.14461 0.47427 FALSE
2 208662 208798 1317 20 194218 194364 1353 5 wp 169 195 197 205 218 187 71 100 192 327 320 0.64039 0.066233 0.029579 0.87783 FALSE
2 208817 208941 1319 20 194377 194501 1355 5 wp 133 178 187 144 165 162 70 109 171 248 245 0.40233 -0.32206 0.22397 0.26636 FALSE
2 208954 209105 1322 20 194519 194714 1357 5 wp 148 173 134 187 173 155 90 119 262 372 412 0.04734 0.098936 0.052445 0.78228 FALSE
2 209152 209294 1323 20 194685 194854 1358 5 wp 128 193 203 155 182 137 94 178 247 346 349 -0.11788 -0.40257 0.23979 0.23453 FALSE
2 209337 209481 1324 20 194895 195041 1359 5 wp 210 306 306 277 303 203 124 224 307 515 637 0.17627 -0.15742 0.06527 0.75689 FALSE
2 209535 209685 1325 20 195091 195242 1360 5 wp 144 195 186 175 206 187 118 227 314 524 577 -0.45349 -0.17948 0.27316 0.11224 FALSE
2 209720 209868 1326 20 195280 195428 1361 5 wp 226 251 272 239 242 187 201 333 551 1004 1008 -0.57441 0.034514 -0.22756 0.17631 FALSE
2 209881 210042 1327 20 195442 195602 1362 5 wp 180 192 224 193 196 215 153 266 502 958 888 -0.54918 0.26227 -0.26361 0.17484 FALSE
2 210071 210207 1329 20 195630 195751 1363 5 wp 215 256 246 244 285 220 154 251 442 717 810 -0.24132 0.055847 -0.019548 0.90776 FALSE
2 210225 210350 1330 20 195786 195911 1364 5 wp 157 224 221 224 191 152 125 190 289 476 496 -0.14179 -0.22523 0.11738 0.49647 FALSE
2 210362 210520 1331 20 195924 196079 1365 5 wp 178 177 181 185 200 201 104 172 317 553 489 -0.10414 0.08171 0.020854 0.90551 FALSE
2 210551 210694 1332 20 196111 196267 1366 5 wp 179 223 213 245 233 236 80 135 301 469 456 0.44943 0.29848 -0.10407 0.56092 FALSE
2 210713 210846 1333 20 196274 196408 1367 5 wp 123 179 188 140 165 143 59 118 149 225 265 0.40478 -0.35979 0.21308 0.29763 FALSE
2 210870 211016 1334 20 196430 196585 1368 5 wp 131 159 148 183 187 179 65 105 184 286 289 0.2973 -0.058775 0.36197 0.071801 FALSE
2 211365 211506 1339 20 196925 197061 1372 5 wp 175 188 192 207 175 176 65 89 150 306 284 0.77695 0.025865 -0.043481 0.82722 FALSE
2 211705 211885 1344 20 197280 197422 1376 5 wp 209 285 278 216 262 192 88 144 182 283 284 0.66316 -0.52546 0.29842 0.095647 FALSE
2 212292 212439 1348 20 197863 197998 1382 5 wp 146 226 208 186 217 148 96 120 193 286 309 0.33243 -0.36585 0.27106 0.19629 FALSE
2 212528 212670 1349 20 198089 198241 1383 5 wp 124 154 155 148 190 109 53 65 116 153 140 0.78599 -0.42202 0.43617 0.13967 FALSE
2 213031 213178 1354 20 198593 198737 1391 5 wp 131 157 171 187 177 181 43 69 148 308 228 0.96464 0.38508 -0.1576 0.46975 FALSE
2 213349 213511 1357 20 198908 199051 1396 5 wp 150 163 154 126 127 155 60 68 156 242 192 0.778 -0.024264 -0.19171 0.50769 FALSE
2 213618 213779 1361 20 199178 199333 1399 5 wp 154 163 184 159 171 178 36 73 147 257 209 1.1424 0.28319 -0.28561 0.20651 FALSE
2 213795 213937 1362 20 199345 199477 1400 5 wp 169 182 165 164 196 173 47 71 153 340 249 1.0632 0.41748 -0.3998 0.10702 FALSE
2 214405 214557 1370 20 199970 200118 1408 5 wp 151 213 218 248 244 223 98 102 217 376 323 0.44134 -0.048266 0.32758 0.099568 FALSE
2 214594 214730 1372 20 200152 200268 1409 5 wp 164 186 182 204 199 192 69 85 198 324 284 0.71038 0.16153 -0.024247 0.90239 FALSE
2 214745 214891 1373 20 200296 200422 1410 5 wp 202 211 199 216 189 212 74 95 222 409 307 0.77941 0.23957 -0.2542 0.30505 FALSE
2 215053 215203 1378 20 200611 200765 1414 5 wp 152 186 179 196 193 188 67 102 234 390 361 0.54181 0.32198 -0.18559 0.33592 FALSE
2 215504 215655 1382 20 201066 201217 1418 5 wp 201 217 220 248 215 204 114 184 366 649 609 0.033555 0.22217 -0.18439 0.28398 FALSE
2 215666 215820 1383 20 201227 201383 1419 5 wp 134 170 174 143 181 134 75 131 358 713 549 0.15228 0.75749 -0.84337 0.00098041 FALSE
2 215809 215979 1384 20 201379 201547 1420 5 wp 166 129 151 195 155 146 99 154 397 793 644 -0.23283 0.62564 -0.51504 0.087244 FALSE
2 216150 216292 1387 20 201700 201864 1422 5 wp 220 260 265 258 274 214 266 347 839 1280 1486 -0.80497 0.31377 -0.33821 0.040624 FALSE
2 216281 216439 1388 20 201847 201999 1423 5 wp 132 183 157 162 170 161 187 318 495 686 945 -1.1609 -0.14442 0.18772 0.33871 FALSE
2 216585 216717 1389 20 202142 202276 1424 5 wp 134 178 167 175 169 141 230 352 569 796 1051 -1.3543 -0.17272 0.16788 0.32807 FALSE
2 216729 216883 1390 20 202289 202441 1425 5 wp 116 120 144 159 134 174 165 290 824 1679 1528 -1.3105 0.91971 -0.63949 0.032543 FALSE
2 216887 217020 1391 20 202447 202563 1426 5 wp 146 177 134 197 153 152 212 374 893 1601 1651 -1.4116 0.59975 -0.49087 0.01142 FALSE
2 217034 217177 1392 20 202595 202736 1427 5 wp 173 178 198 149 182 174 220 341 791 1247 1289 -1.0979 0.3471 -0.49235 0.0045032 FALSE
2 217310 217456 1393 20 202868 203017 1428 5 wp 128 143 135 144 131 99 73 171 263 328 506 -0.28443 -0.010218 -0.14212 0.66255 FALSE
2 217490 217646 1394 20 203054 203206 1429 5 wp 194 295 256 203 250 185 149 254 490 736 893 -0.18231 0.17515 -0.41921 0.013285 FALSE
2 217654 217813 1396 20 203238 203376 1430 5 wp 192 230 209 195 223 225 135 220 462 867 876 -0.23548 0.40151 -0.39622 0.020572 FALSE
2 217860 217976 1397 20 203419 203536 1431 5 wp 149 139 146 153 145 164 97 124 304 403 474 -0.10273 0.19178 -0.12871 0.55934 FALSE
2 218002 218148 1399 20 203564 203705 1432 5 wp 188 259 239 271 258 210 105 173 326 554 581 0.23322 0.16885 -0.083891 0.62686 FALSE
2 218138 218298 1400 20 203701 203858 1434 5 wp 125 171 173 170 185 159 70 120 198 290 300 0.2344 -0.15885 0.2708 0.16804 FALSE
2 218314 218450 1401 20 203867 204012 1435 5 wp 152 199 190 195 224 184 88 90 201 301 299 0.5123 -0.06503 0.19901 0.30135 FALSE
2 218597 218729 1406 20 204159 204326 1438 5 wp 176 191 191 182 217 213 72 109 188 283 239 0.55604 -0.23793 0.3472 0.08634 FALSE
2 218760 218934 1408 20 204322 204493 1439 5 wp 164 211 194 194 194 234 65 130 180 307 278 0.49521 -0.22744 0.34221 0.18035 FALSE
2 218948 219094 1409 20 204511 204670 1440 5 wp 168 206 196 212 236 198 59 88 157 242 250 0.88317 -0.078911 0.23526 0.24006 FALSE
2 219064 219220 1410 20 204629 204786 1441 5 wp 150 211 204 186 223 182 58 80 142 265 239 0.95443 -0.0041709 0.048848 0.81088 FALSE
2 219260 219423 1412 20 204822 204952 1444 5 wp 177 215 220 174 207 151 68 106 138 203 199 0.74362 -0.58096 0.35323 0.075598 FALSE
2 219414 219560 1414 20 204976 205104 1446 5 wp 182 245 233 228 202 234 70 107 149 210 219 0.82473 -0.50779 0.50034 0.010912 FALSE
2 219574 219710 1415 20 205095 205248 1448 5 wp 103 141 142 159 164 129 44 63 99 172 149 0.77308 -0.25126 0.45712 0.061602 FALSE
2 219674 219802 1416 20 205230 205365 1449 5 wp 87 111 96 125 121 88 30 57 64 97 90 0.69748 -0.67449 0.83038 0.0055589 FALSE
2 227183 227335 2 20 206817 206964 1 6 wp 151 176 198 179 228 147 104 133 270 392 480 0.062747 0.031288 0.018013 0.92986 FALSE
2 227513 227665 3 20 207142 207296 2 6 wp 173 232 218 175 194 176 84 168 357 602 451 0.2534 0.29692 -0.50916 0.022168 FALSE
2 227679 227807 4 20 207312 207456 3 6 wp 162 174 179 166 166 189 99 156 355 790 628 -0.048809 0.55616 -0.56094 0.05142 FALSE
2 227815 227966 5 20 207455 207603 4 6 wp 123 123 162 161 178 131 76 104 263 432 413 0.10544 0.39533 -0.21861 0.2679 FALSE
2 227988 228146 6 20 207621 207778 6 6 wp 210 234 224 232 253 239 86 128 328 524 517 0.57282 0.45551 -0.36436 0.040733 FALSE
2 228317 228456 8 20 207933 208092 8 6 wp 186 246 244 300 271 270 66 111 248 465 444 0.86347 0.48109 -0.1851 0.3122 FALSE
2 228922 229068 13 20 208558 208704 13 6 wp 131 156 157 174 168 159 45 43 101 149 152 1.2473 -0.04252 0.19397 0.42911 FALSE
2 229120 229257 14 20 208736 208880 14 6 wp 114 136 117 138 127 145 43 57 84 112 102 0.80029 -0.63818 0.7767 0.0031257 FALSE
2 229377 229517 16 20 209013 209188 16 6 wp 140 232 226 242 270 190 49 56 134 183 176 1.4046 0.0068162 0.2086 0.46626 FALSE
2 229532 229714 19 20 209218 209356 19 6 wp 197 260 270 227 223 172 56 74 138 219 206 1.4037 -0.10931 -0.13842 0.49432 FALSE
2 229895 230035 23 20 209558 209670 23 6 wp 154 182 207 193 164 156 48 60 84 174 177 1.2503 -0.23282 0.12886 0.56804 FALSE
2 230691 230846 32 20 210305 210461 31 6 wp 154 210 223 197 204 151 43 93 119 171 184 1.0472 -0.4036 0.29287 0.16429 FALSE
2 231032 231189 37 20 210689 210822 36 6 wp 166 242 230 179 201 175 49 58 106 152 171 1.491 -0.22482 0.0056031 0.97966 FALSE
2 231247 231385 39 20 210883 211015 38 6 wp 88 132 127 102 120 108 36 36 64 90 97 1.1704 -0.4349 0.34701 0.24804 FALSE
2 231357 231499 41 20 210992 211134 40 6 wp 145 172 191 180 197 162 41 54 87 132 135 1.3416 -0.32678 0.38864 0.10193 FALSE
2 232403 232531 54 20 212039 212159 49 6 wp 109 179 122 113 121 126 25 61 70 102 106 1.2104 -0.48666 0.28789 0.42451 FALSE
2 233312 233464 67 20 212946 213095 60 6 wp 202 232 277 239 252 213 51 74 112 169 159 1.434 -0.40273 0.3653 0.078252 FALSE
2 233902 234052 75 20 213533 213690 68 6 wp 169 185 239 199 192 186 34 68 113 174 165 1.4777 -0.058909 -0.0016544 0.99435 FALSE
2 234115 234255 79 20 213749 213889 70 6 wp 134 177 154 164 180 130 40 66 86 135 162 1.0641 -0.37076 0.37247 0.11761 FALSE
2 234360 234518 82 20 213965 214105 73 6 wp 161 201 192 152 184 175 59 74 121 190 176 0.97881 -0.35315 0.21562 0.31281 FALSE
2 234826 234988 89 20 214446 214628 79 6 wp 112 174 157 177 194 182 66 125 254 356 361 0.14727 0.14424 0.15876 0.41091 FALSE
2 234964 235100 91 20 214597 214737 80 6 wp 137 161 157 133 181 185 89 117 253 426 420 0.061575 0.17779 -0.064294 0.78016 FALSE
2 235071 235229 92 20 214731 214862 81 6 wp 83 121 139 126 111 96 75 110 161 200 197 -0.18994 -0.61094 0.55047 0.015456 FALSE
2 235528 235632 94 20 215136 215284 84 6 wp 68 64 72 70 72 96 90 133 243 328 337 -1.1981 -0.18394 0.38485 0.10267 FALSE
2 235868 235982 96 20 215501 215615 85 6 wp 144 197 155 153 184 122 115 169 269 364 316 -0.27122 -0.45924 0.31966 0.14152 FALSE
2 236299 236437 97 20 215925 216062 86 6 wp 87 131 109 94 146 66 79 111 82 144 70 -0.30552 -1.5628 1.4344 0.00036605 FALSE
2 236467 236618 98 20 216097 216247 87 6 wp 198 214 227 219 260 233 177 250 554 1052 928 -0.49369 0.33024 -0.19952 0.26104 FALSE
2 236641 236801 100 20 216271 216434 88 6 wp 84 92 95 90 97 79 68 130 274 385 391 -0.60385 0.20927 -0.26236 0.23595 FALSE
2 236781 236926 101 20 216415 216559 89 6 wp 141 180 202 162 199 136 171 264 503 806 805 -0.80785 0.059956 -0.15741 0.35767 FALSE
2 237054 237208 103 20 216680 216840 91 6 wp 102 136 120 115 149 85 145 217 273 410 438 -1.09 -0.59054 0.52664 0.0048621 FALSE
2 237221 237365 105 20 216851 216997 93 6 wp 222 272 237 233 251 213 163 275 557 931 989 -0.32285 0.27741 -0.3718 0.028525 FALSE
2 237387 237543 106 20 217020 217170 94 6 wp 182 276 260 222 232 227 150 275 538 816 795 -0.30733 0.13788 -0.22895 0.17565 FALSE
2 237668 237810 107 20 217294 217442 95 6 wp 227 215 183 187 209 170 96 138 320 442 538 0.35547 0.24925 -0.4326 0.07616 FALSE
2 237896 238020 108 20 217527 217652 96 6 wp 180 277 238 228 244 196 123 222 382 584 656 -0.055391 0.02008 -0.096766 0.56807 FALSE
2 238029 238180 109 20 217660 217785 97 6 wp 97 117 112 160 148 133 97 124 268 451 420 -0.51998 0.13373 0.2782 0.15784 FALSE
2 238477 238597 112 20 218076 218228 99 6 wp 158 194 195 163 199 196 162 224 449 692 836 -0.57633 0.11971 -0.11116 0.51548 FALSE
2 238607 238763 113 20 218237 218390 100 6 wp 194 265 269 273 279 242 198 269 409 638 696 -0.44516 -0.3343 0.43992 0.0084946 FALSE
2 238788 238916 114 20 218417 218549 101 6 wp 84 129 137 110 131 90 101 156 180 241 235 -0.63159 -0.85434 0.75371 0.00030836 FALSE
2 238963 239117 115 20 218592 218753 102 6 wp 150 162 170 139 219 144 105 141 201 325 369 -0.1093 -0.37976 0.40601 0.097333 FALSE
2 239700 239848 122 20 219333 219457 110 6 wp 187 255 232 225 251 192 99 136 224 352 363 0.44081 -0.22869 0.19254 0.27979 FALSE
2 239904 240010 124 20 219535 219643 112 6 wp 143 154 133 140 150 155 61 66 196 256 285 0.67401 0.30733 -0.28431 0.25093 FALSE
2 240023 240155 126 20 219655 219783 114 6 wp 149 197 197 166 178 141 90 108 175 289 302 0.36938 -0.28594 0.10051 0.60311 FALSE
2 240341 240494 128 20 219970 220129 116 6 wp 188 209 222 215 210 199 93 138 261 473 461 0.35089 0.13949 -0.15199 0.3936 FALSE
2 240517 240663 129 20 220147 220292 117 6 wp 115 157 158 145 178 137 86 124 210 298 313 -0.043691 -0.25086 0.32638 0.097022 FALSE
2 240676 240826 130 20 220263 220435 118 6 wp 117 193 171 195 166 182 113 190 276 528 504 -0.40537 -0.11843 0.28135 0.15866 FALSE
2 240824 240971 131 20 220451 220598 120 6 wp 159 209 232 187 219 200 127 212 366 663 671 -0.24569 0.098516 -0.10262 0.54816 FALSE
2 240990 241144 132 20 220622 220779 121 6 wp 194 173 213 230 198 214 101 149 320 526 549 0.14767 0.25113 -0.13217 0.49579 FALSE
2 241149 241300 133 20 220781 220935 122 6 wp 264 335 335 277 278 266 137 230 393 738 773 0.28142 0.14236 -0.34845 0.040066 FALSE
2 241313 241463 134 20 220945 221097 123 6 wp 76 103 86 72 91 56 64 103 102 147 134 -0.40257 -1.0073 0.70477 0.010371 FALSE
2 241587 241754 135 20 221240 221389 124 6 wp 162 210 183 187 202 186 108 201 306 467 449 -0.21503 -0.22025 0.24915 0.15176 FALSE
2 241802 241948 137 20 221415 221579 125 6 wp 154 180 158 159 220 197 139 166 342 531 505 -0.40188 -0.063293 0.26579 0.24191 FALSE
2 241963 242120 138 20 221595 221746 126 6 wp 150 216 187 235 188 185 136 201 441 624 533 -0.36451 0.045217 0.073263 0.73224 FALSE
2 242298 242426 141 20 221913 222057 128 6 wp 183 199 205 182 193 211 150 231 568 1011 756 -0.44258 0.40169 -0.42574 0.098263 FALSE
2 242471 242601 142 20 222096 222233 129 6 wp 146 239 198 206 203 179 201 307 503 803 719 -0.87942 -0.21982 0.21497 0.20189 FALSE
2 242758 242908 143 20 222391 222539 130 6 wp 274 344 312 278 347 260 217 306 516 760 894 -0.24814 -0.17822 0.080295 0.62807 FALSE
2 242917 243077 144 20 222550 222708 131 6 wp 157 221 225 231 228 200 158 242 420 651 801 -0.48383 -0.0046139 0.11365 0.50121 FALSE
2 243091 243233 145 20 222725 222864 132 6 wp 268 281 245 261 248 235 178 289 426 743 810 -0.29308 -0.14716 0.023239 0.88981 FALSE
2 243737 243881 149 20 223392 223514 139 6 wp 188 237 223 191 209 171 91 120 196 339 337 0.53968 -0.1869 -0.019604 0.91511 FALSE
2 244963 245087 161 20 224556 224716 155 6 wp 167 152 142 180 180 177 99 144 305 440 559 -0.13995 0.19355 -0.0060423 0.97719 FALSE
2 245069 245226 162 20 224712 224879 156 6 wp 155 217 199 201 187 178 138 182 266 464 603 -0.25179 -0.19911 0.1677 0.39043 FALSE
2 245397 245553 165 20 225033 225187 159 6 wp 179 188 190 198 193 199 135 218 480 801 832 -0.40563 0.35727 -0.29915 0.081666 FALSE
2 245559 245707 166 20 225193 225342 160 6 wp 149 198 199 180 205 165 119 189 348 568 633 -0.2457 0.10339 -0.11476 0.50837 FALSE
2 245987 246127 168 20 225626 225762 162 6 wp 167 158 139 179 169 163 142 199 464 845 756 -0.62388 0.36188 -0.25578 0.21307 FALSE
2 246128 246288 169 20 225767 225894 163 6 wp 140 153 148 172 170 150 145 240 587 944 891 -0.86691 0.44046 -0.30912 0.076844 FALSE
2 246266 246400 170 20 225901 226034 164 6 wp 144 181 139 144 159 117 125 204 496 851 830 -0.56942 0.50346 -0.67468 0.00013526 FALSE
2 246424 246574 172 20 226058 226214 165 6 wp 157 181 179 180 169 184 147 201 482 938 800 -0.50896 0.4296 -0.40686 0.055273 FALSE
2 246574 246690 173 20 226191 226325 166 6 wp 77 77 96 99 86 76 87 137 208 331 343 -0.90912 -0.24374 0.2799 0.21544 FALSE
2 246840 247001 174 20 226474 226610 167 6 wp 210 295 252 209 226 168 97 209 279 326 417 0.2635 -0.43269 0.08076 0.72338 FALSE
2 247326 247484 179 20 226984 227144 170 6 wp 154 167 171 221 190 181 100 169 415 585 634 -0.19215 0.39401 -0.15262 0.38708 FALSE
2 249394 249550 207 20 229028 229181 195 6 wp 135 180 191 195 166 179 57 111 192 307 307 0.5264 0.051316 0.02499 0.89934 FALSE
2 249738 249884 209 20 229359 229505 198 6 wp 166 221 200 201 227 200 70 109 200 291 329 0.6414 -0.023754 0.099678 0.59998 FALSE
2 249883 250042 210 20 229515 229673 199 6 wp 194 290 273 211 233 207 77 142 213 380 395 0.72133 -0.048497 -0.18635 0.29629 FALSE
2 250055 250209 211 20 229688 229816 201 6 wp 178 191 179 198 166 207 79 119 310 470 434 0.40229 0.40428 -0.36758 0.10271 FALSE
2 250377 250520 214 20 229989 230144 204 6 wp 140 184 164 179 172 151 91 148 280 381 423 -0.039078 -0.02898 0.046901 0.79962 FALSE
2 250521 250638 215 20 230155 230297 205 6 wp 175 213 247 212 244 200 95 154 330 494 516 0.28023 0.21309 -0.18822 0.28339 FALSE
2 250672 250829 217 20 230306 230464 206 6 wp 191 274 207 233 231 219 144 194 408 618 657 -0.090356 0.087345 -0.084425 0.61978 FALSE
2 250873 250999 218 20 230484 230631 207 6 wp 198 286 254 213 244 207 100 171 373 652 626 0.37642 0.38615 -0.5582 0.001248 FALSE
2 251505 251663 222 20 231135 231290 210 6 wp 107 139 134 139 201 118 84 134 245 411 400 -0.26834 0.054787 0.18597 0.41392 FALSE
2 251700 251866 223 20 231383 231504 211 6 wp 145 170 176 145 129 114 107 194 209 331 410 -0.35446 -0.56237 0.19834 0.28421 FALSE
2 252064 252234 228 20 231685 231819 214 6 wp 151 214 225 171 172 146 133 228 283 441 542 -0.36008 -0.41245 0.12242 0.47648 FALSE
2 252551 252712 233 20 232181 232339 218 6 wp 146 159 154 148 176 162 57 126 262 400 433 0.27474 0.3756 -0.3184 0.10066 FALSE
2 252727 252843 234 20 232354 232484 219 6 wp 138 152 142 133 125 130 52 95 168 381 373 0.49946 0.40858 -0.58873 0.014302 FALSE
2 253516 253658 246 20 233149 233290 227 6 wp 185 204 209 236 221 210 68 129 327 593 513 0.54269 0.64769 -0.51508 0.0043996 FALSE
2 253681 253818 247 20 233314 233448 228 6 wp 136 195 201 217 196 164 73 124 291 452 471 0.36194 0.40724 -0.31015 0.093929 FALSE
2 253829 253967 248 20 233457 233601 229 6 wp 128 159 160 133 148 154 67 96 299 424 432 0.3805 0.61011 -0.66905 0.00076656 FALSE
2 253969 254135 249 20 233601 233733 230 6 wp 216 284 254 283 266 236 111 164 474 757 721 0.38049 0.60695 -0.57148 0.00098743 FALSE
2 254150 254307 250 20 233785 233937 231 6 wp 165 258 253 245 231 185 128 238 387 552 561 -0.17902 -0.15987 0.11018 0.55475 FALSE
2 254308 254460 251 20 233940 234099 232 6 wp 272 380 384 299 284 255 169 263 459 701 713 0.18616 -0.10025 -0.22355 0.18289 FALSE
2 254629 254780 253 20 234265 234425 234 6 wp 127 155 166 170 199 140 125 200 541 835 846 -0.60646 0.55759 -0.39887 0.023304 FALSE
2 254799 254947 254 20 234433 234565 235 6 wp 135 176 170 159 129 158 135 233 411 728 697 -0.67848 0.098428 -0.22547 0.19495 FALSE
2 255091 255235 255 20 234724 234873 236 6 wp 84 92 78 138 136 131 91 113 179 257 340 -0.76412 -0.31256 0.95986 1.0057e-05 FALSE
2 255253 255399 256 20 234889 235034 237 6 wp 100 147 138 163 166 141 118 204 394 594 711 -0.80965 0.18063 0.086805 0.62693 FALSE
2 256978 257116 263 20 236623 236779 244 6 wp 103 109 117 116 119 126 101 189 296 422 460 -0.87476 -0.18153 0.29243 0.12945 FALSE
2 257116 257260 264 20 236758 236911 245 6 wp 166 179 171 177 193 182 112 178 553 993 902 -0.23388 0.85245 -0.78096 9.2942e-06 FALSE
2 257255 257387 265 20 236899 237052 246 6 wp 149 175 159 161 172 166 155 187 550 812 874 -0.58779 0.47465 -0.45129 0.0098208 FALSE
2 257418 257575 267 20 237056 237216 247 6 wp 189 229 202 207 220 207 161 255 590 938 871 -0.49133 0.31431 -0.30581 0.073268 FALSE
2 257585 257728 268 20 237224 237371 248 6 wp 194 214 203 243 231 222 179 286 596 1060 911 -0.67005 0.24506 -0.083093 0.62562 FALSE
2 257733 257877 269 20 237371 237517 249 6 wp 207 214 187 225 195 235 168 305 584 1083 1000 -0.68051 0.28051 -0.19941 0.37084 FALSE
2 257892 258039 271 20 237530 237674 250 6 wp 189 225 224 192 197 205 167 295 537 945 909 -0.5935 0.15433 -0.27832 0.10135 FALSE
2 258370 258514 273 20 238007 238155 253 6 wp 144 188 186 155 198 127 85 129 137 227 336 0.20066 -0.53759 0.40106 0.081197 FALSE
2 258537 258689 274 20 238171 238301 254 6 wp 116 179 173 155 185 130 86 133 155 234 404 0.015331 -0.39651 0.38401 0.17118 FALSE
2 265634 265749 2 20 239342 239456 2 7 wp 86 103 118 105 107 75 100 140 274 326 331 -0.72471 -0.24371 0.1209 0.60083 FALSE
2 265936 266086 4 20 239642 239792 5 7 wp 148 221 223 185 218 175 124 186 433 581 757 -0.14524 0.29208 -0.34511 0.04558 FALSE
2 266139 266282 5 20 239842 239992 6 7 wp 80 138 149 87 117 69 81 143 163 225 235 -0.35997 -0.71896 0.27617 0.33564 FALSE
2 266509 266635 6 20 240216 240343 7 7 wp 182 191 185 169 220 168 116 149 257 430 460 -0.0028781 -0.12525 0.092999 0.60806 FALSE
2 266660 266796 7 20 240367 240508 8 7 wp 173 185 212 190 187 142 125 168 379 613 670 -0.11743 0.2686 -0.43145 0.013349 FALSE
2 266820 266938 8 20 240518 240644 9 7 wp 193 218 193 193 198 187 126 187 596 1115 1107 -0.12114 0.93096 -1.0205 5.9459e-09 TRUE
2 266955 267099 9 20 240654 240804 10 7 wp 157 201 154 163 190 169 142 210 433 713 837 -0.53169 0.25779 -0.25408 0.14162 FALSE
2 267107 267254 10 20 240814 240966 11 7 wp 155 203 165 184 182 175 139 222 489 841 914 -0.53341 0.40517 -0.37869 0.028306 FALSE
2 267258 267386 11 20 240964 241091 12 7 wp 120 155 167 160 152 123 138 184 315 421 536 -0.62571 -0.24631 0.20076 0.26421 FALSE
2 267572 267705 12 20 241277 241420 13 7 wp 126 170 161 131 136 136 81 128 170 220 200 0.056788 -0.70364 0.50325 0.013808 FALSE
2 267742 267877 13 20 241439 241584 14 7 wp 239 241 228 210 248 180 72 129 233 368 347 0.76467 0.03129 -0.21749 0.30568 FALSE
2 267925 268065 14 20 241597 241773 15 7 wp 180 192 186 188 213 161 90 110 275 422 438 0.40224 0.27395 -0.29325 0.11272 FALSE
2 268508 268656 20 20 242221 242364 23 7 wp 133 169 154 146 161 168 101 140 304 434 428 -0.157 0.057955 -0.019205 0.91762 FALSE
2 268674 268810 21 20 242382 242526 24 7 wp 161 193 175 180 187 165 139 197 336 469 486 -0.42016 -0.27464 0.25803 0.13662 FALSE
2 268986 269132 24 20 242692 242838 28 7 wp 209 273 198 254 237 225 180 245 541 823 783 -0.40091 0.11422 -0.064158 0.70486 FALSE
2 269138 269283 25 20 242847 242998 29 7 wp 153 223 204 215 182 163 132 225 464 663 658 -0.36811 0.11922 -0.18977 0.26728 FALSE
2 269338 269476 26 20 243009 243178 30 7 wp 124 157 157 183 177 172 125 199 424 737 741 -0.63506 0.3264 -0.066873 0.70279 FALSE
2 269477 269613 27 20 243184 243320 31 7 wp 155 176 199 139 170 119 163 227 355 560 512 -0.63539 -0.35076 0.016131 0.92573 FALSE
2 269746 269898 28 20 243478 243634 32 7 wp 160 201 161 191 178 159 200 337 734 1488 1283 -1.0979 0.47811 -0.48821 0.054279 FALSE
2 269900 270044 29 20 243630 243774 33 7 wp 150 149 144 151 133 112 162 304 489 852 796 -1.1175 -0.0097469 -0.18449 0.36161 FALSE
2 270168 270324 30 20 243874 244035 34 7 wp 150 173 181 201 196 212 134 212 471 840 727 -0.52575 0.33684 -0.084486 0.62431 FALSE
2 270343 270481 31 20 244048 244188 35 7 wp 158 161 215 203 179 187 115 169 446 770 753 -0.16192 0.56365 -0.49422 0.0047621 FALSE
2 270506 270662 32 20 244218 244370 36 7 wp 197 232 217 270 194 237 150 278 602 814 888 -0.45587 0.2399 -0.14256 0.49173 FALSE
2 270669 270789 33 20 244377 244497 37 7 wp 70 101 111 107 115 86 61 95 173 261 216 -0.22181 -0.14703 0.25396 0.293 FALSE
2 271202 271345 39 20 244909 245063 43 7 wp 200 202 182 195 190 202 64 126 283 617 467 0.5856 0.63299 -0.65592 0.027943 FALSE
2 271623 271742 44 20 245322 245470 49 7 wp 141 169 204 221 215 187 61 89 262 428 397 0.70163 0.63609 -0.38045 0.050434 FALSE
2 272066 272215 47 20 245754 245880 53 7 wp 144 193 170 137 149 122 70 107 147 230 219 0.44549 -0.46644 0.13005 0.52954 FALSE
2 272393 272521 50 20 246066 246201 55 7 wp 134 159 173 176 209 161 72 96 175 283 269 0.39377 -0.1128 0.31673 0.11472 FALSE
2 272512 272665 52 20 246216 246358 56 7 wp 187 209 174 220 188 231 50 86 210 403 305 1.0144 0.54091 -0.39929 0.18226 FALSE
2 272678 272834 53 20 246375 246525 57 7 wp 128 147 176 147 165 152 52 88 175 217 236 0.61988 -0.037057 0.056706 0.79183 FALSE
2 272821 272975 54 20 246523 246679 58 7 wp 192 211 257 236 216 209 85 123 240 370 337 0.59206 -0.030292 0.010016 0.95598 FALSE
2 272992 273125 55 20 246699 246825 59 7 wp 125 157 144 157 168 190 68 113 199 347 324 0.168 0.044465 0.21099 0.3092 FALSE
2 273133 273292 56 20 246829 246987 60 7 wp 143 199 194 197 218 188 124 147 297 485 483 -0.10559 -0.014944 0.1648 0.34981 FALSE
2 273311 273441 57 20 247006 247146 61 7 wp 183 226 250 236 238 189 95 148 293 435 444 0.367 0.054564 -0.069232 0.69429 FALSE
2 273458 273608 58 20 247162 247310 62 7 wp 171 194 192 185 226 162 104 160 221 450 451 0.0080549 -0.15171 0.16446 0.35519 FALSE
2 273640 273762 59 20 247342 247462 63 7 wp 173 196 163 181 193 170 95 170 303 434 472 -0.053258 -0.018212 0.023096 0.89695 FALSE
2 273926 274086 60 20 247625 247787 64 7 wp 119 168 157 174 172 160 68 86 88 128 173 0.44341 -0.89968 1.0692 1.1693e-06 FALSE
2 274105 274219 61 20 247798 247969 65 7 wp 159 190 168 183 188 136 52 67 97 146 138 1.0432 -0.5443 0.48709 0.031257 FALSE
2 274328 274460 63 20 248026 248142 66 7 wp 72 103 96 72 125 65 40 65 54 53 63 0.2962 -1.4844 1.407 0.00053497 FALSE
2 274449 274591 64 20 248161 248317 67 7 wp 169 190 177 205 185 198 79 117 170 317 277 0.38154 -0.26501 0.37497 0.049428 FALSE
2 274821 274969 68 20 248519 248684 71 7 wp 136 158 163 216 186 180 98 126 230 298 303 -0.051246 -0.3243 0.64979 0.00057877 FALSE
2 275178 275314 71 20 248876 249018 73 7 wp 177 238 237 222 278 200 148 218 323 409 495 -0.24411 -0.46918 0.5484 0.0011733 FALSE
2 275359 275497 72 20 249052 249196 74 7 wp 209 311 268 261 253 257 147 225 382 479 558 0.0067285 -0.2761 0.22861 0.17435 FALSE
2 275510 275665 73 20 249209 249367 75 7 wp 166 252 233 230 192 200 108 178 156 278 254 0.11404 -0.95393 0.87245 1.312e-06 FALSE
2 275780 275931 74 20 249481 249627 76 7 wp 150 222 206 141 181 133 42 86 79 124 145 1.1109 -0.77 0.40462 0.079392 FALSE
2 275971 276100 75 20 249671 249823 77 7 wp 159 238 195 211 204 201 51 104 123 215 217 0.86975 -0.37513 0.41459 0.039065 FALSE
2 276134 276270 76 20 249834 249968 78 7 wp 149 152 169 206 168 156 53 109 132 173 207 0.48823 -0.53626 0.68122 0.003735 FALSE
2 276272 276410 77 20 249998 250132 79 7 wp 232 284 260 261 238 247 114 190 314 545 501 0.28696 -0.057292 -0.021402 0.90027 FALSE
2 276449 276588 78 20 250151 250286 80 7 wp 130 191 213 184 210 149 131 196 233 378 383 -0.37153 -0.62063 0.62453 0.00037509 FALSE
2 276742 276878 79 20 250439 250575 81 7 wp 135 170 181 201 167 141 85 144 291 394 404 0.01779 0.04601 -0.0025232 0.98916 FALSE
2 276892 277050 80 20 250591 250748 82 7 wp 184 256 243 246 247 235 131 188 297 496 496 0.019256 -0.21461 0.28818 0.091072 FALSE
2 277059 277219 81 20 250759 250913 83 7 wp 147 175 159 211 199 186 123 170 372 661 617 -0.3609 0.26023 0.024761 0.88755 FALSE
2 277222 277378 82 20 250923 251076 84 7 wp 254 297 287 250 303 242 146 231 432 775 695 0.085413 0.11101 -0.21359 0.2074 FALSE
2 277397 277540 83 20 251094 251236 85 7 wp 181 223 165 210 209 214 143 189 367 662 491 -0.30515 -0.037154 0.16634 0.50426 FALSE
2 277551 277692 84 20 251258 251392 86 7 wp 181 185 174 167 204 160 97 150 285 440 383 0.063561 -0.045573 -0.0092145 0.96007 FALSE
2 277700 277852 85 20 251398 251548 87 7 wp 172 172 185 196 189 143 86 118 260 400 355 0.30248 0.096831 -0.13031 0.49094 FALSE
2 277874 278021 86 20 251572 251718 88 7 wp 161 232 225 190 266 207 60 134 206 287 277 0.62486 -0.18395 0.26758 0.29875 FALSE
2 278207 278348 89 20 251906 252048 90 7 wp 171 228 254 226 250 222 61 84 116 230 204 1.0914 -0.30971 0.3873 0.052638 FALSE
2 278405 278540 90 20 252078 252219 91 7 wp 125 164 168 139 159 135 64 70 74 104 106 0.67881 -1.1488 1.0502 1.0091e-05 FALSE
2 278719 278863 91 20 252417 252561 92 7 wp 256 402 405 359 415 286 83 119 137 291 255 1.3049 -0.49031 0.46932 0.078511 FALSE
2 278878 279021 92 20 252578 252718 93 7 wp 76 153 125 127 144 101 47 63 77 102 51 0.58282 -1.1161 1.1774 0.0018085 FALSE
2 279046 279197 93 20 252732 252883 94 7 wp 148 165 150 154 202 128 52 69 120 208 197 0.86091 -0.11695 0.14613 0.57146 FALSE
2 279809 279925 103 20 253492 253648 105 7 wp 159 195 188 220 201 222 59 89 165 346 283 0.80093 0.19094 0.035933 0.86001 FALSE
2 279946 280090 104 20 253674 253789 108 7 wp 167 257 228 197 196 189 70 117 213 343 296 0.72896 -0.023749 -0.15657 0.40321 FALSE
2 280281 280438 107 20 253978 254135 111 7 wp 192 286 267 297 287 258 77 126 315 584 478 0.8021 0.54133 -0.38249 0.032285 FALSE
2 280455 280593 108 20 254147 254289 112 7 wp 174 247 246 200 220 188 69 144 278 522 494 0.58532 0.38571 -0.53836 0.0026144 FALSE
2 280611 280749 109 20 254310 254470 113 7 wp 144 186 182 168 196 142 93 153 177 262 257 -0.011316 -0.7109 0.66933 0.00039582 FALSE
2 280796 280952 110 20 254496 254650 114 7 wp 195 215 235 236 239 208 83 162 267 526 521 0.33943 0.1981 -0.14085 0.4222 FALSE
2 281256 281415 111 20 254954 255116 115 7 wp 137 151 191 164 134 179 118 220 296 446 507 -0.54929 -0.3183 0.29815 0.20838 FALSE
2 281432 281560 112 20 255131 255258 116 7 wp 121 202 165 161 182 124 159 230 341 556 625 -0.75411 -0.26545 0.18104 0.29462 FALSE
2 281597 281746 113 20 255284 255466 117 7 wp 165 240 228 208 205 219 156 234 402 717 754 -0.37897 0.027626 -0.045087 0.78982 FALSE
2 281756 281908 115 20 255455 255609 118 7 wp 235 291 303 243 312 222 159 241 505 974 1042 -0.022508 0.40881 -0.52795 0.0044643 FALSE
2 281915 282056 116 20 255612 255750 119 7 wp 146 190 168 171 191 148 108 218 359 545 549 -0.42643 -0.044197 0.036711 0.83317 FALSE
2 282117 282251 117 20 255813 255949 120 7 wp 194 210 187 211 213 202 73 147 313 549 531 0.37225 0.44828 -0.39228 0.028258 FALSE
2 282252 282386 118 20 255948 256080 121 7 wp 171 220 225 232 211 238 101 160 347 655 622 0.16743 0.40611 -0.27869 0.11017 FALSE
2 282397 282555 119 20 256094 256251 123 7 wp 214 235 214 217 260 193 129 191 309 443 509 -0.018128 -0.24329 0.22816 0.18184 FALSE
2 282564 282681 120 20 256260 256398 124 7 wp 95 148 127 143 170 140 81 119 206 283 373 -0.19041 -0.11802 0.39052 0.052798 FALSE
2 282754 282894 123 20 256452 256588 127 7 wp 141 199 165 178 176 177 100 145 278 432 447 -0.032733 0.015829 0.037178 0.83803 FALSE
2 282916 283072 124 20 256601 256767 129 7 wp 160 174 162 171 165 162 92 117 292 433 509 0.17006 0.3289 -0.34882 0.061386 FALSE
2 283053 283192 125 20 256776 256892 130 7 wp 107 118 126 114 125 117 99 157 231 323 387 -0.6124 -0.33966 0.3363 0.091008 FALSE
2 283211 283377 126 20 256905 257076 131 7 wp 173 235 272 225 217 213 143 211 432 698 789 -0.13778 0.20607 -0.27621 0.10426 FALSE
2 283403 283547 127 20 257116 257245 132 7 wp 122 208 200 159 176 122 150 233 332 404 532 -0.61289 -0.48247 0.25215 0.234 FALSE
2 283652 283794 129 20 257344 257479 134 7 wp 132 178 178 122 152 144 139 201 308 482 550 -0.55651 -0.25176 0.0094556 0.95744 FALSE
2 283788 283954 131 20 257513 257675 136 7 wp 144 174 172 162 203 185 139 256 405 711 774 -0.74682 0.036582 0.10797 0.535 FALSE
2 284626 284765 142 20 258333 258464 145 7 wp 152 199 197 163 193 162 72 101 190 280 303 0.58608 -0.063338 -0.03943 0.84063 FALSE
2 284913 285039 145 20 258611 258731 149 7 wp 169 199 207 178 177 162 61 83 167 242 254 0.9218 -0.018601 -0.15805 0.43769 FALSE
2 285048 285205 147 20 258746 258885 151 7 wp 152 193 191 143 174 137 59 73 112 185 171 0.94004 -0.40355 0.14067 0.52011 FALSE
2 286544 286654 7 20 260238 260352 6 8 wp 156 155 185 168 181 128 61 86 169 274 261 0.68312 0.036022 -0.12253 0.5542 FALSE
2 286669 286814 9 20 260366 260511 8 8 wp 182 234 219 203 207 203 63 114 231 345 346 0.77791 0.17173 -0.24322 0.19507 FALSE
2 286994 287143 11 20 260666 260823 12 8 wp 175 198 249 203 209 218 74 124 268 424 374 0.58413 0.22053 -0.22039 0.27549 FALSE
2 287307 287442 15 20 261005 261142 16 8 wp 165 229 260 172 184 179 97 157 256 534 540 0.28999 0.14474 -0.44774 0.03848 FALSE
2 287462 287582 16 20 261158 261274 17 8 wp 157 206 203 179 178 179 89 128 296 447 408 0.30665 0.19191 -0.2898 0.11311 FALSE
2 287606 287756 17 20 261302 261448 18 8 wp 125 145 142 165 134 169 86 187 320 562 466 -0.43875 0.12056 0.04537 0.87021 FALSE
2 287780 287937 18 20 261475 261629 19 8 wp 135 191 179 171 179 195 129 172 343 562 547 -0.33656 0.039674 0.053844 0.75843 FALSE
2 287954 288110 19 20 261649 261804 20 8 wp 190 222 229 184 187 179 149 210 300 504 552 -0.24 -0.31872 0.075074 0.65933 FALSE
2 288417 288566 21 20 262106 262264 22 8 wp 164 202 207 187 173 138 171 250 407 703 677 -0.63096 -0.14434 -0.082633 0.62719 FALSE
2 288600 288753 22 20 262298 262450 23 8 wp 118 218 249 191 249 197 170 227 392 635 658 -0.54788 -0.15594 0.27386 0.26983 FALSE
2 288904 289053 24 20 262596 262751 25 8 wp 137 166 152 219 180 220 156 264 525 873 893 -0.9474 0.22827 0.19632 0.25335 FALSE
2 289075 289203 25 20 262774 262922 26 8 wp 183 240 218 226 233 175 150 234 417 713 716 -0.33197 0.038528 -0.079468 0.63857 FALSE
2 289311 289450 26 20 263006 263151 27 8 wp 144 183 200 185 180 174 115 176 279 399 491 -0.21692 -0.21697 0.22966 0.19402 FALSE
2 289483 289620 27 20 263180 263342 28 8 wp 182 248 240 239 246 263 130 226 489 722 896 -0.15338 0.34697 -0.20412 0.23135 FALSE
2 289651 289790 28 20 263349 263488 29 8 wp 220 304 274 297 281 243 149 255 538 992 921 -0.083682 0.37803 -0.35828 0.034767 FALSE
2 289808 289946 29 20 263505 263643 30 8 wp 142 169 197 170 194 142 152 221 415 672 793 -0.63078 0.097392 -0.12756 0.459 FALSE
2 289976 290110 30 20 263678 263805 31 8 wp 156 164 176 178 176 121 167 232 466 603 728 -0.76182 -0.048393 -0.044504 0.80141 FALSE
2 290124 290264 31 20 263822 263958 32 8 wp 166 135 175 160 167 148 115 198 342 607 655 -0.44744 0.1301 -0.16601 0.41298 FALSE
2 290652 290789 36 20 264348 264490 39 8 wp 177 268 256 232 251 209 164 240 505 863 874 -0.2864 0.23981 -0.27619 0.10381 FALSE
2 291048 291159 41 20 264725 264860 45 8 wp 136 140 167 173 206 177 136 173 511 717 759 -0.56147 0.46135 -0.15873 0.36674 FALSE
2 291194 291347 42 20 264883 265046 46 8 wp 152 170 165 184 216 171 187 315 526 787 762 -1.1048 -0.15742 0.35973 0.034132 FALSE
2 292174 292320 50 20 265867 266036 57 8 wp 172 212 202 199 232 184 104 191 348 674 676 -0.070237 0.29736 -0.2525 0.14429 FALSE
2 292467 292594 51 20 266162 266290 58 8 wp 185 231 218 206 241 158 157 245 368 584 611 -0.41285 -0.26284 0.1675 0.32016 FALSE
2 292624 292753 52 20 266322 266444 59 8 wp 140 143 180 169 165 155 125 220 269 408 432 -0.63637 -0.52638 0.58105 0.0010373 FALSE
2 292805 292925 53 20 266499 266620 60 8 wp 143 182 167 161 193 138 115 152 262 438 420 -0.19841 -0.16283 0.13712 0.45051 FALSE
2 293293 293438 59 20 266992 267134 66 8 wp 173 198 176 187 172 168 125 197 332 491 571 -0.30205 -0.10699 0.027988 0.8718 FALSE
2 293475 293618 60 20 267153 267299 67 8 wp 135 195 233 185 225 177 143 231 427 608 740 -0.48478 0.028524 0.014483 0.93521 FALSE
2 293631 293771 61 20 267316 267468 68 8 wp 151 217 183 187 192 161 168 233 448 734 829 -0.62309 0.087683 -0.13824 0.41802 FALSE
2 293952 294115 63 20 267644 267798 70 8 wp 165 200 215 187 200 166 145 253 436 574 771 -0.51969 -0.049808 -0.042248 0.80355 FALSE
2 294206 294328 64 20 267904 268025 71 8 wp 78 106 116 109 118 83 60 87 95 129 120 -0.050561 -0.98354 1.0083 0.0001181 FALSE
2 294363 294512 65 20 268050 268204 72 8 wp 197 237 279 239 247 201 96 138 247 355 437 0.53072 -0.076098 -0.00021348 0.99904 FALSE
2 294548 294670 66 20 268246 268394 73 8 wp 102 161 124 161 187 118 90 94 216 315 342 -0.042228 -0.0075036 0.25076 0.37711 FALSE
2 294686 294812 67 20 268384 268513 74 8 wp 140 167 167 192 171 153 76 134 214 349 355 0.11064 -0.088459 0.18675 0.32766 FALSE
2 294845 294989 68 20 268521 268685 75 8 wp 116 168 136 161 166 180 66 134 235 338 397 0.014113 0.074891 0.1806 0.40263 FALSE
2 294947 295126 69 20 268701 268844 76 8 wp 141 165 162 158 163 121 92 152 240 371 335 -0.12634 -0.25473 0.14523 0.44222 FALSE
2 295180 295302 70 20 268847 268997 77 8 wp 191 221 233 255 251 212 86 145 369 548 624 0.41577 0.52084 -0.39126 0.026591 FALSE
2 295331 295473 71 20 269021 269147 78 8 wp 168 212 200 170 209 124 131 179 300 401 419 -0.17696 -0.36258 0.12765 0.51212 FALSE
2 295480 295614 72 20 269149 269325 79 8 wp 139 187 164 210 196 210 134 181 497 698 755 -0.44332 0.4087 -0.097584 0.57487 FALSE
2 295655 295792 73 20 269327 269487 80 8 wp 134 151 149 141 200 172 115 212 380 548 632 -0.6473 0.047609 0.16903 0.37011 FALSE
2 295780 295936 74 20 269474 269637 81 8 wp 135 196 173 204 191 155 137 230 404 675 689 -0.6108 0.047882 0.056324 0.74297 FALSE
2 295957 296087 75 20 269656 269810 82 8 wp 191 294 284 170 219 165 116 195 321 397 490 0.2336 -0.24369 -0.2464 0.21252 FALSE
2 296426 296566 78 20 270099 270260 84 8 wp 109 158 181 183 186 184 92 150 259 408 394 -0.18519 -0.082734 0.37081 0.044921 FALSE
2 296889 297017 85 20 270581 270705 87 8 wp 117 139 142 125 179 134 86 139 244 401 373 -0.24535 -0.039359 0.15255 0.43144 FALSE
2 297061 297203 87 20 270761 270896 89 8 wp 174 210 223 203 222 193 128 242 453 741 686 -0.34335 0.14058 -0.13734 0.41908 FALSE
2 297204 297342 88 20 270902 271035 90 8 wp 141 155 115 159 152 123 119 204 328 484 537 -0.71128 -0.15066 0.19899 0.27032 FALSE
2 297358 297509 89 20 271050 271203 91 8 wp 158 201 194 201 202 171 173 239 537 871 840 -0.65565 0.21937 -0.18885 0.26932 FALSE
2 297508 297646 90 20 271201 271346 92 8 wp 127 174 156 200 188 179 163 294 532 1008 940 -1.0594 0.21931 0.071733 0.69601 FALSE
2 297678 297827 91 20 271373 271524 93 8 wp 149 187 186 212 185 179 188 294 552 911 939 -0.95562 0.092211 0.028192 0.86881 FALSE
2 298196 298337 94 20 271889 272031 96 8 wp 98 148 139 129 137 117 108 192 239 375 422 -0.70648 -0.42841 0.40161 0.033929 FALSE
2 298378 298506 95 20 272074 272212 97 8 wp 136 138 152 172 161 139 137 189 396 657 720 -0.6889 0.20655 -0.085857 0.62691 FALSE
2 298508 298669 96 20 272231 272365 98 8 wp 152 165 129 196 157 204 107 218 402 776 698 -0.5714 0.3252 -0.029316 0.91978 FALSE
2 298676 298820 97 20 272376 272517 99 8 wp 143 192 197 213 223 240 121 185 427 768 737 -0.27666 0.42824 -0.09892 0.56792 FALSE
2 298984 299136 99 20 272682 272833 101 8 wp 132 125 123 140 130 153 93 150 270 481 488 -0.41554 0.12151 0.0071176 0.97216 FALSE
2 299149 299323 100 20 272840 272977 102 8 wp 119 116 134 116 105 126 69 115 236 346 366 -0.059135 0.15255 -0.26441 0.20556 FALSE
2 299294 299450 101 20 272993 273151 103 8 wp 117 149 129 153 168 142 72 103 256 476 491 0.10034 0.56666 -0.36153 0.067542 FALSE
2 299442 299600 102 20 273161 273308 104 8 wp 242 214 235 226 237 223 101 181 419 767 701 0.24706 0.52518 -0.56943 0.0070137 FALSE
2 299613 299761 103 20 273321 273475 105 8 wp 165 162 167 203 182 178 82 144 309 604 583 0.07164 0.49698 -0.33683 0.086352 FALSE
2 299782 299942 104 20 273514 273646 106 8 wp 192 286 284 234 269 224 127 213 350 599 639 0.092481 -0.0014519 -0.083778 0.62074 FALSE
2 301481 301633 106 20 275183 275317 108 8 wp 190 249 231 176 185 173 105 138 216 298 400 0.38226 -0.3217 -0.026577 0.88262 FALSE
2 301746 301917 108 20 275466 275618 109 8 wp 192 193 208 170 163 174 97 123 200 295 320 0.35402 -0.33982 0.088578 0.63533 FALSE
2 301949 302099 109 20 275668 275802 110 8 wp 181 238 239 190 198 220 71 112 255 482 393 0.77368 0.40246 -0.53142 0.010793 FALSE
2 302120 302251 110 20 275822 275952 111 8 wp 181 284 226 223 230 209 92 115 211 403 432 0.64821 0.082922 -0.16139 0.42955 FALSE
2 302242 302400 111 20 275989 276139 112 8 wp 147 138 167 159 176 155 79 124 244 368 385 0.089155 0.078414 0.010573 0.95615 FALSE
2 302455 302613 112 20 276130 276312 113 8 wp 139 189 162 191 209 190 85 125 284 470 393 0.1478 0.23194 0.014755 0.93648 FALSE
2 302750 302902 115 20 276455 276602 116 8 wp 246 283 286 255 237 221 98 135 309 462 501 0.73121 0.22313 -0.44056 0.012099 FALSE
2 303354 303506 120 20 277049 277206 124 8 wp 113 154 122 142 157 133 78 89 168 273 353 0.13207 -0.0022626 0.13035 0.54453 FALSE
2 303693 303815 122 20 277380 277513 127 8 wp 97 130 121 97 154 88 71 109 200 285 310 -0.12235 -0.072212 0.006737 0.97785 FALSE
2 303819 303979 123 20 277510 277657 128 8 wp 139 181 183 158 157 219 86 162 286 453 538 -0.032557 0.15341 -0.073124 0.80196 FALSE
2 303983 304129 124 20 277678 277828 129 8 wp 159 207 165 193 223 199 104 170 355 545 669 -0.11247 0.29191 -0.10327 0.55536 FALSE
2 304603 304765 128 20 278326 278468 133 8 wp 115 184 191 130 129 122 105 142 210 346 340 -0.097882 -0.37106 -0.0068805 0.97132 FALSE
2 304781 304934 130 20 278482 278632 134 8 wp 120 192 170 152 181 107 110 159 251 335 400 -0.24282 -0.34542 0.19114 0.38814 FALSE
2 304944 305096 131 20 278644 278794 135 8 wp 128 168 171 165 159 162 86 155 347 525 570 -0.11064 0.36848 -0.33014 0.070487 FALSE
2 305106 305237 132 20 278773 278935 137 8 wp 145 138 162 176 166 178 98 126 401 606 656 -0.085781 0.66266 -0.46267 0.011389 FALSE
2 305265 305413 133 20 278965 279113 138 8 wp 106 153 153 137 125 155 87 139 270 477 450 -0.20701 0.18058 -0.17712 0.36669 FALSE
2 305424 305530 134 20 279105 279234 139 8 wp 167 191 161 184 176 146 100 144 384 681 553 0.017741 0.50525 -0.57155 0.0052047 FALSE
2 305568 305701 135 20 279267 279401 140 8 wp 171 201 215 170 198 152 131 173 370 662 648 -0.13128 0.2268 -0.42675 0.013924 FALSE
2 305718 305877 136 20 279418 279574 141 8 wp 143 180 164 163 164 161 150 217 422 763 677 -0.66714 0.11287 -0.13173 0.44683 FALSE
2 305895 306049 137 20 279585 279748 142 8 wp 186 217 231 241 250 182 170 263 444 923 687 -0.51966 0.014582 0.042475 0.85946 FALSE
2 306231 306363 138 20 279931 280057 143 8 wp 140 162 145 148 185 148 167 251 428 635 695 -0.97369 -0.14866 0.22794 0.18661 FALSE
2 306379 306539 139 20 280063 280239 144 8 wp 175 224 226 233 227 230 172 238 553 1092 1138 -0.47536 0.50506 -0.38041 0.056848 FALSE
2 306548 306692 140 20 280246 280389 145 8 wp 174 231 234 197 196 196 176 260 441 632 804 -0.52569 -0.12257 -0.013286 0.93716 FALSE
2 306701 306856 141 20 280402 280554 146 8 wp 213 308 268 314 285 220 186 269 517 970 987 -0.28676 0.1982 -0.16709 0.34162 FALSE
2 306872 307005 142 20 280564 280704 147 8 wp 201 210 194 219 217 190 167 229 340 574 676 -0.46242 -0.2382 0.25807 0.12638 FALSE
2 307110 307250 143 20 280808 280952 148 8 wp 117 151 126 160 143 159 205 310 554 1047 1054 -1.4587 0.12564 0.083613 0.63986 FALSE
2 307219 307344 144 20 280921 281046 149 8 wp 150 224 176 183 160 138 194 306 651 1279 1221 -0.93501 0.41666 -0.63073 0.0030542 FALSE
2 307545 307682 145 20 281240 281388 150 8 wp 203 244 250 200 240 155 150 248 388 639 687 -0.25745 -0.11624 -0.14007 0.4057 FALSE
2 307699 307839 146 20 281404 281566 151 8 wp 157 200 206 228 192 208 135 218 521 997 939 -0.39586 0.56677 -0.42756 0.017812 FALSE
2 307886 308022 148 20 281586 281723 152 8 wp 162 202 183 177 172 144 150 230 360 565 672 -0.54537 -0.15823 -0.016511 0.92326 FALSE
2 308557 308737 157 20 282283 282440 160 8 wp 168 246 222 192 212 182 111 179 259 445 501 0.060496 -0.17504 0.03757 0.82859 FALSE
2 308846 309004 158 20 282539 282701 161 8 wp 86 131 121 118 129 94 60 87 116 146 136 0.12082 -0.76723 0.7592 0.0021559 FALSE
2 308995 309143 159 20 282710 282840 162 8 wp 126 157 158 130 160 133 90 141 229 259 290 -0.13798 -0.44683 0.36392 0.062849 FALSE
2 309310 309455 161 20 282989 283150 164 8 wp 147 141 168 189 192 160 87 132 338 528 500 -0.0098162 0.42409 -0.20568 0.2647 FALSE
2 309464 309619 162 20 283164 283318 165 8 wp 161 181 151 170 184 159 116 160 458 737 753 -0.23647 0.58993 -0.56011 0.0015458 FALSE
2 309595 309759 163 20 283294 283459 166 8 wp 159 196 179 176 203 217 124 195 464 812 700 -0.32519 0.41135 -0.27205 0.16122 FALSE
2 309772 309918 164 20 283472 283594 167 8 wp 114 156 131 178 180 163 148 233 426 595 578 -0.99681 -0.13585 0.49165 0.0047822 FALSE
2 309915 310073 165 20 283616 283758 168 8 wp 175 176 151 162 167 202 117 199 482 881 833 -0.38204 0.57409 -0.51923 0.027824 FALSE
2 310067 310231 166 20 283783 283931 169 8 wp 175 226 192 194 199 188 158 238 503 815 826 -0.48992 0.21193 -0.26376 0.12185 FALSE
2 310247 310393 167 20 283947 284096 170 8 wp 315 364 350 353 348 277 195 294 606 1022 1277 0.0033392 0.32658 -0.4288 0.010511 FALSE
2 310544 310689 168 20 284244 284405 171 8 wp 75 118 96 115 106 70 99 171 234 419 409 -0.96922 -0.24603 0.23252 0.25861 FALSE
2 310720 310862 169 20 284422 284564 172 8 wp 143 172 210 203 170 189 114 217 505 735 820 -0.39356 0.43383 -0.35339 0.047003 FALSE
2 310875 311015 170 20 284575 284718 173 8 wp 153 191 164 178 175 166 182 301 467 611 736 -0.99153 -0.29799 0.30557 0.071643 FALSE
2 311041 311175 171 20 284742 284874 174 8 wp 241 315 237 249 269 247 223 293 617 1044 1106 -0.46377 0.17755 -0.25324 0.13076 FALSE
2 311212 311338 172 20 284914 285040 175 8 wp 183 205 201 196 195 180 133 196 409 702 749 -0.2311 0.26481 -0.33494 0.051497 FALSE
2 311349 311499 173 20 285051 285201 176 8 wp 162 211 242 259 300 228 174 229 457 629 786 -0.47735 -0.016566 0.35058 0.037972 FALSE
2 311735 311887 174 20 285430 285558 177 8 wp 150 167 164 141 135 154 90 148 146 232 245 -0.049515 -0.83085 0.64697 0.00097587 FALSE
2 311899 312059 176 20 285599 285760 178 8 wp 195 180 178 226 213 157 118 159 261 404 513 -0.073788 -0.15867 0.22538 0.34882 FALSE
2 312061 312219 178 20 285761 285922 180 8 wp 204 193 232 239 223 225 130 191 346 484 537 -0.098537 -0.12758 0.22849 0.18155 FALSE
2 312254 312414 179 20 285939 286069 182 8 wp 167 235 215 188 181 199 124 190 335 527 552 -0.1 -0.051472 -0.0846 0.62318 FALSE
2 312409 312558 181 20 286106 286252 184 8 wp 159 206 197 226 202 164 139 185 400 553 599 -0.2872 0.03849 0.012479 0.94222 FALSE
2 312730 312884 184 20 286426 286610 187 8 wp 154 237 194 231 218 203 109 166 435 774 702 0.012941 0.57056 -0.43252 0.013074 FALSE
2 313317 313459 190 20 287018 287159 193 8 wp 98 92 122 114 118 109 85 97 176 254 272 -0.30833 -0.28674 0.38928 0.081634 FALSE
2 313643 313799 194 20 287346 287503 196 8 wp 165 215 222 217 239 195 84 112 259 457 391 0.53875 0.2696 -0.17869 0.32873 FALSE
2 314413 314548 204 20 288095 288246 205 8 wp 107 129 149 157 185 140 60 87 189 302 288 0.31376 0.18431 0.11601 0.58465 FALSE
2 314530 314672 205 20 288234 288390 206 8 wp 144 166 169 153 204 132 82 98 237 342 375 0.32754 0.17412 -0.17379 0.40913 FALSE
2 314704 314828 206 20 288405 288530 208 8 wp 189 208 211 236 224 150 78 97 247 405 409 0.71505 0.3615 -0.39041 0.079069 FALSE
2 314857 315013 208 20 288560 288717 209 8 wp 107 153 179 172 166 138 62 94 155 250 185 0.41318 -0.28948 0.38887 0.092263 FALSE
2 315022 315166 209 20 288727 288849 210 8 wp 136 170 172 166 184 166 76 104 249 430 456 0.33164 0.42114 -0.33249 0.083612 FALSE
2 315197 315353 210 20 288896 289055 211 8 wp 79 113 118 117 155 85 66 105 175 230 294 -0.21642 -0.183 0.36068 0.18012 FALSE
2 315482 315638 212 20 289181 289338 212 8 wp 122 186 185 177 163 128 96 207 330 507 595 -0.34589 0.044485 -0.13752 0.55884 FALSE
2 315633 315781 213 20 289333 289483 213 8 wp 184 234 259 207 208 221 115 213 448 673 841 -0.015471 0.36463 -0.47126 0.0085833 FALSE
2 315989 316123 215 20 289653 289845 216 8 wp 124 158 164 196 203 161 123 199 489 644 701 -0.59957 0.30595 -0.00099365 0.99547 FALSE
2 316775 316917 224 20 290484 290624 221 8 wp 137 166 220 152 186 110 67 118 136 210 239 0.43535 -0.55167 0.30177 0.31364 FALSE
2 316961 317105 225 20 290657 290811 222 8 wp 95 154 129 167 170 109 65 107 152 233 315 0.06241 -0.20554 0.42148 0.11238 FALSE
2 317109 317259 226 20 290811 290959 223 8 wp 157 195 227 164 197 133 121 161 224 344 359 -0.044547 -0.51191 0.25862 0.15013 FALSE
2 317272 317427 227 20 291008 291132 224 8 wp 216 182 216 191 214 202 114 162 260 389 455 0.087973 -0.23135 0.18129 0.40926 FALSE
2 317438 317575 228 20 291144 291276 225 8 wp 98 116 177 114 151 88 72 115 149 211 222 -0.011286 -0.56864 0.3967 0.24233 FALSE
2 317582 317736 229 20 291285 291438 226 8 wp 223 288 270 245 260 208 73 95 178 304 324 1.1377 0.027209 -0.18254 0.32773 FALSE
2 317742 317898 230 20 291452 291588 227 8 wp 153 223 230 222 234 177 48 92 118 190 180 1.0453 -0.40998 0.45262 0.02797 FALSE
2 317927 318060 231 20 291628 291762 228 8 wp 70 132 158 135 162 82 55 75 63 83 49 0.35737 -1.5961 1.6571 0.0012894 FALSE
2 318200 318328 232 20 291904 292028 229 8 wp 180 297 262 219 279 205 200 271 372 558 750 -0.44618 -0.41472 0.32674 0.13259 FALSE
2 318349 318503 233 20 292053 292206 230 8 wp 151 262 239 219 252 167 135 246 331 458 480 -0.29152 -0.454 0.40615 0.081735 FALSE
2 318515 318651 234 20 292221 292357 231 8 wp 161 241 223 216 238 187 156 257 371 545 639 -0.47347 -0.30476 0.32127 0.0558 FALSE
2 319131 319285 240 20 292832 292993 236 8 wp 129 154 146 176 164 188 84 129 287 471 389 -0.059964 0.21554 0.064083 0.74713 FALSE
2 319308 319447 242 20 292995 293151 237 8 wp 173 227 189 163 193 193 89 128 295 440 392 0.36552 0.16421 -0.28581 0.14004 FALSE
2 319442 319592 244 20 293142 293294 238 8 wp 147 187 173 162 190 154 96 119 247 344 348 0.15494 -0.095318 0.068661 0.71575 FALSE
2 319801 319946 250 20 293511 293662 244 8 wp 136 197 204 189 223 188 60 136 188 256 261 0.40164 -0.33554 0.47889 0.03069 FALSE
2 319961 320097 251 20 293663 293777 245 8 wp 157 212 213 183 211 136 90 92 174 252 278 0.56777 -0.29942 0.13874 0.57661 FALSE
2 320214 320361 254 20 293919 294063 249 8 wp 133 168 148 139 169 123 54 84 124 181 190 0.63191 -0.37388 0.28843 0.19711 FALSE
2 320514 320674 256 20 294193 294345 252 8 wp 178 223 222 192 204 170 64 154 224 292 341 0.46815 -0.21191 0.050186 0.7989 FALSE
2 320675 320830 257 20 294382 294530 254 8 wp 174 191 182 175 163 144 89 160 263 370 462 0.076132 -0.077204 -0.1325 0.46702 FALSE
2 321020 321146 259 20 294699 294854 256 8 wp 125 152 152 143 137 171 113 181 392 574 594 -0.52364 0.19511 -0.14117 0.43214 FALSE
2 321175 321327 260 20 294878 295030 257 8 wp 218 240 294 222 267 203 106 196 437 635 752 0.25669 0.38383 -0.52935 0.0020231 FALSE
2 321352 321496 261 20 295055 295199 258 8 wp 179 191 196 197 217 170 126 211 364 533 592 -0.31421 -0.070076 0.086832 0.6127 FALSE
2 321524 321680 262 20 295228 295383 259 8 wp 189 289 263 262 313 188 171 269 401 649 903 -0.32553 -0.095071 0.11318 0.66447 FALSE
2 321797 321941 263 20 295496 295644 260 8 wp 119 165 164 134 162 98 119 181 223 304 340 -0.49661 -0.68399 0.47402 0.011662 FALSE
2 321953 322067 264 20 295654 295770 261 8 wp 200 223 208 220 203 171 110 164 354 637 578 0.13409 0.28943 -0.40476 0.019961 FALSE
2 322104 322256 265 20 295784 295957 262 8 wp 167 199 224 213 217 180 107 165 322 550 527 0.045118 0.13836 -0.11367 0.51495 FALSE
2 322572 322724 269 20 296273 296407 266 8 wp 174 257 214 172 201 130 75 124 245 389 389 0.6254 0.1453 -0.52824 0.0064556 FALSE
2 322684 322850 270 20 296388 296529 267 8 wp 190 245 233 210 178 192 85 154 275 439 417 0.41894 0.032416 -0.25593 0.14933 FALSE
2 322869 323017 272 20 296573 296691 268 8 wp 185 253 240 244 253 162 105 172 290 445 485 0.22119 -0.079214 0.012094 0.94705 FALSE
2 323031 323154 273 20 296706 296853 269 8 wp 105 131 149 171 144 145 67 105 254 380 407 0.090094 0.37921 -0.14246 0.47993 FALSE
2 323640 323770 278 20 297323 297501 276 8 wp 188 248 216 237 203 247 156 234 539 848 911 -0.33238 0.33293 -0.2746 0.10745 FALSE
2 324263 324417 281 20 297954 298122 281 8 wp 100 128 141 157 168 69 106 149 223 343 399 -0.55311 -0.31835 0.37566 0.254 FALSE
2 324431 324565 282 20 298136 298264 282 8 wp 197 229 241 242 262 183 154 233 389 645 630 -0.2863 -0.12009 0.13465 0.42406 FALSE
2 324581 324746 283 20 298297 298453 283 8 wp 185 197 191 209 229 185 132 232 422 711 696 -0.40306 0.11338 -0.021609 0.89907 FALSE
2 325065 325242 289 20 298814 298980 289 8 wp 168 230 191 178 215 154 134 229 339 498 553 -0.36697 -0.27532 0.14372 0.39965 FALSE
2 325469 325594 294 20 299169 299290 292 8 wp 165 199 195 192 203 189 113 212 371 606 661 -0.27588 0.1179 -0.077466 0.65258 FALSE
2 325835 325979 299 20 299518 299679 294 8 wp 165 213 208 189 200 125 135 208 350 442 558 -0.29985 -0.23615 0.019804 0.91184 FALSE
2 326004 326150 300 20 299703 299860 295 8 wp 208 263 237 273 251 242 131 239 345 687 780 -0.11937 0.055548 0.035889 0.85502 FALSE
2 326269 326434 301 20 299975 300136 296 8 wp 111 133 121 114 114 139 139 226 358 593 609 -1.0663 -0.12637 0.11411 0.52988 FALSE
2 326449 326565 302 20 300154 300276 297 8 wp 175 161 186 162 176 159 159 213 574 949 1025 -0.58632 0.53641 -0.63604 0.00025771 FALSE
2 326573 326729 303 20 300300 300434 298 8 wp 174 171 199 161 182 160 141 197 422 547 739 -0.38733 0.11031 -0.25101 0.18202 FALSE
2 326930 327084 304 20 300660 300794 299 8 wp 121 169 162 149 149 107 114 164 199 283 349 -0.37719 -0.64684 0.46525 0.014254 FALSE
2 327109 327243 305 20 300810 300948 300 8 wp 78 101 91 57 62 49 70 85 122 133 174 -0.28958 -0.75211 0.043403 0.87912 FALSE
2 327471 327620 307 20 301177 301334 302 8 wp 141 236 234 164 222 127 98 165 172 231 273 0.1402 -0.84105 0.57022 0.056654 FALSE
2 327657 327788 309 20 301360 301493 303 8 wp 132 201 227 168 204 144 101 168 242 321 370 -0.017061 -0.41037 0.27531 0.21155 FALSE
2 327826 328003 310 20 301530 301682 304 8 wp 149 219 184 171 197 127 174 237 263 355 425 -0.65941 -0.88289 0.70105 0.00014291 FALSE
2 328124 328266 314 20 301829 301967 306 8 wp 123 163 166 181 158 150 85 140 233 375 384 -0.063567 -0.078741 0.1718 0.36486 FALSE
2 328285 328426 316 20 301990 302112 308 8 wp 159 215 202 194 196 153 76 137 292 445 467 0.36943 0.28689 -0.3951 0.030428 FALSE
2 328422 328562 317 20 302131 302269 309 8 wp 119 166 167 188 144 169 87 138 280 436 481 -0.066631 0.18901 -0.057196 0.75932 FALSE
2 328708 328843 322 20 302432 302548 311 8 wp 132 200 173 144 155 116 113 164 270 378 364 -0.21243 -0.34277 0.038325 0.83536 FALSE
2 328894 329021 323 20 302603 302739 312 8 wp 131 136 147 165 178 145 108 147 370 581 582 -0.37595 0.36143 -0.15139 0.40693 FALSE
2 329351 329506 329 20 303071 303208 318 8 wp 123 164 141 138 121 124 80 142 284 422 445 -0.11733 0.1641 -0.34544 0.073903 FALSE
2 329819 329951 333 20 303522 303656 321 8 wp 156 160 155 160 173 165 62 92 188 319 341 0.54529 0.23109 -0.17758 0.38068 FALSE
2 329976 330104 334 20 303661 303797 322 8 wp 150 178 152 199 176 153 52 78 202 347 365 0.81497 0.58391 -0.47317 0.02153 FALSE
2 330134 330267 335 20 303822 303972 323 8 wp 105 120 129 151 161 101 42 59 107 160 182 0.73502 -0.073933 0.26604 0.29248 FALSE
2 330426 330572 336 20 304132 304278 324 8 wp 162 274 249 201 239 151 116 149 173 299 292 0.26639 -0.71939 0.48846 0.068165 FALSE
2 330598 330738 337 20 304307 304443 325 8 wp 122 172 132 128 170 154 102 110 206 366 363 -0.10005 -0.12498 0.19116 0.47243 FALSE
2 330752 330893 338 20 304461 304600 326 8 wp 194 242 208 197 201 176 96 126 241 389 405 0.45848 -0.010791 -0.17985 0.31942 FALSE
2 330911 331085 339 20 304605 304791 327 8 wp 148 181 152 160 185 180 92 124 300 434 434 0.078912 0.21552 -0.11213 0.54666 FALSE
2 331097 331245 340 20 304806 304950 328 8 wp 171 221 202 177 187 144 102 160 269 425 482 0.11018 -0.059192 -0.19108 0.28334 FALSE
2 331272 331412 341 20 304981 305134 329 8 wp 140 215 191 189 176 174 94 125 255 383 477 0.2345 0.11327 -0.14884 0.4178 FALSE
2 331443 331569 343 20 305150 305300 330 8 wp 196 226 250 201 224 203 116 143 274 320 413 0.29214 -0.26258 0.14224 0.41871 FALSE
2 331730 331869 344 20 305435 305579 331 8 wp 154 176 160 180 164 128 88 155 167 247 290 -0.048845 -0.68061 0.59804 0.0017759 FALSE
2 332168 332304 348 20 305870 306008 335 8 wp 186 229 230 180 213 175 121 212 490 885 906 -0.10915 0.5501 -0.757 1.1116e-05 FALSE
2 332771 332913 350 20 306468 306617 337 8 wp 171 198 179 178 194 166 169 251 386 688 718 -0.68736 -0.14307 0.090303 0.59504 FALSE
2 332959 333071 351 20 306661 306773 338 8 wp 148 176 132 117 150 133 101 173 295 460 479 -0.32638 -0.04374 -0.1714 0.35382 FALSE
2 333098 333232 352 20 306801 306936 339 8 wp 183 208 185 189 213 162 102 172 287 395 433 0.0093308 -0.18359 0.12447 0.48119 FALSE
2 333237 333381 353 20 306950 307103 340 8 wp 138 161 161 145 142 149 84 141 237 367 381 -0.033746 -0.085581 -0.013592 0.94335 FALSE
2 334146 334300 356 20 307888 308001 344 8 wp 126 136 134 152 164 122 107 159 204 283 360 -0.49608 -0.55332 0.66995 0.00048454 FALSE
2 334307 334462 357 20 308010 308166 345 8 wp 112 172 161 130 156 88 93 151 198 256 270 -0.20696 -0.63011 0.35541 0.12989 FALSE
2 334462 334582 358 20 308168 308317 346 8 wp 146 174 189 181 181 181 79 145 324 537 554 0.1212 0.44209 -0.36964 0.041839 FALSE
2 334771 334930 362 20 308464 308632 349 8 wp 130 142 143 149 152 177 99 140 344 591 566 -0.27711 0.42126 -0.23868 0.19606 FALSE
2 336430 336578 383 20 310150 310295 369 8 wp 136 137 145 134 161 185 128 211 341 541 545 -0.75774 -0.14122 0.31876 0.11824 FALSE
2 336610 336766 384 20 310332 310469 370 8 wp 158 160 175 149 188 186 125 224 430 634 702 -0.55884 0.12993 -0.068961 0.69222 FALSE
2 337177 337327 386 20 310879 311022 373 8 wp 218 319 274 278 269 222 163 280 480 795 890 -0.19403 0.066117 -0.16356 0.33137 FALSE
2 337338 337494 387 20 311028 311165 374 8 wp 179 169 159 188 180 160 89 202 435 641 748 -0.2212 0.46169 -0.43924 0.066233 FALSE
2 337532 337664 388 20 311240 311385 375 8 wp 162 221 198 219 198 196 220 320 516 805 984 -0.97264 -0.14296 0.20059 0.23563 FALSE
2 337664 337806 389 20 311376 311520 377 8 wp 170 205 227 208 201 196 186 297 574 834 942 -0.75146 0.066762 -0.080124 0.63689 FALSE
2 337840 337996 390 20 311518 311676 378 8 wp 117 150 155 136 128 127 115 221 295 407 494 -0.72969 -0.37305 0.24262 0.18366 FALSE
2 338173 338326 392 20 311888 312032 385 8 wp 110 126 98 117 114 132 90 159 214 328 398 -0.63289 -0.30192 0.39868 0.064536 FALSE
2 338334 338481 393 20 312045 312165 386 8 wp 113 138 147 142 137 115 133 184 197 318 398 -0.75081 -0.71353 0.67555 0.00033355 FALSE
2 338607 338766 394 20 312311 312476 387 8 wp 122 131 145 134 145 117 83 130 260 295 352 -0.16631 -0.11059 0.076939 0.69961 FALSE
2 338781 338934 395 20 312492 312644 388 8 wp 184 241 210 216 206 190 118 175 367 587 647 0.042012 0.22115 -0.29678 0.085656 FALSE
2 338944 339091 396 20 312656 312804 389 8 wp 201 226 166 212 223 216 115 190 361 579 658 -0.098593 0.16541 -0.059545 0.75913 FALSE
2 339114 339268 397 20 312824 312978 390 8 wp 149 199 185 175 196 167 145 218 368 463 595 -0.52023 -0.2416 0.23326 0.17413 FALSE
2 339295 339439 398 20 313008 313146 392 8 wp 188 257 248 199 270 186 135 253 292 471 599 -0.21921 -0.40717 0.30221 0.15475 FALSE
2 339562 339718 399 20 313271 313431 393 8 wp 140 145 126 144 158 110 124 186 299 382 525 -0.65909 -0.26138 0.23034 0.26817 FALSE
2 339705 339854 400 20 313414 313560 394 8 wp 178 218 191 174 196 219 108 203 469 732 895 -0.13483 0.53767 -0.55152 0.0098797 FALSE
2 339870 340021 401 20 313579 313729 395 8 wp 182 247 211 186 177 186 110 182 453 704 794 0.064061 0.51897 -0.75959 1.2017e-05 FALSE
2 340024 340179 402 20 313725 313891 396 8 wp 173 197 190 190 211 185 156 236 523 727 898 -0.55541 0.2324 -0.19237 0.26028 FALSE
2 340201 340323 403 20 313910 314025 397 8 wp 107 152 153 132 157 128 156 216 357 443 595 -0.93522 -0.31603 0.31328 0.083893 FALSE
2 340336 340488 404 20 314047 314204 398 8 wp 122 166 188 179 167 171 174 249 348 437 548 -0.91034 -0.56194 0.66395 0.00010589 FALSE
2 340503 340658 405 20 314213 314363 399 8 wp 200 223 216 208 212 182 134 228 392 489 746 -0.23785 -0.046827 -0.067377 0.74184 FALSE
2 340670 340814 406 20 314384 314529 400 8 wp 100 152 119 112 144 105 149 219 279 298 458 -1.0684 -0.7205 0.65918 0.0051551 FALSE
2 340944 341090 407 20 314638 314789 401 8 wp 175 231 207 190 209 147 194 296 472 806 702 -0.74979 -0.2055 0.012787 0.93954 FALSE
2 341085 341257 408 20 314816 314966 402 8 wp 203 224 251 179 194 137 214 385 639 923 693 -0.86957 -0.25361 -0.18869 0.50481 FALSE
2 341978 342126 411 20 315691 315835 404 8 wp 194 245 244 199 262 156 168 253 450 722 770 -0.37588 -0.021325 -0.1534 0.36286 FALSE
2 342457 342615 413 20 316166 316322 406 8 wp 163 189 208 132 171 100 96 169 185 311 313 0.017122 -0.60637 0.10281 0.59841 FALSE
2 342817 342971 416 20 316529 316681 409 8 wp 125 190 168 158 160 114 90 126 149 198 213 0.07979 -0.84299 0.6601 0.0010299 FALSE
2 343677 343820 424 20 317400 317532 420 8 wp 160 204 214 216 206 156 192 265 335 562 478 -0.74276 -0.63624 0.61208 0.00026954 FALSE
2 343844 344049 425 20 317579 317711 421 8 wp 218 228 244 166 180 154 200 330 354 536 467 -0.68076 -0.84665 0.35448 0.03396 FALSE
2 344016 344172 426 20 317725 317883 422 8 wp 200 253 253 265 299 200 186 265 437 747 728 -0.43223 -0.14854 0.23539 0.16071 FALSE
2 344759 344901 432 20 318464 318608 430 8 wp 141 184 184 152 163 147 82 129 169 313 261 0.19846 -0.40641 0.24585 0.20565 FALSE
2 344864 345043 433 20 318563 318712 431 8 wp 162 186 198 143 170 166 92 128 157 258 242 0.23569 -0.64736 0.43669 0.02332 FALSE
2 345189 345312 437 20 318891 319023 434 8 wp 149 186 146 173 202 218 51 91 149 288 269 0.70454 0.089815 0.19239 0.49413 FALSE
2 345618 345765 441 20 319319 319479 441 8 wp 196 225 235 215 199 189 92 123 199 360 305 0.53239 -0.22306 0.077844 0.6699 FALSE
2 345898 346050 444 20 319602 319744 444 8 wp 153 237 205 215 238 211 74 131 251 454 398 0.46761 0.20976 -0.069292 0.70311 FALSE
2 346361 346509 447 20 320067 320206 449 8 wp 123 140 168 115 147 133 93 124 231 376 412 -0.089427 -0.0034301 -0.14399 0.46047 FALSE
2 346516 346670 448 20 320221 320367 450 8 wp 148 173 147 169 169 163 107 178 303 580 578 -0.34831 0.12648 -0.052939 0.76635 FALSE
2 346843 347003 452 20 320548 320700 452 8 wp 148 192 184 165 157 164 137 198 354 639 706 -0.43106 0.10098 -0.22933 0.18636 FALSE
2 347012 347166 453 20 320720 320869 454 8 wp 207 243 232 250 234 217 147 269 404 774 849 -0.34145 0.054207 -0.039378 0.82532 FALSE
2 347195 347326 454 20 320896 321028 455 8 wp 197 249 201 270 256 255 128 170 461 959 900 0.035699 0.70039 -0.45174 0.041344 FALSE
2 347407 347552 455 20 321114 321236 456 8 wp 105 142 122 101 126 101 65 127 184 321 373 -0.11687 -0.029443 -0.16339 0.44032 FALSE
2 347773 347933 457 20 321478 321613 457 8 wp 129 131 127 152 145 152 94 153 284 381 489 -0.41552 0.0073608 0.18144 0.33834 FALSE
2 347949 348077 458 20 321652 321780 458 8 wp 266 318 282 256 254 207 114 212 430 665 853 0.3538 0.35832 -0.65838 0.00012261 FALSE
2 348102 348253 459 20 321806 321948 459 8 wp 232 324 285 289 254 257 153 270 447 703 817 -0.071828 -0.00076715 -0.089625 0.59448 FALSE
2 348633 348754 462 20 322308 322457 464 8 wp 144 184 167 220 168 179 101 159 374 623 659 -0.1412 0.44448 -0.26997 0.12781 FALSE
2 349235 349367 466 20 322930 323068 471 8 wp 157 165 149 146 179 138 101 136 231 356 356 -0.082537 -0.23331 0.17868 0.34384 FALSE
2 349407 349549 467 20 323106 323254 472 8 wp 125 192 179 142 150 114 110 184 152 231 293 -0.31673 -1.0214 0.71264 0.00017019 FALSE
2 349574 349732 468 20 323273 323433 473 8 wp 118 133 200 112 169 157 136 224 158 304 265 -0.74346 -1.21 1.1547 0.00011919 FALSE
2 349757 349913 469 20 323467 323629 474 8 wp 176 220 222 214 217 173 145 258 258 444 535 -0.44494 -0.60822 0.55102 0.0010731 FALSE
2 349904 350061 470 20 323621 323783 475 8 wp 135 194 177 199 198 156 174 233 256 461 526 -0.77043 -0.63648 0.74267 1.3486e-05 FALSE
2 350622 350760 476 20 324329 324462 480 8 wp 93 150 160 141 159 112 131 204 185 261 347 -0.81131 -0.98167 0.99477 2.7926e-07 TRUE
2 351222 351379 479 20 324924 325058 483 8 wp 155 214 182 178 203 138 146 184 389 648 774 -0.35065 0.20205 -0.31433 0.11436 FALSE
2 351699 351833 483 20 325404 325537 487 8 wp 111 137 125 128 167 163 90 165 287 427 531 -0.50919 0.072545 0.20291 0.33178 FALSE
2 351931 352102 484 20 325636 325805 488 8 wp 141 182 181 160 225 174 114 188 213 317 397 -0.32956 -0.60427 0.73093 4.2821e-05 FALSE
2 352152 352263 486 20 325837 325967 489 8 wp 115 131 136 147 175 134 60 122 205 293 336 0.013161 -0.0095347 0.23877 0.24331 FALSE
2 352305 352463 488 20 325976 326161 491 8 wp 156 164 173 181 222 203 94 143 339 525 590 -0.01187 0.39179 -0.11907 0.50687 FALSE
2 352464 352604 489 20 326169 326291 492 8 wp 158 185 178 219 178 169 94 139 334 459 549 0.089207 0.30613 -0.21126 0.24122 FALSE
2 352793 352909 491 20 326472 326606 494 8 wp 144 206 189 199 210 154 120 151 310 419 518 -0.094106 -0.02787 0.067904 0.7012 FALSE
2 352935 353085 492 20 326621 326786 495 8 wp 144 181 211 159 182 156 107 165 307 436 482 -0.095166 -0.045167 -0.084365 0.63683 FALSE
2 353088 353240 493 20 326813 326943 496 8 wp 142 158 160 166 154 172 112 174 387 668 656 -0.38292 0.35431 -0.27936 0.11563 FALSE
2 353272 353413 494 20 326978 327118 497 8 wp 188 218 190 211 257 178 153 153 444 646 725 -0.15015 0.3042 -0.22178 0.36668 FALSE
2 353694 353830 495 20 327394 327532 498 8 wp 223 328 272 239 258 225 106 166 265 524 524 0.52343 0.033875 -0.24227 0.16 FALSE
2 353877 354009 496 20 327556 327709 499 8 wp 185 241 244 254 226 238 80 142 307 569 533 0.52729 0.44294 -0.36153 0.041194 FALSE
2 354050 354185 498 20 327744 327885 500 8 wp 153 224 238 217 202 218 78 138 297 434 431 0.43959 0.22273 -0.18512 0.33055 FALSE
2 354339 354497 501 20 328038 328182 504 8 wp 201 218 231 193 247 174 93 125 206 358 397 0.50091 -0.098346 -0.012837 0.94347 FALSE
2 354631 354819 506 20 328337 328487 506 8 wp 198 236 251 208 190 169 107 127 225 319 357 0.46447 -0.28622 -0.009986 0.95576 FALSE
2 354812 354952 508 20 328513 328651 507 8 wp 169 202 212 168 164 154 71 133 234 381 410 0.45296 0.11227 -0.3972 0.033677 FALSE
2 354959 355107 509 20 328659 328806 508 8 wp 118 170 168 147 176 155 63 119 225 311 314 0.25925 0.022801 0.026769 0.89276 FALSE
2 355095 355265 510 20 328809 328969 509 8 wp 144 160 159 160 157 193 70 152 226 389 360 0.025578 -0.057221 0.17815 0.50436 FALSE
2 355276 355412 511 20 328979 329117 510 8 wp 163 209 190 171 205 203 99 132 304 492 448 0.20376 0.2042 -0.18141 0.31288 FALSE
2 355432 355568 512 20 329136 329269 511 8 wp 182 235 228 228 228 198 105 177 351 524 583 0.12639 0.15464 -0.15694 0.36409 FALSE
2 355595 355736 513 20 329295 329437 512 8 wp 221 323 324 317 304 252 169 239 456 757 883 0.0045416 0.11956 -0.12965 0.44246 FALSE
2 355934 356068 515 20 329635 329772 514 8 wp 217 268 290 280 313 224 168 242 480 875 918 -0.15963 0.22825 -0.17759 0.29448 FALSE
2 356184 356308 516 20 329883 330008 515 8 wp 120 154 164 97 160 105 105 157 254 383 388 -0.33382 -0.25063 -0.048281 0.80521 FALSE
2 356348 356472 517 20 330044 330170 516 8 wp 168 232 213 198 260 146 177 279 456 694 936 -0.64543 -0.04155 -0.0092106 0.96915 FALSE
2 356483 356617 518 20 330185 330321 517 8 wp 180 184 214 169 188 139 187 299 515 839 1032 -0.81461 0.062306 -0.3121 0.068917 FALSE
2 356946 357101 521 20 330633 330789 520 8 wp 140 167 164 197 178 172 65 119 268 573 566 0.29672 0.69754 -0.50478 0.019341 FALSE
2 357095 357243 522 20 330786 330944 521 8 wp 110 129 143 140 135 141 47 99 268 405 398 0.32896 0.67238 -0.56994 0.0063937 FALSE
2 357266 357403 523 20 330969 331105 523 8 wp 166 222 211 203 213 184 70 101 287 509 473 0.73265 0.66304 -0.6821 0.00024949 FALSE
2 357769 357905 532 20 331502 331636 529 8 wp 124 157 171 168 148 145 61 78 185 367 347 0.62032 0.45114 -0.44285 0.033088 FALSE
2 358525 358645 539 20 332194 332343 537 8 wp 151 162 138 170 158 169 34 63 172 410 320 1.1687 0.98271 -0.87062 0.0046661 FALSE
2 358621 358761 540 20 332320 332455 538 8 wp 129 157 160 167 163 150 49 97 171 343 260 0.5501 0.19117 -0.10771 0.60569 FALSE
2 358955 359099 543 20 332631 332759 542 8 wp 161 154 138 165 137 179 46 78 186 339 284 0.82203 0.49049 -0.43236 0.19029 FALSE
2 359246 359379 545 20 332950 333082 545 8 wp 75 111 102 112 103 100 54 61 158 203 206 0.23176 0.081763 0.029975 0.90757 FALSE
2 359414 359543 546 20 333118 333242 546 8 wp 156 162 164 143 150 151 89 133 287 396 380 0.049939 0.051225 -0.195 0.30233 FALSE
2 359555 359703 547 20 333232 333380 547 8 wp 120 159 157 186 130 146 91 127 267 408 444 -0.078558 0.13277 -0.068479 0.72278 FALSE
2 359706 359856 548 20 333404 333557 548 8 wp 124 156 155 202 177 205 97 164 330 501 557 -0.3298 0.19371 0.21267 0.2369 FALSE
2 359867 359997 549 20 333565 333699 549 8 wp 132 142 132 121 131 149 80 147 249 373 437 -0.21636 0.0090531 -0.049975 0.80993 FALSE
2 360020 360182 550 20 333721 333861 550 8 wp 188 198 177 207 166 166 129 193 425 629 705 -0.26123 0.22734 -0.31826 0.06563 FALSE
2 360203 360335 551 20 333905 334037 551 8 wp 181 249 253 235 222 163 142 201 333 518 610 -0.087067 -0.14274 -0.019678 0.90778 FALSE
2 360594 360740 552 20 334293 334441 552 8 wp 139 234 233 201 217 160 115 151 240 363 440 0.090449 -0.27042 0.18738 0.39824 FALSE
2 360764 360908 553 20 334465 334610 553 8 wp 183 183 200 207 195 196 147 214 303 471 501 -0.42165 -0.40527 0.45873 0.0071945 FALSE
2 360937 361074 554 20 334630 334787 554 8 wp 179 187 176 209 183 209 87 150 275 505 498 0.13633 0.20536 -0.081325 0.68517 FALSE
2 361083 361213 555 20 334783 334915 555 8 wp 169 221 241 213 212 226 80 155 300 560 669 0.36826 0.47154 -0.44037 0.052658 FALSE
2 361681 361820 561 20 335382 335533 561 8 wp 172 230 232 209 220 183 74 142 250 462 524 0.48991 0.28838 -0.36065 0.044379 FALSE
2 361828 361982 562 20 335528 335682 563 8 wp 82 157 142 105 135 125 59 97 177 206 292 0.20662 -0.091334 0.025581 0.93243 FALSE
2 361984 362143 563 20 335684 335842 564 8 wp 197 207 232 243 175 160 113 175 279 479 584 0.076833 -0.021395 -0.14595 0.53569 FALSE
2 362164 362311 564 20 335858 336009 565 8 wp 193 242 234 254 224 230 104 198 380 631 659 0.08885 0.25322 -0.19217 0.26242 FALSE
2 362325 362475 565 20 336018 336174 566 8 wp 176 187 188 184 175 228 97 168 307 573 599 0.0028667 0.25084 -0.17851 0.47832 FALSE
2 362490 362638 566 20 336193 336339 567 8 wp 97 168 137 135 173 94 108 150 195 235 206 -0.45545 -0.88843 0.86576 0.0069835 FALSE
2 362801 362957 567 20 336503 336661 568 8 wp 165 226 289 213 229 222 130 247 417 791 729 -0.2079 0.14859 -0.19281 0.41862 FALSE
2 362982 363128 568 20 336684 336831 569 8 wp 168 217 216 225 237 208 149 197 445 729 762 -0.28684 0.24761 -0.11233 0.51088 FALSE
2 363169 363280 569 20 336869 337007 570 8 wp 145 131 146 171 214 190 113 172 384 643 658 -0.49949 0.33654 0.081446 0.64618 FALSE
2 363294 363436 570 20 337011 337161 571 8 wp 134 133 119 156 142 138 75 139 275 502 569 -0.19808 0.42422 -0.27915 0.21203 FALSE
2 363446 363582 571 20 337145 337277 572 8 wp 102 135 136 133 145 109 107 168 264 465 510 -0.63222 -0.060941 0.09083 0.63168 FALSE
2 363605 363745 572 20 337309 337449 573 8 wp 101 131 129 127 133 115 97 121 204 262 303 -0.35743 -0.40494 0.43777 0.033701 FALSE
2 363930 364088 1 20 337628 337814 1 9 wp 132 151 181 209 194 166 71 102 216 381 363 0.34851 0.24297 0.027695 0.88703 FALSE
2 364936 365093 15 20 338658 338818 15 9 wp 186 197 238 183 224 187 96 164 309 485 548 0.1921 0.14749 -0.23657 0.17712 FALSE
2 365107 365263 16 20 338828 338982 16 9 wp 182 210 236 189 221 179 157 249 389 629 696 -0.43965 -0.14795 0.031263 0.85301 FALSE
2 365269 365434 17 20 339010 339160 17 9 wp 169 176 183 184 207 171 132 258 413 749 777 -0.61008 0.097034 -0.035696 0.84743 FALSE
2 365446 365583 18 20 339169 339308 18 9 wp 176 207 218 200 181 174 158 216 460 908 889 -0.39595 0.3426 -0.48015 0.0079517 FALSE
2 365621 365759 19 20 339346 339484 19 9 wp 153 211 191 194 193 153 171 263 378 696 713 -0.71871 -0.19362 0.13126 0.43838 FALSE
2 366022 366144 21 20 339747 339883 21 9 wp 151 202 235 233 227 211 178 289 617 983 1033 -0.73923 0.27576 -0.10281 0.54696 FALSE
2 366179 366322 22 20 339903 340030 22 9 wp 169 176 187 183 156 150 173 301 518 863 962 -0.89101 0.083156 -0.23123 0.17685 FALSE
2 366338 366484 23 20 340062 340208 23 9 wp 232 301 314 278 332 253 219 346 683 1220 1296 -0.48762 0.26649 -0.26215 0.1107 FALSE
2 366500 366646 24 20 340228 340362 24 9 wp 73 134 147 110 143 65 132 246 206 246 314 -1.1611 -1.1602 0.98655 0.0051108 FALSE
2 366896 367047 26 20 340621 340771 26 9 wp 147 186 214 146 177 126 73 110 136 212 212 0.50445 -0.607 0.29915 0.13971 FALSE
2 367053 367209 27 20 340779 340932 27 9 wp 198 202 207 242 200 196 77 120 189 305 377 0.55864 -0.087156 0.13098 0.50186 FALSE
2 367680 367838 33 20 341404 341538 36 9 wp 178 199 187 213 201 205 46 77 142 228 233 1.1322 0.074209 0.035662 0.86445 FALSE
2 367855 367992 34 20 341576 341697 38 9 wp 129 202 192 194 180 169 46 73 167 245 243 1.0594 0.24674 -0.20884 0.32634 FALSE
2 367994 368131 35 20 341693 341861 39 9 wp 94 116 124 127 134 99 57 76 88 110 138 0.24741 -0.88593 0.96897 0.00014925 FALSE
2 368131 368261 36 20 341854 341986 40 9 wp 130 182 183 159 185 131 58 65 99 146 140 0.9196 -0.58262 0.50079 0.028029 FALSE
2 368592 368732 40 20 342315 342457 43 9 wp 120 94 156 111 143 138 57 92 170 245 240 0.25436 -0.067036 0.12279 0.70424 FALSE
2 368828 368963 42 20 342550 342676 44 9 wp 128 130 152 143 145 172 55 88 194 344 361 0.4546 0.42128 -0.27571 0.24549 FALSE
2 368939 369096 43 20 342684 342831 45 9 wp 133 179 188 170 156 173 65 92 192 283 309 0.593 0.097251 -0.11666 0.56318 FALSE
2 369118 369252 44 20 342842 342976 46 9 wp 124 141 165 153 138 129 76 88 203 331 286 0.30567 0.092383 -0.14911 0.47091 FALSE
2 369269 369423 45 20 342993 343145 47 9 wp 165 193 192 168 200 209 102 156 296 432 401 0.021813 -0.079844 0.12851 0.49064 FALSE
2 369451 369585 46 20 343171 343311 48 9 wp 153 204 204 183 196 149 85 99 209 325 263 0.52135 -0.10837 -0.0020233 0.99163 FALSE
2 369611 369749 47 20 343336 343472 49 9 wp 106 186 173 160 164 126 92 114 188 253 251 0.072754 -0.47377 0.41243 0.093073 FALSE
2 369926 370090 48 20 343670 343799 50 9 wp 161 152 150 156 171 169 82 128 206 352 379 0.077718 -0.071355 0.14223 0.46577 FALSE
2 370116 370259 49 20 343841 343984 51 9 wp 173 186 168 198 206 186 130 187 421 661 676 -0.33743 0.24644 -0.11105 0.52124 FALSE
2 370426 370558 53 20 344150 344282 53 9 wp 86 105 98 118 125 86 63 100 231 417 319 -0.24252 0.35244 -0.19317 0.40081 FALSE
2 370843 370993 56 20 344571 344718 57 9 wp 85 86 84 210 173 176 69 116 337 597 516 -0.59889 0.75281 0.35351 0.098293 FALSE
2 371313 371456 57 20 345009 345157 58 9 wp 94 124 131 211 199 145 88 124 392 593 621 -0.35856 0.69841 -0.053571 0.77606 FALSE
2 371868 371996 59 20 345571 345717 62 9 wp 112 110 91 154 171 110 72 101 282 457 536 -0.21247 0.64212 -0.20654 0.3903 FALSE
2 372010 372163 60 20 345731 345885 63 9 wp 100 162 128 144 143 141 105 166 270 433 465 -0.5487 -0.11572 0.23243 0.21575 FALSE
2 372479 372631 65 20 346215 346340 69 9 wp 170 179 174 164 195 166 119 158 419 753 663 -0.15876 0.49383 -0.51609 0.0039542 FALSE
2 373381 373553 70 20 347088 347240 77 9 wp 126 146 171 105 127 89 75 84 124 189 183 0.3885 -0.593 0.10277 0.6516 FALSE
2 373891 374040 73 20 347607 347729 81 9 wp 123 122 124 114 144 139 66 95 194 260 308 0.1274 0.02374 0.055594 0.79638 FALSE
2 374388 374534 79 20 348099 348243 86 9 wp 181 161 163 195 177 175 72 119 289 523 434 0.35064 0.48868 -0.40811 0.090427 FALSE
2 374489 374631 80 20 348199 348341 87 9 wp 142 144 152 163 179 111 65 84 250 358 339 0.479 0.45012 -0.43774 0.06843 FALSE
2 375092 375226 86 20 348799 348930 92 9 wp 136 176 157 203 163 134 78 117 275 451 389 0.19299 0.29874 -0.23192 0.27001 FALSE
2 375210 375372 87 20 348916 349058 94 9 wp 136 170 151 193 143 134 70 103 316 591 467 0.32769 0.76246 -0.74725 0.0038508 FALSE
2 375516 375681 90 20 349280 349412 99 9 wp 151 183 176 146 161 134 115 180 309 544 518 -0.27982 -0.009197 -0.22493 0.20726 FALSE
2 376351 376496 92 20 350058 350199 102 9 wp 90 135 102 134 151 89 83 86 149 197 204 -0.1655 -0.54189 0.70657 0.035174 FALSE
2 376720 376848 95 20 350428 350576 105 9 wp 119 153 127 175 157 155 70 91 201 343 333 0.231 0.21315 0.05181 0.80051 FALSE
2 376865 377009 96 20 350572 350717 107 9 wp 164 196 191 208 203 172 90 146 271 496 376 0.15564 0.059707 -0.0032373 0.98567 FALSE
2 377159 377292 99 20 350865 351005 109 9 wp 90 106 105 147 139 133 96 100 226 362 319 -0.48043 -0.032969 0.48702 0.038831 FALSE
2 377710 377842 104 20 351421 351543 117 9 wp 93 104 99 180 157 149 70 97 297 427 382 -0.24809 0.51658 0.17378 0.40082 FALSE
2 378328 378452 112 20 352044 352159 124 9 wp 146 127 126 126 110 104 101 161 345 513 465 -0.44912 0.13219 -0.39817 0.077154 FALSE
2 378463 378600 113 20 352170 352312 125 9 wp 116 121 127 121 94 84 99 122 243 345 362 -0.36114 -0.12293 -0.18835 0.36199 FALSE
2 379052 379199 114 20 352752 352902 128 9 wp 117 186 143 129 162 95 68 146 255 320 322 0.015851 -0.089349 -0.14444 0.64468 FALSE
2 379219 379378 116 20 352926 353060 129 9 wp 130 181 168 222 210 168 108 177 296 447 412 -0.32101 -0.18981 0.49207 0.0055729 FALSE
2 379402 379541 118 20 353074 353240 130 9 wp 237 272 241 231 233 213 127 168 443 740 650 0.2692 0.40793 -0.58219 0.00071879 FALSE
2 380169 380312 125 20 353876 354037 136 9 wp 129 196 169 180 163 169 71 135 165 185 256 0.19881 -0.63996 0.676 0.0014792 FALSE
2 380390 380503 126 20 354092 354214 137 9 wp 159 178 169 199 183 162 88 166 273 433 413 -0.063052 -0.067857 0.14577 0.42065 FALSE
2 380519 380664 127 20 354227 354373 138 9 wp 183 189 195 233 173 201 84 113 311 584 504 0.44955 0.58783 -0.51491 0.032512 FALSE
2 380702 380824 128 20 354409 354539 139 9 wp 231 294 239 259 236 242 92 148 384 687 648 0.60328 0.61471 -0.68902 8.2792e-05 FALSE
2 380854 381005 129 20 354566 354710 140 9 wp 171 155 200 193 202 173 89 158 375 493 573 0.032548 0.34104 -0.25898 0.15767 FALSE
2 381015 381168 130 20 354721 354877 141 9 wp 178 279 234 207 196 148 95 174 339 382 537 0.29863 0.036587 -0.38288 0.11657 FALSE
2 381204 381352 131 20 354910 355058 142 9 wp 104 148 140 127 124 120 89 95 202 241 295 -0.010878 -0.22803 0.13127 0.57835 FALSE
2 381413 381553 133 20 355098 355252 143 9 wp 169 239 201 179 163 225 109 147 399 611 637 0.16348 0.45427 -0.56614 0.017178 FALSE
2 381611 381741 134 20 355299 355431 144 9 wp 202 220 215 187 169 171 122 173 393 445 568 0.037768 0.045454 -0.34473 0.074345 FALSE
2 381779 381925 135 20 355470 355621 145 9 wp 211 299 263 205 234 186 140 213 370 451 491 0.05568 -0.3079 -0.020185 0.90505 FALSE
2 381957 382112 136 20 355670 355802 146 9 wp 145 239 235 199 216 162 112 166 301 411 466 0.071911 -0.13315 0.014982 0.93615 FALSE
2 382118 382279 137 20 355810 355971 147 9 wp 256 349 324 316 331 223 166 235 553 998 841 0.12972 0.34536 -0.46624 0.014028 FALSE
2 382293 382428 138 20 355984 356128 148 9 wp 168 189 206 189 185 226 97 179 515 766 698 -0.02486 0.65229 -0.5772 0.01019 FALSE
2 382461 382619 139 20 356149 356301 149 9 wp 199 228 202 269 282 266 137 192 550 1076 818 -0.14071 0.65654 -0.3058 0.20785 FALSE
2 382626 382803 140 20 356308 356465 150 9 wp 132 208 186 243 259 193 98 133 428 788 631 0.097401 0.76617 -0.38345 0.090295 FALSE
2 382810 382956 141 20 356505 356655 151 9 wp 152 248 220 181 193 171 95 148 153 308 300 0.27373 -0.58751 0.3856 0.038263 FALSE
2 383096 383246 142 20 356790 356914 152 9 wp 164 148 188 180 183 194 91 145 232 361 344 0.020476 -0.22455 0.35465 0.078519 FALSE
2 383273 383411 143 20 356966 357104 153 9 wp 239 281 237 264 266 239 113 151 231 517 457 0.44265 -0.064077 0.059461 0.75879 FALSE
2 383426 383582 144 20 357131 357277 154 9 wp 195 239 254 231 238 234 108 174 313 542 525 0.2172 0.067397 -0.056349 0.74387 FALSE
2 383757 383887 148 20 357451 357580 157 9 wp 133 150 129 156 135 177 88 144 217 368 337 -0.23182 -0.22574 0.38929 0.10506 FALSE
2 383929 384073 149 20 357624 357766 158 9 wp 194 225 231 227 219 195 120 144 308 475 521 0.21558 0.067154 -0.11177 0.52162 FALSE
2 384657 384839 155 20 358408 358557 169 9 wp 187 255 246 172 206 162 66 106 190 277 321 0.92764 -0.023616 -0.34736 0.068796 FALSE
2 384991 385110 158 20 358683 358801 173 9 wp 129 152 150 97 106 96 48 80 112 187 176 0.6858 -0.32563 -0.22578 0.35235 FALSE
2 385133 385289 161 20 358827 358960 175 9 wp 148 173 198 154 176 151 49 84 148 218 255 0.89678 0.0051083 -0.13743 0.51711 FALSE
2 385286 385457 163 20 358976 359148 176 9 wp 99 141 148 205 194 182 55 66 170 337 261 0.59611 0.43106 0.13325 0.53701 FALSE
2 385494 385623 164 20 359142 359313 179 9 wp 167 259 221 250 244 208 81 80 204 296 325 0.90326 0.11374 -0.013988 0.94784 FALSE
2 385635 385781 165 20 359322 359468 181 9 wp 153 199 148 203 236 239 62 117 253 392 375 0.42794 0.31037 0.10813 0.64753 FALSE
2 385791 385931 166 20 359482 359624 182 9 wp 123 190 152 174 183 161 73 106 224 324 363 0.29962 0.1259 0.010409 0.95766 FALSE
2 386406 386553 169 20 360102 360248 185 9 wp 191 234 229 182 209 177 138 193 434 703 850 -0.095018 0.34532 -0.5723 0.00085191 FALSE
2 386561 386731 170 20 360256 360398 186 9 wp 157 203 214 206 213 152 109 186 348 515 635 -0.10705 0.1243 -0.15617 0.36824 FALSE
2 386726 386858 171 20 360417 360551 187 9 wp 252 280 233 253 256 202 141 168 486 683 709 0.22244 0.37286 -0.51166 0.0090983 FALSE
2 386888 387049 172 20 360587 360748 188 9 wp 180 209 230 201 214 158 129 161 311 437 460 0.010202 -0.16703 0.029513 0.86532 FALSE
2 387026 387176 173 20 360718 360870 189 9 wp 211 269 233 212 247 221 84 135 305 478 459 0.63444 0.28848 -0.37971 0.032419 FALSE
2 387200 387338 174 20 360897 361033 190 9 wp 182 221 230 194 248 189 105 129 217 298 305 0.35214 -0.41407 0.38503 0.033346 FALSE
2 387351 387490 175 20 361045 361208 191 9 wp 118 130 162 182 198 189 54 62 168 270 263 0.73929 0.36406 0.087427 0.68862 FALSE
2 387663 387809 178 20 361360 361494 193 9 wp 128 164 161 177 157 136 50 81 116 187 182 0.71974 -0.32992 0.36006 0.10712 FALSE
2 387805 387951 179 20 361527 361675 194 9 wp 155 179 194 201 189 183 61 76 144 261 202 0.86724 -0.080353 0.17588 0.39638 FALSE
2 387990 388146 180 20 361688 361840 195 9 wp 203 282 249 205 224 223 58 79 175 276 284 1.3435 0.19777 -0.38687 0.048163 FALSE
2 388704 388840 189 20 362397 362533 205 9 wp 100 140 116 177 190 168 40 41 129 244 211 1.0496 0.6099 -0.043541 0.85969 FALSE
2 389078 389200 194 20 362732 362880 209 9 wp 110 164 119 144 162 137 33 50 94 149 174 1.1693 0.10124 0.050193 0.84556 FALSE
2 389321 389478 196 20 363030 363164 211 9 wp 98 115 112 153 160 170 37 63 115 173 228 0.63474 0.14199 0.40901 0.097215 FALSE
2 389663 389809 198 20 363297 363476 213 9 wp 99 110 121 132 139 109 36 48 82 111 104 0.89765 -0.39205 0.56842 0.04353 FALSE
2 389802 389933 199 20 363498 363641 214 9 wp 174 224 216 223 221 159 53 69 81 182 173 1.2529 -0.40445 0.35259 0.099209 FALSE
2 390066 390188 200 20 363765 363883 215 9 wp 165 256 246 244 251 175 83 102 157 222 308 0.75051 -0.3557 0.34263 0.16734 FALSE
2 390225 390373 201 20 363922 364074 216 9 wp 137 184 177 181 167 146 92 122 186 273 257 0.13721 -0.47812 0.44483 0.021481 FALSE
2 390421 390543 202 20 364096 364242 217 9 wp 131 191 211 194 232 169 83 144 196 266 329 0.16084 -0.41019 0.54961 0.006397 FALSE
2 390728 390872 204 20 364416 364575 220 9 wp 133 170 188 197 203 155 128 171 235 336 358 -0.3668 -0.58889 0.7425 3.4516e-05 FALSE
2 397279 397411 7 20 370976 371130 6 10 wp 102 125 133 113 143 150 82 108 186 245 269 -0.16098 -0.33841 0.49447 0.031568 FALSE
2 397407 397562 9 20 371113 371269 7 10 wp 151 196 201 170 167 140 77 142 234 367 304 0.2591 -0.155 -0.067299 0.72055 FALSE
2 397568 397710 10 20 371257 371409 8 10 wp 131 182 170 242 243 211 100 142 288 470 412 -0.081013 0.052828 0.45317 0.011622 FALSE
2 397713 397860 11 20 371446 371574 9 10 wp 165 190 176 200 219 171 96 169 342 533 553 -0.058651 0.2165 -0.091944 0.60203 FALSE
2 397866 398026 12 20 371582 371746 10 10 wp 172 176 171 188 171 197 102 198 440 940 818 -0.24477 0.65346 -0.5799 0.043398 FALSE
2 398011 398162 13 20 371736 371880 11 10 wp 137 141 169 183 178 148 128 217 530 1008 887 -0.68635 0.58977 -0.42992 0.033462 FALSE
2 398183 398314 14 20 371899 372034 12 10 wp 190 240 207 210 241 152 183 300 601 1211 1073 -0.66336 0.34573 -0.45711 0.045961 FALSE
2 398822 398947 17 20 372539 372669 17 10 wp 156 183 186 164 179 193 70 107 155 240 235 0.49794 -0.3869 0.39665 0.046146 FALSE
2 398967 399140 18 20 372701 372865 18 10 wp 172 249 220 213 212 162 71 97 149 240 235 0.85188 -0.33286 0.18369 0.34688 FALSE
2 399209 399327 21 20 372929 373049 20 10 wp 129 150 137 140 169 117 37 34 110 216 202 1.4652 0.6453 -0.64079 0.012703 FALSE
2 399692 399813 29 20 373367 373543 28 10 wp 133 146 144 184 247 178 54 73 185 323 299 0.66198 0.4372 0.058938 0.79236 FALSE
2 399853 399977 31 20 373575 373699 30 10 wp 125 166 174 162 179 95 66 69 192 297 292 0.67281 0.28084 -0.40437 0.19076 FALSE
2 399997 400126 32 20 373681 373846 31 10 wp 183 198 192 191 214 190 69 121 278 462 469 0.53094 0.45056 -0.42276 0.021976 FALSE
2 400146 400286 33 20 373863 374003 32 10 wp 193 195 220 183 269 167 77 101 239 455 408 0.69252 0.38171 -0.39341 0.16154 FALSE
2 400305 400441 34 20 374024 374165 33 10 wp 117 156 163 180 174 186 86 132 302 398 459 -0.073996 0.19803 0.09303 0.61963 FALSE
2 400468 400600 35 20 374177 374320 34 10 wp 149 237 208 158 218 184 88 158 302 399 534 0.20548 0.1207 -0.21957 0.34753 FALSE
2 400622 400781 36 20 374355 374495 35 10 wp 139 188 167 174 213 122 85 152 245 356 436 -0.001016 -0.082379 0.095637 0.68099 FALSE
2 400809 400947 37 20 374525 374667 36 10 wp 134 189 173 196 168 159 146 178 315 439 597 -0.48205 -0.18884 0.24638 0.24643 FALSE
2 401115 401272 38 20 374837 374993 37 10 wp 106 154 162 148 177 128 76 105 167 244 251 0.13935 -0.35067 0.43217 0.036605 FALSE
2 401303 401442 39 20 375004 375161 38 10 wp 230 273 266 261 295 230 88 139 311 584 610 0.69176 0.49308 -0.48803 0.0055328 FALSE
2 401433 401593 41 20 375175 375322 39 10 wp 191 243 255 264 234 226 77 126 283 522 496 0.69272 0.45276 -0.40158 0.024951 FALSE
2 402387 402537 53 20 376124 376265 53 10 wp 160 175 189 160 206 143 44 64 108 181 197 1.2076 -0.059153 -0.011591 0.95882 FALSE
2 402685 402827 58 20 376399 376576 55 10 wp 166 199 177 202 208 204 42 67 135 225 199 1.2459 0.14059 0.016179 0.94038 FALSE
2 402831 402957 59 20 376521 376691 56 10 wp 132 149 179 185 193 176 49 53 132 184 172 1.089 0.035856 0.21017 0.35854 FALSE
2 403169 403296 63 20 376878 377014 59 10 wp 147 151 159 169 166 171 39 51 117 199 167 1.272 0.20013 -0.07821 0.74222 FALSE
2 404001 404158 73 20 377723 377859 70 10 wp 156 193 128 153 176 162 48 67 125 202 181 0.98082 -0.079998 0.093421 0.75294 FALSE
2 404137 404287 74 20 377855 378005 71 10 wp 174 213 199 222 233 211 64 73 186 318 266 1.015 0.26108 -0.099813 0.6162 FALSE
2 404310 404466 75 20 378031 378177 72 10 wp 143 177 173 163 155 144 41 79 139 212 179 0.97589 -0.059671 -0.056546 0.79928 FALSE
2 404449 404608 77 20 378170 378329 73 10 wp 251 302 292 283 303 260 60 73 244 406 405 1.5889 0.75531 -0.77814 4.4664e-05 FALSE
2 404627 404772 78 20 378349 378494 74 10 wp 175 230 220 235 241 180 67 122 246 309 300 0.66004 -0.016646 0.061981 0.73918 FALSE
2 404786 404915 79 20 378482 378637 75 10 wp 156 199 210 194 233 154 88 127 200 272 294 0.31747 -0.3834 0.39821 0.033471 FALSE
2 404948 405087 80 20 378667 378807 76 10 wp 180 208 220 207 200 191 79 126 261 477 510 0.49973 0.3726 -0.41947 0.020708 FALSE
2 405103 405254 81 20 378817 378955 77 10 wp 133 190 196 164 170 138 79 154 180 271 357 0.09209 -0.423 0.26622 0.16004 FALSE
2 406621 406763 4 21 1447 1570 3 11 wp 216 247 210 189 194 204 176 269 495 744 759 -0.47048 -0.049863 -0.17178 0.30882 FALSE
[truncated: 38,897 more rows]
