# Supplementary material for: The complex pattern of epigenomic variation between natural yeast strains at single-nucleosome resolution
Source: Epigenetics Chromatin. 2015 Jul 31;8:26. doi: 10.1186/s13072-015-0019-3 (PMC4520285; doi:10.1186/s13072-015-0019-3)
Supplement: Additional file 22: — Table of SNEP detection between BY and YJM strains. [file 13072_2015_19_MOESM22_ESM.zip › Supplementary_File_16/BY_YJM_H3K14ac_wpunr_snep.tab]

chr_BY lower_bound_BY upper_bound_BY index_nuc_BY chr_YJM lower_bound_YJM upper_bound_YJM index_nuc_YJM cur_index form BY_Mnase_Seq_1 BY_Mnase_Seq_2 BY_Mnase_Seq_3 YJM_Mnase_Seq_7 YJM_Mnase_Seq_8 YJM_Mnase_Seq_9 BY_H3K14ac_36 BY_H3K14ac_37 BY_H3K14ac_53 YJM_H3K14ac_40 YJM_H3K14ac_41 YJM_H3K14ac_42 manipMnase_Seq strainYJM manipMnase_Seq:strainYJM pvalsGLM snep_index
1 30057 30208 1 8 3504 3634 1 1 wp 91 130 145 70 95 108 210 116 560 89 110 99 -0.57986 -0.74409 0.31542 0.18977 FALSE
1 30622 30782 5 8 4087 4232 7 1 wp 141 186 167 140 192 105 308 127 698 172 187 208 -0.49013 -0.1686 -0.03557 0.86818 FALSE
1 30818 30963 6 8 4271 4413 8 1 wp 160 236 231 200 279 166 341 146 721 211 248 200 -0.27272 -0.062736 0.083104 0.747 FALSE
1 31270 31409 8 8 4748 4886 10 1 wp 126 176 173 174 205 91 228 96 549 132 171 148 -0.15308 -0.0923 0.046058 0.8863 FALSE
1 31519 31649 9 8 4963 5073 11 1 wp 148 141 144 170 163 169 233 138 599 162 129 149 -0.47749 -0.34203 0.53158 0.0033044 FALSE
1 31890 32025 13 8 5306 5479 16 1 wp 138 171 144 187 159 203 417 259 979 349 258 367 -1.2382 -0.022547 0.28643 0.2069 FALSE
1 32197 32347 16 8 5638 5789 19 1 wp 165 192 190 181 174 170 548 312 1242 366 282 453 -1.3023 -0.18421 0.10533 0.63113 FALSE
1 32678 32829 21 8 6120 6248 25 1 wp 126 139 126 133 148 154 310 184 916 276 188 254 -1.1229 -0.13668 0.27005 0.21503 FALSE
1 32835 32965 22 8 6260 6406 26 1 wp 180 202 170 208 166 177 347 176 914 263 203 261 -0.66264 -0.15295 0.12797 0.43984 FALSE
1 33133 33270 23 8 6578 6738 27 1 wp 196 253 236 207 210 155 369 123 847 184 226 218 -0.20736 -0.20536 -0.078106 0.76251 FALSE
1 33299 33460 24 8 6770 6905 28 1 wp 111 158 154 139 150 135 190 112 524 160 170 157 -0.27114 0.059308 -0.07121 0.69939 FALSE
1 33473 33634 25 8 6919 7078 29 1 wp 160 192 227 168 191 166 388 216 950 297 188 300 -0.75372 -0.20073 0.042586 0.8336 FALSE
1 33641 33823 26 8 7117 7268 30 1 wp 203 208 181 205 191 179 459 235 1267 286 224 332 -0.98577 -0.37311 0.30273 0.11327 FALSE
1 33925 34069 28 8 7365 7485 32 1 wp 160 165 157 151 115 105 484 268 1137 216 113 224 -1.3043 -1.0087 0.60137 0.018346 FALSE
1 34124 34278 30 8 7565 7707 35 1 wp 147 176 159 151 123 128 478 249 1052 224 129 207 -1.2298 -0.90368 0.6219 0.0022741 FALSE
1 34803 34920 35 8 8202 8362 44 1 wp 145 207 197 187 207 168 463 230 938 270 198 225 -0.93463 -0.47597 0.49282 0.0027702 FALSE
1 34976 35095 36 8 8398 8529 45 1 wp 126 143 141 124 129 127 333 144 751 173 151 151 -0.8857 -0.55423 0.42466 0.020189 FALSE
1 35321 35477 38 8 8780 8923 49 1 wp 150 153 172 149 157 168 453 249 1182 313 219 294 -1.2874 -0.37683 0.35414 0.034887 FALSE
1 35635 35761 41 8 9075 9203 52 1 wp 194 247 226 196 159 174 573 299 1219 377 207 365 -1.0134 -0.39756 0.047988 0.85651 FALSE
1 35782 35939 42 8 9248 9380 54 1 wp 121 191 172 125 127 143 432 214 974 239 191 282 -1.0762 -0.39826 0.094958 0.58001 FALSE
1 35964 36078 43 8 9396 9544 55 1 wp 155 170 153 180 142 147 343 171 679 257 222 303 -0.68074 0.14118 -0.1915 0.28403 FALSE
1 36085 36237 44 8 9525 9679 56 1 wp 163 197 206 180 144 205 281 190 761 247 177 317 -0.46727 0.029718 -0.13339 0.66248 FALSE
1 36247 36364 45 8 9676 9808 57 1 wp 86 137 137 117 146 93 208 96 547 147 163 168 -0.52267 0.016207 -0.049441 0.8086 FALSE
1 36522 36666 46 8 9959 10099 58 1 wp 197 251 257 202 193 201 428 222 1169 303 286 343 -0.64842 -0.12476 -0.13276 0.39232 FALSE
1 36672 36822 47 8 10112 10262 59 1 wp 185 239 215 168 193 183 387 201 950 312 249 321 -0.57873 0.0037869 -0.25341 0.11552 FALSE
1 36834 36962 48 8 10271 10405 60 1 wp 186 215 208 206 223 171 464 245 1162 353 294 418 -0.92539 -0.0054524 -0.039956 0.79597 FALSE
1 36971 37143 49 8 10413 10586 61 1 wp 221 185 224 238 240 225 397 287 1057 381 280 442 -0.82346 0.079799 0.045292 0.8713 FALSE
1 37145 37259 50 8 10587 10699 62 1 wp 140 178 158 139 176 122 273 143 661 203 175 204 -0.49435 -0.085296 -0.061108 0.72948 FALSE
1 37705 37851 54 8 11145 11293 66 1 wp 133 209 205 183 168 140 398 192 971 266 214 249 -0.8196 -0.27947 0.10944 0.5114 FALSE
1 37888 38012 55 8 11326 11457 67 1 wp 128 178 198 191 178 191 293 129 711 217 225 229 -0.46311 0.077 0.063536 0.70828 FALSE
1 38224 38370 59 8 11663 11808 70 1 wp 179 206 207 200 207 195 210 119 532 180 123 199 0.14436 0.018992 -0.014902 0.93151 FALSE
1 38394 38545 60 8 11831 11980 71 1 wp 165 167 146 192 163 186 171 88 394 169 132 191 0.23215 0.37962 -0.2252 0.28091 FALSE
1 38550 38698 61 8 11995 12166 72 1 wp 132 191 155 185 184 185 141 87 394 130 99 129 0.31158 0.014673 0.1834 0.3269 FALSE
1 38738 38885 62 8 12181 12315 73 1 wp 157 229 187 188 193 196 153 93 404 116 90 128 0.49834 -0.16041 0.15658 0.39593 FALSE
1 38892 39035 63 8 12334 12488 74 1 wp 136 161 205 157 165 151 154 66 491 123 115 103 0.29489 -0.1355 0.034781 0.88768 FALSE
1 39202 39338 64 8 12645 12776 75 1 wp 199 214 215 223 238 198 393 159 788 268 275 295 -0.41657 0.11716 -0.072218 0.65275 FALSE
1 39354 39501 65 8 12792 12942 76 1 wp 154 194 211 197 201 171 287 148 573 202 189 221 -0.21747 0.034944 -0.027594 0.87125 FALSE
1 39516 39651 66 8 12960 13097 77 1 wp 122 145 126 146 160 142 201 116 514 163 140 174 -0.39551 0.0001367 0.1673 0.3655 FALSE
1 39684 39800 67 8 13126 13254 78 1 wp 137 188 175 147 145 124 212 104 510 132 176 158 -0.035564 -0.0096086 -0.2735 0.13734 FALSE
1 39825 39967 68 8 13286 13421 79 1 wp 177 224 232 201 189 137 156 79 446 151 107 118 0.61883 -0.011765 -0.27448 0.13891 FALSE
1 39979 40108 69 8 13452 13576 80 1 wp 141 169 182 150 168 140 136 72 298 88 95 100 0.62011 -0.055971 -0.06712 0.73494 FALSE
1 40138 40290 70 8 13581 13732 81 1 wp 145 146 137 159 159 149 117 65 245 77 88 74 0.65678 -0.067089 0.16735 0.42547 FALSE
1 40297 40454 72 8 13737 13897 82 1 wp 143 169 163 175 185 152 130 63 300 81 93 94 0.63013 -0.075147 0.16107 0.41719 FALSE
1 40614 40738 74 8 14057 14178 85 1 wp 144 181 193 184 186 155 97 45 202 85 71 79 1.2568 0.23817 -0.23775 0.25177 FALSE
1 40746 40867 76 8 14204 14334 87 1 wp 129 152 158 145 163 173 66 52 203 78 55 61 1.1344 0.074792 0.041534 0.85603 FALSE
1 41059 41213 79 8 14500 14653 92 1 wp 160 173 187 190 180 172 94 59 263 93 69 79 1.016 0.022878 0.015694 0.93792 FALSE
1 41237 41369 80 8 14681 14814 93 1 wp 171 184 150 199 207 180 96 51 215 74 76 92 1.1554 0.20685 -0.018984 0.92545 FALSE
1 41353 41524 81 8 14823 14962 94 1 wp 180 174 199 170 174 158 119 71 240 74 61 93 1.0009 -0.166 0.001611 0.99364 FALSE
1 41671 41843 83 8 15098 15280 97 1 wp 78 110 115 136 145 119 41 28 138 59 48 67 1.2611 0.58344 -0.19833 0.46482 FALSE
1 42149 42264 85 8 15594 15712 99 1 wp 146 131 150 147 147 107 179 89 414 147 156 147 0.011238 0.20289 -0.32338 0.086843 FALSE
1 42301 42440 86 8 15781 15907 100 1 wp 162 178 182 193 161 173 278 172 677 219 181 216 -0.45132 -0.096534 0.09032 0.59763 FALSE
1 42475 42644 87 8 15934 16086 101 1 wp 116 204 196 207 184 161 335 196 816 220 208 251 -0.72853 -0.20399 0.29011 0.083746 FALSE
1 42647 42759 88 8 16077 16199 102 1 wp 155 153 128 136 133 115 241 127 624 157 140 173 -0.47761 -0.25895 0.047166 0.79773 FALSE
1 42864 42980 89 8 16314 16422 103 1 wp 152 232 258 212 227 179 367 169 839 189 204 225 -0.41813 -0.34372 0.2754 0.094089 FALSE
1 43006 43185 90 8 16464 16574 104 1 wp 134 172 167 146 138 147 303 168 870 197 185 208 -0.78285 -0.34271 0.19273 0.27007 FALSE
1 43187 43343 91 8 16631 16771 105 1 wp 204 225 209 189 193 180 433 283 1136 268 224 306 -0.87331 -0.4396 0.23301 0.20331 FALSE
1 43402 43554 92 8 16851 17001 106 1 wp 153 221 195 189 178 162 554 297 1237 319 255 372 -1.2254 -0.37353 0.25211 0.1099 FALSE
1 43740 43888 94 8 17176 17334 109 1 wp 134 211 177 174 171 187 394 195 1138 303 298 371 -0.97873 0.04334 -0.024169 0.9019 FALSE
1 43898 44048 95 8 17347 17504 110 1 wp 182 199 216 240 225 203 535 350 1417 438 385 505 -1.2839 -0.016391 0.15619 0.37706 FALSE
1 44071 44194 97 8 17516 17643 112 1 wp 171 222 219 234 226 207 462 173 979 297 324 368 -0.69442 0.12148 -0.01419 0.94103 FALSE
1 44200 44356 99 8 17654 17816 114 1 wp 156 175 196 198 162 212 289 175 770 317 243 345 -0.54332 0.34992 -0.24431 0.22994 FALSE
1 44388 44527 101 8 17841 18001 115 1 wp 161 205 228 216 223 206 279 181 628 270 234 302 -0.24922 0.31151 -0.20859 0.20336 FALSE
1 44578 44704 102 8 18027 18153 116 1 wp 173 206 212 249 226 260 231 94 490 231 188 237 0.22167 0.48971 -0.1901 0.25715 FALSE
1 44769 44905 103 8 18220 18348 117 1 wp 197 250 267 253 247 213 180 91 393 176 154 187 0.76734 0.42276 -0.44281 0.0097887 FALSE
1 44909 45061 104 8 18356 18503 118 1 wp 169 227 215 214 266 251 153 66 335 171 184 178 0.82304 0.75122 -0.50728 0.0037518 FALSE
1 45101 45259 105 8 18542 18704 119 1 wp 150 176 185 168 169 154 114 62 300 122 112 97 0.79865 0.29439 -0.37162 0.055024 FALSE
1 45895 46026 107 8 19345 19479 121 1 wp 185 226 207 181 197 222 259 132 665 201 187 210 -0.068841 0.0026858 -0.060873 0.71753 FALSE
1 46049 46201 108 8 19499 19647 122 1 wp 143 170 199 163 155 155 260 141 596 200 198 210 -0.29932 0.07131 -0.20206 0.24685 FALSE
1 46224 46378 109 8 19660 19842 123 1 wp 112 146 139 149 180 176 239 127 617 237 215 277 -0.61149 0.38436 -0.053034 0.76244 FALSE
1 46374 46546 110 8 19840 19999 124 1 wp 167 208 177 195 174 197 290 161 638 230 161 255 -0.33741 9.8563e-05 0.019662 0.92291 FALSE
1 46543 46702 111 8 20013 20140 125 1 wp 143 121 159 143 131 162 237 99 468 180 112 151 -0.25196 -0.082394 0.10426 0.70946 FALSE
1 46675 46802 112 8 20117 20269 126 1 wp 125 180 152 163 159 155 153 75 411 148 102 160 0.2283 0.18949 -0.14308 0.44545 FALSE
1 46847 46967 113 8 20293 20421 127 1 wp 143 178 187 176 199 123 162 83 353 110 112 142 0.42635 0.065748 -0.11857 0.52821 FALSE
1 46982 47129 114 8 20459 20616 128 1 wp 129 167 165 208 202 183 93 50 263 126 118 114 0.89051 0.64906 -0.30362 0.11634 FALSE
1 47854 47993 127 8 21281 21443 139 1 wp 187 200 211 213 231 200 70 39 133 82 73 65 1.9535 0.62895 -0.5454 0.0090507 FALSE
1 48007 48161 128 8 21457 21611 140 1 wp 163 140 154 183 177 189 79 37 171 80 45 76 1.3571 0.26988 -0.034295 0.90368 FALSE
1 48190 48315 129 8 21631 21757 141 1 wp 93 113 120 92 109 76 58 34 142 49 58 48 1.1488 0.202 -0.45998 0.10908 FALSE
1 48663 48840 131 8 22107 22267 143 1 wp 132 165 138 166 156 158 281 152 708 214 160 207 -0.70096 -0.16762 0.29061 0.09871 FALSE
1 48827 49001 132 8 22275 22436 144 1 wp 122 146 159 133 144 132 246 144 609 173 156 189 -0.55568 -0.15743 0.077039 0.67163 FALSE
1 49169 49331 135 8 22635 22778 147 1 wp 191 182 162 171 166 161 220 141 459 178 140 151 -0.014811 -0.099231 -0.035836 0.88519 FALSE
1 49304 49463 136 8 22750 22912 148 1 wp 144 162 130 135 165 106 158 83 301 121 114 117 0.31421 0.12069 -0.25486 0.23885 FALSE
1 49651 49771 139 8 23097 23220 150 1 wp 158 202 191 194 192 174 129 53 272 91 75 130 0.95984 0.17934 -0.17454 0.36645 FALSE
1 49810 49954 140 8 23264 23406 152 1 wp 124 131 171 163 139 107 86 37 210 79 71 53 1.0707 0.12605 -0.20968 0.45365 FALSE
1 49971 50114 142 8 23418 23573 153 1 wp 155 181 162 163 190 191 91 37 207 98 84 83 1.2693 0.47714 -0.36883 0.071548 FALSE
1 50133 50274 144 8 23593 23725 155 1 wp 144 182 162 176 160 186 86 40 176 74 86 64 1.356 0.35769 -0.27501 0.22877 FALSE
1 50951 51106 154 8 24394 24542 165 1 wp 139 220 217 173 196 159 72 32 191 42 69 59 1.6756 0.050437 -0.18702 0.4468 FALSE
1 51514 51660 160 8 24970 25112 172 1 wp 158 232 248 216 243 191 110 45 251 110 114 110 1.3403 0.53558 -0.52334 0.0054657 FALSE
1 52039 52176 163 8 25481 25627 175 1 wp 120 107 103 150 122 153 112 75 289 192 131 208 0.13695 0.91862 -0.58049 0.05274 FALSE
1 52209 52339 164 8 25665 25795 176 1 wp 158 165 120 172 161 156 131 134 403 223 126 218 -0.001547 0.44485 -0.33613 0.40664 FALSE
1 52369 52503 165 8 25819 25951 177 1 wp 115 174 163 133 154 144 181 102 526 170 153 188 -0.12765 0.17321 -0.25489 0.16297 FALSE
1 52510 52652 166 8 25966 26127 178 1 wp 193 248 200 213 200 202 293 160 731 225 211 245 -0.19944 0.0063868 -0.08484 0.6065 FALSE
1 52783 52945 167 8 26258 26419 179 1 wp 174 199 201 252 195 232 246 138 546 270 200 230 -0.049136 0.3532 -0.12747 0.50891 FALSE
1 52990 53106 168 8 26437 26563 180 1 wp 236 212 200 242 233 227 214 138 446 249 222 305 0.30274 0.66191 -0.58019 0.014516 FALSE
1 53835 53994 178 8 27303 27449 188 1 wp 172 235 238 206 205 194 298 152 616 211 225 261 -0.082813 0.15319 -0.26025 0.11569 FALSE
1 54021 54177 179 8 27470 27604 189 1 wp 124 192 192 114 186 150 241 131 559 188 177 182 -0.21789 0.018546 -0.20478 0.30121 FALSE
1 54174 54324 180 8 27620 27778 190 1 wp 180 270 237 237 217 192 488 239 1165 317 350 354 -0.77469 -0.075454 -0.028894 0.84899 FALSE
1 54374 54507 182 8 27799 27955 192 1 wp 164 185 160 168 154 204 341 194 828 306 246 338 -0.7492 0.1672 -0.13589 0.48122 FALSE
1 54664 54822 184 8 28137 28285 195 1 wp 153 202 171 179 202 154 389 211 874 273 271 298 -0.83168 -0.031733 0.03466 0.83337 FALSE
1 54893 55043 185 8 28364 28496 196 1 wp 108 175 188 158 178 110 212 86 522 119 139 103 -0.070647 -0.30971 0.21657 0.46126 FALSE
1 55051 55208 186 8 28502 28655 197 1 wp 260 324 327 270 303 234 357 155 818 250 257 297 0.15111 0.092058 -0.28794 0.059728 FALSE
1 55227 55369 187 8 28686 28827 198 1 wp 140 149 188 176 165 119 177 118 480 134 136 144 -0.026525 -0.11032 0.033245 0.86656 FALSE
1 55415 55543 188 8 28856 28998 199 1 wp 107 135 140 135 172 132 130 56 330 115 106 78 0.28523 0.058509 0.12226 0.57792 FALSE
1 55558 55717 189 8 29012 29169 200 1 wp 184 231 191 218 181 187 179 88 387 164 129 164 0.55784 0.26692 -0.33478 0.060132 FALSE
1 55740 55876 190 8 29191 29326 201 1 wp 123 180 180 170 171 195 136 55 284 145 134 141 0.69974 0.62445 -0.48325 0.01206 FALSE
1 55934 56052 191 8 29368 29499 202 1 wp 137 177 182 158 131 141 169 84 394 120 145 134 0.29609 0.10793 -0.32916 0.080029 FALSE
1 56069 56195 192 8 29518 29668 203 1 wp 170 181 204 202 200 223 295 148 628 247 215 293 -0.28976 0.26865 -0.11484 0.48902 FALSE
1 56229 56371 193 8 29678 29837 204 1 wp 145 185 188 187 167 194 344 177 779 265 233 280 -0.66132 0.045837 0.021641 0.89662 FALSE
1 56402 56550 194 8 29851 30004 205 1 wp 132 132 149 147 169 144 290 170 738 254 240 251 -0.85492 0.1138 0.01816 0.91679 FALSE
1 56750 56896 196 8 30199 30347 207 1 wp 211 271 273 258 256 180 615 247 1093 351 316 368 -0.73858 -0.16177 0.017152 0.93119 FALSE
1 56964 57104 197 8 30416 30555 208 1 wp 214 196 201 215 253 188 511 299 1315 355 326 341 -1.1099 -0.2548 0.32679 0.030719 FALSE
1 57110 57250 198 8 30562 30709 209 1 wp 165 148 188 163 160 164 448 260 1290 274 235 319 -1.2707 -0.43621 0.37187 0.042589 FALSE
1 57255 57415 199 8 30714 30866 210 1 wp 164 211 199 191 173 204 515 356 1256 398 306 376 -1.2833 -0.25338 0.22747 0.36476 FALSE
1 57479 57621 200 8 30927 31073 211 1 wp 209 258 258 218 276 219 555 282 1220 367 278 380 -0.84493 -0.22897 0.18456 0.21019 FALSE
1 57641 57801 201 8 31092 31250 212 1 wp 174 237 221 203 208 182 572 330 1324 422 303 444 -1.1747 -0.17105 0.062314 0.72839 FALSE
1 57817 57975 202 8 31268 31427 213 1 wp 127 180 180 172 190 135 292 116 687 187 206 196 -0.45172 -0.048293 0.058919 0.76112 FALSE
1 57994 58163 203 8 31471 31613 214 1 wp 195 254 256 239 253 195 541 325 1433 373 314 391 -1.0239 -0.29115 0.23399 0.10842 FALSE
1 58183 58343 204 8 31633 31793 215 1 wp 173 203 205 203 191 179 395 264 994 337 247 324 -0.86947 -0.11107 0.070964 0.72116 FALSE
1 58362 58506 205 8 31818 31958 216 1 wp 188 282 235 280 282 196 393 187 768 270 234 279 -0.30078 -0.026154 0.11048 0.49641 FALSE
1 58618 58741 206 8 32067 32216 217 1 wp 144 175 182 216 175 170 147 63 324 123 133 121 0.5937 0.3071 -0.16257 0.38555 FALSE
1 58807 58939 208 8 32264 32391 219 1 wp 170 215 166 199 204 227 140 89 313 114 87 127 0.65085 0.01443 0.1627 0.49215 FALSE
1 59207 59351 213 8 32642 32802 224 1 wp 178 220 213 225 222 181 98 72 247 112 98 127 1.2045 0.46434 -0.44618 0.018057 FALSE
1 59330 59498 214 8 32780 32935 225 1 wp 197 223 199 250 204 205 127 77 303 116 78 124 0.95206 0.10105 -0.033664 0.86825 FALSE
1 59522 59662 215 8 32976 33114 226 1 wp 112 139 128 162 143 177 81 68 246 104 69 112 0.59694 0.29715 0.037807 0.89314 FALSE
1 59703 59837 216 8 33137 33291 227 1 wp 168 158 157 189 193 210 117 75 285 91 90 113 0.68002 0.071591 0.19697 0.39855 FALSE
1 59988 60147 218 8 33435 33593 229 1 wp 154 179 160 175 174 219 144 98 391 158 87 147 0.30406 0.077527 0.11353 0.70804 FALSE
1 60165 60301 219 8 33607 33754 230 1 wp 107 134 133 162 117 181 152 90 428 190 109 159 -0.13548 0.26932 0.02507 0.93949 FALSE
1 60327 60473 220 8 33760 33915 231 1 wp 125 146 153 164 134 153 195 129 436 174 127 235 -0.24542 0.19949 -0.12542 0.67958 FALSE
1 60454 60608 221 8 33909 34060 232 1 wp 137 139 142 177 147 200 263 200 653 258 160 307 -0.82501 0.064642 0.24491 0.52943 FALSE
1 60631 60769 222 8 34081 34219 233 1 wp 162 218 229 191 188 203 441 223 965 297 252 369 -0.76447 -0.053442 -0.02373 0.88823 FALSE
1 60804 60938 223 8 34256 34392 234 1 wp 193 227 213 211 192 196 433 183 1153 285 235 320 -0.72119 -0.19984 0.10067 0.60294 FALSE
1 60950 61096 224 8 34407 34562 235 1 wp 158 177 144 185 160 161 348 206 874 230 225 255 -0.89956 -0.21639 0.27236 0.10698 FALSE
1 61261 61405 225 8 34713 34857 236 1 wp 140 176 178 200 193 173 428 222 1054 269 224 259 -1.0972 -0.3708 0.54843 0.00088333 FALSE
1 61411 61569 226 8 34861 35018 237 1 wp 158 133 136 176 166 166 297 155 954 249 172 242 -0.91617 -0.18554 0.40198 0.13791 FALSE
1 61578 61720 227 8 35030 35172 238 1 wp 138 177 143 168 150 155 398 277 1087 297 241 301 -1.2887 -0.29978 0.328 0.13645 FALSE
1 61728 61889 228 8 35185 35344 239 1 wp 149 136 146 152 159 184 388 236 896 329 207 365 -1.1813 -0.023487 0.19931 0.51399 FALSE
1 61887 62023 229 8 35357 35477 240 1 wp 118 161 148 175 170 121 313 173 767 209 182 257 -0.87768 -0.15746 0.2622 0.13264 FALSE
1 62038 62168 230 8 35494 35641 241 1 wp 127 124 117 113 133 132 237 152 586 198 134 195 -0.75144 -0.1295 0.14246 0.54739 FALSE
1 62305 62457 233 8 35755 35909 243 1 wp 139 185 145 194 147 160 204 129 472 137 105 187 -0.15591 -0.17518 0.25344 0.34793 FALSE
1 62470 62597 234 8 35923 36049 244 1 wp 202 168 171 171 208 187 214 128 590 166 148 191 -0.070929 -0.069703 0.10005 0.65545 FALSE
1 62734 62880 235 8 36185 36330 245 1 wp 160 198 215 216 221 202 366 210 872 280 205 305 -0.67705 -0.097437 0.23731 0.14321 FALSE
1 62899 63056 236 8 36349 36506 246 1 wp 224 253 234 251 286 206 505 252 1100 275 332 380 -0.72204 -0.1317 0.16677 0.35618 FALSE
1 63071 63208 237 8 36521 36660 247 1 wp 198 248 243 280 220 212 412 243 952 309 200 317 -0.585 -0.21147 0.24029 0.26065 FALSE
1 63220 63377 238 8 36696 36832 248 1 wp 150 200 164 180 148 173 302 215 804 232 195 272 -0.72339 -0.16456 0.11405 0.63359 FALSE
1 63390 63542 239 8 36851 36995 249 1 wp 99 123 113 157 133 146 281 131 645 169 147 189 -0.96991 -0.26016 0.62304 0.00073086 FALSE
1 63689 63820 241 8 37140 37299 252 1 wp 129 159 153 145 163 139 158 81 375 97 102 132 0.20441 -0.090835 0.09031 0.64137 FALSE
1 63873 63983 242 8 37324 37474 254 1 wp 127 177 208 212 198 212 134 63 337 107 91 118 0.63731 0.065613 0.20557 0.29025 FALSE
1 64037 64159 243 8 37487 37613 255 1 wp 121 143 141 175 175 165 129 55 221 71 60 87 0.63733 -0.14002 0.46715 0.028206 FALSE
1 65073 65220 253 8 38527 38672 270 1 wp 155 188 169 149 187 160 66 30 140 58 41 61 1.7933 0.23047 -0.29733 0.20217 FALSE
1 65255 65396 256 8 38706 38846 271 1 wp 151 197 200 182 166 158 83 39 234 64 54 63 1.3404 -0.13593 0.0046012 0.98294 FALSE
1 65427 65580 257 8 38872 39000 272 1 wp 117 163 156 118 110 100 86 31 195 41 54 32 1.189 -0.45938 0.033411 0.89831 FALSE
1 65672 65800 258 8 39139 39269 273 1 wp 70 109 119 111 134 80 61 20 143 34 37 31 1.1372 -0.27357 0.38162 0.26194 FALSE
1 66336 66486 267 8 39787 39935 283 1 wp 108 151 143 128 137 121 130 47 262 60 54 47 0.55553 -0.6389 0.56457 0.01603 FALSE
1 66786 66985 273 8 40230 40406 289 1 wp 223 239 210 222 181 189 298 153 753 118 91 156 -0.13334 -0.90798 0.70016 0.00037746 FALSE
1 67593 67725 284 8 41044 41194 296 1 wp 195 206 210 206 181 188 323 164 644 193 137 216 -0.25189 -0.30544 0.19575 0.29214 FALSE
1 67749 67887 285 8 41175 41336 297 1 wp 145 183 212 191 167 179 325 155 669 212 140 176 -0.4405 -0.35274 0.33176 0.078995 FALSE
1 69461 69612 292 8 42913 43060 302 1 wp 149 158 190 168 165 130 274 124 534 137 134 184 -0.25595 -0.2672 0.14165 0.43136 FALSE
1 69913 70063 294 8 43355 43495 303 1 wp 160 171 168 105 123 92 201 77 338 99 81 98 0.33872 -0.39113 -0.27631 0.18108 FALSE
1 70207 70359 296 8 43649 43808 304 1 wp 170 196 189 139 149 88 114 57 253 93 86 84 1.0621 0.10361 -0.69364 0.00078573 FALSE
1 70440 70585 297 8 43916 44051 305 1 wp 124 141 114 159 144 135 60 28 128 73 69 66 1.489 0.73971 -0.55556 0.02268 FALSE
1 70597 70753 298 8 44041 44200 306 1 wp 177 199 203 198 174 179 49 22 105 72 47 71 2.3983 0.90492 -0.99633 1.1689e-05 FALSE
1 70733 70863 299 8 44145 44310 307 1 wp 101 130 121 166 131 144 29 19 90 78 44 56 2.0514 1.1853 -0.87563 0.0012161 FALSE
1 71757 71903 300 8 45190 45361 308 1 wp 168 183 158 197 184 165 158 116 376 127 110 148 0.2679 -0.025021 0.099292 0.64897 FALSE
1 71871 72024 301 8 45299 45457 309 1 wp 141 153 119 189 143 161 146 81 336 126 80 140 0.2186 0.063124 0.16661 0.54519 FALSE
1 71981 72140 303 8 45427 45604 311 1 wp 148 168 149 197 179 204 126 98 331 108 88 125 0.37823 -0.045926 0.34598 0.15323 FALSE
1 73027 73161 316 8 46464 46605 322 1 wp 133 146 121 144 155 186 131 74 281 99 63 100 0.35708 -0.14977 0.40921 0.16136 FALSE
1 73582 73732 319 8 47017 47169 325 1 wp 118 154 130 127 144 97 169 82 434 103 110 100 -0.061004 -0.29914 0.14797 0.46015 FALSE
1 73810 73960 320 8 47247 47397 326 1 wp 149 139 174 149 148 135 214 116 481 180 174 157 -0.14714 0.1168 -0.23759 0.19175 FALSE
1 73974 74112 321 8 47410 47548 327 1 wp 191 218 191 199 177 155 321 173 669 261 227 236 -0.31336 0.074654 -0.27531 0.098738 FALSE
1 74147 74289 322 8 47581 47725 328 1 wp 130 153 136 151 151 163 212 126 572 186 193 183 -0.42508 0.1193 0.012471 0.94474 FALSE
1 74332 74479 323 8 47770 47918 330 1 wp 198 199 210 234 219 169 364 176 813 267 282 270 -0.47669 0.073592 -0.066324 0.68208 FALSE
1 74677 74838 326 8 48118 48274 334 1 wp 146 192 194 191 228 186 253 120 637 203 180 202 -0.21901 0.040276 0.12714 0.45704 FALSE
1 75288 75414 331 8 48703 48834 339 1 wp 141 165 134 152 183 117 171 122 411 158 132 177 -0.05854 0.13827 -0.13138 0.58495 FALSE
1 75450 75596 333 8 48872 49029 340 1 wp 199 277 203 270 244 209 289 154 658 210 170 281 -0.038508 0.034687 0.034764 0.87383 FALSE
1 75592 75726 334 8 49025 49161 341 1 wp 169 216 186 218 184 172 310 182 690 249 187 268 -0.41163 0.0051284 -0.017712 0.91963 FALSE
1 75759 75909 335 8 49174 49343 342 1 wp 180 170 185 191 183 184 360 216 887 257 243 333 -0.78334 -0.03577 0.071477 0.69681 FALSE
1 75916 76068 336 8 49349 49497 343 1 wp 197 207 200 229 203 217 427 286 1034 297 193 293 -0.90829 -0.4307 0.51107 0.044824 FALSE
1 76370 76522 339 8 49806 49960 345 1 wp 168 183 179 221 204 217 379 274 1001 360 270 366 -1.0077 0.011308 0.24458 0.30508 FALSE
1 76533 76681 340 8 49968 50118 346 1 wp 220 256 254 287 239 236 468 269 984 314 251 404 -0.62624 -0.1087 0.15007 0.50156 FALSE
1 76698 76838 341 8 50136 50286 347 1 wp 192 226 213 278 242 251 359 211 919 307 239 353 -0.55862 0.06472 0.20523 0.20516 FALSE
1 76844 77003 342 8 50279 50437 348 1 wp 137 181 153 177 168 210 217 151 509 236 144 233 -0.30098 0.18906 0.039064 0.89786 FALSE
1 77003 77135 343 8 50452 50595 349 1 wp 141 206 178 201 260 199 199 133 415 213 150 200 0.069616 0.29065 0.022439 0.92202 FALSE
1 77167 77323 344 8 50611 50761 350 1 wp 171 154 184 220 165 197 139 94 391 122 101 147 0.39293 0.037226 0.13206 0.61126 FALSE
1 77677 77801 353 8 51097 51239 353 1 wp 136 179 145 218 164 194 89 57 260 81 75 89 0.8805 0.090503 0.21902 0.36762 FALSE
1 77811 77961 354 8 51254 51402 354 1 wp 183 209 183 198 196 191 126 58 331 91 84 90 0.87662 -0.12458 0.12756 0.50729 FALSE
1 77981 78117 356 8 51426 51557 355 1 wp 103 144 129 147 175 167 83 40 194 64 87 67 0.92875 0.27063 0.094116 0.67611 FALSE
1 79219 79364 373 8 52662 52818 372 1 wp 184 253 245 220 210 212 103 69 341 113 100 109 1.1245 0.16547 -0.26637 0.14967 FALSE
1 79672 79806 375 8 53111 53239 375 1 wp 208 277 225 199 211 199 362 189 974 276 235 252 -0.38872 -0.16447 -0.075073 0.63903 FALSE
1 79826 79970 376 8 53270 53411 376 1 wp 195 206 225 205 197 183 367 153 822 244 219 246 -0.39823 -0.10195 -0.018112 0.91211 FALSE
1 79999 80148 377 8 53444 53590 377 1 wp 206 213 232 211 205 256 320 203 793 294 253 348 -0.36384 0.20525 -0.17531 0.40795 FALSE
1 80162 80302 378 8 53604 53746 378 1 wp 191 248 247 216 232 205 378 171 721 208 269 297 -0.25489 0.044795 -0.13257 0.51704 FALSE
1 80332 80466 379 8 53775 53911 379 1 wp 179 233 246 206 194 179 270 125 545 182 182 183 0.13803 -0.0036169 -0.19724 0.24657 FALSE
1 80648 80840 383 8 54090 54284 381 1 wp 185 224 262 280 264 201 181 95 442 140 131 157 0.58529 0.058086 0.071901 0.67879 FALSE
1 81448 81602 389 8 54857 55022 389 1 wp 156 169 188 195 167 141 190 136 594 190 189 235 -0.14165 0.23394 -0.28646 0.14751 FALSE
1 81604 81749 390 8 55015 55171 390 1 wp 174 172 166 223 186 172 225 141 597 249 174 239 -0.22702 0.24976 -0.096139 0.6352 FALSE
1 81770 81897 391 8 55178 55336 392 1 wp 116 142 124 142 145 144 138 58 396 172 174 178 0.11272 0.68918 -0.53409 0.0047939 FALSE
1 81940 82078 392 8 55350 55490 393 1 wp 192 215 247 217 235 204 228 126 501 221 165 202 0.26555 0.22931 -0.24527 0.146 FALSE
1 82150 82297 393 8 55595 55749 394 1 wp 164 204 174 176 191 167 397 200 1041 254 246 292 -0.88039 -0.21506 0.17264 0.29345 FALSE
1 82305 82447 394 8 55733 55893 395 1 wp 131 155 157 149 168 157 448 253 1052 271 218 312 -1.3246 -0.35509 0.43378 0.0098422 FALSE
1 82466 82578 395 8 55913 56024 396 1 wp 248 362 286 321 309 214 621 284 1332 369 324 409 -0.65108 -0.23168 0.12337 0.42379 FALSE
1 82684 82836 396 8 56128 56278 397 1 wp 153 195 186 176 169 167 485 248 1166 298 287 287 -1.1453 -0.31486 0.23684 0.14437 FALSE
1 82842 82988 397 8 56287 56431 398 1 wp 205 294 237 247 276 213 576 280 1290 368 371 430 -0.87221 -0.082366 0.062825 0.66139 FALSE
1 83007 83160 398 8 56453 56605 399 1 wp 145 141 154 139 141 167 287 178 872 240 190 254 -0.87554 -0.12996 0.13294 0.52343 FALSE
1 83185 83345 399 8 56615 56761 400 1 wp 94 150 168 146 137 117 206 93 555 106 124 106 -0.3191 -0.47572 0.42368 0.074009 FALSE
1 83375 83543 401 8 56801 56959 402 1 wp 169 229 234 226 244 209 292 139 618 258 192 266 -0.071579 0.22804 -0.14094 0.39062 FALSE
1 83724 83868 403 8 57143 57285 405 1 wp 139 146 143 184 156 156 188 115 575 212 133 229 -0.30274 0.22304 -0.035095 0.8909 FALSE
1 83877 84015 404 8 57315 57457 406 1 wp 176 227 214 243 218 209 365 155 877 267 240 255 -0.46469 -0.038393 0.1395 0.38755 FALSE
1 84033 84175 405 8 57476 57620 407 1 wp 182 260 217 235 258 229 454 241 1090 353 257 380 -0.76173 -0.057543 0.17258 0.25611 FALSE
1 84210 84361 406 8 57649 57806 408 1 wp 142 149 151 199 162 189 299 160 833 278 242 315 -0.82502 0.20626 0.089466 0.59494 FALSE
1 84371 84530 407 8 57822 57970 409 1 wp 121 142 121 170 142 167 239 142 731 203 171 251 -0.79773 0.015581 0.28531 0.1975 FALSE
1 84636 84770 408 8 58079 58213 410 1 wp 120 202 183 173 185 120 96 51 244 83 84 74 1.0516 0.11994 -0.21466 0.40352 FALSE
1 84783 84943 409 8 58229 58364 411 1 wp 181 215 210 200 224 222 133 71 324 121 96 109 0.88249 0.10619 -0.031854 0.8636 FALSE
1 84977 85117 410 8 58407 58562 412 1 wp 179 231 218 229 261 207 144 75 323 92 81 96 0.87967 -0.2231 0.3532 0.059424 FALSE
1 85151 85306 411 8 58590 58744 413 1 wp 178 227 234 193 208 194 113 62 268 88 71 104 1.2011 0.03949 -0.15871 0.41126 FALSE
1 85522 85669 415 8 58981 59114 418 1 wp 189 232 257 201 221 203 139 86 316 107 79 96 0.97337 -0.17186 0.0378 0.83977 FALSE
1 85836 85972 417 8 59280 59417 421 1 wp 109 105 103 146 139 135 84 80 269 91 87 95 0.20645 0.10216 0.27655 0.28851 FALSE
1 85996 86116 418 8 59419 59561 422 1 wp 169 247 201 258 248 263 147 62 375 151 121 151 0.7938 0.37048 -0.065649 0.71106 FALSE
1 86159 86285 419 8 59601 59728 423 1 wp 189 201 180 214 229 163 205 107 490 159 156 150 0.19415 0.016737 0.042116 0.81063 FALSE
1 86301 86454 420 8 59745 59896 424 1 wp 186 241 256 217 252 221 233 125 514 170 195 203 0.3015 0.16064 -0.16216 0.33387 FALSE
1 86465 86593 421 8 59908 60040 425 1 wp 110 168 181 158 183 155 197 88 488 169 149 165 -0.049116 0.15137 -0.052464 0.77265 FALSE
1 86626 86762 422 8 60069 60205 426 1 wp 171 190 221 230 238 171 348 150 851 239 245 284 -0.49468 0.024939 0.085714 0.59904 FALSE
1 86787 86915 423 8 60224 60358 427 1 wp 138 165 160 176 197 114 291 163 721 216 189 207 -0.66434 -0.14255 0.18839 0.27841 FALSE
1 86952 87105 424 8 60399 60547 428 1 wp 217 277 288 268 322 248 339 208 829 306 226 256 -0.15996 -0.028049 0.10825 0.48801 FALSE
1 87234 87386 425 8 60678 60829 429 1 wp 138 163 182 183 198 190 371 206 889 294 252 292 -0.93264 -0.01795 0.24214 0.14271 FALSE
1 87589 87737 427 8 61028 61172 431 1 wp 226 309 242 243 309 215 407 228 1009 261 286 308 -0.40421 -0.14384 0.10199 0.52062 FALSE
1 87950 88079 430 8 61387 61521 433 1 wp 136 216 174 251 233 205 169 73 393 172 147 156 0.4205 0.39886 -0.024581 0.89001 FALSE
1 88139 88300 431 8 61577 61741 434 1 wp 148 166 178 154 183 158 115 64 274 74 76 89 0.79402 -0.12932 0.11711 0.56483 FALSE
1 88439 88597 435 8 61886 62021 436 1 wp 164 178 195 161 158 164 91 32 213 67 46 56 1.3908 -0.1611 -0.010952 0.96047 FALSE
1 88579 88758 436 8 62057 62184 438 1 wp 132 190 177 161 158 132 65 44 203 53 52 44 1.3763 -0.24052 0.078243 0.73701 FALSE
1 89521 89657 443 8 62964 63100 450 1 wp 167 219 196 162 191 190 76 36 165 62 64 73 1.7448 0.3176 -0.43318 0.042607 FALSE
1 89670 89845 445 8 63126 63286 451 1 wp 169 189 182 185 196 158 80 38 198 53 63 53 1.4724 -0.08413 0.056601 0.79546 FALSE
1 89822 89989 447 8 63265 63424 453 1 wp 124 152 136 166 180 149 90 41 172 50 52 48 1.0975 -0.23971 0.48237 0.040984 FALSE
1 90124 90273 452 8 63578 63716 455 1 wp 158 224 199 219 203 219 103 41 179 58 51 65 1.4955 -0.12178 0.25091 0.23156 FALSE
1 90296 90449 453 8 63744 63892 456 1 wp 164 252 242 277 262 218 92 56 205 58 53 63 1.5463 -0.24621 0.43403 0.032941 FALSE
1 90482 90634 455 8 63934 64075 459 1 wp 133 182 175 133 156 149 68 43 170 65 51 54 1.4687 0.064766 -0.24051 0.30041 FALSE
1 90802 90925 458 8 64218 64372 461 1 wp 99 131 118 171 181 144 68 36 151 68 58 57 1.114 0.3089 0.18177 0.45097 FALSE
1 90943 91109 459 8 64388 64516 462 1 wp 121 159 156 159 153 143 107 58 208 58 74 82 0.85846 -0.04499 0.089767 0.68024 FALSE
1 91126 91262 460 8 64527 64681 463 1 wp 154 173 186 157 176 154 121 80 407 111 83 104 0.48188 -0.18508 0.089133 0.6429 FALSE
1 91249 91403 461 8 64693 64827 464 1 wp 164 215 213 200 226 184 151 79 392 102 99 125 0.62529 -0.1143 0.13893 0.45101 FALSE
1 91428 91552 463 8 64839 64996 465 1 wp 146 172 126 201 163 202 180 108 421 170 127 154 -0.023998 0.10902 0.22206 0.35644 FALSE
1 91560 91706 464 8 65009 65147 466 1 wp 133 175 171 169 161 207 198 99 496 170 129 190 -0.027826 0.11897 0.038112 0.8622 FALSE
1 91743 91873 465 8 65185 65317 467 1 wp 136 164 162 189 208 182 249 123 657 204 167 216 -0.44027 0.022345 0.28342 0.10211 FALSE
1 91890 92034 466 8 65309 65477 468 1 wp 106 161 144 141 179 124 226 107 478 187 186 198 -0.32039 0.27965 -0.1867 0.30475 FALSE
1 92039 92191 467 8 65482 65649 469 1 wp 193 248 228 216 263 205 415 179 975 282 281 363 -0.52267 0.065066 -0.053844 0.73144 FALSE
1 92392 92514 469 8 65835 65955 471 1 wp 208 255 281 201 277 201 325 147 706 211 215 200 0.012768 -0.11138 -0.041054 0.80107 FALSE
1 92846 92989 470 8 66286 66432 472 1 wp 161 203 200 223 270 196 256 131 651 221 241 240 -0.18121 0.25829 0.0085673 0.9588 FALSE
1 92997 93137 471 8 66440 66588 473 1 wp 193 255 249 241 243 232 289 170 739 252 238 253 -0.10503 0.11055 -0.087564 0.58599 FALSE
1 93156 93311 472 8 66598 66746 474 1 wp 196 213 202 263 198 206 371 182 995 339 232 311 -0.6034 0.034917 0.067848 0.73979 FALSE
1 93491 93621 474 8 66935 67096 476 1 wp 136 161 175 213 197 208 321 184 776 222 182 273 -0.7736 -0.13768 0.51007 0.0023909 FALSE
1 93939 94072 479 8 67383 67512 480 1 wp 127 156 166 129 140 119 221 125 616 142 146 164 -0.39234 -0.26118 0.031481 0.86445 FALSE
1 94022 94162 480 8 67461 67604 481 1 wp 133 159 175 193 186 169 201 96 489 154 151 130 -0.054653 -0.032832 0.24487 0.17647 FALSE
1 94191 94347 482 8 67662 67790 483 1 wp 148 210 245 193 208 183 271 130 607 151 183 183 -0.071902 -0.16355 0.10505 0.55452 FALSE
1 94368 94520 483 8 67810 67929 484 1 wp 147 190 197 118 160 132 224 102 531 114 130 112 0.013268 -0.44548 0.046838 0.80143 FALSE
1 94581 94737 484 8 68029 68179 485 1 wp 184 203 206 195 249 162 414 233 924 259 298 293 -0.76095 -0.12071 0.12322 0.50268 FALSE
1 94759 94871 485 8 68178 68375 486 1 wp 86 107 106 150 150 115 218 96 583 222 246 213 -0.83965 0.47521 -0.024623 0.91437 FALSE
1 94924 95098 486 8 68384 68528 487 1 wp 143 208 205 179 194 192 347 199 920 300 223 276 -0.71049 -0.065008 0.07585 0.64376 FALSE
1 95092 95249 487 8 68533 68694 488 1 wp 148 216 217 169 193 198 255 141 638 214 190 208 -0.15364 0.047042 -0.11091 0.51387 FALSE
1 95429 95573 489 8 68878 69017 490 1 wp 87 146 143 137 140 83 107 39 251 75 72 60 0.64457 -0.077851 -0.0012489 0.99684 FALSE
1 95669 95809 490 8 69089 69250 492 1 wp 131 179 170 200 194 193 104 50 234 127 106 89 0.98275 0.53192 -0.25639 0.19006 FALSE
1 95825 96013 492 8 69268 69434 494 1 wp 163 188 213 207 186 228 102 57 281 99 91 79 1.0648 0.12039 0.0070154 0.97646 FALSE
1 96511 96631 501 8 69956 70076 502 1 wp 127 124 117 169 147 133 58 35 145 55 52 57 1.3122 0.25769 0.00045382 0.99855 FALSE
1 97599 97754 516 8 71015 71193 513 1 wp 135 129 162 214 195 200 67 39 166 79 54 78 1.3293 0.42844 0.065913 0.76192 FALSE
1 98699 98833 529 8 72143 72277 525 1 wp 142 147 146 183 152 146 106 59 260 85 79 81 0.71791 0.0053618 0.11526 0.58052 FALSE
1 98866 99007 530 8 72312 72444 526 1 wp 119 153 188 162 151 166 153 68 377 130 93 104 0.32795 -0.040453 0.088615 0.67782 FALSE
1 99013 99167 531 8 72455 72596 527 1 wp 195 196 221 207 231 180 249 120 505 190 164 224 0.14192 0.17205 -0.18411 0.27963 FALSE
1 99191 99322 532 8 72600 72759 528 1 wp 73 84 87 103 118 105 194 80 403 158 129 170 -0.79283 0.22898 0.16903 0.41337 FALSE
1 99331 99461 533 8 72772 72926 529 1 wp 186 201 225 260 247 251 385 185 879 343 285 337 -0.55987 0.21373 0.075695 0.62726 FALSE
1 99496 99658 534 8 72940 73099 530 1 wp 130 165 164 249 228 203 305 145 819 317 250 309 -0.7412 0.30999 0.23799 0.14847 FALSE
1 99657 99810 535 8 73101 73251 531 1 wp 208 230 218 219 183 276 455 263 1112 489 347 438 -0.81313 0.25403 -0.2175 0.3532 FALSE
1 99954 100077 536 8 73377 73513 532 1 wp 59 86 124 91 142 74 79 28 213 58 78 58 0.53141 0.20986 -0.035211 0.93998 FALSE
1 100125 100273 537 8 73565 73710 533 1 wp 144 195 156 189 173 139 137 79 345 89 110 82 0.49797 -0.19211 0.1877 0.37158 FALSE
1 100286 100434 538 8 73726 73861 534 1 wp 134 166 161 180 170 148 166 83 372 142 104 162 0.24216 0.18139 -0.09022 0.62937 FALSE
1 100427 100567 539 8 73869 74005 535 1 wp 143 175 189 137 203 179 225 113 438 146 137 196 0.0088376 0.044283 -0.026266 0.9081 FALSE
1 100580 100724 540 8 74021 74163 536 1 wp 212 248 226 206 230 191 291 148 624 229 210 278 0.026977 0.20557 -0.35849 0.028819 FALSE
1 100736 100888 541 8 74180 74328 537 1 wp 184 201 217 193 243 199 288 149 725 197 203 265 -0.25057 0.0090212 0.045461 0.78365 FALSE
1 100900 101045 542 8 74342 74488 538 1 wp 167 178 203 170 223 227 284 156 772 218 204 268 -0.43278 0.014355 0.14648 0.44332 FALSE
1 101052 101207 543 8 74493 74651 539 1 wp 155 159 220 186 172 234 310 169 748 280 240 272 -0.52624 0.16135 -0.022053 0.91566 FALSE
1 101357 101510 544 8 74797 74945 540 1 wp 87 112 157 65 94 69 100 27 195 48 81 30 0.87672 -0.12497 -0.52927 0.30231 FALSE
1 101525 101689 545 8 74976 75134 541 1 wp 205 263 272 279 293 233 126 57 275 81 95 86 1.3684 -0.0044234 0.10641 0.56915 FALSE
1 101737 101861 546 8 75177 75283 542 1 wp 128 183 206 183 210 196 66 36 187 46 42 57 1.538 -0.17068 0.34792 0.12361 FALSE
1 101902 102037 547 8 75339 75477 544 1 wp 197 280 253 242 253 233 77 44 211 76 70 54 1.8285 0.087004 -0.10572 0.59784 FALSE
1 102447 102581 552 8 75889 76040 550 1 wp 97 160 148 180 176 130 37 29 110 56 36 46 1.8701 0.44418 -0.19553 0.47694 FALSE
1 102601 102759 554 8 76062 76200 552 1 wp 152 203 165 183 191 171 82 26 179 51 48 37 1.5624 -0.24998 0.29864 0.19386 FALSE
1 102766 102918 555 8 76196 76360 554 1 wp 133 154 152 157 163 181 46 31 117 71 34 62 1.846 0.56245 -0.38767 0.14274 FALSE
1 102952 103111 557 8 76411 76544 556 1 wp 140 194 181 122 147 116 43 39 120 38 27 36 1.9962 -0.23214 -0.20502 0.445 FALSE
1 103309 103439 561 8 76752 76880 560 1 wp 125 192 171 206 171 149 65 26 143 41 61 41 1.7463 0.11122 -0.01699 0.95088 FALSE
1 103442 103596 562 8 76884 77036 562 1 wp 187 234 263 237 234 251 93 34 187 61 77 71 1.8025 0.21803 -0.15208 0.47576 FALSE
1 103629 103792 564 8 77066 77232 564 1 wp 128 190 185 175 203 142 67 26 150 56 67 46 1.7389 0.2977 -0.26726 0.26786 FALSE
1 103780 103929 566 8 77218 77368 565 1 wp 176 222 227 227 207 191 99 53 159 94 60 63 1.6199 0.21447 -0.23238 0.25353 FALSE
1 103940 104076 567 8 77378 77517 566 1 wp 160 235 224 247 248 165 98 67 209 81 91 78 1.3201 0.14503 -0.072429 0.77995 FALSE
1 104106 104266 568 8 77525 77710 567 1 wp 141 188 162 228 224 196 85 52 175 79 69 75 1.2952 0.27739 0.10363 0.6157 FALSE
1 104407 104533 571 8 77848 77979 569 1 wp 189 244 244 251 270 233 95 54 185 91 72 88 1.6575 0.34675 -0.20925 0.28311 FALSE
1 104567 104697 572 8 78001 78127 570 1 wp 137 196 200 177 182 189 93 40 192 73 73 61 1.3819 0.14547 -0.1163 0.58091 FALSE
1 104742 104865 573 8 78183 78307 571 1 wp 164 201 189 196 203 193 88 42 246 87 94 52 1.2782 0.15468 -0.077673 0.70564 FALSE
1 104889 105025 574 8 78332 78464 572 1 wp 187 254 258 232 234 188 157 65 336 112 96 99 1.0049 -0.057709 -0.05602 0.76074 FALSE
1 105057 105193 575 8 78493 78626 573 1 wp 144 161 170 164 177 175 186 81 360 128 150 139 0.25763 0.19151 -0.091103 0.6228 FALSE
1 105210 105346 576 8 78653 78785 574 1 wp 165 183 187 193 220 188 193 117 447 152 139 190 0.15331 0.11467 0.030792 0.86176 FALSE
1 105352 105499 577 8 78792 78940 575 1 wp 172 228 191 219 214 208 221 111 448 138 146 153 0.24595 -0.067768 0.16727 0.34099 FALSE
1 105536 105679 578 8 78976 79121 576 1 wp 163 199 188 168 217 185 209 107 600 198 173 195 -0.0063516 0.15408 -0.1225 0.47863 FALSE
1 105698 105820 579 8 79139 79283 577 1 wp 182 236 253 243 243 226 241 108 582 200 169 204 0.22914 0.12308 -0.053183 0.75007 FALSE
1 105849 106002 580 8 79290 79445 578 1 wp 161 256 235 217 231 224 245 129 585 242 202 227 0.11536 0.28345 -0.25027 0.13077 FALSE
1 106096 106243 581 8 79543 79687 579 1 wp 119 171 186 137 168 142 115 35 260 83 73 50 0.94994 -0.12341 0.02184 0.93673 FALSE
1 106491 106640 584 8 79910 80068 581 1 wp 182 226 196 241 205 217 122 58 307 86 87 112 1.0131 0.046981 0.069115 0.71468 FALSE
1 107469 107603 593 8 80912 81049 595 1 wp 146 181 199 223 175 161 139 122 392 138 115 178 0.29024 0.11866 -0.048634 0.86646 FALSE
1 107599 107751 594 8 81040 81189 596 1 wp 105 136 129 104 147 134 222 95 507 101 129 139 -0.45514 -0.33531 0.37664 0.08754 FALSE
1 107907 108041 598 8 81349 81487 599 1 wp 143 162 141 170 150 197 250 131 556 233 171 219 -0.40868 0.18502 0.012132 0.95349 FALSE
1 108050 108204 599 8 81488 81644 600 1 wp 160 204 184 197 198 170 346 222 864 268 193 321 -0.7421 -0.11855 0.14214 0.5308 FALSE
1 108346 108490 603 8 81813 81931 602 1 wp 159 202 200 202 198 192 378 205 914 267 205 321 -0.74048 -0.12595 0.18655 0.25274 FALSE
1 108530 108672 604 8 81973 82115 603 1 wp 127 154 151 177 162 170 222 165 736 253 180 224 -0.67011 0.050499 0.16969 0.47255 FALSE
1 108886 109018 605 8 82328 82458 604 1 wp 222 253 258 199 271 222 65 25 167 72 69 83 2.2256 0.63259 -0.73759 0.00032777 FALSE
1 109022 109165 606 8 82469 82606 605 1 wp 156 179 175 195 175 200 87 33 145 82 72 99 1.5979 0.70211 -0.55893 0.0075789 FALSE
1 109191 109335 607 8 82633 82792 606 1 wp 132 133 118 143 132 145 72 53 202 87 75 116 0.90507 0.54784 -0.43957 0.085348 FALSE
1 109353 109507 608 8 82796 82948 607 1 wp 161 192 217 243 240 213 142 80 383 150 104 183 0.61061 0.34205 -0.072578 0.68428 FALSE
1 109531 109679 609 8 82968 83116 608 1 wp 167 165 153 179 159 165 191 87 474 126 127 134 0.082333 -0.12965 0.15732 0.39352 FALSE
1 109693 109832 610 8 83133 83271 609 1 wp 211 276 214 228 231 209 328 184 734 235 184 254 -0.17907 -0.12268 0.032719 0.84019 FALSE
1 109844 109992 611 8 83280 83431 610 1 wp 106 128 133 125 145 121 260 117 636 224 209 237 -0.75626 0.23237 -0.16085 0.37583 FALSE
1 110007 110147 612 8 83428 83587 611 1 wp 166 193 200 238 221 206 358 213 959 316 308 432 -0.76294 0.26943 -0.039079 0.83907 FALSE
1 110168 110314 613 8 83608 83754 612 1 wp 227 265 237 221 284 179 363 172 727 235 210 249 -0.14112 -0.096184 -0.024253 0.88163 FALSE
1 110324 110456 614 8 83769 83919 613 1 wp 115 106 139 193 170 152 263 159 639 280 182 257 -0.90179 0.20397 0.2866 0.213 FALSE
1 110595 110734 615 8 84016 84176 614 1 wp 111 147 163 192 180 194 124 80 296 146 130 106 0.39289 0.38169 0.034631 0.87622 FALSE
1 110750 110900 616 8 84187 84333 615 1 wp 145 216 217 191 210 183 167 67 318 116 128 110 0.72322 0.14586 -0.14431 0.43592 FALSE
1 110906 111067 617 8 84345 84504 616 1 wp 174 176 167 159 164 178 150 84 328 95 87 114 0.53741 -0.15615 0.088216 0.6589 FALSE
1 111224 111382 620 8 84658 84815 618 1 wp 157 141 149 137 166 166 132 62 263 96 70 98 0.62837 -0.027559 0.069661 0.77918 FALSE
1 111403 111545 621 8 84828 84978 620 1 wp 147 164 169 176 175 167 98 53 219 86 71 105 1.0433 0.28438 -0.19508 0.34077 FALSE
1 111557 111687 622 8 84990 85119 621 1 wp 190 211 208 205 200 184 130 56 284 101 81 114 1.0606 0.13378 -0.20439 0.28315 FALSE
1 111700 111856 623 8 85110 85254 622 1 wp 171 218 222 193 218 200 141 64 334 84 85 106 0.87395 -0.1568 0.1402 0.45899 FALSE
1 111835 111985 624 8 85269 85419 623 1 wp 228 238 254 243 242 231 140 92 368 100 87 116 0.93952 -0.19552 0.16488 0.36428 FALSE
1 112161 112311 626 8 85588 85723 625 1 wp 131 163 129 191 165 144 115 67 302 118 89 105 0.49555 0.17293 0.045358 0.8191 FALSE
1 112329 112475 627 8 85757 85909 626 1 wp 179 184 191 195 223 217 232 115 592 168 118 155 -0.051616 -0.26845 0.44344 0.011076 FALSE
1 112487 112629 628 8 85918 86062 627 1 wp 149 193 216 172 220 156 302 164 722 177 123 218 -0.42301 -0.41488 0.36954 0.074531 FALSE
1 112636 112786 629 8 86063 86222 628 1 wp 182 225 187 209 211 224 384 232 958 264 227 322 -0.74059 -0.17434 0.2731 0.11534 FALSE
1 112803 112937 630 8 86238 86372 629 1 wp 152 148 166 163 148 128 444 272 1038 297 209 288 -1.2731 -0.39661 0.28292 0.1811 FALSE
1 112944 113081 631 8 86378 86519 630 1 wp 208 216 217 236 230 195 525 299 1186 306 300 356 -0.99846 -0.29803 0.31684 0.037051 FALSE
1 113111 113263 632 8 86541 86694 631 1 wp 183 215 231 243 235 250 569 312 1388 432 293 390 -1.1753 -0.2344 0.42945 0.0099759 FALSE
1 113275 113425 633 8 86705 86849 632 1 wp 190 200 187 219 192 191 535 287 1231 341 252 340 -1.163 -0.35883 0.39647 0.010909 FALSE
1 113544 113694 634 8 86973 87134 633 1 wp 130 121 114 183 211 148 321 142 996 225 211 290 -1.1718 -0.078405 0.60893 0.037102 FALSE
1 113713 113863 635 8 87121 87296 634 1 wp 103 108 76 104 111 131 226 164 704 254 162 247 -1.2273 0.076984 0.16806 0.61009 FALSE
1 113880 114015 636 8 87288 87446 635 1 wp 126 126 133 149 147 146 324 229 891 261 177 300 -1.2506 -0.21128 0.38572 0.1882 FALSE
1 114039 114169 637 8 87469 87596 636 1 wp 118 93 95 108 116 107 289 191 819 231 150 230 -1.3866 -0.29664 0.37276 0.18379 FALSE
1 114171 114325 638 8 87616 87753 637 1 wp 135 108 130 130 101 131 313 171 983 263 158 280 -1.1876 -0.18805 0.11688 0.73221 FALSE
1 114342 114494 639 8 87765 87923 638 1 wp 197 199 190 226 223 210 568 333 1503 424 283 459 -1.3403 -0.24737 0.38902 0.078441 FALSE
1 114503 114662 640 8 87935 88067 639 1 wp 148 148 181 153 148 193 342 235 962 280 205 290 -1.0188 -0.2098 0.24696 0.33655 FALSE
1 114782 114932 641 8 88211 88362 640 1 wp 169 190 198 190 200 171 368 190 757 294 267 279 -0.5975 0.11453 -0.12618 0.44242 FALSE
1 114949 115097 642 8 88382 88530 641 1 wp 189 219 196 230 267 194 506 283 1102 288 272 357 -1.0067 -0.28982 0.45784 0.0042161 FALSE
1 115100 115246 643 8 88535 88674 642 1 wp 161 167 198 182 170 174 338 233 1002 291 191 306 -0.8914 -0.20187 0.1819 0.47975 FALSE
1 115274 115434 644 8 88705 88862 643 1 wp 209 255 254 252 265 278 422 204 1057 319 214 390 -0.51448 -0.04455 0.17747 0.45259 FALSE
1 115440 115586 645 8 88889 89029 644 1 wp 198 195 188 222 236 235 294 135 730 195 167 230 -0.27838 -0.14177 0.37181 0.025458 FALSE
1 115611 115763 646 8 89042 89196 645 1 wp 190 202 184 234 221 202 194 86 535 191 125 165 0.2508 0.099832 0.063774 0.74465 FALSE
1 115736 115883 647 8 89193 89343 646 1 wp 107 157 119 131 146 106 139 60 306 81 92 82 0.28486 -0.17644 0.15579 0.46865 FALSE
1 115907 116049 648 8 89364 89523 647 1 wp 207 244 235 274 270 211 157 83 282 102 85 111 1.0167 -0.069692 0.18381 0.31706 FALSE
1 116078 116241 649 8 89516 89666 648 1 wp 168 148 152 161 155 177 93 59 261 87 58 55 0.88645 -0.23559 0.2825 0.3531 FALSE
1 116236 116374 650 8 89670 89848 649 1 wp 171 206 205 264 220 256 81 54 251 83 59 94 1.2999 0.11209 0.22005 0.33258 FALSE
1 116885 117019 657 8 90315 90450 656 1 wp 157 220 203 205 244 159 94 27 144 49 55 55 1.7756 0.035134 0.010802 0.96662 FALSE
1 117003 117181 658 8 90480 90639 657 1 wp 183 148 200 159 173 168 49 31 147 50 61 47 1.9488 0.314 -0.43064 0.18124 FALSE
1 117504 117649 663 8 90936 91074 662 1 wp 153 149 176 114 125 118 42 26 137 42 34 30 1.9469 -0.11074 -0.33406 0.22418 FALSE
1 118510 118623 670 8 91935 92069 672 1 wp 118 178 127 186 194 99 160 54 359 126 146 137 0.30592 0.38754 -0.23919 0.4895 FALSE
1 118629 118790 672 8 92059 92219 673 1 wp 161 200 178 173 174 182 193 102 554 220 171 202 0.068847 0.32418 -0.3687 0.034551 FALSE
1 118812 118966 673 8 92276 92418 674 1 wp 146 200 208 221 244 182 212 113 481 216 202 172 0.12037 0.33905 -0.13379 0.43594 FALSE
1 119018 119160 675 8 92429 92586 675 1 wp 167 215 225 209 230 212 189 100 445 238 289 287 0.39831 0.94839 -0.86312 1.302e-06 FALSE
1 119168 119316 677 8 92594 92746 676 1 wp 185 282 252 279 268 228 237 70 488 218 246 262 0.57541 0.71977 -0.62506 0.0032641 FALSE
1 119347 119495 679 8 92783 92949 677 1 wp 135 156 183 157 173 145 101 58 248 122 141 144 0.89572 0.79877 -0.81538 2.6296e-05 FALSE
1 119530 119654 680 8 92960 93084 678 1 wp 126 185 160 130 172 125 75 30 167 52 73 44 1.4841 0.14035 -0.2997 0.26478 FALSE
1 119835 119982 681 8 93266 93414 679 1 wp 114 166 157 148 153 102 197 126 606 197 170 156 -0.37649 0.011205 -0.14795 0.49752 FALSE
1 120001 120150 682 8 93430 93580 680 1 wp 294 396 395 391 368 270 310 118 605 192 235 221 0.74258 0.12943 -0.22653 0.26488 FALSE
1 120184 120320 683 8 93633 93753 681 1 wp 109 107 139 134 130 126 168 105 478 143 157 181 -0.38192 0.17452 -0.059547 0.75444 FALSE
1 120334 120493 684 8 93760 93927 682 1 wp 124 138 140 118 111 138 203 87 410 132 106 139 -0.13073 -0.10801 -0.040102 0.83676 FALSE
1 120483 120625 685 8 93913 94087 683 1 wp 155 152 171 200 183 197 179 101 387 159 133 216 0.16152 0.35542 -0.098343 0.66442 FALSE
1 120633 120779 686 8 94063 94234 684 1 wp 158 187 195 200 184 170 182 113 391 151 125 138 0.28617 0.022287 -0.0050272 0.97787 FALSE
1 120818 120944 687 8 94251 94375 685 1 wp 165 188 205 205 180 154 146 60 326 105 86 121 0.76282 0.040502 -0.11239 0.55443 FALSE
1 121258 121402 692 8 94690 94842 691 1 wp 139 162 185 180 186 112 101 45 199 63 57 60 1.1493 -0.16224 0.11047 0.66839 FALSE
1 121576 121720 695 8 95012 95150 693 1 wp 164 247 228 213 210 211 112 52 200 74 52 60 1.4475 -0.20818 0.18554 0.36326 FALSE
1 121758 121887 696 8 95193 95316 695 1 wp 141 190 210 207 181 229 97 34 172 68 57 59 1.4899 0.061644 0.12512 0.67603 FALSE
1 122111 122273 702 8 95503 95653 699 1 wp 174 210 212 186 174 195 58 49 212 82 64 66 1.6068 0.23548 -0.35377 0.087948 FALSE
1 122248 122385 704 8 95678 95804 700 1 wp 142 165 154 170 165 178 60 28 159 50 42 51 1.6108 0.038432 0.097579 0.6832 FALSE
1 122521 122669 707 8 95956 96098 702 1 wp 121 158 148 137 172 127 51 34 116 32 50 42 1.734 0.075709 -0.066705 0.79948 FALSE
1 123229 123385 718 8 96661 96811 710 1 wp 134 220 186 155 183 148 62 36 156 63 45 42 1.7597 0.040595 -0.20506 0.40029 FALSE
1 123942 124092 727 8 97374 97522 720 1 wp 201 237 249 201 219 195 75 48 150 69 54 58 1.9692 0.16433 -0.34357 0.10232 FALSE
1 124274 124422 729 8 97702 97846 722 1 wp 145 197 202 220 209 153 70 46 134 59 57 56 1.7388 0.20306 -0.12551 0.58212 FALSE
1 124511 124659 730 8 97975 98097 723 1 wp 170 230 233 150 206 126 193 91 380 132 154 122 0.56741 0.066468 -0.48181 0.039063 FALSE
1 124769 124921 731 8 98199 98349 724 1 wp 150 149 163 161 144 168 298 193 737 220 235 268 -0.76076 0.00017386 0.013541 0.94679 FALSE
1 124932 125065 732 8 98368 98493 725 1 wp 161 175 176 202 215 231 303 144 645 239 179 288 -0.42623 0.1449 0.1764 0.39875 FALSE
1 125096 125224 733 8 98524 98653 726 1 wp 175 248 218 233 222 190 331 177 732 227 178 276 -0.30023 -0.095225 0.086591 0.59673 FALSE
1 125267 125407 734 8 98696 98842 727 1 wp 168 242 213 196 235 213 265 150 642 168 176 268 -0.10129 -0.0074529 0.042425 0.84933 FALSE
1 125549 125686 736 8 99005 99148 730 1 wp 137 159 144 161 138 133 140 78 332 95 85 102 0.35175 -0.17362 0.12538 0.53254 FALSE
1 126169 126329 742 8 99620 99757 737 1 wp 161 206 185 161 183 158 121 65 287 80 70 72 0.89917 -0.29434 0.13785 0.49397 FALSE
1 126949 127104 752 8 100378 100534 744 1 wp 168 237 237 225 227 266 264 129 564 244 189 231 0.07888 0.25049 -0.096568 0.59551 FALSE
1 127095 127246 753 8 100528 100675 745 1 wp 153 193 193 241 233 219 311 174 733 249 237 288 -0.51244 0.12968 0.21521 0.18864 FALSE
1 127279 127444 754 8 100712 100880 746 1 wp 174 166 152 180 180 212 373 208 970 362 250 319 -0.95103 0.072331 0.12085 0.579 FALSE
1 127443 127587 755 8 100867 101017 747 1 wp 165 199 187 189 168 127 430 216 1153 272 336 343 -0.97764 -0.067186 -0.14538 0.48516 FALSE
1 127624 127784 756 8 101058 101208 748 1 wp 172 190 215 199 187 205 423 306 1229 356 297 414 -1.0976 -0.098056 0.11668 0.62725 FALSE
1 127819 127958 757 8 101249 101385 749 1 wp 180 229 218 191 216 190 548 323 1452 389 258 338 -1.2038 -0.43618 0.34711 0.055878 FALSE
1 127975 128111 758 8 101389 101530 750 1 wp 181 184 186 213 254 219 498 269 1038 360 366 356 -1.0755 0.016068 0.27529 0.084464 FALSE
1 128177 128325 759 8 101589 101746 751 1 wp 107 136 153 141 136 96 361 153 878 195 219 201 -1.0896 -0.3259 0.21852 0.30433 FALSE
1 128317 128441 760 8 101741 101867 752 1 wp 131 168 172 175 174 136 386 215 1027 277 233 308 -1.0912 -0.17605 0.19817 0.23635 FALSE
1 128478 128597 761 8 101905 102024 754 1 wp 203 264 194 215 205 185 564 295 1261 370 314 459 -1.0225 -0.12036 -0.02932 0.86866 FALSE
1 128630 128744 762 8 102038 102197 755 1 wp 126 152 168 177 182 181 412 213 1022 328 220 370 -1.1915 -0.038868 0.29978 0.18042 FALSE
1 128776 128916 763 8 102207 102341 756 1 wp 171 186 195 165 167 151 452 216 1102 268 242 340 -0.97602 -0.2396 0.024872 0.87944 FALSE
1 128945 129074 764 8 102371 102493 757 1 wp 217 286 261 230 197 206 475 251 1154 223 173 292 -0.61803 -0.65493 0.36784 0.029441 FALSE
1 129210 129362 765 8 102634 102789 758 1 wp 247 316 321 318 317 278 495 219 1112 324 247 335 -0.35757 -0.2039 0.2324 0.10727 FALSE
1 129380 129534 766 8 102824 102963 759 1 wp 137 136 157 147 127 190 233 162 703 292 113 202 -0.65754 -0.06459 0.16398 0.7314 FALSE
1 129543 129702 767 8 102966 103127 760 1 wp 173 198 236 225 194 194 287 189 645 293 186 329 -0.29154 0.22963 -0.23176 0.41682 FALSE
1 129715 129869 768 8 103139 103295 761 1 wp 159 155 178 203 150 188 196 120 447 182 132 173 0.0057136 0.10011 0.016981 0.9416 FALSE
1 129873 130023 769 8 103301 103448 762 1 wp 154 170 152 182 167 180 189 109 479 138 93 152 -0.022006 -0.22589 0.35727 0.05956 FALSE
1 130041 130198 770 8 103463 103628 763 1 wp 194 183 186 214 175 200 169 86 445 114 84 105 0.40862 -0.3783 0.41803 0.0586 FALSE
1 130212 130368 771 8 103639 103798 764 1 wp 155 139 145 194 178 179 132 95 449 118 88 109 0.11157 -0.26154 0.56051 0.015804 FALSE
1 130690 130834 773 8 104115 104267 766 1 wp 114 144 143 133 153 132 163 109 565 151 137 152 -0.32704 -0.072122 0.11333 0.54504 FALSE
1 130859 131003 774 8 104287 104429 767 1 wp 187 175 185 212 145 195 288 156 634 201 161 320 -0.32723 0.082752 -0.093176 0.79569 FALSE
1 131020 131172 775 8 104445 104597 769 1 wp 131 172 202 159 160 189 291 186 676 268 176 239 -0.57968 -0.023628 0.027566 0.91436 FALSE
1 131208 131352 776 8 104632 104778 770 1 wp 224 290 230 258 234 256 357 229 857 287 188 291 -0.32493 -0.17325 0.16488 0.46816 FALSE
1 131365 131519 777 8 104789 104954 772 1 wp 167 185 203 218 184 192 306 175 795 247 179 281 -0.51159 -0.050872 0.12978 0.47481 FALSE
1 131740 131895 781 8 105166 105321 778 1 wp 194 258 227 249 232 227 298 158 669 190 153 257 -0.070736 -0.13493 0.17862 0.32062 FALSE
1 131922 132039 782 8 105348 105464 779 1 wp 173 221 173 174 161 174 199 142 584 143 122 140 -0.024329 -0.39257 0.21908 0.28758 FALSE
1 132152 132304 783 8 105580 105728 780 1 wp 135 191 152 194 199 208 435 263 1154 341 239 396 -1.2768 -0.13477 0.45272 0.055907 FALSE
1 132315 132457 784 8 105743 105885 781 1 wp 109 123 148 144 148 131 308 214 701 232 191 267 -1.1007 -0.12494 0.2605 0.32258 FALSE
1 132491 132639 785 8 105916 106060 782 1 wp 119 158 124 155 136 174 282 223 831 298 211 304 -1.0949 0.036401 0.16706 0.59195 FALSE
1 132649 132805 786 8 106076 106236 783 1 wp 111 122 145 142 121 204 222 176 587 257 199 249 -0.78324 0.23112 0.073149 0.83473 FALSE
1 132801 132962 788 8 106255 106394 784 1 wp 182 189 213 202 232 244 266 166 529 280 213 283 -0.13566 0.3852 -0.1882 0.39987 FALSE
1 132982 133128 789 8 106407 106554 785 1 wp 164 186 198 210 235 230 161 65 393 140 125 139 0.53994 0.21878 0.063647 0.72406 FALSE
1 133132 133284 790 8 106571 106729 786 1 wp 246 223 224 204 208 207 143 77 322 108 92 137 1.0265 0.086939 -0.2806 0.24088 FALSE
1 133312 133450 791 8 106737 106889 787 1 wp 199 206 186 218 222 259 107 61 286 108 81 111 1.0874 0.21458 0.0063158 0.98083 FALSE
1 133475 133596 792 8 106901 107060 788 1 wp 173 244 237 179 264 162 121 54 299 79 94 87 1.1755 -0.023895 -0.10985 0.68381 FALSE
1 133948 134091 797 8 107373 107535 795 1 wp 131 125 144 163 215 150 81 47 197 58 74 71 0.97724 0.11536 0.25442 0.30017 FALSE
1 134272 134439 801 8 107702 107863 797 1 wp 182 197 265 202 204 164 113 74 261 114 80 69 1.1491 -0.019829 -0.17739 0.49793 FALSE
1 134448 134598 802 8 107882 108029 798 1 wp 121 185 183 167 187 133 102 59 252 97 77 69 0.91299 0.032399 -0.054843 0.79248 FALSE
1 134779 134935 805 8 108205 108359 801 1 wp 130 229 242 219 272 185 194 75 453 163 169 184 0.44791 0.36675 -0.2058 0.41775 FALSE
1 134947 135062 806 8 108344 108488 802 1 wp 169 213 203 207 194 201 249 109 593 172 156 219 0.0033791 0.023814 0.00092067 0.99571 FALSE
1 135113 135231 807 8 108519 108661 803 1 wp 162 167 207 199 199 174 280 117 511 201 163 241 -0.11644 0.17079 -0.099374 0.60527 FALSE
1 135245 135399 808 8 108671 108821 804 1 wp 230 305 284 258 293 264 554 225 1140 398 385 391 -0.55031 0.093002 -0.11709 0.40873 FALSE
1 135412 135563 809 8 108837 108991 805 1 wp 145 164 175 185 184 186 406 207 945 325 321 320 -1.0087 0.10969 0.069238 0.67177 FALSE
1 135586 135719 810 8 109018 109136 806 1 wp 175 193 187 187 201 163 390 205 886 276 266 287 -0.74833 -0.051864 0.017009 0.91727 FALSE
1 135815 135942 811 8 109242 109366 807 1 wp 190 240 206 229 235 187 519 261 1256 350 331 321 -0.98692 -0.20937 0.22059 0.14668 FALSE
1 135963 136122 812 8 109390 109546 808 1 wp 162 219 205 206 249 186 559 285 1525 391 406 402 -1.2924 -0.13437 0.24393 0.10026 FALSE
1 136123 136276 813 8 109542 109700 809 1 wp 153 189 195 211 201 169 505 234 1129 347 305 324 -1.1173 -0.13377 0.22731 0.15168 FALSE
1 136291 136433 814 8 109717 109853 810 1 wp 184 222 205 175 228 148 443 176 978 279 253 228 -0.67317 -0.23603 0.059092 0.78126 FALSE
1 136464 136622 815 8 109885 110047 811 1 wp 197 215 230 231 225 217 400 219 959 313 267 370 -0.62254 0.056589 -0.0092482 0.95273 FALSE
1 136632 136774 816 8 110058 110200 812 1 wp 110 137 157 106 144 85 192 94 537 156 134 121 -0.29089 -0.14004 -0.15356 0.50279 FALSE
1 136834 136994 817 8 110261 110421 813 1 wp 188 274 263 206 256 163 400 202 890 278 277 281 -0.38083 -0.047932 -0.18584 0.2397 FALSE
1 137024 137159 818 8 110450 110590 814 1 wp 162 155 169 162 182 151 341 231 930 299 195 295 -0.95912 -0.15792 0.15431 0.53579 FALSE
1 137697 137838 824 8 111117 111271 819 1 wp 105 145 117 148 151 147 152 84 429 149 133 155 -0.14708 0.22515 0.039101 0.83762 FALSE
1 137832 137983 825 8 111250 111407 820 1 wp 178 227 203 234 225 226 263 157 626 224 186 273 -0.12516 0.15823 -0.0036346 0.98244 FALSE
1 137984 138127 826 8 111408 111551 821 1 wp 137 152 164 173 182 160 233 115 588 179 166 198 -0.34263 0.036443 0.12735 0.47287 FALSE
1 138141 138281 827 8 111568 111708 822 1 wp 174 172 174 207 188 208 302 156 684 225 172 245 -0.46119 -0.047447 0.23902 0.15643 FALSE
1 138315 138435 828 8 111739 111860 823 1 wp 169 193 198 201 211 182 242 143 606 191 190 226 -0.14886 0.08541 -0.021995 0.89711 FALSE
1 138583 138744 829 8 112012 112162 824 1 wp 107 144 140 144 162 129 258 142 598 183 181 150 -0.69027 -0.16908 0.30414 0.09504 FALSE
1 138775 138902 830 8 112202 112324 825 1 wp 145 180 184 168 169 120 294 135 629 124 163 150 -0.3855 -0.48023 0.30218 0.098184 FALSE
1 138943 139066 831 8 112368 112494 826 1 wp 89 117 132 96 110 101 179 91 401 122 106 115 -0.32412 -0.17935 0.025352 0.90281 FALSE
1 139503 139619 833 8 112924 113039 828 1 wp 79 107 88 98 84 103 74 34 228 52 50 60 0.46457 -0.17339 0.21756 0.43866 FALSE
1 139644 139779 834 8 113066 113204 829 1 wp 65 79 70 106 70 114 63 23 130 40 42 46 0.68625 0.063626 0.36668 0.35047 FALSE
1 141166 141298 835 8 114591 114731 830 1 wp 80 126 115 134 103 102 173 58 298 118 84 135 -0.069371 0.12161 -0.053059 0.85432 FALSE
1 141329 141463 836 8 114736 114890 831 1 wp 96 156 133 125 154 109 167 66 343 130 113 116 0.093487 0.11928 -0.12489 0.53246 FALSE
1 142170 142300 838 8 115595 115775 834 1 wp 100 125 129 157 187 145 187 87 341 143 109 150 -0.16334 0.138 0.30771 0.10904 FALSE
1 142675 142848 843 8 116126 116295 839 1 wp 142 181 151 163 151 157 220 159 589 145 118 160 -0.38361 -0.43266 0.40581 0.062609 FALSE
1 142847 143005 844 8 116294 116470 840 1 wp 148 165 136 165 145 186 199 117 465 164 126 145 -0.14236 -0.076376 0.20183 0.3719 FALSE
1 143894 144023 854 8 117325 117455 848 1 wp 139 138 126 134 147 131 342 196 960 249 196 250 -1.1777 -0.28049 0.2866 0.10113 FALSE
1 144046 144205 855 8 117481 117637 849 1 wp 174 214 199 190 180 170 409 218 1044 242 310 299 -0.81178 -0.15137 0.011483 0.95003 FALSE
1 144208 144347 856 8 117638 117800 851 1 wp 231 231 265 272 250 199 400 190 894 279 221 321 -0.34734 -0.061298 0.022374 0.88821 FALSE
1 144383 144542 858 8 117815 117973 853 1 wp 153 209 224 211 203 183 288 131 648 173 169 194 -0.18324 -0.18746 0.19911 0.24248 FALSE
1 144524 144671 859 8 117960 118097 854 1 wp 194 221 215 179 163 151 223 118 526 163 149 136 0.21737 -0.15468 -0.22113 0.21172 FALSE
1 144695 144821 860 8 118122 118256 855 1 wp 134 135 147 134 173 172 169 66 365 107 111 108 0.17445 -0.060038 0.24258 0.27824 FALSE
1 144822 144982 861 8 118275 118409 857 1 wp 128 132 145 99 139 99 132 61 359 68 69 88 0.28437 -0.44866 0.15726 0.47504 FALSE
1 144976 145133 862 8 118433 118584 858 1 wp 155 176 171 173 176 172 122 67 368 120 87 102 0.57647 -0.0075069 0.040791 0.83171 FALSE
1 145123 145286 863 8 118604 118724 859 1 wp 155 186 167 182 190 145 140 79 293 107 97 89 0.63435 -0.03962 0.040766 0.83349 FALSE
1 145902 146049 871 8 119335 119499 870 1 wp 145 178 174 195 168 194 85 55 209 74 68 64 1.1744 0.025147 0.12412 0.55475 FALSE
1 146289 146456 875 8 119719 119867 873 1 wp 192 284 253 216 216 197 126 47 243 67 65 69 1.4776 -0.25558 0.028612 0.88523 FALSE
1 146970 147100 886 8 120397 120533 880 1 wp 156 172 170 210 186 206 94 49 194 82 75 70 1.2231 0.20778 0.046763 0.82016 FALSE
1 147930 148078 897 8 121362 121508 889 1 wp 97 121 126 131 167 128 75 40 162 49 57 59 0.96933 0.032439 0.25574 0.30845 FALSE
1 148029 148161 898 8 121459 121600 890 1 wp 124 152 135 153 159 116 67 35 182 53 57 45 1.2406 -0.044136 0.077475 0.7521 FALSE
1 148111 148239 899 8 121542 121675 891 1 wp 118 166 156 150 155 121 85 29 163 55 49 46 1.3432 -0.083923 0.019135 0.93758 FALSE
1 148547 148688 903 8 121970 122122 897 1 wp 224 247 242 244 252 189 87 51 202 80 62 88 1.7386 0.21993 -0.30462 0.12288 FALSE
1 149472 149626 914 8 122902 123056 908 1 wp 170 245 236 267 222 252 105 64 273 91 58 113 1.2293 0.033806 0.14545 0.54478 FALSE
1 149649 149803 916 8 123063 123221 909 1 wp 177 210 203 186 189 217 115 73 284 94 66 77 0.98471 -0.21415 0.20406 0.33586 FALSE
1 149790 149943 917 8 123224 123374 911 1 wp 141 192 152 147 181 152 101 65 240 94 75 74 0.91207 0.036086 -0.070357 0.73342 FALSE
1 150262 150416 921 8 123692 123846 915 1 wp 218 262 243 223 236 184 159 80 361 136 124 111 0.9452 0.10335 -0.29614 0.098634 FALSE
1 150407 150571 922 8 123839 123973 916 1 wp 108 134 130 146 139 112 161 59 334 109 100 91 0.11639 -0.071535 0.14392 0.48645 FALSE
1 150571 150699 923 8 123998 124129 918 1 wp 152 181 172 193 199 206 234 89 536 180 139 172 -0.053062 0.023082 0.20303 0.2489 FALSE
1 150741 150879 924 8 124169 124307 919 1 wp 158 158 172 185 186 147 207 104 551 177 161 205 -0.10349 0.16414 -0.10452 0.55524 FALSE
1 150895 151037 925 8 124325 124476 920 1 wp 159 179 156 194 161 163 230 111 473 160 157 166 -0.06129 0.023202 0.022808 0.89863 FALSE
1 151060 151214 927 8 124494 124643 921 1 wp 251 272 283 281 305 239 372 196 688 291 246 304 -0.027799 0.14823 -0.13993 0.36296 FALSE
1 151324 151444 928 8 124729 124877 922 1 wp 58 111 86 112 125 73 146 71 260 110 96 108 -0.30478 0.12611 0.13872 0.59733 FALSE
1 151459 151605 929 8 124890 125032 923 1 wp 230 219 177 208 203 177 21 12 40 7 12 14 3.7428 -0.40145 0.27085 0.56518 FALSE
1 151634 151772 930 8 125067 125185 924 1 wp 80 120 102 114 108 75 203 128 565 122 121 85 -0.88618 -0.63374 0.58953 0.025332 FALSE
1 151782 151905 931 8 125215 125367 925 1 wp 106 138 120 146 143 128 253 176 664 186 138 201 -0.9411 -0.29814 0.47486 0.033475 FALSE
1 151916 152053 932 8 125346 125482 926 1 wp 129 142 157 110 159 128 231 97 526 149 147 164 -0.29624 -0.07329 -0.056627 0.7606 FALSE
1 152197 152322 933 8 125628 125754 927 1 wp 200 261 238 199 284 217 291 130 609 202 209 227 0.10939 0.099779 -0.11785 0.47281 FALSE
1 152365 152511 934 8 125797 125944 928 1 wp 216 273 303 254 289 232 316 175 747 215 224 281 0.020108 0.0044807 -0.054009 0.7327 FALSE
1 152516 152657 935 8 125950 126090 929 1 wp 210 242 249 211 225 201 346 152 703 283 221 268 -0.11131 0.14449 -0.30328 0.060542 FALSE
1 152701 152833 936 8 126140 126266 930 1 wp 164 210 192 181 178 150 249 135 620 192 168 213 -0.14191 -0.0056791 -0.1678 0.33156 FALSE
1 152850 153004 937 8 126290 126440 931 1 wp 110 167 133 161 168 140 200 108 527 146 155 157 -0.32952 -0.044439 0.2211 0.2297 FALSE
1 153177 153331 940 8 126609 126768 934 1 wp 164 195 155 195 225 189 162 111 417 168 149 158 0.23826 0.24131 -0.020389 0.90907 FALSE
1 153347 153459 942 8 126776 126904 935 1 wp 180 208 187 218 245 208 154 74 342 120 97 135 0.69112 0.09716 0.1024 0.57594 FALSE
1 153474 153638 943 8 126928 127089 936 1 wp 160 182 199 195 223 185 175 85 356 103 88 115 0.46788 -0.23687 0.37218 0.046354 FALSE
1 154321 154456 956 8 127738 127885 945 1 wp 140 183 192 197 198 190 344 218 823 289 213 306 -0.79239 -0.025029 0.19423 0.30272 FALSE
1 154472 154626 957 8 127903 128058 946 1 wp 161 221 221 261 258 217 368 199 854 275 270 318 -0.5746 0.065867 0.20441 0.19712 FALSE
1 154656 154791 958 8 128085 128219 947 1 wp 133 181 193 175 182 163 287 191 750 199 228 203 -0.62644 -0.18191 0.20437 0.31879 FALSE
1 154918 155042 959 8 128352 128495 948 1 wp 152 141 161 155 168 148 273 184 801 228 203 212 -0.77206 -0.15564 0.1825 0.3234 FALSE
1 155074 155227 960 8 128506 128660 949 1 wp 173 219 188 259 233 219 428 244 1037 331 260 357 -0.89073 -0.06663 0.34051 0.028644 FALSE
1 155235 155387 961 8 128671 128821 950 1 wp 181 190 195 225 227 212 541 294 1296 353 360 405 -1.2359 -0.13703 0.34484 0.022048 FALSE
1 155410 155539 962 8 128816 128958 951 1 wp 132 149 199 157 184 151 327 146 708 214 197 220 -0.62206 -0.10555 0.12253 0.47784 FALSE
1 155546 155698 963 8 128995 129131 952 1 wp 101 131 129 115 143 109 227 90 500 152 178 135 -0.47337 0.023517 -0.019625 0.93777 FALSE
1 155730 155880 964 8 129169 129314 953 1 wp 165 194 198 161 211 161 233 93 517 158 128 135 0.10155 -0.18296 0.097276 0.58653 FALSE
1 155892 156028 965 8 129324 129458 954 1 wp 182 214 201 185 236 142 171 74 385 117 92 130 0.61788 -0.084804 -0.02939 0.88787 FALSE
1 156057 156206 966 8 129483 129638 955 1 wp 178 191 228 213 219 204 136 66 353 116 109 163 0.81289 0.30646 -0.23513 0.19661 FALSE
1 156390 156548 968 8 129845 129979 958 1 wp 165 202 192 227 182 192 128 56 236 77 79 86 1.0633 -0.024506 0.11095 0.57428 FALSE
1 156559 156711 969 8 129996 130134 959 1 wp 158 199 178 176 192 168 99 49 167 70 54 59 1.3906 -0.037998 0.020683 0.92347 FALSE
1 156756 156874 972 8 130187 130319 960 1 wp 184 206 223 229 207 196 95 49 263 73 67 59 1.3014 -0.20159 0.22507 0.26303 FALSE
1 156892 157042 973 8 130327 130472 961 1 wp 137 184 193 193 180 187 100 44 209 70 82 59 1.2119 0.055681 0.054869 0.79227 FALSE
1 157219 157382 976 8 130660 130816 966 1 wp 188 255 234 208 225 233 171 106 304 131 91 97 0.77812 -0.18526 0.15002 0.51546 FALSE
1 157427 157567 977 8 130855 131001 967 1 wp 163 171 169 193 159 185 140 75 279 136 98 124 0.66655 0.28783 -0.21399 0.29633 FALSE
1 157564 157736 979 8 130994 131168 968 1 wp 173 232 213 218 195 208 169 95 352 131 107 150 0.64364 0.091048 -0.098758 0.58409 FALSE
1 157728 157871 980 8 131173 131305 969 1 wp 178 183 191 186 168 188 195 80 337 129 105 131 0.49251 0.0087061 -0.055763 0.77319 FALSE
1 157902 158052 981 8 131334 131484 970 1 wp 200 217 227 205 185 209 220 79 528 166 139 171 0.37832 0.056809 -0.17982 0.34492 FALSE
1 158061 158217 982 8 131493 131647 971 1 wp 211 232 254 256 263 212 343 172 731 236 202 288 -0.18045 -0.0075377 0.052721 0.74224 FALSE
1 158228 158387 983 8 131690 131819 972 1 wp 154 174 179 173 150 177 256 155 630 183 190 210 -0.37238 -0.051806 0.014632 0.93294 FALSE
1 158396 158552 984 8 131826 131982 973 1 wp 209 271 232 270 264 243 325 170 789 212 247 257 -0.16621 -0.035708 0.14258 0.37051 FALSE
1 158559 158706 985 8 132000 132139 974 1 wp 142 124 184 185 189 159 174 132 564 179 145 151 -0.24997 -0.057327 0.27467 0.26485 FALSE
1 158843 158983 986 8 132273 132415 975 1 wp 194 224 219 220 272 191 315 165 787 227 228 256 -0.29797 -0.020899 0.096117 0.55407 FALSE
1 159002 159140 987 8 132437 132574 976 1 wp 182 203 200 192 231 237 271 156 619 213 163 203 -0.18387 -0.084152 0.2396 0.16461 FALSE
1 159155 159307 988 8 132588 132744 977 1 wp 183 249 266 198 219 215 223 159 680 214 149 246 0.077245 -0.0021742 -0.15074 0.51381 FALSE
1 159482 159610 991 8 132896 133016 982 1 wp 241 291 204 175 191 178 240 157 623 167 138 228 0.18946 -0.17301 -0.28877 0.28241 FALSE
1 159630 159764 992 8 133023 133193 983 1 wp 144 180 162 243 222 260 229 92 466 196 169 192 -0.017554 0.29811 0.26455 0.14774 FALSE
1 159776 159927 993 8 133202 133360 984 1 wp 131 149 153 133 153 102 156 58 321 106 107 67 0.39192 -0.10986 -0.076783 0.77391 FALSE
1 166390 166546 1 8 133907 134027 1 2 wp 149 189 212 190 226 176 125 46 236 104 105 86 1.1021 0.32974 -0.24213 0.21257 FALSE
1 166570 166723 2 8 134097 134225 2 2 wp 127 163 193 155 181 125 74 31 182 52 57 48 1.4532 -0.040595 -0.04625 0.84434 FALSE
1 166960 167110 6 8 134460 134598 6 2 wp 126 144 147 228 243 222 74 34 117 85 75 77 1.5251 0.82896 -0.11637 0.58821 FALSE
1 167315 167465 9 8 134763 134932 10 2 wp 206 227 216 272 227 190 89 53 146 78 58 70 1.755 0.21205 -0.15388 0.53152 FALSE
1 167615 167753 13 8 135099 135259 13 2 wp 120 152 159 154 174 199 66 48 204 65 59 87 1.129 0.21694 0.064631 0.81779 FALSE
1 167768 167918 14 8 135268 135428 15 2 wp 176 180 199 229 206 213 115 46 264 91 61 102 1.088 0.071777 0.13044 0.50419 FALSE
1 167938 168066 16 8 135407 135572 16 2 wp 167 207 185 202 201 206 136 59 278 121 75 106 0.912 0.13921 -0.033355 0.86104 FALSE
1 168080 168240 17 8 135588 135736 17 2 wp 190 213 197 229 192 192 174 90 405 137 99 146 0.52301 -0.016123 0.024835 0.89041 FALSE
1 168232 168391 18 8 135738 135895 18 2 wp 132 139 183 166 179 170 123 90 338 122 88 143 0.37892 0.12866 0.03525 0.87837 FALSE
1 168400 168548 19 8 135905 136055 19 2 wp 165 180 179 169 176 183 217 109 567 157 166 184 -0.057198 0.012646 -0.021608 0.90252 FALSE
1 168564 168699 20 8 136068 136203 20 2 wp 135 151 186 163 156 124 219 119 530 157 119 124 -0.20151 -0.31996 0.20714 0.26135 FALSE
1 168730 168857 21 8 136235 136365 21 2 wp 154 256 218 216 242 200 347 183 795 251 267 306 -0.41773 0.10203 -0.047943 0.76571 FALSE
1 169369 169496 25 8 136876 137013 23 2 wp 131 237 230 159 200 172 363 194 942 245 269 278 -0.63759 -0.09627 -0.081232 0.66259 FALSE
1 169524 169684 26 8 137023 137201 24 2 wp 167 210 192 234 206 216 395 216 927 299 276 300 -0.76799 -0.026691 0.21462 0.17937 FALSE
1 169703 169843 27 8 137187 137333 25 2 wp 151 199 183 208 187 173 270 166 732 252 204 272 -0.44607 0.12185 -0.048318 0.77302 FALSE
1 169833 169988 28 8 137353 137483 26 2 wp 193 229 243 269 169 249 311 173 722 197 140 208 -0.20539 -0.37961 0.41745 0.10053 FALSE
1 170155 170297 31 8 137675 137811 29 2 wp 126 146 167 144 171 106 166 84 425 124 120 117 0.079883 -0.080156 -0.0047815 0.98013 FALSE
1 170304 170448 32 8 137826 137971 30 2 wp 153 197 177 151 197 134 115 68 351 88 114 103 0.70176 0.037482 -0.18983 0.36132 FALSE
1 170476 170634 34 8 138001 138145 31 2 wp 163 184 185 194 190 166 170 85 361 134 123 127 0.45107 0.09941 -0.073791 0.68879 FALSE
1 170789 170948 37 8 138307 138470 35 2 wp 169 212 218 185 214 223 184 105 504 191 141 163 0.29478 0.13962 -0.099497 0.56749 FALSE
1 170971 171079 38 8 138491 138613 36 2 wp 163 243 208 171 205 139 238 122 611 212 194 210 0.036108 0.1656 -0.43866 0.010306 FALSE
1 171276 171432 41 8 138796 138950 38 2 wp 124 183 225 180 259 174 252 82 531 170 178 194 0.019627 0.18186 0.010385 0.97148 FALSE
1 171447 171604 42 8 138964 139122 39 2 wp 177 209 179 175 176 223 222 122 491 169 167 205 0.086529 0.13868 -0.1301 0.54997 FALSE
1 171617 171769 43 8 139143 139290 40 2 wp 106 155 141 158 187 131 178 104 439 178 156 150 -0.17408 0.21914 0.0051849 0.97765 FALSE
1 172058 172197 44 8 139561 139689 42 2 wp 111 147 130 127 171 110 91 39 227 93 79 73 0.82955 0.28893 -0.24008 0.28544 FALSE
1 172647 172804 50 8 140166 140331 50 2 wp 146 219 210 122 186 154 71 47 169 58 64 48 1.633 0.010393 -0.33611 0.24876 FALSE
1 172950 173104 53 8 140466 140624 53 2 wp 183 187 206 205 214 202 82 38 167 71 61 78 1.676 0.33457 -0.24862 0.23164 FALSE
1 173125 173264 54 8 140641 140781 54 2 wp 135 233 181 214 186 160 63 49 168 56 68 51 1.5977 0.087589 -0.069277 0.81895 FALSE
1 173243 173353 56 8 140744 140870 56 2 wp 118 133 123 143 147 152 50 32 120 46 56 53 1.5547 0.40264 -0.18155 0.48228 FALSE
1 173297 173417 57 8 140814 140932 57 2 wp 198 238 221 197 200 183 96 53 212 85 65 92 1.528 0.20293 -0.40337 0.042242 FALSE
1 173422 173601 59 8 140913 141093 58 2 wp 171 233 199 235 243 208 117 46 238 88 73 86 1.2655 0.098526 0.068737 0.72432 FALSE
1 173593 173747 60 8 141109 141262 59 2 wp 244 347 291 278 290 278 161 69 368 141 121 156 1.2514 0.29518 -0.37003 0.031158 FALSE
1 173766 173905 61 8 141282 141417 60 2 wp 157 185 176 135 139 136 94 51 238 75 85 57 1.1259 -0.0058244 -0.35111 0.10247 FALSE
1 173894 174039 62 8 141411 141560 61 2 wp 208 228 202 176 189 207 126 75 299 100 83 138 1.014 0.12885 -0.30708 0.20088 FALSE
1 174041 174175 63 8 141574 141726 62 2 wp 117 162 150 227 198 215 89 46 226 122 112 130 0.93911 0.82432 -0.26086 0.18108 FALSE
1 174217 174363 64 8 141733 141877 63 2 wp 189 214 229 236 228 253 196 114 505 185 108 176 0.31688 -0.0032644 0.16967 0.41744 FALSE
1 174390 174537 65 8 141906 142056 64 2 wp 234 336 292 303 273 237 367 164 826 233 216 283 0.030743 -0.083644 -0.01787 0.90816 FALSE
1 174545 174700 66 8 142060 142212 65 2 wp 183 267 269 250 318 237 464 245 1012 322 261 430 -0.624 -0.010294 0.1586 0.48115 FALSE
1 174725 174855 67 8 142238 142371 66 2 wp 156 203 192 199 205 201 406 195 1058 305 305 367 -0.87141 0.075538 0.042904 0.78788 FALSE
1 175052 175195 69 8 142563 142709 68 2 wp 211 253 259 261 229 260 545 301 1289 413 316 403 -0.89597 -0.13228 0.16934 0.23943 FALSE
1 175276 175440 70 8 142774 142920 69 2 wp 104 145 130 225 258 155 327 185 723 302 357 320 -1.076 0.42455 0.30097 0.23104 FALSE
1 175447 175588 71 8 142949 143103 70 2 wp 180 278 243 229 245 227 650 321 1412 433 425 461 -1.1086 -0.070535 0.056921 0.68589 FALSE
1 175603 175759 72 8 143121 143269 71 2 wp 180 263 211 192 182 159 373 202 825 264 259 264 -0.44949 -0.057575 -0.25495 0.11811 FALSE
1 175775 175912 73 8 143292 143425 72 2 wp 152 205 190 202 191 168 237 98 647 160 158 156 -0.09992 -0.18249 0.20089 0.25121 FALSE
1 175924 176041 74 8 143430 143558 73 2 wp 141 201 167 204 181 153 163 86 452 167 137 146 0.24934 0.19406 -0.13295 0.46301 FALSE
1 176072 176219 75 8 143586 143731 74 2 wp 107 146 144 159 164 107 134 57 257 104 90 83 0.48067 0.086292 0.0070133 0.97336 FALSE
1 176339 176477 76 8 143857 143990 75 2 wp 210 237 250 230 253 200 223 83 463 169 129 145 0.55018 0.013707 -0.066323 0.7012 FALSE
1 177133 177266 80 8 144634 144755 77 2 wp 130 151 170 117 163 111 119 73 249 65 61 61 0.66209 -0.48674 0.25777 0.24533 FALSE
1 177222 177360 81 8 144715 144880 78 2 wp 129 137 149 164 211 188 104 37 236 107 91 89 0.84892 0.43494 -0.01617 0.93809 FALSE
1 177342 177468 82 8 144859 144985 79 2 wp 154 173 147 161 162 185 116 67 250 90 66 75 0.77554 -0.14868 0.22929 0.33025 FALSE
1 177510 177681 83 8 145028 145193 82 2 wp 231 264 265 245 255 202 142 66 339 102 105 118 1.1704 0.06299 -0.20158 0.26637 FALSE
1 177742 177856 87 8 145248 145387 84 2 wp 119 151 144 121 149 134 68 31 158 87 92 68 1.3761 0.75687 -0.80981 0.00046495 FALSE
1 177844 177998 88 8 145383 145536 85 2 wp 146 185 175 179 184 168 95 41 239 109 73 87 1.1396 0.34681 -0.29574 0.14365 FALSE
1 178145 178296 91 8 145682 145816 90 2 wp 158 195 205 166 187 153 87 50 191 100 74 82 1.4232 0.41959 -0.58023 0.0046219 FALSE
1 178838 178981 100 8 146347 146510 96 2 wp 104 171 160 131 166 123 110 62 287 128 115 141 0.60521 0.55164 -0.61666 0.0018422 FALSE
1 178997 179137 101 8 146509 146663 97 2 wp 90 125 117 157 139 155 99 67 334 161 119 150 0.12781 0.62113 -0.19275 0.33139 FALSE
1 179323 179479 103 8 146837 146997 100 2 wp 206 257 280 261 202 212 376 208 828 320 257 315 -0.28165 0.10207 -0.25641 0.10029 FALSE
1 179639 179789 105 8 147141 147320 105 2 wp 152 206 195 172 204 200 438 244 1004 262 253 274 -0.95564 -0.31955 0.36378 0.025118 FALSE
1 179820 179976 106 8 147353 147475 107 2 wp 203 243 235 198 203 149 493 232 1110 220 247 258 -0.74762 -0.53606 0.20393 0.20391 FALSE
1 180001 180136 108 8 147508 147642 109 2 wp 135 219 180 165 193 152 340 144 841 219 197 197 -0.59098 -0.26373 0.1826 0.31261 FALSE
1 190397 190552 2 8 159424 159564 1 3 wp 128 159 176 138 120 115 85 57 233 55 34 44 0.98016 -0.69928 0.3708 0.12597 FALSE
1 190685 190848 4 8 159696 159855 3 3 wp 140 127 132 126 127 131 118 83 392 56 47 74 0.16081 -0.90839 0.82538 0.0018339 FALSE
1 191094 191261 8 8 160107 160283 6 3 wp 135 147 125 136 152 147 196 91 467 68 37 74 -0.18743 -1.2632 1.3363 1.4686e-10 TRUE
1 192090 192221 14 8 161101 161248 14 3 wp 97 153 98 185 180 150 171 95 482 121 63 92 -0.38787 -0.60563 1.1528 5.7181e-06 FALSE
1 192566 192686 16 8 161576 161702 15 3 wp 215 241 222 250 221 211 323 188 788 202 182 227 -0.26712 -0.30275 0.2883 0.077348 FALSE
1 192716 192853 17 8 161731 161869 16 3 wp 279 330 307 300 301 240 418 187 954 315 239 293 -0.071966 -0.069395 -0.077897 0.60075 FALSE
1 192879 193029 18 8 161894 162044 17 3 wp 166 168 166 178 217 205 314 155 733 290 209 300 -0.57584 0.20883 0.030706 0.8626 FALSE
1 193029 193184 19 8 162049 162197 18 3 wp 162 153 150 171 175 147 233 161 562 213 146 255 -0.41701 0.079427 -0.029422 0.91818 FALSE
1 193201 193324 20 8 162216 162364 19 3 wp 138 122 119 146 142 148 171 98 482 188 116 220 -0.25508 0.3023 -0.13183 0.66673 FALSE
1 193338 193521 21 8 162386 162537 20 3 wp 198 220 209 227 233 188 229 137 457 178 132 244 0.20101 0.12561 -0.10588 0.67117 FALSE
1 193520 193654 22 8 162541 162675 21 3 wp 167 138 141 145 138 134 132 103 302 120 104 146 0.3164 0.14219 -0.27644 0.37779 FALSE
1 193664 193801 23 8 162700 162822 22 3 wp 185 208 190 222 213 199 140 85 338 150 99 177 0.716 0.37121 -0.27347 0.16415 FALSE
1 193837 193965 24 8 162848 162976 23 3 wp 136 138 134 127 150 140 82 49 269 112 76 130 0.77387 0.51938 -0.51297 0.031277 FALSE
1 194120 194266 26 8 163132 163281 25 3 wp 183 244 220 182 208 181 113 48 181 99 95 117 1.5508 0.61461 -0.81275 2.8601e-05 FALSE
1 194292 194434 27 8 163286 163421 26 3 wp 200 224 238 192 151 182 102 43 185 103 84 88 1.659 0.50968 -0.8612 2.5296e-05 FALSE
1 196759 196908 53 8 165774 165924 46 3 wp 141 199 179 162 195 151 76 32 163 91 80 83 1.6158 0.70874 -0.75786 0.00035365 FALSE
1 197981 198132 62 8 166964 167100 62 3 wp 184 227 205 142 163 134 107 49 220 164 131 150 1.3805 1.0295 -1.5397 6.6613e-16 TRUE
2 9750 9871 2 20 1648 1791 1 4 wp 148 149 160 178 160 153 196 96 460 139 146 106 -0.027462 -0.13132 0.21072 0.29306 FALSE
2 9913 10041 3 20 1833 1964 2 4 wp 158 260 244 279 271 243 245 130 566 176 165 189 0.15381 -0.038716 0.28802 0.083997 FALSE
2 10065 10194 4 20 1997 2139 3 4 wp 137 137 140 159 158 160 198 129 589 195 157 236 -0.43646 0.17751 0.0034975 0.98643 FALSE
2 10270 10424 5 20 2191 2339 4 4 wp 97 139 112 95 148 78 176 128 472 157 153 139 -0.52287 -0.027169 -0.11663 0.68945 FALSE
2 10432 10567 6 20 2351 2506 5 4 wp 173 208 228 225 230 198 244 141 610 218 199 217 -0.032912 0.14648 -0.065111 0.69688 FALSE
2 10718 10864 7 20 2643 2781 6 4 wp 124 149 182 188 197 160 173 82 431 131 147 140 0.10806 0.11092 0.13058 0.47799 FALSE
2 10854 11001 8 20 2784 2936 7 4 wp 135 177 190 186 176 168 171 80 441 129 129 120 0.24588 -0.037808 0.1006 0.58584 FALSE
2 11030 11176 9 20 2949 3121 8 4 wp 135 161 154 170 215 183 147 94 427 119 100 131 0.12921 -0.11653 0.43197 0.020909 FALSE
2 11210 11360 10 20 3120 3299 9 4 wp 93 111 146 172 192 168 76 29 161 98 96 96 1.08 0.93338 -0.34561 0.11546 FALSE
2 11653 11816 14 20 3574 3696 14 4 wp 136 199 186 170 174 133 116 62 239 87 69 73 0.96571 -0.09543 -0.049363 0.81066 FALSE
2 11816 11962 16 20 3759 3881 16 4 wp 172 182 174 180 166 134 90 58 205 80 70 74 1.2364 0.11416 -0.27899 0.18379 FALSE
2 12109 12244 19 20 3984 4161 18 4 wp 123 147 132 180 184 187 71 50 160 87 92 87 1.1609 0.68553 -0.24927 0.24402 FALSE
2 12268 12429 20 20 4184 4344 19 4 wp 199 241 244 226 267 181 157 67 310 83 97 99 1.0215 -0.15055 0.10498 0.57307 FALSE
2 12871 13034 25 20 4790 4953 25 4 wp 178 213 225 270 241 211 175 82 436 127 133 151 0.53355 0.070405 0.13828 0.43268 FALSE
2 13051 13179 26 20 4949 5099 26 4 wp 120 140 135 140 165 141 144 55 329 101 102 120 0.28917 0.117 0.036872 0.85424 FALSE
2 13191 13350 27 20 5116 5274 27 4 wp 114 165 150 164 134 154 182 97 390 104 122 124 0.007812 -0.16005 0.22284 0.24417 FALSE
2 13344 13486 28 20 5262 5409 28 4 wp 80 133 149 178 157 122 197 120 486 221 151 183 -0.5062 0.24001 0.085544 0.72975 FALSE
2 13493 13668 29 20 5419 5580 30 4 wp 135 167 161 135 173 131 284 141 684 142 182 191 -0.56956 -0.29344 0.19525 0.27387 FALSE
2 13674 13800 30 20 5594 5720 31 4 wp 106 154 133 139 146 146 173 91 470 140 155 162 -0.19416 0.14834 -0.029592 0.87491 FALSE
2 14137 14286 32 20 6034 6177 33 4 wp 98 110 144 149 167 109 114 72 275 99 91 82 0.26268 0.015051 0.23283 0.31602 FALSE
2 15638 15756 49 20 7520 7672 53 4 wp 166 179 167 212 192 190 65 40 158 63 52 53 1.6364 0.14381 0.047398 0.83037 FALSE
2 15772 15951 50 20 7690 7824 54 4 wp 180 260 207 141 162 135 82 38 165 50 43 61 1.8435 -0.10656 -0.47378 0.035308 FALSE
2 16593 16733 57 20 8478 8628 66 4 wp 138 170 183 191 204 195 86 55 237 79 86 67 1.0623 0.1059 0.14271 0.48364 FALSE
2 16875 17023 59 20 8793 8941 70 4 wp 163 169 203 178 188 175 160 68 360 137 106 110 0.5579 0.075756 -0.08051 0.6664 FALSE
2 17032 17178 60 20 8925 9088 71 4 wp 179 235 207 222 242 173 214 85 462 133 148 182 0.39786 0.094569 -0.080695 0.64534 FALSE
2 17184 17338 61 20 9101 9232 72 4 wp 156 166 160 182 151 152 188 75 402 111 145 126 0.2343 0.019213 -0.034286 0.87649 FALSE
2 17342 17493 62 20 9263 9415 73 4 wp 119 148 141 166 140 138 190 107 525 165 177 173 -0.30522 0.15352 -0.050278 0.78405 FALSE
2 17497 17653 63 20 9414 9571 74 4 wp 111 134 125 163 122 134 187 116 407 169 152 164 -0.30653 0.2034 -0.042583 0.82137 FALSE
2 17656 17788 64 20 9578 9702 75 4 wp 135 139 118 157 147 145 167 107 504 170 140 162 -0.27495 0.10558 0.065554 0.72452 FALSE
2 17824 17969 65 20 9742 9885 76 4 wp 223 274 266 240 222 167 379 194 829 258 250 301 -0.21897 -0.015385 -0.28646 0.070581 FALSE
2 18138 18262 66 20 10056 10180 77 4 wp 141 138 128 159 146 157 124 58 327 113 97 110 0.39892 0.16406 -0.0052355 0.9791 FALSE
2 18279 18418 67 20 10195 10336 78 4 wp 155 182 194 170 194 183 121 66 338 106 82 96 0.72477 -0.05932 0.084117 0.66272 FALSE
2 18636 18776 69 20 10545 10696 80 4 wp 95 117 153 151 149 145 67 32 167 57 72 68 1.15 0.38781 -0.11523 0.63245 FALSE
2 18988 19112 71 20 10889 11027 84 4 wp 151 172 200 166 180 158 63 23 164 60 47 73 1.7852 0.36325 -0.43601 0.054284 FALSE
2 19271 19457 74 20 11176 11323 88 4 wp 164 206 196 142 157 153 96 49 218 69 64 59 1.3147 -0.12316 -0.21838 0.3083 FALSE
2 20054 20205 84 20 11971 12119 95 4 wp 84 151 142 141 159 125 83 49 253 63 63 51 0.6783 -0.27735 0.44013 0.069828 FALSE
2 20228 20384 85 20 12146 12284 96 4 wp 173 173 188 218 218 176 144 75 373 118 127 117 0.55485 0.11186 0.058248 0.75205 FALSE
2 20376 20527 86 20 12293 12439 97 4 wp 185 199 224 214 227 167 183 100 423 134 126 143 0.45363 -0.02196 -0.0033208 0.98517 FALSE
2 20566 20680 87 20 12452 12597 98 4 wp 138 183 161 204 193 146 221 119 566 194 171 194 -0.21788 0.11652 0.033477 0.84888 FALSE
2 20685 20837 88 20 12603 12732 99 4 wp 163 180 193 177 209 176 320 157 734 241 254 254 -0.49457 0.10888 -0.062418 0.7083 FALSE
2 20872 21006 89 20 12791 12917 100 4 wp 145 181 163 171 145 152 328 211 971 276 233 278 -0.9224 -0.11776 0.036143 0.83001 FALSE
2 21008 21156 90 20 12923 13074 101 4 wp 127 175 143 168 194 138 380 159 926 223 204 198 -0.99377 -0.38017 0.52616 0.0045877 FALSE
2 21175 21329 91 20 13095 13253 102 4 wp 130 180 164 148 161 153 356 169 790 262 267 244 -0.79893 0.032972 -0.085724 0.61462 FALSE
2 21428 21595 92 20 13358 13510 103 4 wp 118 162 143 125 152 112 211 108 534 149 191 146 -0.31263 0.020141 -0.16134 0.49476 FALSE
2 21627 21757 93 20 13563 13679 104 4 wp 91 159 180 114 169 105 112 38 212 81 88 52 0.91815 0.11268 -0.26864 0.51551 FALSE
2 21809 21934 94 20 13727 13855 105 4 wp 139 191 218 136 175 123 101 50 244 73 92 76 1.1559 0.10357 -0.45655 0.054357 FALSE
2 21918 22063 95 20 13842 13984 106 4 wp 103 126 118 139 118 100 69 37 167 58 60 64 1.0275 0.21672 -0.19818 0.44114 FALSE
2 22074 22214 97 20 13987 14144 107 4 wp 106 162 144 182 183 146 70 41 206 87 58 75 1.0804 0.29813 -0.0039657 0.98566 FALSE
2 22403 22552 101 20 14307 14467 112 4 wp 159 161 162 180 181 177 80 46 243 87 72 100 1.106 0.32157 -0.18654 0.36164 FALSE
2 22535 22679 102 20 14459 14594 113 4 wp 124 150 154 147 147 151 92 47 245 68 77 79 0.86143 0.04912 -0.0094959 0.96528 FALSE
2 22707 22859 103 20 14627 14777 114 4 wp 144 188 181 247 210 215 124 70 287 107 88 101 0.75735 0.084942 0.28849 0.1298 FALSE
2 22874 23000 104 20 14791 14917 115 4 wp 144 161 147 176 169 169 127 65 340 108 92 127 0.47565 0.12236 0.041738 0.82922 FALSE
2 23036 23160 105 20 14962 15110 116 4 wp 183 234 204 270 258 217 198 91 569 172 168 233 0.27815 0.27891 -0.037733 0.82874 FALSE
2 23169 23324 106 20 15090 15247 117 4 wp 190 182 180 146 160 138 260 101 585 173 149 161 -0.058942 -0.14014 -0.20256 0.28446 FALSE
2 23343 23479 107 20 15263 15423 118 4 wp 257 281 281 275 220 246 394 165 669 256 231 329 0.034353 0.13871 -0.30342 0.1686 FALSE
2 23499 23637 108 20 15419 15557 119 4 wp 116 143 161 125 110 115 214 125 470 151 155 158 -0.30542 -0.038054 -0.24096 0.20163 FALSE
2 23667 23824 109 20 15584 15751 120 4 wp 167 181 227 186 222 154 318 162 686 241 233 275 -0.36304 0.13768 -0.19432 0.24232 FALSE
2 23962 24113 110 20 15891 16042 121 4 wp 139 166 170 163 175 132 324 224 871 279 285 252 -0.92743 -0.021153 -0.017669 0.93743 FALSE
2 24126 24256 111 20 16055 16184 122 4 wp 142 159 177 177 202 161 483 301 1254 352 286 387 -1.4225 -0.20679 0.36069 0.029479 FALSE
2 24277 24433 112 20 16190 16362 123 4 wp 145 243 212 226 229 172 592 346 1353 366 354 462 -1.3066 -0.20149 0.25111 0.17975 FALSE
2 24420 24587 113 20 16372 16522 124 4 wp 169 220 225 196 217 184 439 252 1049 324 299 372 -0.84317 -0.026015 -0.032276 0.83653 FALSE
2 24596 24755 114 20 16541 16678 125 4 wp 128 147 125 136 152 164 228 140 616 202 139 184 -0.60888 -0.10503 0.26234 0.20289 FALSE
2 24778 24892 115 20 16708 16870 126 4 wp 98 144 135 127 174 111 120 52 215 72 88 71 0.5893 0.015364 0.092863 0.72465 FALSE
2 25120 25279 118 20 17048 17204 129 4 wp 157 196 200 185 200 201 105 46 288 95 78 103 1.0554 0.1719 -0.1039 0.59365 FALSE
2 25486 25616 122 20 17404 17551 133 4 wp 140 193 180 202 196 177 86 52 204 77 65 85 1.2478 0.19279 -0.04477 0.82811 FALSE
2 25911 26055 128 20 17840 17990 139 4 wp 176 214 241 232 202 206 141 58 183 81 76 83 1.3054 0.033077 -0.028082 0.89337 FALSE
2 26052 26197 129 20 17978 18126 140 4 wp 128 132 128 136 155 130 73 35 190 52 48 57 1.0945 -0.097798 0.18896 0.4433 FALSE
2 26337 26486 132 20 18265 18398 143 4 wp 171 240 252 200 203 178 116 39 227 71 63 63 1.4739 -0.15079 -0.054047 0.78986 FALSE
2 26982 27104 138 20 18865 19009 151 4 wp 151 194 174 235 193 175 158 85 362 116 109 139 0.44658 0.05362 0.14265 0.43942 FALSE
2 27749 27909 148 20 19683 19837 161 4 wp 146 185 211 219 190 185 363 170 858 218 198 255 -0.66711 -0.2382 0.35455 0.032716 FALSE
2 27929 28085 151 20 19862 20006 162 4 wp 171 195 195 222 198 186 354 178 937 265 206 261 -0.67089 -0.17161 0.26171 0.11046 FALSE
2 28125 28281 152 20 20050 20188 163 4 wp 206 235 218 251 217 224 393 199 884 244 224 261 -0.49193 -0.22999 0.27977 0.080246 FALSE
2 28498 28661 154 20 20449 20599 166 4 wp 190 228 235 223 229 206 336 186 769 240 217 262 -0.32533 -0.06755 0.059231 0.71498 FALSE
2 29049 29187 156 20 20980 21118 169 4 wp 153 184 182 171 191 183 312 130 671 154 151 150 -0.41317 -0.48173 0.53405 0.0022994 FALSE
2 29201 29343 157 20 21132 21278 170 4 wp 181 260 261 274 286 237 271 117 589 184 168 184 0.20166 -0.061843 0.22944 0.16542 FALSE
2 36690 36842 1 20 22279 22435 1 5 wp 161 228 232 179 210 142 314 122 599 232 220 244 -0.076666 0.2134 -0.45815 0.0079682 FALSE
2 36869 37017 2 20 22456 22606 2 5 wp 133 148 159 144 132 125 262 108 617 172 172 183 -0.45302 -0.073106 -0.081449 0.65377 FALSE
2 37045 37189 3 20 22634 22778 3 5 wp 91 134 121 123 132 143 257 160 904 188 136 166 -1.1632 -0.53832 0.73317 0.010269 FALSE
2 37203 37333 4 20 22793 22923 4 5 wp 228 264 237 262 229 267 508 227 947 268 225 415 -0.5741 -0.15535 0.19433 0.52097 FALSE
2 37343 37495 5 20 22930 23090 5 5 wp 152 215 201 193 180 188 400 233 1063 269 240 335 -0.89076 -0.19946 0.16801 0.29901 FALSE
2 37507 37629 6 20 23098 23224 6 5 wp 152 143 143 193 175 165 270 153 657 199 161 213 -0.62299 -0.12547 0.38227 0.028918 FALSE
2 37643 37778 9 20 23235 23386 8 5 wp 139 175 155 175 171 182 221 140 583 161 131 205 -0.3355 -0.138 0.29245 0.13099 FALSE
2 37987 38121 12 20 23553 23716 12 5 wp 156 238 237 230 215 231 180 104 394 146 122 195 0.52304 0.19902 -0.1056 0.62497 FALSE
2 39094 39230 22 20 24685 24825 24 5 wp 112 148 170 166 179 166 144 75 462 132 118 141 0.079949 0.065867 0.16855 0.36863 FALSE
2 39279 39407 23 20 24872 25013 25 5 wp 162 210 205 195 192 212 210 110 507 212 145 186 0.16183 0.19278 -0.15259 0.3781 FALSE
2 39435 39588 24 20 25034 25178 26 5 wp 161 192 178 169 163 155 212 121 550 184 154 208 -0.044183 0.11148 -0.25657 0.14597 FALSE
2 39587 39745 25 20 25184 25344 27 5 wp 135 162 164 180 173 180 244 128 712 256 181 233 -0.49999 0.15584 0.036431 0.83593 FALSE
2 39734 39878 26 20 25343 25491 28 5 wp 161 177 166 202 181 185 304 141 807 230 212 251 -0.58115 -0.0062465 0.15725 0.35016 FALSE
2 39970 40113 27 20 25560 25699 29 5 wp 153 144 149 142 137 161 238 154 667 190 147 203 -0.55313 -0.17098 0.12869 0.54667 FALSE
2 40123 40267 28 20 25714 25860 30 5 wp 164 205 168 148 162 155 275 156 591 212 183 210 -0.28809 0.0015963 -0.22903 0.18746 FALSE
2 40285 40438 29 20 25870 26024 31 5 wp 128 174 155 121 159 135 201 105 482 138 160 176 -0.10622 0.069556 -0.22628 0.21986 FALSE
2 40445 40574 30 20 26040 26160 32 5 wp 138 146 136 159 171 192 176 99 537 199 155 167 -0.20635 0.21776 0.076182 0.72468 FALSE
2 40721 40873 31 20 26306 26456 33 5 wp 160 190 218 183 194 192 219 110 554 176 178 191 0.062593 0.12528 -0.13884 0.42305 FALSE
2 40897 41037 32 20 26480 26641 34 5 wp 111 149 174 162 185 142 207 101 509 169 193 153 -0.21801 0.16226 -0.0065105 0.97556 FALSE
2 41074 41211 33 20 26633 26794 35 5 wp 185 184 188 198 200 203 251 112 571 243 181 255 -0.04899 0.34645 -0.25983 0.12465 FALSE
2 41229 41370 34 20 26812 26953 36 5 wp 152 196 223 193 212 175 211 90 537 162 185 172 0.16544 0.15493 -0.14946 0.39133 FALSE
2 41388 41534 35 20 26971 27122 37 5 wp 158 186 171 197 174 196 196 96 407 183 123 174 0.21756 0.22951 -0.10854 0.55294 FALSE
2 41535 41673 36 20 27120 27256 38 5 wp 183 255 247 200 246 141 166 71 378 124 126 133 0.84928 0.13727 -0.38382 0.078835 FALSE
2 41690 41830 37 20 27273 27429 39 5 wp 116 102 128 149 130 119 94 54 285 96 72 74 0.40439 0.001864 0.17351 0.43931 FALSE
2 41867 42003 38 20 27450 27587 40 5 wp 157 192 181 225 183 173 162 68 326 104 94 108 0.60121 -0.072239 0.18449 0.32969 FALSE
2 42185 42343 41 20 27767 27952 43 5 wp 176 206 252 232 272 245 113 64 268 114 105 136 1.1803 0.46381 -0.23999 0.19213 FALSE
2 42602 42783 45 20 28166 28316 48 5 wp 167 192 174 198 174 167 122 69 250 119 77 137 0.91427 0.34536 -0.3516 0.084794 FALSE
2 42778 42916 46 20 28345 28496 49 5 wp 216 263 265 202 249 212 171 63 364 133 115 125 1.0097 0.13374 -0.3194 0.073666 FALSE
2 42950 43094 47 20 28531 28680 50 5 wp 132 131 148 109 188 114 116 88 313 138 107 111 0.3074 0.21308 -0.24788 0.43289 FALSE
2 43237 43361 48 20 28816 28944 51 5 wp 150 186 150 160 154 127 184 139 577 138 140 121 -0.20038 -0.36281 0.19779 0.40714 FALSE
2 43398 43544 49 20 28976 29126 52 5 wp 151 165 159 164 167 192 281 144 665 202 141 197 -0.51389 -0.21651 0.33711 0.054664 FALSE
2 43565 43718 50 20 29147 29299 53 5 wp 184 196 195 210 196 189 280 158 797 224 185 295 -0.37772 0.021644 0.0040013 0.9841 FALSE
2 43720 43846 51 20 29300 29426 54 5 wp 177 172 193 198 189 197 262 117 579 178 176 222 -0.13286 0.068294 0.017205 0.92023 FALSE
2 43867 44024 52 20 29459 29621 56 5 wp 195 186 195 221 198 217 259 137 548 185 178 229 -0.059456 0.090635 0.028806 0.87021 FALSE
2 44419 44543 55 20 29998 30124 59 5 wp 151 200 158 183 192 167 307 152 787 245 191 211 -0.58284 -0.11776 0.18814 0.26745 FALSE
2 44578 44716 56 20 30142 30297 60 5 wp 143 163 167 174 159 162 281 152 612 229 209 234 -0.49206 0.13309 -0.086763 0.61621 FALSE
2 44733 44871 57 20 30314 30450 61 5 wp 159 149 145 172 193 150 306 181 881 271 231 281 -0.87574 0.024442 0.13134 0.43704 FALSE
2 44916 45052 58 20 30496 30626 62 5 wp 189 224 221 220 201 181 327 175 753 221 234 228 -0.31828 -0.088961 -0.0067137 0.96745 FALSE
2 45568 45758 59 20 31181 31305 63 5 wp 123 145 168 134 133 117 250 147 576 128 123 131 -0.50808 -0.57704 0.37492 0.045429 FALSE
2 45727 45892 60 20 31321 31481 64 5 wp 139 150 154 186 141 120 249 146 635 144 142 188 -0.53601 -0.32399 0.31155 0.10698 FALSE
2 46559 46700 65 20 32142 32276 70 5 wp 203 260 224 233 227 190 319 181 656 259 157 224 -0.13857 -0.12818 0.02632 0.90055 FALSE
2 46732 46879 66 20 32312 32456 71 5 wp 185 226 167 177 182 209 354 234 796 291 255 302 -0.65659 0.0094145 -0.052384 0.82151 FALSE
2 46893 47029 67 20 32469 32605 72 5 wp 177 233 221 242 250 174 402 175 849 268 280 258 -0.50204 -0.022996 0.078362 0.63387 FALSE
2 47074 47202 68 20 32652 32780 73 5 wp 228 242 210 223 281 149 449 187 1032 288 269 254 -0.56699 -0.1988 0.098341 0.67893 FALSE
2 47320 47445 69 20 32894 33026 74 5 wp 224 225 253 245 225 231 219 103 549 176 160 176 0.40029 0.060391 -0.08441 0.61718 FALSE
2 47451 47583 70 20 33055 33180 75 5 wp 137 183 178 180 175 161 225 112 511 134 139 162 -0.095314 -0.16805 0.20242 0.26126 FALSE
2 47590 47754 71 20 33203 33364 76 5 wp 213 207 232 205 214 202 251 122 554 186 150 186 0.16929 -0.039223 -0.055161 0.74594 FALSE
2 47720 47877 72 20 33318 33454 77 5 wp 153 168 208 139 149 134 193 112 454 164 104 128 0.13841 -0.16231 -0.18292 0.3522 FALSE
2 48039 48195 75 20 33605 33750 80 5 wp 151 191 200 203 185 169 299 148 692 220 157 248 -0.39277 -0.071272 0.092754 0.58453 FALSE
2 48198 48342 76 20 33777 33920 81 5 wp 192 229 241 213 214 179 306 181 810 268 191 276 -0.28324 -0.017116 -0.13111 0.42089 FALSE
2 48354 48501 77 20 33929 34079 82 5 wp 194 266 250 224 237 209 394 235 785 250 244 300 -0.40523 -0.12152 0.02194 0.90449 FALSE
2 48516 48675 78 20 34093 34253 83 5 wp 162 173 205 157 178 160 332 162 790 269 243 254 -0.55769 0.066227 -0.21222 0.20584 FALSE
2 48767 48911 79 20 34349 34490 84 5 wp 208 328 331 254 250 236 367 191 866 280 192 259 -0.048979 -0.16972 -0.067289 0.69196 FALSE
2 48939 49088 80 20 34515 34669 85 5 wp 157 195 236 187 200 208 350 180 736 236 236 246 -0.46242 -0.049316 0.053407 0.74598 FALSE
2 49123 49282 81 20 34702 34853 86 5 wp 162 225 201 200 184 165 309 189 627 215 220 196 -0.34899 -0.11856 0.0029326 0.98891 FALSE
2 49291 49443 82 20 34866 35020 87 5 wp 197 290 269 215 254 199 348 183 724 178 231 215 -0.10271 -0.2475 0.053563 0.7765 FALSE
2 49534 49672 83 20 35112 35245 88 5 wp 185 211 215 244 210 211 455 275 1018 328 258 324 -0.88663 -0.19659 0.29886 0.07287 FALSE
2 49679 49836 84 20 35263 35415 89 5 wp 166 213 174 197 185 200 437 268 1148 327 251 319 -1.0668 -0.2528 0.30926 0.054614 FALSE
2 49994 50143 87 20 35585 35720 92 5 wp 138 199 183 131 161 135 376 186 940 231 264 264 -0.83136 -0.15882 -0.14152 0.4032 FALSE
2 50153 50311 88 20 35731 35891 93 5 wp 187 219 193 214 199 185 385 165 990 262 248 324 -0.62124 -0.02942 0.004579 0.97889 FALSE
2 50340 50493 89 20 35913 36072 94 5 wp 161 189 184 192 196 206 299 172 686 235 177 222 -0.4614 -0.097665 0.23358 0.16565 FALSE
2 50526 50646 90 20 36089 36220 96 5 wp 134 142 140 163 151 165 173 104 448 158 125 134 -0.11747 0.0017912 0.18131 0.33154 FALSE
2 50657 50790 91 20 36240 36368 97 5 wp 170 184 204 169 185 143 162 93 476 154 134 138 0.32866 0.057794 -0.2488 0.1702 FALSE
2 50826 50960 92 20 36409 36560 98 5 wp 102 129 144 143 184 137 105 63 242 82 90 84 0.52549 0.099942 0.18783 0.3798 FALSE
2 51372 51538 97 20 36908 37085 105 5 wp 220 236 231 253 243 172 139 61 342 111 84 91 1.0584 -0.091986 0.020792 0.91964 FALSE
2 51494 51622 98 20 37057 37208 106 5 wp 151 155 164 228 206 200 89 49 196 95 73 73 1.1599 0.31208 0.096861 0.63551 FALSE
2 53119 53279 120 20 38702 38838 130 5 wp 137 189 161 160 179 158 65 30 108 39 49 39 1.8958 0.082077 -0.069932 0.77819 FALSE
2 54477 54631 141 20 40051 40211 152 5 wp 176 243 237 185 207 185 66 26 145 54 56 62 2.1537 0.34667 -0.54678 0.012071 FALSE
2 54655 54781 143 20 40226 40378 154 5 wp 114 149 130 143 190 153 45 16 81 49 44 28 2.1359 0.56085 -0.27437 0.31831 FALSE
2 55624 55782 154 20 41213 41364 168 5 wp 161 217 203 179 192 172 58 32 145 55 48 38 1.9874 0.069039 -0.18322 0.42631 FALSE
2 56201 56345 161 20 41782 41925 176 5 wp 166 166 171 173 185 171 64 40 174 63 55 62 1.5482 0.17903 -0.13113 0.55508 FALSE
2 56411 56567 164 20 42017 42146 178 5 wp 192 250 242 221 197 194 87 52 239 78 51 67 1.5465 -0.1369 -0.039992 0.84298 FALSE
2 57407 57535 179 20 42980 43112 192 5 wp 170 181 214 193 215 214 90 47 176 79 71 86 1.5029 0.36078 -0.24058 0.23608 FALSE
2 57998 58194 187 20 43600 43746 200 5 wp 200 238 262 212 208 185 145 95 392 118 86 85 0.82498 -0.3304 0.10094 0.58437 FALSE
2 58517 58625 193 20 44040 44203 206 5 wp 148 165 175 220 227 165 153 89 391 171 139 153 0.30839 0.3504 -0.048933 0.78655 FALSE
2 58614 58749 194 20 44184 44355 207 5 wp 93 121 151 167 159 126 154 84 401 138 146 116 -0.11689 0.14647 0.14489 0.50161 FALSE
2 58791 58911 195 20 44370 44488 208 5 wp 139 187 185 172 188 155 252 113 612 201 189 175 -0.23092 0.039509 -0.046139 0.79163 FALSE
2 58942 59098 196 20 44516 44673 209 5 wp 189 280 274 226 267 174 366 178 847 258 266 272 -0.22746 0.00022975 -0.17463 0.27042 FALSE
2 59111 59269 197 20 44694 44845 210 5 wp 227 339 306 292 332 251 568 259 1232 349 373 404 -0.56871 -0.073289 0.061061 0.66052 FALSE
2 59284 59452 198 20 44881 45023 211 5 wp 170 237 274 239 265 250 402 225 747 308 256 326 -0.44167 0.069707 0.068254 0.73413 FALSE
2 59487 59614 199 20 45053 45189 212 5 wp 116 149 132 135 147 110 199 117 537 175 182 168 -0.41024 0.11636 -0.15664 0.39783 FALSE
2 60064 60209 201 20 45643 45789 214 5 wp 94 107 124 143 110 109 185 114 530 164 112 149 -0.64916 -0.14573 0.28219 0.17118 FALSE
2 60338 60477 204 20 45914 46069 217 5 wp 142 149 181 145 178 139 294 147 688 215 229 212 -0.57484 0.02223 -0.075778 0.66285 FALSE
2 60517 60639 205 20 46092 46220 218 5 wp 148 211 189 183 163 155 258 152 588 186 195 222 -0.21987 0.041903 -0.18705 0.27879 FALSE
2 60680 60821 206 20 46274 46400 219 5 wp 126 181 180 129 154 127 187 111 449 147 126 113 0.04126 -0.16726 -0.096587 0.60697 FALSE
2 61453 61598 209 20 47047 47187 222 5 wp 154 176 207 214 161 198 101 54 303 113 77 122 0.9687 0.29884 -0.21771 0.39448 FALSE
2 61602 61756 210 20 47193 47341 223 5 wp 166 175 187 188 135 151 132 82 346 128 93 131 0.59661 0.12335 -0.30026 0.1526 FALSE
2 61772 61912 211 20 47359 47497 225 5 wp 213 208 200 184 183 187 213 93 436 156 121 151 0.41943 -0.008206 -0.18196 0.3218 FALSE
2 61923 62083 212 20 47510 47664 226 5 wp 156 201 206 161 163 158 233 137 471 159 138 179 0.038822 -0.083335 -0.15677 0.37871 FALSE
2 62082 62226 213 20 47645 47801 227 5 wp 155 177 156 186 163 186 240 104 480 186 137 209 -0.089984 0.14414 -0.030624 0.87996 FALSE
2 62237 62376 214 20 47823 47961 228 5 wp 234 285 245 248 249 239 282 144 635 191 186 237 0.19692 -0.002188 -0.071983 0.65839 FALSE
2 62399 62542 215 20 47975 48136 229 5 wp 181 240 223 230 212 225 233 112 510 246 145 188 0.25777 0.22128 -0.18384 0.39356 FALSE
2 62555 62712 216 20 48145 48304 230 5 wp 154 223 220 228 229 187 183 92 405 172 173 180 0.47552 0.41675 -0.3236 0.06368 FALSE
2 62822 62971 217 20 48415 48563 231 5 wp 135 206 177 195 160 139 109 51 254 103 83 86 1.0061 0.20222 -0.28662 0.1639 FALSE
2 63013 63153 219 20 48599 48725 232 5 wp 160 158 144 184 159 149 132 61 224 118 89 163 0.76112 0.53811 -0.47891 0.09057 FALSE
2 63145 63301 220 20 48725 48851 233 5 wp 205 269 279 275 230 209 170 81 376 189 161 204 0.93641 0.61484 -0.70869 3.2386e-05 FALSE
2 63370 63518 221 20 48957 49100 234 5 wp 146 222 262 195 210 144 166 89 311 141 120 122 0.73952 0.15631 -0.36756 0.16053 FALSE
2 63655 63796 222 20 49238 49386 235 5 wp 191 257 206 227 211 185 263 127 605 194 145 179 0.076878 -0.14133 0.051191 0.76277 FALSE
2 64004 64158 225 20 49581 49742 238 5 wp 188 205 218 229 207 189 301 153 651 245 203 248 -0.19405 0.10953 -0.099169 0.54877 FALSE
2 64309 64459 228 20 49895 50051 241 5 wp 158 179 157 200 178 207 174 91 441 189 119 160 0.18704 0.21875 0.0064118 0.97679 FALSE
2 64488 64618 229 20 50076 50233 242 5 wp 165 175 201 209 176 166 150 71 381 133 101 147 0.55385 0.16206 -0.15743 0.3939 FALSE
2 64624 64785 230 20 50242 50398 244 5 wp 113 183 139 186 175 140 112 58 275 96 81 88 0.64977 0.059724 0.12711 0.53374 FALSE
2 64956 65109 233 20 50522 50697 246 5 wp 150 175 160 197 194 185 104 45 243 99 54 77 1.0048 0.042375 0.18484 0.36561 FALSE
2 65101 65239 234 20 50716 50857 248 5 wp 162 177 179 193 201 163 96 51 180 81 72 72 1.3048 0.21925 -0.13919 0.50283 FALSE
2 65241 65418 236 20 50857 51002 249 5 wp 152 160 168 144 158 158 104 55 246 67 54 83 0.92695 -0.19483 0.11251 0.59937 FALSE
2 65684 65836 239 20 51286 51424 254 5 wp 213 243 269 182 243 210 95 66 235 97 59 78 1.5223 0.0066595 -0.21724 0.32206 FALSE
2 65898 66022 240 20 51489 51610 255 5 wp 157 131 136 183 158 173 60 37 150 70 48 55 1.4624 0.26917 -0.024184 0.93848 FALSE
2 66051 66163 241 20 51609 51766 256 5 wp 154 210 187 243 209 195 66 43 150 64 77 71 1.7431 0.48964 -0.27543 0.18958 FALSE
2 67811 67967 262 20 53389 53529 277 5 wp 172 213 215 196 174 206 73 31 141 56 59 62 1.9575 0.31781 -0.3903 0.07333 FALSE
2 67988 68128 264 20 53570 53714 278 5 wp 97 131 96 130 154 111 47 21 152 71 53 54 1.3109 0.56607 -0.30451 0.25264 FALSE
2 68343 68506 267 20 53903 54030 280 5 wp 143 142 161 108 134 96 104 61 235 65 61 66 0.81569 -0.285 -0.14282 0.53556 FALSE
2 68465 68642 268 20 54026 54188 281 5 wp 178 167 198 215 223 184 159 95 398 134 104 133 0.41529 -0.02207 0.19132 0.2935 FALSE
2 68630 68778 269 20 54185 54337 282 5 wp 97 142 144 122 148 125 143 70 405 123 101 109 0.032429 -0.04435 0.074206 0.71178 FALSE
2 68811 68931 270 20 54370 54496 283 5 wp 152 172 181 156 174 151 225 122 619 209 201 245 -0.22347 0.26934 -0.36068 0.038168 FALSE
2 68936 69091 271 20 54502 54651 284 5 wp 130 135 134 136 154 124 260 146 658 200 180 186 -0.72682 -0.10567 0.13379 0.45933 FALSE
2 69085 69245 272 20 54650 54805 285 5 wp 175 250 248 231 191 192 442 208 959 262 269 356 -0.59292 -0.071337 -0.073715 0.67071 FALSE
2 69252 69404 273 20 54810 54966 286 5 wp 250 325 321 285 337 295 529 246 1031 351 270 423 -0.37724 -0.041755 0.058923 0.7483 FALSE
2 69726 69846 275 20 55255 55400 288 5 wp 127 140 151 123 144 170 102 89 406 96 93 107 0.21913 -0.16188 0.2134 0.48669 FALSE
2 70026 70185 277 20 55585 55745 291 5 wp 211 235 234 227 230 199 266 135 603 181 151 223 0.1122 -0.068009 -0.0070543 0.96638 FALSE
2 70230 70356 278 20 55788 55917 292 5 wp 135 169 184 189 169 164 173 94 509 167 105 213 0.067842 0.16832 -0.086166 0.74876 FALSE
2 70413 70548 280 20 55967 56111 293 5 wp 154 210 162 216 172 175 225 139 629 221 141 217 -0.22267 0.028153 0.052244 0.81902 FALSE
2 70586 70722 281 20 56146 56279 294 5 wp 131 178 172 187 179 162 284 146 770 219 203 276 -0.60441 0.052579 0.064969 0.70289 FALSE
2 70732 70878 282 20 56292 56442 295 5 wp 156 210 215 192 212 188 451 208 1281 332 254 308 -0.97936 -0.23601 0.24821 0.19994 FALSE
2 70874 71054 283 20 56469 56595 296 5 wp 163 169 152 172 169 152 371 215 911 246 197 284 -0.95439 -0.25778 0.2588 0.12462 FALSE
2 71042 71194 284 20 56613 56769 297 5 wp 210 282 278 242 259 254 485 269 1146 333 332 422 -0.64051 -0.021766 -0.021131 0.88459 FALSE
2 71271 71417 285 20 56846 56997 298 5 wp 206 205 216 253 231 211 194 147 638 203 149 220 0.066112 0.039422 0.081507 0.70716 FALSE
2 71533 71674 286 20 57110 57249 299 5 wp 218 316 325 258 285 204 347 165 874 189 225 293 0.018552 -0.13531 -0.082578 0.6911 FALSE
2 71695 71822 287 20 57278 57412 300 5 wp 99 137 146 134 147 91 156 78 432 97 118 88 -0.075512 -0.2753 0.21576 0.39134 FALSE
2 71865 72012 288 20 57440 57591 301 5 wp 130 164 160 159 161 148 223 124 711 226 159 242 -0.46485 0.11501 -0.089111 0.67139 FALSE
2 72027 72178 289 20 57609 57754 302 5 wp 226 212 232 186 235 186 218 114 671 182 178 215 0.18109 0.070494 -0.24324 0.21262 FALSE
2 72349 72495 291 20 57964 58083 305 5 wp 213 254 206 184 233 166 200 106 495 114 99 143 0.44005 -0.36586 0.13172 0.4749 FALSE
2 72505 72667 292 20 58095 58256 306 5 wp 150 170 162 160 208 167 151 75 328 137 87 129 0.46865 0.13223 -0.0049593 0.9791 FALSE
2 72702 72855 293 20 58291 58438 307 5 wp 159 225 214 209 183 236 146 82 305 112 77 146 0.78071 0.059706 0.0079562 0.97759 FALSE
2 72823 72983 294 20 58412 58568 309 5 wp 204 205 235 231 204 183 141 78 386 96 94 118 0.79774 -0.15178 0.067745 0.71356 FALSE
2 73015 73144 295 20 58600 58731 310 5 wp 83 127 124 88 110 93 70 57 227 54 66 45 0.59356 -0.28836 0.077899 0.77863 FALSE
2 73164 73305 296 20 58748 58894 311 5 wp 135 201 228 211 199 179 120 58 286 109 82 78 0.96268 0.024763 0.027386 0.8989 FALSE
2 73320 73467 297 20 58908 59053 313 5 wp 161 178 188 191 159 170 130 64 297 70 92 99 0.78299 -0.11151 0.072771 0.71147 FALSE
2 73476 73628 298 20 59068 59218 315 5 wp 172 248 244 225 227 177 211 70 408 126 104 131 0.62853 -0.12674 0.031959 0.86596 FALSE
2 73641 73801 299 20 59229 59355 316 5 wp 182 215 218 136 159 138 198 122 538 124 95 103 0.20803 -0.60669 0.080245 0.66482 FALSE
2 73794 73950 300 20 59369 59515 317 5 wp 179 218 199 226 216 227 301 145 682 205 143 195 -0.24017 -0.25943 0.4084 0.014961 FALSE
2 73953 74097 301 20 59540 59686 318 5 wp 134 150 148 147 135 152 249 156 834 154 170 173 -0.76425 -0.44242 0.43103 0.060904 FALSE
2 74134 74287 302 20 59721 59855 319 5 wp 199 210 220 198 217 191 444 224 1089 278 258 303 -0.784 -0.25282 0.17579 0.2678 FALSE
2 74275 74429 303 20 59864 60019 320 5 wp 188 176 186 217 178 233 408 230 1270 342 265 368 -1.0268 -0.097921 0.26789 0.26187 FALSE
2 74450 74604 304 20 60040 60191 321 5 wp 161 210 188 234 200 216 423 228 1123 307 271 344 -0.96128 -0.12086 0.32228 0.041264 FALSE
2 74625 74780 305 20 60230 60367 322 5 wp 201 236 188 194 242 189 461 243 1120 324 345 349 -0.85793 -0.035402 0.010234 0.94715 FALSE
2 74898 75044 306 20 60495 60635 323 5 wp 210 412 337 234 302 198 476 207 768 301 328 347 -0.035016 0.13348 -0.52659 0.069715 FALSE
2 75160 75310 307 20 60749 60897 324 5 wp 227 288 303 331 274 247 415 186 928 295 244 364 -0.2162 0.043222 -0.0025411 0.9883 FALSE
2 75324 75485 308 20 60923 61077 325 5 wp 152 164 160 164 196 146 265 166 762 234 190 218 -0.62182 -0.074888 0.13725 0.42525 FALSE
2 75504 75631 309 20 61091 61220 326 5 wp 145 187 202 135 168 148 301 122 672 221 197 224 -0.33836 0.049807 -0.30973 0.073495 FALSE
2 75652 75803 310 20 61239 61391 327 5 wp 233 225 222 225 263 190 340 188 824 251 234 223 -0.30918 -0.13661 0.10122 0.52985 FALSE
2 75820 75950 311 20 61408 61537 328 5 wp 172 238 210 201 199 161 240 93 434 149 116 193 0.3409 0.019825 -0.18304 0.38398 FALSE
2 75961 76127 312 20 61548 61718 329 5 wp 159 175 193 240 218 195 190 85 458 141 143 188 0.22821 0.18584 0.10167 0.56511 FALSE
2 76129 76262 314 20 61716 61860 330 5 wp 153 183 168 194 171 190 165 83 459 103 89 117 0.23399 -0.35535 0.47674 0.010933 FALSE
2 76405 76561 316 20 62017 62156 335 5 wp 165 179 188 191 190 167 154 79 386 66 89 110 0.47819 -0.41011 0.42999 0.024866 FALSE
2 76573 76736 319 20 62162 62324 336 5 wp 164 182 218 230 197 226 126 58 277 108 80 105 0.96924 0.14156 0.054813 0.78771 FALSE
2 76894 77000 322 20 62481 62640 340 5 wp 149 169 146 197 189 195 97 41 159 82 68 80 1.2852 0.38762 -0.084191 0.69006 FALSE
2 77186 77328 326 20 62797 62919 342 5 wp 151 158 156 175 165 147 81 38 190 59 36 38 1.2837 -0.40855 0.44973 0.05742 FALSE
2 77362 77516 327 20 62953 63102 343 5 wp 141 174 157 175 169 179 70 31 190 77 63 70 1.415 0.3652 -0.23434 0.28424 FALSE
2 77820 77974 334 20 63412 63566 347 5 wp 181 179 188 177 203 176 66 37 187 57 63 64 1.6272 0.16757 -0.17258 0.42477 FALSE
2 77969 78099 335 20 63582 63739 348 5 wp 128 139 141 129 182 115 47 23 136 43 48 37 1.7182 0.16604 -0.13468 0.64292 FALSE
2 78599 78753 343 20 64186 64365 355 5 wp 181 244 235 229 278 193 74 25 165 85 61 49 2.0255 0.39186 -0.32818 0.15728 FALSE
2 78759 78915 345 20 64372 64504 356 5 wp 125 184 165 154 141 119 44 20 132 48 46 29 1.9976 0.18102 -0.39229 0.13607 FALSE
2 78909 79067 347 20 64520 64675 358 5 wp 153 167 162 180 186 192 67 34 127 71 42 54 1.7329 0.31727 -0.12636 0.58188 FALSE
2 79098 79218 349 20 64686 64806 359 5 wp 164 201 207 180 183 164 47 31 121 48 44 54 2.1969 0.34684 -0.48375 0.039764 FALSE
2 79374 79534 352 20 64964 65123 361 5 wp 149 204 238 176 180 162 59 34 139 79 55 60 2.0145 0.53307 -0.7362 0.00088418 FALSE
2 79589 79743 353 20 65181 65339 362 5 wp 109 141 145 137 174 130 65 40 138 85 70 68 1.3428 0.6413 -0.50213 0.032403 FALSE
2 79827 79999 354 20 65444 65588 364 5 wp 116 174 182 111 165 84 112 48 311 66 71 59 0.75879 -0.37168 -0.040698 0.90279 FALSE
2 79972 80109 355 20 65558 65741 365 5 wp 130 152 144 161 198 132 134 54 282 112 88 89 0.54313 0.10181 0.077016 0.70231 FALSE
2 80156 80286 356 20 65746 65888 366 5 wp 113 132 113 95 130 89 123 43 254 73 94 61 0.47957 -0.044551 -0.17402 0.56295 FALSE
2 80313 80442 357 20 65905 66032 367 5 wp 145 178 170 158 160 155 222 107 434 158 151 145 0.013754 0.01665 -0.094831 0.60241 FALSE
2 80483 80639 358 20 66075 66219 368 5 wp 136 196 164 158 171 155 200 98 372 140 137 154 0.19488 0.11524 -0.16679 0.36476 FALSE
2 80648 80810 359 20 66238 66356 369 5 wp 84 123 117 120 143 110 138 50 351 105 93 77 0.0080221 -0.099645 0.2862 0.22801 FALSE
2 81581 81721 366 20 67167 67312 378 5 wp 168 171 167 209 181 175 70 38 161 72 64 61 1.5903 0.34404 -0.21013 0.33371 FALSE
2 82777 82932 381 20 68363 68523 389 5 wp 163 156 175 157 172 158 83 54 298 105 61 81 0.93857 0.046944 -0.093439 0.68956 FALSE
2 83211 83369 384 20 68801 68938 394 5 wp 168 199 178 186 168 171 150 73 358 119 104 120 0.59928 0.048305 -0.12232 0.51455 FALSE
2 83381 83523 385 20 68962 69110 395 5 wp 106 157 145 127 153 119 148 71 348 125 135 108 0.20861 0.18893 -0.23789 0.22804 FALSE
2 83552 83704 386 20 69140 69255 396 5 wp 173 207 203 239 221 158 258 146 678 214 158 212 -0.19862 -0.080309 0.13957 0.40807 FALSE
2 83695 83833 387 20 69281 69399 397 5 wp 181 182 187 192 176 134 254 172 748 207 216 246 -0.39578 0.00055926 -0.16258 0.40544 FALSE
2 84491 84635 391 20 70079 70223 405 5 wp 147 229 203 185 181 163 181 83 426 134 151 140 0.43482 0.118 -0.26188 0.14715 FALSE
2 84673 84795 392 20 70258 70382 406 5 wp 164 188 217 223 223 188 108 64 230 119 77 102 1.1479 0.33221 -0.1967 0.3072 FALSE
2 84810 84970 393 20 70401 70551 407 5 wp 157 208 195 199 204 167 103 56 170 92 65 87 1.3798 0.30064 -0.29446 0.14671 FALSE
2 85163 85294 395 20 70750 70902 410 5 wp 142 160 180 188 177 180 57 30 128 75 53 41 1.8374 0.44623 -0.28687 0.21651 FALSE
2 85277 85426 396 20 70867 71012 411 5 wp 172 186 219 189 159 159 74 41 190 53 60 53 1.6094 -0.067089 -0.1393 0.52604 FALSE
2 85750 85908 400 20 71321 71473 416 5 wp 170 206 189 175 190 193 73 46 175 68 55 66 1.6088 0.14657 -0.18238 0.39324 FALSE
2 86203 86349 403 20 71763 71910 421 5 wp 136 163 173 184 188 145 63 32 143 56 51 35 1.663 0.053819 0.055389 0.81669 FALSE
2 86381 86503 404 20 71947 72089 422 5 wp 162 178 154 234 234 174 68 28 144 43 63 60 1.7295 0.27302 0.074624 0.75785 FALSE
2 86537 86674 405 20 72123 72256 423 5 wp 166 231 203 188 209 155 94 36 187 44 64 58 1.5946 -0.13377 -0.0066047 0.97551 FALSE
2 86723 86859 406 20 72320 72451 424 5 wp 222 281 289 271 330 241 145 65 305 109 88 98 1.2913 -0.012058 0.079234 0.66215 FALSE
2 86881 87033 407 20 72469 72620 425 5 wp 188 189 226 206 223 178 94 64 299 72 91 76 1.1104 -0.10472 0.089216 0.64799 FALSE
2 87045 87195 408 20 72633 72792 426 5 wp 157 227 201 224 222 177 132 77 340 84 95 117 0.77134 -0.088059 0.16077 0.39195 FALSE
2 87193 87350 409 20 72783 72949 427 5 wp 158 211 183 183 188 196 169 94 428 146 105 135 0.36078 -0.036763 0.060064 0.74115 FALSE
2 87370 87505 410 20 72959 73095 428 5 wp 173 194 210 188 151 191 196 111 509 171 133 145 0.1909 -0.052936 -0.085135 0.64219 FALSE
2 87527 87684 411 20 73115 73273 429 5 wp 150 173 155 188 163 203 226 123 543 186 138 206 -0.22222 0.037439 0.15908 0.42964 FALSE
2 87722 87852 412 20 73285 73439 430 5 wp 166 202 212 226 245 244 205 131 614 181 179 267 -0.0035636 0.22466 0.062266 0.7711 FALSE
2 87995 88178 413 20 73604 73730 431 5 wp 124 150 163 191 205 191 170 96 429 168 143 167 0.012631 0.26205 0.14618 0.41989 FALSE
2 89189 89332 416 20 74789 74909 435 5 wp 126 143 163 140 134 129 212 136 488 129 124 123 -0.31422 -0.39318 0.27408 0.14655 FALSE
2 89335 89482 417 20 74909 75080 436 5 wp 158 161 156 192 203 150 213 134 519 161 175 202 -0.20462 0.089758 0.080005 0.65314 FALSE
2 89928 90064 418 20 75509 75647 437 5 wp 154 252 206 204 209 174 331 174 839 198 225 221 -0.44565 -0.24257 0.168 0.30992 FALSE
2 90262 90386 420 20 75845 75965 438 5 wp 121 115 126 123 139 96 309 199 826 202 174 266 -1.2061 -0.27445 0.22544 0.352 FALSE
2 90358 90504 421 20 75942 76086 439 5 wp 92 154 134 130 115 133 241 166 623 198 175 215 -0.80239 -0.045816 0.031926 0.88322 FALSE
2 90788 90933 423 20 76371 76512 442 5 wp 203 210 212 198 186 194 274 156 752 225 213 278 -0.21054 0.09827 -0.23323 0.15827 FALSE
2 90962 91108 424 20 76544 76688 443 5 wp 200 227 193 246 263 237 395 147 902 289 275 330 -0.48857 0.15339 0.089432 0.6086 FALSE
2 91146 91286 425 20 76726 76865 444 5 wp 206 200 182 214 196 198 304 146 799 223 175 230 -0.3557 -0.1533 0.1746 0.31727 FALSE
2 91303 91433 426 20 76879 77001 445 5 wp 112 128 139 128 112 133 192 102 462 161 125 172 -0.31559 0.073641 -0.11294 0.55357 FALSE
2 91432 91574 428 20 77011 77174 446 5 wp 153 182 190 185 201 177 246 126 504 213 164 228 -0.093605 0.22716 -0.1459 0.39902 FALSE
2 91598 91722 429 20 77192 77322 447 5 wp 108 103 97 116 124 97 138 91 375 126 99 131 -0.2869 0.032099 0.06891 0.74198 FALSE
2 91743 91909 430 20 77324 77484 448 5 wp 143 215 184 130 153 142 279 128 585 173 153 158 -0.21022 -0.24831 -0.11647 0.51449 FALSE
2 92083 92234 432 20 77665 77812 451 5 wp 71 117 126 118 98 104 115 78 483 120 107 104 -0.30851 -0.095641 0.12077 0.7058 FALSE
2 92363 92483 433 20 77942 78074 452 5 wp 158 142 135 155 164 157 246 154 779 211 219 207 -0.69228 -0.030992 0.13011 0.55734 FALSE
2 92508 92650 434 20 78084 78231 453 5 wp 140 184 166 158 182 166 289 137 696 252 215 210 -0.49848 0.09041 -0.061701 0.7192 FALSE
2 92690 92838 435 20 78270 78420 454 5 wp 127 143 143 165 170 152 286 195 831 266 188 285 -0.98132 -0.032378 0.2478 0.26786 FALSE
2 92830 92974 436 20 78403 78573 455 5 wp 74 110 125 171 129 156 229 112 517 212 185 234 -0.80286 0.35068 0.20036 0.27782 FALSE
2 92975 93095 437 20 78553 78716 456 5 wp 144 145 158 164 179 166 247 117 616 212 206 257 -0.42245 0.2867 -0.12202 0.48416 FALSE
2 93139 93286 438 20 78691 78857 457 5 wp 134 164 191 173 217 189 186 109 547 158 135 188 -0.071402 0.02391 0.20302 0.25293 FALSE
2 93286 93439 439 20 78864 79012 458 5 wp 143 186 181 141 184 158 149 89 402 131 136 130 0.36132 0.12405 -0.22003 0.23679 FALSE
2 93558 93692 440 20 79148 79292 459 5 wp 146 167 192 193 229 139 90 37 205 79 74 75 1.3049 0.27916 -0.15541 0.52944 FALSE
2 93721 93885 442 20 79297 79459 460 5 wp 187 198 226 220 234 191 119 44 229 75 89 75 1.3167 0.083238 -0.028848 0.88343 FALSE
2 93897 94030 443 20 79468 79628 461 5 wp 174 178 174 193 212 200 100 45 218 89 62 80 1.2201 0.14486 0.033075 0.8703 FALSE
2 95044 95185 456 20 80592 80746 475 5 wp 116 150 160 184 182 121 112 69 267 126 60 80 0.56701 0.0047678 0.16469 0.5887 FALSE
2 95203 95333 457 20 80777 80907 476 5 wp 189 249 227 277 207 207 205 120 378 153 149 147 0.49753 0.055251 -0.01711 0.93812 FALSE
2 95539 95679 459 20 81096 81252 478 5 wp 164 229 206 211 202 199 307 177 711 288 251 253 -0.34443 0.18268 -0.16684 0.30831 FALSE
2 95697 95845 460 20 81273 81425 479 5 wp 237 291 286 297 300 263 355 194 776 260 263 278 -0.05506 0.043276 0.016153 0.9161 FALSE
2 95862 96007 461 20 81438 81578 480 5 wp 145 234 253 209 237 197 443 162 992 318 365 366 -0.61593 0.254 -0.23568 0.32891 FALSE
2 96027 96167 462 20 81605 81737 481 5 wp 99 144 149 108 180 112 196 119 492 128 138 128 -0.38588 -0.24657 0.25735 0.29636 FALSE
2 96309 96484 463 20 81850 82015 482 5 wp 98 147 132 136 156 106 84 43 249 96 64 68 0.72714 0.12584 -0.066824 0.77086 FALSE
2 96492 96634 464 20 82067 82209 483 5 wp 75 96 110 110 138 120 72 34 160 55 62 59 0.75283 0.20442 0.16956 0.52826 FALSE
2 96659 96800 465 20 82233 82373 484 5 wp 245 365 314 267 323 284 146 70 314 111 113 98 1.4653 0.073005 -0.16665 0.3643 FALSE
2 97693 97836 479 20 83240 83406 496 5 wp 146 186 197 154 166 179 77 34 161 59 63 50 1.6311 0.13579 -0.23272 0.30056 FALSE
2 97841 97967 481 20 83414 83540 498 5 wp 128 212 196 179 163 163 67 35 138 65 50 45 1.8022 0.18951 -0.28269 0.25481 FALSE
2 97977 98083 482 20 83549 83686 499 5 wp 109 126 143 152 163 134 64 32 111 60 38 42 1.497 0.18306 0.044471 0.86443 FALSE
2 98136 98277 484 20 83715 83844 500 5 wp 117 140 123 97 130 143 56 21 145 57 46 48 1.5225 0.30793 -0.36096 0.26118 FALSE
2 98461 98611 487 20 84034 84168 504 5 wp 120 165 133 127 137 141 66 41 164 68 39 42 1.2934 -0.075045 0.014588 0.95336 FALSE
2 98777 98912 489 20 84351 84486 507 5 wp 184 210 222 216 228 168 107 83 271 78 76 84 1.0641 -0.18893 0.15512 0.42565 FALSE
2 98922 99067 490 20 84495 84645 508 5 wp 132 170 173 187 167 175 103 52 236 68 69 81 0.95557 -0.046214 0.18656 0.3716 FALSE
2 99100 99246 491 20 84654 84814 509 5 wp 176 202 169 167 167 145 133 73 341 71 81 116 0.69446 -0.22124 0.0051706 0.97888 FALSE
2 99397 99562 494 20 84973 85101 511 5 wp 163 188 165 194 190 183 258 119 543 156 119 183 -0.16428 -0.22424 0.33862 0.055224 FALSE
2 99575 99705 495 20 85127 85273 512 5 wp 149 190 188 196 214 191 277 148 657 232 226 276 -0.36427 0.234 -0.062382 0.70958 FALSE
2 99710 99849 496 20 85302 85449 513 5 wp 152 196 183 164 191 177 291 183 673 240 213 251 -0.47316 0.053683 -0.068345 0.68566 FALSE
2 99891 100036 497 20 85463 85587 514 5 wp 207 263 261 259 226 193 335 177 770 240 199 301 -0.14427 -0.010248 -0.1182 0.4607 FALSE
2 100062 100197 498 20 85613 85774 515 5 wp 117 153 147 146 155 131 275 124 711 217 214 241 -0.69019 0.12006 -0.087922 0.61919 FALSE
2 100328 100469 499 20 85921 86044 516 5 wp 85 116 110 81 123 79 178 78 391 132 131 109 -0.37445 0.011249 -0.16843 0.45186 FALSE
2 100470 100601 500 20 86041 86179 517 5 wp 170 201 186 177 185 169 220 127 440 177 154 239 0.11383 0.2588 -0.349 0.085433 FALSE
2 100628 100758 501 20 86197 86329 518 5 wp 153 160 169 152 175 165 205 101 393 180 131 232 0.09158 0.36761 -0.3607 0.14561 FALSE
2 100777 100934 502 20 86349 86492 519 5 wp 113 131 140 197 154 194 159 123 302 239 128 226 -0.12219 0.60975 -0.11601 0.77266 FALSE
2 100931 101082 503 20 86504 86652 520 5 wp 194 279 260 229 228 203 209 102 367 175 178 181 0.72789 0.39735 -0.56379 0.00098897 FALSE
2 101101 101235 504 20 86663 86808 521 5 wp 170 206 219 178 167 146 233 134 472 188 173 161 0.12788 0.062213 -0.35893 0.041109 FALSE
2 101447 101585 505 20 87025 87159 522 5 wp 107 122 116 128 139 116 58 23 173 41 52 48 1.1981 0.027232 0.099661 0.71179 FALSE
2 101591 101737 506 20 87166 87314 523 5 wp 154 201 200 194 219 137 85 42 141 61 71 50 1.6535 0.17461 -0.21245 0.41133 FALSE
2 101835 101993 507 20 87411 87571 524 5 wp 124 185 162 173 173 174 253 148 604 215 172 222 -0.43566 0.056508 0.072889 0.67565 FALSE
2 102012 102158 508 20 87588 87738 525 5 wp 127 144 173 169 140 151 157 106 419 143 116 168 0.047804 0.10789 -0.073262 0.71329 FALSE
2 102169 102323 509 20 87751 87909 526 5 wp 147 180 173 201 184 209 242 118 562 217 184 218 -0.19906 0.22751 0.0053741 0.9751 FALSE
2 102331 102485 510 20 87917 88064 527 5 wp 129 193 156 179 223 198 176 103 389 158 139 164 0.16113 0.23142 0.081275 0.65256 FALSE
2 102494 102637 511 20 88072 88238 528 5 wp 195 251 212 243 215 219 192 95 405 176 123 161 0.58735 0.1874 -0.16445 0.3454 FALSE
2 102668 102808 512 20 88238 88386 529 5 wp 167 161 202 229 201 214 143 89 332 135 130 129 0.56519 0.255 0.0053747 0.97722 FALSE
2 102812 102959 514 20 88423 88558 530 5 wp 152 172 175 184 179 167 84 61 287 102 78 88 0.92295 0.14334 -0.077312 0.69848 FALSE
2 102972 103117 515 20 88565 88715 531 5 wp 170 204 229 240 273 224 125 52 266 97 88 82 1.1253 0.072797 0.19727 0.30019 FALSE
2 103473 103609 521 20 89062 89182 535 5 wp 160 205 210 169 200 167 56 31 133 43 47 47 2.0603 0.11418 -0.23344 0.31855 FALSE
2 104047 104171 529 20 89626 89746 541 5 wp 139 167 171 191 163 150 50 26 120 43 34 31 1.9659 -0.056393 0.11584 0.65268 FALSE
2 104715 104841 534 20 90290 90442 546 5 wp 159 209 219 213 244 237 76 30 127 77 64 68 1.9822 0.61552 -0.38766 0.065273 FALSE
2 105050 105187 537 20 90627 90759 550 5 wp 128 173 159 180 185 167 67 23 116 57 45 46 1.8202 0.30663 -0.11369 0.63783 FALSE
2 105426 105552 541 20 91002 91148 555 5 wp 143 154 184 232 219 201 76 36 155 76 61 57 1.5156 0.32526 0.093042 0.66512 FALSE
2 105791 105950 546 20 91336 91512 557 5 wp 186 208 188 183 202 215 95 62 267 127 80 114 1.1496 0.40051 -0.37624 0.09862 FALSE
2 105953 106089 547 20 91526 91662 559 5 wp 180 196 211 199 234 181 101 80 259 87 85 118 1.063 0.16102 -0.12047 0.53384 FALSE
2 106094 106216 549 20 91642 91792 560 5 wp 113 126 122 189 177 175 118 56 215 75 96 135 0.52461 0.40041 0.16213 0.4901 FALSE
2 106388 106555 553 20 91956 92108 563 5 wp 175 166 243 218 205 177 211 115 492 140 121 168 0.18192 -0.14885 0.16478 0.41025 FALSE
2 106754 106870 556 20 92295 92443 566 5 wp 121 169 168 190 185 146 212 90 513 191 168 212 -0.12406 0.31597 -0.14828 0.40475 FALSE
2 107061 107197 558 20 92628 92746 569 5 wp 129 170 176 130 159 129 317 159 757 194 213 223 -0.69196 -0.15987 -0.042321 0.80891 FALSE
2 107223 107373 559 20 92777 92950 571 5 wp 152 211 211 183 213 159 273 153 823 190 207 172 -0.38805 -0.26942 0.20297 0.30454 FALSE
2 107379 107525 560 20 92957 93104 572 5 wp 162 189 202 182 224 161 290 166 663 206 213 223 -0.3636 -0.026957 0.039974 0.81285 FALSE
2 107641 107770 561 20 93215 93344 573 5 wp 102 185 170 146 179 127 169 92 459 122 112 115 0.040709 -0.21563 0.18791 0.36579 FALSE
2 107867 108027 562 20 93443 93580 574 5 wp 171 196 195 207 193 182 401 210 944 275 268 280 -0.79122 -0.12121 0.15083 0.35323 FALSE
2 108014 108177 563 20 93613 93756 575 5 wp 218 285 253 236 230 216 426 202 993 245 227 327 -0.41119 -0.21452 0.047842 0.75881 FALSE
2 108194 108332 564 20 93771 93910 576 5 wp 193 222 205 233 257 169 393 190 986 300 270 269 -0.62897 -0.073675 0.13395 0.39998 FALSE
2 108362 108499 565 20 93951 94085 577 5 wp 141 162 169 147 144 145 236 109 639 206 167 194 -0.3285 0.053915 -0.18715 0.29393 FALSE
2 108513 108649 566 20 94091 94225 578 5 wp 129 152 149 120 162 157 171 77 396 155 138 153 0.11064 0.28222 -0.27027 0.15094 FALSE
2 108682 108821 567 20 94281 94425 579 5 wp 136 215 195 188 192 140 194 71 385 133 98 88 0.42626 -0.21791 0.13227 0.59344 FALSE
2 108845 109017 568 20 94420 94588 580 5 wp 170 261 235 254 237 215 167 82 374 129 101 120 0.76461 -0.038714 0.10928 0.54291 FALSE
2 109059 109188 571 20 94634 94763 583 5 wp 136 202 192 188 210 186 118 66 258 95 82 86 0.91299 0.027751 0.098403 0.61581 FALSE
2 109442 109563 576 20 95018 95169 587 5 wp 223 251 216 281 267 207 145 60 379 131 114 131 0.97331 0.21157 -0.11002 0.5518 FALSE
2 109576 109726 577 20 95172 95278 588 5 wp 185 230 220 179 174 164 148 88 445 104 102 93 0.61491 -0.34943 0.03414 0.85469 FALSE
2 109734 109874 578 20 95305 95448 589 5 wp 137 207 201 214 202 185 167 83 440 151 120 128 0.36288 0.03894 0.08878 0.62331 FALSE
2 109939 110063 580 20 95515 95637 590 5 wp 73 109 114 110 126 114 133 80 331 100 80 94 -0.21412 -0.2008 0.42969 0.05288 FALSE
2 110103 110248 581 20 95680 95819 591 5 wp 150 210 214 216 203 132 325 167 806 219 244 236 -0.48801 -0.074916 -0.0050835 0.97753 FALSE
2 110262 110422 582 20 95828 95976 592 5 wp 166 148 193 213 186 176 307 170 775 288 276 321 -0.61331 0.30477 -0.14781 0.37116 FALSE
2 110441 110591 583 20 96022 96164 593 5 wp 212 252 230 227 294 179 403 216 909 261 335 276 -0.48373 -0.027143 0.0076541 0.97493 FALSE
2 110668 110816 584 20 96241 96395 594 5 wp 168 212 211 215 221 188 476 231 1167 294 270 313 -0.96466 -0.27466 0.33369 0.034289 FALSE
2 110786 110940 585 20 96362 96512 595 5 wp 128 140 132 131 148 116 431 225 1149 268 223 303 -1.4574 -0.3551 0.31242 0.070255 FALSE
2 110949 111106 586 20 96525 96685 596 5 wp 169 189 179 187 216 159 646 368 1314 319 269 456 -1.5181 -0.45514 0.4909 0.093276 FALSE
2 111116 111238 587 20 96684 96814 597 5 wp 198 201 219 195 207 183 550 307 1474 309 285 368 -1.2088 -0.45675 0.35379 0.020615 FALSE
2 111396 111524 588 20 96972 97098 598 5 wp 176 238 243 189 207 209 300 169 856 249 211 235 -0.29894 -0.094475 -0.037564 0.81832 FALSE
2 111546 111695 589 20 97124 97270 599 5 wp 213 249 239 264 245 221 432 226 970 285 270 333 -0.55209 -0.094102 0.13089 0.39475 FALSE
2 111704 111833 590 20 97285 97407 600 5 wp 191 201 221 216 185 200 399 258 991 342 240 374 -0.78417 -0.036604 -0.012165 0.95805 FALSE
2 111860 112002 591 20 97437 97589 601 5 wp 144 193 182 214 187 197 372 220 826 247 219 354 -0.83252 -0.057815 0.24954 0.31756 FALSE
2 112017 112169 592 20 97608 97764 602 5 wp 159 155 168 221 179 220 231 139 674 210 165 232 -0.39386 0.046484 0.29648 0.16117 FALSE
2 112165 112299 593 20 97740 97876 603 5 wp 150 184 160 199 188 145 261 125 608 173 158 201 -0.32018 -0.09648 0.17942 0.30591 FALSE
2 112326 112487 594 20 97906 98064 604 5 wp 145 169 150 210 182 229 209 124 552 163 118 189 -0.24277 -0.11594 0.52137 0.02658 FALSE
2 112507 112624 596 20 98082 98200 605 5 wp 156 165 186 198 225 145 194 79 381 143 139 172 0.30235 0.25915 -0.12359 0.51677 FALSE
2 112838 112990 599 20 98412 98568 608 5 wp 130 197 190 188 192 186 327 178 679 259 200 248 -0.56665 0.0082448 0.11008 0.51228 FALSE
2 113005 113145 600 20 98582 98739 609 5 wp 133 191 167 189 203 192 353 199 1018 272 248 333 -0.95896 -0.042047 0.2771 0.091247 FALSE
2 113165 113311 601 20 98762 98890 610 5 wp 184 238 227 227 228 185 377 199 826 247 280 270 -0.45896 -0.037577 -0.0026926 0.98662 FALSE
2 113343 113492 602 20 98919 99067 611 5 wp 123 187 174 199 186 160 324 136 625 232 259 219 -0.51677 0.17065 -0.013032 0.95212 FALSE
2 113622 113776 603 20 99197 99350 612 5 wp 113 160 169 153 141 168 224 157 666 244 198 164 -0.57001 0.018427 0.041998 0.88552 FALSE
2 113788 113937 604 20 99364 99512 613 5 wp 193 247 258 257 242 248 489 262 1005 398 279 360 -0.70937 -0.019886 0.10384 0.55627 FALSE
2 113963 114111 605 20 99534 99676 614 5 wp 150 136 148 145 143 171 285 143 613 193 187 219 -0.59618 -0.018829 0.077933 0.65996 FALSE
2 114119 114269 606 20 99693 99845 615 5 wp 159 162 165 179 196 167 309 105 648 185 183 242 -0.40046 0.03738 0.092494 0.68646 FALSE
2 114274 114404 607 20 99847 100004 616 5 wp 101 148 135 164 153 127 180 76 415 122 150 135 -0.10962 0.10232 0.089745 0.64012 FALSE
2 114432 114591 608 20 100025 100158 617 5 wp 134 150 146 142 149 152 151 64 338 112 113 121 0.33093 0.13549 -0.11224 0.566 FALSE
2 114604 114738 610 20 100193 100313 618 5 wp 107 171 141 146 133 154 102 57 275 95 71 92 0.64186 0.065769 -0.027574 0.89699 FALSE
2 114760 114925 611 20 100328 100501 620 5 wp 154 203 208 255 250 221 127 65 271 124 113 121 0.94606 0.41102 -0.0664 0.71965 FALSE
2 115457 115585 618 20 101031 101184 627 5 wp 79 128 118 123 126 86 77 40 189 68 69 52 0.76629 0.11739 -0.090351 0.727 FALSE
2 115622 115756 620 20 101198 101334 628 5 wp 155 240 231 217 196 199 167 80 385 152 139 146 0.66288 0.27213 -0.31536 0.076962 FALSE
2 115781 115934 621 20 101355 101509 629 5 wp 186 196 206 208 204 200 194 105 503 168 131 166 0.25148 0.026783 0.00916 0.95832 FALSE
2 115940 116111 622 20 101520 101661 630 5 wp 147 191 204 199 178 202 259 139 599 208 154 197 -0.21445 -0.049782 0.13231 0.44147 FALSE
2 116104 116233 623 20 101663 101808 631 5 wp 170 218 243 241 271 221 320 132 741 234 221 223 -0.21418 0.014375 0.18412 0.25817 FALSE
2 116253 116377 624 20 101830 101956 632 5 wp 132 155 146 140 173 114 277 136 706 170 185 172 -0.6605 -0.25528 0.20975 0.24274 FALSE
2 116425 116574 625 20 102002 102148 633 5 wp 189 285 251 263 276 244 508 248 1134 355 316 420 -0.71487 -0.0033402 0.099646 0.4954 FALSE
2 116589 116747 626 20 102164 102322 634 5 wp 121 205 214 188 209 173 366 168 858 251 254 274 -0.67914 -0.019715 0.086704 0.5992 FALSE
2 116766 116894 627 20 102359 102499 635 5 wp 133 185 145 195 223 184 281 187 758 249 248 325 -0.73959 0.20728 0.15198 0.43808 FALSE
2 117067 117227 628 20 102662 102801 637 5 wp 217 218 246 156 227 175 369 210 940 229 203 274 -0.46988 -0.30542 -0.0073757 0.96417 FALSE
2 117548 117704 630 20 103147 103287 640 5 wp 139 159 210 180 187 172 347 227 974 223 190 293 -0.93023 -0.33935 0.40935 0.075697 FALSE
2 117742 117885 632 20 103315 103463 642 5 wp 168 224 220 216 208 229 442 292 984 326 251 396 -0.90643 -0.12249 0.20683 0.44046 FALSE
2 117907 118051 634 20 103480 103627 643 5 wp 150 177 176 206 185 180 387 204 958 271 259 335 -0.9331 -0.033922 0.19733 0.22846 FALSE
2 118064 118192 635 20 103634 103759 644 5 wp 150 171 155 158 153 163 286 155 754 257 205 288 -0.6239 0.14488 -0.17073 0.31862 FALSE
2 118225 118369 636 20 103800 103942 646 5 wp 197 228 230 226 266 206 329 193 784 235 277 375 -0.34356 0.20916 -0.14211 0.54679 FALSE
2 118382 118524 637 20 103962 104128 647 5 wp 134 194 211 202 197 171 207 119 620 226 206 256 -0.094625 0.38203 -0.31557 0.063837 FALSE
2 118725 118851 640 20 104319 104429 652 5 wp 153 182 199 176 180 137 138 92 390 127 135 122 0.46983 0.11782 -0.25485 0.17061 FALSE
2 118911 119043 643 20 104473 104617 654 5 wp 173 219 210 170 206 201 143 75 344 152 127 141 0.7805 0.3815 -0.45883 0.011571 FALSE
2 119424 119579 646 20 104977 105183 658 5 wp 219 273 281 298 284 285 113 49 208 108 122 87 1.7156 0.5562 -0.4065 0.028047 FALSE
2 119578 119751 648 20 105212 105339 659 5 wp 201 263 275 207 211 227 74 46 178 70 66 62 1.9749 0.19934 -0.40783 0.045974 FALSE
2 119882 120029 651 20 105456 105607 662 5 wp 131 163 194 181 199 159 79 35 198 46 47 41 1.3468 -0.39254 0.51791 0.024761 FALSE
2 120263 120408 654 20 105842 105980 666 5 wp 138 238 228 193 235 159 97 35 223 70 69 65 1.4786 0.051045 -0.10321 0.7231 FALSE
2 120866 121024 660 20 106441 106611 673 5 wp 98 137 137 131 148 144 101 52 291 71 82 80 0.46364 -0.084876 0.25713 0.24257 FALSE
2 121064 121194 662 20 106618 106790 674 5 wp 123 201 153 167 220 160 124 66 305 141 109 122 0.62512 0.39205 -0.21087 0.32879 FALSE
2 121209 121356 663 20 106790 106935 675 5 wp 141 151 189 162 172 150 178 78 374 136 108 109 0.28511 -0.041431 0.030009 0.87391 FALSE
2 121350 121481 664 20 106927 107073 676 5 wp 156 221 177 173 189 162 193 96 453 168 166 152 0.25978 0.19565 -0.29409 0.09927 FALSE
2 121523 121665 665 20 107099 107241 677 5 wp 182 280 273 254 300 234 307 112 664 264 268 282 0.142 0.41938 -0.33255 0.057411 FALSE
2 121684 121816 666 20 107260 107396 678 5 wp 121 195 205 180 208 147 229 134 647 198 210 211 -0.25694 0.1239 -0.099787 0.5895 FALSE
2 121854 121985 668 20 107434 107583 679 5 wp 142 186 187 182 216 147 284 140 578 200 205 204 -0.31493 0.051496 0.008638 0.95999 FALSE
2 122016 122168 669 20 107595 107745 680 5 wp 185 229 268 187 227 224 327 166 605 318 247 308 -0.082681 0.39408 -0.50267 0.0071046 FALSE
2 122302 122451 670 20 107879 108004 681 5 wp 129 225 196 167 211 158 94 39 207 57 62 47 1.3742 -0.21502 0.16808 0.54468 FALSE
2 122434 122587 671 20 108018 108162 682 5 wp 157 179 210 148 202 127 71 43 197 48 45 41 1.5068 -0.39745 0.17652 0.50326 FALSE
2 122651 122819 672 20 108228 108373 683 5 wp 85 105 116 99 117 81 56 23 153 39 41 31 1.136 -0.20005 0.13485 0.6584 FALSE
2 123273 123425 679 20 108830 109006 690 5 wp 136 154 127 214 185 202 81 43 199 94 70 87 1.0579 0.43915 0.067346 0.74804 FALSE
2 123797 123923 682 20 109323 109477 694 5 wp 127 161 129 153 145 167 87 53 201 79 73 83 0.94975 0.24056 -0.099645 0.64767 FALSE
2 123900 124053 683 20 109487 109608 695 5 wp 170 232 244 180 214 188 186 50 397 94 86 113 0.7714 -0.2456 0.082401 0.73133 FALSE
2 124063 124213 684 20 109638 109784 696 5 wp 111 160 146 114 145 104 127 74 358 102 111 112 0.27723 0.043322 -0.262 0.19807 FALSE
2 124376 124516 686 20 109967 110111 699 5 wp 123 183 166 157 164 154 200 96 458 163 203 217 0.001675 0.4336 -0.43815 0.018567 FALSE
2 124563 124687 687 20 110139 110262 700 5 wp 174 218 204 227 179 207 251 121 622 225 192 196 -0.036249 0.12525 -0.10061 0.551 FALSE
2 124708 124856 688 20 110283 110435 701 5 wp 179 191 191 186 169 176 281 149 843 245 219 241 -0.43811 0.0076395 -0.10832 0.51776 FALSE
2 125031 125162 689 20 110606 110733 702 5 wp 230 291 269 244 249 184 352 200 888 286 278 296 -0.18565 0.058232 -0.30384 0.05087 FALSE
2 125182 125323 690 20 110760 110898 703 5 wp 154 271 233 201 240 165 436 172 887 216 277 272 -0.511 -0.15327 0.022893 0.92954 FALSE
2 125330 125489 691 20 110913 111064 704 5 wp 193 249 235 254 230 223 603 294 1225 390 332 413 -1.0051 -0.14069 0.18562 0.20337 FALSE
2 125494 125637 692 20 111075 111216 705 5 wp 139 155 174 181 198 171 316 138 634 192 223 225 -0.5544 0.019139 0.19304 0.26154 FALSE
2 125659 125783 693 20 111234 111390 706 5 wp 98 106 125 117 123 128 184 98 524 103 114 117 -0.56987 -0.42733 0.57112 0.0042799 FALSE
2 125824 125980 694 20 111402 111558 707 5 wp 192 197 183 259 199 228 219 132 569 168 136 174 9.495e-05 -0.14977 0.38845 0.052489 FALSE
2 126278 126401 698 20 111819 111977 709 5 wp 159 184 200 240 221 176 146 94 363 145 182 140 0.50125 0.41245 -0.20573 0.36841 FALSE
2 126411 126550 700 20 111996 112132 710 5 wp 126 177 163 131 132 115 152 82 456 160 143 150 0.15924 0.24223 -0.56109 0.0029143 FALSE
2 126765 126934 702 20 112352 112495 713 5 wp 130 197 193 152 152 106 302 142 660 201 224 227 -0.41897 0.035983 -0.3963 0.023213 FALSE
2 126970 127107 703 20 112546 112685 716 5 wp 149 184 213 196 198 164 320 159 808 273 248 309 -0.53572 0.18923 -0.17639 0.28546 FALSE
2 127457 127593 707 20 113038 113156 721 5 wp 114 156 178 140 135 101 189 119 508 150 147 131 -0.18935 -0.12668 -0.14355 0.46055 FALSE
2 127868 128015 710 20 113442 113590 723 5 wp 191 249 225 246 229 183 269 113 429 154 137 166 0.3208 -0.10064 0.063902 0.72852 FALSE
2 128014 128184 711 20 113588 113783 724 5 wp 215 218 227 263 253 292 175 111 404 162 110 181 0.57083 0.13122 0.14074 0.56223 FALSE
2 128163 128313 712 20 113736 113889 725 5 wp 125 183 145 155 181 200 142 77 289 77 73 115 0.45338 -0.20198 0.43682 0.1146 FALSE
2 128323 128481 713 20 113895 114060 726 5 wp 160 149 185 168 205 223 139 68 290 91 87 119 0.65013 0.024875 0.22634 0.41337 FALSE
2 128497 128627 714 20 114053 114199 727 5 wp 159 165 169 187 204 183 121 93 261 99 77 106 0.65023 -0.044594 0.23949 0.2745 FALSE
2 128788 128916 717 20 114363 114489 730 5 wp 137 201 185 160 176 205 121 59 186 65 59 59 1.0738 -0.31257 0.35781 0.21761 FALSE
2 129187 129331 719 20 114761 114907 733 5 wp 197 192 209 234 216 245 84 47 158 76 62 82 1.6755 0.34212 -0.1469 0.54764 FALSE
2 129341 129479 720 20 114918 115043 734 5 wp 141 194 132 172 160 134 79 39 145 44 49 55 1.4585 -0.080045 0.053971 0.84126 FALSE
2 130523 130677 733 20 116072 116236 751 5 wp 126 144 133 182 167 149 101 52 244 70 55 75 0.70967 -0.18644 0.46867 0.031996 FALSE
2 131297 131415 742 20 116833 116993 761 5 wp 182 189 182 220 213 193 263 128 623 212 162 211 -0.18027 0.012555 0.14135 0.40521 FALSE
2 131593 131745 744 20 117148 117323 764 5 wp 141 179 192 207 222 219 287 148 693 227 194 253 -0.45644 0.059768 0.26501 0.11372 FALSE
2 131734 131855 745 20 117308 117434 765 5 wp 154 159 141 214 168 209 302 133 658 206 186 240 -0.57619 0.010788 0.34843 0.077079 FALSE
2 132080 132232 747 20 117658 117814 767 5 wp 154 268 290 246 305 204 388 179 830 232 280 275 -0.32057 -0.033101 0.10879 0.64948 FALSE
2 132387 132534 748 20 117961 118109 768 5 wp 119 107 123 146 120 123 138 87 483 120 121 123 -0.25552 -0.081275 0.21136 0.3641 FALSE
2 132563 132709 749 20 118144 118281 769 5 wp 112 118 127 115 137 108 140 104 351 105 99 108 -0.097287 -0.17446 0.16222 0.4427 FALSE
2 132726 132872 750 20 118303 118451 770 5 wp 132 148 165 181 166 179 158 102 423 159 119 150 0.060411 0.12109 0.10281 0.57735 FALSE
2 132877 133026 751 20 118468 118595 771 5 wp 183 210 214 204 183 159 203 94 372 137 134 145 0.49728 0.071222 -0.24632 0.17143 FALSE
2 133057 133197 752 20 118625 118759 772 5 wp 144 200 174 193 233 181 136 65 304 136 104 130 0.71197 0.34681 -0.13734 0.46233 FALSE
2 133208 133355 753 20 118777 118925 773 5 wp 164 177 168 212 200 224 124 67 298 131 102 121 0.74083 0.3312 -0.029432 0.87537 FALSE
2 133355 133506 754 20 118956 119108 774 5 wp 137 157 147 181 168 165 108 37 240 75 91 74 0.90508 0.14877 0.051357 0.80653 FALSE
2 134029 134190 757 20 119637 119782 781 5 wp 104 100 123 82 117 82 72 39 246 74 81 63 0.64534 0.18126 -0.42865 0.12355 FALSE
2 134328 134467 760 20 119903 120068 784 5 wp 131 205 159 185 160 184 103 62 321 108 113 132 0.74678 0.38463 -0.29769 0.18153 FALSE
2 134636 134803 762 20 120231 120401 787 5 wp 174 204 223 196 193 201 181 98 403 139 88 156 0.47645 -0.059938 0.016909 0.92678 FALSE
2 135087 135253 765 20 120681 120847 792 5 wp 156 214 211 205 207 207 281 134 573 225 190 274 -0.11591 0.24939 -0.17187 0.30454 FALSE
2 135248 135405 766 20 120837 120994 793 5 wp 187 191 211 218 171 166 292 157 638 231 164 256 -0.23286 0.019111 -0.12945 0.51894 FALSE
2 135417 135527 767 20 121012 121126 794 5 wp 132 139 140 152 157 148 230 135 484 149 160 160 -0.41291 -0.10405 0.23473 0.20089 FALSE
2 136490 136624 770 20 122086 122203 796 5 wp 130 152 135 107 117 101 158 75 346 129 114 107 0.20246 0.068889 -0.45104 0.026255 FALSE
2 136676 136831 771 20 122260 122422 797 5 wp 152 197 164 167 224 165 290 126 647 225 184 228 -0.36048 0.069494 0.024286 0.887 FALSE
2 136859 137005 772 20 122456 122612 799 5 wp 151 145 181 172 164 142 266 155 633 221 196 250 -0.47885 0.11905 -0.14017 0.41933 FALSE
2 137002 137161 773 20 122593 122750 800 5 wp 171 214 247 207 228 186 310 139 727 212 196 251 -0.19969 -0.018253 -0.025005 0.87973 FALSE
2 137192 137324 774 20 122758 122913 802 5 wp 102 124 102 168 119 117 203 110 438 156 110 157 -0.54905 -0.069874 0.34802 0.11967 FALSE
2 137284 137443 775 20 122878 123044 803 5 wp 118 184 120 165 144 128 265 158 652 185 133 206 -0.6921 -0.26378 0.29664 0.18893 FALSE
2 137855 138011 778 20 123439 123602 806 5 wp 187 212 251 215 254 161 380 177 805 223 256 259 -0.40267 -0.095773 0.024866 0.89052 FALSE
2 138495 138626 785 20 124085 124219 812 5 wp 78 97 101 124 99 94 119 72 297 90 101 120 -0.1534 0.14006 0.041167 0.85625 FALSE
2 138741 138902 787 20 124338 124495 815 5 wp 101 142 152 151 148 158 136 72 385 120 103 124 0.12579 0.062432 0.13616 0.48655 FALSE
2 139001 139130 790 20 124574 124718 818 5 wp 108 144 131 136 157 137 116 64 376 114 111 133 0.20074 0.22419 -0.075174 0.70555 FALSE
2 139928 140085 803 20 125541 125669 830 5 wp 129 159 161 133 138 101 245 150 564 200 134 190 -0.45571 -0.11722 -0.17651 0.3708 FALSE
2 140268 140395 806 20 125854 125984 834 5 wp 89 120 123 131 119 97 128 68 380 138 118 115 -0.069652 0.21492 -0.16971 0.41318 FALSE
2 140885 141034 807 20 126468 126612 835 5 wp 121 185 158 163 158 134 198 89 344 140 138 160 0.17997 0.22121 -0.26559 0.15473 FALSE
2 141192 141323 808 20 126781 126914 836 5 wp 151 200 165 167 191 146 371 182 902 227 240 236 -0.79968 -0.23055 0.17498 0.29766 FALSE
2 141350 141498 809 20 126937 127088 837 5 wp 133 172 143 164 148 152 291 176 844 211 191 245 -0.83965 -0.19182 0.22426 0.19584 FALSE
2 141797 141943 812 20 127388 127537 840 5 wp 191 213 212 205 217 163 323 175 734 267 234 269 -0.33701 0.1015 -0.20135 0.21964 FALSE
2 142310 142439 817 20 127898 128030 846 5 wp 144 200 234 161 168 194 348 150 834 273 212 277 -0.49389 0.028671 -0.17845 0.36581 FALSE
2 142607 142778 819 20 128196 128369 848 5 wp 252 389 377 333 374 299 577 202 1083 321 311 424 -0.19755 -0.017554 -0.010469 0.96424 FALSE
2 142786 142944 820 20 128379 128541 849 5 wp 132 145 162 175 202 132 282 144 588 233 216 235 -0.55825 0.20072 -0.01303 0.94029 FALSE
2 143017 143191 821 20 128661 128807 851 5 wp 116 171 134 162 153 144 236 122 476 154 147 182 -0.34906 -0.029523 0.13765 0.45173 FALSE
2 143236 143407 822 20 128829 128960 852 5 wp 113 154 155 117 134 86 224 133 571 141 150 160 -0.46317 -0.24282 -0.1024 0.58668 FALSE
2 143385 143525 823 20 128978 129117 853 5 wp 149 161 144 158 150 119 274 139 582 191 177 163 -0.47321 -0.12935 0.01434 0.9364 FALSE
2 143532 143681 824 20 129120 129269 854 5 wp 107 134 132 115 157 116 217 87 534 174 143 159 -0.44516 0.026806 0.0091094 0.96145 FALSE
2 143811 143960 825 20 129405 129547 855 5 wp 88 173 148 120 124 93 60 29 155 55 48 34 1.4414 0.0079074 -0.2929 0.39688 FALSE
2 143974 144112 826 20 129582 129704 856 5 wp 142 195 184 170 200 170 90 54 225 73 78 65 1.17 0.02576 0.0091753 0.9647 FALSE
2 144151 144277 827 20 129740 129865 857 5 wp 162 165 188 167 214 143 90 57 257 79 74 81 1.0487 0.026918 -0.030142 0.88486 FALSE
2 144302 144426 828 20 129873 130011 858 5 wp 113 135 127 116 145 185 76 42 201 83 72 97 0.93588 0.4762 -0.23383 0.50873 FALSE
2 144432 144583 829 20 129999 130174 859 5 wp 144 163 169 180 197 167 116 66 300 116 87 107 0.67096 0.16888 0.0019241 0.9921 FALSE
2 144582 144736 830 20 130177 130311 860 5 wp 153 185 176 207 172 178 154 97 377 140 104 151 0.37303 0.10852 -0.011273 0.95111 FALSE
2 144739 144895 831 20 130328 130484 861 5 wp 168 230 234 210 210 185 216 97 449 146 121 160 0.39411 -0.049938 -0.028907 0.86981 FALSE
2 144907 145056 832 20 130493 130643 862 5 wp 190 162 164 167 191 208 175 111 410 152 130 159 0.21477 0.088787 0.01489 0.95493 FALSE
2 145056 145198 833 20 130632 130789 863 5 wp 262 245 231 233 226 266 247 162 668 220 173 273 0.13632 0.084146 -0.13638 0.60807 FALSE
2 145191 145361 834 20 130786 130946 864 5 wp 152 149 140 146 152 172 224 140 601 173 149 235 -0.44158 -0.0029898 0.071208 0.77653 FALSE
2 145307 145469 835 20 130921 131081 865 5 wp 191 189 171 172 180 202 323 211 792 211 185 267 -0.62333 -0.2539 0.23715 0.32864 FALSE
2 145507 145653 836 20 131110 131242 866 5 wp 162 184 181 184 148 189 277 171 667 213 199 241 -0.42649 -0.00064565 -0.032208 0.85486 FALSE
2 145680 145829 837 20 131275 131419 868 5 wp 158 190 216 179 189 209 259 148 595 217 197 213 -0.17484 0.099866 -0.080658 0.63469 FALSE
2 146076 146222 838 20 131698 131826 869 5 wp 130 207 248 184 200 153 401 155 855 238 240 253 -0.57962 -0.12177 -0.010452 0.9627 FALSE
2 146245 146397 839 20 131834 131988 870 5 wp 201 253 271 267 248 203 523 190 1032 344 315 417 -0.57816 0.11087 -0.14437 0.48478 FALSE
2 146411 146540 840 20 132001 132133 871 5 wp 134 195 179 174 168 146 401 260 998 325 277 347 -1.064 -0.04047 -0.033592 0.84362 FALSE
2 146553 146709 841 20 132142 132298 872 5 wp 199 233 207 200 201 182 490 258 1140 354 277 411 -0.88984 -0.072505 -0.081935 0.59516 FALSE
2 146685 146829 842 20 132313 132420 873 5 wp 95 138 116 95 119 87 283 164 688 164 131 179 -1.037 -0.47587 0.24325 0.20212 FALSE
2 146844 146976 843 20 132435 132567 874 5 wp 135 162 179 140 164 128 258 108 647 171 176 166 -0.36554 -0.13371 -0.026531 0.88243 FALSE
2 147099 147231 844 20 132688 132821 875 5 wp 159 288 243 194 226 176 378 168 731 215 206 259 -0.25663 -0.14639 -0.073818 0.71689 FALSE
2 147258 147413 845 20 132850 133006 876 5 wp 208 220 261 249 222 271 423 260 1205 394 387 438 -0.75046 0.19093 -0.099246 0.54766 FALSE
2 147443 147591 846 20 133032 133152 877 5 wp 102 116 116 111 130 111 280 138 699 209 184 181 -1.0386 -0.13738 0.19179 0.30259 FALSE
2 147581 147720 847 20 133174 133316 878 5 wp 198 210 220 233 216 204 335 160 824 257 239 278 -0.36386 0.053531 -0.019883 0.90223 FALSE
2 147737 147875 848 20 133321 133481 879 5 wp 139 191 182 175 231 141 226 136 580 174 191 180 -0.20885 0.0089541 0.063482 0.74919 FALSE
2 147878 148028 849 20 133478 133633 880 5 wp 172 180 216 196 223 148 207 89 500 138 159 150 0.22911 0.005029 -0.035319 0.85785 FALSE
2 148671 148791 854 20 134238 134405 888 5 wp 122 161 153 186 171 200 98 37 219 91 68 81 0.99868 0.25786 0.083406 0.70038 FALSE
2 148803 148966 855 20 134418 134549 889 5 wp 139 160 168 148 165 117 83 41 202 57 63 60 1.2102 -0.044285 -0.099534 0.66361 FALSE
2 148962 149096 856 20 134547 134689 890 5 wp 138 150 168 148 173 131 85 38 210 82 80 69 1.1578 0.29743 -0.33423 0.12576 FALSE
2 149285 149421 860 20 134897 135035 893 5 wp 159 243 191 242 230 193 82 54 246 86 64 93 1.3288 0.16292 -0.014607 0.94114 FALSE
2 149436 149588 861 20 135044 135182 894 5 wp 210 259 239 279 264 226 102 50 206 93 87 90 1.6436 0.37275 -0.27509 0.15052 FALSE
2 150145 150304 871 20 135710 135895 902 5 wp 118 154 150 195 167 160 85 55 258 88 71 70 0.78666 0.027122 0.26238 0.21396 FALSE
2 150458 150614 873 20 136052 136203 903 5 wp 129 206 212 206 210 172 238 119 514 156 126 148 -0.017645 -0.23776 0.32906 0.062925 FALSE
2 150614 150779 874 20 136203 136342 904 5 wp 142 187 221 179 175 170 257 107 484 148 145 176 0.0243 -0.081627 -0.0017598 0.99209 FALSE
2 150778 150930 875 20 136370 136526 905 5 wp 170 166 194 227 204 205 309 139 661 212 192 226 -0.38652 -0.022317 0.26305 0.11791 FALSE
2 150954 151109 876 20 136540 136690 906 5 wp 132 181 163 155 159 142 213 120 601 176 166 179 -0.26319 -0.010066 -0.069259 0.69906 FALSE
2 151117 151272 877 20 136713 136869 907 5 wp 160 203 242 189 174 179 294 156 703 208 197 195 -0.25626 -0.14252 -0.029772 0.86012 FALSE
2 151403 151555 878 20 137002 137152 908 5 wp 134 204 203 189 224 151 207 111 685 205 186 196 -0.12458 0.12276 -0.079539 0.70612 FALSE
2 151566 151710 879 20 137166 137310 909 5 wp 176 210 221 172 203 160 289 156 683 242 223 260 -0.22211 0.15378 -0.35697 0.032467 FALSE
2 151897 152028 882 20 137498 137628 911 5 wp 151 177 173 187 178 165 245 121 580 202 200 208 -0.22915 0.175 -0.11438 0.51023 FALSE
2 152049 152195 884 20 137647 137771 912 5 wp 172 228 211 160 192 159 273 124 569 198 169 183 0.0037812 -0.026192 -0.25018 0.14724 FALSE
2 152211 152349 886 20 137814 137970 914 5 wp 145 165 169 175 177 161 177 97 454 153 156 168 0.088561 0.20193 -0.12385 0.49443 FALSE
2 152431 152553 888 20 138033 138157 916 5 wp 150 157 160 181 165 180 201 110 517 203 168 218 -0.13015 0.3181 -0.16692 0.34531 FALSE
2 152787 152930 892 20 138370 138527 918 5 wp 164 185 170 165 202 148 242 127 683 215 194 205 -0.29282 0.067078 -0.10392 0.54702 FALSE
2 152924 153076 893 20 138523 138671 919 5 wp 184 173 183 197 199 169 307 150 666 219 221 245 -0.38398 0.072702 -0.035105 0.83484 FALSE
2 153065 153217 894 20 138671 138813 921 5 wp 156 204 195 189 191 180 327 146 681 198 192 224 -0.38947 -0.1224 0.11836 0.48437 FALSE
2 153266 153394 895 20 138868 138991 922 5 wp 179 217 218 213 224 185 252 119 562 229 197 215 0.074326 0.25644 -0.25868 0.12404 FALSE
2 153436 153570 896 20 139033 139175 923 5 wp 148 156 180 177 194 160 206 103 542 161 166 188 -0.10154 0.10623 0.0045818 0.97944 FALSE
2 153885 154041 898 20 139484 139639 925 5 wp 188 251 264 230 243 185 116 60 263 118 82 84 1.3479 0.16386 -0.2779 0.14137 FALSE
2 154058 154212 899 20 139659 139817 926 5 wp 163 240 196 203 249 181 76 56 176 101 67 73 1.5796 0.38918 -0.32873 0.17058 FALSE
2 154235 154417 900 20 139840 139990 927 5 wp 148 164 147 138 168 159 47 33 123 51 43 59 1.8515 0.37931 -0.38287 0.1204 FALSE
2 154405 154539 901 20 140003 140137 928 5 wp 192 224 217 201 221 255 77 38 166 57 64 76 1.8379 0.27131 -0.18789 0.48856 FALSE
2 154587 154699 902 20 140155 140297 929 5 wp 120 179 154 166 171 148 70 30 126 48 58 57 1.6505 0.30253 -0.21946 0.35935 FALSE
2 154936 155056 908 20 140517 140652 933 5 wp 118 153 139 127 186 149 43 37 107 39 41 49 1.7576 0.20998 -0.056887 0.84183 FALSE
2 155223 155356 913 20 140818 140967 939 5 wp 160 191 202 180 189 199 50 34 121 48 52 63 2.0949 0.45237 -0.42922 0.060313 FALSE
2 155516 155672 917 20 141152 141308 943 5 wp 184 213 179 184 201 152 55 37 132 55 42 46 2.0286 0.13363 -0.26182 0.25786 FALSE
2 155984 156124 921 20 141582 141707 947 5 wp 147 183 180 146 162 154 57 38 141 46 48 46 1.7754 0.032353 -0.19207 0.42557 FALSE
2 156442 156591 929 20 142041 142187 954 5 wp 195 218 230 228 234 225 91 48 176 74 74 74 1.6784 0.26314 -0.18755 0.35063 FALSE
2 156613 156757 931 20 142195 142350 955 5 wp 113 169 158 172 188 139 60 33 150 57 42 56 1.5351 0.1536 0.010613 0.9647 FALSE
2 156874 157022 933 20 142480 142598 958 5 wp 158 155 136 128 160 183 75 36 188 69 32 52 1.314 -0.14434 0.1892 0.62982 FALSE
2 157072 157220 934 20 142675 142816 960 5 wp 187 240 212 202 227 170 69 49 198 80 84 81 1.6988 0.43754 -0.55333 0.0058679 FALSE
2 157370 157524 936 20 142966 143122 963 5 wp 145 191 180 195 190 216 99 53 247 124 77 107 1.0564 0.42967 -0.22165 0.2973 FALSE
2 157535 157674 937 20 143133 143269 964 5 wp 159 181 178 177 188 168 132 71 286 107 85 124 0.74329 0.14468 -0.1251 0.51534 FALSE
2 157691 157837 938 20 143312 143432 965 5 wp 137 161 142 137 152 133 115 60 239 104 65 86 0.74326 0.070442 -0.15303 0.46969 FALSE
2 157876 157994 939 20 143446 143591 966 5 wp 205 211 190 194 236 258 182 118 462 192 154 211 0.33098 0.314 -0.15302 0.53952 FALSE
2 158018 158167 940 20 143603 143764 967 5 wp 184 213 239 214 217 211 318 123 616 217 221 261 -0.062971 0.19321 -0.19738 0.23141 FALSE
2 158178 158317 941 20 143788 143940 968 5 wp 179 255 248 252 253 201 309 147 623 250 260 228 -0.016172 0.22683 -0.1942 0.23109 FALSE
2 158354 158504 942 20 143954 144104 969 5 wp 123 151 132 144 159 163 152 87 447 181 174 163 -0.039344 0.43349 -0.25256 0.17218 FALSE
2 158641 158790 943 20 144241 144389 970 5 wp 144 189 187 185 183 171 177 97 556 173 136 156 0.062992 0.02284 0.012232 0.94535 FALSE
2 158801 158923 944 20 144398 144520 971 5 wp 171 175 198 199 164 200 212 105 445 161 160 187 0.17449 0.1919 -0.16065 0.36482 FALSE
2 159120 159249 947 20 144720 144850 973 5 wp 179 196 186 212 194 211 257 166 606 218 147 212 -0.24059 -0.091477 0.20827 0.32161 FALSE
2 159262 159425 948 20 144870 145026 974 5 wp 175 172 167 194 183 166 259 140 607 205 182 275 -0.29254 0.17856 -0.1275 0.5141 FALSE
2 159427 159581 949 20 145032 145180 975 5 wp 146 137 133 131 154 153 213 157 703 203 146 180 -0.64651 -0.19618 0.24244 0.36537 FALSE
2 159595 159735 950 20 145194 145332 976 5 wp 188 196 201 180 217 177 280 172 799 228 188 212 -0.39062 -0.17344 0.12105 0.46933 FALSE
2 160083 160219 951 20 145681 145818 977 5 wp 119 128 121 126 125 127 192 113 417 154 128 134 -0.3287 -0.03539 0.052591 0.78523 FALSE
2 160240 160390 952 20 145835 145984 978 5 wp 91 120 105 109 118 115 206 130 671 158 155 192 -0.9382 -0.14232 0.23929 0.23672 FALSE
2 160426 160572 953 20 146019 146168 979 5 wp 127 132 156 163 142 147 259 170 706 225 162 235 -0.7755 -0.080123 0.18335 0.37038 FALSE
2 160570 160709 954 20 146169 146307 980 5 wp 197 206 220 224 225 222 291 167 693 240 153 239 -0.22009 -0.090922 0.17622 0.33388 FALSE
2 160735 160867 955 20 146324 146472 981 5 wp 132 172 152 151 182 186 240 147 575 195 146 229 -0.43058 0.0048627 0.16754 0.43838 FALSE
2 160884 161040 956 20 146481 146635 982 5 wp 127 174 187 182 185 198 173 104 434 208 123 176 0.11727 0.29163 -0.088503 0.70734 FALSE
2 161046 161184 957 20 146636 146786 983 5 wp 137 113 126 104 118 136 102 70 285 142 105 111 0.40593 0.43825 -0.53657 0.075946 FALSE
2 161202 161330 958 20 146801 146927 984 5 wp 170 190 186 156 174 177 178 59 440 146 116 136 0.4461 0.10488 -0.23132 0.2705 FALSE
2 161364 161502 959 20 146960 147102 985 5 wp 113 161 137 102 136 81 99 37 231 63 77 47 0.88616 -0.11502 -0.27453 0.36007 FALSE
2 161653 161785 960 20 147250 147382 986 5 wp 177 261 262 235 228 193 263 133 557 204 204 194 0.20333 0.11476 -0.22298 0.18029 FALSE
2 161811 161965 961 20 147411 147562 987 5 wp 129 142 188 116 191 155 168 85 500 144 124 120 0.042776 -0.075749 0.06773 0.80536 FALSE
2 161979 162136 962 20 147582 147744 988 5 wp 164 158 156 182 180 184 260 109 683 174 152 170 -0.3877 -0.22268 0.38969 0.039086 FALSE
2 162163 162322 963 20 147766 147910 989 5 wp 170 180 161 204 227 192 201 87 474 137 144 136 0.13134 -0.045066 0.30504 0.088607 FALSE
2 162345 162496 965 20 147941 148109 990 5 wp 183 170 189 211 190 223 195 88 434 175 165 170 0.28856 0.31407 -0.13284 0.49269 FALSE
2 162500 162658 966 20 148106 148250 991 5 wp 193 237 201 238 195 228 194 109 517 149 130 151 0.32073 -0.11524 0.16497 0.34381 FALSE
2 162690 162835 967 20 148285 148423 992 5 wp 111 184 189 101 143 130 126 55 263 61 74 63 0.7827 -0.36661 -0.007974 0.97825 FALSE
2 163208 163356 972 20 148804 148954 998 5 wp 187 246 239 204 173 226 345 173 760 223 186 296 -0.26918 -0.084681 -0.079202 0.71671 FALSE
2 163373 163513 973 20 148968 149108 999 5 wp 238 288 295 256 285 237 464 193 900 225 236 343 -0.26498 -0.17952 0.081386 0.69548 FALSE
2 163683 163825 975 20 149279 149421 1001 5 wp 240 330 283 275 247 209 385 191 747 253 224 292 -0.0039996 -0.033973 -0.20795 0.18199 FALSE
2 163862 164003 976 20 149452 149600 1002 5 wp 133 166 175 217 175 175 256 121 616 197 146 189 -0.37103 -0.085904 0.32709 0.061549 FALSE
2 164462 164582 978 20 150061 150177 1004 5 wp 126 139 143 125 157 102 172 89 451 113 145 133 -0.094935 -0.034426 -0.080012 0.69397 FALSE
2 164629 164751 979 20 150228 150348 1005 5 wp 128 182 154 131 116 92 201 100 446 116 128 141 -0.019888 -0.16571 -0.30649 0.11075 FALSE
2 166664 166824 991 20 152252 152408 1013 5 wp 168 192 177 129 168 117 296 183 688 186 194 182 -0.47774 -0.29192 -0.1098 0.55934 FALSE
2 167117 167263 995 20 152724 152852 1016 5 wp 166 250 227 179 185 158 300 150 659 185 194 227 -0.12691 -0.086948 -0.2287 0.17576 FALSE
2 167261 167430 996 20 152873 153011 1017 5 wp 114 161 165 113 158 123 220 134 597 163 166 153 -0.42716 -0.16827 -0.0073697 0.96797 FALSE
2 167436 167571 997 20 153024 153160 1018 5 wp 103 128 98 94 115 80 246 124 504 122 175 151 -0.77058 -0.19979 -0.015349 0.95565 FALSE
2 167581 167719 998 20 153167 153305 1019 5 wp 196 215 219 197 223 181 357 175 828 247 238 274 -0.42449 -0.038887 -0.053006 0.74467 FALSE
2 167762 167894 999 20 153348 153486 1020 5 wp 109 183 181 177 167 189 226 140 645 183 137 172 -0.40626 -0.22151 0.39038 0.05954 FALSE
2 168520 168682 1001 20 154107 154270 1023 5 wp 142 185 153 162 151 125 253 105 600 118 131 126 -0.28503 -0.51893 0.3653 0.047625 FALSE
2 168704 168823 1002 20 154283 154428 1024 5 wp 84 101 107 123 101 107 158 81 369 156 122 150 -0.38054 0.28956 -0.12616 0.53946 FALSE
2 169673 169820 1007 20 155265 155389 1030 5 wp 164 156 171 147 166 135 362 186 793 188 235 233 -0.78624 -0.25111 0.091062 0.62718 FALSE
2 169828 169978 1008 20 155430 155555 1031 5 wp 142 196 162 178 189 152 388 173 792 214 254 242 -0.77573 -0.14386 0.17777 0.32363 FALSE
2 170027 170179 1009 20 155614 155754 1032 5 wp 145 166 162 162 190 119 263 125 542 192 188 183 -0.31652 0.055036 -0.088081 0.61974 FALSE
2 170282 170434 1010 20 155864 156016 1033 5 wp 164 197 204 192 215 205 231 140 590 195 180 186 -0.092216 0.018782 0.078896 0.64441 FALSE
2 170549 170685 1011 20 156130 156267 1034 5 wp 182 224 249 241 248 180 397 153 885 236 234 217 -0.41782 -0.22262 0.2312 0.2268 FALSE
2 170713 170850 1012 20 156281 156431 1035 5 wp 138 170 175 162 174 167 318 163 685 254 189 270 -0.61713 0.060936 -0.019668 0.9083 FALSE
2 170869 171022 1014 20 156455 156588 1036 5 wp 179 224 199 170 148 145 374 209 963 275 199 262 -0.67051 -0.26478 -0.13344 0.42216 FALSE
2 171142 171295 1016 20 156726 156878 1039 5 wp 185 218 183 211 225 199 365 177 888 266 223 267 -0.58572 -0.10298 0.19604 0.22798 FALSE
2 171401 171540 1017 20 156987 157124 1040 5 wp 136 139 147 116 139 136 217 118 560 188 166 159 -0.38651 0.01292 -0.1445 0.43237 FALSE
2 171571 171718 1018 20 157135 157279 1041 5 wp 184 246 251 194 210 170 499 199 1092 282 250 354 -0.69228 -0.1932 -0.070685 0.7087 FALSE
2 171728 171874 1019 20 157311 157457 1042 5 wp 130 174 173 156 152 186 397 261 1051 343 265 406 -1.1893 0.014579 0.029274 0.90607 FALSE
2 172004 172145 1022 20 157589 157731 1044 5 wp 130 127 169 140 131 151 306 150 759 196 205 223 -0.80887 -0.13917 0.1077 0.54251 FALSE
2 172163 172305 1023 20 157744 157888 1045 5 wp 127 158 178 125 151 142 247 120 671 144 147 152 -0.44174 -0.38178 0.21848 0.23054 FALSE
2 172481 172619 1024 20 158060 158204 1046 5 wp 229 268 250 231 229 203 327 159 763 210 235 229 -0.05367 -0.081215 -0.1131 0.48418 FALSE
2 172631 172781 1025 20 158214 158366 1047 5 wp 195 278 268 240 250 191 375 164 715 258 248 259 -0.11628 0.055814 -0.19537 0.22111 FALSE
2 172789 172947 1026 20 158373 158513 1048 5 wp 163 208 187 193 212 182 287 155 712 246 206 245 -0.36338 0.076286 -0.023035 0.89033 FALSE
2 172958 173096 1028 20 158561 158704 1049 5 wp 155 182 203 232 208 221 261 140 598 212 158 227 -0.22259 0.038339 0.2371 0.16124 FALSE
2 173106 173244 1029 20 158690 158827 1050 5 wp 148 160 176 189 163 158 238 124 549 176 166 212 -0.23833 0.072736 -0.018308 0.91738 FALSE
2 173265 173407 1030 20 158851 159013 1052 5 wp 153 168 189 178 171 206 185 120 463 147 127 180 0.062696 0.0087993 0.099108 0.64648 FALSE
2 173414 173572 1032 20 159022 159176 1053 5 wp 164 170 168 198 185 165 192 83 461 127 116 137 0.15917 -0.12824 0.22966 0.20986 FALSE
2 174568 174705 1044 20 160142 160285 1068 5 wp 101 150 150 143 160 116 70 30 148 51 74 43 1.3636 0.24592 -0.19893 0.45703 FALSE
2 175426 175582 1054 20 161016 161138 1075 5 wp 131 189 153 151 148 134 98 66 301 60 81 90 0.72448 -0.18562 0.041275 0.84382 FALSE
2 175620 175764 1057 20 161173 161317 1077 5 wp 154 169 186 177 211 178 120 57 288 99 113 127 0.82423 0.3568 -0.22534 0.23844 FALSE
2 175776 175901 1058 20 161337 161475 1079 5 wp 170 172 186 193 191 168 99 67 337 108 83 121 0.79667 0.1496 -0.11018 0.56518 FALSE
2 175910 176066 1060 20 161442 161599 1081 5 wp 122 156 165 135 139 130 94 64 285 102 85 101 0.69586 0.19588 -0.34518 0.09692 FALSE
2 176160 176311 1063 20 161748 161895 1084 5 wp 153 212 197 200 187 236 147 81 283 142 92 155 0.73366 0.31798 -0.17404 0.52471 FALSE
2 176370 176520 1065 20 161931 162086 1085 5 wp 127 152 154 168 161 158 122 56 290 144 84 122 0.58207 0.39033 -0.23912 0.22332 FALSE
2 176833 176992 1068 20 162422 162556 1089 5 wp 146 202 196 197 203 157 240 140 565 196 156 201 -0.14095 0.0036604 0.011725 0.946 FALSE
2 176996 177136 1069 20 162570 162718 1090 5 wp 231 237 235 254 253 244 404 227 822 313 253 328 -0.42215 0.035565 0.035695 0.82177 FALSE
2 177160 177294 1070 20 162733 162874 1091 5 wp 159 256 245 224 219 211 304 161 744 231 211 254 -0.19675 0.0068611 -0.030234 0.85303 FALSE
2 177318 177472 1071 20 162902 163057 1092 5 wp 180 243 234 219 212 272 358 173 694 293 230 271 -0.27472 0.12024 -0.028545 0.88989 FALSE
2 177481 177628 1072 20 163058 163226 1093 5 wp 177 217 235 204 207 184 300 124 675 226 208 216 -0.10696 0.062962 -0.16137 0.33296 FALSE
2 177769 177919 1073 20 163353 163503 1095 5 wp 135 189 156 119 186 139 75 47 235 61 56 54 1.1466 -0.21802 0.086495 0.75017 FALSE
2 177961 178104 1074 20 163508 163687 1096 5 wp 114 156 146 186 187 168 88 44 166 92 68 67 1.1228 0.37181 -0.009521 0.96508 FALSE
2 178281 178442 1077 20 163877 164028 1100 5 wp 176 251 251 236 220 210 123 61 288 96 88 97 1.2 0.054649 -0.093756 0.61857 FALSE
2 178654 178794 1080 20 164237 164377 1103 5 wp 172 235 235 238 248 218 99 66 224 81 76 59 1.3648 -0.080165 0.1973 0.31737 FALSE
2 178998 179153 1085 20 164535 164709 1107 5 wp 163 181 163 205 198 186 89 50 165 67 58 54 1.3739 -0.011612 0.20463 0.34203 FALSE
2 179188 179333 1087 20 164772 164916 1110 5 wp 143 165 156 136 153 123 69 34 190 66 60 59 1.3789 0.17067 -0.36604 0.11691 FALSE
2 179906 180054 1099 20 165484 165638 1119 5 wp 177 187 196 204 174 199 103 51 261 95 70 93 1.1336 0.12935 -0.10568 0.59191 FALSE
2 180492 180642 1106 20 166052 166229 1127 5 wp 202 183 197 201 269 180 217 108 467 166 159 203 0.22461 0.19069 -0.067969 0.75213 FALSE
2 180661 180791 1107 20 166224 166374 1128 5 wp 141 188 169 166 183 187 238 106 573 188 137 233 -0.17052 0.10675 -0.014296 0.94761 FALSE
2 180796 180936 1108 20 166380 166532 1129 5 wp 145 162 178 172 170 155 268 139 678 184 162 230 -0.46372 -0.10031 0.11506 0.5097 FALSE
2 180976 181106 1109 20 166555 166690 1130 5 wp 212 210 245 236 225 201 408 240 885 321 281 375 -0.56986 0.092751 -0.12824 0.44061 FALSE
2 181122 181266 1110 20 166705 166845 1131 5 wp 194 242 236 258 254 201 446 249 1137 333 276 348 -0.76062 -0.13248 0.19638 0.19659 FALSE
2 181294 181447 1111 20 166869 167033 1132 5 wp 182 195 231 238 218 245 354 204 872 340 329 406 -0.56105 0.37846 -0.19002 0.22182 FALSE
2 181567 181687 1112 20 167147 167271 1133 5 wp 202 202 207 225 213 190 506 319 1340 340 285 339 -1.1464 -0.37561 0.38961 0.011438 FALSE
2 181696 181832 1113 20 167280 167398 1134 5 wp 160 134 150 131 151 151 429 298 1210 285 200 349 -1.4471 -0.44675 0.37875 0.23308 FALSE
2 181859 181990 1114 20 167445 167571 1135 5 wp 156 160 205 144 142 136 541 297 1205 312 219 345 -1.327 -0.46757 0.14333 0.48438 FALSE
2 181993 182148 1115 20 167579 167731 1136 5 wp 150 190 231 178 205 194 537 284 1162 367 273 352 -1.1536 -0.23638 0.23747 0.13765 FALSE
2 182284 182432 1116 20 167867 168011 1137 5 wp 173 191 195 239 212 171 398 287 1106 363 289 396 -1.0273 -0.0099898 0.13686 0.55394 FALSE
2 182437 182575 1117 20 168020 168159 1138 5 wp 189 231 231 222 215 184 333 206 911 267 234 262 -0.46736 -0.11836 0.029863 0.85313 FALSE
2 182606 182747 1118 20 168190 168337 1139 5 wp 167 213 239 240 238 176 464 245 1133 289 259 314 -0.89186 -0.29242 0.35164 0.024677 FALSE
2 182773 182915 1119 20 168345 168498 1140 5 wp 138 162 161 232 200 204 309 201 731 283 237 324 -0.79682 0.19028 0.25521 0.17313 FALSE
2 182925 183092 1120 20 168515 168657 1141 5 wp 137 161 179 188 181 175 256 145 651 203 179 231 -0.45765 0.022493 0.14919 0.38809 FALSE
2 183086 183242 1121 20 168670 168823 1142 5 wp 138 143 182 180 177 184 227 138 553 145 137 169 -0.32489 -0.24513 0.45167 0.011652 FALSE
2 183254 183396 1122 20 168837 168981 1143 5 wp 145 177 175 174 197 161 176 77 413 118 126 150 0.27637 0.061135 0.016308 0.92954 FALSE
2 183571 183750 1125 20 169157 169311 1146 5 wp 160 177 170 186 210 153 181 105 436 136 122 147 0.16136 -0.047099 0.13564 0.45622 FALSE
2 183739 183882 1126 20 169319 169460 1147 5 wp 169 243 206 205 213 173 141 73 350 131 118 107 0.81885 0.14837 -0.23093 0.2092 FALSE
2 183902 184053 1127 20 169483 169655 1149 5 wp 148 167 179 171 208 170 126 77 327 130 131 109 0.57916 0.28459 -0.154 0.41355 FALSE
2 184297 184441 1129 20 169880 170024 1151 5 wp 167 211 242 207 250 174 389 206 868 265 274 243 -0.58492 -0.12213 0.12709 0.44695 FALSE
2 184458 184582 1130 20 170019 170165 1152 5 wp 186 286 255 231 272 166 432 210 945 375 289 366 -0.4661 0.15984 -0.29985 0.069812 FALSE
2 184667 184788 1132 20 170250 170373 1154 5 wp 172 220 225 208 202 177 355 218 954 270 259 310 -0.62503 -0.0605 -0.029671 0.85387 FALSE
2 184813 184944 1133 20 170395 170526 1155 5 wp 179 211 252 185 226 171 311 156 770 229 232 237 -0.25119 -0.0069078 -0.15483 0.34736 FALSE
2 184968 185119 1134 20 170549 170706 1157 5 wp 100 145 146 180 156 165 212 125 529 199 194 192 -0.47863 0.22918 0.11559 0.52051 FALSE
2 185123 185276 1135 20 170710 170859 1158 5 wp 149 235 211 189 243 177 175 89 493 132 118 107 0.3738 -0.23275 0.25117 0.21363 FALSE
2 185329 185486 1137 20 170915 171086 1160 5 wp 196 187 208 221 223 198 187 97 460 160 138 158 0.36275 0.10171 -0.0083442 0.96213 FALSE
2 186076 186213 1145 20 171637 171799 1166 5 wp 130 172 218 209 222 203 343 200 794 326 256 337 -0.71631 0.22721 0.045262 0.78068 FALSE
2 186238 186359 1146 20 171824 171940 1167 5 wp 206 229 259 221 230 178 374 175 840 235 243 248 -0.31856 -0.13247 -0.032629 0.83969 FALSE
2 186383 186540 1147 20 171969 172129 1168 5 wp 174 216 202 214 197 140 289 141 721 239 244 271 -0.25631 0.21319 -0.34093 0.04033 FALSE
2 186862 186998 1149 20 172456 172590 1171 5 wp 195 203 203 208 177 186 101 60 245 80 73 77 1.2419 -0.028753 -0.067773 0.73372 FALSE
2 187029 187168 1150 20 172613 172758 1172 5 wp 199 199 213 211 220 213 88 52 251 84 61 85 1.3503 0.052577 -2.8045e-06 0.99999 FALSE
2 187205 187337 1151 20 172768 172919 1173 5 wp 90 118 158 97 105 120 49 24 106 55 39 49 1.6876 0.4583 -0.64527 0.061333 FALSE
2 187394 187554 1152 20 172976 173116 1174 5 wp 167 264 248 204 208 202 82 43 149 81 40 63 1.9225 0.16306 -0.31566 0.19505 FALSE
2 187561 187683 1154 20 173136 173269 1176 5 wp 121 166 145 194 200 202 58 23 126 49 50 33 1.7469 0.16218 0.28767 0.23669 FALSE
2 187742 187856 1155 20 173330 173449 1177 5 wp 103 121 116 103 126 100 38 15 94 32 31 31 1.9249 0.18908 -0.25995 0.41303 FALSE
2 188037 188171 1158 20 173618 173752 1181 5 wp 168 169 174 178 186 199 72 36 156 58 45 66 1.6281 0.14261 -0.024348 0.91514 FALSE
2 188186 188332 1159 20 173770 173924 1182 5 wp 131 180 172 172 191 185 55 37 137 69 43 48 1.7394 0.26754 -0.09919 0.66898 FALSE
2 188370 188506 1161 20 173963 174088 1184 5 wp 109 145 117 137 127 111 43 28 121 57 43 33 1.6387 0.28099 -0.2861 0.30385 FALSE
2 189375 189533 1173 20 174973 175118 1199 5 wp 153 204 193 202 178 176 57 34 189 56 44 57 1.6935 0.0056057 -0.0058929 0.97892 FALSE
2 189769 189937 1177 20 175339 175499 1203 5 wp 139 211 184 159 190 165 68 47 179 56 54 54 1.5261 -0.050763 -0.018161 0.93511 FALSE
2 190076 190222 1182 20 175660 175805 1206 5 wp 203 234 241 207 210 213 106 46 218 70 49 74 1.5473 -0.14968 0.025485 0.89971 FALSE
2 190402 190552 1186 20 175985 176134 1208 5 wp 185 214 209 221 201 161 100 52 284 91 88 90 1.1955 0.13792 -0.22273 0.25106 FALSE
2 190979 191125 1192 20 176585 176711 1215 5 wp 143 176 219 165 166 147 234 133 602 160 134 175 -0.1659 -0.24282 0.055867 0.75332 FALSE
2 191339 191463 1194 20 176923 177047 1219 5 wp 168 182 167 163 192 195 351 148 786 259 191 260 -0.60862 -0.040879 0.10895 0.55942 FALSE
2 191479 191624 1195 20 177063 177210 1220 5 wp 139 207 220 158 160 145 350 151 836 232 212 251 -0.53561 -0.11354 -0.18895 0.26351 FALSE
2 191643 191788 1196 20 177234 177380 1222 5 wp 187 308 285 207 248 191 422 199 809 173 229 229 -0.26004 -0.42831 0.14619 0.52007 FALSE
2 191925 192077 1197 20 177512 177679 1223 5 wp 166 246 182 204 229 171 332 209 754 194 205 233 -0.50718 -0.29396 0.2978 0.14311 FALSE
2 192333 192497 1199 20 177961 178089 1225 5 wp 94 128 111 100 130 85 236 136 583 152 178 146 -0.85086 -0.20697 0.10422 0.63323 FALSE
2 192644 192790 1202 20 178256 178374 1227 5 wp 134 207 190 75 152 108 288 140 831 151 117 143 -0.49301 -0.73625 0.058925 0.82227 FALSE
2 192962 193100 1204 20 178579 178722 1230 5 wp 145 186 218 188 171 193 240 129 551 193 133 200 -0.085459 -0.028573 0.025837 0.89277 FALSE
2 193111 193274 1205 20 178745 178885 1231 5 wp 120 150 124 143 122 113 120 67 337 108 69 117 0.29868 -0.01097 -0.070204 0.73699 FALSE
2 193313 193439 1206 20 178897 179023 1232 5 wp 187 248 254 184 184 171 139 65 280 116 68 120 1.1655 0.10276 -0.47254 0.012431 FALSE
2 193457 193638 1207 20 179042 179162 1233 5 wp 76 124 123 103 157 86 49 28 131 38 43 36 1.3179 -0.0076015 0.089121 0.8192 FALSE
2 193861 194025 1208 20 179445 179608 1234 5 wp 201 235 247 180 185 162 266 136 708 160 147 169 0.012395 -0.38942 -0.0050985 0.9763 FALSE
2 194069 194207 1209 20 179662 179822 1235 5 wp 139 190 183 151 203 146 243 101 478 169 181 169 -0.021827 0.12429 -0.17785 0.33039 FALSE
2 194219 194371 1210 20 179810 179966 1237 5 wp 200 206 200 236 225 175 292 185 781 273 188 312 -0.3732 0.079692 -0.04208 0.85504 FALSE
2 194396 194542 1212 20 179982 180127 1238 5 wp 180 269 275 216 248 214 340 173 735 248 240 269 -0.13538 0.056206 -0.16358 0.30742 FALSE
2 194553 194691 1213 20 180141 180294 1239 5 wp 140 184 171 157 148 169 208 105 533 159 155 190 -0.071892 0.074525 -0.15121 0.39948 FALSE
2 195188 195336 1219 20 180770 180928 1247 5 wp 144 148 147 174 158 194 115 57 242 125 90 154 0.74553 0.59819 -0.35629 0.18325 FALSE
2 195336 195494 1221 20 180918 181079 1248 5 wp 196 202 193 246 163 223 139 79 332 134 114 167 0.77454 0.36884 -0.29237 0.31363 FALSE
2 195497 195653 1222 20 181075 181225 1249 5 wp 175 198 233 201 221 198 125 61 334 125 109 135 0.93136 0.33444 -0.32041 0.081687 FALSE
2 195651 195793 1223 20 181221 181351 1250 5 wp 153 191 173 149 182 149 112 48 257 80 60 83 1.0042 -0.092025 -0.036012 0.86219 FALSE
2 195847 195971 1224 20 181399 181555 1251 5 wp 109 130 131 114 125 101 64 26 204 66 84 69 1.0951 0.46329 -0.60702 0.014169 FALSE
2 196284 196408 1226 20 181870 181996 1253 5 wp 208 221 249 241 233 211 195 88 455 217 204 225 0.57424 0.62219 -0.62958 0.00018259 FALSE
2 196440 196590 1227 20 182025 182187 1254 5 wp 222 268 274 226 254 228 199 111 560 249 218 276 0.52332 0.60115 -0.72977 7.6371e-06 FALSE
2 196604 196760 1228 20 182199 182345 1255 5 wp 147 205 227 154 190 158 194 85 430 207 239 236 0.38843 0.75464 -0.97429 2.396e-07 TRUE
2 196773 196920 1229 20 182356 182500 1256 5 wp 164 191 254 189 206 210 257 115 489 274 251 280 0.14312 0.66882 -0.69172 5.3522e-05 FALSE
2 196936 197099 1230 20 182537 182669 1257 5 wp 133 138 141 130 159 121 199 68 462 185 215 172 -0.064275 0.53165 -0.56825 0.042139 FALSE
2 197097 197240 1231 20 182683 182833 1258 5 wp 141 170 197 181 214 144 219 99 496 204 241 246 0.0066523 0.57601 -0.51324 0.0078493 FALSE
2 197279 197419 1232 20 182866 183001 1259 5 wp 146 175 187 124 187 145 179 80 384 216 215 190 0.33542 0.75047 -0.92635 5.7697e-06 FALSE
2 198231 198359 1234 20 183782 183939 1262 5 wp 149 236 231 200 228 152 295 109 604 213 245 248 -0.023421 0.30831 -0.4106 0.073689 FALSE
2 198472 198615 1235 20 184046 184188 1263 5 wp 150 252 238 194 200 151 207 77 455 117 125 117 0.494 -0.20364 -0.039289 0.86463 FALSE
2 198628 198780 1236 20 184213 184357 1264 5 wp 159 225 232 199 204 154 242 94 510 174 190 212 0.22664 0.25585 -0.41854 0.015065 FALSE
2 199065 199177 1239 20 184619 184749 1266 5 wp 128 143 163 161 179 149 82 40 180 102 90 97 1.1971 0.72994 -0.57903 0.0062633 FALSE
2 199973 200128 1251 20 185547 185671 1279 5 wp 205 231 251 210 183 155 98 59 233 75 54 63 1.4841 -0.23753 -0.11131 0.58445 FALSE
2 200251 200387 1253 20 185805 185963 1282 5 wp 134 158 150 190 173 177 81 44 197 66 75 71 1.1394 0.19999 0.069935 0.7462 FALSE
2 200892 201020 1259 20 186450 186588 1289 5 wp 121 119 132 200 128 186 80 55 253 80 68 80 0.65844 0.062383 0.38687 0.27348 FALSE
2 201029 201165 1260 20 186600 186744 1290 5 wp 176 174 177 191 173 147 140 61 375 95 80 99 0.60379 -0.22763 0.15563 0.42145 FALSE
2 201198 201322 1261 20 186773 186897 1291 5 wp 146 174 182 178 152 189 158 75 478 136 114 155 0.25803 0.064862 -0.029533 0.89034 FALSE
2 201347 201480 1262 20 186943 187060 1292 5 wp 180 197 172 162 150 177 227 95 506 134 126 176 0.11192 -0.11069 -0.076493 0.71765 FALSE
2 201514 201644 1263 20 187091 187223 1293 5 wp 150 177 174 171 171 179 259 134 474 185 145 215 -0.18265 0.05244 -0.013427 0.94431 FALSE
2 201653 201799 1264 20 187230 187379 1294 5 wp 190 203 202 177 186 185 210 181 627 184 150 207 -0.14238 -0.17142 0.030108 0.91191 FALSE
2 202168 202296 1267 20 187744 187873 1296 5 wp 121 156 161 149 155 157 162 94 370 135 91 188 0.12374 0.15236 -0.090985 0.73832 FALSE
2 202555 202699 1268 20 188126 188285 1297 5 wp 143 150 139 135 139 183 228 154 589 223 150 242 -0.519 0.091586 -0.026599 0.92857 FALSE
2 202826 202975 1270 20 188407 188579 1300 5 wp 97 101 123 111 111 104 171 106 477 181 108 185 -0.53664 0.13309 -0.13167 0.61363 FALSE
2 202980 203126 1271 20 188558 188722 1301 5 wp 117 164 187 141 155 133 192 81 460 158 148 174 0.055683 0.21726 -0.35713 0.052737 FALSE
2 203452 203579 1273 20 189016 189160 1302 5 wp 132 98 114 149 138 127 198 109 484 181 141 140 -0.50878 0.021684 0.21023 0.36211 FALSE
2 203585 203729 1274 20 189158 189304 1303 5 wp 224 247 212 262 247 229 367 190 856 282 201 326 -0.36825 -0.018867 0.10475 0.57296 FALSE
2 203742 203882 1275 20 189318 189460 1304 5 wp 209 227 198 223 232 184 327 219 933 276 173 292 -0.53406 -0.20857 0.18863 0.44531 FALSE
2 203909 204055 1276 20 189484 189630 1305 5 wp 166 181 159 209 221 204 282 155 773 264 191 289 -0.54173 0.12298 0.17838 0.31221 FALSE
2 204029 204187 1277 20 189637 189788 1306 5 wp 175 210 199 177 215 202 298 157 648 180 168 236 -0.26265 -0.14691 0.15261 0.36605 FALSE
2 204809 204972 1286 20 190396 190568 1317 5 wp 185 196 188 226 211 183 156 73 356 130 108 113 0.64923 0.067419 0.030748 0.86727 FALSE
2 204989 205132 1287 20 190565 190713 1319 5 wp 147 167 171 173 181 145 122 65 285 83 92 116 0.71531 0.095876 -0.07802 0.69268 FALSE
2 205144 205293 1288 20 190723 190872 1321 5 wp 138 155 156 170 172 159 102 64 258 126 85 78 0.75658 0.23906 -0.10217 0.61214 FALSE
2 205304 205446 1289 20 190880 191011 1322 5 wp 133 149 137 154 138 173 93 56 179 92 64 64 0.9545 0.13955 -0.0054701 0.98453 FALSE
2 205442 205587 1291 20 191015 191161 1323 5 wp 204 254 258 218 229 189 141 67 237 111 76 132 1.3092 0.2586 -0.44942 0.015934 FALSE
2 205557 205713 1292 20 191157 191279 1325 5 wp 152 158 149 139 134 133 86 51 236 78 64 89 0.99994 0.1205 -0.32155 0.14095 FALSE
2 205717 205880 1294 20 191267 191439 1326 5 wp 180 218 214 216 245 196 144 63 283 113 123 130 0.98263 0.36185 -0.28111 0.12653 FALSE
2 206010 206145 1296 20 191571 191709 1329 5 wp 103 129 128 125 145 117 128 52 298 109 91 83 0.29489 0.070204 0.014072 0.94786 FALSE
2 206508 206634 1302 20 192053 192193 1333 5 wp 221 262 260 249 220 234 254 153 678 215 200 248 0.14128 0.094556 -0.19214 0.23725 FALSE
2 206677 206799 1303 20 192238 192362 1334 5 wp 168 210 178 214 210 175 270 122 567 198 193 205 -0.11612 0.10389 -0.018765 0.91242 FALSE
2 206836 206980 1304 20 192398 192538 1335 5 wp 266 323 337 321 321 241 415 182 967 284 315 264 -0.051218 -0.025347 -0.066335 0.70049 FALSE
2 207138 207284 1305 20 192702 192843 1336 5 wp 171 186 213 177 194 228 220 143 634 211 183 207 -0.11124 0.082795 -0.025014 0.9012 FALSE
2 207295 207452 1306 20 192857 193012 1337 5 wp 181 248 219 231 248 229 259 173 648 250 196 257 -0.088265 0.14834 -0.037005 0.82076 FALSE
2 207465 207593 1307 20 193022 193174 1338 5 wp 179 217 234 217 206 161 270 131 631 201 192 238 -0.027046 0.095004 -0.22571 0.17884 FALSE
2 207625 207773 1308 20 193182 193334 1339 5 wp 206 223 222 203 217 216 248 125 643 191 179 238 0.0686 0.083736 -0.13838 0.40746 FALSE
2 207800 207914 1309 20 193348 193509 1340 5 wp 173 198 217 229 191 224 196 88 442 181 141 200 0.38361 0.32733 -0.21167 0.23306 FALSE
2 207938 208084 1310 20 193506 193650 1342 5 wp 160 241 230 231 224 213 183 98 432 142 122 168 0.49235 0.069065 0.00073979 0.99664 FALSE
2 208128 208258 1311 20 193665 193821 1344 5 wp 145 197 188 231 233 262 132 92 330 141 142 140 0.57713 0.3777 0.066296 0.75027 FALSE
2 208662 208798 1317 20 194218 194364 1353 5 wp 169 195 197 205 218 187 130 62 332 118 112 94 0.80446 0.13391 -0.034733 0.85313 FALSE
2 208817 208941 1319 20 194377 194501 1355 5 wp 133 178 187 144 165 162 112 55 305 88 98 73 0.78786 -0.02708 -0.066814 0.7406 FALSE
2 208954 209105 1322 20 194519 194714 1357 5 wp 148 173 134 187 173 155 160 69 402 152 114 109 0.25638 0.092856 0.06034 0.77964 FALSE
2 209152 209294 1323 20 194685 194854 1358 5 wp 128 193 203 155 182 137 181 76 420 150 143 113 0.32923 0.095819 -0.25411 0.25191 FALSE
2 209337 209481 1324 20 194895 195041 1359 5 wp 210 306 306 277 303 203 273 137 652 210 213 220 0.31073 0.084337 -0.17327 0.28127 FALSE
2 209535 209685 1325 20 195091 195242 1360 5 wp 144 195 186 175 206 187 265 151 738 249 216 226 -0.43143 0.088176 0.0093905 0.95556 FALSE
2 209720 209868 1326 20 195280 195428 1361 5 wp 226 251 272 239 242 187 580 278 1375 336 372 457 -0.87913 -0.1243 -0.065314 0.68527 FALSE
2 209881 210042 1327 20 195442 195602 1362 5 wp 180 192 224 193 196 215 491 328 1261 388 321 379 -1.1581 -0.17399 0.17661 0.37153 FALSE
2 210071 210207 1329 20 195630 195751 1363 5 wp 215 256 246 244 285 220 434 205 946 346 321 342 -0.47182 0.14079 -0.10079 0.50537 FALSE
2 210225 210350 1330 20 195786 195911 1364 5 wp 157 224 221 224 191 152 298 137 609 181 190 198 -0.13988 -0.094793 -0.0093742 0.95603 FALSE
2 210362 210520 1331 20 195924 196079 1365 5 wp 178 177 181 185 200 201 236 112 596 191 145 244 -0.092479 0.12453 -0.019961 0.92768 FALSE
2 210551 210694 1332 20 196111 196267 1366 5 wp 179 223 213 245 233 236 189 120 465 180 144 195 0.32741 0.19965 -0.0014154 0.99341 FALSE
2 210713 210846 1333 20 196274 196408 1367 5 wp 123 179 188 140 165 143 159 85 300 106 115 109 0.47003 0.028047 -0.17093 0.37714 FALSE
2 210870 211016 1334 20 196430 196585 1368 5 wp 131 159 148 183 187 179 116 71 277 100 105 96 0.58026 0.16075 0.14607 0.45779 FALSE
2 211365 211506 1339 20 196925 197061 1372 5 wp 175 188 192 207 175 176 85 51 280 89 77 83 1.1456 0.1055 -0.11975 0.54727 FALSE
2 211705 211885 1344 20 197280 197422 1376 5 wp 209 285 278 216 262 192 120 67 284 69 83 90 1.3814 -0.16755 -0.055947 0.76854 FALSE
2 212292 212439 1348 20 197863 197998 1382 5 wp 146 226 208 186 217 148 221 85 430 147 131 129 0.321 -0.060846 -0.030377 0.88085 FALSE
2 212528 212670 1349 20 198089 198241 1383 5 wp 124 154 155 148 190 109 64 31 185 51 54 58 1.3612 0.073724 -0.055689 0.83675 FALSE
2 213031 213178 1354 20 198593 198737 1391 5 wp 131 157 171 187 177 181 97 39 168 52 52 60 1.2421 -0.12208 0.35363 0.11527 FALSE
2 213349 213511 1357 20 198908 199051 1396 5 wp 150 163 154 126 127 155 55 42 222 52 38 73 1.3149 -0.099161 -0.1128 0.71254 FALSE
2 213618 213779 1361 20 199178 199333 1399 5 wp 154 163 184 159 171 178 97 32 159 62 46 58 1.457 -0.021023 0.02231 0.92117 FALSE
2 213795 213937 1362 20 199345 199477 1400 5 wp 169 182 165 164 196 173 78 60 192 57 56 44 1.289 -0.31078 0.33246 0.15341 FALSE
2 214405 214557 1370 20 199970 200118 1408 5 wp 151 213 218 248 244 223 117 46 228 64 53 70 1.2398 -0.27479 0.55752 0.0057699 FALSE
2 214594 214730 1372 20 200152 200268 1409 5 wp 164 186 182 204 199 192 78 39 222 58 56 74 1.3675 -0.017105 0.15782 0.45373 FALSE
2 214745 214891 1373 20 200296 200422 1410 5 wp 202 211 199 216 189 212 121 37 277 98 86 84 1.2398 0.16193 -0.17277 0.47006 FALSE
2 215053 215203 1378 20 200611 200765 1414 5 wp 152 186 179 196 193 188 134 73 365 102 67 91 0.55841 -0.31635 0.45648 0.017963 FALSE
2 215504 215655 1382 20 201066 201217 1418 5 wp 201 217 220 248 215 204 308 147 663 177 184 226 -0.13874 -0.14335 0.18455 0.26636 FALSE
2 215666 215820 1383 20 201227 201383 1419 5 wp 134 170 174 143 181 134 280 136 625 192 130 211 -0.4508 -0.17838 0.096294 0.5947 FALSE
2 215809 215979 1384 20 201379 201547 1420 5 wp 166 129 151 195 155 146 279 158 886 231 152 237 -0.7868 -0.21987 0.33416 0.24703 FALSE
2 216150 216292 1387 20 201700 201864 1422 5 wp 220 260 265 258 274 214 538 280 1436 433 349 485 -0.88293 -0.0016437 -0.018801 0.89402 FALSE
2 216281 216439 1388 20 201847 201999 1423 5 wp 132 183 157 162 170 161 406 204 1130 265 265 250 -1.1516 -0.3019 0.3481 0.037246 FALSE
2 216585 216717 1389 20 202142 202276 1424 5 wp 134 178 167 175 169 141 412 237 1016 253 253 274 -1.1283 -0.30205 0.30074 0.072251 FALSE
2 216729 216883 1390 20 202289 202441 1425 5 wp 116 120 144 159 134 174 441 302 1123 323 218 356 -1.6668 -0.32222 0.60649 0.050007 FALSE
2 216887 217020 1391 20 202447 202563 1426 5 wp 146 177 134 197 153 152 496 274 1091 316 214 356 -1.3864 -0.32711 0.4385 0.073209 FALSE
2 217034 217177 1392 20 202595 202736 1427 5 wp 173 178 198 149 182 174 451 286 1122 327 236 318 -1.1093 -0.31692 0.17491 0.39327 FALSE
2 217310 217456 1393 20 202868 203017 1428 5 wp 128 143 135 144 131 99 212 126 569 169 172 155 -0.46641 -0.057122 -0.086796 0.64043 FALSE
2 217490 217646 1394 20 203054 203206 1429 5 wp 194 295 256 203 250 185 395 182 882 299 311 343 -0.29266 0.18895 -0.42959 0.0057918 FALSE
2 217654 217813 1396 20 203238 203376 1430 5 wp 192 230 209 195 223 225 441 213 1194 344 275 372 -0.81564 -0.050192 0.059171 0.71399 FALSE
2 217860 217976 1397 20 203419 203536 1431 5 wp 149 139 146 153 145 164 224 121 538 174 147 162 -0.34098 -0.073784 0.14135 0.43689 FALSE
2 218002 218148 1399 20 203564 203705 1432 5 wp 188 259 239 271 258 210 282 121 623 166 136 195 0.1055 -0.2401 0.32863 0.049281 FALSE
2 218138 218298 1400 20 203701 203858 1434 5 wp 125 171 173 170 185 159 157 68 380 106 125 99 0.3349 -0.043864 0.15963 0.40224 FALSE
2 218314 218450 1401 20 203867 204012 1435 5 wp 152 199 190 195 224 184 113 76 293 96 101 105 0.83261 0.11442 0.02318 0.90336 FALSE
2 218597 218729 1406 20 204159 204326 1438 5 wp 176 191 191 182 217 213 75 47 223 83 65 74 1.3987 0.18452 -0.071632 0.72479 FALSE
2 218760 218934 1408 20 204322 204493 1439 5 wp 164 211 194 194 194 234 84 44 243 97 78 77 1.3443 0.29116 -0.17267 0.49136 FALSE
2 218948 219094 1409 20 204511 204670 1440 5 wp 168 206 196 212 236 198 79 45 181 63 60 48 1.5698 -0.045353 0.20513 0.33289 FALSE
2 219064 219220 1410 20 204629 204786 1441 5 wp 150 211 204 186 223 182 99 60 223 67 55 60 1.2154 -0.29498 0.34353 0.097286 FALSE
2 219260 219423 1412 20 204822 204952 1444 5 wp 177 215 220 174 207 151 100 49 257 66 33 78 1.2929 -0.38293 0.15841 0.44655 FALSE
2 219414 219560 1414 20 204976 205104 1446 5 wp 182 245 233 228 202 234 117 57 221 66 38 68 1.3756 -0.4466 0.4445 0.046192 FALSE
2 219574 219710 1415 20 205095 205248 1448 5 wp 103 141 142 159 164 129 80 33 155 57 39 46 1.1871 -0.13297 0.34256 0.17141 FALSE
2 219674 219802 1416 20 205230 205365 1449 5 wp 87 111 96 125 121 88 54 30 171 34 27 26 0.94357 -0.69308 0.85206 0.0056233 FALSE
2 227183 227335 2 20 206817 206964 1 6 wp 151 176 198 179 228 147 221 125 515 135 192 166 -0.060672 -0.022048 0.07335 0.76646 FALSE
2 227513 227665 3 20 207142 207296 2 6 wp 173 232 218 175 194 176 235 128 565 146 151 200 0.098582 -0.1069 -0.10265 0.55387 FALSE
2 227679 227807 4 20 207312 207456 3 6 wp 162 174 179 166 166 189 192 130 573 207 161 191 -0.097243 0.13543 -0.13693 0.47067 FALSE
2 227815 227966 5 20 207455 207603 4 6 wp 123 123 162 161 178 131 193 76 427 144 126 137 -0.070653 0.044226 0.13557 0.47195 FALSE
2 227988 228146 6 20 207621 207778 6 6 wp 210 234 224 232 253 239 249 117 539 187 138 184 0.23681 -0.042096 0.13671 0.41749 FALSE
2 228317 228456 8 20 207933 208092 8 6 wp 186 246 244 300 271 270 167 86 347 113 116 173 0.82223 0.19194 0.10802 0.53765 FALSE
2 228922 229068 13 20 208558 208704 13 6 wp 131 156 157 174 168 159 67 36 142 39 55 42 1.5165 -0.066751 0.22185 0.36132 FALSE
2 229120 229257 14 20 208736 208880 14 6 wp 114 136 117 138 127 145 40 37 137 42 49 37 1.4641 0.065804 0.076606 0.77703 FALSE
2 229377 229517 16 20 209013 209188 16 6 wp 140 232 226 242 270 190 49 44 141 64 39 70 1.977 0.31308 -0.09386 0.75015 FALSE
2 229532 229714 19 20 209218 209356 19 6 wp 197 260 270 227 223 172 79 41 211 52 46 58 1.8316 -0.26628 0.022098 0.91624 FALSE
2 229895 230035 23 20 209558 209670 23 6 wp 154 182 207 193 164 156 65 33 137 33 34 35 1.8712 -0.41953 0.31937 0.19701 FALSE
2 230691 230846 32 20 210305 210461 31 6 wp 154 210 223 197 204 151 57 37 164 53 62 59 1.8729 0.24522 -0.35233 0.1086 FALSE
2 231032 231189 37 20 210689 210822 36 6 wp 166 242 230 179 201 175 76 43 107 65 43 48 2.0917 0.1842 -0.39935 0.073773 FALSE
2 231247 231385 39 20 210883 211015 38 6 wp 88 132 127 102 120 108 48 23 102 30 38 16 1.664 -0.24618 0.16274 0.60481 FALSE
2 231357 231499 41 20 210992 211134 40 6 wp 145 172 191 180 197 162 59 27 124 46 46 41 1.9464 0.1355 -0.070132 0.77083 FALSE
2 232403 232531 54 20 212039 212159 49 6 wp 109 179 122 113 121 126 49 19 92 33 33 21 2.013 -0.089931 -0.1052 0.77096 FALSE
2 233312 233464 67 20 212946 213095 60 6 wp 202 232 277 239 252 213 85 30 146 50 50 51 2.1066 -0.0071518 -0.02671 0.90082 FALSE
2 233902 234052 75 20 213533 213690 68 6 wp 169 185 239 199 192 186 68 37 130 66 63 49 1.9766 0.36414 -0.42095 0.065506 FALSE
2 234115 234255 79 20 213749 213889 70 6 wp 134 177 154 164 180 130 62 28 184 45 63 52 1.4935 0.079131 -0.074202 0.75273 FALSE
2 234360 234518 82 20 213965 214105 73 6 wp 161 201 192 152 184 175 75 42 202 60 69 31 1.4938 -0.16922 0.035995 0.88033 FALSE
2 234826 234988 89 20 214446 214628 79 6 wp 112 174 157 177 194 182 104 79 296 126 114 136 0.55264 0.44076 -0.13344 0.48543 FALSE
2 234964 235100 91 20 214597 214737 80 6 wp 137 161 157 133 181 185 140 109 345 125 116 132 0.21442 0.04551 0.07243 0.79144 FALSE
2 235071 235229 92 20 214731 214862 81 6 wp 83 121 139 126 111 96 148 72 361 82 89 73 -0.071376 -0.43184 0.37517 0.090097 FALSE
2 235528 235632 94 20 215136 215284 84 6 wp 68 64 72 70 72 96 158 96 377 106 88 130 -0.97258 -0.19575 0.40078 0.11909 FALSE
2 235868 235982 96 20 215501 215615 85 6 wp 144 197 155 153 184 122 193 96 476 127 121 119 0.069383 -0.24304 0.10778 0.56293 FALSE
2 236299 236437 97 20 215925 216062 86 6 wp 87 131 109 94 146 66 121 52 318 50 79 43 0.16344 -0.61693 0.49149 0.24122 FALSE
2 236467 236618 98 20 216097 216247 87 6 wp 198 214 227 219 260 233 422 243 915 303 237 295 -0.67015 -0.16947 0.304 0.05259 FALSE
2 236641 236801 100 20 216271 216434 88 6 wp 84 92 95 90 97 79 182 103 460 118 138 148 -0.7743 -0.078597 0.028906 0.89084 FALSE
2 236781 236926 101 20 216415 216559 89 6 wp 141 180 202 162 199 136 442 204 996 242 211 277 -0.96845 -0.36709 0.27306 0.10122 FALSE
2 237054 237208 103 20 216680 216840 91 6 wp 102 136 120 115 149 85 215 129 487 161 149 117 -0.58638 -0.20411 0.14027 0.59104 FALSE
2 237221 237365 105 20 216851 216997 93 6 wp 222 272 237 233 251 213 405 193 917 267 242 312 -0.36897 -0.085404 -0.0053045 0.97294 FALSE
2 237387 237543 106 20 217020 217170 94 6 wp 182 276 260 222 232 227 328 171 777 239 169 219 -0.1577 -0.2301 0.14258 0.38024 FALSE
2 237668 237810 107 20 217294 217442 95 6 wp 227 215 183 187 209 170 209 135 536 171 132 150 0.17739 -0.18388 0.0039448 0.98667 FALSE
2 237896 238020 108 20 217527 217652 96 6 wp 180 277 238 228 244 196 380 163 803 210 206 217 -0.28072 -0.28877 0.21574 0.18423 FALSE
2 238029 238180 109 20 217660 217785 97 6 wp 97 117 112 160 148 133 174 99 442 179 190 172 -0.44913 0.40481 0.01058 0.95526 FALSE
2 238477 238597 112 20 218076 218228 99 6 wp 158 194 195 163 199 196 398 224 936 282 241 295 -0.84911 -0.14989 0.16216 0.32114 FALSE
2 238607 238763 113 20 218237 218390 100 6 wp 194 265 269 273 279 242 403 175 797 249 212 215 -0.26332 -0.24523 0.35435 0.025387 FALSE
2 238788 238916 114 20 218417 218549 101 6 wp 84 129 137 110 131 90 148 78 355 109 100 85 -0.057806 -0.17933 0.082524 0.6996 FALSE
2 238963 239117 115 20 218592 218753 102 6 wp 150 162 170 139 219 144 141 81 390 110 94 99 0.36464 -0.18858 0.21844 0.35374 FALSE
2 239700 239848 122 20 219333 219457 110 6 wp 187 255 232 225 251 192 152 74 376 101 94 109 0.85724 -0.16932 0.13668 0.4559 FALSE
2 239904 240010 124 20 219535 219643 112 6 wp 143 154 133 140 150 155 85 57 165 78 64 72 1.0964 0.20221 -0.17548 0.46154 FALSE
2 240023 240155 126 20 219655 219783 114 6 wp 149 197 197 166 178 141 154 66 243 96 71 60 0.8458 -0.28847 0.10665 0.59841 FALSE
2 240341 240494 128 20 219970 220129 116 6 wp 188 209 222 215 210 199 167 96 380 137 132 143 0.60451 0.13574 -0.14474 0.41829 FALSE
2 240517 240663 129 20 220147 220292 117 6 wp 115 157 158 145 178 137 143 68 391 126 113 105 0.23298 0.036237 0.042938 0.82456 FALSE
2 240676 240826 130 20 220263 220435 118 6 wp 117 193 171 195 166 182 235 151 574 212 206 210 -0.35607 0.15833 0.0080282 0.96557 FALSE
2 240824 240971 131 20 220451 220598 120 6 wp 159 209 232 187 219 200 340 190 863 278 199 296 -0.5337 -0.049848 0.049715 0.76391 FALSE
2 240990 241144 132 20 220622 220779 121 6 wp 194 173 213 230 198 214 333 155 700 231 170 274 -0.36315 -0.042069 0.16356 0.45525 FALSE
2 241149 241300 133 20 220781 220935 122 6 wp 264 335 335 277 278 266 503 238 1038 345 316 343 -0.2756 -0.049336 -0.15347 0.28403 FALSE
2 241313 241463 134 20 220945 221097 123 6 wp 76 103 86 72 91 56 103 60 344 94 109 55 -0.16606 -0.065078 -0.2367 0.55467 FALSE
2 241587 241754 135 20 221240 221389 124 6 wp 162 210 183 187 202 186 188 106 493 186 148 154 0.18821 0.12295 -0.090352 0.60851 FALSE
2 241802 241948 137 20 221415 221579 125 6 wp 154 180 158 159 220 197 204 129 568 180 145 168 -0.18031 -0.061783 0.26819 0.15952 FALSE
2 241963 242120 138 20 221595 221746 126 6 wp 150 216 187 235 188 185 246 143 706 210 167 241 -0.27581 0.0034795 0.11791 0.51191 FALSE
2 242298 242426 141 20 221913 222057 128 6 wp 183 199 205 182 193 211 290 161 730 227 161 257 -0.32094 -0.076061 0.055446 0.77241 FALSE
2 242471 242601 142 20 222096 222233 129 6 wp 146 239 198 206 203 179 341 199 920 222 226 240 -0.63577 -0.26903 0.26782 0.10366 FALSE
2 242758 242908 143 20 222391 222539 130 6 wp 274 344 312 278 347 260 541 249 1334 331 331 352 -0.47954 -0.23376 0.13978 0.31636 FALSE
2 242917 243077 144 20 222550 222708 131 6 wp 157 221 225 231 228 200 347 176 937 234 239 254 -0.5604 -0.16451 0.27722 0.087301 FALSE
2 243091 243233 145 20 222725 222864 132 6 wp 268 281 245 261 248 235 490 242 1038 337 366 388 -0.49464 0.078511 -0.1985 0.19125 FALSE
2 243737 243881 149 20 223392 223514 139 6 wp 188 237 223 191 209 171 188 84 393 106 111 126 0.63267 -0.1645 -0.038559 0.83239 FALSE
2 244963 245087 161 20 224556 224716 155 6 wp 167 152 142 180 180 177 179 112 518 169 177 213 -0.097223 0.28854 -0.097686 0.62978 FALSE
2 245069 245226 162 20 224712 224879 156 6 wp 155 217 199 201 187 178 264 127 611 197 191 178 -0.12975 -0.016511 -0.011847 0.94487 FALSE
2 245397 245553 165 20 225033 225187 159 6 wp 179 188 190 198 193 199 290 148 620 223 214 279 -0.26647 0.20937 -0.1477 0.37763 FALSE
2 245559 245707 166 20 225193 225342 160 6 wp 149 198 199 180 205 165 326 162 663 177 213 201 -0.43398 -0.19309 0.18536 0.276 FALSE
2 245987 246127 168 20 225626 225762 162 6 wp 167 158 139 179 169 163 334 173 835 222 203 259 -0.82889 -0.15984 0.27156 0.11096 FALSE
2 246128 246288 169 20 225767 225894 163 6 wp 140 153 148 172 170 150 404 220 1104 274 236 322 -1.2547 -0.22554 0.36027 0.031462 FALSE
2 246266 246400 170 20 225901 226034 164 6 wp 144 181 139 144 159 117 344 235 708 228 207 270 -0.91955 -0.20332 0.031411 0.91531 FALSE
2 246424 246574 172 20 226058 226214 165 6 wp 157 181 179 180 169 184 385 239 853 256 198 285 -0.90007 -0.27282 0.29936 0.15484 FALSE
2 246574 246690 173 20 226191 226325 166 6 wp 77 77 96 99 86 76 184 71 510 124 129 133 -0.83177 -0.085739 0.12419 0.63131 FALSE
2 246840 247001 174 20 226474 226610 167 6 wp 210 295 252 209 226 168 290 115 631 163 210 207 0.24552 -0.010762 -0.33759 0.092269 FALSE
2 247326 247484 179 20 226984 227144 170 6 wp 154 167 171 221 190 181 267 157 673 218 210 257 -0.47875 0.11468 0.13005 0.44252 FALSE
2 249394 249550 207 20 229028 229181 195 6 wp 135 180 191 195 166 179 142 68 291 92 76 87 0.67007 -0.19561 0.27617 0.16061 FALSE
2 249738 249884 209 20 229359 229505 198 6 wp 166 221 200 201 227 200 132 65 346 121 87 86 0.81755 -0.058371 0.13805 0.46273 FALSE
2 249883 250042 210 20 229515 229673 199 6 wp 194 290 273 211 233 207 173 67 383 122 127 124 0.97313 0.080203 -0.31087 0.080906 FALSE
2 250055 250209 211 20 229688 229816 201 6 wp 178 191 179 198 166 207 187 75 424 159 111 161 0.39352 0.15428 -0.11375 0.62552 FALSE
2 250377 250520 214 20 229989 230144 204 6 wp 140 184 164 179 172 151 200 100 537 228 240 228 -0.064359 0.57205 -0.55056 0.0016191 FALSE
2 250521 250638 215 20 230155 230297 205 6 wp 175 213 247 212 244 200 272 119 607 247 243 260 0.034396 0.39789 -0.36938 0.024759 FALSE
2 250672 250829 217 20 230306 230464 206 6 wp 191 274 207 233 231 219 300 158 849 282 276 312 -0.23612 0.25837 -0.25179 0.11373 FALSE
2 250873 250999 218 20 230484 230631 207 6 wp 198 286 254 213 244 207 283 161 621 232 218 263 0.11065 0.18404 -0.35239 0.030142 FALSE
2 251505 251663 222 20 231135 231290 210 6 wp 107 139 134 139 201 118 184 113 496 191 195 198 -0.37733 0.36661 -0.12216 0.54652 FALSE
2 251700 251866 223 20 231383 231504 211 6 wp 145 170 176 145 129 114 291 153 771 196 160 172 -0.59885 -0.37468 0.014104 0.937 FALSE
2 252064 252234 228 20 231685 231819 214 6 wp 151 214 225 171 172 146 445 177 1043 258 251 240 -0.77555 -0.30142 0.016343 0.93244 FALSE
2 252551 252712 233 20 232181 232339 218 6 wp 146 159 154 148 176 162 147 80 412 156 125 134 0.23754 0.20837 -0.14782 0.42888 FALSE
2 252727 252843 234 20 232354 232484 219 6 wp 138 152 142 133 125 130 132 66 268 92 91 109 0.54627 0.09667 -0.2729 0.18799 FALSE
2 253516 253658 246 20 233149 233290 227 6 wp 185 204 209 236 221 210 168 103 385 126 128 150 0.51889 0.070115 0.065885 0.71196 FALSE
2 253681 253818 247 20 233314 233448 228 6 wp 136 195 201 217 196 164 177 95 376 152 119 124 0.3608 0.056537 0.044485 0.80732 FALSE
2 253829 253967 248 20 233457 233601 229 6 wp 128 159 160 133 148 154 134 79 431 149 100 149 0.20915 0.1573 -0.21164 0.29981 FALSE
2 253969 254135 249 20 233601 233733 230 6 wp 216 284 254 283 266 236 268 126 614 198 189 249 0.26551 0.13886 -0.099805 0.53869 FALSE
2 254150 254307 250 20 233785 233937 231 6 wp 165 258 253 245 231 185 301 123 587 201 176 202 0.075407 -0.020629 -0.025904 0.87987 FALSE
2 254308 254460 251 20 233940 234099 232 6 wp 272 380 384 299 284 255 428 205 640 264 290 326 0.23616 0.12928 -0.44804 0.04385 FALSE
2 254629 254780 253 20 234265 234425 234 6 wp 127 155 166 170 199 140 244 131 612 203 190 227 -0.45171 0.13724 0.024735 0.88783 FALSE
2 254799 254947 254 20 234433 234565 235 6 wp 135 176 170 159 129 158 260 165 495 203 188 201 -0.38057 0.042424 -0.16211 0.50317 FALSE
2 255091 255235 255 20 234724 234873 236 6 wp 84 92 78 138 136 131 119 57 352 123 100 98 -0.31068 0.14362 0.50684 0.020303 FALSE
2 255253 255399 256 20 234889 235034 237 6 wp 100 147 138 163 166 141 281 130 597 244 166 217 -0.72424 0.099785 0.17159 0.33662 FALSE
2 256978 257116 263 20 236623 236779 244 6 wp 103 109 117 116 119 126 185 97 403 124 127 145 -0.39747 -0.012495 0.12701 0.52269 FALSE
2 257116 257260 264 20 236758 236911 245 6 wp 166 179 171 177 193 182 323 232 704 254 149 284 -0.72914 -0.21905 0.29165 0.40993 FALSE
2 257255 257387 265 20 236899 237052 246 6 wp 149 175 159 161 172 166 353 188 697 256 190 268 -0.73609 -0.059419 0.086269 0.63459 FALSE
2 257418 257575 267 20 237056 237216 247 6 wp 189 229 202 207 220 207 364 166 827 293 245 339 -0.43959 0.17507 -0.16296 0.31032 FALSE
2 257585 257728 268 20 237224 237371 248 6 wp 194 214 203 243 231 222 356 164 821 317 220 358 -0.43492 0.22175 -0.056975 0.77598 FALSE
2 257733 257877 269 20 237371 237517 249 6 wp 207 214 187 225 195 235 366 185 830 268 241 342 -0.50475 0.086086 -0.00097481 0.99612 FALSE
2 257892 258039 271 20 237530 237674 250 6 wp 189 225 224 192 197 205 307 202 863 299 211 260 -0.42143 -0.034314 -0.085516 0.64787 FALSE
2 258370 258514 273 20 238007 238155 253 6 wp 144 188 186 155 198 127 200 80 469 148 186 148 0.18961 0.21802 -0.35167 0.15953 FALSE
2 258537 258689 274 20 238171 238301 254 6 wp 116 179 173 155 185 130 272 118 675 215 177 193 -0.47422 -0.026457 0.015629 0.92924 FALSE
2 265634 265749 2 20 239342 239456 2 7 wp 86 103 118 105 107 75 214 108 639 152 147 131 -0.89532 -0.28393 0.16449 0.45982 FALSE
2 265936 266086 4 20 239642 239792 5 7 wp 148 221 223 185 218 175 344 157 622 245 212 274 -0.30407 0.12416 -0.17316 0.30774 FALSE
2 266139 266282 5 20 239842 239992 6 7 wp 80 138 149 87 117 69 181 89 343 105 83 82 -0.13734 -0.44398 0.0046917 0.9869 FALSE
2 266509 266635 6 20 240216 240343 7 7 wp 182 191 185 169 220 168 214 129 501 160 159 151 0.061759 -0.068547 0.039385 0.82329 FALSE
2 266660 266796 7 20 240367 240508 8 7 wp 173 185 212 190 187 142 313 123 669 185 166 202 -0.25951 -0.18643 0.026639 0.87686 FALSE
2 266820 266938 8 20 240518 240644 9 7 wp 193 218 193 193 198 187 318 177 743 244 182 297 -0.3707 -0.0040435 -0.082589 0.66664 FALSE
2 266955 267099 9 20 240654 240804 10 7 wp 157 201 154 163 190 169 311 166 829 234 217 263 -0.64218 -0.04519 0.05238 0.75586 FALSE
2 267107 267254 10 20 240814 240966 11 7 wp 155 203 165 184 182 175 265 150 746 262 227 283 -0.43879 0.24074 -0.21062 0.20967 FALSE
2 267258 267386 11 20 240964 241091 12 7 wp 120 155 167 160 152 123 217 130 568 192 188 200 -0.36978 0.14589 -0.18784 0.29578 FALSE
2 267572 267705 12 20 241277 241420 13 7 wp 126 170 161 131 136 136 110 51 268 89 93 84 0.78688 0.13138 -0.32762 0.11954 FALSE
2 267742 267877 13 20 241439 241584 14 7 wp 239 241 228 210 248 180 112 73 290 114 118 133 1.2533 0.40909 -0.59158 0.0033529 FALSE
2 267925 268065 14 20 241597 241773 15 7 wp 180 192 186 188 213 161 142 52 353 128 119 147 0.75859 0.37068 -0.3873 0.036024 FALSE
2 268508 268656 20 20 242221 242364 23 7 wp 133 169 154 146 161 168 189 129 489 172 124 169 -0.16921 -0.024843 0.068133 0.73132 FALSE
2 268674 268810 21 20 242382 242526 24 7 wp 161 193 175 180 187 165 220 119 572 177 164 185 -0.085806 0.02424 -0.037476 0.83083 FALSE
2 268986 269132 24 20 242692 242838 28 7 wp 209 273 198 254 237 225 432 228 1019 324 249 319 -0.62774 -0.12111 0.17484 0.25689 FALSE
2 269138 269283 25 20 242847 242998 29 7 wp 153 223 204 215 182 163 337 163 818 207 223 296 -0.4898 -0.042913 -0.023176 0.90151 FALSE
2 269338 269476 26 20 243009 243178 30 7 wp 124 157 157 183 177 172 258 168 726 264 204 270 -0.70916 0.1613 0.10203 0.55139 FALSE
2 269477 269613 27 20 243184 243320 31 7 wp 155 176 199 139 170 119 238 123 625 166 169 176 -0.18869 -0.12021 -0.21136 0.23587 FALSE
2 269746 269898 28 20 243478 243634 32 7 wp 160 201 161 191 178 159 427 260 1131 285 238 315 -1.1176 -0.31944 0.31422 0.054154 FALSE
2 269900 270044 29 20 243630 243774 33 7 wp 150 149 144 151 133 112 434 205 974 187 212 225 -1.1786 -0.56846 0.37955 0.029605 FALSE
2 270168 270324 30 20 243874 244035 34 7 wp 150 173 181 201 196 212 297 178 847 286 177 302 -0.68128 0.028126 0.22928 0.35093 FALSE
2 270343 270481 31 20 244048 244188 35 7 wp 158 161 215 203 179 187 300 150 585 217 139 225 -0.3316 -0.10052 0.17418 0.45537 FALSE
2 270506 270662 32 20 244218 244370 36 7 wp 197 232 217 270 194 237 427 214 905 286 244 271 -0.60459 -0.17656 0.27712 0.083935 FALSE
2 270669 270789 33 20 244377 244497 37 7 wp 70 101 111 107 115 86 140 42 317 100 95 99 -0.088626 0.099431 0.011615 0.96279 FALSE
2 271202 271345 39 20 244909 245063 43 7 wp 200 202 182 195 190 202 135 91 396 136 99 151 0.61134 0.1176 -0.13568 0.54807 FALSE
2 271623 271742 44 20 245322 245470 49 7 wp 141 169 204 221 215 187 115 45 272 118 82 124 0.95473 0.40713 -0.14775 0.44088 FALSE
2 272066 272215 47 20 245754 245880 53 7 wp 144 193 170 137 149 122 122 54 278 81 70 70 0.84764 -0.22817 -0.10466 0.62019 FALSE
2 272393 272521 50 20 246066 246201 55 7 wp 134 159 173 176 209 161 113 42 224 71 86 80 0.97629 0.12399 0.083263 0.6871 FALSE
2 272512 272665 52 20 246216 246358 56 7 wp 187 209 174 220 188 231 121 66 314 108 59 98 0.89117 -0.11094 0.25643 0.35805 FALSE
2 272678 272834 53 20 246375 246525 57 7 wp 128 147 176 147 165 152 121 56 258 72 70 82 0.72258 -0.16652 0.18994 0.36795 FALSE
2 272821 272975 54 20 246523 246679 58 7 wp 192 211 257 236 216 209 168 78 362 127 121 148 0.79147 0.17331 -0.18989 0.288 FALSE
2 272992 273125 55 20 246699 246825 59 7 wp 125 157 144 157 168 190 183 87 394 122 102 114 0.028925 -0.18542 0.44441 0.019343 FALSE
2 273133 273292 56 20 246829 246987 60 7 wp 143 199 194 197 218 188 271 136 681 218 220 252 -0.32502 0.16315 -0.0094349 0.95521 FALSE
2 273311 273441 57 20 247006 247146 61 7 wp 183 226 250 236 238 189 284 108 523 199 167 210 0.1843 0.11012 -0.12128 0.47041 FALSE
2 273458 273608 58 20 247162 247310 62 7 wp 171 194 192 185 226 162 242 106 556 210 172 178 -0.00077156 0.12513 -0.10943 0.52658 FALSE
2 273640 273762 59 20 247342 247462 63 7 wp 173 196 163 181 193 170 218 133 712 145 182 189 -0.24451 -0.17134 0.17761 0.42105 FALSE
2 273926 274086 60 20 247625 247787 64 7 wp 119 168 157 174 172 160 82 32 255 72 89 62 1.0203 0.15645 0.017114 0.9372 FALSE
2 274105 274219 61 20 247798 247969 65 7 wp 159 190 168 183 188 136 97 37 208 85 93 69 1.2886 0.34518 -0.39924 0.055743 FALSE
2 274328 274460 63 20 248026 248142 66 7 wp 72 103 96 72 125 65 56 16 146 53 59 37 1.1099 0.38561 -0.46002 0.2848 FALSE
2 274449 274591 64 20 248161 248317 67 7 wp 169 190 177 205 185 198 126 60 285 152 165 199 0.87026 0.93171 -0.81816 7.1713e-06 FALSE
2 274821 274969 68 20 248519 248684 71 7 wp 136 158 163 216 186 180 192 87 446 163 138 169 0.027727 0.18584 0.14321 0.42731 FALSE
2 275178 275314 71 20 248876 249018 73 7 wp 177 238 237 222 278 200 320 131 618 213 207 234 -0.055043 0.072719 0.0099914 0.9515 FALSE
2 275359 275497 72 20 249052 249196 74 7 wp 209 311 268 261 253 257 404 152 814 238 281 252 -0.11328 -0.011593 -0.029697 0.88954 FALSE
2 275510 275665 73 20 249209 249367 75 7 wp 166 252 233 230 192 200 264 94 452 162 178 126 0.3243 -0.018075 -0.055121 0.84061 FALSE
2 275780 275931 74 20 249481 249627 76 7 wp 150 222 206 141 181 133 135 48 317 88 107 80 0.93357 -0.0036211 -0.35761 0.1356 FALSE
2 275971 276100 75 20 249671 249823 77 7 wp 159 238 195 211 204 201 181 71 438 124 123 128 0.49261 -0.041072 0.084492 0.6395 FALSE
2 276134 276270 76 20 249834 249968 78 7 wp 149 152 169 206 168 156 198 94 387 107 107 119 0.11982 -0.26072 0.41031 0.028943 FALSE
2 276272 276410 77 20 249998 250132 79 7 wp 232 284 260 261 238 247 334 155 761 242 212 226 -0.00025898 -0.071416 -0.0035862 0.98208 FALSE
2 276449 276588 78 20 250151 250286 80 7 wp 130 191 213 184 210 149 316 146 724 205 214 227 -0.46933 -0.066386 0.074043 0.66205 FALSE
2 276742 276878 79 20 250439 250575 81 7 wp 135 170 181 201 167 141 247 101 554 184 171 188 -0.19519 0.086962 -0.039943 0.82139 FALSE
2 276892 277050 80 20 250591 250748 82 7 wp 184 256 243 246 247 235 316 164 617 223 237 234 -0.059725 0.089691 -0.012296 0.9396 FALSE
2 277059 277219 81 20 250759 250913 83 7 wp 147 175 159 211 199 186 326 163 815 223 234 287 -0.73696 0.009876 0.27858 0.095346 FALSE
2 277222 277378 82 20 250923 251076 84 7 wp 254 297 287 250 303 242 421 196 1034 292 285 398 -0.26601 0.066642 -0.16588 0.31317 FALSE
2 277397 277540 83 20 251094 251236 85 7 wp 181 223 165 210 209 214 282 133 611 202 167 214 -0.17644 -0.027153 0.16056 0.34245 FALSE
2 277551 277692 84 20 251258 251392 86 7 wp 181 185 174 167 204 160 193 78 455 130 130 155 0.28892 0.022215 -0.074053 0.68294 FALSE
2 277700 277852 85 20 251398 251548 87 7 wp 172 172 185 196 189 143 176 83 401 114 110 141 0.36901 -0.052895 0.022239 0.90433 FALSE
2 277874 278021 86 20 251572 251718 88 7 wp 161 232 225 190 266 207 130 59 341 93 114 84 0.94438 -0.006859 0.093926 0.69966 FALSE
2 278207 278348 89 20 251906 252048 90 7 wp 171 228 254 226 250 222 97 49 204 75 60 70 1.5581 0.010513 0.071152 0.72281 FALSE
2 278405 278540 90 20 252078 252219 91 7 wp 125 164 168 139 159 135 67 26 148 39 52 40 1.6139 -0.061355 -0.033342 0.89478 FALSE
2 278719 278863 91 20 252417 252561 92 7 wp 256 402 405 359 415 286 127 52 233 74 88 90 2.0009 0.060341 -0.077894 0.76877 FALSE
2 278878 279021 92 20 252578 252718 93 7 wp 76 153 125 127 144 101 69 26 119 38 33 25 1.351 -0.38904 0.45338 0.20911 FALSE
2 279046 279197 93 20 252732 252883 94 7 wp 148 165 150 154 202 128 76 39 143 55 49 53 1.482 0.036717 -0.0042051 0.98696 FALSE
2 279809 279925 103 20 253492 253648 105 7 wp 159 195 188 220 201 222 74 49 180 71 68 73 1.5021 0.26801 -0.037291 0.85686 FALSE
2 279946 280090 104 20 253674 253789 108 7 wp 167 257 228 197 196 189 116 62 246 85 64 79 1.2711 -0.12011 -0.055766 0.77738 FALSE
2 280281 280438 107 20 253978 254135 111 7 wp 192 286 267 297 287 258 210 112 415 144 106 160 0.64328 -0.096695 0.25942 0.12949 FALSE
2 280455 280593 108 20 254147 254289 112 7 wp 174 247 246 200 220 188 213 121 474 134 110 140 0.36918 -0.3043 0.15565 0.37824 FALSE
2 280611 280749 109 20 254310 254470 113 7 wp 144 186 182 168 196 142 130 67 255 110 106 99 0.82186 0.24467 -0.28291 0.14636 FALSE
2 280796 280952 110 20 254496 254650 114 7 wp 195 215 235 236 239 208 223 102 380 171 151 199 0.49412 0.3019 -0.24128 0.16109 FALSE
2 281256 281415 111 20 254954 255116 115 7 wp 137 151 191 164 134 179 208 109 378 232 172 185 0.05168 0.46969 -0.48493 0.066556 FALSE
2 281432 281560 112 20 255131 255258 116 7 wp 121 202 165 161 182 124 342 156 639 210 220 227 -0.59748 -0.038145 -0.041983 0.83176 FALSE
2 281597 281746 113 20 255284 255466 117 7 wp 165 240 228 208 205 219 338 179 664 264 252 305 -0.28016 0.21888 -0.23249 0.15197 FALSE
2 281756 281908 115 20 255455 255609 118 7 wp 235 291 303 243 312 222 450 218 959 296 272 382 -0.31458 -0.0005914 -0.11483 0.47267 FALSE
2 281915 282056 116 20 255612 255750 119 7 wp 146 190 168 171 191 148 232 172 663 241 184 222 -0.42173 0.056766 -0.06133 0.76385 FALSE
2 282117 282251 117 20 255813 255949 120 7 wp 194 210 187 211 213 202 219 125 457 156 129 176 0.20109 -0.045629 0.10481 0.54876 FALSE
2 282252 282386 118 20 255948 256080 121 7 wp 171 220 225 232 211 238 251 139 622 205 180 231 -0.037491 0.082495 0.04899 0.76881 FALSE
2 282397 282555 119 20 256094 256251 123 7 wp 214 235 214 217 260 193 242 119 556 163 160 180 0.21655 -0.066515 0.05435 0.74884 FALSE
2 282564 282681 120 20 256260 256398 124 7 wp 95 148 127 143 170 140 155 67 372 115 107 122 0.017061 0.036522 0.23987 0.22479 FALSE
2 282754 282894 123 20 256452 256588 127 7 wp 141 199 165 178 176 177 205 97 527 150 156 159 -0.005193 -0.00037392 0.057426 0.74828 FALSE
2 282916 283072 124 20 256601 256767 129 7 wp 160 174 162 171 165 162 201 116 547 177 153 178 -0.0982 0.051225 -0.067823 0.70376 FALSE
2 283053 283192 125 20 256776 256892 130 7 wp 107 118 126 114 125 117 168 103 484 137 138 157 -0.4004 0.017678 -0.017519 0.92816 FALSE
2 283211 283377 126 20 256905 257076 131 7 wp 173 235 272 225 217 213 371 180 794 223 224 247 -0.32775 -0.17198 0.1056 0.514 FALSE
2 283403 283547 127 20 257116 257245 132 7 wp 122 208 200 159 176 122 318 158 722 187 242 220 -0.51624 -0.083848 -0.14213 0.53875 FALSE
2 283652 283794 129 20 257344 257479 134 7 wp 132 178 178 122 152 144 352 168 650 204 196 201 -0.6404 -0.21545 -0.022731 0.89744 FALSE
2 283788 283954 131 20 257513 257675 136 7 wp 144 174 172 162 203 185 363 184 841 308 229 281 -0.82525 0.03127 0.11688 0.48197 FALSE
2 284626 284765 142 20 258333 258464 145 7 wp 152 199 197 163 193 162 143 66 306 100 102 72 0.75973 -0.11351 0.014459 0.94065 FALSE
2 284913 285039 145 20 258611 258731 149 7 wp 169 199 207 178 177 162 92 40 182 74 80 76 1.5392 0.3388 -0.51186 0.013724 FALSE
2 285048 285205 147 20 258746 258885 151 7 wp 152 193 191 143 174 137 92 44 222 55 56 68 1.273 -0.18851 -0.070869 0.74652 FALSE
2 286544 286654 7 20 260238 260352 6 8 wp 156 155 185 168 181 128 95 47 226 66 51 70 1.1207 -0.17286 0.088738 0.6836 FALSE
2 286669 286814 9 20 260366 260511 8 8 wp 182 234 219 203 207 203 122 81 310 87 125 87 0.96709 0.0097143 -0.076829 0.70832 FALSE
2 286994 287143 11 20 260666 260823 12 8 wp 175 198 249 203 209 218 141 92 455 132 99 118 0.57706 -0.13702 0.14136 0.49087 FALSE
2 287307 287442 15 20 261005 261142 16 8 wp 165 229 260 172 184 179 261 141 562 193 135 178 0.080248 -0.16693 -0.13397 0.45451 FALSE
2 287462 287582 16 20 261158 261274 17 8 wp 157 206 203 179 178 179 238 114 564 148 149 170 -0.0055518 -0.16061 0.066763 0.70452 FALSE
2 287606 287756 17 20 261302 261448 18 8 wp 125 145 142 165 134 169 281 167 795 172 176 219 -0.88551 -0.30754 0.47572 0.011899 FALSE
2 287780 287937 18 20 261475 261629 19 8 wp 135 191 179 171 179 195 271 155 687 197 159 190 -0.46235 -0.22767 0.32558 0.059763 FALSE
2 287954 288110 19 20 261649 261804 20 8 wp 190 222 229 184 187 179 260 169 775 219 184 203 -0.20527 -0.16734 -0.072664 0.66456 FALSE
2 288417 288566 21 20 262106 262264 22 8 wp 164 202 207 187 173 138 391 187 917 234 202 241 -0.69409 -0.33392 0.11038 0.50863 FALSE
2 288600 288753 22 20 262298 262450 23 8 wp 118 218 249 191 249 197 363 156 797 256 262 271 -0.49545 0.077712 0.042876 0.84775 FALSE
2 288904 289053 24 20 262596 262751 25 8 wp 137 166 152 219 180 220 384 192 1018 389 348 418 -1.0901 0.37155 0.056713 0.72335 FALSE
2 289075 289203 25 20 262774 262922 26 8 wp 183 240 218 226 233 175 434 198 935 297 263 327 -0.61681 -0.028924 -0.0085368 0.95697 FALSE
2 289311 289450 26 20 263006 263151 27 8 wp 144 183 200 185 180 174 301 130 666 188 171 157 -0.371 -0.27648 0.29314 0.091036 FALSE
2 289483 289620 27 20 263180 263342 28 8 wp 182 248 240 239 246 263 420 168 911 292 272 333 -0.46812 0.074687 0.071761 0.64768 FALSE
2 289651 289790 28 20 263349 263488 29 8 wp 220 304 274 297 281 243 582 247 952 321 309 423 -0.56767 -0.047737 0.071792 0.75897 FALSE
2 289808 289946 29 20 263505 263643 30 8 wp 142 169 197 170 194 142 373 192 802 251 252 300 -0.77686 0.0047143 -0.031489 0.85055 FALSE
2 289976 290110 30 20 263678 263805 31 8 wp 156 164 176 178 176 121 320 165 785 227 182 240 -0.66337 -0.16174 0.072111 0.67448 FALSE
2 290124 290264 31 20 263822 263958 32 8 wp 166 135 175 160 167 148 228 130 603 177 124 185 -0.30934 -0.17568 0.14259 0.48967 FALSE
2 290652 290789 36 20 264348 264490 39 8 wp 177 268 256 232 251 209 356 163 763 212 178 270 -0.20549 -0.17081 0.138 0.39894 FALSE
2 291048 291159 41 20 264725 264860 45 8 wp 136 140 167 173 206 177 263 157 726 221 213 304 -0.67045 0.17859 0.12674 0.52991 FALSE
2 291194 291347 42 20 264883 265046 46 8 wp 152 170 165 184 216 171 336 191 868 255 206 284 -0.8282 -0.10134 0.30704 0.065652 FALSE
2 292174 292320 50 20 265867 266036 57 8 wp 172 212 202 199 232 184 271 154 565 187 231 210 -0.13211 0.093109 -0.04514 0.81052 FALSE
2 292467 292594 51 20 266162 266290 58 8 wp 185 231 218 206 241 158 291 161 800 172 230 196 -0.26814 -0.2241 0.13019 0.54572 FALSE
2 292624 292753 52 20 266322 266444 59 8 wp 140 143 180 169 165 155 194 96 506 133 142 145 -0.070633 -0.091305 0.14942 0.41541 FALSE
2 292805 292925 53 20 266499 266620 60 8 wp 143 182 167 161 193 138 195 85 440 104 103 124 0.1413 -0.31083 0.28824 0.12517 FALSE
2 293293 293438 59 20 266992 267134 66 8 wp 173 198 176 187 172 168 255 149 622 156 158 161 -0.23641 -0.32183 0.24619 0.1598 FALSE
2 293475 293618 60 20 267153 267299 67 8 wp 135 195 233 185 225 177 293 144 717 211 240 245 -0.34589 0.091373 -0.044172 0.80725 FALSE
2 293631 293771 61 20 267316 267468 68 8 wp 151 217 183 187 192 161 335 222 713 255 224 281 -0.62701 -0.041583 -0.0045761 0.98335 FALSE
2 293952 294115 63 20 267644 267798 70 8 wp 165 200 215 187 200 166 356 158 881 223 255 321 -0.5441 0.038368 -0.12689 0.51635 FALSE
2 294206 294328 64 20 267904 268025 71 8 wp 78 106 116 109 118 83 90 24 251 54 71 49 0.53748 -0.11088 0.13943 0.68105 FALSE
2 294363 294512 65 20 268050 268204 72 8 wp 197 237 279 239 247 201 193 66 442 154 158 132 0.75074 0.19509 -0.26769 0.177 FALSE
2 294548 294670 66 20 268246 268394 73 8 wp 102 161 124 161 187 118 125 65 300 123 95 102 0.3368 0.18732 0.059499 0.7915 FALSE
2 294686 294812 67 20 268384 268513 74 8 wp 140 167 167 192 171 153 155 77 272 118 99 115 0.53463 0.13959 -0.037853 0.8442 FALSE
2 294845 294989 68 20 268521 268685 75 8 wp 116 168 136 161 166 180 106 52 283 116 130 105 0.64234 0.51256 -0.25252 0.26227 FALSE
2 294947 295126 69 20 268701 268844 76 8 wp 141 165 162 158 163 121 155 82 384 124 87 120 0.2807 -0.10353 -0.0029593 0.98776 FALSE
2 295180 295302 70 20 268847 268997 77 8 wp 191 221 233 255 251 212 229 133 527 205 167 191 0.19301 0.11517 0.01784 0.91539 FALSE
2 295331 295473 71 20 269021 269147 78 8 wp 168 212 200 170 209 124 214 130 634 201 160 163 -0.038851 -0.064305 -0.16795 0.40056 FALSE
2 295480 295614 72 20 269149 269325 79 8 wp 139 187 164 210 196 210 312 186 802 324 252 305 -0.73148 0.23404 0.080929 0.62291 FALSE
2 295655 295792 73 20 269327 269487 80 8 wp 134 151 149 141 200 172 273 134 733 245 216 233 -0.66983 0.1256 0.094659 0.58401 FALSE
2 295780 295936 74 20 269474 269637 81 8 wp 135 196 173 204 191 155 343 162 737 243 260 255 -0.63698 0.078317 0.029517 0.86018 FALSE
2 295957 296087 75 20 269656 269810 82 8 wp 191 294 284 170 219 165 311 146 648 194 159 174 0.13041 -0.28765 -0.19974 0.23418 FALSE
2 296426 296566 78 20 270099 270260 84 8 wp 109 158 181 183 186 184 152 73 342 109 105 124 0.33182 0.051362 0.24137 0.20507 FALSE
2 296889 297017 85 20 270581 270705 87 8 wp 117 139 142 125 179 134 162 75 445 103 126 122 -0.041696 -0.09987 0.216 0.30778 FALSE
2 297061 297203 87 20 270761 270896 89 8 wp 174 210 223 203 222 193 239 152 673 192 172 245 -0.11877 0.003087 0.0037475 0.98218 FALSE
2 297204 297342 88 20 270902 271035 90 8 wp 141 155 115 159 152 123 202 93 509 140 134 164 -0.25089 -0.046374 0.097111 0.60277 FALSE
2 297358 297509 89 20 271050 271203 91 8 wp 158 201 194 201 202 171 306 177 902 209 215 244 -0.60371 -0.2098 0.24387 0.14281 FALSE
2 297508 297646 90 20 271201 271346 92 8 wp 127 174 156 200 188 179 273 184 752 214 152 228 -0.73561 -0.24103 0.53618 0.0072008 FALSE
2 297678 297827 91 20 271373 271524 93 8 wp 149 187 186 212 185 179 267 146 741 206 183 264 -0.43222 0.0078315 0.1162 0.49206 FALSE
2 298196 298337 94 20 271889 272031 96 8 wp 98 148 139 129 137 117 252 119 565 145 141 140 -0.60714 -0.33464 0.31176 0.097845 FALSE
2 298378 298506 95 20 272074 272212 97 8 wp 136 138 152 172 161 139 282 156 748 246 229 267 -0.77424 0.14219 -0.018435 0.91522 FALSE
2 298508 298669 96 20 272231 272365 98 8 wp 152 165 129 196 157 204 328 197 767 227 180 258 -0.88707 -0.20593 0.50606 0.029741 FALSE
2 298676 298820 97 20 272376 272517 99 8 wp 143 192 197 213 223 240 326 166 720 253 204 289 -0.52809 0.078686 0.25462 0.12187 FALSE
2 298984 299136 99 20 272682 272833 101 8 wp 132 125 123 140 130 153 184 85 461 133 128 139 -0.22659 -0.039091 0.17153 0.36975 FALSE
2 299149 299323 100 20 272840 272977 102 8 wp 119 116 134 116 105 126 159 91 392 82 75 96 -0.11959 -0.55005 0.44187 0.036982 FALSE
2 299294 299450 101 20 272993 273151 103 8 wp 117 149 129 153 168 142 117 77 327 135 98 126 0.28636 0.26559 -0.057039 0.77189 FALSE
2 299442 299600 102 20 273161 273308 104 8 wp 242 214 235 226 237 223 246 125 507 149 142 217 0.30595 -0.036925 -0.0046059 0.98378 FALSE
2 299613 299761 103 20 273321 273475 105 8 wp 165 162 167 203 182 178 189 127 403 140 130 153 0.067032 -0.045049 0.20789 0.31435 FALSE
2 299782 299942 104 20 273514 273646 106 8 wp 192 286 284 234 269 224 255 148 556 215 163 180 0.30192 -0.021718 -0.059799 0.71727 FALSE
2 301481 301633 106 20 275183 275317 108 8 wp 190 249 231 176 185 173 140 75 282 112 94 123 1.0731 0.1665 -0.51089 0.006421 FALSE
2 301746 301917 108 20 275466 275618 109 8 wp 192 193 208 170 163 174 116 67 386 112 104 91 0.81075 -0.022138 -0.22589 0.27015 FALSE
2 301949 302099 109 20 275668 275802 110 8 wp 181 238 239 190 198 220 149 92 329 158 110 130 0.83865 0.23429 -0.35924 0.073589 FALSE
2 302120 302251 110 20 275822 275952 111 8 wp 181 284 226 223 230 209 134 70 311 136 138 152 1.0942 0.52227 -0.59788 0.00085079 FALSE
2 302242 302400 111 20 275989 276139 112 8 wp 147 138 167 159 176 155 98 51 305 116 95 121 0.7312 0.39904 -0.30712 0.11987 FALSE
2 302455 302613 112 20 276130 276312 113 8 wp 139 189 162 191 209 190 128 67 367 122 125 138 0.5195 0.29356 -0.043037 0.81698 FALSE
2 302750 302902 115 20 276455 276602 116 8 wp 246 283 286 255 237 221 204 79 419 121 137 182 0.90007 0.1275 -0.3414 0.04673 FALSE
2 303354 303506 120 20 277049 277206 124 8 wp 113 154 122 142 157 133 113 66 285 78 68 63 0.42358 -0.35071 0.48234 0.02761 FALSE
2 303693 303815 122 20 277380 277513 127 8 wp 97 130 121 97 154 88 135 71 319 105 94 109 0.082068 0.027292 -0.088864 0.68135 FALSE
2 303819 303979 123 20 277510 277657 128 8 wp 139 181 183 158 157 219 170 98 492 208 154 207 0.12267 0.41879 -0.33518 0.20343 FALSE
2 303983 304129 124 20 277678 277828 129 8 wp 159 207 165 193 223 199 230 133 644 210 148 171 -0.21678 -0.10469 0.29687 0.084622 FALSE
2 304603 304765 128 20 278326 278468 133 8 wp 115 184 191 130 129 122 179 83 409 130 110 122 0.22417 -0.08465 -0.28887 0.13219 FALSE
2 304781 304934 130 20 278482 278632 134 8 wp 120 192 170 152 181 107 187 94 434 125 122 174 0.10086 0.030407 -0.1813 0.43442 FALSE
2 304944 305096 131 20 278644 278794 135 8 wp 128 168 171 165 159 162 162 83 431 169 124 185 0.17164 0.32308 -0.28057 0.12621 FALSE
2 305106 305237 132 20 278773 278935 137 8 wp 145 138 162 176 166 178 195 136 501 178 158 210 -0.25138 0.15462 0.048239 0.81381 FALSE
2 305265 305413 133 20 278965 279113 138 8 wp 106 153 153 137 125 155 179 110 513 165 116 176 -0.26378 0.0055167 0.0055005 0.98048 FALSE
2 305424 305530 134 20 279105 279234 139 8 wp 167 191 161 184 176 146 235 157 679 217 154 233 -0.35186 -0.025138 -0.038442 0.8543 FALSE
2 305568 305701 135 20 279267 279401 140 8 wp 171 201 215 170 198 152 292 177 853 198 197 268 -0.45973 -0.16688 -0.029897 0.86523 FALSE
2 305718 305877 136 20 279418 279574 141 8 wp 143 180 164 163 164 161 344 172 755 212 208 258 -0.71992 -0.12385 0.1087 0.52465 FALSE
2 305895 306049 137 20 279585 279748 142 8 wp 186 217 231 241 250 182 286 220 833 270 265 290 -0.42472 0.075763 -0.014798 0.9437 FALSE
2 306231 306363 138 20 279931 280057 143 8 wp 140 162 145 148 185 148 297 174 832 176 214 206 -0.83461 -0.29843 0.3804 0.040778 FALSE
2 306379 306539 139 20 280063 280239 144 8 wp 175 224 226 233 227 230 370 194 924 281 223 329 -0.56105 -0.029849 0.1571 0.32319 FALSE
2 306548 306692 140 20 280246 280389 145 8 wp 174 231 234 197 196 196 358 193 814 259 225 285 -0.43747 -0.049482 -0.082644 0.61129 FALSE
2 306701 306856 141 20 280402 280554 146 8 wp 213 308 268 314 285 220 450 225 1034 321 252 347 -0.4422 -0.10083 0.13538 0.36297 FALSE
2 306872 307005 142 20 280564 280704 147 8 wp 201 210 194 219 217 190 322 174 708 233 233 225 -0.33516 -0.026732 0.04986 0.76217 FALSE
2 307110 307250 143 20 280808 280952 148 8 wp 117 151 126 160 143 159 316 178 952 260 245 241 -1.1399 -0.096992 0.31014 0.088863 FALSE
2 307219 307344 144 20 280921 281046 149 8 wp 150 224 176 183 160 138 404 186 765 207 199 240 -0.67017 -0.31551 0.10457 0.55805 FALSE
2 307545 307682 145 20 281240 281388 150 8 wp 203 244 250 200 240 155 359 168 678 231 228 234 -0.15566 -0.042237 -0.2108 0.19768 FALSE
2 307699 307839 146 20 281404 281566 151 8 wp 157 200 206 228 192 208 359 196 809 303 278 309 -0.62269 0.15996 -0.017419 0.91421 FALSE
2 307886 308022 148 20 281586 281723 152 8 wp 162 202 183 177 172 144 298 175 699 240 256 273 -0.44377 0.16887 -0.34022 0.043272 FALSE
2 308557 308737 157 20 282283 282440 160 8 wp 168 246 222 192 212 182 242 119 644 154 154 184 0.052514 -0.19383 0.06029 0.72528 FALSE
2 308846 309004 158 20 282539 282701 161 8 wp 86 131 121 118 129 94 95 40 262 77 81 73 0.5004 0.080381 -0.084814 0.72198 FALSE
2 308995 309143 159 20 282710 282840 162 8 wp 126 157 158 130 160 133 137 61 316 81 104 106 0.47021 -0.0064138 -0.072903 0.71895 FALSE
2 309310 309455 161 20 282989 283150 164 8 wp 147 141 168 189 192 160 199 135 492 149 150 200 -0.21153 0.030573 0.1894 0.35223 FALSE
2 309464 309619 162 20 283164 283318 165 8 wp 161 181 151 170 184 159 262 162 650 195 176 268 -0.46183 0.020162 0.010996 0.95897 FALSE
2 309595 309759 163 20 283294 283459 166 8 wp 159 196 179 176 203 217 299 171 758 228 180 274 -0.52049 -0.054574 0.19777 0.29913 FALSE
2 309772 309918 164 20 283472 283594 167 8 wp 114 156 131 178 180 163 345 200 819 203 227 275 -1.1081 -0.17306 0.53254 0.0019256 FALSE
2 309915 310073 165 20 283616 283758 168 8 wp 175 176 151 162 167 202 355 214 903 315 174 308 -0.87484 -0.11531 0.17325 0.57899 FALSE
2 310067 310231 166 20 283783 283931 169 8 wp 175 226 192 194 199 188 358 219 905 253 253 278 -0.65421 -0.13081 0.082587 0.61193 FALSE
2 310247 310393 167 20 283947 284096 170 8 wp 315 364 350 353 348 277 523 261 959 354 331 386 -0.14594 0.02879 -0.12676 0.37 FALSE
2 310544 310689 168 20 284244 284405 171 8 wp 75 118 96 115 106 70 193 65 516 110 141 129 -0.6178 -0.087328 0.076953 0.82811 FALSE
2 310720 310862 169 20 284422 284564 172 8 wp 143 172 210 203 170 189 277 137 653 261 183 276 -0.34002 0.23192 -0.14637 0.4571 FALSE
2 310875 311015 170 20 284575 284718 173 8 wp 153 191 164 178 175 166 334 150 875 244 275 284 -0.68652 0.095606 -0.084464 0.62359 FALSE
2 311041 311175 171 20 284742 284874 174 8 wp 241 315 237 249 269 247 541 242 1041 381 315 399 -0.55709 0.024037 -0.096111 0.54381 FALSE
2 311212 311338 172 20 284914 285040 175 8 wp 183 205 201 196 195 180 406 206 970 285 214 277 -0.73733 -0.22552 0.15887 0.32883 FALSE
2 311349 311499 173 20 285051 285201 176 8 wp 162 211 242 259 300 228 394 223 877 327 296 326 -0.63923 0.11073 0.22674 0.14292 FALSE
2 311735 311887 174 20 285430 285558 177 8 wp 150 167 164 141 135 154 156 88 418 103 116 107 0.23905 -0.20211 0.021982 0.90892 FALSE
2 311899 312059 176 20 285599 285760 178 8 wp 195 180 178 226 213 157 272 148 688 172 142 182 -0.30358 -0.35273 0.42715 0.018399 FALSE
2 312061 312219 178 20 285761 285922 180 8 wp 204 193 232 239 223 225 383 194 806 241 183 227 -0.48194 -0.32001 0.42438 0.0090524 FALSE
2 312254 312414 179 20 285939 286069 182 8 wp 167 235 215 188 181 199 387 195 800 219 179 246 -0.52163 -0.33992 0.20799 0.2085 FALSE
2 312409 312558 181 20 286106 286252 184 8 wp 159 206 197 226 202 164 313 167 714 224 188 257 -0.4245 -0.055025 0.10945 0.51208 FALSE
2 312730 312884 184 20 286426 286610 187 8 wp 154 237 194 231 218 203 220 105 603 192 183 257 0.061506 0.29474 -0.15201 0.41199 FALSE
2 313317 313459 190 20 287018 287159 193 8 wp 98 92 122 114 118 109 103 60 244 62 77 84 0.28385 -0.082993 0.18859 0.43097 FALSE
2 313643 313799 194 20 287346 287503 196 8 wp 165 215 222 217 239 195 117 51 349 98 77 125 0.95933 0.07299 0.021622 0.90825 FALSE
2 314413 314548 204 20 288095 288246 205 8 wp 107 129 149 157 185 140 87 42 224 85 87 93 0.82678 0.41055 -0.10679 0.6204 FALSE
2 314530 314672 205 20 288234 288390 206 8 wp 144 166 169 153 204 132 126 48 295 111 102 93 0.74608 0.22047 -0.21733 0.31 FALSE
2 314704 314828 206 20 288405 288530 208 8 wp 189 208 211 236 224 150 151 81 397 127 153 162 0.6568 0.31547 -0.3412 0.10621 FALSE
2 314857 315013 208 20 288560 288717 209 8 wp 107 153 179 172 166 138 139 43 348 86 103 92 0.49459 -0.013573 0.11834 0.6594 FALSE
2 315022 315166 209 20 288727 288849 210 8 wp 136 170 172 166 184 166 195 98 509 192 168 172 -0.040315 0.236 -0.14364 0.4212 FALSE
2 315197 315353 210 20 288896 289055 211 8 wp 79 113 118 117 155 85 159 59 353 136 144 125 -0.16908 0.34975 -0.16893 0.54246 FALSE
2 315482 315638 212 20 289181 289338 212 8 wp 122 186 185 177 163 128 258 127 685 198 202 194 -0.40681 -0.0089854 -0.08206 0.63918 FALSE
2 315633 315781 213 20 289333 289483 213 8 wp 184 234 259 207 208 221 371 178 771 282 277 347 -0.31044 0.23141 -0.33481 0.035273 FALSE
2 315989 316123 215 20 289653 289845 216 8 wp 124 158 164 196 203 161 273 141 736 252 245 310 -0.65382 0.32182 -0.013363 0.93711 FALSE
2 316775 316917 224 20 290484 290624 221 8 wp 137 166 220 152 186 110 200 81 409 143 160 121 0.27529 0.10877 -0.35538 0.22888 FALSE
2 316961 317105 225 20 290657 290811 222 8 wp 95 154 129 167 170 109 219 97 521 227 196 168 -0.44342 0.33447 -0.11503 0.65069 FALSE
2 317109 317259 226 20 290811 290959 223 8 wp 157 195 227 164 197 133 359 147 840 281 321 290 -0.49732 0.25673 -0.50724 0.02197 FALSE
2 317272 317427 227 20 291008 291132 224 8 wp 216 182 216 191 214 202 381 185 1031 330 357 368 -0.63227 0.26009 -0.30587 0.1041 FALSE
2 317438 317575 228 20 291144 291276 225 8 wp 98 116 177 114 151 88 260 110 510 202 265 206 -0.52044 0.40482 -0.57348 0.11232 FALSE
2 317582 317736 229 20 291285 291438 226 8 wp 223 288 270 245 260 208 273 149 687 309 295 376 0.18015 0.62681 -0.77865 6.4398e-07 FALSE
2 317742 317898 230 20 291452 291588 227 8 wp 153 223 230 222 234 177 155 52 339 167 166 163 0.8525 0.69189 -0.6455 0.00035708 FALSE
2 317927 318060 231 20 291628 291762 228 8 wp 70 132 158 135 162 82 70 26 188 75 85 54 1.1057 0.51505 -0.45098 0.34978 FALSE
2 318200 318328 232 20 291904 292028 229 8 wp 180 297 262 219 279 205 487 207 990 259 321 292 -0.52956 -0.15191 0.067848 0.76594 FALSE
2 318349 318503 233 20 292053 292206 230 8 wp 151 262 239 219 252 167 318 168 654 234 299 247 -0.19848 0.20547 -0.24913 0.35822 FALSE
2 318515 318651 234 20 292221 292357 231 8 wp 161 241 223 216 238 187 438 199 980 274 281 312 -0.69113 -0.092867 0.11296 0.47593 FALSE
2 319131 319285 240 20 292832 292993 236 8 wp 129 154 146 176 164 188 166 94 461 143 122 162 -0.042943 0.06679 0.21645 0.2406 FALSE
2 319308 319447 242 20 292995 293151 237 8 wp 173 227 189 163 193 193 142 94 392 138 118 154 0.58913 0.18434 -0.30237 0.095991 FALSE
2 319442 319592 244 20 293142 293294 238 8 wp 147 187 173 162 190 154 158 93 386 121 108 153 0.34034 0.04939 -0.072589 0.69635 FALSE
2 319801 319946 250 20 293511 293662 244 8 wp 136 197 204 189 223 188 117 59 335 83 80 75 0.78709 -0.2595 0.40536 0.038257 FALSE
2 319961 320097 251 20 293663 293777 245 8 wp 157 212 213 183 211 136 95 44 239 62 80 78 1.3223 0.045003 -0.20176 0.34017 FALSE
2 320214 320361 254 20 293919 294063 249 8 wp 133 168 148 139 169 123 81 38 221 69 76 60 1.119 0.11137 -0.19369 0.38876 FALSE
2 320514 320674 256 20 294193 294345 252 8 wp 178 223 222 192 204 170 148 82 362 121 140 101 0.75149 0.095016 -0.25319 0.16737 FALSE
2 320675 320830 257 20 294382 294530 254 8 wp 174 191 182 175 163 144 181 103 445 150 134 147 0.26511 0.037447 -0.24406 0.17947 FALSE
2 321020 321146 259 20 294699 294854 256 8 wp 125 152 152 143 137 171 263 162 734 249 198 216 -0.7391 0.0085371 0.050494 0.78888 FALSE
2 321175 321327 260 20 294878 295030 257 8 wp 218 240 294 222 267 203 385 165 824 253 251 240 -0.18743 -0.08012 -0.061906 0.69662 FALSE
2 321352 321496 261 20 295055 295199 258 8 wp 179 191 196 197 217 170 307 178 772 235 257 224 -0.47108 -0.010702 0.030582 0.85364 FALSE
2 321524 321680 262 20 295228 295383 259 8 wp 189 289 263 262 313 188 481 246 1151 308 283 306 -0.66319 -0.26109 0.28281 0.059472 FALSE
2 321797 321941 263 20 295496 295644 260 8 wp 119 165 164 134 162 98 216 74 386 100 143 111 0.070404 -0.13138 -0.076847 0.80746 FALSE
2 321953 322067 264 20 295654 295770 261 8 wp 200 223 208 220 203 171 218 125 438 132 137 152 0.3208 -0.14634 0.034081 0.84679 FALSE
2 322104 322256 265 20 295784 295957 262 8 wp 167 199 224 213 217 180 167 105 399 145 108 154 0.46851 0.050331 -0.022123 0.90187 FALSE
2 322572 322724 269 20 296273 296407 266 8 wp 174 257 214 172 201 130 206 91 393 119 89 126 0.54481 -0.28401 -0.095809 0.64159 FALSE
2 322684 322850 270 20 296388 296529 267 8 wp 190 245 233 210 178 192 184 102 408 147 120 148 0.59918 0.03205 -0.25152 0.1572 FALSE
2 322869 323017 272 20 296573 296691 268 8 wp 185 253 240 244 253 162 239 121 550 179 171 180 0.24811 0.016932 -0.080567 0.63367 FALSE
2 323031 323154 273 20 296706 296853 269 8 wp 105 131 149 171 144 145 185 105 531 172 146 186 -0.38114 0.12756 0.11296 0.53986 FALSE
2 323640 323770 278 20 297323 297501 276 8 wp 188 248 216 237 203 247 445 258 1270 336 347 430 -0.88216 0.0090814 0.054294 0.76962 FALSE
2 324263 324417 281 20 297954 298122 281 8 wp 100 128 141 157 168 69 175 87 485 124 144 131 -0.27915 -0.03507 0.095392 0.77269 FALSE
2 324431 324565 282 20 298136 298264 282 8 wp 197 229 241 242 262 183 296 164 751 221 185 272 -0.17288 -0.034379 0.052272 0.74815 FALSE
2 324581 324746 283 20 298297 298453 283 8 wp 185 197 191 209 229 185 326 186 715 234 209 274 -0.45296 -0.016555 0.11157 0.49866 FALSE
2 325065 325242 289 20 298814 298980 289 8 wp 168 230 191 178 215 154 288 160 727 191 223 192 -0.31287 -0.1448 0.016331 0.92726 FALSE
2 325469 325594 294 20 299169 299290 292 8 wp 165 199 195 192 203 189 335 174 796 221 188 240 -0.54301 -0.21035 0.25441 0.12712 FALSE
2 325835 325979 299 20 299518 299679 294 8 wp 165 213 208 189 200 125 276 172 721 194 177 153 -0.32721 -0.36257 0.14848 0.45855 FALSE
2 326004 326150 300 20 299703 299860 295 8 wp 208 263 237 273 251 242 315 163 756 302 258 303 -0.11826 0.28608 -0.19118 0.22438 FALSE
2 326269 326434 301 20 299975 300136 296 8 wp 111 133 121 114 114 139 312 179 639 218 187 240 -1.0154 -0.078294 0.07094 0.72558 FALSE
2 326449 326565 302 20 300154 300276 297 8 wp 175 161 186 162 176 159 365 211 856 271 208 286 -0.79361 -0.1325 0.036269 0.82821 FALSE
2 326573 326729 303 20 300300 300434 298 8 wp 174 171 199 161 182 160 329 189 895 249 227 263 -0.67251 -0.11534 -0.021398 0.89807 FALSE
2 326930 327084 304 20 300660 300794 299 8 wp 121 169 162 149 149 107 318 140 763 234 272 215 -0.72025 0.088176 -0.2664 0.28062 FALSE
2 327109 327243 305 20 300810 300948 300 8 wp 78 101 91 57 62 49 202 95 476 100 135 100 -0.82246 -0.38112 -0.32404 0.21497 FALSE
2 327471 327620 307 20 301177 301334 302 8 wp 141 236 234 164 222 127 310 143 686 230 265 190 -0.23228 0.08059 -0.34802 0.25109 FALSE
2 327657 327788 309 20 301360 301493 303 8 wp 132 201 227 168 204 144 272 153 773 233 216 237 -0.38983 0.031391 -0.1644 0.33156 FALSE
2 327826 328003 310 20 301530 301682 304 8 wp 149 219 184 171 197 127 406 191 947 212 273 223 -0.79395 -0.30011 0.12104 0.60135 FALSE
2 328124 328266 314 20 301829 301967 306 8 wp 123 163 166 181 158 150 227 114 422 142 121 158 -0.13281 -0.11486 0.21176 0.24969 FALSE
2 328285 328426 316 20 301990 302112 308 8 wp 159 215 202 194 196 153 267 124 535 128 135 186 -0.034236 -0.2733 0.1686 0.33801 FALSE
2 328422 328562 317 20 302131 302269 309 8 wp 119 166 167 188 144 169 225 81 473 152 117 156 -0.084922 -0.052296 0.19113 0.39393 FALSE
2 328708 328843 322 20 302432 302548 311 8 wp 132 200 173 144 155 116 196 101 468 172 145 162 0.078668 0.12665 -0.42742 0.019595 FALSE
2 328894 329021 323 20 302603 302739 312 8 wp 131 136 147 165 178 145 205 99 504 203 186 208 -0.26303 0.38182 -0.16881 0.34815 FALSE
2 329351 329506 329 20 303071 303208 318 8 wp 123 164 141 138 121 124 196 104 464 215 167 160 -0.1608 0.30184 -0.47928 0.011356 FALSE
2 329819 329951 333 20 303522 303656 321 8 wp 156 160 155 160 173 165 102 41 280 203 170 173 0.88969 1.2181 -1.1613 5.9783e-10 TRUE
2 329976 330104 334 20 303661 303797 322 8 wp 150 178 152 199 176 153 88 50 190 138 116 131 1.209 1.0075 -0.89356 5.6642e-06 FALSE
2 330134 330267 335 20 303822 303972 323 8 wp 105 120 129 151 161 101 58 33 123 80 76 87 1.3798 0.95594 -0.76087 0.0017922 FALSE
2 330426 330572 336 20 304132 304278 324 8 wp 162 274 249 201 239 151 203 84 361 132 133 114 0.69895 -0.015597 -0.21189 0.42837 FALSE
2 330598 330738 337 20 304307 304443 325 8 wp 122 172 132 128 170 154 155 75 320 122 104 127 0.28892 0.13756 -0.069054 0.7228 FALSE
2 330752 330893 338 20 304461 304600 326 8 wp 194 242 208 197 201 176 165 83 400 133 119 132 0.68125 0.05394 -0.24118 0.18177 FALSE
2 330911 331085 339 20 304605 304791 327 8 wp 148 181 152 160 185 180 184 94 467 177 126 143 0.068778 0.076437 0.030575 0.86631 FALSE
2 331097 331245 340 20 304806 304950 328 8 wp 171 221 202 177 187 144 261 135 547 191 149 152 -0.019318 -0.17011 -0.076823 0.66051 FALSE
2 331272 331412 341 20 304981 305134 329 8 wp 140 215 191 189 176 174 203 90 500 194 151 179 0.16567 0.23024 -0.26154 0.13831 FALSE
2 331443 331569 343 20 305150 305300 330 8 wp 196 226 250 201 224 203 225 135 525 201 192 180 0.25637 0.14883 -0.26553 0.11593 FALSE
2 331730 331869 344 20 305435 305579 331 8 wp 154 176 160 180 164 128 236 99 506 160 171 150 -0.091667 0.0024771 -0.082078 0.65466 FALSE
2 332168 332304 348 20 305870 306008 335 8 wp 186 229 230 180 213 175 458 212 947 282 239 316 -0.66702 -0.17358 -0.029769 0.85256 FALSE
2 332771 332913 350 20 306468 306617 337 8 wp 171 198 179 178 194 166 227 111 529 218 177 169 0.024925 0.18496 -0.23443 0.1785 FALSE
2 332959 333071 351 20 306661 306773 338 8 wp 148 176 132 117 150 133 152 96 318 143 110 110 0.29481 0.080119 -0.29362 0.25048 FALSE
2 333098 333232 352 20 306801 306936 339 8 wp 183 208 185 189 213 162 193 94 369 150 134 179 0.45571 0.25446 -0.31076 0.082437 FALSE
2 333237 333381 353 20 306950 307103 340 8 wp 138 161 161 145 142 149 161 92 430 153 115 121 0.12541 0.002115 -0.097523 0.60546 FALSE
2 334146 334300 356 20 307888 308001 344 8 wp 126 136 134 152 164 122 148 75 372 88 130 110 0.11524 -0.034253 0.15232 0.4862 FALSE
2 334307 334462 357 20 308010 308166 345 8 wp 112 172 161 130 156 88 138 69 327 91 102 86 0.41449 -0.12603 -0.14538 0.54689 FALSE
2 334462 334582 358 20 308168 308317 346 8 wp 146 174 189 181 181 181 158 80 395 195 131 175 0.37966 0.47375 -0.39739 0.027776 FALSE
2 334771 334930 362 20 308464 308632 349 8 wp 130 142 143 149 152 177 166 102 419 157 128 175 -0.053775 0.20871 -0.022168 0.90632 FALSE
2 336430 336578 383 20 310150 310295 369 8 wp 136 137 145 134 161 185 200 115 466 172 154 207 -0.24194 0.21915 -0.037779 0.86422 FALSE
2 336610 336766 384 20 310332 310469 370 8 wp 158 160 175 149 188 186 239 112 419 162 141 208 -0.032088 0.12805 -0.064103 0.78462 FALSE
2 337177 337327 386 20 310879 311022 373 8 wp 218 319 274 278 269 222 373 208 824 279 267 282 -0.15037 0.0048261 -0.098864 0.52049 FALSE
2 337338 337494 387 20 311028 311165 374 8 wp 179 169 159 188 180 160 206 137 598 193 193 220 -0.19087 0.17724 -0.14813 0.41821 FALSE
2 337532 337664 388 20 311240 311385 375 8 wp 162 221 198 219 198 196 313 179 902 289 218 293 -0.54739 0.032378 0.028817 0.85957 FALSE
2 337664 337806 389 20 311376 311520 377 8 wp 170 205 227 208 201 196 350 198 873 271 240 293 -0.56214 -0.024993 0.015212 0.92528 FALSE
2 337840 337996 390 20 311518 311676 378 8 wp 117 150 155 136 128 127 214 131 516 172 156 165 -0.37264 -0.025766 -0.10072 0.58604 FALSE
2 338173 338326 392 20 311888 312032 385 8 wp 110 126 98 117 114 132 191 118 524 174 133 126 -0.6238 -0.13408 0.23438 0.33604 FALSE
2 338334 338481 393 20 312045 312165 386 8 wp 113 138 147 142 137 115 197 112 517 130 156 121 -0.36282 -0.20371 0.16923 0.37688 FALSE
2 338607 338766 394 20 312311 312476 387 8 wp 122 131 145 134 145 117 177 93 468 155 157 149 -0.18477 0.14778 -0.17811 0.34598 FALSE
2 338781 338934 395 20 312492 312644 388 8 wp 184 241 210 216 206 190 269 160 665 218 145 196 -0.11741 -0.18466 0.11268 0.50274 FALSE
2 338944 339091 396 20 312656 312804 389 8 wp 201 226 166 212 223 216 339 178 592 220 177 220 -0.32118 -0.15652 0.26457 0.25338 FALSE
2 339114 339268 397 20 312824 312978 390 8 wp 149 199 185 175 196 167 318 145 758 201 194 224 -0.49627 -0.15878 0.15411 0.36423 FALSE
2 339295 339439 398 20 313008 313146 392 8 wp 188 257 248 199 270 186 339 146 643 180 198 163 -0.062453 -0.2883 0.1868 0.38062 FALSE
2 339562 339718 399 20 313271 313431 393 8 wp 140 145 126 144 158 110 218 126 490 122 148 150 -0.36942 -0.22271 0.19449 0.35204 FALSE
2 339705 339854 400 20 313414 313560 394 8 wp 178 218 191 174 196 219 226 138 492 221 176 213 0.08089 0.2523 -0.2626 0.18291 FALSE
2 339870 340021 401 20 313579 313729 395 8 wp 182 247 211 186 177 186 258 99 552 187 153 229 0.19088 0.13763 -0.37356 0.050579 FALSE
2 340024 340179 402 20 313725 313891 396 8 wp 173 197 190 190 211 185 282 141 603 225 223 302 -0.21273 0.32365 -0.28015 0.09386 FALSE
2 340201 340323 403 20 313910 314025 397 8 wp 107 152 153 132 157 128 235 124 592 173 203 190 -0.5183 0.067882 -0.066854 0.71241 FALSE
2 340336 340488 404 20 314047 314204 398 8 wp 122 166 188 179 167 171 282 126 671 271 232 272 -0.48232 0.34445 -0.23821 0.16244 FALSE
2 340503 340658 405 20 314213 314363 399 8 wp 200 223 216 208 212 182 299 151 782 248 205 272 -0.23348 0.062386 -0.17202 0.29431 FALSE
2 340670 340814 406 20 314384 314529 400 8 wp 100 152 119 112 144 105 197 111 513 148 180 141 -0.45915 0.012516 -0.070258 0.77232 FALSE
2 340944 341090 407 20 314638 314789 401 8 wp 175 231 207 190 209 147 372 200 752 230 219 266 -0.48452 -0.14235 -0.046955 0.7761 FALSE
2 341085 341257 408 20 314816 314966 402 8 wp 203 224 251 179 194 137 410 237 895 264 202 270 -0.55093 -0.31758 -0.11809 0.4772 FALSE
2 341978 342126 411 20 315691 315835 404 8 wp 194 245 244 199 262 156 333 209 835 249 238 258 -0.35506 -0.10753 -0.064427 0.71051 FALSE
2 342457 342615 413 20 316166 316322 406 8 wp 163 189 208 132 171 100 236 97 482 116 143 139 0.13481 -0.23392 -0.26799 0.21642 FALSE
2 342817 342971 416 20 316529 316681 409 8 wp 125 190 168 158 160 114 182 73 440 115 111 95 0.19107 -0.26902 0.089847 0.66746 FALSE
2 343677 343820 424 20 317400 317532 420 8 wp 160 204 214 216 206 156 435 200 745 214 163 233 -0.66341 -0.46845 0.44732 0.045758 FALSE
2 343844 344049 425 20 317579 317711 421 8 wp 218 228 244 166 180 154 576 244 961 212 128 235 -0.76151 -0.92413 0.43278 0.14385 FALSE
2 344016 344172 426 20 317725 317883 422 8 wp 200 253 253 265 299 200 614 284 1007 293 236 343 -0.8613 -0.44139 0.53001 0.038981 FALSE
2 344759 344901 432 20 318464 318608 430 8 wp 141 184 184 152 163 147 139 53 281 96 97 98 0.78398 0.10091 -0.25761 0.19367 FALSE
2 344864 345043 433 20 318563 318712 431 8 wp 162 186 198 143 170 166 144 67 292 86 81 89 0.77957 -0.19393 -0.012956 0.94774 FALSE
2 345189 345312 437 20 318891 319023 434 8 wp 149 186 146 173 202 218 110 45 239 93 77 108 0.98356 0.30516 -0.01927 0.9407 FALSE
2 345618 345765 441 20 319319 319479 441 8 wp 196 225 235 215 199 189 150 76 351 96 105 112 0.86665 -0.081085 -0.060576 0.74322 FALSE
2 345898 346050 444 20 319602 319744 444 8 wp 153 237 205 215 238 211 175 81 413 144 115 158 0.51838 0.12817 0.016494 0.92615 FALSE
2 346361 346509 447 20 320067 320206 449 8 wp 123 140 168 115 147 133 191 112 537 140 105 140 -0.25924 -0.30431 0.1606 0.39579 FALSE
2 346516 346670 448 20 320221 320367 450 8 wp 148 173 147 169 169 163 241 159 535 193 139 203 -0.38973 -0.087161 0.16336 0.46247 FALSE
2 346843 347003 452 20 320548 320700 452 8 wp 148 192 184 165 157 164 269 147 768 255 167 238 -0.45257 -0.0037935 -0.11979 0.53117 FALSE
2 347012 347166 453 20 320720 320869 454 8 wp 207 243 232 250 234 217 288 166 713 262 247 298 -0.099591 0.2604 -0.24183 0.13198 FALSE
2 347195 347326 454 20 320896 321028 455 8 wp 197 249 201 270 256 255 337 152 759 265 219 243 -0.25841 0.027722 0.2246 0.16164 FALSE
2 347407 347552 455 20 321114 321236 456 8 wp 105 142 122 101 126 101 138 89 378 114 93 100 -0.031693 -0.17596 -0.01333 0.94928 FALSE
2 347773 347933 457 20 321478 321613 457 8 wp 129 131 127 152 145 152 208 128 494 214 193 206 -0.44173 0.33733 -0.14517 0.42378 FALSE
2 347949 348077 458 20 321652 321780 458 8 wp 266 318 282 256 254 207 320 168 703 268 244 291 0.1997 0.20725 -0.50365 0.0013121 FALSE
2 348102 348253 459 20 321806 321948 459 8 wp 232 324 285 289 254 257 445 217 1004 305 339 390 -0.31323 0.10832 -0.19552 0.18138 FALSE
2 348633 348754 462 20 322308 322457 464 8 wp 144 184 167 220 168 179 265 135 549 211 156 234 -0.29558 0.098891 0.079752 0.67619 FALSE
2 349235 349367 466 20 322930 323068 471 8 wp 157 165 149 146 179 138 147 78 436 124 94 96 0.24764 -0.22352 0.17101 0.39021 FALSE
2 349407 349549 467 20 323106 323254 472 8 wp 125 192 179 142 150 114 226 92 493 89 101 77 -0.021787 -0.78348 0.4789 0.020492 FALSE
2 349574 349732 468 20 323273 323433 473 8 wp 118 133 200 112 169 157 299 113 561 119 135 123 -0.44714 -0.57321 0.52203 0.10302 FALSE
2 349757 349913 469 20 323467 323629 474 8 wp 176 220 222 214 217 173 385 196 1042 164 144 146 -0.6727 -0.99568 0.94193 2.0487e-08 TRUE
2 349904 350061 470 20 323621 323783 475 8 wp 135 194 177 199 198 156 333 210 933 155 127 184 -0.85689 -0.85571 0.96557 2.7781e-08 TRUE
2 350622 350760 476 20 324329 324462 480 8 wp 93 150 160 141 159 112 226 108 464 117 136 115 -0.34376 -0.33912 0.35713 0.10199 FALSE
2 351222 351379 479 20 324924 325058 483 8 wp 155 214 182 178 203 138 309 175 787 194 174 196 -0.52356 -0.36833 0.25996 0.1278 FALSE
2 351699 351833 483 20 325404 325537 487 8 wp 111 137 125 128 167 163 212 127 513 143 150 162 -0.52858 -0.1214 0.40017 0.031155 FALSE
2 351931 352102 484 20 325636 325805 488 8 wp 141 182 181 160 225 174 224 136 571 156 168 141 -0.21621 -0.20515 0.33549 0.086004 FALSE
2 352152 352263 486 20 325837 325967 489 8 wp 115 131 136 147 175 134 134 58 362 145 128 116 0.19291 0.34005 -0.10753 0.58174 FALSE
2 352305 352463 488 20 325976 326161 491 8 wp 156 164 173 181 222 203 200 107 550 205 177 204 -0.082577 0.2825 -0.0064411 0.97044 FALSE
2 352464 352604 489 20 326169 326291 492 8 wp 158 185 178 219 178 169 236 141 595 175 179 214 -0.22502 0.017581 0.080705 0.64055 FALSE
2 352793 352909 491 20 326472 326606 494 8 wp 144 206 189 199 210 154 303 141 613 207 227 268 -0.32067 0.18432 -0.14076 0.40422 FALSE
2 352935 353085 492 20 326621 326786 495 8 wp 144 181 211 159 182 156 265 131 718 210 214 229 -0.33628 0.072898 -0.19861 0.2461 FALSE
2 353088 353240 493 20 326813 326943 496 8 wp 142 158 160 166 154 172 305 183 655 263 206 274 -0.68909 0.1163 -0.037434 0.83937 FALSE
2 353272 353413 494 20 326978 327118 497 8 wp 188 218 190 211 257 178 354 141 782 229 201 211 -0.39253 -0.17046 0.25902 0.1373 FALSE
2 353694 353830 495 20 327394 327532 498 8 wp 223 328 272 239 258 225 187 100 480 156 140 149 0.79204 0.029387 -0.23402 0.16931 FALSE
2 353877 354009 496 20 327556 327709 499 8 wp 185 241 244 254 226 238 167 76 435 149 113 179 0.6968 0.211 -0.12553 0.47176 FALSE
2 354050 354185 498 20 327744 327885 500 8 wp 153 224 238 217 202 218 159 78 386 138 109 142 0.66676 0.13026 -0.08905 0.621 FALSE
2 354339 354497 501 20 328038 328182 504 8 wp 201 218 231 193 247 174 179 67 320 129 120 110 0.85832 0.12101 -0.23019 0.24197 FALSE
2 354631 354819 506 20 328337 328487 506 8 wp 198 236 251 208 190 169 213 83 456 137 113 123 0.55719 -0.19965 -0.093015 0.6028 FALSE
2 354812 354952 508 20 328513 328651 507 8 wp 169 202 212 168 164 154 164 70 380 111 103 130 0.6231 -0.01916 -0.26208 0.16141 FALSE
2 354959 355107 509 20 328659 328806 508 8 wp 118 170 168 147 176 155 167 71 393 111 99 127 0.22913 -0.084171 0.13772 0.47163 FALSE
2 355095 355265 510 20 328809 328969 509 8 wp 144 160 159 160 157 193 176 103 489 143 139 151 -0.02589 -0.0047136 0.12813 0.49653 FALSE
2 355276 355412 511 20 328979 329117 510 8 wp 163 209 190 171 205 203 250 131 695 165 162 208 -0.2177 -0.16991 0.19662 0.25132 FALSE
2 355432 355568 512 20 329136 329269 511 8 wp 182 235 228 228 228 198 350 161 774 236 206 279 -0.31611 -0.036981 0.038289 0.81371 FALSE
2 355595 355736 513 20 329295 329437 512 8 wp 221 323 324 317 304 252 534 228 953 344 312 323 -0.36288 -0.060281 0.054313 0.7557 FALSE
2 355934 356068 515 20 329635 329772 514 8 wp 217 268 290 280 313 224 514 259 1074 294 304 392 -0.60995 -0.13664 0.19075 0.23361 FALSE
2 356184 356308 516 20 329883 330008 515 8 wp 120 154 164 97 160 105 171 97 497 122 146 129 -0.083731 -0.096183 -0.19976 0.40638 FALSE
2 356348 356472 517 20 330044 330170 516 8 wp 168 232 213 198 260 146 394 196 732 210 280 257 -0.51302 -0.095079 0.047052 0.86455 FALSE
2 356483 356617 518 20 330185 330321 517 8 wp 180 184 214 169 188 139 416 215 911 256 242 273 -0.7561 -0.22349 -0.022798 0.89019 FALSE
2 356946 357101 521 20 330633 330789 520 8 wp 140 167 164 197 178 172 139 74 238 112 83 118 0.67577 0.2022 -0.0058269 0.97613 FALSE
2 357095 357243 522 20 330786 330944 521 8 wp 110 129 143 140 135 141 93 66 245 99 61 98 0.58148 0.13056 -0.023948 0.91231 FALSE
2 357266 357403 523 20 330969 331105 523 8 wp 166 222 211 203 213 184 131 68 261 112 71 84 1.0248 -0.020399 0.0051347 0.97875 FALSE
2 357769 357905 532 20 331502 331636 529 8 wp 124 157 171 168 148 145 106 52 213 78 53 82 0.93632 -0.030502 0.042944 0.84307 FALSE
2 358525 358645 539 20 332194 332343 537 8 wp 151 162 138 170 158 169 65 34 213 44 45 72 1.2907 -0.087403 0.2039 0.43066 FALSE
2 358621 358761 540 20 332320 332455 538 8 wp 129 157 160 167 163 150 82 38 218 55 42 58 1.1135 -0.29325 0.38044 0.099672 FALSE
2 358955 359099 543 20 332631 332759 542 8 wp 161 154 138 165 137 179 73 45 156 65 55 62 1.355 0.14357 -0.081618 0.80908 FALSE
2 359246 359379 545 20 332950 333082 545 8 wp 75 111 102 112 103 100 87 43 195 82 52 65 0.49367 0.08265 0.033489 0.89862 FALSE
2 359414 359543 546 20 333118 333242 546 8 wp 156 162 164 143 150 151 157 88 413 105 131 146 0.24906 0.030231 -0.17063 0.36545 FALSE
2 359555 359703 547 20 333232 333380 547 8 wp 120 159 157 186 130 146 200 100 524 185 123 156 -0.20602 0.0028901 0.066634 0.76035 FALSE
2 359706 359856 548 20 333404 333557 548 8 wp 124 156 155 202 177 205 186 141 557 192 135 209 -0.35694 0.057732 0.35539 0.15744 FALSE
2 359867 359997 549 20 333565 333699 549 8 wp 132 142 132 121 131 149 173 106 529 162 143 136 -0.26544 -0.029293 -0.0079082 0.97034 FALSE
2 360020 360182 550 20 333721 333861 550 8 wp 188 198 177 207 166 166 291 128 619 203 159 176 -0.19986 -0.15261 0.064505 0.71838 FALSE
2 360203 360335 551 20 333905 334037 551 8 wp 181 249 253 235 222 163 278 128 611 190 188 169 0.099268 -0.093546 -0.065364 0.69744 FALSE
2 360594 360740 552 20 334293 334441 552 8 wp 139 234 233 201 217 160 213 98 471 132 125 120 0.30042 -0.25067 0.17044 0.39161 FALSE
2 360764 360908 553 20 334465 334610 553 8 wp 183 183 200 207 195 196 189 107 510 134 123 169 0.19362 -0.10381 0.16057 0.36538 FALSE
2 360937 361074 554 20 334630 334787 554 8 wp 179 187 176 209 183 209 181 109 472 131 119 147 0.19548 -0.14056 0.26851 0.13487 FALSE
2 361083 361213 555 20 334783 334915 555 8 wp 169 221 241 213 212 226 226 116 483 132 117 145 0.26548 -0.29171 0.32435 0.064855 FALSE
2 361681 361820 561 20 335382 335533 561 8 wp 172 230 232 209 220 183 188 89 427 150 102 133 0.52763 -0.071623 0.0031109 0.98612 FALSE
2 361828 361982 562 20 335528 335682 563 8 wp 82 157 142 105 135 125 120 70 365 119 97 95 0.17332 0.017444 -0.080752 0.76216 FALSE
2 361984 362143 563 20 335684 335842 564 8 wp 197 207 232 243 175 160 296 162 740 220 225 249 -0.22551 0.01806 -0.18024 0.29146 FALSE
2 362164 362311 564 20 335858 336009 565 8 wp 193 242 234 254 224 230 333 172 760 261 222 348 -0.25192 0.17486 -0.10957 0.55319 FALSE
2 362325 362475 565 20 336018 336174 566 8 wp 176 187 188 184 175 228 315 203 782 312 231 287 -0.59102 0.11048 -0.03438 0.87946 FALSE
2 362490 362638 566 20 336193 336339 567 8 wp 97 168 137 135 173 94 204 93 509 129 175 114 -0.28937 -0.083774 0.064462 0.85555 FALSE
2 362801 362957 567 20 336503 336661 568 8 wp 165 226 289 213 229 222 394 200 974 290 253 301 -0.51749 -0.079776 0.034982 0.82425 FALSE
2 362982 363128 568 20 336684 336831 569 8 wp 168 217 216 225 237 208 381 223 997 292 321 351 -0.72972 0.075277 0.063564 0.68521 FALSE
2 363169 363280 569 20 336869 337007 570 8 wp 145 131 146 171 214 190 312 155 729 273 219 263 -0.8138 0.13702 0.28395 0.094983 FALSE
2 363294 363436 570 20 337011 337161 571 8 wp 134 133 119 156 142 138 239 118 578 200 164 165 -0.57755 -0.0088343 0.15913 0.38386 FALSE
2 363446 363582 571 20 337145 337277 572 8 wp 102 135 136 133 145 109 231 119 551 186 164 172 -0.59239 0.015389 0.01798 0.92297 FALSE
2 363605 363745 572 20 337309 337449 573 8 wp 101 131 129 127 133 115 191 87 476 116 139 110 -0.35448 -0.2117 0.24811 0.20633 FALSE
2 363930 364088 1 20 337628 337814 1 9 wp 132 151 181 209 194 166 115 84 363 128 101 137 0.4204 0.19608 0.078086 0.67825 FALSE
2 364936 365093 15 20 338658 338818 15 9 wp 186 197 238 183 224 187 234 131 658 199 205 207 -0.0067059 0.09042 -0.1761 0.29579 FALSE
2 365107 365263 16 20 338828 338982 16 9 wp 182 210 236 189 221 179 357 178 958 265 296 299 -0.52823 0.048357 -0.16154 0.31533 FALSE
2 365269 365434 17 20 339010 339160 17 9 wp 169 176 183 184 207 171 374 242 985 293 272 357 -0.93027 -0.013252 0.078167 0.65207 FALSE
2 365446 365583 18 20 339169 339308 18 9 wp 176 207 218 200 181 174 389 271 946 316 247 335 -0.80726 -0.11344 -0.020276 0.92854 FALSE
2 365621 365759 19 20 339346 339484 19 9 wp 153 211 191 194 193 153 365 207 978 248 277 260 -0.78571 -0.159 0.10017 0.54227 FALSE
2 366022 366144 21 20 339747 339883 21 9 wp 151 202 235 233 227 211 433 217 941 276 313 339 -0.78089 0.0040848 0.17218 0.27466 FALSE
2 366179 366322 22 20 339903 340030 22 9 wp 169 176 187 183 156 150 422 239 1141 292 309 351 -1.0547 -0.098156 -0.046339 0.77566 FALSE
2 366338 366484 23 20 340062 340208 23 9 wp 232 301 314 278 332 253 655 300 1321 410 393 436 -0.77483 -0.10301 0.11074 0.41524 FALSE
2 366500 366646 24 20 340228 340362 24 9 wp 73 134 147 110 143 65 278 114 706 164 223 127 -0.89213 -0.19078 0.02073 0.96394 FALSE
2 366896 367047 26 20 340621 340771 26 9 wp 147 186 214 146 177 126 141 42 322 95 99 82 0.8593 0.0022474 -0.30664 0.21834 FALSE
2 367053 367209 27 20 340779 340932 27 9 wp 198 202 207 242 200 196 136 81 302 101 85 118 0.8812 -0.004608 0.051979 0.78288 FALSE
2 367680 367838 33 20 341404 341538 36 9 wp 178 199 187 213 201 205 103 40 269 84 73 78 1.1802 0.033559 0.079821 0.68729 FALSE
2 367855 367992 34 20 341576 341697 38 9 wp 129 202 192 194 180 169 89 55 262 76 60 95 1.0609 0.0054593 0.036678 0.85688 FALSE
2 367994 368131 35 20 341693 341861 39 9 wp 94 116 124 127 134 99 84 28 148 52 65 44 1.0252 0.10081 -0.014493 0.95658 FALSE
2 368131 368261 36 20 341854 341986 40 9 wp 130 182 183 159 185 131 65 33 162 67 63 57 1.6151 0.33735 -0.41561 0.06833 FALSE
2 368592 368732 40 20 342315 342457 43 9 wp 120 94 156 111 143 138 104 62 213 91 66 77 0.57654 0.024511 0.034862 0.91542 FALSE
2 368828 368963 42 20 342550 342676 44 9 wp 128 130 152 143 145 172 124 66 310 93 71 110 0.40692 -0.063506 0.21294 0.35628 FALSE
2 368939 369096 43 20 342684 342831 45 9 wp 133 179 188 170 156 173 122 73 281 108 98 104 0.72495 0.15944 -0.17459 0.37054 FALSE
2 369118 369252 44 20 342842 342976 46 9 wp 124 141 165 153 138 129 118 61 310 98 94 105 0.5166 0.10308 -0.15617 0.44457 FALSE
2 369269 369423 45 20 342993 343145 47 9 wp 165 193 192 168 200 209 168 99 418 169 151 165 0.35842 0.29589 -0.24354 0.17157 FALSE
2 369451 369585 46 20 343171 343311 48 9 wp 153 204 204 183 196 149 141 95 399 143 125 116 0.50299 0.080759 -0.18763 0.30751 FALSE
2 369611 369749 47 20 343336 343472 49 9 wp 106 186 173 160 164 126 193 87 481 135 150 139 -0.0065086 -0.0048661 -0.054166 0.79216 FALSE
2 369926 370090 48 20 343670 343799 50 9 wp 161 152 150 156 171 169 182 84 396 128 122 121 0.16737 -0.038578 0.11278 0.54779 FALSE
2 370116 370259 49 20 343841 343984 51 9 wp 173 186 168 198 206 186 249 115 525 203 189 234 -0.082083 0.2798 -0.14124 0.41081 FALSE
2 370426 370558 53 20 344150 344282 53 9 wp 86 105 98 118 125 86 152 72 285 126 113 144 -0.17796 0.34587 -0.18311 0.3925 FALSE
2 370843 370993 56 20 344571 344718 57 9 wp 85 86 84 210 173 176 191 84 392 167 144 210 -0.7153 0.42622 0.68329 0.00090273 FALSE
2 371313 371456 57 20 345009 345157 58 9 wp 94 124 131 211 199 145 195 104 410 217 151 199 -0.3828 0.43639 0.21173 0.29224 FALSE
2 371868 371996 59 20 345571 345717 62 9 wp 112 110 91 154 171 110 161 103 372 165 141 141 -0.38232 0.24236 0.19498 0.4182 FALSE
2 372010 372163 60 20 345731 345885 63 9 wp 100 162 128 144 143 141 218 165 628 151 172 185 -0.72977 -0.21811 0.34299 0.18529 FALSE
2 372479 372631 65 20 346215 346340 69 9 wp 170 179 174 164 195 166 321 168 752 235 186 274 -0.56747 -0.046676 0.027747 0.86941 FALSE
2 373381 373553 70 20 347088 347240 77 9 wp 126 146 171 105 127 89 140 90 278 90 93 94 0.40517 -0.14968 -0.33726 0.12392 FALSE
2 373891 374040 73 20 347607 347729 81 9 wp 123 122 124 114 144 139 133 74 287 104 89 96 0.23479 -0.0034922 0.086151 0.68181 FALSE
2 374388 374534 79 20 348099 348243 86 9 wp 181 161 163 195 177 175 145 83 375 153 109 135 0.44291 0.20086 -0.11561 0.58506 FALSE
2 374489 374631 80 20 348199 348341 87 9 wp 142 144 152 163 179 111 129 69 280 126 92 123 0.53464 0.28489 -0.2679 0.20449 FALSE
2 375092 375226 86 20 348799 348930 92 9 wp 136 176 157 203 163 134 178 84 426 182 132 192 0.14261 0.36764 -0.29732 0.13014 FALSE
2 375210 375372 87 20 348916 349058 94 9 wp 136 170 151 193 143 134 160 101 381 167 112 218 0.14319 0.3694 -0.35092 0.25399 FALSE
2 375516 375681 90 20 349280 349412 99 9 wp 151 183 176 146 161 134 250 119 568 162 147 169 -0.19546 -0.16992 -0.060823 0.73508 FALSE
2 376351 376496 92 20 350058 350199 102 9 wp 90 135 102 134 151 89 129 73 313 106 120 90 0.0096955 0.092793 0.075845 0.78403 FALSE
2 376720 376848 95 20 350428 350576 105 9 wp 119 153 127 175 157 155 172 97 370 126 93 121 -0.032866 -0.14676 0.41534 0.030961 FALSE
2 376865 377009 96 20 350572 350717 107 9 wp 164 196 191 208 203 172 218 115 577 147 124 204 -0.018133 -0.11842 0.17823 0.30877 FALSE
2 377159 377292 99 20 350865 351005 109 9 wp 90 106 105 147 139 133 195 97 424 114 121 120 -0.58479 -0.2255 0.68316 0.00059568 FALSE
2 377710 377842 104 20 351421 351543 117 9 wp 93 104 99 180 157 149 188 115 439 132 137 160 -0.67198 -0.018972 0.71273 0.00020035 FALSE
2 378328 378452 112 20 352044 352159 124 9 wp 146 127 126 126 110 104 228 130 593 193 168 207 -0.5549 0.063632 -0.32331 0.081039 FALSE
2 378463 378600 113 20 352170 352312 125 9 wp 116 121 127 121 94 84 221 95 415 105 131 137 -0.35666 -0.20316 -0.1062 0.64286 FALSE
2 379052 379199 114 20 352752 352902 128 9 wp 117 186 143 129 162 95 268 137 605 155 145 134 -0.51679 -0.42832 0.19882 0.31798 FALSE
2 379219 379378 116 20 352926 353060 129 9 wp 130 181 168 222 210 168 267 161 748 196 222 219 -0.59916 -0.061975 0.36781 0.030353 FALSE
2 379402 379541 118 20 353074 353240 130 9 wp 237 272 241 231 233 213 378 194 931 266 249 333 -0.30723 -0.016522 -0.15413 0.32353 FALSE
2 380169 380312 125 20 353876 354037 136 9 wp 129 196 169 180 163 169 135 87 357 155 129 141 0.44235 0.34976 -0.31086 0.094144 FALSE
2 380390 380503 126 20 354092 354214 137 9 wp 159 178 169 199 183 162 207 122 469 211 163 187 -0.004372 0.26017 -0.17907 0.30937 FALSE
2 380519 380664 127 20 354227 354373 138 9 wp 183 189 195 233 173 201 240 138 595 226 160 252 -0.10144 0.17431 -0.097605 0.65771 FALSE
2 380702 380824 128 20 354409 354539 139 9 wp 231 294 239 259 236 242 358 185 640 271 180 287 -0.046083 0.012758 -0.083051 0.71777 FALSE
2 380854 381005 129 20 354566 354710 140 9 wp 171 155 200 193 202 173 261 141 607 279 184 254 -0.26806 0.28664 -0.20272 0.30813 FALSE
2 381015 381168 130 20 354721 354877 141 9 wp 178 279 234 207 196 148 293 128 538 198 187 217 0.1577 0.08493 -0.42832 0.018333 FALSE
2 381204 381352 131 20 354910 355058 142 9 wp 104 148 140 127 124 120 137 86 306 122 133 144 0.20581 0.35616 -0.45043 0.023516 FALSE
2 381413 381553 133 20 355098 355252 143 9 wp 169 239 201 179 163 225 346 169 694 306 250 342 -0.35626 0.32249 -0.43095 0.042446 FALSE
2 381611 381741 134 20 355299 355431 144 9 wp 202 220 215 187 169 171 309 195 730 347 267 280 -0.31443 0.2895 -0.5854 0.0029685 FALSE
2 381779 381925 135 20 355470 355621 145 9 wp 211 299 263 205 234 186 446 190 913 267 356 336 -0.33548 0.10764 -0.43148 0.061203 FALSE
2 381957 382112 136 20 355670 355802 146 9 wp 145 239 235 199 216 162 366 161 738 246 268 273 -0.38065 0.098927 -0.21299 0.24015 FALSE
2 382118 382279 137 20 355810 355971 147 9 wp 256 349 324 316 331 223 697 311 1277 435 403 541 -0.67946 0.010348 -0.12803 0.51797 FALSE
2 382293 382428 138 20 355984 356128 148 9 wp 168 189 206 189 185 226 388 188 897 361 286 405 -0.70198 0.31335 -0.23542 0.18673 FALSE
2 382461 382619 139 20 356149 356301 149 9 wp 199 228 202 269 282 266 449 214 942 382 266 437 -0.69104 0.20054 0.15405 0.46971 FALSE
2 382626 382803 140 20 356308 356465 150 9 wp 132 208 186 243 259 193 309 126 612 288 226 294 -0.33064 0.41151 -0.02651 0.87308 FALSE
2 382810 382956 141 20 356505 356655 151 9 wp 152 248 220 181 193 171 223 96 513 154 173 139 0.26849 -0.0074134 -0.18866 0.35885 FALSE
2 383096 383246 142 20 356790 356914 152 9 wp 164 148 188 180 183 194 217 142 592 179 149 189 -0.24441 -0.084897 0.21856 0.25176 FALSE
2 383273 383411 143 20 356966 357104 153 9 wp 239 281 237 264 266 239 320 176 716 235 213 231 -0.021708 -0.061901 0.061407 0.70068 FALSE
2 383426 383582 144 20 357131 357277 154 9 wp 195 239 254 231 238 234 350 146 759 261 225 276 -0.17905 0.087842 -0.073023 0.64892 FALSE
2 383757 383887 148 20 357451 357580 157 9 wp 133 150 129 156 135 177 169 93 522 161 147 152 -0.17577 0.099175 0.068178 0.76422 FALSE
2 383929 384073 149 20 357624 357766 158 9 wp 194 225 231 227 219 195 257 114 586 173 185 199 0.13533 0.032735 -0.07389 0.66139 FALSE
2 384657 384839 155 20 358408 358557 169 9 wp 187 255 246 172 206 162 134 69 285 91 97 101 1.1517 0.024908 -0.39221 0.038971 FALSE
2 384991 385110 158 20 358683 358801 173 9 wp 129 152 150 97 106 96 88 30 155 56 52 52 1.3236 0.013622 -0.5615 0.030681 FALSE
2 385133 385289 161 20 358827 358960 175 9 wp 148 173 198 154 176 151 89 38 195 67 57 70 1.3724 0.072383 -0.20106 0.35699 FALSE
2 385286 385457 163 20 358976 359148 176 9 wp 99 141 148 205 194 182 67 33 191 96 69 77 1.1255 0.56865 7.9293e-05 0.99971 FALSE
2 385494 385623 164 20 359142 359313 179 9 wp 167 259 221 250 244 208 104 63 255 131 114 112 1.2816 0.55053 -0.44784 0.01565 FALSE
2 385635 385781 165 20 359322 359468 181 9 wp 153 199 148 203 236 239 131 80 280 151 140 157 0.65703 0.61664 -0.19456 0.35417 FALSE
2 385791 385931 166 20 359482 359624 182 9 wp 123 190 152 174 183 161 137 68 299 105 108 120 0.54789 0.19089 -0.050612 0.79329 FALSE
2 386406 386553 169 20 360102 360248 185 9 wp 191 234 229 182 209 177 443 227 873 330 279 318 -0.61086 0.011676 -0.23511 0.13863 FALSE
2 386561 386731 170 20 360256 360398 186 9 wp 157 203 214 206 213 152 380 171 754 251 238 276 -0.53411 0.0025614 -0.031045 0.85055 FALSE
2 386726 386858 171 20 360417 360551 187 9 wp 252 280 233 253 256 202 412 201 789 253 197 298 -0.24494 -0.17168 0.035697 0.85715 FALSE
2 386888 387049 172 20 360587 360748 188 9 wp 180 209 230 201 214 158 272 133 637 180 198 224 -0.065899 0.014637 -0.14893 0.37784 FALSE
2 387026 387176 173 20 360718 360870 189 9 wp 211 269 233 212 247 221 278 129 640 199 170 173 0.13489 -0.14035 0.052722 0.75119 FALSE
2 387200 387338 174 20 360897 361033 190 9 wp 182 221 230 194 248 189 210 97 454 124 136 110 0.40735 -0.24244 0.21679 0.22367 FALSE
2 387351 387490 175 20 361045 361208 191 9 wp 118 130 162 182 198 189 136 83 312 108 90 90 0.27929 -0.10946 0.56462 0.0039083 FALSE
2 387663 387809 178 20 361360 361494 193 9 wp 128 164 161 177 157 136 93 39 248 88 62 63 0.976 0.0085369 0.025167 0.90759 FALSE
2 387805 387951 179 20 361527 361675 194 9 wp 155 179 194 201 189 183 103 47 271 76 67 92 1.0394 -0.01095 0.11015 0.58292 FALSE
2 387990 388146 180 20 361688 361840 195 9 wp 203 282 249 205 224 223 100 31 222 64 78 87 1.7619 0.20506 -0.38993 0.048448 FALSE
2 388704 388840 189 20 362397 362533 205 9 wp 100 140 116 177 190 168 58 24 94 67 46 65 1.6558 0.77464 -0.20439 0.41249 FALSE
2 389078 389200 194 20 362732 362880 209 9 wp 110 164 119 144 162 137 58 38 114 55 73 60 1.5252 0.58887 -0.4337 0.081674 FALSE
2 389321 389478 196 20 363030 363164 211 9 wp 98 115 112 153 160 170 129 47 246 102 87 101 0.29755 0.25118 0.30342 0.15308 FALSE
2 389663 389809 198 20 363297 363476 213 9 wp 99 110 121 132 139 109 107 46 225 80 78 56 0.4818 -0.019658 0.19977 0.3994 FALSE
2 389802 389933 199 20 363498 363641 214 9 wp 174 224 216 223 221 159 122 53 252 85 91 83 1.1949 0.073363 -0.12191 0.53063 FALSE
2 390066 390188 200 20 363765 363883 215 9 wp 165 256 246 244 251 175 207 53 445 154 201 162 0.6877 0.46268 -0.47165 0.1323 FALSE
2 390225 390373 201 20 363922 364074 216 9 wp 137 184 177 181 167 146 203 89 536 197 204 221 -0.0082785 0.43605 -0.46571 0.0082298 FALSE
2 390421 390543 202 20 364096 364242 217 9 wp 131 191 211 194 232 169 310 102 606 260 242 229 -0.23843 0.35069 -0.20625 0.38914 FALSE
2 390728 390872 204 20 364416 364575 220 9 wp 133 170 188 197 203 155 293 146 717 251 223 256 -0.54368 0.15067 0.0064496 0.96957 FALSE
2 397279 397411 7 20 370976 371130 6 10 wp 102 125 133 113 143 150 87 55 276 112 85 101 0.5029 0.34974 -0.18986 0.40068 FALSE
2 397407 397562 9 20 371113 371269 7 10 wp 151 196 201 170 167 140 122 82 392 104 107 129 0.5895 0.022799 -0.24145 0.20173 FALSE
2 397568 397710 10 20 371257 371409 8 10 wp 131 182 170 242 243 211 140 90 384 145 147 163 0.33515 0.37252 0.13733 0.44516 FALSE
2 397713 397860 11 20 371446 371574 9 10 wp 165 190 176 200 219 171 163 95 473 166 141 199 0.25253 0.29688 -0.16934 0.33888 FALSE
2 397866 398026 12 20 371582 371746 10 10 wp 172 176 171 188 171 197 240 151 661 202 195 279 -0.32612 0.16253 -0.084755 0.7043 FALSE
2 398011 398162 13 20 371736 371880 11 10 wp 137 141 169 183 178 148 258 179 655 215 179 250 -0.64922 -0.010028 0.17296 0.41053 FALSE
2 398183 398314 14 20 371899 372034 12 10 wp 190 240 207 210 241 152 345 207 784 209 184 265 -0.4359 -0.27504 0.16782 0.4063 FALSE
2 398822 398947 17 20 372539 372669 17 10 wp 156 183 186 164 179 193 69 37 210 60 69 59 1.453 0.093277 -0.079387 0.71321 FALSE
2 398967 399140 18 20 372701 372865 18 10 wp 172 249 220 213 212 162 104 45 252 67 78 67 1.3739 -0.095507 -0.050072 0.80266 FALSE
2 399209 399327 21 20 372929 373049 20 10 wp 129 150 137 140 169 117 60 41 171 55 46 62 1.3011 0.064354 -0.057056 0.81497 FALSE
2 399692 399813 29 20 373367 373543 28 10 wp 133 146 144 184 247 178 122 57 226 86 93 99 0.70815 0.22037 0.27923 0.17661 FALSE
2 399853 399977 31 20 373575 373699 30 10 wp 125 166 174 162 179 95 127 68 333 100 75 109 0.51485 -0.076977 -0.04251 0.86904 FALSE
2 399997 400126 32 20 373681 373846 31 10 wp 183 198 192 191 214 190 159 89 345 149 115 149 0.60595 0.24692 -0.21596 0.23386 FALSE
2 400146 400286 33 20 373863 374003 32 10 wp 193 195 220 183 269 167 158 94 378 132 136 151 0.60937 0.18724 -0.1945 0.41422 FALSE
2 400305 400441 34 20 374024 374165 33 10 wp 117 156 163 180 174 186 201 120 496 186 174 218 -0.24031 0.28796 0.007291 0.96731 FALSE
2 400468 400600 35 20 374177 374320 34 10 wp 149 237 208 158 218 184 273 134 675 207 184 243 -0.1724 0.045573 -0.14337 0.3992 FALSE
2 400622 400781 36 20 374355 374495 35 10 wp 139 188 167 174 213 122 243 125 644 142 143 160 -0.32526 -0.35376 0.37175 0.044666 FALSE
2 400809 400947 37 20 374525 374667 36 10 wp 134 189 173 196 168 159 286 164 712 210 234 202 -0.55601 -0.046433 0.10676 0.54126 FALSE
2 401115 401272 38 20 374837 374993 37 10 wp 106 154 162 148 177 128 176 85 407 122 119 102 0.015544 -0.15499 0.24005 0.21199 FALSE
2 401303 401442 39 20 375004 375161 38 10 wp 230 273 266 261 295 230 161 97 336 181 169 156 1.0077 0.52506 -0.51665 0.0025212 FALSE
2 401433 401593 41 20 375175 375322 39 10 wp 191 243 255 264 234 226 148 93 351 119 120 136 0.87239 0.11722 -0.06216 0.72738 FALSE
2 402387 402537 53 20 376124 376265 53 10 wp 160 175 189 160 206 143 74 37 158 56 57 49 1.6312 0.057423 -0.12536 0.58057 FALSE
2 402685 402827 58 20 376399 376576 55 10 wp 166 199 177 202 208 204 72 16 143 66 54 61 1.9366 0.47162 -0.31125 0.15747 FALSE
2 402831 402957 59 20 376521 376691 56 10 wp 132 149 179 185 193 176 48 19 117 64 47 66 2.0235 0.76341 -0.51364 0.030192 FALSE
2 403169 403296 63 20 376878 377014 59 10 wp 147 151 159 169 166 171 57 33 84 61 28 50 2.0001 0.3927 -0.26747 0.28785 FALSE
2 404001 404158 73 20 377723 377859 70 10 wp 156 193 128 153 176 162 93 37 218 69 56 58 1.1781 -0.0906 0.10772 0.70322 FALSE
2 404137 404287 74 20 377855 378005 71 10 wp 174 213 199 222 233 211 99 53 216 98 80 94 1.3353 0.34634 -0.18151 0.35202 FALSE
2 404310 404466 75 20 378031 378177 72 10 wp 143 177 173 163 155 144 71 31 176 71 51 86 1.5291 0.39983 -0.51237 0.021895 FALSE
2 404449 404608 77 20 378170 378329 73 10 wp 251 302 292 283 303 260 125 88 317 134 121 133 1.331 0.32723 -0.34657 0.047678 FALSE
2 404627 404772 78 20 378349 378494 74 10 wp 175 230 220 235 241 180 162 81 438 162 152 148 0.58809 0.27582 -0.22711 0.19621 FALSE
2 404786 404915 79 20 378482 378637 75 10 wp 156 199 210 194 233 154 176 65 434 159 168 162 0.47679 0.39424 -0.37661 0.057513 FALSE
2 404948 405087 80 20 378667 378807 76 10 wp 180 208 220 207 200 191 237 139 437 206 166 246 0.16549 0.30257 -0.34574 0.078526 FALSE
2 405103 405254 81 20 378817 378955 77 10 wp 133 190 196 164 170 138 219 145 528 179 168 196 -0.14184 0.04799 -0.20103 0.25631 FALSE
2 406621 406763 4 21 1447 1570 3 11 wp 216 247 210 189 194 204 387 224 880 260 179 270 -0.50208 -0.31934 0.10113 0.60388 FALSE
[truncated: 38,897 more rows]
