# Supplementary material for: The complex pattern of epigenomic variation between natural yeast strains at single-nucleosome resolution
Source: Epigenetics Chromatin. 2015 Jul 31;8:26. doi: 10.1186/s13072-015-0019-3 (PMC4520285; doi:10.1186/s13072-015-0019-3)
Supplement: Additional file 23: — Table of SNEP detection between RM and YJM strains. [file 13072_2015_19_MOESM23_ESM.zip › Supplementary_File_17/RM_YJM_H4K12ac_wpunr_snep.tab]

chr_RM lower_bound_RM upper_bound_RM index_nuc_RM chr_YJM lower_bound_YJM upper_bound_YJM index_nuc_YJM cur_index form RM_Mnase_Seq_4 RM_Mnase_Seq_5 RM_Mnase_Seq_6 YJM_Mnase_Seq_7 YJM_Mnase_Seq_8 YJM_Mnase_Seq_9 RM_H4K12ac_46 RM_H4K12ac_47 YJM_H4K12ac_49 YJM_H4K12ac_50 YJM_H4K12ac_51 manipMnase_Seq strainYJM manipMnase_Seq:strainYJM pvalsGLM snep_index
17 59032 59168 1 8 133428 133591 985 1 wp 194 152 236 209 237 165 235 101 422 619 807 -0.31048 0.24921 -0.15007 0.55285 FALSE
17 59234 59392 2 8 133202 133360 984 1 wp 188 123 197 133 153 102 63 41 94 188 152 1.1388 -0.20692 -0.16485 0.6919 FALSE
17 59399 59553 3 8 133023 133193 983 1 wp 135 214 193 243 222 260 155 83 340 562 491 0.055108 0.32379 0.13707 0.60058 FALSE
17 59550 59696 4 8 132896 133016 982 1 wp 134 202 241 175 191 178 190 96 320 546 550 -0.12868 0.073867 -0.11098 0.57565 FALSE
17 59856 60008 7 8 132588 132744 977 1 wp 151 232 230 198 219 215 177 85 300 554 506 0.10059 0.14653 -0.061217 0.78351 FALSE
17 60015 60159 8 8 132437 132574 976 1 wp 149 225 265 192 231 237 174 93 282 649 569 0.11212 0.22803 -0.12551 0.66828 FALSE
17 60180 60326 9 8 132273 132415 975 1 wp 213 216 295 220 272 191 187 110 369 607 567 0.13658 0.13677 -0.18563 0.33344 FALSE
17 60458 60608 10 8 132000 132139 974 1 wp 151 151 206 185 189 159 177 94 257 498 513 -0.23167 -0.025341 0.13214 0.51721 FALSE
17 60635 60771 11 8 131826 131982 973 1 wp 224 212 307 270 264 243 233 137 392 720 679 -0.14394 0.022388 0.082624 0.66035 FALSE
17 60779 60937 12 8 131690 131819 972 1 wp 137 203 196 173 150 177 176 112 314 447 473 -0.25762 -0.14299 0.083238 0.69587 FALSE
17 60949 61107 13 8 131493 131647 971 1 wp 165 218 260 256 263 212 228 168 392 586 597 -0.47923 -0.27093 0.49597 0.0083788 FALSE
17 61118 61263 14 8 131334 131484 970 1 wp 154 204 240 205 185 209 163 115 318 516 431 -0.067815 -0.067479 0.11704 0.59139 FALSE
17 61281 61439 15 8 131173 131305 969 1 wp 155 151 213 186 168 188 131 68 194 313 325 0.24547 -0.16932 0.27597 0.21599 FALSE
17 61426 61601 17 8 130994 131168 968 1 wp 133 225 241 218 195 208 148 100 262 389 422 0.097853 -0.14396 0.24674 0.31649 FALSE
17 61609 61747 18 8 130855 131001 967 1 wp 129 173 203 193 159 185 117 68 230 379 370 0.29897 0.16209 -0.026992 0.90336 FALSE
17 62122 62265 22 8 130327 130472 961 1 wp 175 148 165 193 180 187 103 50 130 217 193 0.56404 -0.40105 0.62178 0.019325 FALSE
17 62465 62613 24 8 129996 130134 959 1 wp 166 143 213 176 192 168 77 40 114 212 174 1.0218 -0.13836 0.21392 0.43115 FALSE
17 62957 63117 27 8 129483 129638 955 1 wp 146 205 254 213 219 204 124 73 182 320 320 0.46312 -0.18847 0.30831 0.14842 FALSE
17 63135 63273 28 8 129324 129458 954 1 wp 149 211 219 185 236 142 120 76 181 338 294 0.4058 -0.20675 0.19492 0.47228 FALSE
17 63284 63436 29 8 129169 129314 953 1 wp 208 166 231 161 211 161 134 83 210 312 312 0.33476 -0.29784 0.14201 0.54622 FALSE
17 63617 63755 31 8 128816 128958 951 1 wp 174 163 185 157 184 151 149 73 293 417 365 0.11423 0.070321 -0.13015 0.5438 FALSE
17 63937 64090 33 8 128506 128660 949 1 wp 167 224 262 259 233 219 272 176 469 752 707 -0.62012 -0.1449 0.30988 0.097458 FALSE
17 64123 64247 34 8 128352 128495 948 1 wp 157 165 177 155 168 148 207 116 388 497 492 -0.5059 -0.12082 0.066402 0.74024 FALSE
17 64538 64695 36 8 127903 128058 946 1 wp 197 207 253 261 258 217 331 174 552 823 718 -0.75154 -0.1604 0.35747 0.054373 FALSE
17 64709 64869 37 8 127738 127885 945 1 wp 173 210 241 197 198 190 305 147 468 688 704 -0.6587 -0.17053 0.11604 0.53713 FALSE
17 65830 65990 47 8 126609 126768 934 1 wp 206 205 201 195 225 189 160 94 234 411 461 0.13817 -0.13403 0.14778 0.46249 FALSE
17 66155 66313 50 8 126290 126440 931 1 wp 132 153 205 161 168 140 159 88 256 322 312 -0.15864 -0.3606 0.33964 0.12208 FALSE
17 66330 66464 51 8 126140 126266 930 1 wp 162 153 205 181 178 150 181 103 252 421 370 -0.26912 -0.35857 0.36189 0.079699 FALSE
17 66511 66653 52 8 125950 126090 929 1 wp 183 193 269 211 225 201 171 103 279 472 505 0.081406 -0.05662 0.081074 0.67996 FALSE
17 66656 66798 53 8 125797 125944 928 1 wp 215 255 308 254 289 232 208 112 371 641 684 0.1421 0.16117 -0.12946 0.49507 FALSE
17 66844 66976 54 8 125628 125754 927 1 wp 186 230 285 199 284 217 243 106 398 730 726 -0.11018 0.18848 -0.14965 0.49381 FALSE
17 67119 67259 55 8 125346 125482 926 1 wp 200 111 186 110 159 128 175 91 312 525 526 -0.20827 0.1264 -0.43287 0.21142 FALSE
17 67269 67409 56 8 125215 125367 925 1 wp 115 100 180 146 143 128 282 109 377 683 777 -1.0826 0.028965 0.10036 0.74774 FALSE
17 67403 67540 57 8 125067 125185 924 1 wp 112 103 117 114 108 75 201 127 239 401 420 -1.1286 -0.56701 0.42826 0.068642 FALSE
17 67959 68112 61 8 124494 124643 921 1 wp 248 235 322 281 305 239 282 149 448 761 862 -0.23292 0.02002 0.04942 0.79025 FALSE
17 68126 68278 62 8 124325 124476 920 1 wp 195 167 237 194 161 163 167 82 276 399 534 0.14052 0.046936 -0.22083 0.3022 FALSE
17 68299 68447 63 8 124169 124307 919 1 wp 159 142 179 185 186 147 167 77 326 387 455 -0.14068 0.060862 0.076695 0.7177 FALSE
17 68472 68630 64 8 123998 124129 918 1 wp 185 203 245 193 199 206 185 100 267 477 478 0.014149 -0.14378 0.10106 0.60799 FALSE
17 68649 68771 65 8 123839 123973 916 1 wp 156 102 142 146 139 112 82 70 176 218 225 0.21374 -0.24411 0.24475 0.524 FALSE
17 68777 68925 66 8 123692 123846 915 1 wp 158 177 251 223 236 184 117 70 233 288 314 0.49211 -0.064761 0.24136 0.26181 FALSE
17 69552 69721 77 8 122902 123056 908 1 wp 174 244 278 267 222 252 118 83 184 432 377 0.61545 0.0081954 0.13132 0.62646 FALSE
17 69910 70057 80 8 122562 122695 904 1 wp 143 160 211 155 165 154 87 48 127 242 194 0.78346 -0.17957 0.10637 0.69365 FALSE
17 70484 70630 86 8 121970 122122 897 1 wp 194 217 241 244 252 189 101 63 145 262 217 0.84599 -0.31847 0.41776 0.058113 FALSE
17 71096 71244 93 8 121362 121508 889 1 wp 133 128 134 131 167 128 79 38 116 174 134 0.64857 -0.33948 0.4654 0.16739 FALSE
17 72077 72203 104 8 120397 120533 880 1 wp 121 171 222 210 186 206 107 39 150 270 348 0.70456 0.17485 0.11105 0.70786 FALSE
17 72437 72565 107 8 120042 120174 876 1 wp 149 214 257 237 224 208 116 62 168 291 264 0.65339 -0.21309 0.36917 0.089288 FALSE
17 74020 74176 126 8 118433 118584 858 1 wp 174 177 207 173 176 172 96 50 177 299 277 0.80447 0.13452 -0.20052 0.39971 FALSE
17 74191 74349 127 8 118275 118409 857 1 wp 134 115 156 99 139 99 92 53 140 161 170 0.3436 -0.50688 0.26819 0.4268 FALSE
17 74349 74482 129 8 118122 118256 855 1 wp 141 163 173 134 173 172 129 65 202 264 352 0.17225 -0.14926 0.19054 0.41683 FALSE
17 74489 74641 130 8 117960 118097 854 1 wp 148 175 207 179 163 151 185 88 262 416 517 -0.1695 -0.10376 0.037132 0.85679 FALSE
17 74633 74791 132 8 117815 117973 853 1 wp 169 176 245 211 203 183 158 76 287 367 496 0.20124 0.076193 -0.017816 0.93043 FALSE
17 74799 74963 133 8 117638 117800 851 1 wp 158 246 286 272 250 199 273 123 434 784 801 -0.32285 0.12701 -0.018708 0.93334 FALSE
17 74954 75108 134 8 117481 117637 849 1 wp 163 174 197 190 180 170 239 117 370 569 607 -0.53724 -0.10407 0.15281 0.43098 FALSE
17 75142 75279 135 8 117325 117455 848 1 wp 106 156 158 134 147 131 187 122 324 539 574 -0.71547 -0.043644 0.053663 0.79597 FALSE
17 75275 75458 136 8 117143 117285 846 1 wp 125 238 246 146 148 135 286 154 337 577 575 -0.67834 -0.47928 0.023395 0.92223 FALSE
17 76147 76303 143 8 116294 116470 840 1 wp 101 162 185 165 145 186 175 119 353 626 534 -0.5727 0.098158 0.10649 0.69357 FALSE
17 76453 76594 146 8 116011 116160 838 1 wp 107 141 169 173 166 151 160 82 256 494 406 -0.35291 0.020682 0.25401 0.24254 FALSE
17 76877 77035 150 8 115595 115775 834 1 wp 128 135 190 157 187 145 190 91 360 610 596 -0.44272 0.25203 -0.10172 0.61716 FALSE
17 79391 79537 157 8 113066 113204 829 1 wp 72 132 140 106 70 114 89 57 104 187 159 0.061403 -0.63493 0.45366 0.26844 FALSE
17 79558 79670 158 8 112924 113039 828 1 wp 75 138 126 98 84 103 100 60 113 253 177 -0.071109 -0.49764 0.2956 0.41693 FALSE
17 80106 80233 160 8 112368 112494 826 1 wp 129 108 161 96 110 101 106 65 196 256 263 0.067486 -0.16265 -0.1744 0.5616 FALSE
17 80268 80404 161 8 112202 112324 825 1 wp 148 145 176 168 169 120 217 140 354 470 510 -0.75886 -0.33669 0.32723 0.10199 FALSE
17 80426 80606 162 8 112012 112162 824 1 wp 170 138 196 144 162 129 219 128 289 327 340 -0.60303 -0.74548 0.56317 0.010731 FALSE
17 80734 80866 163 8 111739 111860 823 1 wp 173 183 271 201 211 182 223 119 343 517 622 -0.27046 -0.12206 0.088977 0.6431 FALSE
17 80890 81037 164 8 111568 111708 822 1 wp 134 188 236 207 188 208 317 168 503 881 805 -0.94186 -0.059662 0.22223 0.23769 FALSE
17 81046 81190 165 8 111408 111551 821 1 wp 128 152 209 173 182 160 213 114 328 569 523 -0.56438 -0.11664 0.23637 0.2344 FALSE
17 81189 81345 166 8 111250 111407 820 1 wp 137 200 265 234 225 226 290 141 502 796 844 -0.65708 0.089859 0.14999 0.42502 FALSE
17 81848 82004 172 8 110570 110722 815 1 wp 150 167 228 186 211 180 248 126 527 649 885 -0.59327 0.24351 -0.11867 0.54189 FALSE
17 82394 82544 175 8 110058 110200 812 1 wp 180 102 144 106 144 85 140 65 159 251 337 -0.021708 -0.36083 0.0079774 0.98641 FALSE
17 82551 82715 176 8 109885 110047 811 1 wp 171 229 255 231 225 217 267 166 521 864 974 -0.5589 0.18438 -0.10457 0.57806 FALSE
17 82741 82885 177 8 109717 109853 810 1 wp 166 184 246 175 228 148 167 121 355 448 610 -0.13041 0.029853 -0.10697 0.64972 FALSE
17 82896 83054 178 8 109542 109700 809 1 wp 198 163 205 211 201 169 197 130 395 555 727 -0.3579 0.097771 -0.036177 0.86348 FALSE
17 83049 83208 179 8 109390 109546 808 1 wp 199 227 259 206 249 186 315 168 459 737 847 -0.62856 -0.15977 0.095365 0.60925 FALSE
17 83231 83380 180 8 109242 109366 807 1 wp 182 244 261 229 235 187 292 172 439 726 932 -0.58135 -0.087165 0.044103 0.81344 FALSE
17 83448 83606 181 8 109018 109136 806 1 wp 199 177 235 187 201 163 203 141 349 463 570 -0.33163 -0.24816 0.12992 0.50183 FALSE
17 83610 83766 182 8 108837 108991 805 1 wp 224 171 249 185 184 186 209 99 335 553 556 -0.051213 0.0076488 -0.18932 0.3803 FALSE
17 83772 83930 183 8 108671 108821 804 1 wp 247 312 348 258 293 264 198 156 403 609 729 0.17685 0.016417 -0.13254 0.48474 FALSE
17 83942 84088 184 8 108519 108661 803 1 wp 145 182 233 199 199 174 155 80 302 443 531 0.11133 0.20834 -0.13437 0.5106 FALSE
17 84089 84255 185 8 108344 108488 802 1 wp 165 201 237 207 194 201 175 92 292 397 485 0.037951 -0.091005 0.13006 0.51473 FALSE
17 84267 84401 186 8 108205 108359 801 1 wp 188 196 275 219 272 185 117 75 250 383 424 0.62139 0.21093 -0.13705 0.50669 FALSE
17 85060 85231 196 8 107373 107535 795 1 wp 127 188 183 163 215 150 81 47 137 212 208 0.81653 -0.1145 0.2298 0.39432 FALSE
17 85708 85860 201 8 106737 106889 787 1 wp 139 217 248 218 222 259 106 54 197 364 284 0.77512 0.17613 0.092866 0.76855 FALSE
17 85858 86029 202 8 106571 106729 786 1 wp 143 240 220 204 208 207 108 79 217 407 365 0.51371 0.12177 -0.043457 0.8786 FALSE
17 86041 86192 203 8 106407 106554 785 1 wp 186 179 201 210 235 230 98 65 208 303 330 0.65115 0.12065 0.1633 0.4559 FALSE
17 86206 86346 204 8 106255 106394 784 1 wp 150 208 234 202 232 244 159 69 303 478 479 0.25661 0.25681 -0.014159 0.95034 FALSE
17 86360 86523 206 8 106076 106236 783 1 wp 70 161 189 142 121 204 164 72 316 517 432 -0.30051 0.23801 0.0057719 0.9901 FALSE
17 86532 86686 207 8 105916 106060 782 1 wp 122 174 197 155 136 174 160 95 345 587 548 -0.20122 0.29223 -0.32785 0.11991 FALSE
17 86715 86859 208 8 105743 105885 781 1 wp 90 137 123 144 148 131 161 130 289 565 495 -0.92534 -0.093572 0.39877 0.17728 FALSE
17 86867 87023 209 8 105580 105728 780 1 wp 138 201 214 194 199 208 278 179 405 755 782 -0.88577 -0.1844 0.34768 0.065258 FALSE
17 87127 87275 210 8 105348 105464 779 1 wp 132 213 206 174 161 174 208 129 356 503 496 -0.44566 -0.22691 0.15473 0.4707 FALSE
17 87274 87432 211 8 105166 105321 778 1 wp 151 240 265 249 232 227 261 156 459 791 694 -0.50298 -0.023074 0.17938 0.33912 FALSE
17 87623 87804 214 8 104789 104954 772 1 wp 140 220 245 218 184 192 272 143 459 823 705 -0.59763 0.02832 -0.0070262 0.97307 FALSE
17 87821 87968 216 8 104632 104778 770 1 wp 154 260 302 258 234 256 244 152 373 791 668 -0.31973 -0.064479 0.18667 0.4907 FALSE
17 87999 88157 217 8 104445 104597 769 1 wp 123 170 205 159 160 189 194 136 327 680 557 -0.59092 -0.042851 0.1264 0.6516 FALSE
17 88170 88325 218 8 104287 104429 767 1 wp 129 187 221 212 145 195 199 137 315 545 511 -0.50509 -0.24279 0.33755 0.20168 FALSE
17 88332 88490 219 8 104115 104267 766 1 wp 137 129 154 133 153 132 126 70 207 286 275 -0.032702 -0.24806 0.26983 0.28801 FALSE
17 88649 88795 220 8 103807 103945 765 1 wp 126 255 250 269 214 180 129 82 215 414 327 0.40551 -0.082868 0.20076 0.60179 FALSE
17 88802 88963 221 8 103639 103798 764 1 wp 110 162 178 194 178 179 107 66 184 344 291 0.22399 -0.0079223 0.34399 0.14427 FALSE
17 88972 89133 222 8 103463 103628 763 1 wp 122 216 246 214 175 200 114 63 251 495 322 0.56486 0.36195 -0.28825 0.42575 FALSE
17 89130 89288 223 8 103301 103448 762 1 wp 108 224 242 182 167 180 137 82 220 406 307 0.21757 -0.15374 0.099601 0.78297 FALSE
17 89301 89456 224 8 103139 103295 761 1 wp 134 222 222 203 150 188 144 120 264 483 413 -0.080731 -0.1706 0.12553 0.71412 FALSE
17 89466 89622 225 8 102966 103127 760 1 wp 171 242 237 225 194 194 196 135 368 738 665 -0.19198 0.13755 -0.1863 0.41642 FALSE
17 89638 89798 226 8 102824 102963 759 1 wp 120 183 183 147 127 190 193 92 280 562 478 -0.3476 -0.015549 0.0025549 0.99383 FALSE
17 89812 89953 227 8 102634 102789 758 1 wp 213 328 359 318 317 278 250 164 479 935 903 -0.049114 0.2074 -0.14277 0.48064 FALSE
17 90093 90248 228 8 102371 102493 757 1 wp 186 267 346 230 197 206 393 272 456 884 880 -0.92751 -0.55418 0.27479 0.24533 FALSE
17 90423 90541 230 8 102038 102197 755 1 wp 88 163 168 177 182 181 271 188 541 883 865 -1.3093 0.052293 0.36141 0.079435 FALSE
17 90731 90885 233 8 101741 101867 752 1 wp 126 180 183 175 174 136 339 193 529 752 870 -1.2646 -0.22002 0.24217 0.20293 FALSE
17 90861 91021 234 8 101589 101746 751 1 wp 161 116 158 141 136 96 248 149 294 392 537 -1.0055 -0.62541 0.42137 0.086715 FALSE
17 91217 91359 237 8 101249 101385 749 1 wp 163 195 228 191 216 190 363 234 601 1114 1129 -1.1876 -0.020851 0.085551 0.64686 FALSE
17 91754 91895 240 8 100712 100880 746 1 wp 163 169 208 180 180 212 238 129 442 788 821 -0.57864 0.23513 -0.11111 0.56222 FALSE
17 91939 92080 241 8 100528 100675 745 1 wp 156 193 224 241 233 219 184 144 394 599 670 -0.3738 0.067475 0.24607 0.19954 FALSE
17 92074 92257 242 8 100378 100534 744 1 wp 176 261 297 225 227 266 188 109 366 587 573 0.15144 0.12174 -0.10035 0.65624 FALSE
17 92834 92990 252 8 99620 99757 737 1 wp 143 184 210 161 183 158 87 60 166 274 223 0.70679 -0.074066 0.015974 0.94852 FALSE
17 93152 93303 255 8 99276 99453 733 1 wp 150 198 223 226 262 217 100 71 225 490 381 0.57497 0.40734 -0.064835 0.7717 FALSE
17 93950 94082 261 8 98524 98653 726 1 wp 178 217 274 233 222 190 197 110 446 806 813 -0.022923 0.49978 -0.51139 0.0077254 FALSE
17 94114 94248 262 8 98368 98493 725 1 wp 111 181 228 202 215 231 217 123 551 902 931 -0.54385 0.567 -0.19377 0.31418 FALSE
17 94253 94410 263 8 98199 98349 724 1 wp 140 140 187 161 144 168 268 130 468 722 782 -0.89558 0.086534 -0.02592 0.89373 FALSE
17 94517 94661 264 8 97975 98097 723 1 wp 280 145 233 150 206 126 95 54 192 226 193 1.0305 -0.14753 -0.30576 0.61685 FALSE
17 94889 95037 266 8 97558 97691 721 1 wp 173 170 178 173 169 151 69 43 165 222 251 1.0821 0.27367 -0.33134 0.21509 FALSE
17 95087 95237 267 8 97374 97522 720 1 wp 149 176 234 201 219 195 96 53 169 247 271 0.75954 -0.028224 0.21068 0.36435 FALSE
17 95617 95761 274 8 96852 96982 712 1 wp 168 157 187 163 174 134 86 40 138 274 229 0.90657 0.11559 -0.21192 0.42945 FALSE
17 95794 95936 276 8 96661 96811 710 1 wp 164 190 180 155 183 148 88 38 149 266 218 0.97588 0.11345 -0.22686 0.38628 FALSE
17 96342 96474 283 8 96111 96266 703 1 wp 135 135 212 185 164 142 58 42 143 226 231 1.0939 0.32557 -0.25249 0.37997 FALSE
17 96482 96652 284 8 95956 96098 702 1 wp 167 130 159 137 172 127 56 33 88 151 145 1.2298 -0.13721 0.086417 0.80033 FALSE
17 96798 96932 286 8 95678 95804 700 1 wp 130 179 204 170 165 178 66 35 121 209 209 1.2021 0.17616 -0.12911 0.64804 FALSE
17 96938 97092 287 8 95503 95653 699 1 wp 188 232 255 186 174 195 93 37 155 271 225 1.259 0.11146 -0.35367 0.13226 FALSE
17 97115 97253 289 8 95357 95493 697 1 wp 145 176 242 207 174 194 69 44 141 231 228 1.1545 0.16041 -0.077907 0.75876 FALSE
17 97766 97918 295 8 94690 94842 691 1 wp 156 111 200 180 186 112 56 44 135 257 183 1.0335 0.24328 -0.18122 0.65487 FALSE
17 98205 98361 300 8 94251 94375 685 1 wp 140 217 265 205 180 154 116 79 236 386 331 0.49442 0.037014 -0.19384 0.45295 FALSE
17 98547 98673 304 8 93913 94087 683 1 wp 125 160 204 200 183 197 126 66 276 499 450 0.20521 0.43606 -0.14207 0.50688 FALSE
17 98687 98853 305 8 93760 93927 682 1 wp 94 125 147 118 111 138 101 57 207 367 389 0.06451 0.35529 -0.30139 0.27323 FALSE
17 98829 98999 306 8 93633 93753 681 1 wp 119 76 110 134 130 126 93 52 240 303 465 -0.050883 0.55588 -0.17957 0.58089 FALSE
17 99023 99178 307 8 93430 93580 680 1 wp 333 290 396 391 368 270 183 107 377 498 679 0.67189 0.17913 -0.13969 0.54149 FALSE
17 99190 99351 308 8 93266 93414 679 1 wp 131 146 203 148 153 102 119 86 217 252 370 0.050095 -0.22445 0.010718 0.96543 FALSE
17 99517 99651 309 8 92960 93084 678 1 wp 237 120 184 130 172 125 37 21 50 93 60 2.1154 -0.42015 0.074234 0.91989 FALSE
17 99662 99830 310 8 92783 92949 677 1 wp 156 149 210 157 173 145 43 32 79 153 139 1.6112 0.032833 -0.11156 0.73498 FALSE
17 99838 100012 311 8 92594 92746 676 1 wp 228 259 326 279 268 228 58 38 104 198 174 1.929 0.057703 -0.088526 0.70906 FALSE
17 100024 100191 312 8 92429 92586 675 1 wp 206 184 233 209 230 212 52 32 107 169 157 1.7511 0.12731 -0.033297 0.89981 FALSE
17 100191 100338 313 8 92276 92418 674 1 wp 195 179 247 221 244 182 52 32 106 161 187 1.7398 0.18786 -0.096977 0.71383 FALSE
17 100559 100696 317 8 91935 92069 672 1 wp 215 158 176 186 194 99 50 46 97 175 169 1.3287 -0.12881 -0.08214 0.88017 FALSE
17 101141 101317 324 8 91284 91445 666 1 wp 214 145 178 156 149 130 40 31 76 133 132 1.765 -0.026672 -0.27291 0.57505 FALSE
17 101296 101442 325 8 91163 91313 665 1 wp 212 184 198 207 230 194 63 35 105 209 173 1.4795 0.067064 0.035353 0.90297 FALSE
17 101969 102120 331 8 90480 90639 657 1 wp 136 141 170 159 173 168 52 35 114 173 171 1.2071 0.1485 0.049053 0.87713 FALSE
17 102154 102292 332 8 90315 90450 656 1 wp 148 169 238 205 244 159 46 41 105 192 188 1.4858 0.19593 -0.024157 0.93221 FALSE
17 102600 102743 338 8 89865 90009 650 1 wp 136 155 197 166 196 188 68 34 154 250 191 1.1216 0.32916 -0.11288 0.68058 FALSE
17 102754 102913 339 8 89670 89848 649 1 wp 196 210 266 264 220 256 109 51 181 319 304 0.9404 0.098699 0.082966 0.69848 FALSE
17 102940 103078 340 8 89516 89666 648 1 wp 104 163 150 161 155 177 60 38 136 226 202 0.93858 0.27932 0.0035553 0.99075 FALSE
17 103088 103246 341 8 89364 89523 647 1 wp 173 221 264 274 270 211 82 58 261 381 309 1.0708 0.53106 -0.29474 0.17218 FALSE
17 103254 103403 342 8 89193 89343 646 1 wp 105 111 140 131 146 106 67 34 174 194 188 0.68755 0.28064 -0.14362 0.68603 FALSE
17 103409 103568 343 8 89042 89196 645 1 wp 196 242 276 234 221 202 130 91 237 458 445 0.53034 0.095025 -0.17756 0.37635 FALSE
17 103584 103739 344 8 88889 89029 644 1 wp 162 188 269 222 236 235 158 93 364 512 507 0.14594 0.23434 -0.021383 0.91363 FALSE
17 103935 104075 346 8 88535 88674 642 1 wp 101 213 187 182 170 174 199 134 344 683 629 -0.58747 0.028507 0.088769 0.771 FALSE
17 104081 104234 347 8 88382 88530 641 1 wp 155 253 261 230 267 194 281 210 454 1111 846 -0.75448 -0.025324 0.11115 0.76265 FALSE
17 104517 104689 349 8 87935 88067 639 1 wp 117 170 168 153 148 193 267 173 485 774 689 -1.1127 -0.10271 0.26691 0.25666 FALSE
17 104857 105008 351 8 87616 87753 637 1 wp 81 132 122 130 101 131 277 148 487 1016 762 -1.4753 0.17321 -0.016333 0.96158 FALSE
17 105011 105143 352 8 87469 87596 636 1 wp 55 122 110 108 116 107 259 184 437 774 696 -1.8126 -0.17287 0.42451 0.12158 FALSE
17 105164 105300 353 8 87288 87446 635 1 wp 70 145 150 149 147 146 278 228 495 1026 849 -1.6997 -0.097538 0.43148 0.26656 FALSE
17 105475 105631 355 8 86973 87134 633 1 wp 127 198 224 183 211 148 338 202 543 939 931 -1.1335 -0.093187 0.11514 0.54153 FALSE
17 105915 106071 358 8 86541 86694 631 1 wp 153 277 293 243 235 250 355 256 598 1268 1022 -0.95747 -0.060388 0.12694 0.69222 FALSE
17 106108 106243 359 8 86378 86519 630 1 wp 114 193 210 236 230 195 200 137 551 854 892 -0.5538 0.51104 -0.1129 0.55769 FALSE
17 106251 106385 360 8 86238 86372 629 1 wp 115 189 219 163 148 128 251 148 454 744 663 -0.76702 -0.016218 -0.1904 0.32603 FALSE
17 106401 106554 361 8 86063 86222 628 1 wp 133 208 229 209 211 224 250 150 427 841 678 -0.64822 0.026502 0.19988 0.40074 FALSE
17 106880 107040 364 8 85588 85723 625 1 wp 118 150 164 191 165 144 117 63 208 326 324 0.1258 0.02208 0.22348 0.35141 FALSE
17 107056 107192 365 8 85429 85563 624 1 wp 158 136 205 166 174 159 104 67 190 265 247 0.38919 -0.19546 0.2343 0.33275 FALSE
17 107204 107362 366 8 85269 85419 623 1 wp 161 286 316 243 242 231 156 115 288 545 439 0.29457 -0.052564 0.015958 0.95748 FALSE
17 107365 107515 367 8 85110 85254 622 1 wp 141 232 226 193 218 200 144 86 242 342 352 0.2298 -0.20785 0.27769 0.23174 FALSE
17 107503 107635 368 8 84990 85119 621 1 wp 113 187 224 205 200 184 157 89 222 431 339 -0.066574 -0.23194 0.45291 0.056063 FALSE
17 107643 107800 369 8 84828 84978 620 1 wp 122 141 209 176 175 167 116 91 186 357 302 0.0014012 -0.24925 0.43405 0.05885 FALSE
17 107810 107976 370 8 84658 84815 618 1 wp 104 155 184 137 166 166 142 78 232 448 370 -0.13927 0.012338 0.12084 0.61831 FALSE
17 107943 108097 371 8 84534 84650 617 1 wp 112 164 153 142 163 150 120 76 215 342 324 -0.01998 -0.077164 0.19677 0.41054 FALSE
17 108121 108279 373 8 84345 84504 616 1 wp 134 187 193 159 164 178 155 89 243 441 414 -0.068779 -0.077699 0.081818 0.69825 FALSE
17 108290 108438 374 8 84187 84333 615 1 wp 193 176 230 191 210 183 151 97 232 435 477 0.12204 -0.06376 0.059836 0.76767 FALSE
17 108458 108592 376 8 84016 84176 614 1 wp 209 110 158 192 180 194 96 62 216 281 323 0.46666 0.13234 0.1209 0.78797 FALSE
17 108873 109025 378 8 83608 83754 612 1 wp 188 278 304 221 284 179 264 121 405 686 758 -0.11969 0.041036 -0.17666 0.45137 FALSE
17 109038 109206 379 8 83428 83587 611 1 wp 169 226 245 238 221 206 302 121 505 864 908 -0.50226 0.22295 -0.12939 0.54082 FALSE
17 109197 109348 380 8 83280 83431 610 1 wp 129 124 155 125 145 121 173 90 346 462 486 -0.4966 0.085265 -0.11434 0.59965 FALSE
17 109359 109501 381 8 83133 83271 609 1 wp 134 239 267 228 231 209 246 179 477 899 801 -0.60704 0.067793 0.047027 0.85607 FALSE
17 109511 109663 382 8 82968 83116 608 1 wp 122 144 199 179 159 165 163 106 295 473 390 -0.37534 -0.13509 0.29606 0.15652 FALSE
17 109680 109836 383 8 82796 82948 607 1 wp 118 218 278 243 240 213 157 99 272 516 404 0.076722 -0.038047 0.28264 0.33808 FALSE
17 109856 109998 384 8 82633 82792 606 1 wp 87 164 172 143 132 145 91 93 185 327 249 -0.05489 -0.28108 0.32908 0.43648 FALSE
17 110023 110162 385 8 82469 82606 605 1 wp 145 160 201 195 175 200 104 69 158 312 270 0.39037 -0.16603 0.38133 0.099094 FALSE
17 110174 110314 386 8 82328 82458 604 1 wp 167 213 239 199 271 222 84 77 164 306 233 0.74126 -0.16924 0.3679 0.19472 FALSE
17 110515 110675 387 8 81973 82115 603 1 wp 142 197 180 177 162 170 363 202 535 981 810 -1.256 -0.19684 0.20201 0.31825 FALSE
17 110985 111180 391 8 81488 81644 600 1 wp 133 210 232 197 198 170 323 242 686 1226 920 -1.1778 0.044113 -0.023153 0.94204 FALSE
17 112559 112706 412 8 79910 80068 581 1 wp 116 199 220 241 205 217 141 76 230 467 384 0.15274 0.07126 0.29149 0.28476 FALSE
17 112923 113096 415 8 79543 79687 579 1 wp 188 117 190 137 168 142 91 54 123 199 212 0.63622 -0.36932 0.24521 0.50696 FALSE
17 113185 113339 416 8 79290 79445 578 1 wp 203 212 273 217 231 224 174 105 346 570 606 0.15294 0.19679 -0.19106 0.32361 FALSE
17 113368 113494 417 8 79139 79283 577 1 wp 152 225 256 243 243 226 160 88 306 570 563 0.20508 0.28725 -0.073004 0.71047 FALSE
17 113690 113846 419 8 78792 78940 575 1 wp 188 199 248 219 214 208 126 64 204 296 333 0.6076 -0.094899 0.14639 0.49093 FALSE
17 113844 113981 420 8 78653 78785 574 1 wp 155 199 234 193 220 188 145 74 264 449 413 0.28763 0.13199 -0.060291 0.77 FALSE
17 114004 114158 421 8 78493 78626 573 1 wp 171 178 207 164 177 175 131 76 180 285 324 0.28584 -0.31613 0.24287 0.27333 FALSE
17 114164 114300 422 8 78332 78464 572 1 wp 190 210 269 232 234 188 110 68 202 320 341 0.75809 0.029961 -0.025637 0.90383 FALSE
17 114491 114647 424 8 78001 78127 570 1 wp 210 189 238 177 182 189 87 43 133 211 206 1.168 -0.14517 -0.038904 0.87311 FALSE
17 114659 114787 425 8 77848 77979 569 1 wp 199 244 253 251 270 233 117 46 176 260 239 0.98156 -0.15236 0.29938 0.16395 FALSE
17 114817 114964 427 8 77672 77838 568 1 wp 146 158 209 173 175 157 56 33 121 215 196 1.3774 0.33374 -0.31537 0.28135 FALSE
17 115116 115256 429 8 77378 77517 566 1 wp 186 205 214 247 248 165 73 47 178 253 268 1.1907 0.30188 -0.15673 0.5388 FALSE
17 115284 115414 430 8 77218 77368 565 1 wp 181 159 217 227 207 191 76 39 164 262 218 1.1439 0.26368 -0.064294 0.793 FALSE
17 115422 115580 432 8 77066 77232 564 1 wp 188 142 174 175 203 142 41 32 94 180 206 1.6328 0.41725 -0.36379 0.33499 FALSE
17 115592 115750 434 8 76884 77036 562 1 wp 214 203 282 237 234 251 90 70 145 275 268 0.95923 -0.17057 0.25938 0.23643 FALSE
17 116084 116236 439 8 76411 76544 556 1 wp 151 138 194 122 147 116 71 33 93 111 144 1.0949 -0.46103 0.16807 0.62767 FALSE
17 116266 116420 441 8 76196 76360 554 1 wp 160 149 217 157 163 181 67 37 100 182 180 1.1951 -0.095331 0.071299 0.8048 FALSE
17 116429 116588 442 8 76062 76200 552 1 wp 167 203 230 183 191 171 75 47 118 172 186 1.1479 -0.2784 0.17641 0.49235 FALSE
17 116596 116742 445 8 75889 76040 550 1 wp 165 133 188 180 176 130 40 27 95 148 161 1.7088 0.33726 -0.31289 0.35265 FALSE
17 117155 117312 450 8 75339 75477 544 1 wp 250 276 345 242 253 233 91 77 146 298 266 1.2002 -0.20216 -0.017508 0.93332 FALSE
17 117329 117478 451 8 75177 75283 542 1 wp 163 177 207 183 210 196 79 52 125 228 196 0.91063 -0.18636 0.32867 0.18669 FALSE
17 117496 117654 452 8 74976 75134 541 1 wp 262 255 284 279 293 233 133 60 209 372 371 0.93843 0.07223 -0.041517 0.83731 FALSE
17 117685 117832 453 8 74797 74945 540 1 wp 234 96 150 65 94 69 51 35 66 105 87 1.3547 -0.67365 -0.41934 0.67197 FALSE
17 117974 118139 454 8 74493 74651 539 1 wp 204 194 255 186 172 234 220 101 387 777 599 -0.082493 0.24202 -0.33692 0.27183 FALSE
17 118144 118292 455 8 74342 74488 538 1 wp 144 232 242 170 223 227 237 139 487 951 712 -0.43863 0.26745 -0.21172 0.48969 FALSE
17 118302 118455 456 8 74180 74328 537 1 wp 148 207 252 193 243 199 262 103 426 793 659 -0.36704 0.17265 -0.060403 0.82361 FALSE
17 118465 118615 457 8 74021 74163 536 1 wp 165 237 305 206 230 191 238 102 340 681 630 -0.065062 0.058691 -0.18056 0.45688 FALSE
17 118631 118761 458 8 73869 74005 535 1 wp 131 198 197 137 203 179 145 117 293 479 553 -0.1914 0.033776 -0.012476 0.96679 FALSE
17 118797 118943 459 8 73726 73861 534 1 wp 128 160 211 180 170 148 136 68 195 470 358 0.15169 0.076767 -0.033955 0.89304 FALSE
17 118943 119099 460 8 73565 73710 533 1 wp 140 115 180 189 173 139 109 58 197 349 296 0.24311 0.10119 0.13757 0.57385 FALSE
17 119108 119292 461 8 73377 73513 532 1 wp 169 103 154 91 142 74 51 42 87 123 111 1.0157 -0.48864 0.015195 0.97876 FALSE
17 119376 119530 462 8 73101 73251 531 1 wp 163 261 295 219 183 276 328 135 460 810 908 -0.46738 0.028761 -0.046884 0.88973 FALSE
17 119534 119692 463 8 72940 73099 530 1 wp 134 209 257 249 228 203 213 129 428 725 728 -0.35109 0.208 0.021088 0.91196 FALSE
17 119705 119861 464 8 72772 72926 529 1 wp 215 219 290 260 247 251 234 138 418 653 804 -0.18744 0.079604 0.027271 0.8848 FALSE
17 119872 120033 465 8 72600 72759 528 1 wp 102 92 134 103 118 105 102 77 202 299 296 -0.30668 -0.11051 0.14067 0.63832 FALSE
17 120028 120180 466 8 72455 72596 527 1 wp 156 227 263 207 231 180 122 76 269 461 480 0.54834 0.35675 -0.3789 0.065308 FALSE
17 120192 120348 467 8 72312 72444 526 1 wp 166 158 196 162 151 166 96 59 156 256 287 0.60204 -0.081391 -0.0014979 0.99518 FALSE
17 120354 120490 468 8 72143 72277 525 1 wp 117 156 177 183 152 146 62 39 144 192 242 0.9998 0.27277 -0.13573 0.64892 FALSE
17 120828 120973 471 8 71661 71805 520 1 wp 164 142 217 194 219 175 53 41 112 188 249 1.3083 0.2654 -0.059301 0.82709 FALSE
17 121933 122108 483 8 70520 70697 507 1 wp 154 162 214 191 197 195 73 32 119 227 196 1.209 0.14069 0.03909 0.8832 FALSE
17 122117 122262 484 8 70345 70512 505 1 wp 188 210 275 248 264 225 80 44 138 263 260 1.2952 0.16506 0.0064318 0.97743 FALSE
17 122557 122676 489 8 69956 70076 502 1 wp 127 127 164 169 147 133 58 33 109 161 149 1.0581 -0.022373 0.16008 0.64093 FALSE
17 122623 122771 490 8 69864 70006 501 1 wp 156 151 193 196 150 166 64 35 126 186 188 1.2004 0.10831 -0.037431 0.89713 FALSE
17 123047 123193 496 8 69396 69548 495 1 wp 158 130 183 149 126 117 60 46 124 162 179 0.98259 -0.12274 -0.1118 0.73032 FALSE
17 123217 123370 498 8 69268 69434 494 1 wp 136 172 250 207 186 228 98 50 140 267 265 0.76536 -0.060822 0.27956 0.34704 FALSE
17 123385 123546 500 8 69089 69250 492 1 wp 196 176 219 200 194 193 104 55 189 240 311 0.76476 -0.0083919 0.029861 0.89504 FALSE
17 123610 123756 501 8 68878 69017 490 1 wp 174 90 142 137 140 83 62 39 92 139 145 0.87875 -0.35483 0.17409 0.76542 FALSE
17 123790 123932 503 8 68700 68860 489 1 wp 131 145 180 156 148 128 99 68 198 274 335 0.28645 0.017277 -0.058674 0.81648 FALSE
17 123940 124098 504 8 68533 68694 488 1 wp 230 174 227 169 193 198 149 95 287 429 501 0.22876 0.061363 -0.20776 0.43694 FALSE
17 124128 124272 505 8 68384 68528 487 1 wp 135 166 228 179 194 192 230 127 414 773 769 -0.58203 0.20291 -0.058881 0.75959 FALSE
17 124287 124433 507 8 68178 68375 486 1 wp 187 79 154 150 150 115 144 71 332 398 543 -0.12542 0.36339 -0.37656 0.39928 FALSE
17 124449 124607 508 8 68029 68179 485 1 wp 200 202 269 195 249 162 220 144 436 603 754 -0.27721 0.046833 -0.16145 0.39524 FALSE
17 124693 124835 509 8 67810 67929 484 1 wp 190 133 182 118 160 132 132 84 200 283 289 0.084125 -0.40412 0.1223 0.69658 FALSE
17 124843 124995 510 8 67662 67790 483 1 wp 195 207 239 193 208 183 209 124 269 423 549 -0.19803 -0.3592 0.25715 0.18434 FALSE
17 125024 125165 513 8 67461 67604 481 1 wp 178 170 201 193 186 169 213 97 307 508 475 -0.28929 -0.15881 0.18589 0.34811 FALSE
17 125121 125250 514 8 67383 67512 480 1 wp 99 106 145 129 140 119 171 89 294 509 420 -0.70909 0.008179 0.18103 0.42528 FALSE
17 125363 125531 516 8 67116 67270 477 1 wp 124 238 273 224 201 184 237 116 408 776 652 -0.29432 0.15447 -0.1569 0.58503 FALSE
17 125541 125696 517 8 66935 67096 476 1 wp 161 212 224 213 197 208 209 144 449 677 662 -0.40491 0.088969 -0.00012985 0.99946 FALSE
17 125877 126033 519 8 66598 66746 474 1 wp 173 240 288 263 198 206 229 149 399 607 677 -0.27522 -0.10115 0.075421 0.69305 FALSE
17 126050 126195 520 8 66440 66588 473 1 wp 182 276 261 241 243 232 232 136 357 500 732 -0.17883 -0.14556 0.17623 0.44896 FALSE
17 126198 126357 521 8 66286 66432 472 1 wp 178 202 272 223 270 196 214 111 343 476 693 -0.13503 -0.021176 0.14045 0.48862 FALSE
17 126654 126819 522 8 65835 65955 471 1 wp 296 232 303 201 277 201 224 117 303 468 592 0.16977 -0.24038 -0.033244 0.90166 FALSE
17 127000 127151 524 8 65482 65649 469 1 wp 170 241 288 216 263 205 215 116 412 762 671 -0.067306 0.23848 -0.22668 0.23338 FALSE
17 127483 127634 528 8 65009 65147 466 1 wp 110 143 194 169 161 207 136 104 254 408 424 -0.30238 -0.10591 0.43262 0.1342 FALSE
17 127636 127794 529 8 64839 64996 465 1 wp 132 200 232 201 163 202 143 59 231 391 386 0.3661 0.11409 -0.053165 0.85069 FALSE
17 127806 127964 530 8 64693 64827 464 1 wp 168 198 259 200 226 184 114 75 245 380 341 0.56433 0.11217 -0.10554 0.61763 FALSE
17 127950 128108 532 8 64527 64681 463 1 wp 170 145 184 157 176 154 94 46 204 258 307 0.71265 0.24436 -0.25184 0.3146 FALSE
17 128122 128256 533 8 64388 64516 462 1 wp 144 145 193 159 153 143 93 50 145 225 238 0.61464 -0.14528 0.10072 0.71077 FALSE
17 128268 128414 534 8 64218 64372 461 1 wp 155 144 190 171 181 144 57 43 150 189 202 1.1259 0.19251 -0.14141 0.62441 FALSE
17 128391 128542 536 8 64092 64242 460 1 wp 107 197 202 172 198 159 69 38 119 196 197 1.0906 0.020164 0.090151 0.78002 FALSE
17 128743 128893 541 8 63744 63892 456 1 wp 196 246 272 277 262 218 113 51 132 228 204 0.99632 -0.44062 0.5592 0.010079 FALSE
17 128912 129064 542 8 63578 63716 455 1 wp 182 196 287 219 203 219 93 42 133 232 222 1.1637 -0.10693 0.10434 0.65217 FALSE
17 129058 129198 543 8 63411 63577 454 1 wp 151 129 177 178 194 169 66 45 135 201 197 0.88771 0.017077 0.25806 0.35875 FALSE
17 129216 129377 545 8 63265 63424 453 1 wp 139 154 172 166 180 149 69 32 96 143 161 1.0849 -0.23396 0.35361 0.25979 FALSE
17 129377 129526 546 8 63126 63286 451 1 wp 149 141 210 185 196 158 61 36 118 152 195 1.2147 0.025085 0.12296 0.67183 FALSE
17 129528 129668 547 8 62964 63100 450 1 wp 161 192 193 162 191 190 85 43 138 247 229 0.96715 0.0271 -0.0023232 0.99264 FALSE
17 130448 130607 557 8 62057 62184 438 1 wp 150 137 189 161 158 132 61 35 107 170 206 1.1678 0.08048 -0.12519 0.69092 FALSE
17 130605 130749 558 8 61886 62021 436 1 wp 163 175 230 161 158 164 86 44 107 200 182 0.99064 -0.32616 0.13606 0.61167 FALSE
17 130788 130950 560 8 61689 61844 435 1 wp 131 162 208 204 189 179 84 50 122 224 242 0.74823 -0.12465 0.36115 0.15647 FALSE
17 130915 131075 561 8 61577 61741 434 1 wp 125 131 166 154 183 158 92 50 147 260 263 0.43304 -0.0061274 0.27325 0.31268 FALSE
17 131114 131238 562 8 61387 61521 433 1 wp 149 183 197 251 233 205 128 78 270 399 407 0.21437 0.14718 0.2675 0.19835 FALSE
17 131803 131957 568 8 60678 60829 429 1 wp 182 179 254 183 198 190 188 136 334 446 607 -0.24934 -0.1698 0.10521 0.60548 FALSE
17 132257 132408 570 8 60224 60358 427 1 wp 183 163 180 176 197 114 172 73 281 348 471 0.019698 -0.022486 -0.082067 0.79298 FALSE
17 132422 132564 571 8 60069 60205 426 1 wp 197 184 221 230 238 171 196 116 365 595 693 -0.19132 0.15135 -0.040432 0.83389 FALSE
17 132588 132726 572 8 59908 60040 425 1 wp 177 171 187 158 183 155 102 81 214 279 372 0.38462 -0.027723 -0.056987 0.80716 FALSE
17 132733 132889 573 8 59745 59896 424 1 wp 173 214 276 217 252 221 158 80 283 449 454 0.33792 0.088881 0.013292 0.94674 FALSE
17 132905 133037 574 8 59601 59728 423 1 wp 156 198 204 214 229 163 142 64 300 392 419 0.31726 0.22781 -0.080125 0.70167 FALSE
17 133070 133192 575 8 59419 59561 422 1 wp 162 264 297 258 248 263 124 79 268 485 452 0.66404 0.30884 -0.16595 0.51068 FALSE
17 133218 133350 576 8 59280 59417 421 1 wp 98 118 174 146 139 135 78 49 174 247 248 0.44922 0.16086 0.00055863 0.99852 FALSE
17 133521 133679 578 8 58981 59114 418 1 wp 123 237 231 201 221 203 145 83 208 533 378 0.21903 0.023768 0.10666 0.76912 FALSE
17 133896 134042 582 8 58590 58744 413 1 wp 166 175 219 193 208 194 123 70 205 387 318 0.39445 -0.0056534 0.13081 0.54446 FALSE
17 134066 134216 583 8 58407 58562 412 1 wp 169 250 282 229 261 207 135 96 236 441 414 0.42991 -0.031417 0.064943 0.75582 FALSE
17 134266 134410 584 8 58229 58364 411 1 wp 162 221 224 200 224 222 145 82 227 381 359 0.2785 -0.14817 0.27609 0.17852 FALSE
17 134418 134557 585 8 58079 58213 410 1 wp 227 140 194 173 185 120 79 63 143 205 179 0.81157 -0.37884 0.14617 0.76349 FALSE
17 134660 134819 586 8 57822 57970 409 1 wp 122 162 183 170 142 167 207 133 317 582 598 -0.70074 -0.12842 0.20864 0.29474 FALSE
17 134828 134991 587 8 57649 57806 408 1 wp 136 159 200 199 162 189 298 196 443 750 779 -1.1618 -0.26818 0.46462 0.014197 FALSE
17 134995 135157 588 8 57476 57620 407 1 wp 133 243 289 235 258 229 414 268 609 1006 1072 -1.2162 -0.28786 0.46127 0.017223 FALSE
17 135174 135322 589 8 57315 57457 406 1 wp 149 213 234 243 218 209 331 215 502 756 799 -1.0379 -0.33946 0.54976 0.0031573 FALSE
17 135322 135472 590 8 57143 57285 405 1 wp 87 117 150 184 156 156 245 135 346 562 567 -1.2494 -0.28035 0.81271 5.4342e-05 FALSE
17 135678 135845 592 8 56801 56959 402 1 wp 160 192 260 226 244 209 264 174 440 642 747 -0.68671 -0.19443 0.38917 0.038072 FALSE
17 135852 136015 593 8 56615 56761 400 1 wp 169 110 194 146 137 117 146 113 186 274 305 -0.31853 -0.72252 0.51161 0.11838 FALSE
17 136028 136188 594 8 56453 56605 399 1 wp 127 158 163 139 141 167 274 139 333 631 628 -1.0084 -0.29524 0.33085 0.098441 FALSE
17 136196 136346 595 8 56287 56431 398 1 wp 195 235 278 247 276 213 362 211 542 1039 1152 -0.84274 -0.014703 0.10636 0.56269 FALSE
17 136352 136512 596 8 56128 56278 397 1 wp 147 177 203 176 169 167 287 172 440 774 814 -0.94998 -0.11462 0.11149 0.5578 FALSE
17 136737 136879 598 8 55733 55893 395 1 wp 116 156 159 149 168 157 388 208 668 1039 1131 -1.601 0.018068 0.15565 0.41722 FALSE
17 136885 137039 599 8 55595 55749 394 1 wp 147 204 239 176 191 167 325 231 544 840 913 -1.0932 -0.22344 0.12241 0.51503 FALSE
17 137145 137289 600 8 55350 55490 393 1 wp 201 196 252 217 235 204 164 91 341 437 577 0.20932 0.17803 -0.12822 0.51509 FALSE
17 138724 138860 612 8 53775 53911 379 1 wp 156 162 238 206 194 179 164 125 277 413 471 -0.23618 -0.26334 0.36615 0.066784 FALSE
17 139042 139209 614 8 53444 53590 377 1 wp 162 253 269 211 205 256 227 107 395 660 645 -0.089365 0.13193 -0.10365 0.6886 FALSE
17 139216 139366 615 8 53270 53411 376 1 wp 203 191 246 205 197 183 210 105 335 503 550 -0.10374 -0.085192 -0.010743 0.95581 FALSE
17 139384 139537 616 8 53111 53239 375 1 wp 210 235 267 199 211 199 213 160 441 596 671 -0.23838 -0.064692 -0.12591 0.50612 FALSE
17 139818 139970 618 8 52662 52818 372 1 wp 158 230 243 220 210 212 194 82 272 512 428 0.08156 -0.075447 0.14313 0.54049 FALSE
17 140276 140423 625 8 52207 52365 365 1 wp 113 154 184 159 181 183 102 56 193 302 242 0.36656 0.0012434 0.26031 0.29432 FALSE
17 140585 140737 630 8 51891 52048 360 1 wp 140 201 240 252 241 203 108 64 231 333 332 0.6017 0.14929 0.15474 0.47135 FALSE
17 140894 141043 633 8 51533 51702 356 1 wp 109 122 142 164 153 158 67 33 158 216 226 0.77254 0.37443 0.012212 0.96924 FALSE
17 141071 141209 634 8 51426 51557 355 1 wp 148 138 169 147 175 167 82 54 152 173 198 0.5925 -0.28413 0.42017 0.13174 FALSE
17 141221 141375 635 8 51254 51402 354 1 wp 173 218 267 198 196 191 118 71 234 317 301 0.64683 -0.052298 -0.073334 0.73103 FALSE
17 141380 141511 636 8 51097 51239 353 1 wp 130 215 229 218 164 194 118 60 239 412 346 0.55073 0.26456 -0.20736 0.49263 FALSE
17 141681 141852 638 8 50771 50945 351 1 wp 110 164 205 174 145 226 110 76 272 400 334 0.17305 0.18991 0.068108 0.86405 FALSE
17 141865 142009 639 8 50611 50761 350 1 wp 132 199 227 220 165 197 157 80 306 504 417 0.096654 0.15679 -0.044185 0.86605 FALSE
17 142026 142165 640 8 50452 50595 349 1 wp 181 229 281 201 260 199 184 112 398 549 549 0.06795 0.10785 -0.13384 0.48723 FALSE
17 142179 142342 641 8 50279 50437 348 1 wp 120 218 232 177 168 210 224 104 397 785 640 -0.32792 0.2557 -0.23257 0.47394 FALSE
17 142351 142491 642 8 50136 50286 347 1 wp 160 302 327 278 242 251 337 182 644 1354 1136 -0.54758 0.34317 -0.31861 0.28351 FALSE
17 142502 142654 643 8 49968 50118 346 1 wp 193 261 366 287 239 236 355 221 743 1503 1174 -0.66985 0.30409 -0.35087 0.20474 FALSE
17 142660 142818 644 8 49806 49960 345 1 wp 161 231 294 221 204 217 410 252 606 1192 1051 -1.1172 -0.16034 0.11909 0.56575 FALSE
17 142956 143110 645 8 49511 49646 344 1 wp 173 197 252 203 187 187 259 175 462 877 712 -0.65073 -0.026586 -0.038923 0.85109 FALSE
17 143125 143273 646 8 49349 49497 343 1 wp 127 246 294 229 203 217 289 183 505 1216 814 -0.69159 0.14348 -0.11358 0.78401 FALSE
17 143279 143435 647 8 49174 49343 342 1 wp 118 204 242 191 183 184 212 137 481 869 674 -0.48855 0.28065 -0.23772 0.38771 FALSE
17 143433 143600 648 8 49025 49161 341 1 wp 161 212 239 218 184 172 211 119 449 697 680 -0.2533 0.23541 -0.28899 0.13294 FALSE
17 143613 143773 649 8 48872 49029 340 1 wp 155 213 326 270 244 209 272 163 466 731 744 -0.49697 -0.086175 0.20182 0.28978 FALSE
17 144355 144515 653 8 48118 48274 334 1 wp 189 197 245 191 228 186 203 110 347 612 602 -0.12527 0.075893 -0.10214 0.59671 FALSE
17 144713 144881 655 8 47770 47918 330 1 wp 177 225 250 234 219 169 230 135 385 584 728 -0.30972 -0.033855 -0.00055443 0.99767 FALSE
17 144902 145052 657 8 47581 47725 328 1 wp 142 147 195 151 151 163 145 71 307 401 435 0.032738 0.1946 -0.2097 0.33619 FALSE
17 145058 145218 658 8 47410 47548 327 1 wp 182 198 237 199 177 155 145 65 286 376 445 0.4334 0.18842 -0.37112 0.07615 FALSE
17 145229 145385 659 8 47247 47397 326 1 wp 191 132 189 149 148 135 127 73 204 273 305 0.22645 -0.26025 0.037823 0.89423 FALSE
17 145456 145604 660 8 47017 47169 325 1 wp 174 122 168 127 144 97 106 66 147 210 232 0.29378 -0.46905 0.14744 0.65017 FALSE
17 147283 147445 681 8 45190 45361 308 1 wp 138 162 219 197 184 165 185 84 421 772 663 -0.18155 0.56361 -0.44688 0.024319 FALSE
17 148431 148591 683 8 44041 44200 306 1 wp 108 221 227 198 174 179 87 47 209 354 389 0.89973 0.58328 -0.53943 0.12363 FALSE
17 148592 148748 684 8 43916 44051 305 1 wp 143 186 216 159 144 135 65 43 116 193 205 1.1743 -0.0086729 -0.26516 0.3601 FALSE
17 151287 151425 695 8 41175 41336 297 1 wp 158 187 204 191 167 179 177 85 275 499 408 -0.056708 -0.049823 0.054538 0.78928 FALSE
17 151452 151584 697 8 41044 41194 296 1 wp 150 198 227 206 181 188 166 86 300 576 489 0.052481 0.19916 -0.15679 0.43501 FALSE
17 152233 152392 706 8 40230 40406 289 1 wp 118 161 231 222 181 189 160 104 379 627 470 -0.23231 0.24157 0.033565 0.9025 FALSE
17 153244 153358 718 8 39266 39380 275 1 wp 72 96 128 92 82 111 70 29 104 166 162 0.46336 -0.068732 0.07924 0.85969 FALSE
17 153611 153737 722 8 38872 39000 272 1 wp 145 103 124 118 110 100 59 50 113 127 137 0.59933 -0.46751 0.29564 0.46913 FALSE
17 153953 154103 725 8 38527 38672 270 1 wp 144 149 186 149 187 160 87 35 122 182 165 0.86384 -0.25172 0.33748 0.24312 FALSE
17 155011 155139 735 8 37487 37613 255 1 wp 132 169 180 175 175 165 94 61 152 253 269 0.48036 -0.13735 0.27225 0.2767 FALSE
17 155319 155464 737 8 37140 37299 252 1 wp 122 124 173 145 163 139 105 56 214 338 307 0.23911 0.19059 -0.056799 0.82434 FALSE
17 155624 155778 739 8 36851 36995 249 1 wp 127 105 162 157 133 146 134 59 248 373 364 -0.08943 0.14574 0.041503 0.86431 FALSE
17 155966 156108 741 8 36521 36660 247 1 wp 158 232 252 280 220 212 264 152 486 896 843 -0.52284 0.16768 0.022771 0.90566 FALSE
17 156114 156277 742 8 36349 36506 246 1 wp 187 241 303 251 286 206 330 211 617 1053 1189 -0.73197 0.13205 -0.068244 0.71065 FALSE
17 156572 156708 744 8 35923 36049 244 1 wp 132 204 247 171 208 187 251 130 381 663 613 -0.53019 -0.11131 0.11783 0.53811 FALSE
17 156716 156873 745 8 35755 35909 243 1 wp 81 191 177 194 147 160 268 129 428 702 699 -0.95297 -0.011672 0.22294 0.43096 FALSE
17 157153 157272 749 8 35357 35477 240 1 wp 93 151 199 175 170 121 276 149 407 669 672 -1.0922 -0.19539 0.31593 0.10455 FALSE
17 157285 157443 750 8 35185 35344 239 1 wp 110 220 229 152 159 184 300 223 526 952 838 -1.1108 -0.14528 0.031941 0.91906 FALSE
17 157453 157597 751 8 35030 35172 238 1 wp 93 173 211 168 150 155 299 226 500 862 762 -1.3543 -0.27193 0.32336 0.2783 FALSE
17 157606 157766 752 8 34861 35018 237 1 wp 75 158 159 176 166 166 286 165 415 835 709 -1.3604 -0.13747 0.56378 0.026879 FALSE
17 157771 157915 753 8 34713 34857 236 1 wp 162 197 243 200 193 173 316 211 468 902 801 -0.97602 -0.22926 0.181 0.33459 FALSE
17 158072 158228 754 8 34407 34562 235 1 wp 145 192 206 185 160 161 224 124 394 603 598 -0.49819 -0.034022 -0.029586 0.87929 FALSE
17 158238 158374 755 8 34256 34392 234 1 wp 135 189 259 211 192 196 194 127 373 655 635 -0.31097 0.11248 -0.020073 0.91724 FALSE
17 158410 158551 756 8 34081 34219 233 1 wp 159 195 209 191 188 203 200 126 452 726 679 -0.36263 0.26478 -0.1788 0.35452 FALSE
17 158569 158723 757 8 33909 34060 232 1 wp 127 190 206 177 147 200 183 136 370 702 644 -0.47741 0.13319 -0.076362 0.7904 FALSE
17 158714 158876 758 8 33760 33915 231 1 wp 96 140 184 164 134 153 119 84 300 471 464 -0.12721 0.3492 -0.19284 0.38867 FALSE
17 158877 159023 759 8 33607 33754 230 1 wp 94 167 164 162 117 181 113 58 247 459 338 0.17832 0.38994 -0.21638 0.59068 FALSE
17 159034 159196 760 8 33435 33593 229 1 wp 110 171 194 175 174 219 149 91 271 446 488 -0.17761 0.070538 0.24461 0.36229 FALSE
17 159509 159657 763 8 32976 33114 226 1 wp 82 135 161 162 143 177 117 63 196 354 307 -0.080901 0.015267 0.39523 0.16487 FALSE
17 159698 159852 764 8 32780 32935 225 1 wp 128 262 297 250 204 205 150 80 303 519 463 0.42073 0.25316 -0.2499 0.46544 FALSE
17 160237 160380 770 8 32264 32391 219 1 wp 111 218 270 199 204 227 156 99 304 435 452 0.043568 -0.020773 0.16647 0.60616 FALSE
17 160433 160561 771 8 32067 32216 217 1 wp 141 184 227 216 175 170 110 93 298 432 464 0.25185 0.28266 -0.21475 0.35104 FALSE
17 160838 160996 773 8 31633 31793 215 1 wp 170 217 276 203 191 179 333 190 583 995 1099 -0.80903 0.10266 -0.26794 0.15287 FALSE
17 161037 161185 774 8 31471 31613 214 1 wp 170 260 281 239 253 195 359 195 613 1135 1149 -0.78271 0.13682 -0.14698 0.42585 FALSE
17 161196 161358 775 8 31268 31427 213 1 wp 183 139 183 172 190 135 159 110 310 435 495 -0.24543 -0.052364 0.048014 0.84108 FALSE
17 161544 161699 778 8 30927 31073 211 1 wp 185 287 318 218 276 219 348 221 573 987 1114 -0.69313 -0.038401 -0.066064 0.73099 FALSE
17 161739 161918 779 8 30714 30866 210 1 wp 134 189 209 191 173 204 357 214 580 917 1001 -1.2556 -0.12103 0.26129 0.16512 FALSE
17 161922 162068 780 8 30562 30709 209 1 wp 103 188 216 163 160 164 346 194 519 1029 1058 -1.2483 0.0072872 -0.0086228 0.97119 FALSE
17 162073 162216 781 8 30416 30555 208 1 wp 151 220 264 215 253 188 372 200 580 1138 1060 -0.99433 0.030873 0.059224 0.76054 FALSE
17 162624 162780 784 8 29851 30004 205 1 wp 183 148 179 147 169 144 181 117 313 467 545 -0.36855 -0.10178 -0.022997 0.90982 FALSE
17 162798 162952 785 8 29678 29837 204 1 wp 174 181 217 187 167 194 168 109 320 519 516 -0.10647 0.037999 -0.061384 0.75801 FALSE
17 162962 163110 786 8 29518 29668 203 1 wp 169 217 287 202 200 223 186 106 348 632 589 0.051451 0.17874 -0.23367 0.22687 FALSE
17 163126 163288 787 8 29368 29499 202 1 wp 148 125 168 158 131 141 97 59 170 256 265 0.35614 -0.09426 0.091029 0.73563 FALSE
17 163300 163438 788 8 29191 29326 201 1 wp 161 168 233 170 171 195 89 52 190 284 289 0.84504 0.20082 -0.22148 0.35048 FALSE
17 163629 163777 790 8 28856 28998 199 1 wp 198 119 149 135 172 132 84 52 163 184 206 0.65778 -0.19163 0.10161 0.83275 FALSE
17 163797 163953 791 8 28686 28827 198 1 wp 191 162 194 176 165 119 145 73 197 285 355 0.21182 -0.28791 0.055377 0.82407 FALSE
17 163973 164125 792 8 28502 28655 197 1 wp 213 283 353 270 303 234 242 121 373 634 674 0.087848 -0.023394 -0.0069235 0.97056 FALSE
17 164131 164287 793 8 28364 28496 196 1 wp 187 124 176 158 178 110 93 64 150 278 263 0.4818 -0.14224 0.02202 0.95385 FALSE
17 164849 165005 797 8 27620 27778 190 1 wp 223 174 248 237 217 192 247 113 397 698 721 -0.26899 0.10944 -0.078265 0.70706 FALSE
17 165020 165176 798 8 27470 27604 189 1 wp 177 146 201 114 186 150 150 96 238 352 428 -0.060531 -0.21001 0.020499 0.93882 FALSE
17 165186 165328 799 8 27303 27449 188 1 wp 167 185 239 206 205 194 201 112 349 611 695 -0.22688 0.14909 -0.074328 0.70078 FALSE
17 165363 165521 802 8 27112 27267 185 1 wp 135 143 185 157 189 182 181 116 346 518 507 -0.51595 -0.035871 0.26619 0.18713 FALSE
17 165538 165654 804 8 26947 27097 184 1 wp 121 185 189 188 247 229 191 125 415 687 771 -0.51454 0.30055 0.16535 0.43778 FALSE
17 165861 166034 807 8 26590 26762 181 1 wp 150 156 173 173 172 155 216 126 383 542 628 -0.65304 -0.054943 0.14712 0.45598 FALSE
17 166064 166195 808 8 26437 26563 180 1 wp 159 254 290 242 233 227 351 166 641 919 1017 -0.68681 0.10747 -0.060818 0.743 FALSE
17 166203 166359 809 8 26258 26419 179 1 wp 195 265 277 252 195 232 347 163 561 900 1105 -0.58385 0.10418 -0.1806 0.41317 FALSE
17 166501 166663 810 8 25966 26127 178 1 wp 202 183 258 213 200 202 292 138 480 655 930 -0.53648 0.042758 -0.067963 0.76355 FALSE
17 166674 166829 811 8 25819 25951 177 1 wp 180 128 176 133 154 144 222 128 358 433 628 -0.6621 -0.21619 0.072719 0.7878 FALSE
17 166839 166972 812 8 25665 25795 176 1 wp 90 169 190 172 161 156 190 101 378 524 591 -0.52315 0.13558 0.038876 0.85656 FALSE
17 167000 167149 813 8 25481 25627 175 1 wp 103 157 158 150 122 153 154 102 291 516 519 -0.45418 0.10619 -0.037784 0.86904 FALSE
17 167153 167316 814 8 25313 25457 174 1 wp 124 172 236 159 171 144 158 101 277 448 463 -0.13014 -0.055464 -0.060974 0.76945 FALSE
17 167511 167658 816 8 24970 25112 172 1 wp 184 209 266 216 243 191 122 95 202 314 375 0.42837 -0.23599 0.25406 0.21711 FALSE
17 168075 168231 822 8 24394 24542 165 1 wp 179 165 209 173 196 159 98 52 112 205 215 0.75174 -0.41939 0.38169 0.12836 FALSE
17 168236 168394 823 8 24226 24388 163 1 wp 139 130 154 161 160 144 73 40 81 177 197 0.77581 -0.25932 0.42238 0.18379 FALSE
17 168898 169042 829 8 23593 23725 155 1 wp 166 153 219 176 160 186 98 55 147 193 203 0.67109 -0.39472 0.39524 0.11512 FALSE
17 169049 169205 831 8 23418 23573 153 1 wp 125 178 214 163 190 191 83 66 138 240 240 0.60798 -0.22804 0.35265 0.182 FALSE
17 169213 169373 832 8 23264 23406 152 1 wp 162 154 211 163 139 107 66 56 100 193 188 0.92629 -0.31672 -0.017115 0.95378 FALSE
17 169532 169682 834 8 22919 23067 149 1 wp 133 147 165 161 143 159 107 57 185 308 297 0.30822 0.034221 0.059501 0.81369 FALSE
17 169846 170007 836 8 22635 22778 147 1 wp 160 184 209 171 166 161 148 82 277 411 428 0.12739 0.047561 -0.16266 0.43977 FALSE
17 170166 170323 838 8 22275 22436 144 1 wp 144 148 170 133 144 132 201 102 303 450 504 -0.51693 -0.17358 0.029872 0.88649 FALSE
17 170336 170518 839 8 22107 22267 143 1 wp 158 187 208 166 156 158 217 92 313 533 576 -0.2724 -0.018425 -0.14912 0.45426 FALSE
17 170860 170992 841 8 21631 21757 141 1 wp 140 86 106 92 109 76 55 21 67 135 111 1.076 -0.1548 -0.11306 0.83486 FALSE
17 171498 171650 846 8 21001 21129 136 1 wp 127 155 148 119 109 118 71 55 148 168 186 0.60202 -0.24999 -0.033559 0.91895 FALSE
17 171987 172148 854 8 20459 20616 128 1 wp 172 173 215 208 202 183 145 70 294 405 381 0.25481 0.12249 -0.0057491 0.97802 FALSE
17 172180 172336 855 8 20293 20421 127 1 wp 170 145 230 176 199 123 146 112 232 384 378 -0.10964 -0.33663 0.23883 0.37461 FALSE
17 172341 172504 856 8 20117 20269 126 1 wp 110 155 162 163 159 155 154 91 318 543 476 -0.34587 0.20735 -0.0084486 0.96827 FALSE
17 172471 172613 857 8 20013 20140 125 1 wp 103 147 171 143 131 162 177 93 301 565 490 -0.49995 0.090765 0.010278 0.96436 FALSE
17 172621 172784 858 8 19840 19999 124 1 wp 96 219 234 195 174 197 223 152 463 755 673 -0.64609 0.071862 0.038395 0.90033 FALSE
17 172772 172937 859 8 19660 19842 123 1 wp 120 188 199 149 180 176 236 134 382 681 622 -0.6929 -0.056673 0.095255 0.62387 FALSE
17 172976 173120 860 8 19499 19647 122 1 wp 117 146 196 163 155 155 160 114 358 443 508 -0.43034 0.012941 0.077926 0.70696 FALSE
17 173150 173282 861 8 19345 19479 121 1 wp 152 208 229 181 197 222 190 121 367 565 515 -0.23736 -0.02331 0.09594 0.65025 FALSE
17 173919 174087 864 8 18542 18704 119 1 wp 185 153 213 168 169 154 60 43 90 144 160 1.2622 -0.32922 0.19397 0.50668 FALSE
17 174114 174271 865 8 18356 18503 118 1 wp 177 233 311 214 266 251 83 49 136 265 214 1.2887 -0.028624 0.10317 0.69848 FALSE
17 174274 174424 866 8 18220 18348 117 1 wp 205 290 276 253 247 213 103 75 167 300 331 0.95322 -0.1132 0.031573 0.89046 FALSE
17 174460 174604 867 8 18027 18153 116 1 wp 161 236 265 249 226 260 108 79 217 343 335 0.64497 -0.0052882 0.20705 0.41523 FALSE
17 174644 174794 869 8 17841 18001 115 1 wp 151 223 270 216 223 206 146 104 334 484 524 0.19119 0.17009 -0.12 0.54404 FALSE
17 174808 174978 870 8 17654 17816 114 1 wp 125 186 198 198 162 212 193 83 379 568 609 -0.22882 0.2949 -0.076256 0.76597 FALSE
17 174966 175108 872 8 17516 17643 112 1 wp 179 197 272 234 226 207 246 133 541 740 810 -0.37006 0.24252 -0.15723 0.40608 FALSE
17 175129 175283 874 8 17347 17504 110 1 wp 184 203 283 240 225 203 369 213 781 1081 1199 -0.94913 0.16423 -0.12471 0.49936 FALSE
17 175294 175450 875 8 17176 17334 109 1 wp 127 145 198 174 171 187 259 171 543 787 878 -1.0389 0.10761 0.11852 0.53659 FALSE
17 175627 175779 878 8 16851 17001 106 1 wp 140 186 212 189 178 162 295 151 607 1044 1019 -0.86302 0.34917 -0.3337 0.080435 FALSE
17 175852 176002 880 8 16631 16771 105 1 wp 154 202 261 189 193 180 306 162 549 877 931 -0.74493 0.098641 -0.18617 0.32364 FALSE
17 176536 176689 885 8 15934 16086 101 1 wp 143 161 252 207 184 161 257 122 439 759 845 -0.58398 0.1963 -0.15757 0.41317 FALSE
17 176721 176879 886 8 15781 15907 100 1 wp 135 203 231 193 161 173 245 131 425 724 736 -0.54561 0.086383 -0.15056 0.43223 FALSE
17 176898 177033 887 8 15594 15712 99 1 wp 118 157 206 147 147 107 139 64 233 320 378 0.11088 -0.015684 -0.20303 0.39212 FALSE
17 177333 177507 889 8 15098 15280 97 1 wp 129 132 153 136 145 119 74 35 135 249 216 0.80865 0.23501 -0.25703 0.42443 FALSE
17 177656 177800 891 8 14823 14962 94 1 wp 110 182 194 170 174 158 109 54 146 333 317 0.439 0.032715 0.059914 0.82284 FALSE
17 177807 177945 892 8 14681 14814 93 1 wp 127 184 234 199 207 180 93 58 226 355 327 0.68951 0.34908 -0.19578 0.38747 FALSE
17 177968 178118 893 8 14500 14653 92 1 wp 138 161 210 190 180 172 121 72 193 445 342 0.24666 0.082985 0.051105 0.81673 FALSE
17 178708 178876 903 8 13737 13897 82 1 wp 144 148 150 175 185 152 109 70 214 349 333 0.16239 0.074819 0.16006 0.49435 FALSE
17 178867 179013 904 8 13581 13732 81 1 wp 149 183 203 159 159 149 105 57 210 313 313 0.58581 0.14 -0.29941 0.20699 FALSE
17 179043 179171 905 8 13452 13576 80 1 wp 142 133 180 150 168 140 98 67 177 290 303 0.30358 -0.039186 0.083205 0.74162 FALSE
17 179517 179663 908 8 12960 13097 77 1 wp 176 122 171 146 160 142 107 87 267 310 406 0.095198 0.069239 -0.11494 0.72772 FALSE
17 179680 179830 909 8 12792 12942 76 1 wp 165 186 229 197 201 171 164 107 286 482 559 -0.059646 0.026072 -0.016709 0.93321 FALSE
17 179844 180005 910 8 12645 12776 75 1 wp 191 229 270 223 238 198 224 141 417 609 786 -0.23674 0.054365 -0.083859 0.65761 FALSE
17 180294 180444 913 8 12181 12315 73 1 wp 122 195 220 188 193 196 120 80 250 365 384 0.25809 0.073321 0.079593 0.71839 FALSE
17 180476 180622 914 8 11995 12166 72 1 wp 126 185 206 185 184 185 153 83 261 397 412 -0.012463 -0.050634 0.19502 0.35281 FALSE
17 180638 180794 915 8 11831 11980 71 1 wp 115 178 203 192 163 186 170 107 258 552 448 -0.32692 -0.087958 0.26595 0.31599 FALSE
17 180805 180962 916 8 11663 11808 70 1 wp 137 199 269 200 207 195 237 153 309 645 571 -0.54516 -0.30966 0.359 0.11448 FALSE
17 180977 181131 917 8 11485 11635 69 1 wp 144 142 202 180 180 162 177 102 304 388 463 -0.34112 -0.17861 0.31616 0.12458 FALSE
17 181164 181291 919 8 11326 11457 67 1 wp 141 165 183 191 178 191 163 113 355 492 582 -0.33476 0.11821 0.11509 0.56675 FALSE
17 181327 181475 920 8 11145 11293 66 1 wp 144 176 228 183 168 140 253 146 397 627 652 -0.69339 -0.1707 0.053707 0.78017 FALSE
17 181531 181672 922 8 10958 11088 64 1 wp 126 176 174 131 112 111 225 145 284 462 572 -0.7918 -0.43504 0.043372 0.83235 FALSE
17 181679 181836 923 8 10798 10948 63 1 wp 202 162 267 171 192 157 240 127 339 534 637 -0.35641 -0.19958 -0.040892 0.83147 FALSE
17 181919 182031 924 8 10587 10699 62 1 wp 132 134 205 139 176 122 195 135 384 583 608 -0.6589 -0.0020659 -0.064981 0.74584 FALSE
17 182196 182344 928 8 10271 10405 60 1 wp 149 237 233 206 223 171 333 190 625 1252 1074 -0.90273 0.24099 -0.2504 0.29115 FALSE
17 182354 182510 929 8 10112 10262 59 1 wp 162 207 247 168 193 183 312 188 466 938 826 -0.8537 -0.10543 -0.030704 0.87249 FALSE
17 182921 183091 932 8 9525 9679 56 1 wp 127 190 209 180 144 205 292 147 469 915 811 -0.87035 0.086856 -0.023323 0.92981 FALSE
17 183102 183250 933 8 9396 9544 55 1 wp 92 173 201 180 142 147 315 166 437 954 827 -1.1965 -0.04795 0.11653 0.69555 FALSE
17 183238 183396 935 8 9248 9380 54 1 wp 120 152 238 125 127 143 323 175 476 843 768 -1.1197 -0.17026 -0.14027 0.46751 FALSE
17 183406 183554 936 8 9075 9203 52 1 wp 119 191 198 196 159 174 356 174 591 1056 994 -1.1887 0.090133 0.012876 0.94893 FALSE
17 183703 183863 938 8 8780 8923 49 1 wp 106 187 185 149 157 168 379 218 473 975 941 -1.4718 -0.26666 0.30276 0.20504 FALSE
17 184090 184200 940 8 8398 8529 45 1 wp 114 132 178 124 129 127 251 124 268 390 593 -0.95423 -0.50091 0.38985 0.11123 FALSE
17 184256 184374 941 8 8202 8362 44 1 wp 101 134 161 187 207 168 352 201 385 724 820 -1.6302 -0.46099 1.0062 1.2568e-07 FALSE
17 185355 185510 954 8 7117 7268 30 1 wp 106 195 245 205 191 179 348 227 503 1045 858 -1.2666 -0.21507 0.35261 0.21253 FALSE
17 185540 185701 955 8 6919 7078 29 1 wp 139 191 232 168 191 166 262 158 504 766 848 -0.73703 0.087676 -0.14165 0.45716 FALSE
17 185712 185878 956 8 6770 6905 28 1 wp 152 106 145 139 150 135 152 98 246 328 382 -0.45511 -0.30887 0.40581 0.094159 FALSE
17 185878 186042 957 8 6578 6738 27 1 wp 195 178 260 207 210 155 186 128 356 526 557 -0.15322 -0.05746 -0.053882 0.78124 FALSE
17 186197 186343 958 8 6260 6406 26 1 wp 114 223 240 208 166 177 302 167 505 865 902 -0.85476 0.030769 -0.043148 0.8461 FALSE
17 186567 186760 961 8 5884 6078 23 1 wp 152 200 249 181 174 169 588 339 893 1682 1556 -1.7777 -0.098508 -0.053655 0.76782 FALSE
17 186827 186981 964 8 5638 5789 19 1 wp 141 164 237 181 174 170 502 296 814 1289 1327 -1.717 -0.14095 0.14388 0.43815 FALSE
17 187132 187289 967 8 5306 5479 16 1 wp 99 167 189 187 159 203 331 210 673 956 934 -1.4203 0.0058955 0.32102 0.14236 FALSE
17 187519 187657 971 8 4963 5073 11 1 wp 86 161 191 170 163 169 192 88 295 447 529 -0.48874 -0.034131 0.29035 0.25875 FALSE
17 188213 188360 974 8 4271 4413 8 1 wp 237 221 287 200 279 166 160 79 264 370 491 0.51999 0.0086398 -0.19387 0.45767 FALSE
17 188364 188523 975 8 4087 4232 7 1 wp 173 171 215 140 192 105 166 89 297 469 570 -0.0012217 0.14561 -0.47578 0.031812 FALSE
17 189001 189129 979 8 3504 3634 1 1 wp 121 105 155 70 95 108 99 63 229 283 303 0.076792 0.10411 -0.53952 0.078245 FALSE
17 44968 45100 1 8 147508 147642 109 2 wp 244 253 290 165 193 152 300 160 361 512 626 -0.35423 -0.52719 -0.07002 0.7093 FALSE
17 45126 45276 2 8 147353 147475 107 2 wp 204 204 289 198 203 149 341 177 418 723 778 -0.70753 -0.3507 0.04601 0.80538 FALSE
17 45285 45453 3 8 147141 147320 105 2 wp 199 217 277 172 204 200 315 179 436 751 874 -0.65643 -0.19555 -0.029473 0.87478 FALSE
17 45614 45772 5 8 146837 146997 100 2 wp 188 268 302 261 202 212 292 191 582 1054 990 -0.51706 0.17591 -0.2988 0.12333 FALSE
17 45941 46087 7 8 146509 146663 97 2 wp 104 153 164 157 139 155 111 54 255 418 424 0.21841 0.50474 -0.36088 0.13149 FALSE
17 46109 46257 8 8 146347 146510 96 2 wp 160 142 165 131 166 123 92 54 218 275 408 0.54444 0.38208 -0.51423 0.048035 FALSE
17 46273 46426 9 8 146202 146346 95 2 wp 159 194 202 192 189 171 123 45 239 379 423 0.61804 0.41963 -0.39513 0.073162 FALSE
17 46423 46582 10 8 146025 146192 93 2 wp 154 145 209 169 160 194 119 51 206 351 400 0.4608 0.26693 -0.17768 0.48055 FALSE
17 46788 46911 14 8 145682 145816 90 2 wp 169 167 186 166 187 153 94 49 160 275 281 0.74267 0.085051 -0.10475 0.67237 FALSE
17 47094 47220 19 8 145383 145536 85 2 wp 147 138 172 179 184 168 67 57 177 327 278 0.7111 0.38014 -0.13194 0.60524 FALSE
17 47208 47366 20 8 145248 145387 84 2 wp 165 151 198 121 149 134 79 65 151 221 214 0.65911 -0.24128 -0.072459 0.79148 FALSE
17 47407 47559 22 8 145028 145193 82 2 wp 211 234 243 245 255 202 103 76 192 343 347 0.78781 0.031948 0.022645 0.91387 FALSE
17 47602 47748 24 8 144859 144985 79 2 wp 133 196 188 161 162 185 103 82 164 306 261 0.29718 -0.30764 0.3242 0.28106 FALSE
17 48427 48583 29 8 144029 144173 76 2 wp 162 80 126 87 123 83 30 26 64 78 57 1.5402 -0.41959 0.0853 0.90613 FALSE
17 48881 49023 31 8 143586 143731 74 2 wp 201 138 156 159 164 107 75 50 100 138 152 0.85367 -0.61145 0.39904 0.4051 FALSE
17 49046 49180 32 8 143430 143558 73 2 wp 150 163 206 204 181 153 113 58 235 295 358 0.46617 0.15847 -0.070694 0.75589 FALSE
17 49329 49489 34 8 143121 143269 71 2 wp 174 169 230 192 182 159 248 131 404 637 686 -0.53921 -0.045631 -0.022146 0.90801 FALSE
17 49500 49640 35 8 142949 143103 70 2 wp 189 223 270 229 245 227 311 202 484 818 898 -0.75145 -0.16743 0.24727 0.18317 FALSE
17 49665 49837 36 8 142774 142920 69 2 wp 172 172 226 225 258 155 275 173 433 650 776 -0.80766 -0.20277 0.39448 0.036046 FALSE
17 50063 50219 38 8 142387 142541 67 2 wp 156 181 223 208 204 156 200 130 372 495 672 -0.39633 -0.032379 0.088513 0.64853 FALSE
17 50233 50367 39 8 142238 142371 66 2 wp 151 203 239 199 205 201 183 103 389 559 610 -0.095094 0.21378 -0.14068 0.47171 FALSE
17 50390 50547 40 8 142060 142212 65 2 wp 169 277 269 250 318 237 217 169 428 717 662 -0.30638 -0.061062 0.26837 0.31468 FALSE
17 50551 50701 41 8 141906 142056 64 2 wp 135 246 332 303 273 237 190 112 337 574 554 0.059852 0.029415 0.22605 0.42298 FALSE
17 50725 50871 42 8 141733 141877 63 2 wp 166 268 260 236 228 253 169 83 260 446 417 0.33513 -0.067099 0.15956 0.54128 FALSE
17 50884 51028 43 8 141574 141726 62 2 wp 133 210 217 227 198 215 141 81 248 347 369 0.18655 -0.11125 0.34895 0.11764 FALSE
17 51052 51196 44 8 141411 141560 61 2 wp 122 215 226 176 189 207 136 53 208 365 316 0.4711 0.045733 0.033507 0.92086 FALSE
17 51340 51496 47 8 141109 141262 59 2 wp 193 271 310 278 290 278 133 80 241 391 359 0.70823 -0.021645 0.19457 0.32894 FALSE
17 51539 51692 48 8 140913 141093 58 2 wp 165 220 222 235 243 208 104 52 194 312 292 0.82958 0.12877 0.080701 0.71336 FALSE
17 51670 51825 49 8 140814 140932 57 2 wp 200 250 265 197 200 183 130 71 142 303 281 0.69427 -0.40107 0.13357 0.52964 FALSE
17 51826 51963 50 8 140641 140781 54 2 wp 168 150 199 214 186 160 59 47 122 218 187 1.1209 0.046374 0.098679 0.71503 FALSE
17 52001 52137 53 8 140466 140624 53 2 wp 174 184 206 205 214 202 84 50 146 216 208 0.93394 -0.14459 0.31515 0.19082 FALSE
17 52893 53045 65 8 139561 139689 42 2 wp 206 96 146 127 171 110 74 42 117 156 169 0.84954 -0.29066 0.14094 0.82754 FALSE
17 53064 53219 66 8 139395 139546 41 2 wp 199 138 167 133 187 141 77 45 122 206 222 0.92937 -0.081555 -0.042758 0.91846 FALSE
17 53315 53479 67 8 139143 139290 40 2 wp 192 121 176 158 187 131 141 78 227 290 351 0.040627 -0.23459 0.20595 0.53776 FALSE
17 53488 53638 68 8 138964 139122 39 2 wp 184 196 207 175 176 223 139 77 250 383 455 0.31366 0.090098 -0.086519 0.73663 FALSE
17 53655 53813 69 8 138796 138950 38 2 wp 225 199 268 180 259 174 140 64 214 341 386 0.64884 -0.016159 -0.13248 0.60411 FALSE
17 53822 53989 70 8 138653 138783 37 2 wp 149 121 145 114 138 118 115 67 190 296 294 0.058881 -0.1384 -0.0055796 0.98343 FALSE
17 53994 54143 71 8 138491 138613 36 2 wp 182 196 219 171 205 139 188 121 338 393 448 -0.2003 -0.29505 0.10814 0.59314 FALSE
17 54142 54300 72 8 138307 138470 35 2 wp 169 197 203 185 214 223 155 81 276 465 483 0.14077 0.13661 0.026619 0.89554 FALSE
17 54470 54610 75 8 138001 138145 31 2 wp 149 172 211 194 190 166 145 82 212 357 345 0.084455 -0.23118 0.3172 0.13849 FALSE
17 54636 54782 76 8 137826 137971 30 2 wp 149 155 183 151 197 134 110 68 196 240 311 0.3056 -0.16717 0.17978 0.45604 FALSE
17 54765 54911 77 8 137675 137811 29 2 wp 129 164 159 144 171 106 131 95 204 301 351 -0.16335 -0.34617 0.2663 0.27081 FALSE
17 55082 55252 79 8 137353 137483 26 2 wp 133 224 247 269 169 249 229 119 440 775 627 -0.34649 0.18358 0.063813 0.84793 FALSE
17 55577 55726 82 8 136876 137013 23 2 wp 203 201 243 159 200 172 288 162 477 681 874 -0.61287 -0.067139 -0.18567 0.32535 FALSE
17 56042 56194 84 8 136402 136548 22 2 wp 234 363 414 321 308 286 392 204 577 1059 948 -0.37891 -0.11822 0.022375 0.90576 FALSE
17 56228 56366 85 8 136235 136365 21 2 wp 193 227 303 216 242 200 248 161 459 777 737 -0.34412 0.013557 -0.10627 0.57158 FALSE
17 56388 56528 86 8 136068 136203 20 2 wp 135 151 172 163 156 124 139 71 265 372 373 -0.0046027 0.050858 -0.068046 0.76508 FALSE
17 56540 56688 87 8 135905 136055 19 2 wp 160 173 218 169 176 183 142 74 237 386 390 0.21507 -0.0034008 -0.016867 0.93705 FALSE
17 56730 56862 88 8 135738 135895 18 2 wp 146 170 182 166 179 170 105 68 230 388 343 0.37622 0.22615 -0.14396 0.52641 FALSE
17 56873 57013 89 8 135588 135736 17 2 wp 122 242 227 229 192 192 111 69 255 430 349 0.54995 0.279 -0.17828 0.60439 FALSE
17 57058 57192 90 8 135407 135572 16 2 wp 127 193 175 202 201 206 91 59 203 376 302 0.57111 0.30116 0.03421 0.89371 FALSE
17 57512 57662 94 8 134935 135081 11 2 wp 127 181 214 178 192 219 80 48 143 274 276 0.8699 0.17412 0.054604 0.85057 FALSE
17 57682 57832 95 8 134763 134932 10 2 wp 165 187 203 272 227 190 82 51 153 255 270 0.9172 0.098716 0.24186 0.29824 FALSE
17 58368 58519 104 8 134097 134225 2 2 wp 235 159 207 155 181 125 67 51 95 188 135 1.1872 -0.46234 0.082468 0.85917 FALSE
17 58564 58702 105 8 133907 134027 1 2 wp 232 154 226 190 226 176 124 56 181 307 289 0.67187 -0.099355 0.067908 0.84217 FALSE
17 27432 27582 12 8 166114 166262 49 3 wp 246 173 238 158 137 113 83 37 131 225 239 1.3627 0.091939 -0.76582 0.06124 FALSE
17 27769 27921 16 8 165774 165924 46 3 wp 216 173 213 162 195 151 104 56 162 273 315 0.79107 -0.018176 -0.20894 0.44338 FALSE
17 28873 29021 29 8 164613 164812 34 3 wp 141 174 192 218 214 218 82 56 259 410 378 0.72269 0.678 -0.28083 0.21142 FALSE
17 29070 29192 32 8 164476 164625 33 3 wp 142 143 172 151 160 164 70 51 212 272 278 0.75771 0.41656 -0.32508 0.22155 FALSE
17 29956 30090 43 8 163573 163711 28 3 wp 152 135 166 230 163 192 46 39 183 343 360 1.2428 1.0831 -0.68361 0.037234 FALSE
17 30242 30386 46 8 163286 163421 26 3 wp 158 248 227 192 151 182 88 46 221 474 376 1.1106 0.75239 -0.98129 0.0044457 FALSE
17 30412 30546 48 8 163132 163281 25 3 wp 135 189 210 182 208 181 91 75 285 437 431 0.50962 0.53329 -0.39599 0.068944 FALSE
17 30710 30848 50 8 162848 162976 23 3 wp 84 104 158 127 150 140 75 45 258 364 305 0.36223 0.73215 -0.40623 0.1586 FALSE
17 31016 31156 52 8 162541 162675 21 3 wp 108 163 173 145 138 134 163 77 257 434 391 -0.24088 -0.046702 -0.0018271 0.99348 FALSE
17 31320 31480 54 8 162216 162364 19 3 wp 88 167 165 146 142 148 168 116 336 722 527 -0.62118 0.19557 -0.089605 0.79903 FALSE
17 31501 31649 55 8 162049 162197 18 3 wp 117 177 188 171 175 147 166 122 341 558 486 -0.43408 0.0036966 0.068505 0.75633 FALSE
17 31653 31807 56 8 161894 162044 17 3 wp 141 199 243 178 217 205 215 146 384 817 621 -0.49143 0.053617 0.040044 0.88754 FALSE
17 31826 31970 57 8 161731 161869 16 3 wp 222 374 403 300 301 240 281 156 427 922 774 0.04147 0.022216 -0.22508 0.40836 FALSE
17 33840 34001 72 8 159696 159855 3 3 wp 87 122 173 126 127 131 182 94 136 298 201 -0.67977 -1.0327 1.0986 2.1693e-05 FALSE
17 34159 34309 73 8 159424 159564 1 3 wp 129 107 153 138 120 115 68 47 112 212 133 0.59582 -0.26272 0.23509 0.50482 FALSE
6 769754 769902 4 20 21132 21278 170 4 wp 167 248 348 274 286 237 131 83 224 454 450 0.65398 0.12178 -2.151e-05 0.99993 FALSE
6 769913 770063 5 20 20980 21118 169 4 wp 177 184 205 171 191 183 92 63 177 280 279 0.71803 -0.005094 -0.017962 0.93837 FALSE
6 770439 770603 8 20 20449 20599 166 4 wp 235 230 278 223 229 206 239 143 434 580 758 -0.18311 -0.029411 -0.11454 0.54314 FALSE
6 770712 770854 10 20 20181 20321 164 4 wp 124 156 186 193 167 140 158 89 271 478 480 -0.22955 0.067663 0.071867 0.73342 FALSE
6 770838 770973 11 20 20050 20188 163 4 wp 144 206 251 251 217 224 291 166 463 713 753 -0.75735 -0.16074 0.4124 0.027645 FALSE
6 771035 771210 12 20 19862 20006 162 4 wp 180 270 250 222 198 186 276 192 382 710 743 -0.58863 -0.31779 0.14314 0.53491 FALSE
6 771193 771351 13 20 19683 19837 161 4 wp 146 219 217 219 190 185 211 146 425 673 693 -0.45966 0.06593 0.0013986 0.99417 FALSE
6 771377 771538 14 20 19537 19654 160 4 wp 144 208 252 189 192 174 234 120 317 546 589 -0.37036 -0.20314 0.12737 0.5088 FALSE
6 772320 772476 27 20 18548 18688 147 4 wp 129 175 192 165 128 168 131 69 149 262 276 0.17326 -0.4618 0.40269 0.10358 FALSE
6 772622 772768 31 20 18265 18398 143 4 wp 174 199 202 200 203 178 132 74 171 272 256 0.34789 -0.47086 0.51368 0.019063 FALSE
6 773042 773190 35 20 17840 17990 139 4 wp 132 182 226 232 202 206 114 58 182 357 310 0.50739 0.063383 0.22973 0.29845 FALSE
6 773474 773618 39 20 17404 17551 133 4 wp 169 210 237 202 196 177 112 65 180 295 254 0.65434 -0.1923 0.13001 0.55786 FALSE
6 773650 773790 40 20 17234 17391 131 4 wp 123 159 151 172 165 178 96 49 168 309 271 0.45264 0.13237 0.15165 0.55448 FALSE
6 774160 774325 45 20 16708 16870 126 4 wp 144 114 169 127 174 111 86 77 151 206 155 0.18261 -0.61766 0.58985 0.11834 FALSE
6 774349 774507 46 20 16541 16678 125 4 wp 149 142 191 136 152 164 186 108 310 409 484 -0.43122 -0.19898 0.14698 0.47803 FALSE
6 774516 774678 47 20 16372 16522 124 4 wp 147 166 231 196 217 184 259 161 430 639 795 -0.78754 -0.10579 0.28352 0.13491 FALSE
6 774670 774830 48 20 16190 16362 123 4 wp 147 190 224 226 229 172 424 198 594 843 1050 -1.2692 -0.21453 0.41194 0.030991 FALSE
6 774987 775141 50 20 15891 16042 121 4 wp 172 149 217 163 175 132 295 163 400 555 804 -0.90634 -0.30432 0.14229 0.50591 FALSE
6 775460 775604 53 20 15419 15557 119 4 wp 159 147 186 125 110 115 117 72 202 263 306 0.23495 -0.20701 -0.25097 0.32653 FALSE
6 775622 775764 54 20 15263 15423 118 4 wp 198 269 318 275 220 246 186 106 369 678 664 0.27715 0.29932 -0.33564 0.081336 FALSE
6 775776 775936 55 20 15090 15247 117 4 wp 203 210 253 146 160 138 146 114 238 457 384 0.18492 -0.22561 -0.32646 0.12057 FALSE
6 776101 776255 57 20 14791 14917 115 4 wp 136 207 215 176 169 169 96 58 186 297 255 0.706 0.025731 -0.10169 0.66778 FALSE
6 776424 776564 60 20 14459 14594 113 4 wp 134 156 160 147 147 151 63 47 144 207 175 0.87079 0.012973 0.0029507 0.99225 FALSE
6 776896 777030 63 20 13987 14144 107 4 wp 100 132 140 182 183 146 86 48 148 245 306 0.33281 0.12905 0.36201 0.19521 FALSE
6 776980 777139 64 20 13842 13984 106 4 wp 153 136 191 139 118 100 94 51 124 185 188 0.5914 -0.44971 0.054843 0.85841 FALSE
6 777168 777316 66 20 13727 13855 105 4 wp 206 154 232 136 175 123 75 52 164 190 197 1.0606 -0.11076 -0.31298 0.35376 FALSE
6 777526 777661 68 20 13358 13510 103 4 wp 177 119 158 125 152 112 118 61 209 257 338 0.23591 -0.046972 -0.16612 0.62704 FALSE
6 777771 777928 69 20 13095 13253 102 4 wp 169 143 187 148 161 153 200 106 300 450 541 -0.42348 -0.15946 0.080068 0.694 FALSE
6 777935 778095 70 20 12923 13074 101 4 wp 136 151 208 168 194 138 167 88 365 515 592 -0.18507 0.30193 -0.24836 0.22505 FALSE
6 778108 778232 71 20 12791 12917 100 4 wp 133 180 191 171 145 152 178 84 348 534 518 -0.18181 0.20297 -0.27079 0.18829 FALSE
6 778269 778416 72 20 12603 12732 99 4 wp 198 202 216 177 209 176 142 90 317 433 434 0.26629 0.11901 -0.22506 0.269 FALSE
6 778421 778571 73 20 12452 12597 98 4 wp 174 168 204 204 193 146 155 94 278 470 480 -0.010718 0.051086 -0.031489 0.87769 FALSE
6 778580 778730 74 20 12293 12439 97 4 wp 166 175 243 214 227 167 133 66 227 353 404 0.41647 0.073524 0.022471 0.9155 FALSE
6 778738 778897 75 20 12146 12284 96 4 wp 153 183 217 218 218 176 95 58 181 323 288 0.70388 0.12449 0.057643 0.80006 FALSE
6 778911 779051 76 20 11971 12119 95 4 wp 151 126 170 141 159 125 72 43 127 157 194 0.81855 -0.17527 0.12858 0.68357 FALSE
6 779067 779215 78 20 11812 11950 94 4 wp 151 145 206 162 185 167 84 46 107 196 211 0.80693 -0.26754 0.3425 0.20805 FALSE
6 779411 779545 81 20 11506 11656 91 4 wp 162 230 235 232 176 160 78 45 173 227 226 1.2055 0.12943 -0.23717 0.41931 FALSE
6 779550 779713 82 20 11328 11495 90 4 wp 146 181 224 155 197 154 66 40 117 184 214 1.2239 0.029861 -0.11188 0.68586 FALSE
6 779700 779843 83 20 11176 11323 88 4 wp 116 131 169 142 157 153 66 32 136 200 201 0.95367 0.23963 -0.075145 0.81539 FALSE
6 779850 780007 85 20 11029 11185 86 4 wp 142 240 229 219 219 237 89 64 164 293 285 0.82163 -0.00061724 0.19067 0.53803 FALSE
6 779997 780140 86 20 10889 11027 84 4 wp 158 157 201 166 180 158 65 48 139 200 198 1.0274 -0.0020765 0.0029301 0.9915 FALSE
6 780327 780499 90 20 10545 10696 80 4 wp 138 131 154 151 149 145 70 47 127 192 220 0.70374 -0.055009 0.15728 0.60818 FALSE
6 780515 780667 91 20 10351 10509 79 4 wp 166 165 214 199 207 134 108 68 206 292 338 0.48011 0.0035122 0.012154 0.95707 FALSE
6 780669 780825 92 20 10195 10336 78 4 wp 133 189 234 170 194 183 126 67 230 460 420 0.37926 0.27552 -0.25034 0.243 FALSE
6 780837 780969 93 20 10056 10180 77 4 wp 118 153 147 159 146 157 129 72 197 371 350 -0.078392 -0.057528 0.23607 0.31955 FALSE
6 781124 781280 94 20 9742 9885 76 4 wp 214 216 320 240 222 167 233 133 395 635 786 -0.11556 0.057407 -0.27135 0.15103 FALSE
6 781313 781457 95 20 9578 9702 75 4 wp 136 135 175 157 147 145 147 80 348 463 564 -0.16359 0.37066 -0.32356 0.13148 FALSE
6 781448 781605 96 20 9414 9571 74 4 wp 121 108 144 163 122 134 141 66 271 425 410 -0.27066 0.20259 0.0007046 0.99763 FALSE
6 781614 781766 97 20 9263 9415 73 4 wp 137 130 166 166 140 138 106 71 292 376 378 0.1363 0.33235 -0.26206 0.26545 FALSE
6 781779 781919 98 20 9101 9232 72 4 wp 136 138 175 182 151 152 124 86 215 321 345 -0.065045 -0.1871 0.33516 0.1437 FALSE
6 781932 782097 99 20 8925 9088 71 4 wp 181 206 274 222 242 173 147 100 241 392 443 0.25479 -0.14049 0.12534 0.5313 FALSE
6 782102 782229 100 20 8793 8941 70 4 wp 135 155 212 178 188 175 101 54 216 359 309 0.54981 0.2832 -0.12943 0.5791 FALSE
6 782733 782903 108 20 8141 8281 62 4 wp 133 161 218 159 170 154 85 44 153 219 230 0.84386 0.00019458 -0.036302 0.8923 FALSE
6 783177 783331 113 20 7690 7824 54 4 wp 129 149 206 141 162 135 78 55 137 229 206 0.6888 -0.15394 0.055715 0.84376 FALSE
6 783833 783977 121 20 7043 7185 45 4 wp 147 99 150 150 159 146 61 36 102 172 157 0.895 -0.09056 0.31667 0.35264 FALSE
6 784680 784830 130 20 6188 6336 35 4 wp 175 228 251 211 236 226 197 92 294 484 544 0.053172 -0.036054 0.1172 0.54613 FALSE
6 785301 785428 134 20 5594 5720 31 4 wp 130 128 157 139 146 146 151 68 261 391 440 -0.19428 0.10109 -0.011095 0.96132 FALSE
6 785441 785608 135 20 5419 5580 30 4 wp 182 166 224 135 173 131 188 103 278 495 538 -0.16185 -0.078394 -0.27102 0.18159 FALSE
6 785608 785761 136 20 5262 5409 28 4 wp 125 143 155 178 157 122 141 76 309 493 511 -0.1706 0.36163 -0.2213 0.3117 FALSE
6 785765 785907 137 20 5116 5274 27 4 wp 150 124 137 164 134 154 110 59 230 271 270 0.16788 -0.0044307 0.16247 0.59781 FALSE
6 785922 786074 138 20 4949 5099 26 4 wp 159 144 157 140 165 141 109 48 210 261 310 0.44669 0.11466 -0.13775 0.5899 FALSE
6 786068 786235 139 20 4790 4953 25 4 wp 183 242 279 270 241 211 139 70 262 404 435 0.61517 0.16778 -0.092033 0.64801 FALSE
6 786230 786403 140 20 4649 4795 24 4 wp 140 195 205 165 169 158 92 63 177 239 265 0.64032 -0.10976 0.014263 0.95341 FALSE
6 787139 787267 151 20 3759 3881 16 4 wp 129 159 208 180 166 134 93 58 161 199 245 0.55511 -0.23262 0.22787 0.38227 FALSE
6 787738 787893 157 20 3120 3299 9 4 wp 159 183 199 172 192 168 128 74 196 305 340 0.28151 -0.18581 0.19396 0.3799 FALSE
6 787924 788075 158 20 2949 3121 8 4 wp 135 213 244 170 215 183 179 89 234 410 492 0.0054157 -0.16022 0.14888 0.536 FALSE
6 788095 788251 159 20 2784 2936 7 4 wp 175 179 249 186 176 168 177 97 249 369 453 -0.0052883 -0.27317 0.12875 0.52537 FALSE
6 788239 788390 160 20 2643 2781 6 4 wp 165 130 192 188 197 160 120 74 207 300 436 0.18111 0.020806 0.17241 0.45544 FALSE
6 788528 788676 161 20 2351 2506 5 4 wp 172 191 228 225 230 198 302 178 400 610 773 -0.84628 -0.36046 0.53945 0.0039311 FALSE
6 788706 788832 162 20 2191 2339 4 4 wp 127 79 120 95 148 78 143 91 177 219 297 -0.66508 -0.68258 0.66715 0.076555 FALSE
6 788904 789028 163 20 1997 2139 3 4 wp 140 147 224 159 158 160 220 119 360 483 545 -0.55489 -0.18901 0.1382 0.48671 FALSE
6 789239 789398 165 20 1648 1791 1 4 wp 166 158 173 178 160 153 175 83 213 272 306 -0.16714 -0.5895 0.5979 0.0063499 FALSE
6 584804 584960 3 20 206135 206283 1458 5 wp 184 193 210 175 164 199 119 76 143 300 264 0.44402 -0.41055 0.31967 0.19743 FALSE
6 584975 585133 4 20 205967 206127 1457 5 wp 209 181 221 180 228 166 99 64 144 265 261 0.76293 -0.22305 0.15433 0.52937 FALSE
6 585551 585707 9 20 205406 205536 1451 5 wp 183 208 277 182 205 166 60 44 131 218 168 1.5164 0.066894 -0.29776 0.23935 FALSE
6 585728 585858 11 20 205230 205365 1449 5 wp 99 101 126 125 121 88 35 29 64 97 90 1.1602 -0.30479 0.36685 0.44684 FALSE
6 585822 586002 12 20 205095 205248 1448 5 wp 214 177 217 159 164 129 66 44 99 172 149 1.3238 -0.32043 -0.088912 0.76305 FALSE
6 586105 586274 14 20 204822 204952 1444 5 wp 220 192 240 174 207 151 83 40 138 203 199 1.2851 -0.083965 -0.18618 0.45132 FALSE
6 586441 586585 19 20 204511 204670 1440 5 wp 192 215 249 212 236 198 74 37 157 242 250 1.4307 0.31857 -0.30732 0.19483 FALSE
6 586599 586751 20 20 204322 204493 1439 5 wp 203 185 206 194 194 234 78 32 180 307 278 1.342 0.59342 -0.49773 0.12837 FALSE
6 587066 587218 25 20 203867 204012 1435 5 wp 200 174 276 195 224 184 113 56 201 301 299 0.80635 0.023134 -0.091036 0.67679 FALSE
6 587233 587390 26 20 203701 203858 1434 5 wp 175 138 185 170 185 159 101 48 198 290 300 0.62239 0.18584 -0.11345 0.6405 FALSE
6 587385 587530 27 20 203564 203705 1432 5 wp 206 248 296 271 258 210 157 86 326 554 581 0.4842 0.34397 -0.32884 0.091949 FALSE
6 587555 587697 28 20 203419 203536 1431 5 wp 155 167 185 153 145 164 152 74 304 403 474 0.042707 0.17009 -0.26866 0.20983 FALSE
6 587716 587879 29 20 203238 203376 1430 5 wp 174 255 247 195 223 225 297 169 462 867 876 -0.60457 -0.014185 -0.01917 0.92084 FALSE
6 587886 588047 30 20 203054 203206 1429 5 wp 269 221 310 203 250 185 263 158 490 736 893 -0.21794 0.080108 -0.37815 0.043753 FALSE
6 588075 588229 31 20 202868 203017 1428 5 wp 148 145 165 144 131 99 148 62 263 328 506 0.030698 0.18067 -0.4517 0.11818 FALSE
6 588351 588499 32 20 202595 202736 1427 5 wp 124 186 211 149 182 174 443 279 791 1247 1289 -1.6352 -0.049671 0.050749 0.7867 FALSE
6 588650 588806 34 20 202289 202441 1425 5 wp 72 168 162 159 134 174 494 289 824 1679 1528 -2.1249 0.09729 0.18016 0.51982 FALSE
6 588803 588955 35 20 202142 202276 1424 5 wp 127 156 183 175 169 141 355 217 569 796 1051 -1.4499 -0.17438 0.26892 0.15812 FALSE
6 589090 589230 36 20 201847 201999 1423 5 wp 150 142 211 162 170 161 293 132 495 686 945 -0.87202 0.1095 -0.094845 0.69292 FALSE
6 589243 589397 37 20 201700 201864 1422 5 wp 182 289 325 258 274 214 417 232 839 1280 1486 -0.85491 0.23283 -0.28298 0.11595 FALSE
6 589407 589563 38 20 201528 201686 1421 5 wp 138 146 203 202 218 184 224 153 460 692 729 -0.79899 0.062992 0.28836 0.13312 FALSE
6 589568 589727 39 20 201379 201547 1420 5 wp 83 175 212 195 155 146 177 109 397 793 644 -0.46791 0.41707 -0.27434 0.40704 FALSE
6 589710 589916 40 20 201227 201383 1419 5 wp 114 183 268 143 181 134 172 105 358 713 549 -0.15775 0.28977 -0.52771 0.10466 FALSE
6 589896 590052 43 20 201066 201217 1418 5 wp 154 231 271 248 215 204 197 91 366 649 609 0.056431 0.27153 -0.2007 0.3272 FALSE
6 590066 590216 44 20 200903 201030 1417 5 wp 154 183 200 139 177 166 132 88 270 402 407 0.13277 0.047261 -0.16695 0.43566 FALSE
6 590330 590504 46 20 200611 200765 1414 5 wp 120 213 207 196 193 188 124 61 234 390 361 0.41262 0.19062 -0.050126 0.848 FALSE
6 590512 590661 47 20 200432 200582 1411 5 wp 150 218 282 221 215 213 116 89 244 447 379 0.47181 0.10723 -0.054063 0.82525 FALSE
6 590830 590965 49 20 200152 200268 1409 5 wp 142 182 225 204 199 192 89 51 198 324 284 0.82151 0.29152 -0.13055 0.57395 FALSE
6 590997 591149 50 20 199970 200118 1408 5 wp 185 226 269 248 244 223 92 52 217 376 323 1.0945 0.43225 -0.3201 0.13828 FALSE
6 591759 591917 59 20 199178 199333 1399 5 wp 121 190 159 159 171 178 103 45 147 257 209 0.5639 -0.15336 0.29941 0.34847 FALSE
6 593093 593231 76 20 197863 197998 1382 5 wp 178 163 191 186 217 148 116 65 193 286 309 0.42389 -0.11229 0.18443 0.41545 FALSE
6 593670 593799 83 20 197280 197422 1376 5 wp 161 185 202 216 262 192 90 56 182 283 284 0.7631 0.11622 0.20251 0.37349 FALSE
6 594028 594172 88 20 196925 197061 1372 5 wp 183 187 243 207 175 176 90 63 150 306 284 0.84273 0.0025846 -0.099722 0.66275 FALSE
6 594672 594816 98 20 196274 196408 1367 5 wp 162 135 161 140 165 143 100 57 149 225 265 0.41611 -0.21802 0.20865 0.43517 FALSE
6 594830 594982 99 20 196111 196267 1366 5 wp 142 206 273 245 233 236 151 101 301 469 456 0.12829 0.032839 0.22241 0.26858 FALSE
6 595005 595166 100 20 195924 196079 1365 5 wp 131 185 200 185 200 201 159 90 317 553 489 -0.093699 0.20901 0.016872 0.93366 FALSE
6 595180 595305 101 20 195786 195911 1364 5 wp 164 193 217 224 191 152 158 85 289 476 496 0.1041 0.13686 -0.12306 0.54458 FALSE
6 595323 595480 102 20 195630 195751 1363 5 wp 217 245 267 244 285 220 282 178 442 717 810 -0.48606 -0.1632 0.23102 0.21424 FALSE
6 595489 595647 103 20 195442 195602 1362 5 wp 154 211 218 193 196 215 271 187 502 958 888 -0.82181 0.076528 0.016086 0.94172 FALSE
6 595662 595812 104 20 195280 195428 1361 5 wp 182 219 267 239 242 187 336 217 551 1004 1008 -0.89056 -0.05758 0.094398 0.61092 FALSE
6 596236 596381 107 20 194685 194854 1358 5 wp 198 128 197 155 182 137 130 78 247 346 349 0.19421 -0.051429 -0.0718 0.81477 FALSE
6 597441 597589 119 20 193506 193650 1342 5 wp 199 220 249 231 224 213 130 94 267 371 414 0.41635 -0.021179 0.055057 0.78506 FALSE
6 597755 597906 121 20 193182 193334 1339 5 wp 170 228 268 203 217 216 153 93 362 639 575 0.28274 0.43156 -0.45315 0.021225 FALSE
6 597914 598068 122 20 193022 193174 1338 5 wp 187 169 241 217 206 161 125 79 278 447 482 0.39719 0.31253 -0.31048 0.13406 FALSE
6 598077 598237 123 20 192857 193012 1337 5 wp 183 254 264 231 248 229 186 104 356 674 619 0.13209 0.25892 -0.20657 0.28242 FALSE
6 598244 598392 124 20 192702 192843 1336 5 wp 195 169 217 177 194 228 174 84 352 583 566 0.056586 0.31968 -0.23903 0.32409 FALSE
6 598546 598697 125 20 192398 192538 1335 5 wp 291 281 394 321 321 241 228 149 457 738 747 0.19633 0.10871 -0.20357 0.27511 FALSE
6 598708 598876 126 20 192238 192362 1334 5 wp 197 180 257 214 210 175 171 91 267 461 442 0.13743 -0.078158 0.032099 0.87214 FALSE
6 598893 599047 127 20 192053 192193 1333 5 wp 204 236 256 249 220 234 175 90 359 612 554 0.26398 0.2951 -0.24531 0.20632 FALSE
6 599215 599369 129 20 191722 191882 1330 5 wp 161 223 223 155 218 221 156 69 262 426 419 0.32454 0.092557 -0.082629 0.77561 FALSE
6 599380 599522 130 20 191571 191709 1329 5 wp 135 104 154 125 145 117 129 78 181 259 298 -0.2201 -0.40917 0.4171 0.1149 FALSE
6 599652 599800 132 20 191267 191439 1326 5 wp 199 224 262 216 245 196 136 79 282 443 445 0.52876 0.20541 -0.23225 0.24961 FALSE
6 600067 600215 136 20 190880 191011 1322 5 wp 124 162 175 154 138 173 93 65 160 334 261 0.37851 -0.018062 0.075718 0.78927 FALSE
6 600218 600364 137 20 190723 190872 1321 5 wp 118 138 167 170 172 159 103 71 205 301 299 0.11819 -0.038344 0.3219 0.18838 FALSE
6 600528 600684 140 20 190396 190568 1317 5 wp 137 209 210 226 211 183 159 86 269 511 395 0.043088 0.02634 0.16806 0.45552 FALSE
6 600669 600800 141 20 190290 190441 1316 5 wp 149 134 165 222 181 163 122 85 257 417 358 -0.041586 0.066595 0.29831 0.19354 FALSE
6 601435 601599 147 20 189484 189630 1305 5 wp 138 235 227 209 221 204 244 146 437 772 665 -0.53151 0.018213 0.10278 0.62698 FALSE
6 601779 601931 149 20 189158 189304 1303 5 wp 169 262 282 262 247 229 302 170 533 1088 945 -0.5533 0.18691 -0.092974 0.67395 FALSE
6 601919 602061 150 20 189016 189160 1302 5 wp 118 148 147 149 138 127 160 107 324 555 517 -0.52497 0.12878 -0.093639 0.66002 FALSE
6 602368 602531 152 20 188558 188722 1301 5 wp 138 165 176 141 155 133 141 79 406 502 642 -0.015319 0.5907 -0.71706 0.00069748 FALSE
6 602636 602825 154 20 188270 188397 1298 5 wp 107 209 190 123 130 126 313 180 430 853 756 -1.1127 -0.20914 -0.16313 0.53179 FALSE
6 602818 602961 155 20 188126 188285 1297 5 wp 84 159 188 135 139 183 221 148 454 866 695 -0.9691 0.1767 -0.019925 0.9519 FALSE
6 603218 603363 157 20 187744 187873 1296 5 wp 131 169 197 149 155 157 197 100 347 580 564 -0.39196 0.097864 -0.16376 0.41768 FALSE
6 603355 603543 158 20 187539 187708 1295 5 wp 205 207 334 239 266 197 272 132 392 586 688 -0.2527 -0.18017 0.13792 0.46116 FALSE
6 603708 603860 159 20 187230 187379 1294 5 wp 143 220 209 177 186 185 185 116 361 605 545 -0.2259 0.080608 -0.10403 0.6049 FALSE
6 603868 604010 160 20 187091 187223 1293 5 wp 179 162 203 171 171 179 218 98 352 580 552 -0.32972 0.016338 -0.044862 0.81989 FALSE
6 604194 604346 162 20 186773 186897 1291 5 wp 141 164 189 178 152 189 149 80 234 462 392 -0.02686 0.0045598 0.10903 0.62629 FALSE
6 604353 604494 163 20 186600 186744 1290 5 wp 137 183 240 191 173 147 94 49 199 358 343 0.82167 0.41366 -0.49926 0.033074 FALSE
6 604483 604675 164 20 186450 186588 1289 5 wp 181 253 247 200 128 186 111 71 186 321 272 0.74806 -0.15511 -0.2077 0.53118 FALSE
6 605130 605287 170 20 185805 185963 1282 5 wp 125 165 202 190 173 177 108 61 179 310 282 0.39235 -0.050164 0.23083 0.32772 FALSE
6 606346 606507 188 20 184619 184749 1266 5 wp 166 165 179 161 179 149 126 47 160 331 343 0.46658 0.043148 -0.079614 0.74652 FALSE
6 606731 606861 190 20 184213 184357 1264 5 wp 167 163 232 199 204 154 119 70 254 366 468 0.42321 0.27897 -0.25529 0.23387 FALSE
6 606896 607046 191 20 184046 184188 1263 5 wp 254 183 258 194 200 151 106 68 190 250 288 0.85361 -0.17735 -0.15647 0.62688 FALSE
6 608083 608231 195 20 182866 183001 1259 5 wp 194 138 177 124 187 145 104 66 220 300 331 0.44594 0.081657 -0.22725 0.51637 FALSE
6 608252 608404 196 20 182683 182833 1258 5 wp 203 135 218 181 214 144 108 54 237 327 393 0.66212 0.34462 -0.36915 0.25032 FALSE
6 608419 608575 197 20 182537 182669 1257 5 wp 213 114 175 130 159 121 82 53 146 226 240 0.76134 -0.079519 -0.21004 0.6768 FALSE
6 608584 608732 198 20 182356 182500 1256 5 wp 211 183 226 189 206 210 130 61 296 419 440 0.58181 0.38341 -0.38807 0.073084 FALSE
6 608742 608894 199 20 182199 182345 1255 5 wp 196 192 206 154 190 158 87 45 232 287 336 1.0464 0.47942 -0.6983 0.0030231 FALSE
6 608918 609065 200 20 182025 182187 1254 5 wp 168 263 290 226 254 228 126 76 282 496 490 0.67968 0.39791 -0.37856 0.071702 FALSE
6 609510 609658 206 20 181399 181555 1251 5 wp 166 103 137 114 125 101 55 38 108 180 153 0.98547 -0.014343 -0.23708 0.60397 FALSE
6 609986 610169 210 20 180918 181079 1248 5 wp 126 209 255 246 163 223 197 113 368 605 538 -0.23553 0.050442 0.1141 0.7049 FALSE
6 610167 610325 211 20 180770 180928 1247 5 wp 95 177 185 174 158 194 131 85 323 511 548 -0.090813 0.41845 -0.15837 0.56396 FALSE
6 610425 610572 214 20 180521 180665 1244 5 wp 110 234 246 250 196 236 215 131 447 785 734 -0.40313 0.2504 0.021607 0.94093 FALSE
6 610789 610947 218 20 180141 180294 1239 5 wp 115 158 173 157 148 169 180 123 368 550 513 -0.60649 -0.0066146 0.13796 0.49743 FALSE
6 610956 611104 219 20 179982 180127 1238 5 wp 163 215 275 216 248 214 210 125 444 652 715 -0.19397 0.19442 -0.094246 0.62083 FALSE
6 611119 611277 220 20 179810 179966 1237 5 wp 129 239 245 236 225 175 217 132 440 701 716 -0.34918 0.16346 -0.067255 0.76234 FALSE
6 611279 611429 221 20 179662 179822 1235 5 wp 153 159 237 151 203 146 130 77 275 389 544 0.2515 0.29283 -0.38538 0.086585 FALSE
6 611477 611636 222 20 179445 179608 1234 5 wp 165 192 191 180 185 162 153 115 268 446 516 -0.13039 -0.080288 0.05209 0.79734 FALSE
6 611888 612073 223 20 179042 179162 1233 5 wp 121 120 195 103 157 86 85 41 95 118 120 0.65383 -0.78947 0.49665 0.1751 FALSE
6 612068 612199 224 20 178897 179023 1232 5 wp 99 188 211 184 184 171 150 94 217 409 396 -0.14327 -0.20008 0.36911 0.15926 FALSE
6 612230 612366 225 20 178745 178885 1231 5 wp 65 154 127 143 122 113 164 89 223 343 363 -0.69068 -0.35464 0.52479 0.087971 FALSE
6 612371 612529 226 20 178579 178722 1230 5 wp 105 212 239 188 171 193 230 154 393 661 560 -0.65738 -0.18791 0.24242 0.40942 FALSE
6 612711 612839 229 20 178256 178374 1227 5 wp 80 147 161 75 152 108 203 98 369 472 481 -0.76665 -0.050038 -0.11147 0.74215 FALSE
6 612832 612982 230 20 178103 178253 1226 5 wp 127 189 213 186 165 186 288 156 482 862 744 -0.89065 -0.001835 0.07072 0.71463 FALSE
6 612979 613139 231 20 177961 178089 1225 5 wp 175 102 156 100 130 85 165 102 259 299 407 -0.43675 -0.38172 -0.070193 0.85107 FALSE
6 613433 613579 233 20 177512 177679 1223 5 wp 159 133 221 204 229 171 364 188 761 1317 1052 -1.24 0.2861 -0.01158 0.96158 FALSE
6 613879 614033 235 20 177063 177210 1220 5 wp 200 155 215 158 160 145 184 87 359 486 626 -0.040492 0.2235 -0.49529 0.030162 FALSE
6 614221 614353 237 20 176737 176885 1218 5 wp 139 127 159 172 222 163 163 91 420 517 665 -0.39305 0.43159 -0.012971 0.95016 FALSE
6 614375 614521 238 20 176585 176711 1215 5 wp 172 202 230 165 166 147 192 93 285 397 484 -0.042358 -0.189 -0.11333 0.57553 FALSE
6 615275 615431 248 20 175660 175805 1206 5 wp 141 220 230 207 210 213 100 71 185 326 284 0.61897 -0.045174 0.18279 0.45638 FALSE
6 615782 615941 254 20 175170 175324 1201 5 wp 148 219 302 217 210 205 83 46 165 278 272 1.2124 0.23071 -0.25189 0.35461 FALSE
6 615962 616100 256 20 174973 175118 1199 5 wp 150 142 189 202 178 176 58 28 131 213 192 1.3548 0.41775 -0.1722 0.55317 FALSE
6 616284 616410 260 20 174678 174825 1194 5 wp 168 176 200 167 153 184 84 57 184 217 218 0.79577 -0.090333 0.017145 0.94654 FALSE
6 617163 617314 271 20 173770 173924 1182 5 wp 121 166 179 172 191 185 77 49 156 268 217 0.73274 0.10373 0.17148 0.51223 FALSE
6 617326 617464 272 20 173618 173752 1181 5 wp 132 193 181 178 186 199 103 55 181 306 238 0.54666 -0.024827 0.21716 0.41292 FALSE
6 617639 617756 275 20 173330 173449 1177 5 wp 90 97 139 103 126 100 51 29 97 136 131 0.87353 -0.034595 0.09294 0.8344 FALSE
6 617820 617971 276 20 173136 173269 1176 5 wp 91 204 191 194 200 202 102 50 117 189 241 0.54115 -0.38821 0.73822 0.059879 FALSE
6 617952 618108 277 20 172976 173116 1174 5 wp 138 221 225 204 208 202 97 41 174 288 261 0.95966 0.17917 -0.063067 0.80746 FALSE
6 618159 618310 278 20 172768 172919 1173 5 wp 122 116 120 97 105 120 69 34 130 160 153 0.69209 -0.081567 -0.045817 0.90758 FALSE
6 618329 618471 279 20 172613 172758 1172 5 wp 168 215 249 211 220 213 139 70 230 436 384 0.46079 0.091967 -0.023174 0.91034 FALSE
6 618500 618662 280 20 172456 172590 1171 5 wp 180 212 219 208 177 186 154 83 211 426 375 0.2346 -0.15311 0.088292 0.66796 FALSE
6 618955 619116 283 20 171969 172129 1168 5 wp 241 198 288 214 197 140 206 114 324 486 601 0.047698 -0.10218 -0.27023 0.21545 FALSE
6 619138 619260 284 20 171824 171940 1167 5 wp 186 204 258 221 230 178 242 130 459 803 815 -0.33759 0.23839 -0.24589 0.19481 FALSE
6 619289 619449 285 20 171637 171799 1166 5 wp 139 205 211 209 222 203 258 136 488 812 862 -0.64168 0.21789 0.013276 0.94429 FALSE
6 619838 619981 291 20 171109 171259 1161 5 wp 183 176 191 135 151 123 96 68 155 244 254 0.59457 -0.26762 -0.13791 0.58604 FALSE
6 619993 620151 293 20 170915 171086 1160 5 wp 147 184 221 221 223 198 187 90 308 422 436 -0.13607 -0.13574 0.39397 0.048077 FALSE
6 620376 620530 296 20 170549 170706 1157 5 wp 153 115 177 180 156 165 118 101 278 436 437 -0.17007 0.10301 0.10372 0.70816 FALSE
6 620543 620695 297 20 170395 170526 1155 5 wp 204 186 226 185 226 171 218 113 348 577 680 -0.22945 0.034728 -0.090224 0.63935 FALSE
6 620708 620860 298 20 170250 170373 1154 5 wp 199 192 213 208 202 177 251 133 456 590 724 -0.47153 -0.016973 0.0017418 0.99269 FALSE
6 620883 621039 300 20 170019 170165 1152 5 wp 264 208 260 231 272 166 262 131 409 644 831 -0.20799 0.02478 -0.14547 0.59808 FALSE
6 621054 621208 301 20 169880 170024 1151 5 wp 260 213 254 207 250 174 219 114 376 600 717 0.01217 0.10657 -0.29656 0.20345 FALSE
6 621614 621760 304 20 169319 169460 1147 5 wp 218 169 250 205 213 173 90 56 174 324 318 0.98004 0.22347 -0.30221 0.20988 FALSE
6 621769 621919 305 20 169157 169311 1146 5 wp 130 126 203 186 210 153 110 77 230 340 372 0.12414 0.077725 0.22306 0.32331 FALSE
6 622097 622249 310 20 168837 168981 1143 5 wp 164 178 226 174 197 161 150 89 267 402 413 0.10068 -0.059482 0.0019181 0.99263 FALSE
6 622246 622405 311 20 168670 168823 1142 5 wp 111 180 214 180 177 184 135 110 250 465 408 -0.16688 -0.10214 0.2584 0.36877 FALSE
6 622424 622560 312 20 168515 168657 1141 5 wp 116 186 202 188 181 175 150 108 298 542 529 -0.20975 0.13193 0.023877 0.91278 FALSE
6 622584 622726 313 20 168345 168498 1140 5 wp 134 174 226 232 200 204 227 125 473 756 659 -0.54692 0.19705 0.1025 0.5928 FALSE
6 622748 622892 314 20 168190 168337 1139 5 wp 165 225 302 240 238 176 227 149 424 809 754 -0.29576 0.13032 -0.16503 0.42783 FALSE
6 622920 623062 315 20 168020 168159 1138 5 wp 152 218 252 222 215 184 269 131 421 752 670 -0.49542 -0.021635 0.061508 0.74471 FALSE
6 623067 623221 316 20 167867 168011 1137 5 wp 160 216 249 239 212 171 327 189 497 810 736 -0.87296 -0.25109 0.28236 0.1305 FALSE
6 623352 623508 317 20 167579 167731 1136 5 wp 139 234 265 178 205 194 411 266 659 1428 1289 -1.2666 0.026972 -0.11704 0.68346 FALSE
6 623508 623640 318 20 167445 167571 1135 5 wp 90 189 214 144 142 136 418 240 726 1533 1253 -1.5852 0.15565 -0.31727 0.31869 FALSE
6 623683 623801 319 20 167280 167398 1134 5 wp 70 144 169 131 151 151 396 221 699 1249 1263 -1.8435 0.13024 0.10164 0.60096 FALSE
6 623809 623955 320 20 167147 167271 1133 5 wp 149 211 270 225 213 190 433 283 756 1321 1257 -1.3593 -0.046123 0.089599 0.62479 FALSE
6 624049 624209 321 20 166869 167033 1132 5 wp 152 216 258 238 218 245 340 220 483 891 924 -1.0083 -0.23736 0.45083 0.018278 FALSE
6 624230 624376 322 20 166705 166845 1131 5 wp 198 237 295 258 254 201 308 229 545 862 1018 -0.74309 -0.11267 0.11693 0.56022 FALSE
6 624391 624531 323 20 166555 166690 1130 5 wp 186 225 273 236 225 201 265 129 475 747 789 -0.33309 0.12867 -0.13622 0.46963 FALSE
6 624715 624865 325 20 166224 166374 1128 5 wp 105 198 216 166 183 187 190 96 366 620 574 -0.28276 0.2231 -0.12027 0.63545 FALSE
6 625446 625590 333 20 165484 165638 1119 5 wp 131 189 235 204 174 199 106 52 222 416 306 0.6723 0.35832 -0.24619 0.37817 FALSE
6 626167 626312 342 20 164772 164916 1110 5 wp 101 132 181 136 153 123 84 53 145 200 174 0.42518 -0.30432 0.34742 0.26352 FALSE
6 626692 626846 348 20 164237 164377 1103 5 wp 171 239 266 238 248 218 117 71 194 398 323 0.69437 0.028877 0.070251 0.73542 FALSE
6 627055 627207 351 20 163877 164028 1100 5 wp 193 225 258 236 220 210 134 90 235 457 360 0.43738 -0.026449 0.041415 0.83743 FALSE
6 627396 627540 355 20 163508 163687 1096 5 wp 116 141 177 186 187 168 81 41 166 359 291 0.69189 0.49587 -0.13561 0.60041 FALSE
6 627577 627733 356 20 163353 163503 1095 5 wp 187 152 164 119 186 139 67 51 109 184 168 0.9346 -0.31443 0.14127 0.72954 FALSE
6 627876 628022 357 20 163058 163226 1093 5 wp 196 181 236 204 207 184 208 131 388 575 668 -0.29553 0.015332 -0.025266 0.89525 FALSE
6 628026 628189 358 20 162902 163057 1092 5 wp 201 253 290 219 212 272 246 147 428 954 845 -0.23227 0.22538 -0.25666 0.36152 FALSE
6 628205 628344 359 20 162733 162874 1091 5 wp 197 214 199 224 219 211 187 83 375 607 618 0.069599 0.34864 -0.22417 0.25107 FALSE
6 628362 628511 360 20 162570 162718 1090 5 wp 233 244 280 254 253 244 190 143 460 596 724 0.017223 0.15917 -0.13788 0.4673 FALSE
6 629047 629182 365 20 161931 162086 1085 5 wp 115 159 168 168 161 158 132 55 214 360 317 0.1256 0.044662 0.13462 0.57018 FALSE
6 629186 629339 366 20 161748 161895 1084 5 wp 145 200 208 200 187 236 197 93 276 441 476 -0.18768 -0.17925 0.3973 0.10963 FALSE
6 629942 630098 377 20 161016 161138 1075 5 wp 130 164 180 151 148 134 99 66 153 217 234 0.36328 -0.37605 0.28176 0.29108 FALSE
6 630410 630555 382 20 160525 160677 1070 5 wp 105 145 165 145 138 169 103 60 152 253 298 0.1978 -0.1463 0.31931 0.23362 FALSE
6 630802 630959 384 20 160142 160285 1068 5 wp 193 145 215 143 160 116 96 43 87 156 138 0.8844 -0.76046 0.38402 0.2256 FALSE
6 631745 631897 397 20 159183 159329 1055 5 wp 157 190 207 196 182 201 112 64 225 299 303 0.51363 0.010253 0.092101 0.67853 FALSE
6 631932 632065 399 20 159022 159176 1053 5 wp 128 174 229 198 185 165 120 59 239 381 368 0.42601 0.24036 -0.14692 0.5068 FALSE
6 632072 632231 400 20 158851 159013 1052 5 wp 145 184 236 178 171 206 134 72 291 436 387 0.30974 0.21669 -0.18978 0.40844 FALSE
6 632224 632389 401 20 158690 158827 1050 5 wp 155 221 250 189 163 158 160 95 292 506 446 0.14336 0.043486 -0.29631 0.14281 FALSE
6 632718 632870 404 20 158214 158366 1047 5 wp 242 215 284 240 250 191 224 112 405 683 687 0.016351 0.17026 -0.26356 0.16486 FALSE
6 632876 633030 405 20 158060 158204 1046 5 wp 225 232 288 231 229 203 222 111 388 734 713 0.034029 0.22159 -0.35532 0.061442 FALSE
6 633192 633338 406 20 157744 157888 1045 5 wp 165 150 188 125 151 142 212 112 271 420 449 -0.49434 -0.4165 0.18207 0.37796 FALSE
6 633348 633492 407 20 157589 157731 1044 5 wp 129 155 191 140 131 151 258 157 460 643 773 -0.95927 -0.067708 -0.058528 0.76394 FALSE
6 633623 633773 409 20 157311 157457 1042 5 wp 99 167 183 156 152 186 357 174 706 971 1115 -1.3729 0.1853 0.0056085 0.97867 FALSE
6 633782 633932 410 20 157135 157279 1041 5 wp 171 189 261 194 210 170 319 175 463 846 957 -0.81504 -0.058846 -0.013002 0.94479 FALSE
6 633945 634100 411 20 156987 157124 1040 5 wp 163 123 156 116 139 136 192 109 292 404 453 -0.57481 -0.29786 0.14709 0.51116 FALSE
6 634200 634360 412 20 156726 156878 1039 5 wp 187 216 285 211 225 199 292 152 418 685 916 -0.50658 -0.065269 -0.0072781 0.96968 FALSE
6 634484 634622 415 20 156455 156588 1036 5 wp 119 188 207 170 148 145 349 149 546 875 1106 -1.0616 0.13141 -0.23447 0.39745 FALSE
6 634655 634782 416 20 156281 156431 1035 5 wp 148 173 206 162 174 167 256 128 459 694 796 -0.67299 0.11604 -0.1439 0.45482 FALSE
6 634813 634953 417 20 156130 156267 1034 5 wp 249 205 275 241 248 180 224 118 414 598 791 -0.032987 0.16061 -0.26138 0.22599 FALSE
6 635065 635221 418 20 155864 156016 1033 5 wp 185 220 262 192 215 205 227 103 314 601 627 -0.10659 -0.011535 -0.072226 0.70612 FALSE
6 635324 635476 419 20 155614 155754 1032 5 wp 183 153 205 162 190 119 191 93 267 395 473 -0.18868 -0.22593 0.048826 0.82768 FALSE
6 635525 635653 420 20 155430 155555 1031 5 wp 180 146 223 178 189 152 259 152 401 652 741 -0.72837 -0.1261 0.079432 0.67765 FALSE
6 635673 635823 421 20 155265 155389 1030 5 wp 156 140 207 147 166 135 329 177 361 555 664 -1.1465 -0.59638 0.46668 0.01483 FALSE
6 636506 636622 425 20 154443 154575 1025 5 wp 89 80 133 117 103 101 125 64 226 371 412 -0.4633 0.18037 -0.045376 0.8734 FALSE
6 636650 636800 426 20 154283 154428 1024 5 wp 115 122 188 123 101 107 167 96 259 359 409 -0.4627 -0.26787 -0.042948 0.85395 FALSE
6 636812 636971 427 20 154107 154270 1023 5 wp 128 137 194 162 151 125 199 114 401 567 700 -0.59735 0.1737 -0.20034 0.32004 FALSE
6 637592 637753 429 20 153348 153486 1020 5 wp 141 201 213 177 167 189 194 100 318 642 488 -0.21553 0.066224 -0.079185 0.75804 FALSE
6 637770 637914 430 20 153167 153305 1019 5 wp 197 228 309 197 223 181 246 132 428 812 757 -0.1869 0.15588 -0.40116 0.033841 FALSE
6 637925 638079 431 20 153024 153160 1018 5 wp 139 108 182 94 115 80 162 117 266 401 376 -0.5571 -0.35685 -0.17735 0.49251 FALSE
6 638070 638204 432 20 152873 153011 1017 5 wp 152 143 193 113 158 123 174 91 277 412 505 -0.25259 -0.063875 -0.21021 0.32761 FALSE
6 638232 638394 433 20 152724 152852 1016 5 wp 192 230 264 179 185 158 312 150 441 602 635 -0.5527 -0.34434 -0.01404 0.94051 FALSE
6 638674 638830 437 20 152252 152408 1013 5 wp 135 155 182 129 168 117 173 77 285 468 406 -0.20186 0.0038989 -0.16056 0.46039 FALSE
6 640730 640893 445 20 150228 150348 1005 5 wp 118 136 184 131 116 92 252 150 290 394 487 -1.0311 -0.69855 0.36944 0.075866 FALSE
6 641474 641649 449 20 149452 149600 1002 5 wp 130 180 222 217 175 175 224 121 419 631 650 -0.52091 0.072329 0.065494 0.73486 FALSE
6 641652 641804 450 20 149279 149421 1001 5 wp 135 211 257 275 247 209 232 141 446 724 646 -0.47001 0.043172 0.28169 0.14589 FALSE
6 642980 643138 463 20 147941 148109 990 5 wp 184 210 240 211 190 223 177 103 280 448 410 0.036188 -0.21261 0.22968 0.24461 FALSE
6 643162 643312 464 20 147766 147910 989 5 wp 214 176 267 204 227 192 146 91 220 299 333 0.32018 -0.39224 0.35129 0.086331 FALSE
6 643324 643495 465 20 147582 147744 988 5 wp 124 183 244 182 180 184 137 77 214 411 385 0.20642 -0.012342 0.055436 0.80618 FALSE
6 643513 643663 466 20 147411 147562 987 5 wp 172 164 208 116 191 155 108 80 175 310 343 0.36163 -0.15052 -0.052822 0.85242 FALSE
6 643683 643829 467 20 147250 147382 986 5 wp 256 194 255 235 228 193 159 89 281 404 525 0.38182 0.043341 -0.12773 0.61291 FALSE
6 643976 644114 468 20 146960 147102 985 5 wp 176 73 123 102 136 81 42 51 120 161 77 0.76341 -0.35625 0.11578 0.88518 FALSE
6 644147 644277 469 20 146801 146927 984 5 wp 137 175 204 156 174 177 175 97 295 519 503 -0.21949 0.032216 -0.014586 0.94293 FALSE
6 644292 644444 470 20 146636 146786 983 5 wp 116 160 155 104 118 136 132 69 226 350 328 -0.029456 -0.052902 -0.17526 0.48605 FALSE
6 644441 644587 471 20 146481 146635 982 5 wp 120 173 199 182 185 198 187 115 348 562 526 -0.45272 0.0061282 0.24026 0.22643 FALSE
6 644613 644751 472 20 146324 146472 981 5 wp 113 164 195 151 182 186 199 111 349 709 606 -0.54357 0.17189 0.016591 0.94579 FALSE
6 644767 644907 473 20 146169 146307 980 5 wp 121 252 236 224 225 222 215 130 396 759 687 -0.3431 0.15395 0.036353 0.89739 FALSE
6 644904 645082 474 20 146019 146168 979 5 wp 128 166 180 163 142 147 175 116 376 563 539 -0.45452 0.10013 -0.1301 0.52282 FALSE
6 645087 645243 475 20 145835 145984 978 5 wp 95 122 137 109 118 115 193 119 192 417 385 -0.97176 -0.60087 0.59125 0.011183 FALSE
6 645253 645401 476 20 145681 145818 977 5 wp 106 111 165 126 125 127 104 85 209 327 405 -0.17686 0.025335 0.0080549 0.97502 FALSE
6 645895 646055 479 20 145032 145180 975 5 wp 107 159 197 131 154 153 194 155 300 539 488 -0.80457 -0.37305 0.34905 0.23716 FALSE
6 646224 646356 481 20 144720 144850 973 5 wp 91 219 209 212 194 211 204 141 331 792 650 -0.60718 0.05383 0.25711 0.50925 FALSE
6 646368 646524 482 20 144551 144709 972 5 wp 146 282 289 270 285 243 319 195 509 995 840 -0.68786 -0.07334 0.27703 0.2724 FALSE
6 646554 646704 483 20 144398 144520 971 5 wp 146 172 225 199 164 200 217 119 370 561 590 -0.45241 -0.053808 0.15391 0.4287 FALSE
6 646688 646859 484 20 144241 144389 970 5 wp 167 203 228 185 183 171 188 126 280 426 503 -0.22997 -0.31588 0.20286 0.30378 FALSE
6 646977 647125 485 20 143954 144104 969 5 wp 151 150 201 144 159 163 111 70 190 267 318 0.31817 -0.14822 0.082348 0.73018 FALSE
6 647160 647301 486 20 143788 143940 968 5 wp 225 213 288 252 253 201 167 105 319 477 493 0.26472 0.0012768 -0.0082731 0.96599 FALSE
6 647645 647810 489 20 143312 143432 965 5 wp 143 125 161 137 152 133 80 41 173 231 207 0.70179 0.13489 -0.12986 0.6653 FALSE
6 647819 647947 490 20 143133 143269 964 5 wp 160 173 211 177 188 168 91 66 176 282 305 0.63027 0.017258 -0.010571 0.96398 FALSE
6 647954 648124 491 20 142966 143122 963 5 wp 152 216 236 195 190 216 87 63 181 310 311 0.84016 0.15087 -0.11093 0.65486 FALSE
6 648142 648290 492 20 142793 142940 961 5 wp 163 178 226 212 211 159 90 61 167 265 234 0.74993 -0.10453 0.17666 0.45032 FALSE
6 648274 648431 493 20 142675 142816 960 5 wp 183 162 203 202 227 170 75 55 161 203 212 0.92105 -0.092065 0.24531 0.31748 FALSE
6 648473 648617 494 20 142480 142598 958 5 wp 150 195 220 128 160 183 96 63 145 187 185 0.66636 -0.53111 0.3173 0.29004 FALSE
6 649288 649420 502 20 141658 141790 948 5 wp 155 151 166 143 161 145 54 28 85 162 153 1.4045 0.043198 -0.091014 0.78741 FALSE
6 650421 650544 519 20 140517 140652 933 5 wp 153 132 194 127 186 149 56 26 105 199 170 1.4212 0.30271 -0.31883 0.32435 FALSE
6 650779 650893 525 20 140155 140297 929 5 wp 162 157 183 166 171 148 75 42 105 205 207 0.96902 -0.11164 0.088783 0.75396 FALSE
6 650931 651075 526 20 140003 140137 928 5 wp 208 209 286 201 221 255 121 62 161 319 258 0.80765 -0.22399 0.21796 0.41081 FALSE
6 651241 651416 528 20 139659 139817 926 5 wp 213 195 225 203 249 181 111 62 182 328 280 0.74158 -0.048056 0.069622 0.7555 FALSE
6 651433 651591 529 20 139484 139639 925 5 wp 231 235 262 230 243 185 145 76 227 352 379 0.59245 -0.11687 -0.0040203 0.98414 FALSE
6 651740 651883 530 20 139191 139302 924 5 wp 172 134 170 150 156 141 93 57 175 300 295 0.52994 0.10874 -0.17596 0.49174 FALSE
6 651903 652055 531 20 139033 139175 923 5 wp 135 160 229 177 194 160 143 89 256 476 416 0.013304 0.053473 0.012082 0.95408 FALSE
6 652081 652233 532 20 138868 138991 922 5 wp 235 199 264 213 224 185 129 76 244 414 424 0.62864 0.15196 -0.28978 0.15629 FALSE
6 652262 652410 533 20 138671 138813 921 5 wp 147 231 234 189 191 180 191 111 289 594 531 -0.1299 -0.033012 -0.05358 0.80917 FALSE
6 652562 652691 535 20 138370 138527 918 5 wp 132 140 175 165 202 148 116 87 305 504 530 -0.028448 0.4522 -0.21457 0.31853 FALSE
6 652741 652893 536 20 138186 138338 917 5 wp 178 228 279 231 220 223 174 89 371 614 634 0.24199 0.38773 -0.36597 0.059837 FALSE
6 652925 653075 537 20 138033 138157 916 5 wp 168 215 264 181 165 180 165 101 268 455 476 0.12648 -0.08139 -0.17103 0.39366 FALSE
6 653104 653255 539 20 137814 137970 914 5 wp 135 149 199 175 177 161 121 77 307 400 499 0.1293 0.36517 -0.2365 0.27491 FALSE
6 653267 653431 540 20 137647 137771 912 5 wp 175 194 220 160 192 159 158 96 269 406 508 0.068013 -0.033279 -0.13927 0.49541 FALSE
6 653428 653582 541 20 137498 137628 911 5 wp 198 181 239 187 178 165 160 83 343 406 474 0.2155 0.12232 -0.31024 0.12654 FALSE
6 653611 653751 543 20 137327 137485 910 5 wp 164 177 212 209 238 152 156 86 404 497 651 0.054356 0.45574 -0.3124 0.13709 FALSE
6 653763 653911 544 20 137166 137310 909 5 wp 162 187 262 172 203 160 244 116 464 637 806 -0.36983 0.18608 -0.33376 0.081427 FALSE
6 653920 654077 545 20 137002 137152 908 5 wp 175 202 232 189 224 151 210 125 318 419 601 -0.28393 -0.24948 0.16904 0.38375 FALSE
6 654205 654363 546 20 136713 136869 907 5 wp 219 181 242 189 174 179 168 117 279 418 468 0.01443 -0.22953 0.016965 0.93505 FALSE
6 654388 654535 547 20 136540 136690 906 5 wp 132 129 174 155 159 142 152 95 289 441 524 -0.33618 0.090061 0.015284 0.94323 FALSE
6 654552 654712 548 20 136370 136526 905 5 wp 183 213 244 227 204 205 206 111 322 524 610 -0.12251 -0.04465 0.072871 0.70509 FALSE
6 654725 654867 549 20 136203 136342 904 5 wp 177 168 212 179 175 170 137 76 275 376 470 0.25041 0.16115 -0.21515 0.30881 FALSE
6 654871 655023 550 20 136052 136203 903 5 wp 188 175 211 206 210 172 167 91 282 525 521 0.022037 0.11534 -0.052895 0.79166 FALSE
6 655204 655393 552 20 135710 135895 902 5 wp 144 213 229 195 167 160 126 75 168 310 303 0.39254 -0.29552 0.17005 0.44168 FALSE
6 655366 655512 553 20 135565 135711 899 5 wp 174 213 277 266 239 213 111 76 187 325 319 0.66282 -0.10758 0.26383 0.20777 FALSE
6 655529 655695 555 20 135414 135566 897 5 wp 191 196 284 197 200 215 97 67 169 306 355 0.86807 0.067705 -0.15256 0.48261 FALSE
6 655890 656032 560 20 135044 135182 894 5 wp 189 257 284 279 264 226 109 74 190 297 278 0.83674 -0.18336 0.29641 0.15424 FALSE
6 656042 656182 561 20 134897 135035 893 5 wp 163 280 240 242 230 193 102 60 169 355 296 0.93152 0.077983 -0.085311 0.79718 FALSE
6 656526 656660 565 20 134418 134549 889 5 wp 136 127 162 148 165 117 81 38 130 208 200 0.7192 -0.039423 0.081956 0.79292 FALSE
6 656666 656824 566 20 134238 134405 888 5 wp 184 169 202 186 171 200 93 53 140 284 272 0.79343 -0.0045532 0.043052 0.86502 FALSE
6 657763 657904 574 20 133174 133316 878 5 wp 182 213 270 233 216 204 249 132 423 670 780 -0.33589 0.057775 -0.042301 0.82277 FALSE
6 658072 658229 576 20 132850 133006 876 5 wp 257 228 294 249 222 271 340 189 554 897 967 -0.57505 -0.049606 0.016406 0.92901 FALSE
6 658252 658392 577 20 132688 132821 875 5 wp 195 205 219 194 226 176 233 114 356 469 646 -0.2835 -0.1403 0.11151 0.56113 FALSE
6 658506 658644 578 20 132435 132567 874 5 wp 175 163 176 140 164 128 243 118 367 408 585 -0.59529 -0.28681 0.054607 0.8286 FALSE
6 658652 658804 579 20 132313 132420 873 5 wp 114 102 138 95 119 87 306 132 409 544 665 -1.4065 -0.3057 0.10189 0.69633 FALSE
6 658779 658935 580 20 132142 132298 872 5 wp 117 211 225 200 201 182 515 248 846 1399 1605 -1.5929 0.10733 0.016561 0.93494 FALSE
6 658946 659080 581 20 132001 132133 871 5 wp 139 177 217 174 168 146 391 210 652 927 1112 -1.3139 -0.067657 -0.018383 0.92268 FALSE
6 659086 659242 582 20 131834 131988 870 5 wp 173 238 302 267 248 203 407 231 649 1087 1186 -0.99311 -0.054293 0.10935 0.5491 FALSE
6 659253 659411 583 20 131698 131826 869 5 wp 193 182 231 184 200 153 263 139 491 643 829 -0.53838 0.061907 -0.20648 0.27766 FALSE
6 659644 659791 584 20 131275 131419 868 5 wp 177 186 248 179 189 209 238 90 430 778 637 -0.19148 0.30982 -0.34516 0.21217 FALSE
6 659817 659959 585 20 131110 131242 866 5 wp 153 174 252 184 148 189 213 115 468 763 578 -0.32867 0.24961 -0.34369 0.20203 FALSE
6 659971 660139 586 20 130921 131081 865 5 wp 151 186 218 172 180 202 260 122 428 790 594 -0.57839 0.037714 0.0060045 0.98163 FALSE
6 660118 660281 587 20 130786 130946 864 5 wp 81 141 177 146 152 172 185 106 324 602 531 -0.70743 0.075884 0.22266 0.37665 FALSE
6 660273 660427 588 20 130632 130789 863 5 wp 164 309 297 233 226 266 208 112 462 778 705 0.12336 0.37435 -0.40673 0.17193 FALSE
6 660419 660569 589 20 130493 130643 862 5 wp 121 184 224 167 191 208 136 74 293 455 419 0.1816 0.2498 -0.095401 0.70497 FALSE
6 660575 660737 590 20 130328 130484 861 5 wp 148 201 212 210 210 185 147 75 339 418 445 0.20383 0.23046 -0.085095 0.67853 FALSE
6 660758 660889 591 20 130177 130311 860 5 wp 116 172 235 207 172 178 130 75 308 470 450 0.18952 0.3506 -0.20346 0.36528 FALSE
6 661050 661193 594 20 129873 130011 858 5 wp 94 174 162 116 145 185 96 79 232 359 331 0.087096 0.1084 0.0022119 0.99588 FALSE
6 661171 661322 595 20 129740 129865 857 5 wp 147 204 242 167 214 143 144 76 219 363 365 0.28729 -0.12941 -0.010142 0.96199 FALSE
6 661813 661939 598 20 129120 129269 854 5 wp 145 116 171 115 157 116 139 82 269 370 437 -0.17653 0.046295 -0.17002 0.46192 FALSE
6 662076 662244 600 20 128829 128960 852 5 wp 145 108 182 117 134 86 198 76 295 337 473 -0.4169 -0.1509 -0.18796 0.59664 FALSE
6 662256 662437 601 20 128661 128807 851 5 wp 189 135 198 162 153 144 173 111 252 382 469 -0.27012 -0.3043 0.14649 0.54135 FALSE
6 662529 662686 603 20 128379 128541 849 5 wp 151 148 214 175 202 132 288 176 440 588 609 -1.0109 -0.41125 0.43537 0.022424 FALSE
6 662883 663041 605 20 128020 128170 847 5 wp 160 139 164 153 154 142 260 135 425 522 536 -0.89098 -0.29 0.27172 0.2053 FALSE
6 663030 663168 606 20 127898 128030 846 5 wp 171 189 203 161 168 194 293 145 459 655 681 -0.75838 -0.17762 0.10745 0.57175 FALSE
6 663523 663665 611 20 127388 127537 840 5 wp 153 181 235 205 217 163 291 138 454 715 934 -0.71871 0.060542 0.018757 0.92796 FALSE
6 663656 663811 612 20 127251 127383 839 5 wp 88 159 144 161 119 148 271 145 411 620 728 -1.2261 -0.15517 0.32895 0.12994 FALSE
6 663808 663962 613 20 127105 127257 838 5 wp 68 105 130 200 166 118 198 117 417 611 694 -1.2129 0.20901 0.50763 0.016913 FALSE
6 663980 664139 614 20 126937 127088 837 5 wp 122 158 187 164 148 152 276 154 445 617 716 -1.0254 -0.18295 0.21626 0.26396 FALSE
6 664154 664289 615 20 126781 126914 836 5 wp 171 146 202 167 191 146 307 164 411 470 696 -0.99011 -0.47694 0.46434 0.033679 FALSE
6 664448 664604 616 20 126468 126612 835 5 wp 172 132 232 163 158 134 153 83 219 326 362 0.040279 -0.29085 0.094807 0.66526 FALSE
6 665383 665528 620 20 125541 125669 830 5 wp 112 115 157 133 138 101 162 75 270 428 384 -0.42816 -0.018426 0.0084809 0.97142 FALSE
6 665573 665719 621 20 125330 125511 828 5 wp 171 212 225 247 229 222 241 160 487 917 789 -0.55761 0.18666 0.047688 0.80069 FALSE
6 666322 666484 630 20 124574 124718 818 5 wp 109 145 183 136 157 137 159 86 269 358 344 -0.3113 -0.22521 0.24739 0.27279 FALSE
6 666573 666729 633 20 124338 124495 815 5 wp 109 138 148 151 148 158 133 90 218 354 329 -0.33498 -0.23957 0.48909 0.037261 FALSE
6 667475 667627 641 20 123439 123602 806 5 wp 212 194 264 215 254 161 221 95 311 471 627 -0.019008 -0.059366 -0.0033815 0.98927 FALSE
6 667850 667996 643 20 123065 123205 804 5 wp 170 98 142 124 163 82 96 65 170 240 245 0.20543 -0.22881 0.068942 0.88528 FALSE
6 668032 668186 645 20 122878 123044 803 5 wp 105 145 223 165 144 128 183 108 336 635 499 -0.47193 0.089807 -0.14378 0.58675 FALSE
6 668464 668612 648 20 122456 122612 799 5 wp 119 159 207 172 164 142 224 103 385 642 564 -0.56217 0.069307 -0.044985 0.82099 FALSE
6 668638 668818 649 20 122260 122422 797 5 wp 163 198 252 167 224 165 236 110 329 566 542 -0.30301 -0.1683 0.067421 0.72695 FALSE
6 668855 668983 650 20 122086 122203 796 5 wp 130 121 150 107 117 101 123 69 164 259 263 -0.07146 -0.3993 0.12535 0.6656 FALSE
6 670068 670224 654 20 120837 120994 793 5 wp 103 171 198 218 171 166 202 108 360 721 634 -0.54169 0.2207 0.063571 0.80243 FALSE
6 670225 670386 655 20 120681 120847 792 5 wp 127 191 216 205 207 207 237 125 404 715 625 -0.58063 0.03573 0.22331 0.2438 FALSE
6 670693 670842 659 20 120231 120401 787 5 wp 88 179 186 196 193 201 141 80 325 587 468 -0.12269 0.4054 0.032697 0.91127 FALSE
6 671002 671170 664 20 119903 120068 784 5 wp 118 175 214 185 160 184 196 104 226 435 485 -0.38928 -0.32191 0.43686 0.056342 FALSE
6 671164 671280 666 20 119790 119927 783 5 wp 88 144 163 198 188 149 129 81 222 411 434 -0.2499 0.080173 0.40031 0.074198 FALSE
6 671954 672114 676 20 118956 119108 774 5 wp 131 150 179 181 168 165 106 82 147 270 292 0.11688 -0.37095 0.56974 0.017537 FALSE
6 672300 672443 678 20 118625 118759 772 5 wp 169 176 229 193 233 181 160 77 223 384 371 0.14714 -0.18332 0.29972 0.14718 FALSE
6 672448 672607 679 20 118468 118595 771 5 wp 146 157 206 204 183 159 170 91 257 347 390 -0.17608 -0.29398 0.43335 0.038102 FALSE
6 672609 672761 680 20 118303 118451 770 5 wp 160 139 188 181 166 179 125 80 239 327 317 0.098636 -0.12562 0.27299 0.22004 FALSE
6 672780 672918 681 20 118144 118281 769 5 wp 126 122 142 115 137 108 98 44 206 266 283 0.34936 0.21762 -0.30767 0.30399 FALSE
6 672956 673113 682 20 117961 118109 768 5 wp 116 130 175 146 120 123 114 77 232 327 335 -0.02704 -0.018244 -0.051283 0.83808 FALSE
6 673255 673411 683 20 117658 117814 767 5 wp 244 223 292 246 305 204 279 143 434 605 762 -0.27978 -0.13386 0.1532 0.41143 FALSE
6 673429 673587 684 20 117481 117636 766 5 wp 116 166 145 142 158 150 150 95 323 555 615 -0.34501 0.34496 -0.23743 0.26074 FALSE
6 673778 673926 686 20 117148 117323 764 5 wp 153 180 269 207 222 219 202 91 397 638 607 -0.095088 0.27266 -0.11396 0.55662 FALSE
6 674076 674212 688 20 116833 116993 761 5 wp 146 203 253 220 213 193 145 102 409 730 536 0.10272 0.50311 -0.39787 0.11951 FALSE
6 675046 675194 696 20 115881 116036 749 5 wp 98 206 228 220 209 227 86 86 229 619 392 0.36294 0.48094 -0.10999 0.82032 FALSE
6 675588 675708 701 20 115354 115496 741 5 wp 91 117 159 169 182 155 80 34 167 314 241 0.55728 0.44971 0.062403 0.83024 FALSE
6 676156 676303 708 20 114761 114907 733 5 wp 186 229 248 234 216 245 138 72 265 413 442 0.52502 0.18218 -0.074544 0.71289 FALSE
6 676554 676700 711 20 114363 114489 730 5 wp 142 178 246 160 176 205 170 102 174 439 330 -0.10909 -0.48411 0.48035 0.11236 FALSE
6 676865 677013 714 20 114053 114199 727 5 wp 117 212 211 187 204 183 153 89 270 471 441 0.0048855 0.042034 0.091102 0.70177 FALSE
6 677013 677172 715 20 113895 114060 726 5 wp 137 174 225 168 205 223 154 108 241 498 464 -0.15029 -0.09266 0.30085 0.27325 FALSE
6 677173 677327 716 20 113736 113889 725 5 wp 90 198 204 155 181 200 196 93 262 614 475 -0.36577 -0.011411 0.20166 0.61592 FALSE
6 677909 678051 724 20 113038 113156 721 5 wp 136 144 184 140 135 101 155 77 256 350 492 -0.13021 0.011217 -0.28079 0.21623 FALSE
6 678058 678214 725 20 112856 113004 720 5 wp 230 197 279 213 237 163 259 145 471 777 978 -0.33271 0.20559 -0.3811 0.066404 FALSE
6 678377 678519 728 20 112546 112685 716 5 wp 124 206 202 196 198 164 230 117 492 814 906 -0.51761 0.43472 -0.32784 0.089052 FALSE
6 678559 678723 730 20 112352 112495 713 5 wp 110 146 201 152 152 106 196 108 348 502 681 -0.56439 0.087427 -0.19906 0.36903 FALSE
6 678730 678870 732 20 112195 112341 711 5 wp 117 106 172 144 137 110 151 80 314 496 572 -0.36895 0.34126 -0.31474 0.157 FALSE
6 678934 679072 733 20 111996 112132 710 5 wp 111 115 191 131 132 115 109 89 222 385 405 -0.12228 0.06462 -0.15532 0.52953 FALSE
6 679087 679246 734 20 111819 111977 709 5 wp 213 178 298 240 221 176 134 78 283 444 495 0.5492 0.28177 -0.35518 0.093347 FALSE
6 679344 679503 736 20 111568 111717 708 5 wp 146 142 186 140 156 120 116 81 177 271 258 0.1031 -0.41202 0.25614 0.30453 FALSE
6 679507 679661 737 20 111402 111558 707 5 wp 144 234 237 259 199 228 196 108 299 554 505 -0.12732 -0.08524 0.28954 0.25004 FALSE
6 679677 679829 738 20 111234 111390 706 5 wp 102 112 147 117 123 128 130 65 224 364 322 -0.2439 0.0043296 0.068009 0.79783 FALSE
6 679842 679989 739 20 111075 111216 705 5 wp 150 163 240 181 198 171 210 147 363 604 625 -0.54345 -0.11064 0.14827 0.44248 FALSE
6 680000 680155 740 20 110913 111064 704 5 wp 178 234 270 254 230 223 296 201 636 988 1057 -0.71288 0.16882 -0.075261 0.68586 FALSE
6 680161 680307 741 20 110760 110898 703 5 wp 188 195 232 201 240 165 327 168 514 729 841 -0.81348 -0.14859 0.15557 0.40624 FALSE
6 680324 680480 742 20 110606 110733 702 5 wp 234 247 298 244 249 184 288 157 439 588 768 -0.32741 -0.2205 0.047989 0.79681 FALSE
6 680629 680787 743 20 110283 110435 701 5 wp 177 213 223 186 169 176 202 136 362 661 730 -0.29743 0.098665 -0.27122 0.15945 FALSE
6 680952 681114 745 20 109967 110111 699 5 wp 146 167 232 157 164 154 122 66 307 374 434 0.38854 0.35266 -0.50461 0.021285 FALSE
6 681283 681429 747 20 109638 109784 696 5 wp 177 106 173 114 145 104 84 54 207 251 252 0.57949 0.14194 -0.45544 0.26586 FALSE
6 681459 681585 748 20 109487 109608 695 5 wp 173 196 274 180 214 188 104 59 204 300 334 0.82858 0.12544 -0.22309 0.31072 FALSE
6 681926 682078 753 20 109022 109157 691 5 wp 112 107 155 128 102 93 61 27 124 172 158 0.96969 0.18072 -0.3526 0.38252 FALSE
6 682087 682242 755 20 108830 109006 690 5 wp 113 216 200 214 185 202 101 57 180 326 282 0.59483 0.076309 0.15616 0.64028 FALSE
6 682712 682836 761 20 108228 108373 683 5 wp 136 74 112 99 117 81 34 23 86 125 103 1.361 0.22496 -0.34116 0.53625 FALSE
6 683051 683202 764 20 107879 108004 681 5 wp 231 155 232 167 211 158 75 33 115 185 214 1.4225 0.034296 -0.22249 0.57694 FALSE
6 683320 683467 765 20 107595 107745 680 5 wp 231 218 274 187 227 224 247 105 390 594 685 -0.06477 0.036565 -0.18192 0.38696 FALSE
6 683478 683656 766 20 107434 107583 679 5 wp 192 133 194 182 216 147 204 121 302 379 530 -0.46068 -0.34368 0.43144 0.11273 FALSE
6 683666 683808 767 20 107260 107396 678 5 wp 194 152 232 180 208 147 164 81 292 400 463 0.1119 0.019396 -0.10101 0.64235 FALSE
6 683823 683977 768 20 107099 107241 677 5 wp 217 205 266 254 300 234 187 82 374 539 612 0.23839 0.29069 -0.063493 0.74252 FALSE
6 684003 684143 769 20 106927 107073 676 5 wp 163 180 251 173 189 162 130 61 267 399 485 0.50218 0.36284 -0.50017 0.01893 FALSE
6 684139 684284 770 20 106790 106935 675 5 wp 146 121 217 162 172 150 116 60 247 342 386 0.31534 0.24662 -0.20062 0.38518 FALSE
6 685087 685225 783 20 105842 105980 666 5 wp 187 176 257 193 235 159 97 50 139 230 252 0.93769 -0.15958 0.11555 0.62048 FALSE
6 685455 685609 787 20 105456 105607 662 5 wp 196 166 213 181 199 159 79 53 126 153 206 0.97568 -0.36783 0.2996 0.24067 FALSE
6 685880 686064 790 20 104977 105183 658 5 wp 223 234 291 298 284 285 119 59 217 348 342 0.93941 0.12148 0.1297 0.52719 FALSE
6 686289 686427 793 20 104635 104745 656 5 wp 140 105 134 99 131 101 82 44 134 162 194 0.4716 -0.2525 0.073328 0.83798 FALSE
6 686443 686591 794 20 104473 104617 654 5 wp 205 222 257 170 206 201 150 108 264 396 407 0.24493 -0.20838 -0.00090442 0.99639 FALSE
6 686613 686745 796 20 104319 104429 652 5 wp 180 145 189 176 180 137 132 80 233 284 318 0.13854 -0.24679 0.20976 0.36199 FALSE
6 686943 687104 800 20 103962 104128 647 5 wp 152 205 220 202 197 171 180 99 333 473 490 -0.092005 -0.0096488 0.028627 0.88558 FALSE
6 687106 687262 802 20 103800 103942 646 5 wp 175 207 264 226 266 206 220 122 403 627 618 -0.22767 0.0367 0.11439 0.54749 FALSE
6 687269 687426 803 20 103634 103759 644 5 wp 117 172 244 158 153 163 195 91 320 584 483 -0.24117 0.063351 -0.16843 0.5252 FALSE
6 687428 687580 804 20 103480 103627 643 5 wp 116 186 214 206 185 180 185 104 340 702 539 -0.31763 0.2028 -0.0058504 0.98232 FALSE
6 687609 687767 805 20 103315 103463 642 5 wp 147 236 244 216 208 229 270 139 456 1035 688 -0.51655 0.17665 -0.067354 0.85193 FALSE
6 687777 687918 806 20 103147 103287 640 5 wp 137 189 226 180 187 172 207 133 383 878 634 -0.4733 0.19925 -0.18592 0.54899 FALSE
6 688739 688899 812 20 102164 102322 634 5 wp 200 174 234 188 209 173 190 130 380 644 584 -0.23177 0.071443 -0.1333 0.49077 FALSE
6 688908 689058 813 20 102002 102148 633 5 wp 207 255 314 263 276 244 273 182 521 823 854 -0.39743 0.012981 0.041759 0.82207 FALSE
6 689093 689235 814 20 101830 101956 632 5 wp 152 135 196 140 173 114 147 92 300 413 481 -0.13774 0.078585 -0.22408 0.29905 FALSE
6 689253 689392 815 20 101663 101808 631 5 wp 183 244 287 241 271 221 198 125 400 578 685 -0.014661 0.11436 -0.035886 0.85038 FALSE
6 689403 689545 816 20 101520 101661 630 5 wp 156 176 220 199 178 202 197 89 315 491 529 -0.17446 0.0041136 0.10803 0.58657 FALSE
6 689551 689708 817 20 101355 101509 629 5 wp 143 192 258 208 204 200 212 107 289 483 540 -0.24846 -0.19716 0.29338 0.13172 FALSE
6 689732 689866 818 20 101198 101334 628 5 wp 160 205 277 217 196 199 191 87 300 477 527 0.074097 0.0064887 -0.025596 0.89638 FALSE
6 690403 690533 823 20 100529 100657 622 5 wp 80 165 175 137 141 149 107 76 189 312 317 0.0064293 -0.11424 0.19812 0.54392 FALSE
6 690569 690711 825 20 100328 100501 620 5 wp 195 191 237 255 250 221 169 95 250 456 497 0.10079 -0.066271 0.31947 0.10426 FALSE
6 690745 690870 826 20 100193 100313 618 5 wp 129 139 171 146 133 154 110 53 174 237 257 0.30424 -0.17498 0.19717 0.46493 FALSE
6 691059 691211 828 20 99847 100004 616 5 wp 143 147 181 164 153 127 128 91 249 361 383 -0.057931 -0.073568 0.020807 0.92611 FALSE
6 691214 691364 829 20 99693 99845 615 5 wp 166 180 211 179 196 167 190 134 275 476 541 -0.38146 -0.28098 0.27509 0.16235 FALSE
6 691379 691524 830 20 99534 99676 614 5 wp 112 130 173 145 143 171 180 98 377 536 654 -0.56623 0.25994 -0.066218 0.74859 FALSE
6 691547 691697 831 20 99364 99512 613 5 wp 185 234 279 257 242 248 409 231 669 1273 1297 -1.0209 0.080916 0.060634 0.73888 FALSE
6 691716 691870 832 20 99197 99350 612 5 wp 143 142 185 153 141 168 223 123 379 568 680 -0.69716 -0.006784 0.023422 0.90595 FALSE
6 691996 692142 833 20 98919 99067 611 5 wp 170 152 226 199 186 160 199 110 331 542 571 -0.31549 -0.016694 0.046325 0.81412 FALSE
6 692171 692325 834 20 98762 98890 610 5 wp 186 198 273 227 228 185 266 142 414 657 764 -0.45356 -0.07122 0.073173 0.69741 FALSE
6 692493 692651 836 20 98412 98568 608 5 wp 134 167 236 188 192 186 268 163 457 764 740 -0.84523 -0.063211 0.18928 0.31883 FALSE
6 692682 692846 837 20 98205 98340 607 5 wp 119 117 151 139 135 89 154 94 236 395 382 -0.50726 -0.21872 0.15529 0.51376 FALSE
6 692866 692976 839 20 98082 98200 605 5 wp 127 204 197 198 225 145 123 102 310 541 498 0.032303 0.2873 -0.15173 0.60429 FALSE
6 693000 693158 840 20 97906 98064 604 5 wp 118 221 224 210 182 229 209 139 326 635 505 -0.48693 -0.19771 0.39783 0.2136 FALSE
6 693164 693322 841 20 97740 97876 603 5 wp 126 158 198 199 188 145 176 100 356 560 488 -0.34407 0.11853 0.0629 0.75621 FALSE
6 693297 693455 842 20 97608 97764 602 5 wp 135 203 234 221 179 220 257 132 394 695 587 -0.58232 -0.11727 0.28679 0.21728 FALSE
6 693465 693623 843 20 97437 97589 601 5 wp 129 192 228 214 187 197 248 173 461 858 770 -0.79904 0.033783 0.13995 0.52691 FALSE
6 693653 693783 844 20 97285 97407 600 5 wp 120 214 276 216 185 200 331 167 679 977 1071 -0.85559 0.23702 -0.19656 0.34404 FALSE
6 693789 693943 845 20 97124 97270 599 5 wp 144 226 279 264 245 221 342 193 623 1043 1092 -0.87678 0.12015 0.099459 0.5914 FALSE
6 694379 694535 848 20 96525 96685 596 5 wp 111 198 235 187 216 159 678 326 1128 1978 2125 -2.0164 0.15325 -0.0567 0.7869 FALSE
6 694526 694667 849 20 96362 96512 595 5 wp 94 120 148 131 148 116 410 169 623 910 1041 -1.7769 -0.034841 0.20156 0.43845 FALSE
6 694672 694820 850 20 96241 96395 594 5 wp 245 244 239 215 221 188 398 220 563 874 1104 -0.88631 -0.20821 0.0051155 0.97787 FALSE
6 694896 695052 851 20 96022 96164 593 5 wp 279 219 290 227 294 179 275 144 404 591 770 -0.20522 -0.16071 0.0035665 0.98919 FALSE
6 695067 695218 852 20 95828 95976 592 5 wp 150 162 210 213 186 176 238 122 391 580 794 -0.59799 0.052959 0.12579 0.51364 FALSE
6 695243 695409 853 20 95680 95819 591 5 wp 196 192 277 216 203 132 222 115 393 546 687 -0.15646 0.041918 -0.27894 0.16563 FALSE
6 695419 695553 854 20 95515 95637 590 5 wp 125 89 165 110 126 114 79 48 133 212 242 0.42116 -0.046547 -0.024846 0.94138 FALSE
6 695592 695752 856 20 95305 95448 589 5 wp 216 172 241 214 202 185 118 91 210 325 401 0.41961 -0.12044 0.084068 0.73039 FALSE
6 695759 695905 857 20 95172 95278 588 5 wp 173 179 229 179 174 164 130 82 159 317 288 0.302 -0.41229 0.28153 0.20059 FALSE
6 696295 696425 862 20 94634 94763 583 5 wp 136 202 238 188 210 186 98 61 176 286 290 0.69761 -0.006089 0.072574 0.75002 FALSE
6 696629 696779 864 20 94281 94425 579 5 wp 177 194 254 188 192 140 142 68 210 273 368 0.442 -0.20333 -0.025888 0.90428 FALSE
6 696810 696968 865 20 94091 94225 578 5 wp 160 137 146 120 162 157 139 67 191 296 316 0.0040967 -0.25571 0.26264 0.3637 FALSE
6 696975 697113 866 20 93951 94085 577 5 wp 150 149 181 147 144 145 154 77 264 384 404 -0.071012 -0.032485 -0.071481 0.7461 FALSE
6 697147 697291 867 20 93771 93910 576 5 wp 186 223 260 233 257 169 190 95 341 503 601 0.099644 0.11268 -0.10303 0.59503 FALSE
6 697303 697449 868 20 93613 93756 575 5 wp 184 266 308 236 230 216 206 124 398 660 691 0.043356 0.15493 -0.26214 0.16756 FALSE
6 697480 697622 869 20 93443 93580 574 5 wp 146 191 234 207 193 182 220 136 373 532 586 -0.47659 -0.17549 0.24666 0.20003 FALSE
6 697695 697849 870 20 93215 93344 573 5 wp 186 140 173 146 179 127 140 90 248 396 391 -0.022491 -0.082928 -0.046074 0.86082 FALSE
6 697961 698109 871 20 92957 93104 572 5 wp 154 169 214 182 224 161 177 87 348 568 524 -0.10668 0.22533 -0.11206 0.57604 FALSE
6 698113 698285 872 20 92777 92950 571 5 wp 142 162 212 183 213 159 196 131 317 513 534 -0.50663 -0.19872 0.34223 0.082298 FALSE
6 698620 698782 875 20 92295 92443 566 5 wp 156 181 207 190 185 146 127 77 256 397 414 0.2681 0.14341 -0.17336 0.41972 FALSE
6 698954 699111 878 20 91956 92108 563 5 wp 156 211 228 218 205 177 132 82 248 392 384 0.32359 0.014723 0.034043 0.87004 FALSE
6 699127 699277 879 20 91811 91968 562 5 wp 99 121 149 116 140 113 100 43 185 263 256 0.25085 0.10749 -0.067039 0.8289 FALSE
6 699272 699422 880 20 91642 91792 560 5 wp 175 183 217 189 177 175 105 60 174 307 282 0.66181 -0.033698 -0.019555 0.93187 FALSE
6 699405 699563 881 20 91526 91662 559 5 wp 123 218 257 199 234 181 125 73 200 324 333 0.42957 -0.13114 0.22197 0.41865 FALSE
6 699758 699902 884 20 91160 91298 556 5 wp 158 131 189 159 161 142 65 37 111 191 161 1.0893 -0.053398 0.037018 0.90461 FALSE
6 700298 700460 888 20 90627 90759 550 5 wp 189 155 219 180 185 167 80 47 130 226 242 1.008 -0.016549 -0.033088 0.89587 FALSE
6 700642 700778 891 20 90290 90442 546 5 wp 170 188 250 213 244 237 88 54 124 218 225 0.94491 -0.25523 0.49082 0.033143 FALSE
6 700974 701134 893 20 89932 90089 543 5 wp 187 197 230 204 236 187 52 33 106 193 175 1.7082 0.22888 -0.16888 0.52379 FALSE
6 701868 702012 902 20 89062 89182 535 5 wp 181 213 236 169 200 167 47 42 84 132 150 1.6504 -0.23685 0.036584 0.89639 FALSE
6 702180 702338 906 20 88726 88894 532 5 wp 152 125 174 159 161 150 67 38 102 180 188 0.96673 -0.087789 0.1788 0.56548 FALSE
6 702344 702496 907 20 88565 88715 531 5 wp 208 219 265 240 273 224 106 51 191 369 359 1.0111 0.30777 -0.18385 0.38638 FALSE
6 702501 702641 908 20 88423 88558 530 5 wp 155 175 193 184 179 167 102 55 147 272 289 0.60263 -0.076912 0.12883 0.59234 FALSE
6 702656 702816 909 20 88238 88386 529 5 wp 168 194 260 229 201 214 146 66 228 442 421 0.42193 0.12918 -0.032432 0.87449 FALSE
6 702847 702987 910 20 88072 88238 528 5 wp 164 193 183 243 215 219 149 83 266 470 417 0.087836 0.073979 0.28109 0.16704 FALSE
6 702996 703144 911 20 87917 88064 527 5 wp 153 162 170 179 223 198 95 72 249 414 379 0.38109 0.38112 -0.045261 0.83793 FALSE
6 703319 703475 913 20 87588 87738 525 5 wp 112 155 190 169 140 151 145 66 215 362 417 -0.01549 0.0049985 0.052503 0.81795 FALSE
6 703494 703652 914 20 87411 87571 524 5 wp 164 158 194 173 173 174 175 122 297 473 593 -0.36219 -0.074808 0.1204 0.54756 FALSE
6 703745 703901 915 20 87166 87314 523 5 wp 145 186 251 194 219 137 63 43 135 251 282 1.2842 0.37949 -0.41922 0.13989 FALSE
6 703900 704042 916 20 87025 87159 522 5 wp 112 138 142 128 139 116 86 25 84 182 153 0.75715 -0.26877 0.26439 0.46944 FALSE
6 704249 704384 917 20 86663 86808 521 5 wp 162 191 220 178 167 146 205 157 418 467 670 -0.52534 -0.16524 -0.022735 0.93235 FALSE
6 704405 704557 918 20 86504 86652 520 5 wp 171 197 256 229 228 203 258 158 449 614 889 -0.57175 -0.026065 0.14859 0.43519 FALSE
6 704571 704712 919 20 86349 86492 519 5 wp 77 165 149 197 154 194 201 108 473 756 893 -0.8031 0.53669 -0.0055969 0.98324 FALSE
6 704728 704861 920 20 86197 86329 518 5 wp 116 145 181 152 175 165 243 142 577 880 974 -0.95182 0.41548 -0.21724 0.26397 FALSE
6 704883 705019 921 20 86041 86179 517 5 wp 94 157 190 177 185 169 285 159 585 1055 1178 -1.1634 0.4086 -0.09013 0.65622 FALSE
6 705013 705180 922 20 85921 86044 516 5 wp 158 81 134 81 123 79 179 105 289 385 580 -0.72961 -0.1119 -0.28203 0.48671 FALSE
6 705291 705448 923 20 85613 85774 515 5 wp 144 131 194 146 155 131 214 118 424 568 677 -0.64367 0.10182 -0.18203 0.36261 FALSE
6 705453 705598 924 20 85463 85587 514 5 wp 182 227 285 259 226 193 262 144 486 834 901 -0.37187 0.20434 -0.19686 0.29536 FALSE
6 705787 705933 926 20 85127 85273 512 5 wp 136 244 237 196 214 191 228 129 439 727 714 -0.3584 0.15626 -0.15145 0.45964 FALSE
6 705954 706096 927 20 84973 85101 511 5 wp 151 210 228 194 190 183 198 140 343 615 573 -0.36738 -0.089641 0.075176 0.69714 FALSE
6 706575 706714 933 20 84351 84486 507 5 wp 151 195 217 216 228 168 117 75 204 353 296 0.39793 -0.094951 0.24906 0.24966 FALSE
6 707229 707373 938 20 83715 83844 500 5 wp 124 132 184 97 130 143 69 45 93 184 173 0.78227 -0.29102 0.093818 0.78303 FALSE
6 707385 707535 939 20 83549 83686 499 5 wp 157 151 190 152 163 134 75 53 130 186 211 0.80032 -0.21526 0.096048 0.73455 FALSE
6 707522 707646 940 20 83414 83540 498 5 wp 114 151 205 179 163 163 61 41 128 213 190 1.0314 0.12951 0.028052 0.92382 FALSE
6 707652 707794 942 20 83240 83406 496 5 wp 119 157 168 154 166 179 93 46 184 245 256 0.54558 0.091203 0.11935 0.65163 FALSE
6 708227 708351 952 20 82693 82823 488 5 wp 139 130 188 154 142 136 91 45 165 218 241 0.61687 -0.013104 -0.027399 0.92298 FALSE
6 708498 708657 954 20 82402 82542 485 5 wp 114 153 185 134 155 159 125 63 144 259 285 0.12792 -0.37066 0.40655 0.11104 FALSE
6 708680 708827 955 20 82233 82373 484 5 wp 244 331 371 267 323 284 191 103 294 484 552 0.54478 -0.066421 -0.0065377 0.97262 FALSE
6 709317 709463 958 20 81605 81737 481 5 wp 212 116 175 108 180 112 108 61 164 210 319 0.46251 -0.20784 -0.12505 0.8148 FALSE
6 709478 709627 959 20 81438 81578 480 5 wp 208 175 267 209 237 197 201 115 336 565 611 -0.10391 0.0096297 0.011536 0.95213 FALSE
6 709639 709793 960 20 81273 81425 479 5 wp 252 291 312 297 300 263 220 114 392 592 600 0.22861 0.022116 0.016914 0.92858 FALSE
6 709812 709965 961 20 81096 81252 478 5 wp 171 202 231 211 202 199 176 113 375 569 527 -0.090528 0.10742 -0.050704 0.79512 FALSE
6 709976 710134 963 20 80932 81084 477 5 wp 151 162 221 156 175 186 138 54 226 307 336 0.36149 -0.01558 0.015929 0.94559 FALSE
6 710152 710310 964 20 80777 80907 476 5 wp 208 236 292 277 207 207 141 67 244 380 454 0.69338 0.1422 -0.19418 0.34686 FALSE
6 710325 710470 965 20 80592 80746 475 5 wp 137 168 200 184 182 121 104 51 219 334 399 0.57051 0.38606 -0.4054 0.085826 FALSE
6 710480 710630 966 20 80459 80607 474 5 wp 140 194 220 210 200 209 95 58 232 412 378 0.70382 0.49129 -0.28666 0.19385 FALSE
6 710965 711126 972 20 79952 80108 468 5 wp 148 200 227 203 202 168 95 57 178 279 293 0.76858 0.059322 -0.025471 0.91203 FALSE
6 711433 711589 978 20 79468 79628 461 5 wp 169 214 234 193 212 200 119 83 200 294 302 0.45081 -0.27189 0.28151 0.18684 FALSE
6 711602 711763 979 20 79297 79459 460 5 wp 179 198 253 220 234 191 111 63 180 299 302 0.71103 -0.07574 0.14727 0.49724 FALSE
6 711770 711918 980 20 79148 79292 459 5 wp 217 168 220 193 229 139 91 52 123 207 228 0.95338 -0.28692 0.18849 0.58358 FALSE
6 712039 712195 981 20 78864 79012 458 5 wp 168 169 227 141 184 158 128 82 209 370 374 0.27004 -0.077205 -0.10768 0.62118 FALSE
6 712196 712348 982 20 78691 78857 457 5 wp 131 176 233 173 217 189 166 95 326 547 546 -0.10553 0.19912 -0.050062 0.80278 FALSE
6 712365 712505 983 20 78553 78716 456 5 wp 129 163 195 164 179 166 182 95 442 652 732 -0.32436 0.49144 -0.38612 0.053191 FALSE
6 712486 712655 984 20 78403 78573 455 5 wp 100 178 178 171 129 156 163 92 425 647 665 -0.30994 0.53421 -0.48624 0.032957 FALSE
6 712640 712792 985 20 78270 78420 454 5 wp 121 142 154 165 170 152 204 97 455 752 792 -0.65206 0.5035 -0.24593 0.21917 FALSE
6 712825 712977 986 20 78084 78231 453 5 wp 169 168 175 158 182 166 192 93 410 616 613 -0.27106 0.30759 -0.29805 0.13511 FALSE
6 713251 713401 988 20 77665 77812 451 5 wp 128 84 146 118 98 104 113 51 175 312 299 0.014503 0.040701 -0.16672 0.58682 FALSE
6 713574 713737 990 20 77324 77484 448 5 wp 152 170 236 130 153 142 207 117 286 453 451 -0.3652 -0.35966 0.012378 0.95133 FALSE
6 713751 713869 991 20 77192 77322 447 5 wp 64 109 120 116 124 97 132 62 216 312 301 -0.53501 -0.10508 0.35157 0.2415 FALSE
6 713904 714048 992 20 77011 77174 446 5 wp 122 185 206 185 201 177 204 88 331 481 506 -0.30966 -0.031149 0.20837 0.29777 FALSE
6 714047 714179 993 20 76879 77001 445 5 wp 121 124 152 128 112 133 139 81 294 378 413 -0.29115 0.078897 -0.12955 0.58369 FALSE
6 714195 714331 994 20 76726 76865 444 5 wp 116 235 281 214 196 198 214 111 457 690 670 -0.19579 0.26749 -0.25788 0.34819 FALSE
6 714371 714523 995 20 76544 76688 443 5 wp 178 258 245 246 263 237 189 146 435 671 677 -0.15343 0.13974 0.025874 0.90071 FALSE
6 714523 714692 996 20 76371 76512 442 5 wp 197 205 264 198 186 194 157 103 351 555 545 0.20024 0.23095 -0.39524 0.044918 FALSE
6 714967 715121 998 20 75942 76086 439 5 wp 131 153 174 130 115 133 191 99 335 603 557 -0.47282 0.1298 -0.36736 0.078418 FALSE
6 715093 715231 999 20 75845 75965 438 5 wp 89 138 148 123 139 96 268 130 440 806 746 -1.2147 0.093892 -0.12356 0.55443 FALSE
6 715417 715557 1001 20 75509 75647 437 5 wp 207 164 257 204 209 174 198 111 358 573 571 -0.11809 0.044388 -0.10665 0.58224 FALSE
6 715977 716132 1002 20 74909 75080 436 5 wp 142 157 199 192 203 150 268 132 539 889 898 -0.81267 0.31327 -0.14812 0.44004 FALSE
6 716147 716311 1003 20 74789 74909 435 5 wp 120 142 168 140 134 129 268 126 383 686 744 -0.9967 -0.032153 -0.022726 0.90881 FALSE
6 717183 717308 1006 20 73751 73876 433 5 wp 130 72 115 112 131 82 164 83 332 492 530 -0.75022 0.23534 -0.18737 0.50875 FALSE
6 717795 717960 1010 20 73115 73273 429 5 wp 145 182 181 188 163 203 213 112 453 801 722 -0.48425 0.37001 -0.2072 0.31169 FALSE
6 717969 718106 1011 20 72959 73095 428 5 wp 145 197 244 188 151 191 228 108 410 643 620 -0.3287 0.10275 -0.19558 0.34806 FALSE
6 718128 718286 1012 20 72783 72949 427 5 wp 159 182 234 183 188 196 203 124 434 562 678 -0.34004 0.12017 -0.096168 0.6192 FALSE
6 718285 718435 1013 20 72633 72792 426 5 wp 176 210 262 224 222 177 166 104 317 459 512 0.1068 0.0096045 -0.028044 0.88668 FALSE
6 718440 718596 1014 20 72469 72620 425 5 wp 190 183 222 206 223 178 125 72 253 304 406 0.45667 0.059499 -0.0018973 0.99284 FALSE
6 718612 718774 1015 20 72320 72451 424 5 wp 236 267 337 271 330 241 149 106 238 418 419 0.55321 -0.19208 0.2315 0.2332 FALSE
6 718806 718942 1016 20 72123 72256 423 5 wp 182 166 239 188 209 155 91 63 157 245 277 0.7701 -0.11877 0.064334 0.78293 FALSE
6 718971 719125 1017 20 71947 72089 422 5 wp 163 203 216 234 234 174 75 45 166 269 264 1.1344 0.30015 -0.12902 0.58642 FALSE
6 719134 719297 1018 20 71763 71910 421 5 wp 131 167 180 184 188 145 86 64 160 260 283 0.50563 -0.041012 0.18627 0.45632 FALSE
6 720157 720316 1029 20 70750 70902 410 5 wp 139 180 203 188 177 180 95 43 180 265 317 0.79221 0.24147 -0.13789 0.56976 FALSE
6 720513 720663 1032 20 70401 70551 407 5 wp 147 176 228 199 204 167 137 65 231 349 454 0.31381 0.12208 -0.032032 0.88084 FALSE
6 720841 720988 1034 20 70079 70223 405 5 wp 134 198 201 185 181 163 190 120 296 602 653 -0.37491 0.041389 -0.014404 0.94834 FALSE
6 721662 721781 1038 20 69281 69399 397 5 wp 140 183 185 192 176 134 220 140 420 581 645 -0.65525 -0.049267 0.062093 0.75001 FALSE
6 722127 722265 1041 20 68801 68938 394 5 wp 148 205 258 186 168 171 118 68 209 345 451 0.56159 0.17569 -0.3453 0.11025 FALSE
6 722544 722700 1046 20 68363 68523 389 5 wp 97 171 191 157 172 158 98 57 223 376 361 0.40935 0.38761 -0.25211 0.29912 FALSE
6 723094 723255 1052 20 67830 67962 384 5 wp 155 241 288 162 204 159 126 70 195 338 316 0.64886 -0.12503 -0.20796 0.40736 FALSE
6 723565 723716 1055 20 67323 67487 379 5 wp 128 193 228 208 195 213 89 56 225 299 325 0.7589 0.31632 -0.098234 0.68374 FALSE
6 723743 723872 1056 20 67167 67312 378 5 wp 143 159 182 209 181 175 79 44 155 237 302 0.8386 0.24935 0.0080967 0.97464 FALSE
6 724048 724216 1058 20 66871 67013 374 5 wp 109 202 195 210 176 170 92 52 150 295 267 0.66303 0.052151 0.12916 0.68906 FALSE
6 724693 724829 1061 20 66238 66356 369 5 wp 125 121 139 120 143 110 115 84 187 198 284 -0.21213 -0.50052 0.47944 0.083211 FALSE
6 724837 724995 1062 20 66075 66219 368 5 wp 163 151 164 158 171 155 199 106 253 294 472 -0.47271 -0.48952 0.53107 0.021534 FALSE
6 725017 725171 1063 20 65905 66032 367 5 wp 150 183 195 158 160 155 148 87 256 290 391 0.025134 -0.23104 0.10753 0.61973 FALSE
6 725186 725318 1064 20 65746 65888 366 5 wp 125 97 108 95 130 89 49 49 144 125 199 0.55349 -0.02542 -0.042901 0.9247 FALSE
6 725477 725652 1067 20 65444 65588 364 5 wp 195 145 200 111 165 84 88 62 140 167 162 0.68694 -0.58842 0.010638 0.98 FALSE
6 725730 725888 1068 20 65181 65339 362 5 wp 184 107 160 137 174 130 78 40 142 193 253 0.832 0.0925 -0.11748 0.78911 FALSE
6 725920 726076 1069 20 64964 65123 361 5 wp 187 170 198 176 180 162 69 53 140 212 241 1.0298 0.015631 -0.089907 0.72625 FALSE
6 726076 726238 1070 20 64846 64986 360 5 wp 183 172 213 206 172 183 76 49 124 218 202 1.0377 -0.13074 0.14604 0.56267 FALSE
6 726258 726384 1071 20 64686 64806 359 5 wp 184 193 195 180 183 164 78 64 150 200 251 0.84911 -0.18495 0.090521 0.71092 FALSE
6 726560 726694 1076 20 64372 64504 356 5 wp 127 122 175 154 141 119 48 31 96 143 168 1.2641 0.11027 -0.10652 0.77136 FALSE
6 726696 726835 1077 20 64186 64365 355 5 wp 208 175 247 229 278 193 68 49 129 230 229 1.27 0.061081 0.11782 0.65585 FALSE
6 727164 727302 1081 20 63757 63895 350 5 wp 145 186 248 209 224 197 66 48 133 222 211 1.1728 0.054839 0.11507 0.64207 FALSE
6 727351 727483 1083 20 63582 63739 348 5 wp 112 101 145 129 182 115 44 26 102 171 150 1.2073 0.35607 -0.075976 0.8466 FALSE
6 727809 727958 1089 20 63104 63256 344 5 wp 169 154 194 200 207 168 70 43 130 213 202 1.0519 0.026182 0.15478 0.55675 FALSE
6 727961 728110 1091 20 62953 63102 343 5 wp 141 183 184 175 169 179 70 29 155 210 196 1.245 0.30816 -0.22981 0.41122 FALSE
6 728119 728267 1092 20 62797 62919 342 5 wp 137 157 188 175 165 147 64 38 122 175 152 1.0932 -0.085461 0.13694 0.6514 FALSE
6 728416 728581 1095 20 62481 62640 340 5 wp 136 190 219 197 189 195 103 78 177 329 316 0.41676 -0.091134 0.22898 0.30265 FALSE
6 728722 728879 1098 20 62162 62324 336 5 wp 164 251 271 230 197 226 131 72 231 373 366 0.61091 0.02198 -0.044123 0.85587 FALSE
6 728912 729021 1100 20 62017 62156 335 5 wp 89 156 197 191 190 167 107 60 226 342 325 0.2443 0.19041 0.17435 0.47028 FALSE
6 729349 729481 1104 20 61548 61718 329 5 wp 87 134 159 240 218 195 97 43 319 441 434 0.30575 0.88729 -0.061007 0.79058 FALSE
6 729526 729653 1105 20 61408 61537 328 5 wp 148 157 233 201 199 161 137 73 269 403 408 0.21118 0.13547 -0.031766 0.881 FALSE
6 729669 729822 1106 20 61239 61391 327 5 wp 202 202 311 225 263 190 157 112 353 519 557 0.23673 0.15331 -0.18811 0.33264 FALSE
6 729825 729973 1107 20 61091 61220 326 5 wp 166 194 213 135 168 148 173 119 341 549 567 -0.18635 0.058575 -0.36973 0.06488 FALSE
6 729984 730142 1108 20 60923 61077 325 5 wp 131 180 189 164 196 146 165 105 353 579 523 -0.26506 0.18425 -0.13291 0.51209 FALSE
6 730163 730315 1109 20 60749 60897 324 5 wp 206 301 375 331 274 247 246 111 454 914 805 0.17935 0.38174 -0.38085 0.1362 FALSE
6 730424 730566 1110 20 60495 60635 323 5 wp 316 266 355 234 302 198 339 123 428 761 985 -0.038478 0.036767 -0.37031 0.27749 FALSE
6 730876 731034 1112 20 60040 60191 321 5 wp 166 216 257 234 200 216 235 150 457 688 782 -0.42985 0.069845 -0.00050872 0.99785 FALSE
6 731047 731202 1113 20 59864 60019 320 5 wp 138 219 249 217 178 233 241 154 498 777 870 -0.55224 0.18126 -0.073666 0.7414 FALSE
6 731210 731364 1114 20 59721 59855 319 5 wp 205 204 234 198 217 191 193 107 352 519 614 -0.033085 0.069084 -0.12508 0.51883 FALSE
6 731377 731533 1115 20 59540 59686 318 5 wp 100 143 161 147 135 152 109 63 249 371 361 0.082249 0.2811 -0.13086 0.59671 FALSE
6 731553 731704 1116 20 59369 59515 317 5 wp 181 194 256 226 216 227 178 111 323 640 475 -0.029842 0.061619 0.066503 0.75277 FALSE
6 731845 732045 1119 20 59068 59218 315 5 wp 197 208 267 225 227 177 126 103 259 413 402 0.37644 -0.039911 -0.020785 0.918 FALSE
6 732018 732162 1120 20 58908 59053 313 5 wp 106 145 167 191 159 170 71 54 156 275 294 0.56694 0.25776 0.10247 0.70298 FALSE
6 732173 732315 1121 20 58748 58894 311 5 wp 152 179 214 211 199 179 113 44 201 330 313 0.67926 0.21662 -0.066758 0.76904 FALSE
6 732497 732613 1123 20 58412 58568 309 5 wp 95 156 179 231 204 183 125 54 277 457 410 0.13515 0.46558 0.10439 0.65657 FALSE
6 732621 732769 1125 20 58291 58438 307 5 wp 158 225 268 209 183 236 141 76 247 518 391 0.4384 0.16961 -0.16313 0.5922 FALSE
6 732809 732970 1126 20 58095 58256 306 5 wp 126 209 198 160 208 167 101 81 259 418 451 0.36277 0.34426 -0.30137 0.28061 FALSE
6 733292 733442 1129 20 57609 57754 302 5 wp 181 244 266 186 235 186 161 107 294 443 469 0.20715 -0.081024 -0.069087 0.72579 FALSE
6 733454 733611 1130 20 57440 57591 301 5 wp 112 195 172 159 161 148 170 111 284 518 466 -0.39052 -0.089784 0.093119 0.70374 FALSE
6 733623 733794 1131 20 57278 57412 300 5 wp 141 93 130 134 147 91 126 62 190 271 234 -0.14959 -0.30754 0.34658 0.32003 FALSE
6 733794 733946 1132 20 57110 57249 299 5 wp 270 243 387 258 285 204 350 175 516 904 880 -0.35601 -0.099204 -0.13052 0.47656 FALSE
6 734051 734201 1133 20 56846 56997 298 5 wp 201 183 273 253 231 211 149 77 274 499 415 0.40174 0.16184 -0.041033 0.83766 FALSE
6 734273 734431 1134 20 56613 56769 297 5 wp 188 297 313 242 259 254 382 225 575 994 880 -0.75871 -0.23147 0.19677 0.28025 FALSE
6 734439 734593 1135 20 56469 56595 296 5 wp 122 175 205 172 169 152 268 141 433 720 569 -0.84509 -0.14445 0.1623 0.42666 FALSE
6 734597 734747 1136 20 56292 56442 295 5 wp 143 226 209 192 212 188 294 185 464 934 761 -0.88595 -0.095043 0.16525 0.49835 FALSE
6 734757 734901 1137 20 56146 56279 294 5 wp 97 161 185 187 179 162 195 122 372 633 603 -0.67968 0.091008 0.20859 0.29481 FALSE
6 735289 735445 1141 20 55585 55745 291 5 wp 158 244 273 227 230 199 226 152 396 814 708 -0.33941 0.061872 -0.057806 0.80385 FALSE
6 735470 735608 1143 20 55420 55557 289 5 wp 143 240 269 247 243 250 178 107 361 577 557 0.033211 0.14884 0.085765 0.68722 FALSE
6 735625 735777 1144 20 55255 55400 288 5 wp 163 140 173 123 144 170 130 93 183 342 297 -0.069272 -0.39744 0.30809 0.31424 FALSE
6 735886 736049 1145 20 54981 55128 287 5 wp 189 265 331 240 265 206 199 106 449 628 671 0.21672 0.29708 -0.395 0.038427 FALSE
6 736069 736221 1146 20 54810 54966 286 5 wp 208 316 364 285 337 295 218 134 446 802 815 0.17363 0.29031 -0.19679 0.29974 FALSE
6 736227 736397 1147 20 54650 54805 285 5 wp 206 259 296 231 191 192 198 125 363 576 558 0.081134 -0.034037 -0.23615 0.21643 FALSE
6 736399 736549 1148 20 54502 54651 284 5 wp 138 88 145 136 154 124 108 56 295 328 344 0.056755 0.37666 -0.19347 0.56118 FALSE
6 736543 736680 1149 20 54370 54496 283 5 wp 143 126 168 156 174 151 117 74 273 413 377 0.045716 0.23958 -0.068692 0.76271 FALSE
6 736715 736869 1150 20 54185 54337 282 5 wp 152 122 155 122 148 125 79 40 181 251 213 0.73254 0.23797 -0.3341 0.27154 FALSE
6 736874 737035 1151 20 54026 54188 281 5 wp 122 194 220 215 223 184 130 64 212 424 312 0.3279 0.060708 0.19953 0.42313 FALSE
6 737001 737131 1152 20 53903 54030 280 5 wp 78 107 104 108 134 96 59 29 123 202 161 0.59579 0.2574 -0.0046357 0.99129 FALSE
6 737181 737333 1153 20 53705 53851 279 5 wp 187 121 156 144 174 112 47 36 120 166 153 1.3274 0.14573 -0.25802 0.59408 FALSE
6 737349 737519 1154 20 53570 53714 278 5 wp 188 152 162 130 154 111 60 33 108 169 155 1.3213 -0.010726 -0.33133 0.38076 FALSE
6 737509 737650 1155 20 53389 53529 277 5 wp 193 176 231 196 174 206 82 62 142 252 205 0.89258 -0.20871 0.18849 0.47541 FALSE
6 737984 738140 1162 20 52899 53053 269 5 wp 166 175 186 197 168 169 89 55 104 188 206 0.73162 -0.47077 0.51798 0.044647 FALSE
6 739268 739422 1177 20 51609 51766 256 5 wp 171 229 238 243 209 195 101 51 179 287 263 0.93656 0.03636 0.019218 0.93121 FALSE
6 739430 739553 1178 20 51489 51610 255 5 wp 107 170 193 183 158 173 80 41 137 262 202 0.81362 0.080978 0.10024 0.72533 FALSE
6 739619 739757 1180 20 51286 51424 254 5 wp 157 185 237 182 243 210 90 52 191 312 291 0.87851 0.24562 -0.069438 0.76006 FALSE
6 740157 740316 1187 20 50716 50857 248 5 wp 188 200 264 193 201 163 109 56 170 313 301 0.8446 0.0079181 -0.19746 0.37429 FALSE
6 740341 740491 1188 20 50522 50697 246 5 wp 101 170 171 197 194 185 81 56 220 411 355 0.52608 0.58621 -0.16104 0.50909 FALSE
6 740475 740611 1189 20 50408 50540 245 5 wp 152 228 273 189 199 187 102 66 201 417 344 0.79096 0.25192 -0.38489 0.11595 FALSE
6 740800 740959 1191 20 50076 50233 242 5 wp 157 187 230 209 176 166 121 73 255 416 405 0.41391 0.22788 -0.24685 0.24724 FALSE
6 740988 741110 1192 20 49895 50051 241 5 wp 132 161 199 200 178 207 101 56 332 545 474 0.50274 0.87444 -0.57853 0.007889 FALSE
6 741291 741447 1194 20 49581 49742 238 5 wp 198 207 230 229 207 189 190 125 400 639 661 -0.13944 0.17665 -0.17009 0.37635 FALSE
6 741659 741801 1197 20 49238 49386 235 5 wp 189 172 254 227 211 185 176 97 318 495 573 0.029324 0.10213 -0.045203 0.81819 FALSE
6 741941 742083 1198 20 48957 49100 234 5 wp 213 186 266 195 210 144 94 59 200 247 307 0.97041 0.066034 -0.31259 0.1725 FALSE
6 742321 742442 1200 20 48599 48725 232 5 wp 100 164 199 184 159 149 65 40 203 398 313 0.97348 0.86885 -0.72757 0.014801 FALSE
6 742476 742628 1201 20 48415 48563 231 5 wp 138 166 201 195 160 139 66 50 176 296 250 0.95248 0.38054 -0.37458 0.15301 FALSE
6 742736 742897 1202 20 48145 48304 230 5 wp 226 222 291 228 229 187 134 77 237 377 429 0.66561 0.059304 -0.22405 0.26888 FALSE
6 742915 743069 1203 20 47975 48136 229 5 wp 131 225 200 230 212 225 175 101 343 629 680 -0.13366 0.32028 -0.017437 0.94303 FALSE
6 743235 743393 1205 20 47645 47801 227 5 wp 158 162 231 186 163 186 155 99 355 533 558 -0.041745 0.26351 -0.25974 0.19758 FALSE
6 743380 743534 1206 20 47510 47664 226 5 wp 170 152 210 161 163 158 167 70 287 490 447 0.052534 0.15625 -0.26201 0.21191 FALSE
6 743541 743684 1207 20 47359 47497 225 5 wp 141 236 215 184 183 187 160 107 362 641 537 -0.016063 0.26755 -0.32294 0.21955 FALSE
6 743685 743850 1209 20 47193 47341 223 5 wp 119 185 203 188 135 151 150 87 256 556 436 -0.057505 0.1364 -0.18459 0.53905 FALSE
6 743855 744002 1210 20 47047 47187 222 5 wp 123 211 253 214 161 198 138 64 213 464 391 0.40502 0.16954 -0.13941 0.6901 FALSE
6 744611 744763 1213 20 46274 46400 219 5 wp 191 156 216 129 154 127 158 68 238 420 348 0.21223 -0.051644 -0.37692 0.13468 FALSE
6 744812 744926 1214 20 46092 46220 218 5 wp 155 178 250 183 163 155 218 85 345 554 541 -0.16714 0.052814 -0.22431 0.30531 FALSE
6 744975 745125 1215 20 45914 46069 217 5 wp 155 164 223 145 178 139 203 90 360 529 566 -0.23547 0.10207 -0.29347 0.14461 FALSE
6 745821 745975 1220 20 45053 45189 212 5 wp 157 152 169 135 147 110 207 125 320 401 468 -0.61433 -0.38939 0.12768 0.53791 FALSE
6 746004 746170 1221 20 44881 45023 211 5 wp 209 210 320 239 265 250 214 136 380 686 804 -0.085556 0.1444 -0.067894 0.71926 FALSE
6 746191 746343 1222 20 44694 44845 210 5 wp 273 298 344 292 332 251 266 157 591 907 1079 -0.030228 0.35647 -0.39153 0.03385 FALSE
6 746360 746516 1223 20 44516 44673 209 5 wp 220 185 282 226 267 174 197 109 310 508 599 0.026169 -0.037454 0.025798 0.9025 FALSE
6 746542 746666 1224 20 44370 44488 208 5 wp 165 164 238 172 188 155 125 60 236 342 407 0.48167 0.18712 -0.28516 0.19462 FALSE
6 746703 746855 1225 20 44184 44355 207 5 wp 180 143 181 167 159 126 103 72 188 261 240 0.37366 -0.26471 0.12661 0.6434 FALSE
6 747895 748049 1243 20 42980 43112 192 5 wp 183 211 244 193 215 214 95 52 216 296 258 0.97898 0.17491 -0.17278 0.43938 FALSE
6 748124 748247 1245 20 42801 42929 190 5 wp 165 89 147 108 148 99 38 25 104 114 140 1.5302 0.27951 -0.44963 0.42818 FALSE
6 748886 749015 1256 20 42017 42146 178 5 wp 136 223 192 221 197 194 83 52 144 275 245 0.87996 0.037631 0.14783 0.62217 FALSE
6 749105 749248 1258 20 41782 41925 176 5 wp 138 164 207 173 185 171 68 44 118 186 201 1.0249 -0.079818 0.1789 0.51839 FALSE
6 749674 749827 1267 20 41213 41364 168 5 wp 183 142 225 179 192 172 62 51 102 175 174 1.1093 -0.27898 0.29701 0.27515 FALSE
6 752175 752331 1300 20 38702 38838 130 5 wp 180 142 187 160 179 158 64 30 100 133 165 1.3233 -0.1354 0.12566 0.68161 FALSE
6 754481 754623 1326 20 36409 36560 98 5 wp 159 114 139 143 184 137 111 54 167 202 228 0.22159 -0.33879 0.51965 0.11701 FALSE
6 754663 754805 1327 20 36240 36368 97 5 wp 157 146 207 169 185 143 143 74 225 343 410 0.0975 -0.063716 0.061704 0.77819 FALSE
6 754807 754944 1329 20 36089 36220 96 5 wp 97 123 165 163 151 165 142 84 193 365 364 -0.38825 -0.22981 0.59569 0.010717 FALSE
6 755139 755299 1333 20 35731 35891 93 5 wp 176 162 260 214 199 185 282 134 419 680 755 -0.60658 -0.070632 0.11513 0.5423 FALSE
6 755593 755751 1338 20 35263 35415 89 5 wp 177 198 233 197 185 200 290 187 478 842 996 -0.80712 0.0036583 -0.027631 0.88334 FALSE
6 756008 756166 1340 20 34866 35020 87 5 wp 265 221 281 215 254 199 250 130 386 583 667 -0.10973 -0.12525 -0.049507 0.79242 FALSE
6 756176 756318 1341 20 34702 34853 86 5 wp 160 198 254 200 184 165 269 140 368 636 678 -0.55831 -0.20032 0.08668 0.64785 FALSE
6 756357 756517 1342 20 34515 34669 85 5 wp 196 171 240 187 200 208 236 128 356 549 675 -0.398 -0.12499 0.13468 0.48066 FALSE
6 756536 756686 1343 20 34349 34490 84 5 wp 239 295 340 254 250 236 273 126 323 578 644 0.010182 -0.27994 0.079048 0.67188 FALSE
6 756776 756937 1344 20 34093 34253 83 5 wp 177 181 224 157 178 160 220 111 267 508 535 -0.31407 -0.26068 0.062358 0.75194 FALSE
6 756950 757102 1345 20 33929 34079 82 5 wp 219 209 306 224 237 209 248 119 389 588 713 -0.12892 -0.023898 -0.066801 0.72324 FALSE
6 757110 757268 1346 20 33777 33920 81 5 wp 161 226 231 213 214 179 254 118 407 738 664 -0.38866 0.05842 -0.051812 0.78512 FALSE
6 757284 757459 1347 20 33605 33750 80 5 wp 155 206 243 203 185 169 219 154 389 689 654 -0.47637 -0.054366 -0.020956 0.91263 FALSE
6 757660 757820 1349 20 33203 33364 76 5 wp 151 226 280 205 214 202 217 117 375 622 604 -0.17323 0.026252 -0.057448 0.76386 FALSE
6 757831 757985 1350 20 33055 33180 75 5 wp 137 222 254 180 175 161 196 126 286 433 466 -0.23794 -0.37113 0.17022 0.39888 FALSE
6 757996 758144 1351 20 32894 33026 74 5 wp 207 221 303 245 225 231 229 123 335 607 618 -0.087652 -0.097923 0.081963 0.66459 FALSE
6 758249 758383 1352 20 32652 32780 73 5 wp 216 232 315 223 281 149 252 168 462 644 859 -0.31184 -0.042295 -0.15214 0.54079 FALSE
6 758411 758561 1353 20 32469 32605 72 5 wp 220 209 296 242 250 174 246 145 446 601 760 -0.25818 -0.031652 -0.057318 0.76058 FALSE
6 758579 758736 1354 20 32312 32456 71 5 wp 157 203 232 177 182 209 303 179 492 768 895 -0.85347 -0.090374 0.075556 0.68825 FALSE
6 758754 758907 1355 20 32142 32276 70 5 wp 181 240 294 233 227 190 292 173 440 747 846 -0.5346 -0.12978 0.03472 0.85242 FALSE
6 760404 760541 1366 20 30496 30626 62 5 wp 214 206 243 220 201 181 247 139 394 643 617 -0.35392 -0.13748 0.027121 0.88607 FALSE
6 760582 760733 1367 20 30314 30450 61 5 wp 145 167 213 172 193 150 255 156 439 664 669 -0.80184 -0.1332 0.14363 0.4536 FALSE
6 760735 760881 1368 20 30142 30297 60 5 wp 122 144 165 174 159 162 179 117 286 574 511 -0.61462 -0.056517 0.29447 0.15079 FALSE
6 760910 761060 1369 20 29998 30124 59 5 wp 154 205 260 183 192 167 174 142 299 479 528 -0.23127 -0.24584 0.10118 0.66322 FALSE
6 761241 761379 1372 20 29664 29792 57 5 wp 92 73 123 108 107 65 96 46 103 140 202 -0.10259 -0.57424 0.56437 0.17761 FALSE
6 761424 761575 1373 20 29459 29621 56 5 wp 126 195 237 221 198 217 249 135 353 633 598 -0.60974 -0.1968 0.43743 0.021865 FALSE
6 761735 761873 1377 20 29147 29299 53 5 wp 143 224 245 210 196 189 268 161 432 746 709 -0.64351 -0.11272 0.11668 0.53614 FALSE
6 761909 762053 1378 20 28976 29126 52 5 wp 118 174 190 164 167 192 200 128 362 603 549 -0.60537 -0.043574 0.20841 0.31211 FALSE
6 762088 762226 1379 20 28816 28944 51 5 wp 151 159 227 160 154 127 154 101 266 349 414 -0.089374 -0.23113 -0.011602 0.95659 FALSE
6 762536 762680 1381 20 28345 28496 49 5 wp 209 247 324 202 249 212 155 84 284 466 519 0.56094 0.16558 -0.35629 0.070144 FALSE
6 762718 762866 1382 20 28166 28316 48 5 wp 139 187 258 198 174 167 120 89 229 475 462 0.29175 0.18506 -0.24648 0.32573 FALSE
6 763247 763395 1387 20 27631 27793 42 5 wp 171 163 206 147 161 146 97 54 177 256 291 0.70208 0.026929 -0.24414 0.32609 FALSE
6 763431 763575 1388 20 27450 27587 40 5 wp 162 182 238 225 183 173 106 45 236 407 356 0.81971 0.50846 -0.46996 0.034486 FALSE
6 763774 763894 1390 20 27120 27256 38 5 wp 170 168 250 200 246 141 125 78 238 363 427 0.37342 0.085432 -0.053745 0.83097 FALSE
6 763913 764063 1391 20 26971 27122 37 5 wp 157 196 222 197 174 196 135 63 270 473 437 0.41042 0.34856 -0.32704 0.11971 FALSE
6 764074 764224 1392 20 26812 26953 36 5 wp 239 225 237 193 212 175 154 84 250 408 473 0.434 0.0033683 -0.2559 0.20278 FALSE
6 764237 764379 1393 20 26633 26794 35 5 wp 142 199 232 198 200 203 162 106 360 582 572 -0.066047 0.24626 -0.13172 0.50499 FALSE
6 764410 764558 1394 20 26480 26641 34 5 wp 193 108 159 162 185 142 146 71 257 335 436 -0.0064107 0.034738 0.058201 0.87636 FALSE
6 764576 764730 1395 20 26306 26456 33 5 wp 174 196 223 183 194 192 167 76 267 379 500 0.16685 0.013239 -0.036415 0.85826 FALSE
6 764874 765004 1396 20 26040 26160 32 5 wp 136 146 162 159 171 192 189 79 345 519 580 -0.37615 0.22291 0.047412 0.83138 FALSE
6 765010 765167 1397 20 25870 26024 31 5 wp 147 137 210 121 159 135 151 75 316 437 428 -0.0075225 0.17626 -0.38515 0.077924 FALSE
6 765173 765331 1398 20 25714 25860 30 5 wp 169 166 203 148 162 155 189 102 370 541 547 -0.24683 0.1003 -0.2764 0.16909 FALSE
6 765340 765486 1399 20 25560 25699 29 5 wp 126 178 187 142 137 161 142 82 300 438 528 -0.013207 0.25621 -0.37103 0.084544 FALSE
6 765565 765697 1400 20 25343 25491 28 5 wp 140 213 233 202 181 185 169 85 327 521 553 0.068636 0.23299 -0.23344 0.24361 FALSE
6 765706 765864 1401 20 25184 25344 27 5 wp 173 200 208 180 173 180 157 67 288 449 457 0.26299 0.20155 -0.29275 0.15782 FALSE
6 765868 766022 1402 20 25034 25178 26 5 wp 157 199 235 169 163 155 112 49 176 323 308 0.75057 0.098357 -0.33601 0.14823 FALSE
6 766035 766171 1403 20 24872 25013 25 5 wp 157 220 205 195 192 212 151 84 223 357 427 0.17331 -0.14798 0.22595 0.30902 FALSE
6 766216 766356 1404 20 24685 24825 24 5 wp 129 149 208 166 179 166 121 63 164 281 314 0.2573 -0.19838 0.31822 0.17955 FALSE
6 766462 766584 1406 20 24461 24579 23 5 wp 151 92 107 117 126 82 64 45 97 131 115 0.54759 -0.58818 0.46689 0.37552 FALSE
6 767317 767471 1414 20 23553 23716 12 5 wp 115 228 223 230 215 231 234 142 384 756 674 -0.57392 0.0053136 0.30377 0.25946 FALSE
6 767492 767631 1415 20 23403 23548 10 5 wp 118 124 166 131 132 144 206 114 319 600 497 -0.79215 -0.095012 0.1348 0.51709 FALSE
6 767634 767809 1418 20 23235 23386 8 5 wp 131 187 258 175 171 182 257 163 396 720 619 -0.71936 -0.21101 0.14377 0.50236 FALSE
6 767793 767939 1419 20 23098 23224 6 5 wp 93 184 200 193 175 165 236 177 364 738 576 -1.0022 -0.27581 0.49252 0.13802 FALSE
6 767945 768108 1420 20 22930 23090 5 5 wp 120 201 208 193 180 188 259 143 475 800 690 -0.74937 0.058377 0.072365 0.72247 FALSE
6 768111 768249 1421 20 22793 22923 4 5 wp 176 282 269 262 229 267 295 164 496 1031 842 -0.47686 0.1153 -0.010135 0.97036 FALSE
6 768258 768406 1422 20 22634 22778 3 5 wp 96 146 139 123 132 143 142 123 313 563 502 -0.68356 0.068072 0.036607 0.90863 FALSE
6 768438 768584 1423 20 22456 22606 2 5 wp 183 119 172 144 132 125 152 99 268 333 455 -0.22776 -0.17938 -0.042592 0.89181 FALSE
6 768600 768760 1424 20 22279 22435 1 5 wp 210 175 261 179 210 142 219 99 348 461 632 -0.089153 -0.030002 -0.22341 0.36379 FALSE
6 552774 552926 14 20 238171 238301 254 6 wp 167 148 172 155 185 130 135 82 155 234 404 0.029203 -0.41115 0.37624 0.20711 FALSE
6 552945 553089 15 20 238007 238155 253 6 wp 140 134 198 155 198 127 105 58 137 227 336 0.3889 -0.16121 0.22052 0.41437 FALSE
6 553414 553564 18 20 237530 237674 250 6 wp 192 191 258 192 197 205 286 141 537 945 909 -0.54162 0.25539 -0.32366 0.08674 FALSE
6 553582 553726 19 20 237371 237517 249 6 wp 156 237 238 225 195 235 295 177 584 1083 1000 -0.73309 0.24076 -0.14189 0.497 FALSE
6 553730 553872 20 20 237224 237371 248 6 wp 145 190 249 243 231 222 359 183 596 1060 911 -1.0313 0.017293 0.28392 0.12778 FALSE
6 553880 554032 21 20 237056 237216 247 6 wp 139 204 252 207 220 207 286 169 590 938 871 -0.77138 0.16109 -0.020394 0.91383 FALSE
6 554166 554314 23 20 236758 236911 245 6 wp 115 189 172 177 193 182 266 129 553 993 902 -0.85322 0.4061 -0.15475 0.46132 FALSE
6 554315 554477 24 20 236623 236779 244 6 wp 129 96 116 116 119 126 182 104 296 422 460 -0.87502 -0.1902 0.29806 0.18908 FALSE
6 554660 554816 25 20 236273 236448 243 6 wp 149 131 159 145 141 109 231 111 352 534 529 -0.75633 -0.16561 0.038823 0.84988 FALSE
6 556063 556203 29 20 234889 235034 237 6 wp 104 134 179 163 166 141 243 101 394 594 711 -0.83946 0.095703 0.12266 0.57071 FALSE
6 556220 556366 30 20 234724 234873 236 6 wp 141 115 171 138 136 131 132 90 179 257 340 -0.21776 -0.46053 0.42058 0.087872 FALSE
6 556511 556657 31 20 234433 234565 235 6 wp 146 145 188 159 129 158 295 167 411 728 697 -1.0894 -0.25519 0.19289 0.31673 FALSE
6 556682 556828 32 20 234265 234425 234 6 wp 186 134 193 170 199 140 368 149 541 835 846 -1.0882 -0.077417 0.085202 0.76034 FALSE
6 557165 557316 35 20 233785 233937 231 6 wp 190 186 274 245 231 185 189 114 387 552 561 -0.053027 0.074183 -0.010643 0.95596 FALSE
6 557360 557495 37 20 233601 233733 230 6 wp 170 255 309 283 266 236 234 136 474 757 721 -0.16844 0.16187 -0.017456 0.92609 FALSE
6 557493 557636 38 20 233457 233601 229 6 wp 111 149 179 133 148 154 166 101 299 424 432 -0.4384 -0.12126 0.15455 0.4724 FALSE
6 557642 557803 39 20 233314 233448 228 6 wp 160 213 204 217 196 164 208 116 291 452 471 -0.3029 -0.3303 0.35962 0.066675 FALSE
6 557800 557967 40 20 233149 233290 227 6 wp 118 260 299 236 221 210 228 147 327 593 513 -0.34035 -0.33065 0.37582 0.24559 FALSE
6 558764 558929 48 20 232181 232339 218 6 wp 127 147 157 148 176 162 138 86 262 400 433 -0.20271 0.041891 0.165 0.4538 FALSE
6 558941 559095 49 20 232001 232153 217 6 wp 227 162 194 200 215 135 172 106 264 420 468 -0.059958 -0.20753 0.12328 0.70084 FALSE
6 559089 559249 50 20 231873 232002 215 6 wp 145 173 223 149 177 124 211 117 285 408 504 -0.42391 -0.37035 0.14313 0.47843 FALSE
6 559276 559437 51 20 231685 231819 214 6 wp 179 172 263 171 172 146 213 130 283 441 542 -0.31709 -0.37214 0.086045 0.66087 FALSE
6 559801 559976 57 20 231135 231290 210 6 wp 191 190 237 139 201 118 213 123 245 411 400 -0.26236 -0.59089 0.18587 0.35257 FALSE
6 560462 560598 61 20 230484 230631 207 6 wp 197 216 253 213 244 207 232 100 373 652 626 -0.10843 0.096725 -0.067212 0.72441 FALSE
6 560611 560784 62 20 230306 230464 206 6 wp 224 220 287 233 231 219 258 137 408 618 657 -0.24596 -0.13784 0.076651 0.68308 FALSE
6 560962 561112 65 20 229989 230144 204 6 wp 159 153 184 179 172 151 149 81 280 381 423 -0.023932 0.012142 0.035252 0.86919 FALSE
6 561281 561410 67 20 229688 229816 201 6 wp 143 177 228 198 166 207 124 71 310 470 434 0.33988 0.40974 -0.29967 0.17216 FALSE
6 561416 561576 68 20 229515 229673 199 6 wp 189 190 254 211 233 207 118 78 213 380 395 0.53493 0.071021 0.0077992 0.97013 FALSE
6 561589 561733 69 20 229359 229505 198 6 wp 173 176 223 201 227 200 106 63 200 291 329 0.61398 0.038334 0.1323 0.54849 FALSE
6 561911 562072 73 20 229028 229181 195 6 wp 174 170 210 195 166 179 135 68 192 307 307 0.32072 -0.2383 0.23686 0.28272 FALSE
6 562648 562813 84 20 228274 228445 181 6 wp 213 117 185 159 198 143 116 59 155 209 204 0.45834 -0.49822 0.46121 0.31022 FALSE
6 563145 563298 91 20 227786 227934 176 6 wp 149 170 225 178 177 166 214 105 348 452 543 -0.36319 -0.14007 0.12072 0.54196 FALSE
6 563431 563576 95 20 227495 227653 173 6 wp 109 152 148 132 116 145 137 91 278 498 503 -0.3124 0.22205 -0.23964 0.28385 FALSE
6 563941 564102 99 20 226984 227144 170 6 wp 138 150 178 221 190 181 199 148 415 585 634 -0.74512 -0.024259 0.40483 0.037511 FALSE
6 564114 564280 100 20 226829 226975 169 6 wp 208 234 252 213 208 192 222 123 440 622 757 -0.12574 0.16282 -0.31066 0.10268 FALSE
6 564459 564618 103 20 226474 226610 167 6 wp 213 186 263 209 226 168 158 103 279 326 417 0.18863 -0.26695 0.16375 0.41311 FALSE
6 564876 565034 105 20 226058 226214 165 6 wp 114 188 202 180 169 184 321 159 482 938 800 -1.0609 -0.020656 0.15187 0.53006 FALSE
6 565041 565198 106 20 225901 226034 164 6 wp 76 131 191 144 159 117 305 185 496 851 830 -1.4712 -0.10093 0.23241 0.23227 FALSE
6 565181 565339 107 20 225767 225894 163 6 wp 90 174 203 172 170 150 320 188 587 944 891 -1.2831 0.014035 0.11222 0.5572 FALSE
6 565330 565474 108 20 225626 225762 162 6 wp 137 156 192 179 169 163 272 146 464 845 756 -0.92331 0.065944 0.04877 0.7995 FALSE
6 565748 565896 113 20 225193 225342 160 6 wp 199 151 220 180 205 165 191 105 348 568 633 -0.18833 0.14375 -0.16589 0.39862 FALSE
6 565904 566065 115 20 225033 225187 159 6 wp 156 213 275 198 193 199 257 130 480 801 832 -0.40616 0.21628 -0.29202 0.12355 FALSE
6 566210 566386 118 20 224712 224879 156 6 wp 186 178 238 201 187 178 187 101 266 464 603 -0.073324 -0.046929 -0.0052765 0.97869 FALSE
6 566395 566519 119 20 224556 224716 155 6 wp 168 154 225 180 180 177 138 84 305 440 559 0.14999 0.30501 -0.29071 0.16024 FALSE
6 566601 566743 121 20 224374 224489 153 6 wp 177 198 223 168 214 160 145 67 235 282 305 0.37521 -0.2426 0.13096 0.54322 FALSE
6 566728 566895 122 20 224221 224365 152 6 wp 147 159 156 172 147 129 117 72 138 247 284 0.15153 -0.44149 0.41901 0.097021 FALSE
6 567578 567722 129 20 223392 223514 139 6 wp 184 169 213 191 209 171 134 81 196 339 337 0.25389 -0.23054 0.27271 0.20212 FALSE
6 568220 568372 134 20 222725 222864 132 6 wp 199 283 315 261 248 235 274 144 426 743 810 -0.20754 -0.00090991 -0.055746 0.76513 FALSE
6 568383 568543 135 20 222550 222708 131 6 wp 164 219 246 231 228 200 235 124 420 651 801 -0.32848 0.14158 -0.035478 0.85178 FALSE
6 568549 568707 136 20 222391 222539 130 6 wp 290 277 360 278 347 260 323 199 516 760 894 -0.3218 -0.19535 0.15921 0.38178 FALSE
6 568856 568996 137 20 222096 222233 129 6 wp 162 190 262 206 203 179 345 181 503 803 719 -0.91839 -0.2761 0.25879 0.16633 FALSE
6 569031 569167 138 20 221913 222057 128 6 wp 131 216 247 182 193 211 392 207 568 1011 756 -1.1569 -0.25632 0.29435 0.26875 FALSE
6 569169 569345 139 20 221736 221910 127 6 wp 144 194 219 226 218 178 352 204 568 880 687 -1.1467 -0.27945 0.47649 0.023626 FALSE
6 569348 569496 140 20 221595 221746 126 6 wp 136 170 238 235 188 185 258 164 441 624 533 -0.80571 -0.30778 0.51916 0.020684 FALSE
6 569518 569679 141 20 221415 221579 125 6 wp 144 185 239 159 220 197 250 140 342 531 505 -0.60708 -0.40967 0.47677 0.012852 FALSE
6 569698 569855 142 20 221240 221389 124 6 wp 188 185 215 187 202 186 216 103 306 467 449 -0.23596 -0.2762 0.27478 0.16125 FALSE
6 570316 570486 145 20 220622 220779 121 6 wp 140 188 210 230 198 214 198 120 320 526 549 -0.3933 -0.11709 0.41447 0.033304 FALSE
6 570494 570646 146 20 220451 220598 120 6 wp 188 167 277 187 219 200 235 127 366 663 671 -0.34137 -0.014815 0.00024675 0.99897 FALSE
6 570970 571143 151 20 219970 220129 116 6 wp 196 222 240 215 210 199 185 100 261 473 461 0.074627 -0.17568 0.13152 0.50238 FALSE
6 571122 571264 152 20 219832 219974 115 6 wp 128 177 206 194 139 141 130 69 215 318 322 0.21816 -0.12197 0.056641 0.8047 FALSE
6 571305 571437 153 20 219655 219783 114 6 wp 160 140 178 166 178 141 140 67 175 289 302 0.088897 -0.33939 0.38714 0.09813 FALSE
6 571629 571760 158 20 219333 219457 110 6 wp 179 221 299 225 251 192 169 86 224 352 363 0.31189 -0.3478 0.32636 0.10185 FALSE
6 572174 572336 165 20 218738 218917 103 6 wp 153 148 199 162 180 185 122 81 200 398 377 0.14352 -0.0054447 0.12188 0.57928 FALSE
6 572343 572505 166 20 218592 218753 102 6 wp 181 151 201 139 219 144 134 70 201 325 369 0.26241 -0.10433 0.039948 0.88789 FALSE
6 572543 572693 168 20 218417 218549 101 6 wp 150 108 143 110 131 90 89 48 180 241 235 0.42992 0.049252 -0.31212 0.32667 FALSE
6 572702 572840 169 20 218237 218390 100 6 wp 237 171 262 273 279 242 219 158 409 638 696 -0.33828 -0.064528 0.33879 0.11646 FALSE
6 572861 573017 170 20 218076 218228 99 6 wp 205 178 237 163 199 196 294 175 449 692 836 -0.74071 -0.17717 0.060101 0.74948 FALSE
6 573300 573431 173 20 217660 217785 97 6 wp 150 133 179 160 148 133 203 115 268 451 420 -0.60029 -0.39812 0.36402 0.079975 FALSE
6 573435 573567 174 20 217527 217652 96 6 wp 222 212 310 228 244 196 251 134 382 584 656 -0.18957 -0.15938 0.042781 0.82002 FALSE
6 573647 573801 175 20 217294 217442 95 6 wp 185 213 244 187 209 170 178 73 320 442 538 0.24216 0.16498 -0.3132 0.11728 FALSE
6 573919 574071 177 20 217020 217170 94 6 wp 212 243 300 222 232 227 294 146 538 816 795 -0.35017 0.073306 -0.18082 0.33331 FALSE
6 574103 574246 178 20 216851 216997 93 6 wp 205 227 261 233 251 213 359 155 557 931 989 -0.67489 0.054955 -0.013893 0.94036 FALSE
6 574245 574407 179 20 216680 216840 91 6 wp 139 101 153 115 149 85 205 102 273 410 438 -0.76367 -0.35073 0.20189 0.40917 FALSE
6 574530 574680 182 20 216415 216559 89 6 wp 167 186 230 162 199 136 326 167 503 806 805 -0.88926 -0.12549 -0.071332 0.70608 FALSE
6 574843 574997 184 20 216097 216247 87 6 wp 170 218 254 219 260 233 300 160 554 1052 928 -0.65742 0.22025 -0.029815 0.8735 FALSE
6 575009 575165 185 20 215925 216062 86 6 wp 183 78 125 94 146 66 81 76 82 144 70 0.10576 -1.3835 1.0198 0.20408 FALSE
6 575477 575589 186 20 215501 215615 85 6 wp 157 171 205 153 184 122 155 76 269 364 316 0.078898 -0.16095 -0.024686 0.90988 FALSE
6 576223 576372 189 20 214731 214862 81 6 wp 139 116 146 126 111 96 108 53 161 200 197 0.20439 -0.39755 0.15183 0.63334 FALSE
6 576369 576497 190 20 214597 214737 80 6 wp 130 189 172 133 181 185 166 77 253 426 420 -0.095087 -0.039313 0.099758 0.72244 FALSE
6 576915 577036 197 20 214051 214167 74 6 wp 118 122 174 130 156 133 70 34 102 170 158 0.86013 -0.17317 0.23462 0.49637 FALSE
6 577171 577324 202 20 213749 213889 70 6 wp 189 177 249 164 180 130 71 43 86 135 162 1.2822 -0.50355 0.16088 0.56513 FALSE
6 577995 578147 214 20 212946 213095 60 6 wp 194 224 257 239 252 213 81 42 112 169 159 1.3213 -0.38663 0.48128 0.042652 FALSE
6 578608 578725 223 20 212331 212483 53 6 wp 110 89 121 136 175 164 25 27 89 139 128 1.4246 0.481 0.11985 0.77435 FALSE
6 578922 579082 228 20 212039 212159 49 6 wp 142 116 213 113 121 126 42 35 70 102 106 1.4126 -0.42315 0.091053 0.81736 FALSE
6 579131 579316 231 20 211774 211944 46 6 wp 192 176 249 246 205 182 79 51 113 183 172 1.094 -0.39801 0.47055 0.052464 FALSE
6 579921 580079 241 20 210992 211134 40 6 wp 144 184 236 180 197 162 51 26 87 132 135 1.7279 -0.026287 0.0061007 0.98407 FALSE
6 580270 580406 243 20 210689 210822 36 6 wp 149 182 217 179 201 175 55 34 106 152 171 1.4702 0.02754 0.030726 0.91461 FALSE
6 580616 580765 248 20 210305 210461 31 6 wp 163 183 228 197 204 151 68 34 119 171 184 1.3573 -0.0071447 -0.015087 0.9556 FALSE
6 580796 580940 250 20 210146 210300 30 6 wp 175 138 194 155 179 116 53 46 107 169 139 1.175 -0.20538 0.053051 0.87658 FALSE
6 580948 581110 251 20 209963 210146 29 6 wp 148 176 210 222 209 182 65 43 145 191 202 1.1501 0.081281 0.15515 0.5487 FALSE
6 581743 581881 262 20 209218 209356 19 6 wp 180 213 265 227 223 172 51 32 138 219 206 1.8346 0.5219 -0.56595 0.027284 FALSE
6 581906 582034 263 20 209013 209188 16 6 wp 170 148 212 242 270 190 45 29 134 183 176 1.6919 0.50617 -0.070673 0.79599 FALSE
6 582029 582178 264 20 208917 209065 15 6 wp 223 184 248 151 245 184 46 33 140 153 168 1.8914 0.31814 -0.46905 0.23931 FALSE
6 582208 582354 265 20 208736 208880 14 6 wp 157 144 194 138 127 145 39 23 84 112 102 1.8543 0.047265 -0.27893 0.46072 FALSE
6 582380 582531 266 20 208558 208704 13 6 wp 156 157 170 174 168 159 51 23 101 149 152 1.5947 0.22819 -0.14996 0.64632 FALSE
6 582515 582685 267 20 208433 208571 12 6 wp 184 114 171 137 141 139 46 28 82 120 143 1.5334 -0.028544 -0.12171 0.78949 FALSE
6 582819 582975 269 20 208122 208262 10 6 wp 146 171 167 165 178 169 88 43 154 221 199 0.7666 -0.077034 0.18652 0.4858 FALSE
6 582997 583142 270 20 207933 208092 8 6 wp 191 254 294 300 271 270 134 70 248 465 444 0.71656 0.26019 -0.030667 0.87798 FALSE
6 583139 583293 271 20 207791 207945 7 6 wp 163 167 243 147 177 184 107 50 217 347 336 0.7333 0.29786 -0.42321 0.064431 FALSE
6 583316 583446 272 20 207621 207778 6 6 wp 164 262 309 232 253 239 142 74 328 524 517 0.61908 0.43521 -0.40472 0.066067 FALSE
6 583467 583629 273 20 207455 207603 4 6 wp 127 169 177 161 178 131 112 51 263 432 413 0.41308 0.5446 -0.52174 0.024281 FALSE
6 583643 583779 274 20 207312 207456 3 6 wp 143 209 165 166 166 189 163 77 355 790 628 0.0086508 0.65106 -0.61116 0.081905 FALSE
6 583791 583949 275 20 207142 207296 2 6 wp 174 177 236 175 194 176 161 71 357 602 451 0.2206 0.40315 -0.47088 0.037192 FALSE
6 584127 584277 276 20 206817 206964 1 6 wp 242 150 301 179 228 147 164 74 270 392 480 0.43239 0.056495 -0.34834 0.34839 FALSE
6 531870 532008 2 20 259051 259209 155 7 wp 170 186 222 219 238 200 100 53 201 304 256 0.78156 0.095265 0.12374 0.58084 FALSE
6 532037 532192 4 20 258896 259055 153 7 wp 190 231 245 242 216 194 104 59 205 326 302 0.89193 0.11983 -0.11833 0.58345 FALSE
6 532208 532344 5 20 258746 258885 151 7 wp 143 125 196 143 174 137 64 45 112 185 171 0.92044 -0.15645 0.16452 0.59477 FALSE
6 532625 532773 11 20 258333 258464 145 7 wp 152 195 224 163 193 162 117 67 190 280 303 0.4878 -0.16523 0.063543 0.77867 FALSE
6 533614 533748 23 20 257344 257479 134 7 wp 151 160 223 122 152 144 164 101 308 482 550 -0.14521 0.085845 -0.39483 0.057106 FALSE
6 533841 533981 25 20 257116 257245 132 7 wp 212 138 180 159 176 122 192 98 332 404 532 -0.22905 -0.080111 -0.13054 0.69752 FALSE
6 534018 534184 26 20 256905 257076 131 7 wp 165 218 247 225 217 213 297 160 432 698 789 -0.67605 -0.17106 0.26859 0.15138 FALSE
6 534194 534315 27 20 256776 256892 130 7 wp 96 110 151 114 125 117 165 89 231 323 387 -0.65326 -0.34067 0.38257 0.12203 FALSE
6 534344 534486 28 20 256601 256767 129 7 wp 118 147 196 171 165 162 207 125 292 433 509 -0.68417 -0.35339 0.51156 0.011391 FALSE
6 534662 534837 32 20 256260 256398 124 7 wp 178 160 192 143 170 140 169 89 206 283 373 -0.087114 -0.4927 0.2928 0.17788 FALSE
6 534831 534969 33 20 256094 256251 123 7 wp 162 210 224 217 260 193 137 84 309 443 509 0.283 0.26986 -0.06846 0.73479 FALSE
6 534989 535139 36 20 255948 256080 121 7 wp 152 264 298 232 211 238 227 107 347 655 622 -0.035564 0.054642 -0.0637 0.81581 FALSE
6 535138 535274 37 20 255813 255949 120 7 wp 138 262 280 211 213 202 175 125 313 549 531 -0.013223 -0.066643 0.0021053 0.99414 FALSE
6 535308 535476 38 20 255612 255750 119 7 wp 156 196 234 171 191 148 186 106 359 545 549 -0.14174 0.081282 -0.24368 0.21867 FALSE
6 535456 535630 39 20 255455 255609 118 7 wp 217 235 306 243 312 222 274 130 505 974 1042 -0.21529 0.40015 -0.32897 0.11153 FALSE
6 535812 535964 41 20 255131 255258 116 7 wp 170 160 232 161 182 124 190 105 341 556 625 -0.21297 0.12232 -0.35454 0.075591 FALSE
6 535974 536135 42 20 254954 255116 115 7 wp 174 166 216 164 134 179 152 66 296 446 507 0.23836 0.30543 -0.48431 0.039991 FALSE
6 536432 536593 43 20 254496 254650 114 7 wp 235 178 308 236 239 208 148 95 267 526 521 0.40775 0.16032 -0.19847 0.40742 FALSE
6 536634 536766 44 20 254310 254470 113 7 wp 184 146 160 168 196 142 85 46 177 262 257 0.79081 0.18664 -0.13326 0.66695 FALSE
6 536795 536943 45 20 254147 254289 112 7 wp 149 236 299 200 220 188 135 86 278 522 494 0.45573 0.28455 -0.39989 0.097339 FALSE
6 536950 537113 46 20 253978 254135 111 7 wp 169 259 316 297 287 258 143 86 315 584 478 0.53734 0.34061 -0.1115 0.61071 FALSE
6 537300 537446 49 20 253674 253789 108 7 wp 157 225 242 197 196 189 145 63 213 343 296 0.46154 -0.17443 0.11535 0.58693 FALSE
6 538029 538183 58 20 252906 253054 95 7 wp 177 176 208 143 164 148 62 41 139 195 195 1.2971 0.12213 -0.39355 0.16298 FALSE
6 538369 538511 60 20 252578 252718 93 7 wp 190 110 159 127 144 101 42 19 77 102 51 1.8318 -0.22248 -0.081243 0.894 FALSE
6 538528 538680 61 20 252417 252561 92 7 wp 346 328 399 359 415 286 92 44 137 291 255 1.8604 0.086261 -0.082252 0.7386 FALSE
6 538861 538991 62 20 252078 252219 91 7 wp 180 123 186 139 159 135 50 23 74 104 106 1.6358 -0.24476 0.092689 0.81191 FALSE
6 539038 539181 63 20 251906 252048 90 7 wp 211 228 289 226 250 222 70 49 116 230 204 1.4557 -0.053406 0.031167 0.89284 FALSE
6 539198 539354 64 20 251732 251897 89 7 wp 156 141 158 170 186 173 75 33 117 217 175 0.96893 0.018208 0.2229 0.44137 FALSE
6 539367 539513 65 20 251572 251718 88 7 wp 249 214 241 190 266 207 105 52 206 287 277 1.0592 0.09128 -0.16305 0.59804 FALSE
6 539698 539835 67 20 251258 251392 86 7 wp 126 186 195 167 204 160 113 78 285 440 383 0.24626 0.29284 -0.1886 0.38575 FALSE
6 539844 539996 68 20 251094 251236 85 7 wp 170 236 261 210 209 214 175 103 367 662 491 0.11179 0.21389 -0.24518 0.27738 FALSE
6 540009 540167 69 20 250923 251076 84 7 wp 222 269 301 250 303 242 219 186 432 775 695 -0.23536 -0.074435 0.11338 0.64459 FALSE
6 540171 540329 70 20 250759 250913 83 7 wp 133 201 219 211 199 186 207 150 372 661 617 -0.54681 -0.066499 0.21749 0.29358 FALSE
6 540339 540496 71 20 250591 250748 82 7 wp 192 214 275 246 247 235 158 90 297 496 496 0.31117 0.13515 0.0025169 0.98977 FALSE
6 540511 540651 72 20 250439 250575 81 7 wp 186 151 176 201 167 141 133 71 291 394 404 0.21322 0.203 -0.19875 0.45173 FALSE
6 540797 540939 73 20 250151 250286 80 7 wp 187 176 237 184 210 149 112 58 233 378 383 0.68512 0.31453 -0.42731 0.050936 FALSE
6 540957 541117 74 20 249998 250132 79 7 wp 241 273 307 261 238 247 139 87 314 545 501 0.71368 0.33955 -0.44181 0.024414 FALSE
6 541121 541262 75 20 249834 249968 78 7 wp 117 167 197 206 168 156 57 42 132 173 207 1.1064 0.11832 0.066717 0.81734 FALSE
6 541292 541422 76 20 249671 249823 77 7 wp 172 207 235 211 204 201 52 43 123 215 217 1.526 0.27641 -0.23341 0.35869 FALSE
6 541460 541612 77 20 249481 249627 76 7 wp 202 170 245 141 181 133 56 29 79 124 145 1.7276 -0.20411 -0.20524 0.50204 FALSE
6 541726 541885 78 20 249209 249367 75 7 wp 234 167 267 230 192 200 96 67 156 278 254 0.87085 -0.19402 0.12498 0.69263 FALSE
6 542430 542573 83 20 248519 248684 71 7 wp 190 164 229 216 186 180 79 54 230 298 303 0.97905 0.41101 -0.379 0.1006 FALSE
6 542791 542942 87 20 248161 248317 67 7 wp 193 190 231 205 185 198 84 41 170 317 277 1.1689 0.37719 -0.40451 0.083925 FALSE
6 543132 543285 89 20 247798 247969 65 7 wp 222 154 220 183 188 136 45 39 97 146 138 1.6467 -0.101 -0.11928 0.77471 FALSE
6 543301 543462 90 20 247625 247787 64 7 wp 205 146 205 174 172 160 61 35 88 128 173 1.4058 -0.23077 0.11704 0.73821 FALSE
6 543628 543752 91 20 247342 247462 63 7 wp 173 194 201 181 193 170 164 81 303 434 472 0.090723 0.08309 -0.11637 0.56915 FALSE
6 543780 543936 92 20 247162 247310 62 7 wp 155 184 209 185 226 162 138 86 221 450 451 0.14058 0.055952 0.040421 0.8462 FALSE
6 543949 544091 93 20 247006 247146 61 7 wp 228 184 280 236 238 189 158 64 293 435 444 0.53206 0.20188 -0.23125 0.30475 FALSE
6 544104 544263 94 20 246829 246987 60 7 wp 212 188 260 197 218 188 164 103 297 485 483 0.15559 -0.0053665 -0.090673 0.64589 FALSE
6 544270 544419 95 20 246699 246825 59 7 wp 168 139 158 157 168 190 92 43 199 347 324 0.6829 0.46618 -0.2941 0.33603 FALSE
6 544416 544575 96 20 246523 246679 58 7 wp 168 234 311 236 216 209 120 78 240 370 337 0.67941 0.01651 -0.073365 0.7306 FALSE
6 544731 544905 99 20 246216 246358 56 7 wp 158 260 285 220 188 231 112 79 210 403 305 0.693 -0.0079541 -0.071642 0.83007 FALSE
6 544911 545027 100 20 246066 246201 55 7 wp 138 189 191 176 209 161 87 64 175 283 269 0.61546 0.0087609 0.099482 0.67732 FALSE
6 545069 545201 101 20 245896 246043 54 7 wp 130 166 184 197 201 148 100 47 185 269 279 0.57987 0.10251 0.11599 0.63756 FALSE
6 545626 545766 106 20 245322 245470 49 7 wp 132 181 210 221 215 187 137 75 262 428 397 0.15807 0.12541 0.16804 0.42299 FALSE
6 546593 546714 118 20 244377 244497 37 7 wp 147 85 142 107 115 86 119 53 173 261 216 0.029546 -0.26415 0.00012222 0.99975 FALSE
6 546725 546875 119 20 244218 244370 36 7 wp 175 254 290 270 194 237 302 176 602 814 888 -0.56468 0.041104 -0.028356 0.88844 FALSE
6 546903 547047 120 20 244048 244188 35 7 wp 151 222 226 203 179 187 246 146 446 770 753 -0.53698 0.078596 -0.11255 0.55385 FALSE
6 547059 547223 121 20 243874 244035 34 7 wp 139 197 231 201 196 212 205 121 471 840 727 -0.35497 0.39939 -0.24876 0.19643 FALSE
6 547343 547488 122 20 243630 243774 33 7 wp 116 137 193 151 133 112 295 170 489 852 796 -1.2136 -0.044612 -0.083088 0.66934 FALSE
6 547486 547616 123 20 243478 243634 32 7 wp 117 179 216 191 178 159 384 182 734 1488 1283 -1.272 0.40327 -0.3084 0.26491 FALSE
6 547771 547903 124 20 243184 243320 31 7 wp 166 166 203 139 170 119 218 110 355 560 512 -0.42104 -0.097911 -0.19455 0.33128 FALSE
6 547908 548081 125 20 243009 243178 30 7 wp 122 170 222 183 177 172 227 164 424 737 741 -0.78888 0.0056473 0.093985 0.63667 FALSE
6 548095 548252 126 20 242847 242998 29 7 wp 129 187 209 215 182 163 254 151 464 663 658 -0.77848 -0.090819 0.22453 0.23979 FALSE
6 548263 548430 127 20 242692 242838 28 7 wp 173 255 267 254 237 225 306 144 541 823 783 -0.4962 0.047122 0.036108 0.84667 FALSE
6 548582 548732 129 20 242382 242526 24 7 wp 164 163 184 180 187 165 195 108 336 469 486 -0.37855 -0.133 0.2201 0.2716 FALSE
6 548729 548873 130 20 242221 242364 23 7 wp 94 159 188 146 161 168 147 101 304 434 428 -0.3509 -0.01497 0.17852 0.47712 FALSE
6 549321 549500 136 20 241597 241773 15 7 wp 183 179 250 188 213 161 194 95 275 422 438 -0.048322 -0.24859 0.16189 0.41626 FALSE
6 549504 549664 138 20 241439 241584 14 7 wp 220 206 230 210 248 180 154 93 233 368 347 0.27239 -0.29921 0.28053 0.16427 FALSE
6 549696 549822 140 20 241277 241420 13 7 wp 151 130 194 131 136 136 84 50 170 220 200 0.67749 -0.076206 -0.12031 0.67688 FALSE
6 549998 550132 141 20 240964 241091 12 7 wp 185 125 239 160 152 123 167 106 315 421 536 -0.15477 -0.030395 -0.26722 0.32626 FALSE
6 550134 550282 142 20 240814 240966 11 7 wp 130 179 222 184 182 175 266 153 489 841 914 -0.81085 0.16789 -0.094432 0.6206 FALSE
6 550285 550439 143 20 240654 240804 10 7 wp 122 159 203 163 190 169 261 129 433 713 837 -0.82365 0.10938 0.044771 0.81635 FALSE
6 550451 550591 144 20 240518 240644 9 7 wp 121 232 239 193 198 187 324 203 596 1115 1107 -1.0016 0.14762 -0.13195 0.55594 FALSE
6 550575 550731 145 20 240367 240508 8 7 wp 143 161 210 190 187 142 206 91 379 613 670 -0.33142 0.26328 -0.21196 0.28497 FALSE
6 550749 550885 146 20 240216 240343 7 7 wp 149 209 208 169 220 168 147 75 257 430 460 0.21861 0.13206 -0.12222 0.55693 FALSE
6 551099 551251 148 20 239842 239992 6 7 wp 195 79 143 87 117 69 79 37 163 225 235 0.77597 0.23633 -0.86169 0.21475 FALSE
6 551637 551754 151 20 239342 239456 2 7 wp 109 75 109 105 107 75 121 85 274 326 331 -0.65202 -0.056518 0.044896 0.88858 FALSE
6 453613 453765 1 20 337309 337449 573 8 wp 139 108 156 127 133 115 135 93 204 262 303 -0.3379 -0.49377 0.42018 0.097259 FALSE
6 453769 453918 2 20 337145 337277 572 8 wp 130 143 161 133 145 109 140 95 264 465 510 -0.27154 0.12693 -0.26265 0.23728 FALSE
6 453926 454063 4 20 337011 337161 571 8 wp 126 133 166 156 142 138 146 88 275 502 569 -0.28701 0.25936 -0.18516 0.39309 FALSE
6 454071 454221 5 20 336869 337007 570 8 wp 195 185 268 171 214 190 245 127 384 643 658 -0.33535 -0.055196 -0.076213 0.68867 FALSE
6 454254 454399 6 20 336684 336831 569 8 wp 176 188 280 225 237 208 265 120 445 729 762 -0.38558 0.11092 -0.0076647 0.96761 FALSE
6 454425 454581 7 20 336503 336661 568 8 wp 175 221 238 213 229 222 275 127 417 791 729 -0.46108 0.040471 0.063806 0.73483 FALSE
6 454746 454900 8 20 336193 336339 567 8 wp 224 86 178 135 173 94 97 65 195 235 206 0.45041 -0.24561 -0.044518 0.94754 FALSE
6 454910 455069 9 20 336018 336174 566 8 wp 157 183 197 184 175 228 191 93 307 573 599 -0.1982 0.14197 0.028345 0.91095 FALSE
6 455077 455239 10 20 335858 336009 565 8 wp 171 261 298 254 224 230 230 114 380 631 659 -0.051686 0.048657 -0.045144 0.81147 FALSE
6 455246 455407 11 20 335684 335842 564 8 wp 198 216 241 243 175 160 181 105 279 479 584 0.056402 -0.031403 -0.12052 0.59795 FALSE
6 455404 455559 12 20 335528 335682 563 8 wp 120 112 158 105 135 125 101 62 177 206 292 0.10558 -0.1872 0.13218 0.65502 FALSE
6 455569 455708 13 20 335382 335533 561 8 wp 146 184 266 209 220 183 135 77 250 462 524 0.3342 0.28414 -0.19652 0.33844 FALSE
6 456170 456304 18 20 334783 334915 555 8 wp 146 195 255 213 212 226 201 129 300 560 669 -0.31757 -0.069964 0.25094 0.2576 FALSE
6 456305 456451 19 20 334630 334787 554 8 wp 119 209 206 209 183 209 194 81 275 505 498 -0.14906 0.0061649 0.2144 0.46309 FALSE
6 456475 456625 20 20 334465 334610 553 8 wp 189 196 228 207 195 196 198 99 303 471 501 -0.079957 -0.12484 0.12304 0.5304 FALSE
6 456644 456796 21 20 334293 334441 552 8 wp 201 175 255 201 217 160 166 87 240 363 440 0.18333 -0.19346 0.099787 0.62241 FALSE
6 457043 457187 22 20 333905 334037 551 8 wp 216 221 256 235 222 163 192 100 333 518 610 0.11846 0.0855 -0.2198 0.25602 FALSE
6 457208 457367 23 20 333721 333861 550 8 wp 168 190 206 207 166 166 220 131 425 629 705 -0.4586 0.082607 -0.11544 0.54937 FALSE
6 457388 457526 24 20 333565 333699 549 8 wp 78 136 137 121 131 149 161 79 249 373 437 -0.58338 -0.08329 0.3248 0.19861 FALSE
6 457529 457684 25 20 333404 333557 548 8 wp 151 164 212 202 177 205 189 115 330 501 557 -0.35828 -0.055768 0.24776 0.20914 FALSE
6 457704 457862 27 20 333232 333380 547 8 wp 127 149 212 186 130 146 161 99 267 408 444 -0.25247 -0.1413 0.11136 0.59981 FALSE
6 457847 458004 28 20 333118 333242 546 8 wp 140 155 192 143 150 151 139 65 287 396 380 0.12919 0.17844 -0.27134 0.22608 FALSE
6 458034 458163 29 20 332950 333082 545 8 wp 123 86 103 112 103 100 74 45 158 203 206 0.26525 0.030435 -0.0045896 0.99035 FALSE
6 458331 458483 32 20 332631 332759 542 8 wp 95 146 190 165 137 179 90 42 186 339 284 0.56789 0.39767 -0.17253 0.60491 FALSE
6 459460 459600 45 20 331502 331636 529 8 wp 111 157 178 168 148 145 128 61 185 367 347 0.10724 0.01117 0.079855 0.73888 FALSE
6 459982 460135 51 20 330969 331105 523 8 wp 140 179 220 203 213 184 179 98 287 509 473 -0.18438 -0.044693 0.24119 0.22751 FALSE
6 460144 460286 52 20 330786 330944 521 8 wp 96 140 145 140 135 141 158 69 268 405 398 -0.37087 0.033215 0.13502 0.56382 FALSE
6 460296 460447 53 20 330633 330789 520 8 wp 95 145 211 197 178 172 201 116 268 573 566 -0.66036 -0.12095 0.46145 0.066171 FALSE
6 460760 460902 55 20 330185 330321 517 8 wp 163 176 203 169 188 139 345 193 515 839 1032 -1.1265 -0.10383 0.0057429 0.97581 FALSE
6 460909 461043 56 20 330044 330170 516 8 wp 233 177 257 198 260 146 284 157 456 694 936 -0.53256 -0.0095351 -0.11714 0.67366 FALSE
6 461077 461233 57 20 329883 330008 515 8 wp 165 151 200 97 160 105 138 88 254 383 388 0.039975 -0.063588 -0.41834 0.064465 FALSE
6 461311 461466 58 20 329635 329772 514 8 wp 223 245 330 280 313 224 304 149 480 875 918 -0.31386 0.088957 -0.01741 0.92512 FALSE
6 461485 461638 59 20 329476 329626 513 8 wp 127 155 176 169 131 154 174 95 338 470 545 -0.37114 0.10102 -0.073082 0.72609 FALSE
6 461646 461794 60 20 329295 329437 512 8 wp 219 316 388 317 304 252 273 123 456 757 883 0.093977 0.17909 -0.21262 0.29267 FALSE
6 461974 462122 62 20 328979 329117 510 8 wp 156 178 227 171 205 203 141 92 304 492 448 0.10889 0.1701 -0.080865 0.69218 FALSE
6 462127 462280 63 20 328809 328969 509 8 wp 126 153 181 160 157 193 120 70 226 389 360 0.12858 0.11614 0.078825 0.72834 FALSE
6 462286 462457 64 20 328659 328806 508 8 wp 160 154 186 147 176 155 120 80 225 311 314 0.17006 -0.15249 0.11886 0.60213 FALSE
6 462455 462613 65 20 328513 328651 507 8 wp 149 220 255 168 164 154 162 74 234 381 410 0.27148 -0.10585 -0.20905 0.31827 FALSE
6 462603 462756 66 20 328337 328487 506 8 wp 157 207 213 208 190 169 117 70 225 319 357 0.48077 0.030561 -0.022109 0.91902 FALSE
6 462905 463055 68 20 328038 328182 504 8 wp 138 180 224 193 247 174 127 75 206 358 397 0.27069 -0.0047379 0.22455 0.29299 FALSE
6 463379 463536 74 20 327556 327709 499 8 wp 195 251 297 254 226 238 180 127 307 569 533 0.10578 -0.072645 0.067331 0.72469 FALSE
6 463554 463694 75 20 327394 327532 498 8 wp 198 315 346 239 258 225 196 100 265 524 524 0.39787 -0.098213 -0.10594 0.64933 FALSE
6 463970 464114 77 20 326978 327118 497 8 wp 207 241 277 211 257 178 226 142 444 646 725 -0.17446 0.055206 -0.19068 0.3131 FALSE
6 464146 464305 78 20 326813 326943 496 8 wp 129 146 216 166 154 172 234 121 387 668 656 -0.67512 0.033916 0.020046 0.91843 FALSE
6 464305 464465 79 20 326621 326786 495 8 wp 143 137 186 159 182 156 180 97 307 436 482 -0.38716 -0.082499 0.21208 0.30637 FALSE
6 464482 464594 80 20 326472 326606 494 8 wp 163 173 199 199 210 154 155 77 310 419 518 0.078921 0.20321 -0.10124 0.62332 FALSE
6 464624 464784 81 20 326306 326463 493 8 wp 145 156 178 166 177 163 159 100 323 493 482 -0.26141 0.083213 0.029443 0.88673 FALSE
6 464807 464928 82 20 326169 326291 492 8 wp 145 160 251 219 178 169 179 94 334 459 549 -0.12217 0.070556 0.0048367 0.9807 FALSE
6 464966 465118 83 20 325976 326161 491 8 wp 125 162 218 181 222 203 166 91 339 525 590 -0.17527 0.26111 0.050725 0.80071 FALSE
6 465309 465480 87 20 325636 325805 488 8 wp 214 161 217 160 225 174 168 83 213 317 397 0.12904 -0.34214 0.27979 0.3313 FALSE
6 465545 465689 88 20 325404 325537 487 8 wp 134 149 186 128 167 163 166 94 287 427 531 -0.29276 0.014991 -0.0077382 0.97074 FALSE
6 466246 466369 97 20 324691 324837 481 8 wp 87 107 152 126 136 155 116 68 252 453 463 -0.2463 0.41144 -0.087603 0.72057 FALSE
6 466625 466771 98 20 324329 324462 480 8 wp 185 113 167 141 159 112 153 91 185 261 347 -0.19805 -0.55175 0.38627 0.2659 FALSE
6 467109 467261 102 20 323830 323979 476 8 wp 162 215 248 214 225 231 210 121 334 531 687 -0.23104 -0.026428 0.17085 0.37179 FALSE
6 467476 467627 105 20 323467 323629 474 8 wp 199 172 244 214 217 173 184 92 258 444 535 0.027074 -0.080068 0.086463 0.66239 FALSE
6 467662 467810 106 20 323273 323433 473 8 wp 185 125 210 112 169 157 114 68 158 304 265 0.37018 -0.25967 0.047969 0.89594 FALSE
6 467836 467982 107 20 323106 323254 472 8 wp 144 100 140 142 150 114 104 53 152 231 293 0.17421 -0.13032 0.22916 0.43158 FALSE
6 468013 468157 108 20 322930 323068 471 8 wp 141 137 151 146 179 138 109 52 231 356 356 0.29738 0.33123 -0.19741 0.42206 FALSE
6 468631 468786 115 20 322308 322457 464 8 wp 150 169 235 220 168 179 217 115 374 623 659 -0.40428 0.079608 -0.00020053 0.99917 FALSE
6 469132 469284 118 20 321806 321948 459 8 wp 217 298 326 289 254 257 211 143 447 703 817 0.083344 0.20791 -0.23862 0.20513 FALSE
6 469310 469438 119 20 321652 321780 458 8 wp 215 291 334 256 254 207 204 119 430 665 853 0.22856 0.338 -0.52712 0.0054951 FALSE
6 469483 469636 120 20 321478 321613 457 8 wp 184 156 208 152 145 152 181 103 284 381 489 -0.18872 -0.21415 -0.039616 0.84755 FALSE
6 469830 469980 121 20 321114 321236 456 8 wp 139 114 144 101 126 101 128 74 184 321 373 -0.15851 -0.13906 -0.11237 0.67371 FALSE
6 470061 470215 122 20 320896 321028 455 8 wp 222 312 344 270 256 255 310 171 461 959 900 -0.27495 0.01101 -0.13649 0.48844 FALSE
6 470219 470373 123 20 320720 320869 454 8 wp 191 232 274 250 234 217 277 148 404 774 849 -0.42388 -0.0020001 0.049313 0.79219 FALSE
6 470419 470548 124 20 320548 320700 452 8 wp 146 164 211 165 157 164 184 124 354 639 706 -0.40526 0.18933 -0.24688 0.21208 FALSE
6 470723 470874 126 20 320221 320367 450 8 wp 146 164 180 169 169 163 174 102 303 580 578 -0.31326 0.14552 -0.079691 0.69447 FALSE
6 470905 471059 127 20 320067 320206 449 8 wp 106 162 186 115 147 133 167 101 231 376 412 -0.3973 -0.32541 0.17113 0.44063 FALSE
6 471066 471212 129 20 319890 320026 448 8 wp 117 152 196 172 163 160 167 102 233 377 413 -0.3691 -0.3251 0.46218 0.02987 FALSE
6 471340 471490 132 20 319602 319744 444 8 wp 117 197 248 215 238 211 136 91 251 454 398 0.1259 0.017903 0.27968 0.25785 FALSE
6 472397 472559 148 20 318563 318712 431 8 wp 140 158 204 143 170 166 117 66 157 258 242 0.30965 -0.3925 0.36911 0.13144 FALSE
6 472755 472907 153 20 318187 318341 426 8 wp 165 107 176 118 134 113 107 54 151 201 203 0.35816 -0.41749 0.14878 0.65208 FALSE
6 473203 473358 156 20 317725 317883 422 8 wp 195 248 331 265 299 200 366 213 437 747 728 -0.73821 -0.52355 0.54645 0.0028849 FALSE
6 473380 473536 157 20 317579 317711 421 8 wp 178 188 190 166 180 154 288 149 354 536 467 -0.7736 -0.57896 0.45117 0.018712 FALSE
6 474409 474567 166 20 316529 316681 409 8 wp 198 116 224 158 160 114 84 41 149 198 213 0.98948 -0.035216 -0.25614 0.55293 FALSE
6 474626 474760 167 20 316344 316465 408 8 wp 171 151 225 125 137 108 100 62 183 260 278 0.60231 -0.085229 -0.44255 0.085682 FALSE
6 474766 474922 168 20 316166 316322 406 8 wp 203 151 267 132 171 100 115 67 185 311 313 0.61984 -0.095682 -0.49666 0.12106 FALSE
6 475070 475228 169 20 315860 316022 405 8 wp 133 117 145 115 125 101 164 86 199 355 329 -0.46478 -0.41487 0.22906 0.35719 FALSE
6 475257 475405 170 20 315691 315835 404 8 wp 162 228 334 199 262 156 296 115 450 722 770 -0.29244 0.056762 -0.23432 0.44855 FALSE
6 476127 476276 173 20 314816 314966 402 8 wp 181 216 241 179 194 137 429 224 639 923 693 -1.1598 -0.40204 0.10752 0.68308 FALSE
6 476310 476467 174 20 314638 314789 401 8 wp 195 177 275 190 209 147 338 177 472 806 702 -0.80868 -0.28359 0.076291 0.68378 FALSE
6 476566 476713 175 20 314384 314529 400 8 wp 175 105 143 112 144 105 158 130 279 298 458 -0.62421 -0.44258 0.21551 0.62834 FALSE
6 476725 476887 176 20 314213 314363 399 8 wp 161 218 279 208 212 182 238 117 392 489 746 -0.24563 -0.026041 -0.054234 0.8155 FALSE
6 476893 477049 177 20 314047 314204 398 8 wp 170 127 171 179 167 171 205 116 348 437 548 -0.58743 -0.17296 0.34505 0.10915 FALSE
6 477068 477188 178 20 313910 314025 397 8 wp 138 151 179 132 157 128 210 127 357 443 595 -0.67415 -0.18888 0.056532 0.78052 FALSE
6 477203 477364 180 20 313725 313891 396 8 wp 158 216 260 190 211 185 268 140 523 727 898 -0.50452 0.16841 -0.2379 0.20872 FALSE
6 477364 477512 181 20 313579 313729 395 8 wp 108 160 212 186 177 186 255 123 453 704 794 -0.79383 0.14215 0.10477 0.58696 FALSE
6 477531 477679 182 20 313414 313560 394 8 wp 125 210 226 174 196 219 297 152 469 732 895 -0.81622 -0.012521 0.13656 0.55853 FALSE
6 477944 478088 184 20 313008 313146 392 8 wp 269 172 252 199 270 186 165 127 292 471 599 0.072991 -0.088746 0.017073 0.96347 FALSE
6 478112 478270 185 20 312824 312978 390 8 wp 146 185 204 175 196 167 211 132 368 463 595 -0.51168 -0.1846 0.22887 0.2414 FALSE
6 478289 478439 186 20 312656 312804 389 8 wp 146 226 250 212 223 216 222 135 361 579 658 -0.35606 -0.091817 0.20334 0.28526 FALSE
6 478448 478606 187 20 312492 312644 388 8 wp 150 202 245 216 206 190 256 142 367 587 647 -0.56197 -0.23366 0.31338 0.098235 FALSE
6 478616 478775 188 20 312311 312476 387 8 wp 159 143 190 134 145 117 127 99 260 295 352 -0.054061 -0.24553 -0.037231 0.88254 FALSE
6 478893 479049 189 20 312045 312165 386 8 wp 154 127 187 142 137 115 135 86 197 318 398 -0.07036 -0.21849 0.0033379 0.98866 FALSE
6 479061 479220 191 20 311888 312032 385 8 wp 131 118 167 117 114 132 156 86 214 328 398 -0.35757 -0.28534 0.1307 0.58564 FALSE
6 479414 479556 195 20 311518 311676 378 8 wp 148 168 126 136 128 127 144 80 295 407 494 -0.13422 0.18394 -0.34745 0.17072 FALSE
6 479572 479718 196 20 311376 311520 377 8 wp 152 194 219 208 201 196 253 132 574 834 942 -0.58124 0.38323 -0.24486 0.19917 FALSE
6 479720 479854 197 20 311240 311385 375 8 wp 139 196 219 219 198 196 263 177 516 805 984 -0.8351 0.11911 0.069328 0.7142 FALSE
6 480067 480221 199 20 310879 311022 373 8 wp 220 276 365 278 269 222 290 174 480 795 890 -0.26786 -0.034336 -0.083882 0.65024 FALSE
6 480811 480943 203 20 310150 310295 369 8 wp 136 158 230 134 161 185 187 112 341 541 545 -0.35057 0.011073 -0.082533 0.69468 FALSE
6 482484 482622 224 20 308464 308632 349 8 wp 78 137 124 149 152 177 173 100 344 591 566 -0.8331 0.21375 0.32596 0.15299 FALSE
6 482615 482768 225 20 308327 308476 347 8 wp 112 138 184 179 172 132 180 102 277 462 514 -0.5285 -0.097044 0.29276 0.16171 FALSE
6 482790 482924 227 20 308168 308317 346 8 wp 128 174 195 181 181 181 216 114 324 537 554 -0.54729 -0.13583 0.30558 0.12167 FALSE
6 482928 483084 228 20 308010 308166 345 8 wp 140 112 152 130 156 88 140 76 198 256 270 -0.22505 -0.46819 0.37514 0.16952 FALSE
6 483085 483219 229 20 307888 308001 344 8 wp 158 117 167 152 164 122 166 97 204 283 360 -0.38868 -0.55517 0.56711 0.012133 FALSE
6 483992 484142 232 20 306950 307103 340 8 wp 113 130 172 145 142 149 118 85 237 367 381 -0.14107 0.017152 0.10009 0.67101 FALSE
6 484156 484298 233 20 306801 306936 339 8 wp 179 233 262 189 213 162 138 96 287 395 433 0.36319 0.0048394 -0.22605 0.26451 FALSE
6 484317 484451 234 20 306661 306773 338 8 wp 123 146 189 117 150 133 179 92 295 460 479 -0.38114 -0.04113 -0.11084 0.60543 FALSE
6 484475 484631 235 20 306468 306617 337 8 wp 222 176 253 178 194 166 247 132 386 688 718 -0.35065 -0.0041157 -0.23964 0.20821 FALSE
6 485095 485235 237 20 305870 306008 335 8 wp 195 213 250 180 213 175 241 125 490 885 906 -0.28413 0.39663 -0.57553 0.0025364 FALSE
6 485529 485700 240 20 305435 305579 331 8 wp 191 131 237 180 164 128 100 72 167 247 290 0.52358 -0.2405 0.029733 0.92766 FALSE
6 485970 486126 242 20 304981 305134 329 8 wp 158 164 234 189 176 174 137 81 255 383 477 0.19854 0.10543 -0.10588 0.61477 FALSE
6 486156 486308 243 20 304806 304950 328 8 wp 159 209 254 177 187 144 131 82 269 425 482 0.38846 0.21182 -0.46357 0.026193 FALSE
6 486335 486483 244 20 304605 304791 327 8 wp 147 160 191 160 185 180 132 61 300 434 434 0.24342 0.38622 -0.27218 0.20962 FALSE
6 486507 486651 245 20 304461 304600 326 8 wp 132 247 254 197 201 176 124 64 241 389 405 0.60816 0.23063 -0.32291 0.26403 FALSE
6 486660 486804 246 20 304307 304443 325 8 wp 162 133 167 128 170 154 100 36 206 366 363 0.68077 0.57789 -0.58353 0.047719 FALSE
6 486822 486976 247 20 304132 304278 324 8 wp 212 191 255 201 239 151 115 42 173 299 292 0.97362 0.082292 -0.21339 0.43364 FALSE
6 487130 487266 248 20 303822 303972 323 8 wp 150 112 173 151 161 101 69 37 107 160 182 0.90555 -0.15074 0.098433 0.76886 FALSE
6 487297 487421 249 20 303661 303797 322 8 wp 125 186 194 199 176 153 127 57 202 347 365 0.33114 0.08461 0.017579 0.93808 FALSE
6 487451 487584 250 20 303522 303656 321 8 wp 145 165 194 160 173 165 127 61 188 319 341 0.29583 -0.059259 0.079864 0.72893 FALSE
6 487898 488046 253 20 303071 303208 318 8 wp 122 123 161 138 121 124 169 96 284 422 445 -0.52745 -0.11524 0.069899 0.75385 FALSE
6 488386 488536 256 20 302603 302739 312 8 wp 157 148 236 165 178 145 210 110 370 581 582 -0.38472 0.031984 -0.1377 0.48576 FALSE
6 488554 488674 257 20 302432 302548 311 8 wp 139 116 151 144 155 116 158 95 270 378 364 -0.45894 -0.22834 0.28585 0.20682 FALSE
6 488671 488819 258 20 302291 302413 310 8 wp 181 212 271 210 227 192 199 120 284 454 484 -0.096061 -0.31056 0.27317 0.15767 FALSE
6 488839 488977 260 20 302131 302269 309 8 wp 137 158 210 188 144 169 176 79 280 436 481 -0.141 0.011117 0.024004 0.90838 FALSE
6 488993 489141 261 20 301990 302112 308 8 wp 162 193 274 194 196 153 207 98 292 445 467 -0.091637 -0.23759 0.070522 0.72084 FALSE
6 489134 489278 263 20 301829 301967 306 8 wp 131 145 212 181 158 150 148 85 233 375 384 -0.08688 -0.15133 0.20102 0.3563 FALSE
6 489774 489932 271 20 301177 301334 302 8 wp 261 123 202 164 222 127 90 53 172 231 273 0.92178 0.0058553 -0.20973 0.73651 FALSE
6 490159 490291 273 20 300810 300948 300 8 wp 128 82 115 57 62 49 69 34 122 133 174 0.55913 -0.13206 -0.80941 0.096901 FALSE
6 490309 490473 274 20 300660 300794 299 8 wp 221 146 193 149 149 107 109 60 199 283 349 0.61658 0.062547 -0.5261 0.17576 FALSE
6 490673 490828 276 20 300300 300434 298 8 wp 171 179 201 161 182 160 221 108 422 547 739 -0.37745 0.15499 -0.25554 0.19059 FALSE
6 490832 490954 277 20 300154 300276 297 8 wp 140 192 188 162 176 159 323 149 574 949 1025 -0.97524 0.20987 -0.24091 0.20691 FALSE
6 490966 491116 278 20 299975 300136 296 8 wp 122 114 149 114 114 139 271 111 358 593 609 -1.0812 -0.16773 0.13999 0.60042 FALSE
6 491243 491397 279 20 299703 299860 295 8 wp 219 216 307 273 251 242 260 133 345 687 780 -0.2179 -0.05144 0.13927 0.46255 FALSE
6 491423 491573 280 20 299518 299679 294 8 wp 188 226 257 189 200 125 218 138 350 442 558 -0.23962 -0.31805 -0.036855 0.84841 FALSE
6 491598 491747 281 20 299357 299505 293 8 wp 222 275 294 275 287 231 352 179 531 979 1004 -0.55089 0.0016392 0.033617 0.85454 FALSE
6 491777 491939 282 20 299169 299290 292 8 wp 185 225 236 192 203 189 244 115 371 606 661 -0.27139 -0.0365 -0.0754 0.69253 FALSE
6 492657 492820 291 20 298297 298453 283 8 wp 172 228 239 209 229 185 244 133 422 711 696 -0.37584 0.040539 -0.043233 0.81954 FALSE
6 493004 493150 293 20 297954 298122 281 8 wp 135 107 179 157 168 69 120 64 223 343 399 0.056552 0.15525 -0.22985 0.54046 FALSE
6 494136 494263 300 20 296846 296966 270 8 wp 101 110 134 149 121 108 133 72 202 352 344 -0.38558 -0.10919 0.2755 0.29781 FALSE
6 494259 494409 301 20 296706 296853 269 8 wp 120 159 144 171 144 145 134 71 254 380 407 -0.082957 0.11507 0.035906 0.87558 FALSE
6 494568 494714 304 20 296388 296529 267 8 wp 146 221 218 210 178 192 179 109 275 439 417 -0.12789 -0.26878 0.29654 0.14367 FALSE
6 494706 494836 305 20 296273 296407 266 8 wp 105 151 209 172 201 130 138 83 245 389 389 -0.092083 -0.03272 0.19306 0.39979 FALSE
6 494997 495149 309 20 295939 296081 263 8 wp 135 141 143 173 155 113 118 67 197 258 313 0.049291 -0.17663 0.26924 0.28963 FALSE
6 495131 495299 310 20 295784 295957 262 8 wp 140 183 242 213 217 180 212 113 322 550 527 -0.34854 -0.12983 0.28569 0.14156 FALSE
6 495337 495451 312 20 295654 295770 261 8 wp 140 231 225 220 203 171 256 125 354 637 578 -0.48066 -0.1834 0.21619 0.3288 FALSE
6 495723 495883 314 20 295228 295383 259 8 wp 257 243 309 262 313 188 296 147 401 649 903 -0.24735 -0.10404 0.040294 0.87745 FALSE
6 495907 496055 315 20 295055 295199 258 8 wp 206 206 242 197 217 170 188 109 364 533 592 6.9588e-05 0.087889 -0.22277 0.25147 FALSE
6 496075 496230 316 20 294878 295030 257 8 wp 214 247 287 222 267 203 245 146 437 635 752 -0.21135 -0.022944 -0.056221 0.7647 FALSE
6 496239 496402 317 20 294699 294854 256 8 wp 127 167 139 143 137 171 232 127 392 574 594 -0.85619 -0.10711 0.19773 0.346 FALSE
6 496576 496728 319 20 294382 294530 254 8 wp 155 137 169 175 163 144 161 110 263 370 462 -0.38759 -0.24409 0.33657 0.11111 FALSE
6 497323 497443 328 20 293663 293777 245 8 wp 151 193 213 183 211 136 99 52 174 252 278 0.74664 -0.0073049 -0.034082 0.88657 FALSE
6 497461 497605 329 20 293511 293662 244 8 wp 155 188 239 189 223 188 92 50 188 256 261 0.88965 0.090266 -0.0038684 0.98673 FALSE
6 497807 497947 333 20 293142 293294 238 8 wp 126 148 121 162 190 154 100 65 247 344 348 0.12164 0.27164 0.10373 0.66813 FALSE
6 498081 498271 335 20 292832 292993 236 8 wp 127 162 198 176 164 188 141 81 287 471 389 -0.015614 0.13844 0.025212 0.90578 FALSE
6 498573 498701 338 20 292406 292525 232 8 wp 142 144 200 158 144 143 176 90 306 404 516 -0.26633 -0.019821 -0.065666 0.75507 FALSE
6 498749 498885 339 20 292221 292357 231 8 wp 192 196 226 216 238 187 227 145 371 545 639 -0.42688 -0.1893 0.27984 0.14079 FALSE
6 498900 499056 340 20 292053 292206 230 8 wp 234 217 272 219 252 167 172 112 331 458 480 0.19791 -0.080307 -0.074973 0.69942 FALSE
6 499064 499218 341 20 291904 292028 229 8 wp 277 219 348 219 279 205 268 144 372 558 750 -0.1005 -0.21713 -0.013353 0.95412 FALSE
6 499344 499478 342 20 291628 291762 228 8 wp 196 83 172 135 162 82 32 29 63 83 49 1.6875 -0.57989 0.32371 0.69011 FALSE
6 499505 499665 343 20 291452 291588 227 8 wp 192 208 262 222 234 177 59 34 118 190 180 1.687 0.15449 -0.18515 0.46583 FALSE
6 499669 499825 344 20 291285 291438 226 8 wp 192 240 311 245 260 208 77 58 178 304 324 1.2905 0.31205 -0.32853 0.13248 FALSE
6 499834 499965 345 20 291144 291276 225 8 wp 169 127 149 114 151 88 59 37 149 211 222 1.0831 0.35988 -0.69355 0.083653 FALSE
6 500146 500294 347 20 290811 290959 223 8 wp 180 160 220 164 197 133 94 47 224 344 359 0.85921 0.48958 -0.64155 0.006226 FALSE
6 500299 500451 348 20 290657 290811 222 8 wp 169 100 152 167 170 109 55 31 152 233 315 1.1727 0.76941 -0.68255 0.13136 FALSE
6 500482 500642 349 20 290484 290624 221 8 wp 213 122 206 152 186 110 83 38 136 210 239 1.0688 0.062595 -0.32747 0.5044 FALSE
6 501285 501410 354 20 289653 289845 216 8 wp 126 117 159 196 203 161 168 91 489 644 701 -0.50328 0.60588 -0.094103 0.64263 FALSE
6 501604 501750 356 20 289333 289483 213 8 wp 206 199 264 207 208 221 244 106 448 673 841 -0.17772 0.26934 -0.30238 0.12885 FALSE
6 501765 501924 357 20 289181 289338 212 8 wp 181 135 188 177 163 128 199 98 330 507 595 -0.3535 0.041075 -0.12458 0.57717 FALSE
6 502060 502206 358 20 288896 289055 211 8 wp 194 81 143 117 155 85 86 40 175 230 294 0.66025 0.27327 -0.51682 0.41733 FALSE
6 502244 502378 359 20 288727 288849 210 8 wp 198 190 225 166 184 166 128 75 249 430 456 0.45642 0.2316 -0.44998 0.032553 FALSE
6 502385 502548 360 20 288560 288717 209 8 wp 209 143 188 172 166 138 76 54 155 250 185 0.90382 -0.068788 -0.10314 0.79064 FALSE
6 502576 502724 362 20 288405 288530 208 8 wp 211 235 268 236 224 150 129 82 247 405 409 0.6099 0.079476 -0.27962 0.17 FALSE
6 502738 502896 364 20 288234 288390 206 8 wp 176 166 223 153 204 132 117 57 237 342 375 0.57026 0.23362 -0.41205 0.066835 FALSE
6 503597 503757 375 20 287346 287503 196 8 wp 174 189 270 217 239 195 138 63 259 457 391 0.52158 0.23979 -0.15617 0.4484 FALSE
6 504114 504262 380 20 286870 287037 191 8 wp 113 170 196 169 177 201 115 62 306 528 505 0.28982 0.68059 -0.43749 0.060002 FALSE
6 504824 504991 387 20 286106 286252 184 8 wp 145 197 232 226 202 164 181 109 400 553 599 -0.16905 0.18617 -0.10205 0.60235 FALSE
6 504988 505171 388 20 285939 286069 182 8 wp 156 245 284 188 181 199 227 141 335 527 552 -0.26803 -0.30828 0.09034 0.65704 FALSE
6 505353 505503 391 20 285599 285760 178 8 wp 124 210 245 226 213 157 162 108 261 404 513 -0.080949 -0.14903 0.23806 0.37894 FALSE
6 505516 505672 393 20 285430 285558 177 8 wp 170 159 192 141 135 154 139 65 146 232 245 0.23805 -0.6102 0.36738 0.13449 FALSE
6 505893 506054 394 20 285051 285201 176 8 wp 195 221 288 259 300 228 239 145 457 629 786 -0.28044 0.04068 0.15855 0.39866 FALSE
6 506062 506216 395 20 284914 285040 175 8 wp 138 230 257 196 195 180 256 145 409 702 749 -0.51201 -0.035871 -0.047324 0.80275 FALSE
6 506225 506365 396 20 284742 284874 174 8 wp 215 255 348 249 269 247 352 207 617 1044 1106 -0.60771 0.054122 -0.10322 0.57174 FALSE
6 506385 506535 397 20 284575 284718 173 8 wp 165 167 227 178 175 166 198 106 467 611 736 -0.26036 0.35385 -0.42092 0.031488 FALSE
6 506537 506683 398 20 284422 284564 172 8 wp 124 188 204 203 170 189 222 133 505 735 820 -0.61381 0.29568 -0.12747 0.50844 FALSE
6 506712 506864 399 20 284244 284405 171 8 wp 85 81 121 115 106 70 118 88 234 419 409 -0.70366 0.082767 -0.027852 0.92104 FALSE
6 507004 507158 400 20 283947 284096 170 8 wp 262 347 430 353 348 277 393 194 606 1022 1277 -0.30892 0.06591 -0.11024 0.56737 FALSE
6 507173 507316 401 20 283783 283931 169 8 wp 157 203 271 194 199 188 294 161 503 815 826 -0.67735 0.000139 -0.070447 0.70821 FALSE
6 507333 507494 402 20 283616 283758 168 8 wp 131 187 203 162 167 202 271 186 482 881 833 -0.98535 -0.013351 0.089658 0.6972 FALSE
6 507511 507635 403 20 283472 283594 167 8 wp 132 131 172 178 180 163 231 134 426 595 578 -0.89177 -0.093019 0.39012 0.047211 FALSE
6 507644 507808 404 20 283294 283459 166 8 wp 134 186 250 176 203 217 217 132 464 812 700 -0.45914 0.25377 -0.13152 0.55442 FALSE
6 507818 507968 405 20 283164 283318 165 8 wp 108 158 185 170 184 159 184 126 458 737 753 -0.62813 0.39205 -0.16282 0.41041 FALSE
6 507979 508118 406 20 282989 283150 164 8 wp 101 138 168 189 192 160 197 121 338 528 500 -0.80158 -0.13798 0.59045 0.0035222 FALSE
6 508108 508269 407 20 282848 282996 163 8 wp 103 148 162 133 118 163 141 82 260 448 420 -0.26059 0.093756 -0.039282 0.87606 FALSE
6 508261 508395 408 20 282710 282840 162 8 wp 132 121 152 130 160 133 113 78 229 259 290 -0.073293 -0.20362 0.29629 0.24495 FALSE
6 508401 508556 409 20 282539 282701 161 8 wp 120 107 137 118 129 94 72 42 116 146 136 0.53719 -0.40562 0.33445 0.38631 FALSE
6 508686 508842 410 20 282283 282440 160 8 wp 177 188 255 192 212 182 155 98 259 445 501 0.13625 -0.010136 -0.030689 0.87845 FALSE
6 508893 509017 412 20 282092 282239 158 8 wp 168 132 187 161 184 174 151 78 288 501 557 -0.040102 0.31073 -0.18579 0.37439 FALSE
6 509383 509517 416 20 281586 281723 152 8 wp 141 185 217 177 172 144 270 140 360 565 672 -0.73121 -0.27552 0.17547 0.36172 FALSE
6 509537 509700 417 20 281404 281566 151 8 wp 130 233 244 228 192 208 369 209 521 997 939 -1.082 -0.16679 0.26647 0.21739 FALSE
6 510034 510186 419 20 280921 281046 149 8 wp 146 223 248 183 160 138 444 242 651 1279 1221 -1.2971 -0.053308 -0.26336 0.19793 FALSE
6 510153 510299 420 20 280808 280952 148 8 wp 114 131 168 160 143 159 359 179 554 1047 1054 -1.5113 0.062413 0.14328 0.45956 FALSE
6 510399 510537 421 20 280564 280704 147 8 wp 170 207 246 219 217 190 257 135 340 574 676 -0.46798 -0.22522 0.27061 0.15266 FALSE
6 510547 510703 422 20 280402 280554 146 8 wp 232 255 339 314 285 220 348 196 517 970 987 -0.54396 -0.070629 0.095743 0.59995 FALSE
6 510712 510856 423 20 280246 280389 145 8 wp 170 195 264 197 196 196 250 149 441 632 804 -0.49856 -0.014426 -0.034252 0.85642 FALSE
6 510862 511039 424 20 280063 280239 144 8 wp 163 266 221 233 227 230 415 249 553 1092 1138 -1.1756 -0.20755 0.32709 0.15296 FALSE
6 511031 511172 425 20 279931 280057 143 8 wp 128 158 207 148 185 148 296 178 428 635 695 -1.1002 -0.35221 0.35949 0.060163 FALSE
6 511529 511685 427 20 279418 279574 141 8 wp 134 201 209 163 164 161 234 133 422 763 677 -0.57757 0.099234 -0.2148 0.26663 FALSE
6 511697 511839 428 20 279267 279401 140 8 wp 134 179 224 170 198 152 233 143 370 662 648 -0.64503 -0.097324 0.093171 0.6291 FALSE
6 511872 512006 429 20 279105 279234 139 8 wp 104 191 260 184 176 146 237 122 384 681 553 -0.53002 -0.048971 -0.019197 0.94706 FALSE
6 512008 512142 430 20 278965 279113 138 8 wp 78 119 129 137 125 155 150 82 270 477 450 -0.65282 0.12629 0.27713 0.23515 FALSE
6 512186 512377 433 20 278773 278935 137 8 wp 172 243 259 176 166 178 288 158 401 606 656 -0.54497 -0.3347 0.0025762 0.9891 FALSE
6 512337 512461 434 20 278644 278794 135 8 wp 109 141 190 165 159 162 156 89 347 525 570 -0.30846 0.31904 -0.12635 0.54642 FALSE
6 512490 512624 436 20 278482 278632 134 8 wp 143 133 186 152 181 107 155 92 251 335 400 -0.2443 -0.23879 0.19811 0.37088 FALSE
6 512642 512824 438 20 278326 278468 133 8 wp 166 160 194 130 129 122 170 94 210 346 340 -0.15597 -0.47429 0.057376 0.79642 FALSE
6 513094 513239 440 20 277872 278010 130 8 wp 147 210 301 196 206 167 228 174 390 608 740 -0.50201 -0.18432 0.032743 0.90125 FALSE
6 513272 513417 442 20 277678 277828 129 8 wp 205 194 264 193 223 199 237 130 355 545 669 -0.28537 -0.14754 0.076288 0.68783 FALSE
6 513438 513589 443 20 277510 277657 128 8 wp 196 167 205 158 157 219 191 91 286 453 538 -0.091752 -0.044696 -0.0074617 0.98097 FALSE
6 513587 513724 444 20 277380 277513 127 8 wp 124 107 148 97 154 88 122 59 200 285 310 -0.053868 -0.077576 -0.058855 0.83698 FALSE
6 513895 514051 446 20 277049 277206 124 8 wp 131 141 189 142 157 133 122 73 168 273 353 0.088914 -0.23525 0.18187 0.4587 FALSE
6 514501 514620 453 20 276455 276602 116 8 wp 165 200 269 255 237 221 164 89 309 462 501 0.178 0.09743 0.11791 0.5497 FALSE
6 514812 514953 456 20 276130 276312 113 8 wp 129 167 178 191 209 190 122 77 284 470 393 0.10136 0.28664 0.065831 0.7586 FALSE
6 515150 515284 458 20 275822 275952 111 8 wp 204 201 236 223 230 209 119 63 211 403 432 0.6858 0.2705 -0.19344 0.35495 FALSE
6 515305 515474 459 20 275668 275802 110 8 wp 165 217 185 190 198 220 120 84 255 482 393 0.31935 0.19801 -0.068451 0.81108 FALSE
6 515485 515639 460 20 275466 275618 109 8 wp 172 200 209 170 163 174 119 53 200 295 320 0.63967 0.0287 -0.19125 0.40022 FALSE
6 515780 515922 461 20 275183 275317 108 8 wp 144 143 152 176 185 173 144 87 216 298 400 -0.21175 -0.26406 0.57403 0.0092336 FALSE
6 517630 517786 464 20 273321 273475 105 8 wp 127 207 212 203 182 178 266 151 309 604 583 -0.75846 -0.41302 0.49983 0.011282 FALSE
6 517791 517938 465 20 273161 273308 104 8 wp 140 200 285 226 237 223 290 182 419 767 701 -0.76841 -0.26031 0.45103 0.017764 FALSE
6 517949 518112 466 20 272993 273151 103 8 wp 106 121 191 153 168 142 163 89 256 476 491 -0.42262 0.028099 0.16933 0.43361 FALSE
6 518107 518249 467 20 272840 272977 102 8 wp 84 111 141 116 105 126 138 68 236 346 366 -0.42977 -0.013914 0.11268 0.67453 FALSE
6 518265 518403 468 20 272682 272833 101 8 wp 119 120 155 140 130 153 150 72 270 481 488 -0.29863 0.24654 -0.10236 0.65016 FALSE
6 518422 518576 469 20 272534 272686 100 8 wp 87 159 173 160 165 160 166 120 302 520 568 -0.63565 -0.0030215 0.26546 0.27967 FALSE
6 518588 518736 470 20 272376 272517 99 8 wp 128 221 274 213 223 240 249 126 427 768 737 -0.41468 0.13209 0.048745 0.83968 FALSE
6 518907 519031 472 20 272074 272212 97 8 wp 136 151 185 172 161 139 205 117 396 657 720 -0.59194 0.21257 -0.17652 0.37375 FALSE
6 519068 519216 473 20 271889 272031 96 8 wp 160 119 192 129 137 117 145 88 239 375 422 -0.13276 -0.097852 -0.16583 0.46499 FALSE
6 519576 519730 475 20 271373 271524 93 8 wp 157 205 307 212 185 179 309 155 552 911 939 -0.61779 0.14309 -0.30372 0.10641 FALSE
6 519764 519904 476 20 271201 271346 92 8 wp 127 192 223 200 188 179 318 180 532 1008 940 -1.0285 0.064276 0.046716 0.8048 FALSE
6 519929 520056 477 20 271050 271203 91 8 wp 154 182 232 201 202 171 230 146 537 871 840 -0.56479 0.32995 -0.2745 0.15109 FALSE
6 520071 520209 478 20 270902 271035 90 8 wp 136 153 182 159 152 123 175 94 328 484 537 -0.32857 0.095097 -0.17918 0.39186 FALSE
6 520207 520356 479 20 270761 270896 89 8 wp 178 202 240 203 222 193 221 134 453 741 686 -0.34501 0.16201 -0.13041 0.49388 FALSE
6 520730 520870 484 20 270234 270383 85 8 wp 135 140 169 158 135 165 173 86 297 468 506 -0.34949 0.066225 0.018085 0.93206 FALSE
6 520869 521006 485 20 270099 270260 84 8 wp 189 128 160 183 186 184 141 81 259 408 394 -0.016319 0.021194 0.2075 0.46482 FALSE
6 521323 521453 487 20 269656 269810 82 8 wp 219 245 284 170 219 165 205 80 321 397 490 0.29365 -0.099266 -0.30257 0.17639 FALSE
6 521468 521630 488 20 269474 269637 81 8 wp 195 212 213 204 191 155 207 125 404 675 689 -0.23754 0.16233 -0.31135 0.10594 FALSE
6 521636 521793 489 20 269327 269487 80 8 wp 150 119 171 141 200 172 183 82 380 548 632 -0.37921 0.34778 -0.09348 0.69005 FALSE
6 521804 521958 490 20 269149 269325 79 8 wp 186 185 212 210 196 210 227 110 497 698 755 -0.32857 0.31969 -0.20713 0.28016 FALSE
6 521963 522090 491 20 269021 269147 78 8 wp 142 149 195 170 209 124 137 79 300 401 419 0.024144 0.15033 -0.069724 0.74692 FALSE
6 522109 522259 492 20 268847 268997 77 8 wp 157 220 247 255 251 212 182 81 369 548 624 0.12108 0.33344 -0.091362 0.63948 FALSE
6 522284 522408 493 20 268701 268844 76 8 wp 161 132 171 158 163 121 121 60 240 371 335 0.2372 0.16961 -0.21621 0.36246 FALSE
6 522419 522580 495 20 268521 268685 75 8 wp 120 160 178 161 166 180 122 74 235 338 397 0.073616 0.063316 0.12688 0.57476 FALSE
6 522590 522722 496 20 268384 268513 74 8 wp 131 184 172 192 171 153 120 65 214 349 355 0.26275 0.074044 0.040474 0.85884 FALSE
6 522742 522860 497 20 268246 268394 73 8 wp 167 116 156 161 187 118 100 54 216 315 342 0.39376 0.27602 -0.18071 0.56946 FALSE
6 522880 523049 498 20 268050 268204 72 8 wp 229 217 298 239 247 201 118 100 247 355 437 0.59305 -0.022859 -0.057199 0.77571 FALSE
6 523061 523205 499 20 267904 268025 71 8 wp 155 92 136 109 118 83 54 32 95 129 120 1.0313 -0.21933 -0.08083 0.86775 FALSE
6 523300 523461 500 20 267644 267798 70 8 wp 193 182 222 187 200 166 246 135 436 574 771 -0.48486 -0.0090506 -0.072041 0.70574 FALSE
6 523639 523795 502 20 267316 267468 68 8 wp 188 207 226 187 192 161 238 114 448 734 829 -0.30008 0.28312 -0.45511 0.017547 FALSE
6 523812 523954 503 20 267153 267299 67 8 wp 221 180 206 185 225 177 219 116 427 608 740 -0.25941 0.17481 -0.2058 0.33355 FALSE
6 523968 524122 504 20 266992 267134 66 8 wp 193 181 240 187 172 168 210 100 332 491 571 -0.13727 -0.053619 -0.13092 0.50446 FALSE
6 524304 524444 507 20 266666 266796 62 8 wp 178 202 210 171 206 160 141 106 260 470 471 0.094037 0.00509 -0.11336 0.57763 FALSE
6 524481 524607 509 20 266499 266620 60 8 wp 150 172 200 161 193 138 155 75 262 438 420 0.055327 0.058253 -0.11172 0.59973 FALSE
6 524640 524784 510 20 266322 266444 59 8 wp 160 179 196 169 165 155 170 85 269 408 432 -0.056525 -0.10374 0.0065543 0.97498 FALSE
6 524811 524957 511 20 266162 266290 58 8 wp 216 223 270 206 241 158 248 130 368 584 611 -0.22336 -0.1837 -0.017338 0.92697 FALSE
6 525048 525235 512 20 265867 266036 57 8 wp 215 203 281 199 232 184 267 156 348 674 676 -0.42188 -0.25577 0.10649 0.57045 FALSE
6 526058 526225 520 20 264883 265046 46 8 wp 169 188 200 184 216 171 300 158 526 787 762 -0.84491 -0.04 0.10429 0.58117 FALSE
6 526233 526377 521 20 264725 264860 45 8 wp 135 174 229 173 206 177 307 135 511 717 759 -0.83824 -0.028205 0.12222 0.53616 FALSE
6 526619 526775 526 20 264348 264490 39 8 wp 144 194 281 232 251 209 372 205 505 863 874 -1.0541 -0.28429 0.49734 0.0072938 FALSE
6 527143 527285 530 20 263822 263958 32 8 wp 128 186 217 160 167 148 260 148 342 607 655 -0.76996 -0.27862 0.16166 0.40275 FALSE
6 527299 527431 531 20 263678 263805 31 8 wp 155 163 171 178 176 121 257 143 466 603 728 -0.84191 -0.058157 0.039326 0.83915 FALSE
6 527462 527600 532 20 263505 263643 30 8 wp 136 162 203 170 194 142 252 146 415 672 793 -0.81687 -0.012841 0.064501 0.73772 FALSE
6 527614 527760 533 20 263349 263488 29 8 wp 118 156 201 297 281 243 191 132 538 992 921 -0.61581 0.65386 0.17972 0.35245 FALSE
6 527788 527930 534 20 263180 263342 28 8 wp 186 247 291 239 246 263 269 174 489 722 896 -0.45524 -0.01054 0.10428 0.57614 FALSE
6 527940 528103 535 20 263006 263151 27 8 wp 183 194 218 185 180 174 217 110 279 399 491 -0.26159 -0.39056 0.28029 0.1547 FALSE
6 528188 528337 536 20 262774 262922 26 8 wp 220 231 272 226 233 175 235 155 417 713 716 -0.26527 -0.019867 -0.14065 0.45547 FALSE
6 528358 528514 537 20 262596 262751 25 8 wp 138 182 176 219 180 220 291 146 525 873 893 -0.94076 0.1606 0.19651 0.30114 FALSE
6 528500 528676 539 20 262461 262589 24 8 wp 131 255 199 186 190 167 291 157 439 776 771 -0.74629 -0.093673 0.018934 0.94038 FALSE
6 528658 528811 540 20 262298 262450 23 8 wp 183 165 268 191 249 197 216 117 392 635 658 -0.25772 0.10221 -0.011067 0.95391 FALSE
6 528847 529020 541 20 262106 262264 22 8 wp 159 169 220 187 173 138 248 138 407 703 677 -0.63676 -0.03078 -0.071339 0.71088 FALSE
6 529325 529461 543 20 261649 261804 20 8 wp 184 177 251 184 187 179 222 99 300 504 552 -0.19032 -0.14583 0.032521 0.8677 FALSE
6 529470 529612 544 20 261475 261629 19 8 wp 157 205 227 171 179 195 228 128 343 562 547 -0.41623 -0.20972 0.1401 0.46815 FALSE
6 529652 529808 545 20 261302 261448 18 8 wp 146 175 171 165 134 169 208 105 320 562 466 -0.46691 -0.11568 0.077967 0.73389 FALSE
6 529829 529959 546 20 261158 261274 17 8 wp 182 174 239 179 178 179 162 98 296 447 408 0.045062 -0.087031 -0.023855 0.90633 FALSE
6 529968 530118 547 20 261005 261142 16 8 wp 151 216 249 172 184 179 181 90 256 534 540 0.049092 0.044044 -0.20105 0.35733 FALSE
6 530290 530446 550 20 260666 260823 12 8 wp 152 184 259 203 209 218 143 85 268 424 374 0.22602 -0.0091046 0.14316 0.48402 FALSE
6 530600 530748 552 20 260366 260511 8 8 wp 176 218 252 203 207 203 110 67 231 345 346 0.71806 0.1434 -0.17854 0.40279 FALSE
6 426797 426947 2 20 364096 364242 217 9 wp 204 146 228 194 232 169 98 43 196 266 329 0.928 0.28153 -0.21458 0.47381 FALSE
6 426968 427122 3 20 363922 364074 216 9 wp 183 188 212 181 167 146 81 40 186 273 257 1.1441 0.34866 -0.55994 0.024724 FALSE
6 427397 427545 5 20 363498 363641 214 9 wp 173 191 239 223 221 159 51 42 81 182 173 1.5268 -0.057704 0.090403 0.73571 FALSE
6 427565 427701 6 20 363297 363476 213 9 wp 130 116 149 132 139 109 33 18 82 111 104 1.8233 0.33039 -0.36173 0.4121 FALSE
6 427887 428033 9 20 363030 363164 211 9 wp 167 155 175 153 160 170 62 33 115 173 228 1.2636 0.19752 -0.21036 0.47892 FALSE
6 429200 429358 26 20 361688 361840 195 9 wp 199 221 285 205 224 223 94 55 175 276 284 1.0942 0.061753 -0.13121 0.55054 FALSE
6 429359 429513 27 20 361527 361675 194 9 wp 149 180 265 201 189 183 68 49 144 261 202 1.1686 0.12135 -0.11999 0.62853 FALSE
6 429681 429839 30 20 361221 361348 192 9 wp 148 137 190 153 156 140 74 48 140 183 202 0.80549 -0.13192 0.087216 0.76526 FALSE
6 429848 429996 31 20 361045 361208 191 9 wp 130 160 209 182 198 189 81 54 168 270 263 0.72202 0.12608 0.11054 0.65384 FALSE
6 430008 430146 32 20 360897 361033 190 9 wp 176 152 255 194 248 189 108 61 217 298 305 0.6363 0.054277 0.10213 0.65829 FALSE
6 430150 430295 33 20 360718 360870 189 9 wp 142 202 261 212 247 221 147 89 305 478 459 0.19762 0.15625 0.062203 0.75604 FALSE
6 430289 430455 34 20 360587 360748 188 9 wp 168 195 235 201 214 158 166 104 311 437 460 -0.0062424 -0.076436 0.049086 0.80598 FALSE
6 430482 430620 35 20 360417 360551 187 9 wp 170 250 261 253 256 202 219 115 486 683 709 -0.10914 0.2729 -0.17442 0.359 FALSE
6 430792 430939 37 20 360102 360248 185 9 wp 206 206 257 182 209 177 243 136 434 703 850 -0.31847 0.13962 -0.34225 0.071437 FALSE
6 430943 431093 38 20 359931 360073 184 9 wp 186 131 190 144 176 119 125 65 253 354 475 0.29765 0.27636 -0.46666 0.12006 FALSE
6 431412 431562 40 20 359482 359624 182 9 wp 169 142 212 174 183 161 126 77 224 324 363 0.21625 -0.07615 0.098637 0.65476 FALSE
6 432058 432215 49 20 358827 358960 175 9 wp 135 182 198 154 176 151 99 62 148 218 255 0.52386 -0.30166 0.24128 0.33875 FALSE
6 432228 432362 51 20 358683 358801 173 9 wp 141 133 142 97 106 96 80 40 112 187 176 0.6847 -0.23822 -0.21834 0.55097 FALSE
6 432482 432635 53 20 358408 358557 169 9 wp 183 173 229 172 206 162 104 65 190 277 321 0.64277 -0.025086 -0.057576 0.79891 FALSE
6 432639 432778 54 20 358256 358406 167 9 wp 133 102 156 148 152 120 72 38 114 189 209 0.69912 -0.021781 0.15435 0.64425 FALSE
6 433429 433587 64 20 357451 357580 157 9 wp 151 142 178 156 135 177 132 60 217 368 337 0.18154 0.048557 -0.017915 0.94461 FALSE
6 433764 433912 66 20 357131 357277 154 9 wp 210 262 273 231 238 234 137 88 313 542 525 0.57788 0.36197 -0.41038 0.037667 FALSE
6 434105 434263 68 20 356790 356914 152 9 wp 142 171 219 180 183 194 136 86 232 361 344 0.10239 -0.16545 0.27825 0.19266 FALSE
6 434383 434543 69 20 356505 356655 151 9 wp 209 162 198 181 193 171 109 69 153 308 300 0.53969 -0.17667 0.13281 0.63083 FALSE
6 434573 434733 70 20 356308 356465 150 9 wp 217 224 241 243 259 193 219 130 428 788 631 -0.1713 0.15936 -0.10907 0.57608 FALSE
6 434906 435060 72 20 355984 356128 148 9 wp 135 199 205 189 185 226 262 119 515 766 698 -0.61249 0.1864 0.016239 0.94884 FALSE
6 435066 435230 73 20 355810 355971 147 9 wp 199 277 317 316 331 223 263 188 553 998 841 -0.37027 0.13112 0.038348 0.87034 FALSE
6 435236 435378 74 20 355670 355802 146 9 wp 173 190 217 199 216 162 115 83 301 411 466 0.39126 0.32223 -0.29999 0.15142 FALSE
6 435606 435736 76 20 355299 355431 144 9 wp 180 178 234 187 169 171 201 113 393 445 568 -0.22647 -0.054196 -0.075367 0.70078 FALSE
6 435758 435918 77 20 355098 355252 143 9 wp 159 174 201 179 163 225 221 151 399 611 637 -0.64339 -0.1157 0.24645 0.29663 FALSE
6 435982 436165 79 20 354910 355058 142 9 wp 154 147 158 127 124 120 120 71 202 241 295 0.13169 -0.27525 -0.0073986 0.97722 FALSE
6 436162 436319 80 20 354721 354877 141 9 wp 189 186 226 207 196 148 159 102 339 382 537 0.052786 0.032002 -0.12999 0.54668 FALSE
6 436324 436474 82 20 354566 354710 140 9 wp 183 191 210 193 202 173 206 122 375 493 573 -0.30742 -0.096695 0.085259 0.66068 FALSE
6 436669 436823 84 20 354227 354373 138 9 wp 110 240 232 233 173 201 197 114 311 584 504 -0.25718 -0.081152 0.19935 0.56022 FALSE
6 437020 437164 87 20 353876 354037 136 9 wp 182 132 181 180 163 169 115 67 165 185 256 0.3124 -0.4899 0.56397 0.054784 FALSE
6 437468 437624 90 20 353415 353573 133 9 wp 162 243 285 226 235 179 170 86 274 588 416 0.29125 0.085754 -0.14977 0.58379 FALSE
6 437649 437787 92 20 353251 353404 132 9 wp 110 141 152 189 180 144 101 55 245 389 352 0.23102 0.43223 -0.051108 0.83281 FALSE
6 438139 438294 96 20 352752 352902 128 9 wp 138 128 158 129 162 95 80 48 255 320 322 0.58734 0.59253 -0.707 0.010258 FALSE
6 438746 438894 99 20 352170 352312 125 9 wp 119 114 160 121 94 84 138 95 243 345 362 -0.4134 -0.22395 -0.13344 0.60086 FALSE
6 439299 439462 105 20 351572 351732 118 9 wp 153 219 249 220 228 218 227 138 373 708 575 -0.38934 -0.069179 0.21438 0.26201 FALSE
6 439475 439619 106 20 351421 351543 117 9 wp 135 193 233 180 157 149 188 88 297 427 382 -0.10857 -0.19774 0.037056 0.8632 FALSE
6 440018 440174 109 20 350865 351005 109 9 wp 158 165 224 147 139 133 169 103 226 362 319 -0.14575 -0.50127 0.15795 0.46278 FALSE
6 440350 440493 112 20 350572 350717 107 9 wp 147 179 235 208 203 172 184 104 271 496 376 -0.18768 -0.24679 0.34504 0.084488 FALSE
6 440482 440669 113 20 350428 350576 105 9 wp 161 170 218 175 157 155 148 95 201 343 333 0.020094 -0.40304 0.26916 0.211 FALSE
6 440680 440826 114 20 350215 350353 103 9 wp 161 175 202 191 201 127 157 72 235 390 339 0.11358 -0.13979 0.11382 0.60487 FALSE
6 440840 441010 115 20 350058 350199 102 9 wp 163 135 187 134 151 89 109 42 149 197 204 0.59329 -0.30896 -0.046256 0.88567 FALSE
6 442107 442247 126 20 348799 348930 92 9 wp 127 171 215 203 163 134 177 87 275 451 389 -0.17794 -0.13745 0.1433 0.52815 FALSE
6 442705 442844 132 20 348199 348341 87 9 wp 100 189 168 163 179 111 137 91 250 358 339 -0.16638 -0.18992 0.20765 0.52401 FALSE
6 443304 443440 138 20 347607 347729 81 9 wp 124 118 168 114 144 139 149 59 194 260 308 -0.12726 -0.31879 0.31502 0.22464 FALSE
6 444685 444830 147 20 346215 346340 69 9 wp 102 184 196 164 195 166 233 139 419 753 663 -0.78534 0.053281 0.11677 0.5875 FALSE
6 445148 445286 151 20 345731 345885 63 9 wp 110 131 183 144 143 141 141 79 270 433 465 -0.20445 0.16679 -0.1049 0.64103 FALSE
6 445732 445872 153 20 345198 345343 59 9 wp 150 120 195 158 182 171 276 142 426 616 648 -0.97991 -0.20414 0.38088 0.048613 FALSE
6 445860 446012 155 20 345009 345157 58 9 wp 146 159 148 211 199 145 269 123 392 593 621 -0.8943 -0.17471 0.48574 0.01988 FALSE
6 446314 446471 156 20 344571 344718 57 9 wp 115 142 113 210 173 176 185 101 337 597 516 -0.75169 0.10627 0.51214 0.018502 FALSE
6 446523 446656 157 20 344390 344517 56 9 wp 96 109 115 124 131 97 123 72 219 349 363 -0.42488 0.011243 0.15208 0.58112 FALSE
6 446750 446892 159 20 344150 344282 53 9 wp 101 103 132 118 125 86 153 65 231 417 319 -0.48469 -0.052283 0.052597 0.84431 FALSE
6 446875 447058 160 20 344000 344134 52 9 wp 126 162 172 113 137 107 197 91 271 357 370 -0.44339 -0.40541 0.073162 0.74269 FALSE
6 447055 447221 162 20 343841 343984 51 9 wp 144 218 247 198 206 186 227 137 421 661 676 -0.41423 0.027525 -0.028756 0.88017 FALSE
6 447226 447390 163 20 343670 343799 50 9 wp 171 177 217 156 171 169 155 81 206 352 379 0.12693 -0.25136 0.10058 0.63756 FALSE
6 447564 447709 164 20 343336 343472 49 9 wp 151 117 169 160 164 126 110 73 188 253 251 0.10274 -0.31799 0.3873 0.12909 FALSE
6 447892 448048 166 20 342993 343145 47 9 wp 159 208 226 168 200 209 137 77 296 432 401 0.3284 0.17577 -0.17338 0.41448 FALSE
6 448064 448212 167 20 342842 342976 46 9 wp 104 146 177 153 138 129 138 62 203 331 286 -0.033304 -0.17171 0.19389 0.43804 FALSE
6 448579 448731 171 20 342315 342457 43 9 wp 136 125 168 111 143 138 82 56 170 245 240 0.47634 0.00092143 -0.093186 0.75014 FALSE
6 449038 449188 174 20 341854 341986 40 9 wp 197 141 188 159 185 131 69 35 99 146 140 1.2291 -0.32472 0.18884 0.61441 FALSE
6 449344 449492 176 20 341576 341697 38 9 wp 145 164 208 194 180 169 94 39 167 245 243 0.83752 0.095093 0.016314 0.9484 FALSE
6 449507 449663 177 20 341404 341538 36 9 wp 142 204 245 213 201 205 84 49 142 228 233 0.99756 -0.060958 0.17682 0.45783 FALSE
6 450112 450264 183 20 340779 340932 27 9 wp 147 213 240 242 200 196 138 67 189 305 377 0.41477 -0.15015 0.28243 0.2018 FALSE
6 450271 450421 184 20 340621 340771 26 9 wp 201 132 195 146 177 126 92 58 136 212 212 0.67554 -0.34976 0.12966 0.72559 FALSE
6 450676 450816 186 20 340228 340362 24 9 wp 217 83 131 110 143 65 160 88 206 246 314 -0.28433 -0.58613 0.10975 0.86923 FALSE
6 450828 450980 187 20 340062 340208 23 9 wp 240 311 367 278 332 253 430 234 683 1220 1296 -0.67438 0.019094 -0.069533 0.69553 FALSE
6 450987 451139 188 20 339903 340030 22 9 wp 140 174 216 183 156 150 317 205 518 863 962 -1.1426 -0.10066 0.0267 0.88818 FALSE
6 451153 451293 189 20 339747 339883 21 9 wp 198 236 243 233 227 211 353 158 617 983 1033 -0.70147 0.15329 -0.13488 0.46892 FALSE
6 451304 451465 190 20 339591 339737 20 9 wp 164 130 200 123 176 110 210 111 341 505 547 -0.51201 -0.1101 -0.13189 0.52449 FALSE
6 451558 451707 191 20 339346 339484 19 9 wp 198 168 244 194 193 153 230 133 378 696 713 -0.3945 0.043419 -0.1864 0.33035 FALSE
6 451733 451873 192 20 339169 339308 18 9 wp 170 174 240 200 181 174 276 141 460 908 889 -0.64823 0.1892 -0.2216 0.24325 FALSE
6 451906 452050 193 20 339010 339160 17 9 wp 182 193 226 184 207 171 244 156 413 749 777 -0.56532 0.009914 -0.074696 0.69413 FALSE
6 452054 452209 194 20 338828 338982 16 9 wp 189 177 217 189 221 179 256 107 389 629 696 -0.41982 0.02629 0.017534 0.92903 FALSE
6 452226 452402 195 20 338658 338818 15 9 wp 147 207 229 183 224 187 215 128 309 485 548 -0.38613 -0.28082 0.34781 0.07224 FALSE
6 412022 412177 2 20 378817 378955 77 10 wp 175 129 196 164 170 138 96 50 180 271 357 0.64731 0.22648 -0.28104 0.27906 FALSE
6 412192 412352 3 20 378667 378807 76 10 wp 183 194 266 207 200 191 121 58 261 477 510 0.71003 0.55949 -0.62148 0.002917 FALSE
6 412360 412516 4 20 378482 378637 75 10 wp 266 186 219 194 233 154 108 52 200 272 294 0.98301 0.060941 -0.27248 0.51682 FALSE
6 412503 412647 5 20 378349 378494 74 10 wp 143 188 213 235 241 180 94 55 246 309 300 0.72081 0.30508 0.0003138 0.99888 FALSE
6 412669 412831 6 20 378170 378329 73 10 wp 228 308 348 283 303 260 101 49 244 406 405 1.4227 0.58262 -0.60601 0.0034116 FALSE
6 412990 413154 9 20 377855 378005 71 10 wp 155 235 246 222 233 211 78 51 186 318 266 1.1459 0.33313 -0.22562 0.32001 FALSE
6 413155 413279 10 20 377723 377859 70 10 wp 133 127 188 153 176 162 54 31 125 202 181 1.2489 0.34562 -0.16917 0.5926 FALSE
6 413790 413939 14 20 377054 377242 61 10 wp 163 192 233 253 266 279 61 29 181 321 297 1.5716 0.91584 -0.43176 0.070516 FALSE
6 413977 414127 17 20 376878 377014 59 10 wp 136 193 201 169 166 171 66 41 117 199 167 1.1569 -0.067752 0.042494 0.8801 FALSE
6 414136 414286 18 20 376708 376862 57 10 wp 137 178 234 225 212 217 71 39 125 231 204 1.168 0.10626 0.19693 0.43287 FALSE
6 414315 414447 19 20 376521 376691 56 10 wp 139 148 169 185 193 176 40 35 132 184 172 1.4338 0.44762 -0.13506 0.66035 FALSE
6 414464 414588 20 20 376399 376576 55 10 wp 178 133 220 202 208 204 63 39 135 225 199 1.2307 0.21224 0.036885 0.89212 FALSE
6 414622 414761 22 20 376210 376356 54 10 wp 144 180 249 206 232 150 92 45 143 238 234 0.92115 -0.061956 0.14177 0.57521 FALSE
6 415672 415820 36 20 375175 375322 39 10 wp 225 210 243 264 234 226 167 62 283 522 496 0.4781 0.29941 -0.17838 0.43861 FALSE
6 415837 415992 37 20 375004 375161 38 10 wp 212 236 325 261 295 230 168 97 311 584 610 0.39298 0.2477 -0.18216 0.34504 FALSE
6 416003 416173 38 20 374837 374993 37 10 wp 225 118 179 148 177 128 87 60 167 244 251 0.68594 -0.090686 -0.11595 0.82096 FALSE
6 416328 416477 39 20 374525 374667 36 10 wp 162 149 173 196 168 159 185 95 315 439 597 -0.33432 0.035944 0.10371 0.60972 FALSE
6 416500 416645 40 20 374355 374495 35 10 wp 156 134 224 174 213 122 123 77 245 356 436 0.19881 0.12054 -0.099883 0.71366 FALSE
6 416675 416828 41 20 374177 374320 34 10 wp 153 185 213 158 218 184 150 91 302 399 534 0.04387 0.11347 -0.052471 0.79755 FALSE
6 416835 416991 42 20 374024 374165 33 10 wp 109 149 178 180 174 186 129 60 302 398 459 0.073562 0.40562 -0.05009 0.82096 FALSE
6 416989 417135 43 20 373863 374003 32 10 wp 129 181 204 183 269 167 126 63 239 455 408 0.31069 0.30893 -0.0060935 0.98331 FALSE
6 417300 417423 46 20 373575 373699 30 10 wp 119 120 165 162 179 95 115 46 192 297 292 0.22281 0.086502 0.050656 0.87082 FALSE
6 418129 418285 59 20 372701 372865 18 10 wp 152 164 208 213 212 162 72 46 149 240 235 0.99789 0.156 0.041815 0.86882 FALSE
6 418329 418460 60 20 372539 372669 17 10 wp 161 174 174 164 179 193 77 48 155 240 235 0.88775 0.091677 0.012857 0.96009 FALSE
6 418958 419102 63 20 371899 372034 12 10 wp 177 201 256 210 241 152 340 198 601 1211 1073 -0.9134 0.1622 -0.20165 0.35202 FALSE
6 419114 419261 64 20 371736 371880 11 10 wp 100 172 216 183 178 148 255 149 530 1008 887 -0.8928 0.33183 -0.21765 0.34084 FALSE
6 419278 419414 66 20 371582 371746 10 10 wp 116 171 226 188 171 197 255 123 440 940 818 -0.69612 0.30178 -0.12291 0.66705 FALSE
6 419418 419566 67 20 371446 371574 9 10 wp 146 183 228 200 219 171 174 104 342 533 553 -0.15068 0.11798 0.0049912 0.97989 FALSE
6 419593 419749 68 20 371257 371409 8 10 wp 145 179 172 242 243 211 139 73 288 470 412 0.097573 0.23827 0.27908 0.17749 FALSE
6 420225 420382 74 20 370597 370797 1 10 wp 134 161 196 258 269 225 78 62 272 392 396 0.64127 0.66839 -0.015082 0.94557 FALSE
6 356082 356222 1 21 49899 50055 360 11 wp 171 225 258 219 200 211 221 145 439 675 758 -0.32462 0.096885 -0.10772 0.57028 FALSE
6 356233 356389 2 21 49751 49903 359 11 wp 221 240 326 237 254 193 225 149 389 545 621 -0.092143 -0.19438 0.030933 0.86943 FALSE
6 356418 356561 3 21 49577 49718 358 11 wp 160 213 231 227 197 193 156 127 272 422 496 -0.094898 -0.21879 0.2884 0.21029 FALSE
6 356705 356843 4 21 49294 49428 357 11 wp 188 246 262 235 271 227 262 133 444 689 719 -0.31214 0.0038904 0.10611 0.57191 FALSE
6 356866 357045 5 21 49118 49268 356 11 wp 137 213 260 213 217 161 339 220 430 815 817 -1.0498 -0.39359 0.39399 0.057465 FALSE
6 357042 357207 6 21 48927 49091 355 11 wp 93 151 165 152 156 151 308 172 453 796 733 -1.3781 -0.19516 0.4064 0.035708 FALSE
6 357238 357378 7 21 48735 48896 354 11 wp 115 177 184 168 194 184 335 164 517 786 884 -1.1959 -0.090785 0.33074 0.081511 FALSE
6 357568 357725 11 21 48409 48561 351 11 wp 151 161 176 140 164 144 271 152 485 596 738 -0.92877 -0.11809 0.025535 0.89507 FALSE
6 358055 358216 13 21 47926 48073 347 11 wp 105 132 201 200 171 178 287 153 500 906 804 -1.1563 0.091729 0.2874 0.13409 FALSE
6 358233 358381 15 21 47756 47898 345 11 wp 144 190 218 196 187 219 378 194 505 1001 828 -1.1826 -0.20641 0.3793 0.097235 FALSE
6 358408 358557 16 21 47580 47726 344 11 wp 107 174 186 152 150 151 288 160 451 731 707 -1.0862 -0.1589 0.15984 0.40772 FALSE
6 358572 358736 17 21 47422 47568 343 11 wp 154 176 203 185 186 187 286 137 416 716 616 -0.78852 -0.17049 0.27435 0.14946 FALSE
6 359138 359293 18 21 46819 46985 342 11 wp 229 149 221 170 151 153 110 63 158 228 280 0.6661 -0.29787 -0.018491 0.96007 FALSE
6 359495 359649 20 21 46477 46629 340 11 wp 153 195 216 203 201 174 166 96 309 516 471 -0.038593 0.06758 0.0040312 0.98397 FALSE
6 359686 359831 21 21 46294 46436 339 11 wp 206 249 259 237 201 209 210 94 331 462 566 0.11706 -0.054254 -0.054063 0.77879 FALSE
6 359855 360021 22 21 46106 46264 338 11 wp 184 218 272 231 233 211 211 114 365 553 574 -0.089247 -0.031224 0.074343 0.69721 FALSE
6 360029 360183 23 21 45975 46093 337 11 wp 175 233 300 191 228 191 223 139 350 615 619 -0.19535 -0.1288 -0.039656 0.83439 FALSE
6 360217 360335 25 21 45787 45909 336 11 wp 138 175 217 169 200 136 151 67 265 457 438 0.15438 0.19003 -0.2219 0.29749 FALSE
6 360344 360486 26 21 45643 45781 335 11 wp 209 188 206 236 232 168 166 76 260 413 459 0.21446 0.0050411 0.086797 0.71087 FALSE
6 360671 360815 28 21 45310 45431 333 11 wp 143 176 202 177 193 159 155 85 252 414 458 -0.022056 -0.016016 0.074291 0.72281 FALSE
6 362834 362974 42 21 43129 43284 311 11 wp 160 191 253 236 259 182 153 87 324 526 499 0.18147 0.25409 -0.050324 0.80043 FALSE
6 362974 363132 44 21 42992 43149 310 11 wp 166 165 243 180 199 198 175 90 301 488 471 -0.024245 0.02112 0.031967 0.87336 FALSE
6 363138 363294 45 21 42827 42980 309 11 wp 170 210 250 249 223 183 209 105 352 581 633 -0.12887 0.083623 0.0095732 0.96029 FALSE
6 363300 363446 46 21 42678 42812 308 11 wp 198 187 226 173 197 148 200 84 337 510 572 -0.0027432 0.10902 -0.3201 0.10634 FALSE
6 363469 363633 47 21 42489 42649 307 11 wp 267 249 296 212 264 210 259 135 485 765 874 -0.080667 0.19439 -0.41144 0.028462 FALSE
6 363642 363780 48 21 42344 42482 306 11 wp 179 245 233 201 210 205 179 104 345 502 624 0.075147 0.13308 -0.19206 0.32385 FALSE
6 363902 364059 49 21 42062 42218 305 11 wp 202 245 300 243 261 201 181 118 292 574 633 0.16045 0.048166 -0.093955 0.62365 FALSE
6 364235 364379 52 21 41746 41886 303 11 wp 167 244 245 212 220 189 161 84 315 474 522 0.28563 0.18918 -0.23216 0.24276 FALSE
6 364389 364548 53 21 41584 41736 302 11 wp 161 208 241 205 214 189 173 85 336 584 560 0.10866 0.28917 -0.25412 0.19877 FALSE
6 364560 364714 54 21 41412 41563 301 11 wp 191 164 199 173 166 149 90 56 172 276 270 0.78519 0.052945 -0.21114 0.38602 FALSE
6 364725 364882 55 21 41252 41397 300 11 wp 142 159 218 160 182 173 112 76 173 302 301 0.29865 -0.21724 0.25213 0.27264 FALSE
6 365374 365526 60 21 40587 40752 294 11 wp 159 194 239 219 236 196 81 51 186 299 290 1.0107 0.30943 -0.13246 0.56328 FALSE
6 365708 365883 64 21 40277 40406 289 11 wp 182 223 239 203 209 162 105 53 142 230 245 0.89681 -0.26796 0.13242 0.56339 FALSE
6 365894 366024 65 21 40102 40260 288 11 wp 213 238 259 232 262 216 97 47 201 296 321 1.1754 0.28098 -0.25135 0.24645 FALSE
6 366060 366208 66 21 39919 40087 287 11 wp 216 199 225 200 201 194 84 67 173 332 306 0.92455 0.14572 -0.22506 0.33807 FALSE
6 366228 366379 67 21 39742 39892 286 11 wp 247 217 250 229 243 141 104 59 237 336 375 1.006 0.30824 -0.52092 0.094738 FALSE
6 366706 366852 69 21 39272 39416 283 11 wp 127 151 190 177 169 125 192 93 359 606 583 -0.41582 0.21537 -0.16931 0.40515 FALSE
6 366866 367024 70 21 39103 39258 282 11 wp 149 183 219 200 172 191 220 128 324 610 572 -0.48519 -0.1395 0.21377 0.26982 FALSE
6 367040 367166 71 21 38955 39085 281 11 wp 115 119 159 156 146 152 124 66 193 319 327 -0.089835 -0.093702 0.34418 0.17002 FALSE
6 367177 367336 73 21 38784 38944 280 11 wp 177 168 221 206 227 157 152 83 237 351 390 0.13104 -0.17647 0.26605 0.20055 FALSE
6 367363 367504 74 21 38621 38760 279 11 wp 174 137 196 162 212 158 109 62 187 263 304 0.43111 -0.094205 0.19162 0.4249 FALSE
6 367543 367696 75 21 38430 38582 278 11 wp 124 95 123 105 130 80 63 34 101 134 136 0.699 -0.27548 0.16715 0.69412 FALSE
6 367703 367868 76 21 38299 38442 277 11 wp 226 240 305 215 215 177 126 61 174 248 272 0.91286 -0.32913 0.019571 0.92655 FALSE
6 367854 367982 77 21 38141 38298 276 11 wp 138 135 165 206 188 179 85 47 143 286 264 0.59503 0.1405 0.2797 0.27622 FALSE
6 369197 369344 93 21 36761 36937 262 11 wp 163 193 224 234 209 192 167 86 417 636 637 0.062909 0.51522 -0.34794 0.077669 FALSE
6 369339 369512 94 21 36610 36778 261 11 wp 166 174 197 185 158 173 162 106 342 557 557 -0.1481 0.18792 -0.2112 0.29376 FALSE
6 369522 369673 95 21 36450 36594 260 11 wp 273 292 383 268 280 238 225 142 404 672 679 0.21162 0.0027078 -0.23437 0.21136 FALSE
6 369972 370121 97 21 36029 36172 258 11 wp 145 92 131 88 129 86 85 73 124 171 265 0.03155 -0.49821 0.22514 0.62423 FALSE
6 370125 370286 98 21 35840 35994 257 11 wp 217 218 233 189 210 223 155 87 226 367 409 0.33447 -0.19497 0.12234 0.55084 FALSE
6 370323 370453 99 21 35680 35802 256 11 wp 225 193 280 253 290 158 102 75 174 267 275 0.80115 -0.25688 0.284 0.40393 FALSE
6 371254 371406 110 21 34692 34866 246 11 wp 169 226 273 284 273 243 106 57 174 306 334 0.88938 0.073454 0.22984 0.27872 FALSE
6 372513 372661 127 21 33459 33605 228 11 wp 160 174 210 194 173 166 88 48 118 209 216 0.8622 -0.24788 0.25462 0.32024 FALSE
6 372844 373010 131 21 33110 33267 224 11 wp 133 145 163 170 154 143 69 39 165 235 213 0.89328 0.2853 -0.17148 0.55964 FALSE
6 373009 373157 132 21 32972 33106 223 11 wp 163 123 178 141 180 150 75 37 142 191 179 0.92957 -0.010837 0.060584 0.83838 FALSE
6 373154 373315 133 21 32806 32962 221 11 wp 150 147 192 184 198 174 106 52 154 288 284 0.5009 -0.038892 0.25973 0.28068 FALSE
6 373311 373445 134 21 32671 32802 220 11 wp 127 163 225 201 212 171 84 49 177 277 265 0.7954 0.19871 0.03023 0.90114 FALSE
6 373451 373599 135 21 32524 32667 219 11 wp 192 194 251 206 243 238 98 43 175 366 319 1.0507 0.3719 -0.22316 0.31727 FALSE
6 373629 373775 136 21 32346 32487 218 11 wp 206 169 243 234 284 202 122 73 296 416 449 0.5206 0.33943 -0.090124 0.66743 FALSE
6 373776 373921 137 21 32202 32362 217 11 wp 212 220 265 204 220 199 141 65 254 359 427 0.63579 0.11559 -0.2434 0.2348 FALSE
6 373941 374099 138 21 32024 32181 216 11 wp 145 125 184 140 174 123 114 68 194 291 326 0.17115 -0.088088 0.065533 0.79146 FALSE
6 374105 374263 139 21 31861 32015 215 11 wp 185 193 242 200 236 151 193 94 282 399 485 -0.015965 -0.20117 0.15206 0.44259 FALSE
6 374281 374433 140 21 31693 31819 214 11 wp 224 193 220 197 214 128 167 117 270 322 484 0.0090123 -0.34591 0.11144 0.7222 FALSE
6 374723 374845 142 21 31282 31416 212 11 wp 150 173 225 173 192 155 256 128 470 710 891 -0.62055 0.19739 -0.23309 0.22415 FALSE
6 375248 375405 149 21 30718 30868 205 11 wp 158 201 252 212 240 158 307 167 472 735 965 -0.77801 -0.053092 0.088379 0.65883 FALSE
6 375891 376047 152 21 30078 30231 202 11 wp 171 238 269 225 213 220 259 152 442 735 753 -0.42902 -0.016414 0.017499 0.92583 FALSE
6 376054 376202 153 21 29922 30073 201 11 wp 145 163 168 187 161 142 142 73 219 344 422 0.021131 -0.043849 0.11318 0.61048 FALSE
6 376218 376376 154 21 29744 29901 200 11 wp 137 167 175 181 225 170 149 64 302 427 457 0.053803 0.27059 0.025762 0.90329 FALSE
6 376383 376517 156 21 29580 29740 198 11 wp 199 224 307 244 278 191 162 81 337 541 585 0.448 0.35749 -0.35265 0.07133 FALSE
6 376557 376685 157 21 29439 29564 197 11 wp 107 202 169 147 154 161 105 59 157 326 283 0.40271 -0.033198 0.025715 0.9424 FALSE
6 376704 376865 158 21 29256 29416 196 11 wp 188 215 284 228 251 256 119 76 262 387 433 0.65901 0.22541 -0.081605 0.6887 FALSE
6 376901 377041 159 21 29058 29215 195 11 wp 220 127 196 175 202 136 82 37 147 182 230 1.1064 0.042222 -0.12014 0.80151 FALSE
6 377144 377292 161 21 28818 28976 193 11 wp 180 179 212 217 232 179 92 55 175 261 264 0.81712 0.014884 0.15001 0.514 FALSE
6 377649 377797 166 21 28334 28468 188 11 wp 139 221 273 232 238 204 117 75 209 283 278 0.5499 -0.22909 0.3715 0.11927 FALSE
6 377797 377933 167 21 28188 28322 187 11 wp 125 183 202 201 194 189 91 53 141 237 234 0.67422 -0.15657 0.39609 0.10732 FALSE
6 377926 378073 169 21 28015 28170 186 11 wp 174 144 199 155 200 156 107 56 132 235 214 0.53611 -0.40144 0.41365 0.098136 FALSE
6 378249 378407 173 21 27698 27856 183 11 wp 171 146 194 199 161 202 138 53 232 354 360 0.33139 0.12075 0.053519 0.85247 FALSE
6 378400 378560 174 21 27557 27697 182 11 wp 183 238 271 194 200 187 120 95 237 424 420 0.51196 0.052822 -0.26461 0.19532 FALSE
6 378561 378718 176 21 27405 27539 181 11 wp 163 123 183 137 161 82 98 69 197 264 281 0.32407 -0.10041 -0.18804 0.58678 FALSE
6 378717 378885 177 21 27237 27395 180 11 wp 192 245 275 250 232 191 213 113 398 674 735 -0.0098064 0.22786 -0.27367 0.15066 FALSE
6 379050 379194 179 21 26931 27071 178 11 wp 167 152 195 168 153 163 153 101 301 433 476 -0.13558 0.0039257 -0.055786 0.78854 FALSE
6 379218 379368 180 21 26750 26902 177 11 wp 158 143 182 152 152 93 133 79 213 321 357 0.046767 -0.17215 -0.087738 0.70979 FALSE
6 379476 379624 181 21 26498 26646 176 11 wp 227 245 293 207 229 218 233 126 392 515 686 -0.043837 -0.081924 -0.10759 0.56915 FALSE
6 379635 379791 183 21 26333 26485 175 11 wp 110 134 158 121 139 131 139 73 257 393 415 -0.21353 0.099592 -0.099022 0.67738 FALSE
6 379842 379984 184 21 26143 26302 174 11 wp 110 134 153 149 146 155 151 84 246 396 410 -0.38437 -0.076526 0.29796 0.1885 FALSE
6 380216 380370 187 21 25762 25902 172 11 wp 140 129 180 110 129 118 169 100 264 347 457 -0.40799 -0.25142 -0.041445 0.8531 FALSE
6 380364 380514 188 21 25607 25767 171 11 wp 79 125 141 134 110 112 202 94 256 461 421 -0.90719 -0.27961 0.37073 0.10623 FALSE
6 381276 381439 196 21 24685 24848 163 11 wp 76 96 120 111 100 100 138 68 214 356 352 -0.62841 -0.062017 0.19841 0.49667 FALSE
6 382216 382370 199 21 23756 23903 161 11 wp 129 189 203 143 159 152 137 79 236 418 395 0.12249 0.03375 -0.18994 0.38623 FALSE
6 383128 383287 208 21 22837 22971 153 11 wp 95 106 133 101 97 83 132 72 177 284 279 -0.42817 -0.37309 0.16127 0.60346 FALSE
6 383768 383924 210 21 22204 22336 152 11 wp 118 161 173 167 138 166 259 151 388 699 538 -1.0069 -0.25171 0.35489 0.12174 FALSE
6 383928 384064 211 21 22058 22191 151 11 wp 121 175 176 152 142 173 296 121 442 878 705 -0.91043 0.083673 -0.053216 0.87063 FALSE
6 384067 384213 212 21 21934 22053 150 11 wp 149 195 227 224 208 166 270 157 474 836 772 -0.72997 0.039209 0.065014 0.73113 FALSE
6 384811 384950 218 21 21200 21310 145 11 wp 119 159 198 166 183 141 204 105 301 453 459 -0.51672 -0.24995 0.33347 0.10272 FALSE
6 384965 385121 219 21 21005 21160 144 11 wp 121 208 240 184 181 261 247 133 392 727 624 -0.56932 -0.039276 0.24812 0.45675 FALSE
6 385579 385738 222 21 20398 20554 141 11 wp 211 211 228 228 235 213 157 81 267 438 437 0.32556 0.030388 0.052998 0.79082 FALSE
6 385750 385902 223 21 20214 20357 140 11 wp 191 205 263 213 233 214 111 80 236 393 459 0.62311 0.2398 -0.19812 0.33728 FALSE
6 385922 386081 224 21 20044 20194 139 11 wp 161 146 201 149 176 152 124 77 211 374 360 0.18814 -0.020923 -0.034513 0.87775 FALSE
6 386418 386640 232 21 19482 19636 133 11 wp 261 228 312 214 219 153 196 128 349 523 501 0.15211 -0.16054 -0.26248 0.17407 FALSE
6 386940 387099 235 21 19037 19181 130 11 wp 212 219 253 264 224 216 209 111 415 643 688 -0.034308 0.21542 -0.14224 0.45586 FALSE
6 387108 387246 236 21 18864 19036 129 11 wp 166 168 225 171 187 166 177 116 393 614 660 -0.22657 0.25352 -0.30828 0.11751 FALSE
6 387270 387420 237 21 18694 18852 128 11 wp 152 150 196 174 168 163 209 121 382 663 672 -0.55038 0.12983 -0.072236 0.71312 FALSE
6 387430 387597 238 21 18536 18690 127 11 wp 246 234 280 220 244 201 213 106 330 604 637 0.13047 0.058449 -0.22313 0.24163 FALSE
6 387638 387811 239 21 18329 18478 126 11 wp 197 184 221 186 190 143 161 84 254 411 462 0.16966 -0.036871 -0.15149 0.46093 FALSE
6 387945 388093 240 21 18032 18171 125 11 wp 204 130 175 103 150 121 139 77 259 334 432 0.12458 0.018991 -0.45384 0.22997 FALSE
6 388315 388455 242 21 17676 17806 122 11 wp 143 160 190 147 184 127 124 63 247 360 440 0.26657 0.25328 -0.3281 0.14876 FALSE
6 388445 388591 243 21 17530 17678 121 11 wp 134 155 181 171 175 177 135 81 308 446 477 -0.025532 0.27344 -0.080195 0.70698 FALSE
6 388625 388784 244 21 17340 17489 119 11 wp 147 103 165 122 144 105 113 66 222 307 322 0.072457 0.020446 -0.15419 0.5585 FALSE
6 388798 388928 245 21 17204 17373 118 11 wp 152 151 192 187 232 181 126 60 333 516 546 0.28479 0.68189 -0.37126 0.078599 FALSE
6 388911 389048 246 21 17081 17213 116 11 wp 167 135 171 173 170 137 106 80 247 406 365 0.18657 0.18895 -0.14519 0.54616 FALSE
6 389227 389372 249 21 16759 16900 114 11 wp 164 136 188 143 164 121 94 50 177 273 256 0.63031 0.069088 -0.2314 0.38391 FALSE
6 389724 389858 255 21 16290 16406 108 11 wp 187 223 254 170 216 186 107 59 221 318 291 0.86035 0.10049 -0.27914 0.20171 FALSE
6 389876 390022 256 21 16128 16250 106 11 wp 184 173 229 164 173 162 70 63 201 286 250 0.96231 0.21376 -0.40987 0.088963 FALSE
6 389996 390167 257 21 15988 16126 105 11 wp 119 170 181 129 148 153 80 58 159 302 217 0.59715 0.034518 -0.11838 0.67283 FALSE
6 390340 390509 261 21 15660 15791 103 11 wp 108 158 181 158 130 137 82 44 171 281 244 0.68151 0.23872 -0.26399 0.35451 FALSE
6 390875 391069 269 21 15087 15254 95 11 wp 165 233 241 207 184 209 121 64 193 347 374 0.65141 0.057578 -0.10619 0.63639 FALSE
6 391593 391747 272 21 14389 14523 91 11 wp 106 83 130 103 93 123 162 100 183 406 440 -0.86994 -0.31746 0.363 0.2344 FALSE
6 392050 392204 274 21 13925 14083 89 11 wp 122 138 129 140 155 106 122 86 230 364 377 -0.25009 -0.039703 0.10238 0.67403 FALSE
6 392368 392516 276 21 13630 13760 86 11 wp 125 157 211 170 155 184 171 125 287 454 501 -0.44758 -0.20493 0.30442 0.17322 FALSE
6 392705 392835 279 21 13305 13419 84 11 wp 104 87 132 117 117 110 69 47 154 209 235 0.31143 0.11544 0.013845 0.96959 FALSE
6 392872 393006 280 21 13132 13276 82 11 wp 149 205 224 197 190 153 121 50 207 346 380 0.63645 0.22468 -0.2862 0.198 FALSE
6 393140 393276 281 21 12833 12968 81 11 wp 179 131 199 149 166 134 69 39 157 235 211 1.1012 0.25648 -0.40947 0.1531 FALSE
6 393475 393621 283 21 12515 12655 79 11 wp 256 234 293 189 241 207 82 28 131 237 257 1.7329 0.28851 -0.55693 0.031918 FALSE
6 393696 393854 284 21 12288 12428 78 11 wp 236 171 250 215 179 174 102 47 187 301 335 1.0344 0.24402 -0.42805 0.16993 FALSE
6 393866 394014 285 21 12119 12267 77 11 wp 242 211 264 230 240 203 125 70 221 421 418 0.7457 0.19029 -0.25473 0.21278 FALSE
6 394526 394671 291 21 11467 11609 73 11 wp 126 196 214 194 178 174 154 96 335 641 547 -0.059116 0.34965 -0.27797 0.20433 FALSE
6 394678 394832 292 21 11304 11457 72 11 wp 177 196 242 197 224 155 181 87 365 602 626 0.070149 0.34284 -0.40456 0.03986 FALSE
6 394843 394983 293 21 11152 11290 71 11 wp 102 146 166 164 139 140 120 63 294 497 518 0.036471 0.59878 -0.45759 0.044344 FALSE
6 395155 395311 295 21 10825 10980 69 11 wp 139 225 221 239 176 195 136 69 262 491 482 0.38111 0.35004 -0.24632 0.38161 FALSE
6 395977 396115 297 21 10009 10141 67 11 wp 171 132 181 122 131 103 149 79 334 456 521 -0.041902 0.29979 -0.71664 0.0011181 FALSE
6 396292 396444 299 21 9696 9840 65 11 wp 181 147 227 189 184 125 160 99 287 458 477 -0.051825 -0.010852 -0.11436 0.5843 FALSE
6 397483 397642 307 21 8498 8664 58 11 wp 175 198 296 243 234 179 150 75 290 407 406 0.42791 0.078738 -0.06177 0.75947 FALSE
6 397652 397828 308 21 8307 8455 57 11 wp 167 227 302 225 216 213 147 83 248 457 431 0.44247 0.056787 -0.095124 0.63487 FALSE
6 397823 397977 309 21 8159 8322 56 11 wp 139 217 252 209 244 199 124 75 264 390 375 0.45348 0.13674 0.0094998 0.96367 FALSE
6 399081 399214 325 21 6923 7033 42 11 wp 121 96 118 145 157 127 71 39 173 201 261 0.48361 0.31235 0.062953 0.84774 FALSE
6 399522 399689 328 21 6447 6585 36 11 wp 171 212 267 190 207 210 174 135 368 564 516 -0.11454 -0.037159 -0.014171 0.94764 FALSE
6 399852 400017 330 21 6119 6277 34 11 wp 176 220 330 220 273 222 234 122 434 769 650 -0.12259 0.1516 -0.11949 0.56959 FALSE
6 400018 400166 331 21 5977 6115 33 11 wp 140 187 246 184 178 178 200 111 351 697 537 -0.27085 0.10672 -0.14038 0.53859 FALSE
6 400194 400350 332 21 5788 5942 32 11 wp 172 167 209 175 212 155 160 73 296 555 451 0.11469 0.26009 -0.24636 0.24136 FALSE
6 400531 400677 333 21 5463 5600 31 11 wp 207 154 232 197 191 153 109 62 181 305 222 0.65826 -0.17501 0.068932 0.80858 FALSE
6 401296 401454 338 21 4694 4848 24 11 wp 105 162 186 165 126 186 108 53 205 354 289 0.35766 0.1836 -0.0469 0.89426 FALSE
6 401773 401927 345 21 4213 4365 17 11 wp 120 185 209 178 183 205 150 92 317 584 460 -0.075518 0.24291 -0.050667 0.84604 FALSE
6 401917 402067 346 21 4071 4234 16 11 wp 105 151 159 171 176 179 143 72 322 534 509 -0.18515 0.43802 -0.05457 0.79916 FALSE
6 402108 402244 347 21 3897 4025 15 11 wp 146 127 215 112 115 115 112 66 169 246 266 0.29865 -0.30191 -0.16189 0.55247 FALSE
6 402996 403150 348 21 3014 3189 14 11 wp 138 118 175 154 141 157 242 117 370 594 633 -0.86203 -0.072168 0.18152 0.36325 FALSE
6 403105 403262 349 21 2876 3012 13 11 wp 154 134 155 113 100 93 266 121 338 508 578 -0.90908 -0.33393 -0.17511 0.42286 FALSE
6 403535 403664 352 21 2452 2607 10 11 wp 102 115 154 171 158 144 188 75 438 639 832 -0.61255 0.65213 -0.25935 0.27804 FALSE
6 403644 403799 353 21 2343 2493 9 11 wp 175 157 217 130 130 122 178 76 312 409 521 -0.0023545 0.082814 -0.5702 0.0072601 FALSE
6 404058 404199 355 21 1942 2074 8 11 wp 215 165 267 200 207 163 209 122 420 513 578 -0.17922 -0.028133 -0.12079 0.58249 FALSE
6 404410 404546 357 21 1592 1735 4 11 wp 130 203 232 184 175 213 304 152 466 735 613 -0.82551 -0.21256 0.28667 0.24817 FALSE
6 278736 278888 4 21 127364 127522 625 12 wp 187 128 232 131 185 141 115 79 242 337 379 0.32507 0.04724 -0.2707 0.38535 FALSE
6 279068 279215 5 21 127020 127194 624 12 wp 169 137 185 148 153 150 208 111 452 693 776 -0.50777 0.3553 -0.44573 0.02432 FALSE
6 279226 279393 6 21 126859 127023 623 12 wp 206 138 227 186 240 140 265 169 522 775 871 -0.75786 0.065243 -0.05713 0.81369 FALSE
6 279398 279516 7 21 126725 126849 622 12 wp 118 118 190 131 159 121 167 79 382 542 569 -0.34355 0.38994 -0.39709 0.063109 FALSE
6 279867 280026 10 21 126265 126400 617 12 wp 144 178 195 171 153 165 221 100 306 482 500 -0.43081 -0.21145 0.16968 0.39749 FALSE
6 280315 280453 14 21 125797 125935 614 12 wp 74 139 140 166 145 132 113 54 193 292 334 -0.053606 0.070926 0.30172 0.2675 FALSE
6 280574 280718 16 21 125523 125673 612 12 wp 121 118 141 130 167 109 85 43 144 168 206 0.44821 -0.18719 0.30472 0.35265 FALSE
6 280973 281119 20 21 125110 125248 609 12 wp 187 177 239 196 209 200 126 61 201 331 296 0.56013 -0.075433 0.11814 0.5849 FALSE
6 281310 281468 24 21 124785 124910 605 12 wp 161 194 224 185 208 145 121 49 190 225 257 0.65254 -0.20753 0.13372 0.56442 FALSE
6 281794 281950 30 21 124304 124452 601 12 wp 211 359 414 384 350 273 125 74 243 442 406 1.1391 0.20143 -0.11832 0.70638 FALSE
6 281963 282124 31 21 124120 124284 600 12 wp 124 120 180 173 172 175 83 56 166 286 300 0.44423 0.17157 0.16919 0.51438 FALSE
6 282138 282268 32 21 123982 124106 599 12 wp 163 243 258 230 246 219 124 82 230 418 363 0.52938 0.040144 0.066457 0.745 FALSE
6 282277 282427 33 21 123824 123972 598 12 wp 188 223 287 217 234 192 127 77 256 380 371 0.62075 0.068083 -0.14545 0.47796 FALSE
6 282440 282601 34 21 123649 123809 597 12 wp 154 164 221 178 160 172 127 53 219 317 335 0.46108 0.068225 -0.1038 0.64748 FALSE
6 282616 282775 35 21 123474 123632 596 12 wp 202 262 284 252 259 231 201 115 386 714 646 0.099847 0.21823 -0.19322 0.30991 FALSE
6 282787 282941 36 21 123310 123462 595 12 wp 194 282 288 234 274 244 226 106 349 855 651 0.088118 0.24201 -0.2255 0.46167 FALSE
6 282949 283101 37 21 123150 123300 594 12 wp 149 153 210 162 183 182 194 111 317 646 485 -0.40003 -0.00048331 0.086196 0.70729 FALSE
6 283232 283391 38 21 122862 122998 593 12 wp 163 148 207 161 157 179 177 123 290 552 458 -0.37959 -0.15538 0.13766 0.55486 FALSE
6 283412 283560 39 21 122691 122835 592 12 wp 229 211 305 234 241 191 214 115 345 613 586 0.040224 -0.0098715 -0.11576 0.54284 FALSE
6 283567 283726 40 21 122522 122679 591 12 wp 135 133 137 113 131 95 135 90 296 421 412 -0.2988 0.085762 -0.32202 0.17244 FALSE
6 283732 283884 41 21 122368 122518 590 12 wp 191 259 314 245 213 243 294 150 464 764 806 -0.35489 -0.03661 -0.038208 0.83762 FALSE
6 283894 284060 42 21 122189 122343 589 12 wp 185 274 300 229 228 224 274 158 434 721 641 -0.33683 -0.18103 0.068826 0.71246 FALSE
6 284063 284217 43 21 122034 122193 588 12 wp 176 175 226 193 197 175 225 115 342 573 616 -0.36769 -0.065606 0.070883 0.71403 FALSE
6 284369 284527 44 21 121725 121879 587 12 wp 223 133 242 139 191 122 132 78 212 298 346 0.36883 -0.2128 -0.17055 0.66225 FALSE
6 284551 284691 45 21 121564 121697 586 12 wp 155 161 196 139 156 142 143 78 216 313 382 0.075937 -0.19358 0.00022115 0.99922 FALSE
6 284731 284869 46 21 121391 121543 585 12 wp 208 213 271 212 237 185 123 88 302 444 529 0.55208 0.33481 -0.42755 0.033916 FALSE
6 284876 285026 47 21 121227 121375 584 12 wp 190 209 259 167 201 160 113 60 233 330 382 0.78921 0.21934 -0.50101 0.021037 FALSE
6 285073 285189 48 21 121068 121208 583 12 wp 178 195 219 193 177 171 105 51 222 340 329 0.79806 0.29334 -0.39038 0.083006 FALSE
6 285198 285346 49 21 120913 121058 582 12 wp 175 167 256 185 200 170 89 55 199 337 295 0.89815 0.28617 -0.35091 0.12582 FALSE
6 285998 286129 57 21 120136 120248 573 12 wp 154 198 226 175 144 142 85 43 115 211 171 1.0399 -0.27213 -0.01392 0.95894 FALSE
6 287202 287357 72 21 118899 119045 554 12 wp 148 192 203 214 171 188 50 43 107 210 156 1.3719 0.072639 0.043619 0.87706 FALSE
6 287550 287680 76 21 118577 118705 551 12 wp 129 150 200 153 179 160 65 30 92 172 182 1.2015 -0.006313 0.09121 0.76932 FALSE
6 287738 287921 78 21 118336 118516 549 12 wp 244 191 262 239 218 157 64 29 116 186 183 1.7995 0.16943 -0.33496 0.34471 FALSE
6 288008 288154 81 21 118101 118238 547 12 wp 150 128 201 150 182 136 64 22 94 152 155 1.3743 0.023838 -0.020554 0.95038 FALSE
6 288331 288491 84 21 117766 117914 544 12 wp 123 122 156 107 126 108 50 28 91 139 142 1.2237 0.020758 -0.22048 0.59022 FALSE
6 288507 288653 85 21 117606 117738 542 12 wp 143 155 183 173 156 147 59 50 76 146 152 0.9607 -0.51916 0.5382 0.083052 FALSE
6 288832 288984 89 21 117273 117411 539 12 wp 200 108 167 139 175 129 49 25 68 108 104 1.5855 -0.29888 0.20061 0.72957 FALSE
6 289135 289276 92 21 116996 117115 536 12 wp 208 192 231 193 190 155 60 29 93 142 146 1.704 -0.12696 -0.078655 0.77859 FALSE
6 289297 289449 93 21 116804 116954 534 12 wp 209 187 248 233 233 191 69 32 98 173 181 1.5471 -0.073182 0.13187 0.60062 FALSE
6 290008 290136 104 21 116085 116242 526 12 wp 125 133 180 210 218 174 59 27 87 159 162 1.2182 0.012393 0.48501 0.11361 FALSE
6 290130 290293 105 21 115958 116114 524 12 wp 219 184 231 224 235 172 82 39 115 175 156 1.2745 -0.33032 0.34288 0.20964 FALSE
6 290425 290557 107 21 115697 115828 521 12 wp 208 158 173 114 168 126 59 29 74 107 105 1.5244 -0.50466 0.10489 0.82845 FALSE
6 290597 290757 109 21 115494 115631 518 12 wp 211 188 251 177 189 158 83 25 91 131 164 1.4953 -0.36015 0.079827 0.76677 FALSE
6 291898 292037 126 21 114187 114337 500 12 wp 132 162 161 151 163 104 66 55 111 144 151 0.7326 -0.51751 0.41504 0.19414 FALSE
6 293350 293482 145 21 112749 112897 480 12 wp 204 189 265 225 233 200 84 59 163 262 270 1.0436 0.025398 0.010945 0.96108 FALSE
[truncated: 38,357 more rows]
