# Supplementary material for: The complex pattern of epigenomic variation between natural yeast strains at single-nucleosome resolution
Source: Epigenetics Chromatin. 2015 Jul 31;8:26. doi: 10.1186/s13072-015-0019-3 (PMC4520285; doi:10.1186/s13072-015-0019-3)
Supplement: Additional file 23: — Table of SNEP detection between RM and YJM strains. [file 13072_2015_19_MOESM23_ESM.zip › Supplementary_File_17/RM_YJM_H3K14ac_wpunr_snep.tab]

chr_RM lower_bound_RM upper_bound_RM index_nuc_RM chr_YJM lower_bound_YJM upper_bound_YJM index_nuc_YJM cur_index form RM_Mnase_Seq_4 RM_Mnase_Seq_5 RM_Mnase_Seq_6 YJM_Mnase_Seq_7 YJM_Mnase_Seq_8 YJM_Mnase_Seq_9 RM_H3K14ac_38 RM_H3K14ac_39 YJM_H3K14ac_40 YJM_H3K14ac_41 YJM_H3K14ac_42 manipMnase_Seq strainYJM manipMnase_Seq:strainYJM pvalsGLM snep_index
17 59032 59168 1 8 133428 133591 985 1 wp 194 152 236 209 237 165 172 99 236 254 256 0.34746 0.88772 -0.78505 0.0013697 FALSE
17 59234 59392 2 8 133202 133360 984 1 wp 188 123 197 133 153 102 36 37 106 107 67 2.0266 1.3498 -1.7188 0.00028578 FALSE
17 59399 59553 3 8 133023 133193 983 1 wp 135 214 193 243 222 260 233 164 196 169 192 -0.3116 -0.097268 0.5609 0.024378 FALSE
17 59550 59696 4 8 132896 133016 982 1 wp 134 202 241 175 191 178 313 233 167 138 228 -0.69906 -0.63147 0.59954 0.0097768 FALSE
17 59856 60008 7 8 132588 132744 977 1 wp 151 232 230 198 219 215 284 263 214 149 246 -0.61635 -0.45576 0.54426 0.026298 FALSE
17 60015 60159 8 8 132437 132574 976 1 wp 149 225 265 192 231 237 318 240 213 163 203 -0.58316 -0.53881 0.64116 0.002986 FALSE
17 60180 60326 9 8 132273 132415 975 1 wp 213 216 295 220 272 191 276 215 227 228 256 -0.21295 -0.056477 0.010552 0.95395 FALSE
17 60458 60608 10 8 132000 132139 974 1 wp 151 151 206 185 189 159 139 118 179 145 151 0.20693 0.29189 -0.18196 0.40256 FALSE
17 60635 60771 11 8 131826 131982 973 1 wp 224 212 307 270 264 243 293 271 212 247 257 -0.38402 -0.25193 0.36016 0.045126 FALSE
17 60779 60937 12 8 131690 131819 972 1 wp 137 203 196 173 150 177 217 187 183 190 210 -0.3652 -0.065482 0.0085733 0.96712 FALSE
17 60949 61107 13 8 131493 131647 971 1 wp 165 218 260 256 263 212 384 309 236 202 288 -0.88492 -0.53018 0.75785 2.3517e-05 FALSE
17 61118 61263 14 8 131334 131484 970 1 wp 154 204 240 205 185 209 259 175 166 139 171 -0.30635 -0.45371 0.50524 0.0099512 FALSE
17 61281 61439 15 8 131173 131305 969 1 wp 155 151 213 186 168 188 127 115 129 105 131 0.32121 -0.0066788 0.11697 0.60588 FALSE
17 61426 61601 17 8 130994 131168 968 1 wp 133 225 241 218 195 208 181 159 131 107 150 0.031155 -0.41149 0.51733 0.04079 FALSE
17 61609 61747 18 8 130855 131001 967 1 wp 129 173 203 193 159 185 187 144 136 98 124 -0.16543 -0.48063 0.61896 0.0045711 FALSE
17 62122 62265 22 8 130327 130472 961 1 wp 175 148 165 193 180 187 68 59 70 82 59 1.1869 0.1461 0.076709 0.80522 FALSE
17 62465 62613 24 8 129996 130134 959 1 wp 166 143 213 176 192 168 47 40 70 54 59 1.8103 0.47761 -0.39862 0.19983 FALSE
17 62957 63117 27 8 129483 129638 955 1 wp 146 205 254 213 219 204 273 225 116 109 163 -0.50139 -0.9581 1.0804 3.347e-08 TRUE
17 63135 63273 28 8 129324 129458 954 1 wp 149 211 219 185 236 142 152 102 117 92 130 0.42548 -0.1725 0.16258 0.55258 FALSE
17 63284 63436 29 8 129169 129314 953 1 wp 208 166 231 161 211 161 94 100 158 128 135 0.86498 0.51379 -0.66709 0.009907 FALSE
17 63617 63755 31 8 128816 128958 951 1 wp 174 163 185 157 184 151 172 136 214 197 220 -0.00034598 0.44286 -0.49932 0.014974 FALSE
17 63937 64090 33 8 128506 128660 949 1 wp 167 224 262 259 233 219 519 372 331 260 357 -1.2185 -0.50167 0.66932 0.00013081 FALSE
17 64123 64247 34 8 128352 128495 948 1 wp 157 165 177 155 168 148 248 176 228 203 212 -0.52346 0.014745 -0.066172 0.73924 FALSE
17 64538 64695 36 8 127903 128058 946 1 wp 197 207 253 261 258 217 317 226 275 270 318 -0.48952 0.080926 0.11933 0.50809 FALSE
17 64709 64869 37 8 127738 127885 945 1 wp 173 210 241 197 198 190 348 271 289 213 306 -0.75881 -0.21232 0.16074 0.37688 FALSE
17 65830 65990 47 8 126609 126768 934 1 wp 206 205 201 195 225 189 256 203 168 149 158 -0.34105 -0.54189 0.55884 0.0038969 FALSE
17 66155 66313 50 8 126290 126440 931 1 wp 132 153 205 161 168 140 154 114 146 155 157 0.0951 0.18645 -0.20441 0.35888 FALSE
17 66330 66464 51 8 126140 126266 930 1 wp 162 153 205 181 178 150 151 126 192 168 213 0.13634 0.45211 -0.44567 0.034106 FALSE
17 66511 66653 52 8 125950 126090 929 1 wp 183 193 269 211 225 201 213 165 283 221 268 -0.0048037 0.43671 -0.40928 0.029258 FALSE
17 66656 66798 53 8 125797 125944 928 1 wp 215 255 308 254 289 232 204 174 215 224 281 0.265 0.33323 -0.29872 0.10552 FALSE
17 66844 66976 54 8 125628 125754 927 1 wp 186 230 285 199 284 217 258 179 202 209 227 -0.088723 -0.038783 0.079816 0.67706 FALSE
17 67119 67259 55 8 125346 125482 926 1 wp 200 111 186 110 159 128 67 49 149 147 164 1.3515 1.4013 -1.705 7.5637e-05 FALSE
17 67269 67409 56 8 125215 125367 925 1 wp 115 100 180 146 143 128 167 137 186 138 201 -0.40618 0.1889 -0.059812 0.79041 FALSE
17 67403 67540 57 8 125067 125185 924 1 wp 112 103 117 114 108 75 63 54 122 121 85 0.74413 0.9027 -1.0451 0.0036727 FALSE
17 67959 68112 61 8 124494 124643 921 1 wp 248 235 322 281 305 239 280 227 291 246 304 -0.10539 0.13491 -0.062242 0.72774 FALSE
17 68126 68278 62 8 124325 124476 920 1 wp 195 167 237 194 161 163 87 63 160 157 166 1.2307 1.0987 -1.269 3.0472e-08 TRUE
17 68299 68447 63 8 124169 124307 919 1 wp 159 142 179 185 186 147 165 130 177 161 205 -0.062487 0.28607 -0.14541 0.49224 FALSE
17 68472 68630 64 8 123998 124129 918 1 wp 185 203 245 193 199 206 192 153 180 139 172 0.10498 -0.085631 0.046134 0.81713 FALSE
17 68649 68771 65 8 123839 123973 916 1 wp 156 102 142 146 139 112 48 27 109 100 91 1.6776 1.4261 -1.4213 0.00023204 FALSE
17 68777 68925 66 8 123692 123846 915 1 wp 158 177 251 223 236 184 114 100 136 124 111 0.66933 0.20128 -0.021609 0.92189 FALSE
17 69552 69721 77 8 122902 123056 908 1 wp 174 244 278 267 222 252 228 152 91 58 113 0.10534 -1.1298 1.2725 2.378e-06 TRUE
17 69910 70057 80 8 122562 122695 904 1 wp 143 160 211 155 165 154 100 73 66 64 52 0.79769 -0.51053 0.44077 0.1256 FALSE
17 70484 70630 86 8 121970 122122 897 1 wp 194 217 241 244 252 189 100 115 80 62 88 0.821 -0.51158 0.61338 0.0071658 FALSE
17 71096 71244 93 8 121362 121508 889 1 wp 133 128 134 131 167 128 53 37 49 57 59 1.3859 0.2909 -0.16302 0.66542 FALSE
17 72077 72203 104 8 120397 120533 880 1 wp 121 171 222 210 186 206 107 82 82 75 70 0.6598 -0.32416 0.61055 0.016317 FALSE
17 72437 72565 107 8 120042 120174 876 1 wp 149 214 257 237 224 208 136 108 75 65 67 0.56477 -0.82897 0.98828 1.7378e-05 FALSE
17 74020 74176 126 8 118433 118584 858 1 wp 174 177 207 173 176 172 120 102 120 87 102 0.56166 -0.11964 0.056841 0.8087 FALSE
17 74191 74349 127 8 118275 118409 857 1 wp 134 115 156 99 139 99 67 57 68 69 88 0.93933 0.26243 -0.49837 0.16523 FALSE
17 74349 74482 129 8 118122 118256 855 1 wp 141 163 173 134 173 172 131 100 107 111 108 0.28249 -0.090471 0.13473 0.58063 FALSE
17 74489 74641 130 8 117960 118097 854 1 wp 148 175 207 179 163 151 174 132 163 149 136 0.022123 -0.036996 -0.026602 0.90154 FALSE
17 74633 74791 132 8 117815 117973 853 1 wp 169 176 245 211 203 183 191 165 173 169 194 -0.050753 -0.0052703 0.06678 0.7364 FALSE
17 74799 74963 133 8 117638 117800 851 1 wp 158 246 286 272 250 199 530 361 279 221 321 -1.1419 -0.70696 0.81804 0.00036192 FALSE
17 74954 75108 134 8 117481 117637 849 1 wp 163 174 197 190 180 170 333 298 242 310 299 -1.0124 -0.16031 0.21114 0.35919 FALSE
17 75142 75279 135 8 117325 117455 848 1 wp 106 156 158 134 147 131 329 230 249 196 250 -1.1779 -0.27486 0.28751 0.14495 FALSE
17 75275 75458 136 8 117143 117285 846 1 wp 125 238 246 146 148 135 462 376 182 187 211 -1.2436 -1.1232 0.66881 0.0022416 FALSE
17 76147 76303 143 8 116294 116470 840 1 wp 101 162 185 165 145 186 366 295 164 126 145 -1.3424 -1.1976 1.4021 2.0716e-10 TRUE
17 76453 76594 146 8 116011 116160 838 1 wp 107 141 169 173 166 151 296 252 141 111 153 -1.1736 -1.0355 1.313 2.3734e-10 TRUE
17 76877 77035 150 8 115595 115775 834 1 wp 128 135 190 157 187 145 100 92 143 109 150 0.45526 0.46381 -0.31 0.2035 FALSE
17 79391 79537 157 8 113066 113204 829 1 wp 72 132 140 106 70 114 177 124 40 42 46 -0.58363 -1.8159 1.6378 5.123e-05 FALSE
17 79558 79670 158 8 112924 113039 828 1 wp 75 138 126 98 84 103 201 140 52 50 60 -0.77429 -1.6586 1.4586 1.2523e-05 FALSE
17 80106 80233 160 8 112368 112494 826 1 wp 129 108 161 96 110 101 66 52 122 106 115 0.98359 0.94816 -1.2817 0.00011106 FALSE
17 80268 80404 161 8 112202 112324 825 1 wp 148 145 176 168 169 120 123 108 124 163 150 0.25158 0.32986 -0.33835 0.16461 FALSE
17 80426 80606 162 8 112012 112162 824 1 wp 170 138 196 144 162 129 111 106 183 181 150 0.4415 0.65094 -0.83079 0.0011093 FALSE
17 80734 80866 163 8 111739 111860 823 1 wp 173 183 271 201 211 182 217 146 191 190 226 0.014912 0.15559 -0.18557 0.33918 FALSE
17 80890 81037 164 8 111568 111708 822 1 wp 134 188 236 207 188 208 429 300 225 172 245 -1.1602 -0.77365 0.94091 5.1059e-06 TRUE
17 81046 81190 165 8 111408 111551 821 1 wp 128 152 209 173 182 160 288 194 179 166 198 -0.75129 -0.41353 0.53632 0.0068935 FALSE
17 81189 81345 166 8 111250 111407 820 1 wp 137 200 265 234 225 226 376 316 224 186 273 -0.98863 -0.61897 0.86127 2.1887e-06 TRUE
17 81848 82004 172 8 110570 110722 815 1 wp 150 167 228 186 211 180 265 225 270 255 297 -0.62662 0.15089 -0.023327 0.90033 FALSE
17 82394 82544 175 8 110058 110200 812 1 wp 180 102 144 106 144 85 62 67 156 134 121 0.96607 1.0672 -1.4171 0.0038433 FALSE
17 82551 82715 176 8 109885 110047 811 1 wp 171 229 255 231 225 217 503 390 313 267 370 -1.2189 -0.50582 0.58833 0.00080244 FALSE
17 82741 82885 177 8 109717 109853 810 1 wp 166 184 246 175 228 148 168 137 279 253 228 0.18851 0.72863 -0.80303 0.00029701 FALSE
17 82896 83054 178 8 109542 109700 809 1 wp 198 163 205 211 201 169 184 164 347 305 324 -0.064844 0.89206 -0.82551 1.2807e-05 FALSE
17 83049 83208 179 8 109390 109546 808 1 wp 199 227 259 206 249 186 568 430 391 406 402 -1.3089 -0.32057 0.25921 0.13201 FALSE
17 83231 83380 180 8 109242 109366 807 1 wp 182 244 261 229 235 187 582 470 350 331 321 -1.3867 -0.65963 0.6193 0.00034783 FALSE
17 83448 83606 181 8 109018 109136 806 1 wp 199 177 235 187 201 163 230 224 276 266 287 -0.34787 0.26891 -0.38381 0.03953 FALSE
17 83610 83766 182 8 108837 108991 805 1 wp 224 171 249 185 184 186 264 270 325 321 320 -0.50791 0.25327 -0.4314 0.049428 FALSE
17 83772 83930 183 8 108671 108821 804 1 wp 247 312 348 258 293 264 493 346 398 385 391 -0.65231 -0.098063 -0.015344 0.92731 FALSE
17 83942 84088 184 8 108519 108661 803 1 wp 145 182 233 199 199 174 185 171 201 163 241 -0.13098 0.16122 -0.084416 0.66946 FALSE
17 84089 84255 185 8 108344 108488 802 1 wp 165 201 237 207 194 201 184 161 172 156 219 0.028544 0.064936 -0.022802 0.9083 FALSE
17 84267 84401 186 8 108205 108359 801 1 wp 188 196 275 219 272 185 148 120 163 169 184 0.52036 0.35328 -0.27658 0.16902 FALSE
17 85060 85231 196 8 107373 107535 795 1 wp 127 188 183 163 215 150 120 74 58 74 71 0.60261 -0.50993 0.6268 0.0374 FALSE
17 85708 85860 201 8 106737 106889 787 1 wp 139 217 248 218 222 259 228 180 108 81 111 -0.21582 -1.0398 1.3109 1.9186e-06 TRUE
17 85858 86029 202 8 106571 106729 786 1 wp 143 240 220 204 208 207 277 246 108 92 137 -0.5714 -1.2378 1.3183 1.0597e-07 TRUE
17 86041 86192 203 8 106407 106554 785 1 wp 186 179 201 210 235 230 130 130 140 125 139 0.35209 0.035021 0.2522 0.23274 FALSE
17 86206 86346 204 8 106255 106394 784 1 wp 150 208 234 202 232 244 277 269 280 213 283 -0.6692 -0.099974 0.34536 0.099098 FALSE
17 86360 86523 206 8 106076 106236 783 1 wp 70 161 189 142 121 204 389 351 257 199 249 -1.625 -0.67377 0.91591 0.0057627 FALSE
17 86532 86686 207 8 105916 106060 782 1 wp 122 174 197 155 136 174 508 411 298 211 304 -1.6753 -0.77594 0.74327 0.00013536 FALSE
17 86715 86859 208 8 105743 105885 781 1 wp 90 137 123 144 148 131 378 359 232 191 267 -1.8513 -0.70131 1.0105 6.3129e-07 TRUE
17 86867 87023 209 8 105580 105728 780 1 wp 138 201 214 194 199 208 653 542 341 239 396 -1.888 -0.89681 1.0641 4.7703e-07 TRUE
17 87127 87275 210 8 105348 105464 779 1 wp 132 213 206 174 161 174 338 259 143 122 140 -0.88589 -1.1506 1.0807 9.0555e-08 TRUE
17 87274 87432 211 8 105166 105321 778 1 wp 151 240 265 249 232 227 616 480 190 153 257 -1.5183 -1.4682 1.6281 2.2204e-16 TRUE
17 87623 87804 214 8 104789 104954 772 1 wp 140 220 245 218 184 192 606 507 247 179 281 -1.6608 -1.2568 1.28 6.2674e-12 TRUE
17 87821 87968 216 8 104632 104778 770 1 wp 154 260 302 258 234 256 671 538 287 188 291 -1.5416 -1.2594 1.3819 7.5825e-11 TRUE
17 87999 88157 217 8 104445 104597 769 1 wp 123 170 205 159 160 189 578 458 268 176 239 -1.8346 -1.198 1.2801 5.3416e-11 TRUE
17 88170 88325 218 8 104287 104429 767 1 wp 129 187 221 212 145 195 351 261 201 161 320 -0.96633 -0.44726 0.54853 0.14321 FALSE
17 88332 88490 219 8 104115 104267 766 1 wp 137 129 154 133 153 132 112 98 151 137 152 0.23245 0.4713 -0.44611 0.070542 FALSE
17 88649 88795 220 8 103807 103945 765 1 wp 126 255 250 269 214 180 332 268 123 125 120 -0.71121 -1.2931 1.4124 8.4306e-06 TRUE
17 88802 88963 221 8 103639 103798 764 1 wp 110 162 178 194 178 179 294 222 118 88 109 -0.97038 -1.3038 1.6422 5.8842e-15 TRUE
17 88972 89133 222 8 103463 103628 763 1 wp 122 216 246 214 175 200 345 281 114 84 105 -0.88799 -1.6431 1.7163 2.1651e-11 TRUE
17 89130 89288 223 8 103301 103448 762 1 wp 108 224 242 182 167 180 411 321 138 93 152 -1.1395 -1.5347 1.4811 3.0823e-07 TRUE
17 89301 89456 224 8 103139 103295 761 1 wp 134 222 222 203 150 188 393 342 182 132 173 -1.1273 -1.1955 1.151 1.5523e-06 TRUE
17 89466 89622 225 8 102966 103127 760 1 wp 171 242 237 225 194 194 558 507 293 186 329 -1.4884 -1.0115 0.9655 8.8975e-05 FALSE
17 89638 89798 226 8 102824 102963 759 1 wp 120 183 183 147 127 190 457 383 292 113 202 -1.5651 -1.0811 1.0732 0.011896 FALSE
17 89812 89953 227 8 102634 102789 758 1 wp 213 328 359 318 317 278 837 586 324 247 335 -1.431 -1.2401 1.3074 4.1525e-11 TRUE
17 90093 90248 228 8 102371 102493 757 1 wp 186 267 346 230 197 206 727 524 223 173 292 -1.4276 -1.458 1.1817 4.6965e-07 TRUE
17 90423 90541 230 8 102038 102197 755 1 wp 88 163 168 177 182 181 525 426 328 220 370 -1.9643 -0.65554 1.0746 1.9997e-05 FALSE
17 90731 90885 233 8 101741 101867 752 1 wp 126 180 183 175 174 136 492 389 277 233 308 -1.6197 -0.70214 0.72698 7.3543e-05 FALSE
17 90861 91021 234 8 101589 101746 751 1 wp 161 116 158 141 136 96 152 96 195 219 201 0.067129 0.73786 -0.94195 0.0023269 FALSE
17 91217 91359 237 8 101249 101385 749 1 wp 163 195 228 191 216 190 766 568 389 258 338 -1.954 -1.0302 1.0979 7.4063e-09 TRUE
17 91754 91895 240 8 100712 100880 746 1 wp 163 169 208 180 180 212 328 276 362 250 319 -0.9335 0.024611 0.10357 0.62857 FALSE
17 91939 92080 241 8 100528 100675 745 1 wp 156 193 224 241 233 219 293 235 249 237 288 -0.65509 -0.04189 0.35834 0.050373 FALSE
17 92074 92257 242 8 100378 100534 744 1 wp 176 261 297 225 227 266 280 230 244 189 231 -0.25569 -0.21571 0.2402 0.27612 FALSE
17 92834 92990 252 8 99620 99757 737 1 wp 143 184 210 161 183 158 90 79 80 70 72 0.89032 -0.2016 0.14644 0.58571 FALSE
17 93152 93303 255 8 99276 99453 733 1 wp 150 198 223 226 262 217 141 105 103 97 94 0.44348 -0.3308 0.67596 0.0021487 FALSE
17 93950 94082 261 8 98524 98653 726 1 wp 178 217 274 233 222 190 370 271 227 178 276 -0.71093 -0.50717 0.49835 0.0059708 FALSE
17 94114 94248 262 8 98368 98493 725 1 wp 111 181 228 202 215 231 305 196 239 179 288 -0.72431 -0.093977 0.47857 0.10598 FALSE
17 94253 94410 263 8 98199 98349 724 1 wp 140 140 187 161 144 168 288 251 220 235 268 -0.98342 -0.17196 0.23593 0.21921 FALSE
17 94517 94661 264 8 97975 98097 723 1 wp 280 145 233 150 206 126 41 20 132 154 122 2.716 2.1891 -2.6389 4.1017e-05 FALSE
17 94889 95037 266 8 97558 97691 721 1 wp 173 170 178 173 169 151 61 62 48 47 59 1.3177 -0.27893 0.22289 0.47115 FALSE
17 95087 95237 267 8 97374 97522 720 1 wp 149 176 234 201 219 195 95 71 69 54 58 0.97428 -0.46565 0.65182 0.012411 FALSE
17 95617 95761 274 8 96852 96982 712 1 wp 168 157 187 163 174 134 103 74 65 51 35 0.77548 -0.81195 0.71768 0.015679 FALSE
17 95794 95936 276 8 96661 96811 710 1 wp 164 190 180 155 183 148 75 48 63 45 42 1.3694 -0.29684 0.18458 0.55206 FALSE
17 96342 96474 283 8 96111 96266 703 1 wp 135 135 212 185 164 142 56 48 52 44 49 1.4254 -0.11605 0.1933 0.56407 FALSE
17 96482 96652 284 8 95956 96098 702 1 wp 167 130 159 137 172 127 34 28 32 50 42 2.1255 0.41488 -0.46364 0.24174 FALSE
17 96798 96932 286 8 95678 95804 700 1 wp 130 179 204 170 165 178 79 65 50 42 51 1.0548 -0.60521 0.65584 0.03069 FALSE
17 96938 97092 287 8 95503 95653 699 1 wp 188 232 255 186 174 195 143 87 82 64 66 0.79339 -0.69987 0.46085 0.050134 FALSE
17 97115 97253 289 8 95357 95493 697 1 wp 145 176 242 207 174 194 83 64 57 45 65 1.1552 -0.41111 0.49797 0.070322 FALSE
17 97766 97918 295 8 94690 94842 691 1 wp 156 111 200 180 186 112 41 35 63 57 60 1.8409 0.65011 -0.5847 0.15629 FALSE
17 98205 98361 300 8 94251 94375 685 1 wp 140 217 265 205 180 154 183 122 105 86 121 0.25079 -0.55507 0.40109 0.12621 FALSE
17 98547 98673 304 8 93913 94087 683 1 wp 125 160 204 200 183 197 172 150 159 133 216 -0.18096 0.053736 0.24486 0.28388 FALSE
17 98687 98853 305 8 93760 93927 682 1 wp 94 125 147 118 111 138 145 94 132 106 139 -0.15213 0.071172 -0.01401 0.95865 FALSE
17 98829 98999 306 8 93633 93753 681 1 wp 119 76 110 134 130 126 81 67 143 157 181 0.28432 1.1075 -0.72518 0.010038 FALSE
17 99023 99178 307 8 93430 93580 680 1 wp 333 290 396 391 368 270 179 121 192 235 221 1.0063 0.53412 -0.49203 0.049428 FALSE
17 99190 99351 308 8 93266 93414 679 1 wp 131 146 203 148 153 102 156 161 197 170 156 -0.19283 0.12153 -0.3325 0.1587 FALSE
17 99517 99651 309 8 92960 93084 678 1 wp 237 120 184 130 172 125 21 12 52 73 44 3.316 1.8032 -2.1452 0.0045456 FALSE
17 99662 99830 310 8 92783 92949 677 1 wp 156 149 210 157 173 145 97 61 122 141 144 0.93846 0.78352 -0.85914 0.00046504 FALSE
17 99838 100012 311 8 92594 92746 676 1 wp 228 259 326 279 268 228 148 85 218 246 262 1.0383 1.0594 -1.0873 1.7314e-08 TRUE
17 100024 100191 312 8 92429 92586 675 1 wp 206 184 233 209 230 212 121 122 238 289 287 0.5844 1.147 -1.05 1.3135e-05 FALSE
17 100191 100338 313 8 92276 92418 674 1 wp 195 179 247 221 244 182 78 78 216 202 172 1.2152 1.325 -1.2309 7.0314e-08 TRUE
17 100559 100696 317 8 91935 92069 672 1 wp 215 158 176 186 194 99 69 51 126 146 137 1.4597 1.189 -1.3962 0.0029545 FALSE
17 101141 101317 324 8 91284 91445 666 1 wp 214 145 178 156 149 130 25 30 55 43 33 2.5277 0.64679 -0.94299 0.072979 FALSE
17 101296 101442 325 8 91163 91313 665 1 wp 212 184 198 207 230 194 68 50 71 48 50 1.5839 -0.071936 0.17714 0.55631 FALSE
17 101969 102120 331 8 90480 90639 657 1 wp 136 141 170 159 173 168 54 48 50 61 47 1.3601 0.042686 0.15809 0.63677 FALSE
17 102154 102292 332 8 90315 90450 656 1 wp 148 169 238 205 244 159 52 53 49 55 55 1.612 0.00069178 0.17375 0.55042 FALSE
17 102600 102743 338 8 89865 90009 650 1 wp 136 155 197 166 196 188 113 73 50 40 51 0.62514 -0.98526 1.205 2.716e-05 FALSE
17 102754 102913 339 8 89670 89848 649 1 wp 196 210 266 264 220 256 202 150 83 59 94 0.16355 -1.171 1.3562 1.5354e-10 TRUE
17 102940 103078 340 8 89516 89666 648 1 wp 104 163 150 161 155 177 76 75 87 58 55 0.68688 -0.19651 0.48266 0.16048 FALSE
17 103088 103246 341 8 89364 89523 647 1 wp 173 221 264 274 270 211 184 149 102 85 111 0.20611 -0.75561 0.99466 1.3214e-06 TRUE
17 103254 103403 342 8 89193 89343 646 1 wp 105 111 140 131 146 106 73 62 81 92 82 0.62472 0.32907 -0.18917 0.58005 FALSE
17 103409 103568 343 8 89042 89196 645 1 wp 196 242 276 234 221 202 273 242 191 125 165 -0.30539 -0.69961 0.61996 0.00093533 FALSE
17 103584 103739 344 8 88889 89029 644 1 wp 162 188 269 222 236 235 274 242 195 167 230 -0.52364 -0.40248 0.6183 0.00085664 FALSE
17 103935 104075 346 8 88535 88674 642 1 wp 101 213 187 182 170 174 569 465 291 191 306 -1.8229 -0.99577 1.1144 1.2683e-05 FALSE
17 104081 104234 347 8 88382 88530 641 1 wp 155 253 261 230 267 194 833 617 288 272 357 -1.8873 -1.2514 1.3385 1.8963e-13 TRUE
17 104517 104689 349 8 87935 88067 639 1 wp 117 170 168 153 148 193 496 388 280 205 290 -1.7268 -0.78674 0.95326 6.0473e-06 TRUE
17 104857 105008 351 8 87616 87753 637 1 wp 81 132 122 130 101 131 625 513 263 158 280 -2.536 -1.3054 1.4637 1.1317e-08 TRUE
17 105011 105143 352 8 87469 87596 636 1 wp 55 122 110 108 116 107 497 436 231 150 230 -2.4838 -1.2169 1.4696 1.2803e-09 TRUE
17 105164 105300 353 8 87288 87446 635 1 wp 70 145 150 149 147 146 841 613 261 177 300 -2.7721 -1.5755 1.9075 1.0447e-13 TRUE
17 105475 105631 355 8 86973 87134 633 1 wp 127 198 224 183 211 148 629 480 225 211 290 -1.7903 -1.2043 1.2285 9.2133e-12 TRUE
17 105915 106071 358 8 86541 86694 631 1 wp 153 277 293 243 235 250 944 684 432 293 390 -1.9474 -1.1376 1.2046 2.7202e-07 TRUE
17 106108 106243 359 8 86378 86519 630 1 wp 114 193 210 236 230 195 424 328 306 300 356 -1.3179 -0.23579 0.63622 0.00039843 FALSE
17 106251 106385 360 8 86238 86372 629 1 wp 115 189 219 163 148 128 524 380 297 209 288 -1.5668 -0.77935 0.57706 0.0080357 FALSE
17 106401 106554 361 8 86063 86222 628 1 wp 133 208 229 209 211 224 872 638 264 227 322 -2.178 -1.4848 1.7122 0 TRUE
17 106880 107040 364 8 85588 85723 625 1 wp 118 150 164 191 165 144 139 123 118 89 105 -0.053796 -0.34667 0.595 0.014642 FALSE
17 107056 107192 365 8 85429 85563 624 1 wp 158 136 205 166 174 159 103 100 97 86 85 0.51641 -0.19785 0.24023 0.34647 FALSE
17 107204 107362 366 8 85269 85419 623 1 wp 161 286 316 243 242 231 320 235 100 87 116 -0.32173 -1.4636 1.4288 9.9222e-08 TRUE
17 107365 107515 367 8 85110 85254 622 1 wp 141 232 226 193 218 200 186 143 84 85 106 0.092586 -0.85027 0.92285 0.0002136 FALSE
17 107503 107635 368 8 84990 85119 621 1 wp 113 187 224 205 200 184 222 187 101 81 114 -0.42927 -1.0649 1.2867 1.5944e-09 TRUE
17 107643 107800 369 8 84828 84978 620 1 wp 122 141 209 176 175 167 166 169 86 71 105 -0.30069 -0.96251 1.1507 7.976e-07 TRUE
17 107810 107976 370 8 84658 84815 618 1 wp 104 155 184 137 166 166 241 186 96 70 98 -0.72569 -1.2883 1.4234 5.366e-10 TRUE
17 107943 108097 371 8 84534 84650 617 1 wp 112 164 153 142 163 150 130 113 85 65 86 0.049141 -0.64192 0.76393 0.0048562 FALSE
17 108121 108279 373 8 84345 84504 616 1 wp 134 187 193 159 164 178 178 165 95 87 114 -0.19415 -0.81398 0.82134 0.00025912 FALSE
17 108290 108438 374 8 84187 84333 615 1 wp 193 176 230 191 210 183 156 90 116 128 110 0.52811 -0.050638 0.049667 0.82105 FALSE
17 108458 108592 376 8 84016 84176 614 1 wp 209 110 158 192 180 194 55 60 146 130 106 1.299 1.1299 -0.87266 0.0803 FALSE
17 108873 109025 378 8 83608 83754 612 1 wp 188 278 304 221 284 179 276 233 235 210 249 -0.18207 -0.14881 0.015543 0.93761 FALSE
17 109038 109206 379 8 83428 83587 611 1 wp 169 226 245 238 221 206 488 357 316 308 432 -1.1677 -0.27003 0.36639 0.07071 FALSE
17 109197 109348 380 8 83280 83431 610 1 wp 129 124 155 125 145 121 178 145 224 209 237 -0.43178 0.45946 -0.48541 0.023552 FALSE
17 109359 109501 381 8 83133 83271 609 1 wp 134 239 267 228 231 209 538 448 235 184 254 -1.4084 -1.1498 1.2631 2.1857e-12 TRUE
17 109511 109663 382 8 82968 83116 608 1 wp 122 144 199 179 159 165 246 201 126 127 134 -0.72429 -0.79984 0.96429 4.9105e-06 TRUE
17 109680 109836 383 8 82796 82948 607 1 wp 118 218 278 243 240 213 353 302 150 104 183 -0.89435 -1.1911 1.4373 6.3441e-08 TRUE
17 109856 109998 384 8 82633 82792 606 1 wp 87 164 172 143 132 145 200 155 87 75 116 -0.52881 -0.94967 0.9968 0.0005988 FALSE
17 110023 110162 385 8 82469 82606 605 1 wp 145 160 201 195 175 200 166 148 82 72 99 -0.089483 -0.91182 1.1305 7.7417e-07 TRUE
17 110174 110314 386 8 82328 82458 604 1 wp 167 213 239 199 271 222 104 91 72 69 83 0.89081 -0.39649 0.59761 0.010553 FALSE
17 110515 110675 387 8 81973 82115 603 1 wp 142 197 180 177 162 170 373 291 253 180 224 -1.1196 -0.60947 0.61782 0.00095551 FALSE
17 110985 111180 391 8 81488 81644 600 1 wp 133 210 232 197 198 170 610 487 268 193 321 -1.7106 -1.0897 1.1107 2.7142e-08 TRUE
17 112559 112706 412 8 79910 80068 581 1 wp 116 199 220 241 205 217 203 171 86 87 112 -0.26943 -0.98897 1.3538 1.1021e-07 TRUE
17 112923 113096 415 8 79543 79687 579 1 wp 188 117 190 137 168 142 57 48 83 73 50 1.4765 0.38744 -0.50832 0.24594 FALSE
17 113185 113339 416 8 79290 79445 578 1 wp 203 212 273 217 231 224 290 203 242 202 227 -0.28558 -0.14229 0.15115 0.41099 FALSE
17 113368 113494 417 8 79139 79283 577 1 wp 152 225 256 243 243 226 242 174 200 169 204 -0.16803 -0.12767 0.34453 0.06823 FALSE
17 113690 113846 419 8 78792 78940 575 1 wp 188 199 248 219 214 208 115 143 138 146 153 0.51225 0.15359 -0.098914 0.63438 FALSE
17 113844 113981 420 8 78653 78785 574 1 wp 155 199 234 193 220 188 232 198 152 139 190 -0.32639 -0.43681 0.51126 0.0091836 FALSE
17 114004 114158 421 8 78493 78626 573 1 wp 171 178 207 164 177 175 101 107 128 150 139 0.64192 0.40572 -0.47581 0.035161 FALSE
17 114164 114300 422 8 78332 78464 572 1 wp 190 210 269 232 234 188 134 100 112 96 99 0.74342 -0.1977 0.20496 0.34813 FALSE
17 114491 114647 424 8 78001 78127 570 1 wp 210 189 238 177 182 189 78 62 73 73 61 1.422 -0.024154 -0.15657 0.5471 FALSE
17 114659 114787 425 8 77848 77979 569 1 wp 199 244 253 251 270 233 105 87 91 72 88 1.0902 -0.20892 0.35859 0.10987 FALSE
17 114817 114964 427 8 77672 77838 568 1 wp 146 158 209 173 175 157 52 38 70 57 52 1.7378 0.40466 -0.38294 0.23014 FALSE
17 115116 115256 429 8 77378 77517 566 1 wp 186 205 214 247 248 165 104 92 81 91 78 0.86046 -0.2401 0.38724 0.13375 FALSE
17 115284 115414 430 8 77218 77368 565 1 wp 181 159 217 227 207 191 71 74 94 60 63 1.1647 -0.020679 0.22328 0.38517 FALSE
17 115422 115580 432 8 77066 77232 564 1 wp 188 142 174 175 203 142 28 31 56 67 46 2.3328 0.92554 -0.86958 0.034564 FALSE
17 115592 115750 434 8 76884 77036 562 1 wp 214 203 282 237 234 251 131 100 61 77 71 0.82621 -0.7321 0.82449 0.00024403 FALSE
17 116084 116236 439 8 76411 76544 556 1 wp 151 138 194 122 147 116 38 38 38 27 36 1.8873 -0.19537 -0.094575 0.81663 FALSE
17 116266 116420 441 8 76196 76360 554 1 wp 160 149 217 157 163 181 52 43 71 34 62 1.6927 0.21082 -0.23068 0.4683 FALSE
17 116429 116588 442 8 76062 76200 552 1 wp 167 203 230 183 191 171 87 57 51 48 37 1.2949 -0.66382 0.56471 0.047013 FALSE
17 116596 116742 445 8 75889 76040 550 1 wp 165 133 188 180 176 130 43 26 56 36 46 2.0603 0.41272 -0.3855 0.28619 FALSE
17 117155 117312 450 8 75339 75477 544 1 wp 250 276 345 242 253 233 150 99 76 70 54 1.04 -0.89885 0.6823 0.0017091 FALSE
17 117329 117478 451 8 75177 75283 542 1 wp 163 177 207 183 210 196 77 67 46 42 57 1.1543 -0.58816 0.73346 0.009282 FALSE
17 117496 117654 452 8 74976 75134 541 1 wp 262 255 284 279 293 233 82 60 81 95 86 1.7372 0.29664 -0.26334 0.24607 FALSE
17 117685 117832 453 8 74797 74945 540 1 wp 234 96 150 65 94 69 14 8 48 81 30 3.7461 2.3192 -3.4082 0.003534 FALSE
17 117974 118139 454 8 74493 74651 539 1 wp 204 194 255 186 172 234 217 232 280 240 272 -0.24468 0.20979 -0.30165 0.22444 FALSE
17 118144 118292 455 8 74342 74488 538 1 wp 144 232 242 170 223 227 296 278 218 204 268 -0.6805 -0.33953 0.39669 0.11608 FALSE
17 118302 118455 456 8 74180 74328 537 1 wp 148 207 252 193 243 199 339 241 197 203 265 -0.70852 -0.39118 0.50402 0.01182 FALSE
17 118465 118615 457 8 74021 74163 536 1 wp 165 237 305 206 230 191 326 254 229 210 278 -0.49694 -0.28816 0.16594 0.36113 FALSE
17 118631 118761 458 8 73869 74005 535 1 wp 131 198 197 137 203 179 284 214 146 137 196 -0.68933 -0.64984 0.67321 0.0085422 FALSE
17 118797 118943 459 8 73726 73861 534 1 wp 128 160 211 180 170 148 199 152 142 104 162 -0.27064 -0.37955 0.42407 0.049197 FALSE
17 118943 119099 460 8 73565 73710 533 1 wp 140 115 180 189 173 139 90 59 89 110 82 0.78009 0.34034 -0.098547 0.73103 FALSE
17 119108 119292 461 8 73377 73513 532 1 wp 169 103 154 91 142 74 19 8 58 78 58 3.2563 2.2932 -2.7641 2.5062e-05 FALSE
17 119376 119530 462 8 73101 73251 531 1 wp 163 261 295 219 183 276 708 574 489 347 438 -1.6179 -0.60663 0.58852 0.014051 FALSE
17 119534 119692 463 8 72940 73099 530 1 wp 134 209 257 249 228 203 452 392 317 250 309 -1.2797 -0.54549 0.77693 1.1964e-05 FALSE
17 119705 119861 464 8 72772 72926 529 1 wp 215 219 290 260 247 251 337 257 343 285 337 -0.485 0.10847 0.0015999 0.99281 FALSE
17 119872 120033 465 8 72600 72759 528 1 wp 102 92 134 103 118 105 89 77 158 129 170 0.20586 0.86116 -0.82771 0.0045362 FALSE
17 120028 120180 466 8 72455 72596 527 1 wp 156 227 263 207 231 180 211 169 190 164 224 -0.013157 0.0088932 -0.028582 0.88214 FALSE
17 120192 120348 467 8 72312 72444 526 1 wp 166 158 196 162 151 166 110 87 130 93 104 0.63458 0.13766 -0.21707 0.37737 FALSE
17 120354 120490 468 8 72143 72277 525 1 wp 117 156 177 183 152 146 75 88 85 79 81 0.67418 -0.018764 0.15862 0.57605 FALSE
17 120828 120973 471 8 71661 71805 520 1 wp 164 142 217 194 219 175 68 44 99 55 65 1.4551 0.37801 -0.16863 0.54588 FALSE
17 121933 122108 483 8 70520 70697 507 1 wp 154 162 214 191 197 195 108 72 69 72 56 0.79049 -0.45022 0.6333 0.014981 FALSE
17 122117 122262 484 8 70345 70512 505 1 wp 188 210 275 248 264 225 89 72 62 93 87 1.2868 -0.00084605 0.17544 0.45129 FALSE
17 122557 122676 489 8 69956 70076 502 1 wp 127 127 164 169 147 133 63 58 55 52 57 1.012 -0.15928 0.30023 0.38426 FALSE
17 122623 122771 490 8 69864 70006 501 1 wp 156 151 193 196 150 166 77 72 57 54 61 0.97214 -0.39167 0.46611 0.11205 FALSE
17 123047 123193 496 8 69396 69548 495 1 wp 158 130 183 149 126 117 60 67 75 68 59 1.1106 0.067168 -0.29817 0.36333 FALSE
17 123217 123370 498 8 69268 69434 494 1 wp 136 172 250 207 186 228 117 91 99 91 79 0.63462 -0.21488 0.43762 0.14666 FALSE
17 123385 123546 500 8 69089 69250 492 1 wp 196 176 219 200 194 193 81 94 127 106 89 0.97885 0.27736 -0.25302 0.30776 FALSE
17 123610 123756 501 8 68878 69017 490 1 wp 174 90 142 137 140 83 28 30 75 72 60 2.0503 1.2357 -1.4132 0.0232 FALSE
17 123790 123932 503 8 68700 68860 489 1 wp 131 145 180 156 148 128 103 64 130 148 123 0.6856 0.68765 -0.72604 0.0047428 FALSE
17 123940 124098 504 8 68533 68694 488 1 wp 230 174 227 169 193 198 152 157 214 190 208 0.26085 0.38087 -0.52345 0.046581 FALSE
17 124128 124272 505 8 68384 68528 487 1 wp 135 166 228 179 194 192 356 257 300 223 276 -0.98854 -0.20806 0.35482 0.054098 FALSE
17 124287 124433 507 8 68178 68375 486 1 wp 187 79 154 150 150 115 64 65 222 246 213 0.94446 1.8041 -1.8133 0.00015924 FALSE
17 124449 124607 508 8 68029 68179 485 1 wp 200 202 269 195 249 162 305 226 259 298 293 -0.4313 0.09512 -0.20738 0.29835 FALSE
17 124693 124835 509 8 67810 67929 484 1 wp 190 133 182 118 160 132 78 67 114 130 112 1.0435 0.70859 -0.98785 0.0066278 FALSE
17 124843 124995 510 8 67662 67790 483 1 wp 195 207 239 193 208 183 207 161 151 183 183 0.034648 -0.097292 -0.0017747 0.99281 FALSE
17 125024 125165 513 8 67461 67604 481 1 wp 178 170 201 193 186 169 193 155 154 151 130 -0.10677 -0.26614 0.2961 0.15466 FALSE
17 125121 125250 514 8 67383 67512 480 1 wp 99 106 145 129 140 119 176 122 142 146 164 -0.53783 0.015943 0.17664 0.46674 FALSE
17 125363 125531 516 8 67116 67270 477 1 wp 124 238 273 224 201 184 554 400 224 169 261 -1.3716 -1.1386 1.1378 1.0023e-05 TRUE
17 125541 125696 517 8 66935 67096 476 1 wp 161 212 224 213 197 208 433 349 222 182 273 -1.1601 -0.80635 0.89809 6.8743e-07 TRUE
17 125877 126033 519 8 66598 66746 474 1 wp 173 240 288 263 198 206 459 332 339 232 311 -0.94837 -0.43482 0.41366 0.06034 FALSE
17 126050 126195 520 8 66440 66588 473 1 wp 182 276 261 241 243 232 394 325 252 238 253 -0.7708 -0.54518 0.57834 0.0011594 FALSE
17 126198 126357 521 8 66286 66432 472 1 wp 178 202 272 223 270 196 238 208 221 241 240 -0.2338 0.061574 0.060263 0.74474 FALSE
17 126654 126819 522 8 65835 65955 471 1 wp 296 232 303 201 277 201 143 129 211 215 200 0.84837 0.60974 -0.88049 0.0018981 FALSE
17 127000 127151 524 8 65482 65649 469 1 wp 170 241 288 216 263 205 332 288 282 281 363 -0.61023 -0.019763 0.033958 0.8492 FALSE
17 127483 127634 528 8 65009 65147 466 1 wp 110 143 194 169 161 207 236 249 170 129 190 -0.92102 -0.60479 0.93602 0.0017871 FALSE
17 127636 127794 529 8 64839 64996 465 1 wp 132 200 232 201 163 202 210 195 170 127 154 -0.31192 -0.44785 0.51079 0.040806 FALSE
17 127806 127964 530 8 64693 64827 464 1 wp 168 198 259 200 226 184 222 148 102 99 125 -0.013912 -0.7689 0.77846 0.00018174 FALSE
17 127950 128108 532 8 64527 64681 463 1 wp 170 145 184 157 176 154 124 112 111 83 104 0.3126 -0.26369 0.25955 0.28701 FALSE
17 128122 128256 533 8 64388 64516 462 1 wp 144 145 193 159 153 143 69 59 58 74 82 1.1374 0.14839 -0.18955 0.53533 FALSE
17 128268 128414 534 8 64218 64372 461 1 wp 155 144 190 171 181 144 70 68 68 58 57 1.0492 -0.19154 0.24553 0.41356 FALSE
17 128391 128542 536 8 64092 64242 460 1 wp 107 197 202 172 198 159 79 71 70 45 70 0.96611 -0.30291 0.41563 0.2196 FALSE
17 128743 128893 541 8 63744 63892 456 1 wp 196 246 272 277 262 218 149 130 58 53 63 0.58128 -1.2778 1.3992 3.1311e-10 TRUE
17 128912 129064 542 8 63578 63716 455 1 wp 182 196 287 219 203 219 165 144 58 51 65 0.32076 -1.4262 1.4271 3.0724e-10 TRUE
17 129058 129198 543 8 63411 63577 454 1 wp 151 129 177 178 194 169 67 62 57 49 77 1.0525 -0.099315 0.37755 0.21016 FALSE
17 129216 129377 545 8 63265 63424 453 1 wp 139 154 172 166 180 149 48 52 50 52 48 1.44 -0.015431 0.13773 0.68205 FALSE
17 129377 129526 546 8 63126 63286 451 1 wp 149 141 210 185 196 158 54 46 53 63 53 1.5423 0.16808 -0.016731 0.95726 FALSE
17 129528 129668 547 8 62964 63100 450 1 wp 161 192 193 162 191 190 88 66 62 64 73 1.0653 -0.22018 0.24773 0.35918 FALSE
17 130448 130607 557 8 62057 62184 438 1 wp 150 137 189 161 158 132 52 40 53 52 44 1.6026 0.10958 -0.15123 0.667 FALSE
17 130605 130749 558 8 61886 62021 436 1 wp 163 175 230 161 158 164 80 52 67 46 56 1.3379 -0.23091 0.044543 0.87995 FALSE
17 130788 130950 560 8 61689 61844 435 1 wp 131 162 208 204 189 179 130 93 84 82 74 0.39312 -0.47875 0.71821 0.0036051 FALSE
17 130915 131075 561 8 61577 61741 434 1 wp 125 131 166 154 183 158 98 68 74 76 89 0.58052 -0.06078 0.33097 0.25025 FALSE
17 131114 131238 562 8 61387 61521 433 1 wp 149 183 197 251 233 205 210 131 172 147 156 -0.12576 -0.104 0.52156 0.0095918 FALSE
17 131803 131957 568 8 60678 60829 429 1 wp 182 179 254 183 198 190 401 345 294 252 292 -1.0573 -0.42914 0.36734 0.041708 FALSE
17 132257 132408 570 8 60224 60358 427 1 wp 183 163 180 176 197 114 121 115 216 189 207 0.39317 0.77509 -0.8727 0.00045477 FALSE
17 132422 132564 571 8 60069 60205 426 1 wp 197 184 221 230 238 171 307 241 239 245 284 -0.62809 -0.1044 0.21863 0.23239 FALSE
17 132588 132726 572 8 59908 60040 425 1 wp 177 171 187 158 183 155 148 117 169 149 165 0.25335 0.274 -0.35491 0.10083 FALSE
17 132733 132889 573 8 59745 59896 424 1 wp 173 214 276 217 252 221 194 155 170 195 203 0.14699 0.11281 -0.0078469 0.96745 FALSE
17 132905 133037 574 8 59601 59728 423 1 wp 156 198 204 214 229 163 159 125 159 156 150 0.20714 0.12241 0.027698 0.89452 FALSE
17 133070 133192 575 8 59419 59561 422 1 wp 162 264 297 258 248 263 194 132 151 121 151 0.37405 -0.21099 0.35705 0.16244 FALSE
17 133218 133350 576 8 59280 59417 421 1 wp 98 118 174 146 139 135 82 66 91 87 95 0.60978 0.29158 -0.1265 0.68415 FALSE
17 133521 133679 578 8 58981 59114 418 1 wp 123 237 231 201 221 203 306 264 107 79 96 -0.73244 -1.6146 1.7457 9.7638e-11 TRUE
17 133896 134042 582 8 58590 58744 413 1 wp 166 175 219 193 208 194 166 145 88 71 104 0.073683 -0.8421 0.97044 1.2861e-05 FALSE
17 134066 134216 583 8 58407 58562 412 1 wp 169 250 282 229 261 207 227 190 92 81 96 -0.030655 -1.2278 1.2636 4.6845e-10 TRUE
17 134266 134410 584 8 58229 58364 411 1 wp 162 221 224 200 224 222 190 142 121 96 109 0.10388 -0.61691 0.7477 0.00036411 FALSE
17 134418 134557 585 8 58079 58213 410 1 wp 227 140 194 173 185 120 44 26 83 84 74 2.2746 1.2141 -1.4437 0.0058946 FALSE
17 134660 134819 586 8 57822 57970 409 1 wp 122 162 183 170 142 167 302 268 203 171 251 -1.0664 -0.4697 0.55299 0.0045475 FALSE
17 134828 134991 587 8 57649 57806 408 1 wp 136 159 200 199 162 189 335 260 278 242 315 -1.0389 -0.10507 0.30452 0.10028 FALSE
17 134995 135157 588 8 57476 57620 407 1 wp 133 243 289 235 258 229 782 577 353 257 380 -1.8158 -1.0516 1.2294 1.0549e-08 TRUE
17 135174 135322 589 8 57315 57457 406 1 wp 149 213 234 243 218 209 425 308 267 240 255 -1.0684 -0.5303 0.74322 3.576e-05 FALSE
17 135322 135472 590 8 57143 57285 405 1 wp 87 117 150 184 156 156 235 197 212 133 229 -1.0716 -0.19597 0.7346 0.0040508 FALSE
17 135678 135845 592 8 56801 56959 402 1 wp 160 192 260 226 244 209 356 303 258 192 266 -0.8896 -0.48049 0.67789 0.00017791 FALSE
17 135852 136015 593 8 56615 56761 400 1 wp 169 110 194 146 137 117 93 88 106 124 106 0.60889 0.30011 -0.50711 0.13037 FALSE
17 136028 136188 594 8 56453 56605 399 1 wp 127 158 163 139 141 167 265 237 240 190 254 -0.93711 -0.15518 0.19384 0.32439 FALSE
17 136196 136346 595 8 56287 56431 398 1 wp 195 235 278 247 276 213 586 470 368 371 430 -1.3498 -0.44549 0.53997 0.0014365 FALSE
17 136352 136512 596 8 56128 56278 397 1 wp 147 177 203 176 169 167 376 341 298 287 287 -1.2219 -0.31358 0.3134 0.087026 FALSE
17 136737 136879 598 8 55733 55893 395 1 wp 116 156 159 149 168 157 412 364 271 218 312 -1.6231 -0.55691 0.73345 8.3288e-05 FALSE
17 136885 137039 599 8 55595 55749 394 1 wp 147 204 239 176 191 167 474 335 254 246 292 -1.226 -0.61706 0.51851 0.0042139 FALSE
17 137145 137289 600 8 55350 55490 393 1 wp 201 196 252 217 235 204 114 91 221 165 202 0.8929 0.925 -0.87207 2.2871e-05 FALSE
17 138724 138860 612 8 53775 53911 379 1 wp 156 162 238 206 194 179 169 123 182 182 183 0.15339 0.31911 -0.21294 0.29938 FALSE
17 139042 139209 614 8 53444 53590 377 1 wp 162 253 269 211 205 256 458 351 294 253 348 -1.0167 -0.44874 0.47882 0.030232 FALSE
17 139216 139366 615 8 53270 53411 376 1 wp 203 191 246 205 197 183 248 203 244 219 246 -0.26436 0.059178 -0.15178 0.41715 FALSE
17 139384 139537 616 8 53111 53239 375 1 wp 210 235 267 199 211 199 320 310 276 235 252 -0.60095 -0.3249 0.13737 0.44695 FALSE
17 139818 139970 618 8 52662 52818 372 1 wp 158 230 243 220 210 212 240 181 113 100 109 -0.18738 -0.97645 1.046 2.5062e-07 TRUE
17 140276 140423 625 8 52207 52365 365 1 wp 113 154 184 159 181 183 115 84 72 91 95 0.40533 -0.21123 0.47638 0.069311 FALSE
17 140585 140737 630 8 51891 52048 360 1 wp 140 201 240 252 241 203 151 83 81 78 94 0.54543 -0.46681 0.77415 0.00085961 FALSE
17 140894 141043 633 8 51533 51702 356 1 wp 109 122 142 164 153 158 83 78 58 53 62 0.43563 -0.49696 0.88688 0.0067054 FALSE
17 141071 141209 634 8 51426 51557 355 1 wp 148 138 169 147 175 167 58 61 64 87 67 1.1609 0.2797 -0.14057 0.64499 FALSE
17 141221 141375 635 8 51254 51402 354 1 wp 173 218 267 198 196 191 119 98 91 84 90 0.82209 -0.30479 0.18255 0.42553 FALSE
17 141380 141511 636 8 51097 51239 353 1 wp 130 215 229 218 164 194 182 159 81 75 89 -0.034058 -1.075 1.1351 0.00012375 FALSE
17 141681 141852 638 8 50771 50945 351 1 wp 110 164 205 174 145 226 281 233 108 73 128 -0.89187 -1.3404 1.6013 6.701e-06 TRUE
17 141865 142009 639 8 50611 50761 350 1 wp 132 199 227 220 165 197 251 220 122 101 147 -0.54059 -0.95078 1.0658 1.136e-05 FALSE
17 142026 142165 640 8 50452 50595 349 1 wp 181 229 281 201 260 199 251 218 213 150 200 -0.22142 -0.33656 0.31319 0.093927 FALSE
17 142179 142342 641 8 50279 50437 348 1 wp 120 218 232 177 168 210 294 247 236 144 233 -0.7124 -0.42637 0.45237 0.15384 FALSE
17 142351 142491 642 8 50136 50286 347 1 wp 160 302 327 278 242 251 811 531 307 239 353 -1.5406 -1.1644 1.1917 6.402e-05 FALSE
17 142502 142654 643 8 49968 50118 346 1 wp 193 261 366 287 239 236 713 522 314 251 404 -1.3756 -0.94572 0.90051 7.2465e-05 FALSE
17 142660 142818 644 8 49806 49960 345 1 wp 161 231 294 221 204 217 580 487 360 270 366 -1.4228 -0.69905 0.65806 0.00014606 FALSE
17 142956 143110 645 8 49511 49646 344 1 wp 173 197 252 203 187 187 408 339 292 269 384 -1.0411 -0.25981 0.19666 0.27307 FALSE
17 143125 143273 646 8 49349 49497 343 1 wp 127 246 294 229 203 217 889 742 297 193 293 -2.0849 -1.6619 1.6873 2.8866e-15 TRUE
17 143279 143435 647 8 49174 49343 342 1 wp 118 204 242 191 183 184 400 310 257 243 333 -1.1168 -0.36398 0.40635 0.056896 FALSE
17 143433 143600 648 8 49025 49161 341 1 wp 161 212 239 218 184 172 422 326 249 187 268 -1.0612 -0.68326 0.63249 0.00049346 FALSE
17 143613 143773 649 8 48872 49029 340 1 wp 155 213 326 270 244 209 521 387 210 170 281 -1.1802 -1.055 1.1778 1.0165e-06 TRUE
17 144355 144515 653 8 48118 48274 334 1 wp 189 197 245 191 228 186 336 220 203 180 202 -0.57854 -0.5099 0.48667 0.0089308 FALSE
17 144713 144881 655 8 47770 47918 330 1 wp 177 225 250 234 219 169 393 271 267 282 270 -0.79031 -0.27761 0.24581 0.19064 FALSE
17 144902 145052 657 8 47581 47725 328 1 wp 142 147 195 151 151 163 157 146 186 193 183 -0.104 0.29665 -0.30849 0.14647 FALSE
17 145058 145218 658 8 47410 47548 327 1 wp 182 198 237 199 177 155 258 192 261 227 236 -0.31158 0.097888 -0.27739 0.14175 FALSE
17 145229 145385 659 8 47247 47397 326 1 wp 191 132 189 149 148 135 102 74 180 174 157 0.78802 0.9557 -1.1748 9.5741e-05 FALSE
17 145456 145604 660 8 47017 47169 325 1 wp 174 122 168 127 144 97 94 78 103 110 100 0.67519 0.27575 -0.59433 0.074027 FALSE
17 147283 147445 681 8 45190 45361 308 1 wp 138 162 219 197 184 165 258 181 127 110 148 -0.53162 -0.7788 0.89894 1.389e-05 FALSE
17 148431 148591 683 8 44041 44200 306 1 wp 108 221 227 198 174 179 160 79 72 47 71 0.45898 -0.9025 0.95027 0.030641 FALSE
17 148592 148748 684 8 43916 44051 305 1 wp 143 186 216 159 144 135 84 46 73 69 66 1.306 0.10234 -0.3732 0.21045 FALSE
17 151287 151425 695 8 41175 41336 297 1 wp 158 187 204 191 167 179 213 152 212 140 176 -0.1743 -0.058539 0.066368 0.75029 FALSE
17 151452 151584 697 8 41044 41194 296 1 wp 150 198 227 206 181 188 288 238 193 137 216 -0.64754 -0.54672 0.59195 0.0018902 FALSE
17 152233 152392 706 8 40230 40406 289 1 wp 118 161 231 222 181 189 336 247 118 91 156 -0.97827 -1.2715 1.5479 1.0417e-10 TRUE
17 153244 153358 718 8 39266 39380 275 1 wp 72 96 128 92 82 111 104 113 50 23 30 -0.35786 -1.6924 1.7065 0.00010622 FALSE
17 153611 153737 722 8 38872 39000 272 1 wp 145 103 124 118 110 100 28 25 41 54 32 2.0625 0.68005 -0.84931 0.078837 FALSE
17 153953 154103 725 8 38527 38672 270 1 wp 144 149 186 149 187 160 82 56 58 41 61 1.032 -0.37792 0.46669 0.13364 FALSE
17 155011 155139 735 8 37487 37613 255 1 wp 132 169 180 175 175 165 83 81 71 60 87 0.77488 -0.19426 0.332 0.2325 FALSE
17 155319 155464 737 8 37140 37299 252 1 wp 122 124 173 145 163 139 89 90 97 102 132 0.44124 0.28279 -0.14568 0.5907 FALSE
17 155624 155778 739 8 36851 36995 249 1 wp 127 105 162 157 133 146 144 124 169 147 189 -0.21991 0.3158 -0.12509 0.58545 FALSE
17 155966 156108 741 8 36521 36660 247 1 wp 158 232 252 280 220 212 556 398 309 200 317 -1.3405 -0.80297 0.99727 4.1593e-05 FALSE
17 156114 156277 742 8 36349 36506 246 1 wp 187 241 303 251 286 206 454 379 275 332 380 -0.97048 -0.34807 0.41475 0.03602 FALSE
17 156572 156708 744 8 35923 36049 244 1 wp 132 204 247 171 208 187 324 279 166 148 191 -0.83452 -0.85417 0.86321 5.131e-06 TRUE
17 156716 156873 745 8 35755 35909 243 1 wp 81 191 177 194 147 160 454 322 137 105 187 -1.566 -1.4513 1.6666 1.045e-06 TRUE
17 157153 157272 749 8 35357 35477 240 1 wp 93 151 199 175 170 121 385 292 209 182 257 -1.3973 -0.65725 0.78185 0.00022751 FALSE
17 157285 157443 750 8 35185 35344 239 1 wp 110 220 229 152 159 184 778 594 329 207 365 -2.0783 -1.2091 1.0973 8.8572e-05 FALSE
17 157453 157597 751 8 35030 35172 238 1 wp 93 173 211 168 150 155 728 565 297 241 301 -2.2229 -1.217 1.2615 3.4043e-12 TRUE
17 157606 157766 752 8 34861 35018 237 1 wp 75 158 159 176 166 166 474 428 249 172 242 -1.9921 -1.0501 1.4776 1.4428e-10 TRUE
17 157771 157915 753 8 34713 34857 236 1 wp 162 197 243 200 193 173 568 418 269 224 259 -1.4825 -0.97948 0.93401 1.9015e-07 TRUE
17 158072 158228 754 8 34407 34562 235 1 wp 145 192 206 185 160 161 395 311 230 225 255 -1.1492 -0.58303 0.52229 0.004715 FALSE
17 158238 158374 755 8 34256 34392 234 1 wp 135 189 259 211 192 196 440 362 285 235 320 -1.2468 -0.53115 0.62609 0.00049596 FALSE
17 158410 158551 756 8 34081 34219 233 1 wp 159 195 209 191 188 203 437 342 297 252 369 -1.236 -0.35991 0.44892 0.012678 FALSE
17 158569 158723 757 8 33909 34060 232 1 wp 127 190 206 177 147 200 398 372 258 160 307 -1.3458 -0.70531 0.76678 0.019622 FALSE
17 158714 158876 758 8 33760 33915 231 1 wp 96 140 184 164 134 153 195 172 174 127 235 -0.6005 -0.065024 0.2315 0.46428 FALSE
17 158877 159023 759 8 33607 33754 230 1 wp 94 167 164 162 117 181 263 242 190 109 159 -1.0359 -0.7516 0.92784 0.010382 FALSE
17 159034 159196 760 8 33435 33593 229 1 wp 110 171 194 175 174 219 271 277 158 87 147 -1.0047 -1.1038 1.4252 3.2577e-05 FALSE
17 159509 159657 763 8 32976 33114 226 1 wp 82 135 161 162 143 177 167 144 104 69 112 -0.50903 -0.73096 1.1455 0.00010188 FALSE
17 159698 159852 764 8 32780 32935 225 1 wp 128 262 297 250 204 205 395 308 116 78 124 -0.82611 -1.744 1.7493 3.0535e-08 TRUE
17 160237 160380 770 8 32264 32391 219 1 wp 111 218 270 199 204 227 247 190 114 87 127 -0.34218 -1.0105 1.1597 0.00057221 FALSE
17 160433 160561 771 8 32067 32216 217 1 wp 141 184 227 216 175 170 149 107 123 133 121 0.33408 -0.025761 0.09623 0.66259 FALSE
17 160838 160996 773 8 31633 31793 215 1 wp 170 217 276 203 191 179 631 460 337 247 324 -1.4921 -0.85606 0.69331 8.0234e-05 FALSE
17 161037 161185 774 8 31471 31613 214 1 wp 170 260 281 239 253 195 851 594 373 314 391 -1.7915 -1.009 1.0014 1.5184e-07 TRUE
17 161196 161358 775 8 31268 31427 213 1 wp 183 139 183 172 190 135 79 76 187 206 196 0.93876 1.3317 -1.3344 1.4701e-06 TRUE
17 161544 161699 778 8 30927 31073 211 1 wp 185 287 318 218 276 219 719 553 367 278 380 -1.4632 -0.90627 0.80354 1.64e-06 TRUE
17 161739 161918 779 8 30714 30866 210 1 wp 134 189 209 191 173 204 629 520 398 306 376 -1.8872 -0.68621 0.829 2.5374e-06 TRUE
17 161922 162068 780 8 30562 30709 209 1 wp 103 188 216 163 160 164 702 548 274 235 319 -2.0837 -1.1889 1.1851 5.1718e-11 TRUE
17 162073 162216 781 8 30416 30555 208 1 wp 151 220 264 215 253 188 624 394 355 326 341 -1.4483 -0.56914 0.66296 0.0062987 FALSE
17 162624 162780 784 8 29851 30004 205 1 wp 183 148 179 147 169 144 166 158 254 240 251 -0.11209 0.60359 -0.72496 0.00031603 FALSE
17 162798 162952 785 8 29678 29837 204 1 wp 174 181 217 187 167 194 276 255 265 233 280 -0.66791 -0.049395 0.029292 0.87469 FALSE
17 162962 163110 786 8 29518 29668 203 1 wp 169 217 287 202 200 223 374 288 247 215 293 -0.75557 -0.40462 0.35243 0.05076 FALSE
17 163126 163288 787 8 29368 29499 202 1 wp 148 125 168 158 131 141 85 94 120 145 134 0.52214 0.55658 -0.5562 0.040277 FALSE
17 163300 163438 788 8 29191 29326 201 1 wp 161 168 233 170 171 195 94 109 145 134 141 0.67954 0.44458 -0.46208 0.039999 FALSE
17 163629 163777 790 8 28856 28998 199 1 wp 198 119 149 135 172 132 33 24 115 106 78 2.3022 1.8144 -1.9015 0.00055605 FALSE
17 163797 163953 791 8 28686 28827 198 1 wp 191 162 194 176 165 119 109 88 134 136 144 0.71426 0.48033 -0.70884 0.0034196 FALSE
17 163973 164125 792 8 28502 28655 197 1 wp 213 283 353 270 303 234 505 327 250 257 297 -0.73949 -0.62903 0.60188 0.002601 FALSE
17 164131 164287 793 8 28364 28496 196 1 wp 187 124 176 158 178 110 65 60 119 139 103 1.2028 0.94348 -1.0615 0.013241 FALSE
17 164849 165005 797 8 27620 27778 190 1 wp 223 174 248 237 217 192 316 246 317 350 354 -0.56514 0.27452 -0.23954 0.22152 FALSE
17 165020 165176 798 8 27470 27604 189 1 wp 177 146 201 114 186 150 129 90 188 177 182 0.4997 0.73666 -0.92278 0.00044581 FALSE
17 165186 165328 799 8 27303 27449 188 1 wp 167 185 239 206 205 194 315 228 211 225 261 -0.64775 -0.22722 0.305 0.099285 FALSE
17 165363 165521 802 8 27112 27267 185 1 wp 135 143 185 157 189 182 200 169 193 176 193 -0.44802 0.012615 0.22097 0.28093 FALSE
17 165538 165654 804 8 26947 27097 184 1 wp 121 185 189 188 247 229 254 204 229 220 256 -0.66153 0.029402 0.43857 0.022203 FALSE
17 165861 166034 807 8 26590 26762 181 1 wp 150 156 173 173 172 155 157 127 194 224 190 -0.010588 0.51265 -0.41821 0.057359 FALSE
17 166064 166195 808 8 26437 26563 180 1 wp 159 254 290 242 233 227 525 423 249 222 305 -1.2124 -0.88532 0.93413 1.0288e-07 TRUE
17 166203 166359 809 8 26258 26419 179 1 wp 195 265 277 252 195 232 477 383 270 200 230 -0.99345 -0.89107 0.81697 1.0811e-05 TRUE
17 166501 166663 810 8 25966 26127 178 1 wp 202 183 258 213 200 202 287 212 225 211 245 -0.40226 -0.14063 0.11852 0.52241 FALSE
17 166674 166829 811 8 25819 25951 177 1 wp 180 128 176 133 154 144 149 146 170 153 188 -0.053492 0.18861 -0.32746 0.19033 FALSE
17 166839 166972 812 8 25665 25795 176 1 wp 90 169 190 172 161 156 253 235 223 126 218 -0.91875 -0.39825 0.58124 0.067941 FALSE
17 167000 167149 813 8 25481 25627 175 1 wp 103 157 158 150 122 153 262 266 192 131 208 -1.1246 -0.60846 0.68222 0.019968 FALSE
17 167153 167316 814 8 25313 25457 174 1 wp 124 172 236 159 171 144 241 170 168 136 131 -0.40825 -0.50293 0.39006 0.0693 FALSE
17 167511 167658 816 8 24970 25112 172 1 wp 184 209 266 216 243 191 117 103 110 114 110 0.80421 0.0091531 0.011812 0.9569 FALSE
17 168075 168231 822 8 24394 24542 165 1 wp 179 165 209 173 196 159 57 41 42 69 59 1.7346 0.21251 -0.2479 0.41399 FALSE
17 168236 168394 823 8 24226 24388 163 1 wp 139 130 154 161 160 144 54 28 70 71 50 1.6212 0.65145 -0.48553 0.16676 FALSE
17 168898 169042 829 8 23593 23725 155 1 wp 166 153 219 176 160 186 91 79 74 86 64 0.88565 -0.19039 0.19486 0.46005 FALSE
17 169049 169205 831 8 23418 23573 153 1 wp 125 178 214 163 190 191 162 140 98 84 83 -0.0079735 -0.78305 0.90904 7.8808e-05 FALSE
17 169213 169373 832 8 23264 23406 152 1 wp 162 154 211 163 139 107 74 55 79 71 53 1.2615 0.070853 -0.40171 0.19516 FALSE
17 169532 169682 834 8 22919 23067 149 1 wp 133 147 165 161 143 159 128 113 114 100 102 0.11372 -0.20447 0.30146 0.22772 FALSE
17 169846 170007 836 8 22635 22778 147 1 wp 160 184 209 171 166 161 200 169 178 140 151 -0.188 -0.24906 0.13699 0.50799 FALSE
17 170166 170323 838 8 22275 22436 144 1 wp 144 148 170 133 144 132 179 177 173 156 189 -0.39923 -0.06207 -0.078724 0.71447 FALSE
17 170336 170518 839 8 22107 22267 143 1 wp 158 187 208 166 156 158 295 236 214 160 207 -0.71076 -0.46595 0.30143 0.11905 FALSE
17 170860 170992 841 8 21631 21757 141 1 wp 140 86 106 92 109 76 17 18 49 58 48 2.4985 1.5526 -1.8173 0.0018813 FALSE
17 171498 171650 846 8 21001 21129 136 1 wp 127 155 148 119 109 118 77 65 63 51 54 0.83659 -0.35205 0.071297 0.84326 FALSE
17 171987 172148 854 8 20459 20616 128 1 wp 172 173 215 208 202 183 173 157 126 118 114 -0.011255 -0.478 0.59781 0.0048031 FALSE
17 172180 172336 855 8 20293 20421 127 1 wp 170 145 230 176 199 123 120 72 110 112 142 0.74128 0.34112 -0.43587 0.11316 FALSE
17 172341 172504 856 8 20117 20269 126 1 wp 110 155 162 163 159 155 234 209 148 102 160 -0.83033 -0.7158 0.9176 1.7266e-05 FALSE
17 172471 172613 857 8 20013 20140 125 1 wp 103 147 171 143 131 162 254 214 180 112 151 -0.93412 -0.67998 0.78566 0.0015572 FALSE
17 172621 172784 858 8 19840 19999 124 1 wp 96 219 234 195 174 197 626 468 230 161 255 -1.7826 -1.3573 1.4689 9.6368e-08 TRUE
17 172772 172937 859 8 19660 19842 123 1 wp 120 188 199 149 180 176 385 380 237 215 277 -1.3825 -0.67713 0.72022 0.0013793 FALSE
17 172976 173120 860 8 19499 19647 122 1 wp 117 146 196 163 155 155 189 185 200 198 210 -0.49367 0.10151 -0.0075043 0.97086 FALSE
17 173150 173282 861 8 19345 19479 121 1 wp 152 208 229 181 197 222 285 233 201 187 210 -0.58937 -0.38606 0.46062 0.014272 FALSE
17 173919 174087 864 8 18542 18704 119 1 wp 185 153 213 168 169 154 63 59 122 112 97 1.4038 0.8467 -0.97799 0.00017857 FALSE
17 174114 174271 865 8 18356 18503 118 1 wp 177 233 311 214 266 251 181 150 171 184 178 0.33707 0.097368 -0.02156 0.91989 FALSE
17 174274 174424 866 8 18220 18348 117 1 wp 205 290 276 253 247 213 338 267 176 154 187 -0.41677 -0.81998 0.74159 4.7808e-05 FALSE
17 174460 174604 867 8 18027 18153 116 1 wp 161 236 265 249 226 260 377 265 231 188 237 -0.7264 -0.55702 0.76029 0.00017546 FALSE
17 174644 174794 869 8 17841 18001 115 1 wp 151 223 270 216 223 206 468 340 270 234 302 -1.1033 -0.59367 0.64619 0.00029052 FALSE
17 174808 174978 870 8 17654 17816 114 1 wp 125 186 198 198 162 212 429 339 317 243 345 -1.3675 -0.36079 0.58084 0.0052798 FALSE
17 174966 175108 872 8 17516 17643 112 1 wp 179 197 272 234 226 207 450 326 297 324 368 -1.0328 -0.23616 0.32433 0.066604 FALSE
17 175129 175283 874 8 17347 17504 110 1 wp 184 203 283 240 225 203 588 502 438 385 505 -1.484 -0.31437 0.35654 0.035287 FALSE
17 175294 175450 875 8 17176 17334 109 1 wp 127 145 198 174 171 187 364 300 303 298 371 -1.2778 -0.045556 0.27456 0.13564 FALSE
17 175627 175779 878 8 16851 17001 106 1 wp 140 186 212 189 178 162 609 476 319 255 372 -1.7848 -0.79454 0.81271 5.47e-06 TRUE
17 175852 176002 880 8 16631 16771 105 1 wp 154 202 261 189 193 180 523 424 268 224 306 -1.3991 -0.84405 0.75902 2.2366e-05 FALSE
17 176536 176689 885 8 15934 16086 101 1 wp 143 161 252 207 184 161 314 255 220 208 251 -0.81887 -0.33915 0.38061 0.041609 FALSE
17 176721 176879 886 8 15781 15907 100 1 wp 135 203 231 193 161 173 441 367 219 181 216 -1.286 -0.9873 0.92574 4.7097e-07 TRUE
17 176898 177033 887 8 15594 15712 99 1 wp 118 157 206 147 147 107 138 122 147 156 147 0.10079 0.19903 -0.41518 0.073198 FALSE
17 177333 177507 889 8 15098 15280 97 1 wp 129 132 153 136 145 119 67 46 59 48 67 1.1164 0.032519 -0.05217 0.88553 FALSE
17 177656 177800 891 8 14823 14962 94 1 wp 110 182 194 170 174 158 141 96 74 61 93 0.26383 -0.64637 0.74116 0.0041105 FALSE
17 177807 177945 892 8 14681 14814 93 1 wp 127 184 234 199 207 180 146 118 74 76 92 0.26098 -0.71912 0.87579 0.00017532 FALSE
17 177968 178118 893 8 14500 14653 92 1 wp 138 161 210 190 180 172 208 164 93 69 79 -0.32427 -1.2192 1.3567 1.9922e-09 TRUE
17 178708 178876 903 8 13737 13897 82 1 wp 144 148 150 175 185 152 77 67 81 93 94 0.85749 0.30367 -0.068079 0.80748 FALSE
17 178867 179013 904 8 13581 13732 81 1 wp 149 183 203 159 159 149 92 78 77 88 74 0.8815 -0.097452 -0.059021 0.82692 FALSE
17 179043 179171 905 8 13452 13576 80 1 wp 142 133 180 150 168 140 85 55 88 95 100 0.93801 0.43316 -0.38622 0.17797 FALSE
17 179517 179663 908 8 12960 13097 77 1 wp 176 122 171 146 160 142 138 111 163 140 174 0.15429 0.34293 -0.38153 0.11165 FALSE
17 179680 179830 909 8 12792 12942 76 1 wp 165 186 229 197 201 171 287 214 202 189 221 -0.55832 -0.30103 0.31335 0.098133 FALSE
17 179844 180005 910 8 12645 12776 75 1 wp 191 229 270 223 238 198 455 345 268 275 295 -0.98321 -0.52074 0.49409 0.0053248 FALSE
17 180294 180444 913 8 12181 12315 73 1 wp 122 195 220 188 193 196 214 184 116 90 128 -0.35148 -0.8528 1.0084 2.388e-06 TRUE
17 180476 180622 914 8 11995 12166 72 1 wp 126 185 206 185 184 185 199 183 130 99 129 -0.34636 -0.69531 0.84275 7.0966e-05 FALSE
17 180638 180794 915 8 11831 11980 71 1 wp 115 178 203 192 163 186 330 314 169 132 191 -1.167 -0.9963 1.1757 2.4316e-07 TRUE
17 180805 180962 916 8 11663 11808 70 1 wp 137 199 269 200 207 195 532 409 180 123 199 -1.4215 -1.5036 1.5527 2.2204e-16 TRUE
17 180977 181131 917 8 11485 11635 69 1 wp 144 142 202 180 180 162 208 168 196 190 206 -0.39957 0.063045 0.077687 0.70073 FALSE
17 181164 181291 919 8 11326 11457 67 1 wp 141 165 183 191 178 191 210 172 217 225 229 -0.41378 0.22199 0.014444 0.94146 FALSE
17 181327 181475 920 8 11145 11293 66 1 wp 144 176 228 183 168 140 366 301 266 214 249 -1.0627 -0.46679 0.35258 0.057432 FALSE
17 181531 181672 922 8 10958 11088 64 1 wp 126 176 174 131 112 111 280 242 203 171 227 -0.90593 -0.39616 0.0072664 0.97149 FALSE
17 181679 181836 923 8 10798 10948 63 1 wp 202 162 267 171 192 157 232 202 188 239 248 -0.24018 0.045051 -0.28187 0.24716 FALSE
17 181919 182031 924 8 10587 10699 62 1 wp 132 134 205 139 176 122 127 101 203 175 204 0.26627 0.75865 -0.82245 0.00022227 FALSE
17 182196 182344 928 8 10271 10405 60 1 wp 149 237 233 206 223 171 536 418 353 294 418 -1.3953 -0.43742 0.43053 0.016083 FALSE
17 182354 182510 929 8 10112 10262 59 1 wp 162 207 247 168 193 183 336 267 312 249 321 -0.74437 -0.046787 -0.086827 0.63422 FALSE
17 182921 183091 932 8 9525 9679 56 1 wp 127 190 209 180 144 205 460 373 247 177 317 -1.4422 -0.77487 0.84288 0.0035334 FALSE
17 183102 183250 933 8 9396 9544 55 1 wp 92 173 201 180 142 147 537 380 257 222 303 -1.7573 -0.81892 0.88709 0.00017067 FALSE
17 183238 183396 935 8 9248 9380 54 1 wp 120 152 238 125 127 143 454 346 239 191 282 -1.4371 -0.76381 0.45922 0.028376 FALSE
17 183406 183554 936 8 9075 9203 52 1 wp 119 191 198 196 159 174 600 429 377 207 365 -1.7879 -0.71598 0.82517 0.011438 FALSE
17 183703 183863 938 8 8780 8923 49 1 wp 106 187 185 149 157 168 524 430 313 219 294 -1.7745 -0.80671 0.84372 3.2003e-05 FALSE
17 184090 184200 940 8 8398 8529 45 1 wp 114 132 178 124 129 127 201 148 173 151 151 -0.49389 -0.14219 0.033065 0.88305 FALSE
17 184256 184374 941 8 8202 8362 44 1 wp 101 134 161 187 207 168 337 245 270 198 225 -1.3272 -0.33745 0.88539 3.65e-06 TRUE
17 185355 185510 954 8 7117 7268 30 1 wp 106 195 245 205 191 179 916 765 286 224 332 -2.4127 -1.5981 1.7296 0 TRUE
17 185540 185701 955 8 6919 7078 29 1 wp 139 191 232 168 191 166 543 382 297 188 300 -1.4912 -0.83095 0.78192 0.0012325 FALSE
17 185712 185878 956 8 6770 6905 28 1 wp 152 106 145 139 150 135 81 52 160 170 157 0.85153 1.2943 -1.1958 4.6373e-05 FALSE
17 185878 186042 957 8 6578 6738 27 1 wp 195 178 260 207 210 155 175 166 184 226 218 0.11051 0.28624 -0.39491 0.07477 FALSE
17 186197 186343 958 8 6260 6406 26 1 wp 114 223 240 208 166 177 415 330 263 203 261 -1.1541 -0.63101 0.6219 0.0069392 FALSE
17 186567 186760 961 8 5884 6078 23 1 wp 152 200 249 181 174 169 1105 804 453 296 432 -2.4409 -1.2869 1.1396 2.5493e-07 TRUE
17 186827 186981 964 8 5638 5789 19 1 wp 141 164 237 181 174 170 711 611 366 282 453 -2.0739 -0.86972 0.87725 1.6503e-05 FALSE
17 187132 187289 967 8 5306 5479 16 1 wp 99 167 189 187 159 203 579 444 349 258 367 -1.9483 -0.66689 0.99656 2.4479e-06 TRUE
17 187519 187657 971 8 4963 5073 11 1 wp 86 161 191 170 163 169 252 193 162 129 149 -0.80886 -0.60759 0.86457 0.00019684 FALSE
17 188213 188360 974 8 4271 4413 8 1 wp 237 221 287 200 279 166 97 88 211 248 200 1.237 1.2454 -1.4293 6.6497e-06 TRUE
17 188364 188523 975 8 4087 4232 7 1 wp 173 171 215 140 192 105 127 113 172 187 208 0.44693 0.64496 -0.97314 3.1391e-05 FALSE
17 189001 189129 979 8 3504 3634 1 1 wp 121 105 155 70 95 108 75 64 89 110 99 0.67949 0.51251 -0.94317 0.0073552 FALSE
17 44968 45100 1 8 147508 147642 109 2 wp 244 253 290 165 193 152 203 161 219 197 197 0.3473 0.16168 -0.7559 8.4633e-05 FALSE
17 45126 45276 2 8 147353 147475 107 2 wp 204 204 289 198 203 149 394 299 220 247 258 -0.76479 -0.52183 0.22016 0.22475 FALSE
17 45285 45453 3 8 147141 147320 105 2 wp 199 217 277 172 204 200 404 347 262 253 274 -0.89297 -0.52359 0.3015 0.093292 FALSE
17 45614 45772 5 8 146837 146997 100 2 wp 188 268 302 261 202 212 467 391 320 257 315 -0.95761 -0.54098 0.42034 0.016311 FALSE
17 45941 46087 7 8 146509 146663 97 2 wp 104 153 164 157 139 155 101 110 161 119 150 0.20936 0.41915 -0.27206 0.26403 FALSE
17 46109 46257 8 8 146347 146510 96 2 wp 160 142 165 131 166 123 35 43 128 115 141 1.8116 1.6933 -1.8234 8.3671e-10 TRUE
17 46273 46426 9 8 146202 146346 95 2 wp 159 194 202 192 189 171 83 86 137 120 152 0.94034 0.67192 -0.64474 0.0053645 FALSE
17 46423 46582 10 8 146025 146192 93 2 wp 154 145 209 169 160 194 74 83 137 100 115 0.90574 0.55699 -0.46334 0.091916 FALSE
17 46788 46911 14 8 145682 145816 90 2 wp 169 167 186 166 187 153 70 52 100 74 82 1.3388 0.4781 -0.49575 0.074824 FALSE
17 47094 47220 19 8 145383 145536 85 2 wp 147 138 172 179 184 168 72 54 109 73 87 1.0954 0.50111 -0.25011 0.37312 FALSE
17 47208 47366 20 8 145248 145387 84 2 wp 165 151 198 121 149 134 98 76 87 92 68 0.79691 -0.077841 -0.23267 0.40984 FALSE
17 47407 47559 22 8 145028 145193 82 2 wp 211 234 243 245 255 202 131 114 102 105 118 0.72384 -0.18752 0.24468 0.24956 FALSE
17 47602 47748 24 8 144859 144985 79 2 wp 133 196 188 161 162 185 182 125 90 66 75 -0.0085281 -0.99605 1.0152 0.00028651 FALSE
17 48427 48583 29 8 144029 144173 76 2 wp 162 80 126 87 123 83 15 11 40 55 33 3.0902 1.7325 -2.0631 0.0076034 FALSE
17 48881 49023 31 8 143586 143731 74 2 wp 201 138 156 159 164 107 17 20 104 90 83 2.9908 2.301 -2.5105 2.3648e-06 TRUE
17 49046 49180 32 8 143430 143558 73 2 wp 150 163 206 204 181 153 76 57 167 137 146 1.1929 1.1678 -1.0771 7.5956e-06 TRUE
17 49329 49489 34 8 143121 143269 71 2 wp 174 169 230 192 182 159 274 185 264 259 264 -0.44513 0.19516 -0.25975 0.16767 FALSE
17 49500 49640 35 8 142949 143103 70 2 wp 189 223 270 229 245 227 437 389 433 425 461 -1.0554 0.078898 0.0037475 0.98264 FALSE
17 49665 49837 36 8 142774 142920 69 2 wp 172 172 226 225 258 155 263 187 302 357 320 -0.42322 0.54501 -0.35351 0.19365 FALSE
17 50063 50219 38 8 142387 142541 67 2 wp 156 181 223 208 204 156 264 175 302 262 285 -0.41469 0.36739 -0.30838 0.099933 FALSE
17 50233 50367 39 8 142238 142371 66 2 wp 151 203 239 199 205 201 362 337 305 305 367 -1.0213 -0.1176 0.19339 0.28202 FALSE
17 50390 50547 40 8 142060 142212 65 2 wp 169 277 269 250 318 237 723 473 322 261 430 -1.5022 -0.82894 1.0383 0.000595 FALSE
17 50551 50701 41 8 141906 142056 64 2 wp 135 246 332 303 273 237 394 264 233 216 283 -0.67501 -0.43066 0.68882 0.012526 FALSE
17 50725 50871 42 8 141733 141877 63 2 wp 166 268 260 236 228 253 311 257 185 108 176 -0.4858 -0.8808 0.97629 0.00027859 FALSE
17 50884 51028 43 8 141574 141726 62 2 wp 133 210 217 227 198 215 197 190 122 112 130 -0.25192 -0.69059 0.93162 5.6352e-05 FALSE
17 51052 51196 44 8 141411 141560 61 2 wp 122 215 226 176 189 207 200 179 100 83 138 -0.2181 -0.84761 0.92909 0.0028644 FALSE
17 51340 51496 47 8 141109 141262 59 2 wp 193 271 310 278 290 278 151 126 141 121 156 0.70377 -0.0028258 0.17851 0.36455 FALSE
17 51539 51692 48 8 140913 141093 58 2 wp 165 220 222 235 243 208 169 108 88 73 86 0.37209 -0.75041 0.96247 1.2803e-05 FALSE
17 51670 51825 49 8 140814 140932 57 2 wp 200 250 265 197 200 183 220 155 85 65 92 0.16812 -1.2223 0.95761 6.7816e-06 TRUE
17 51826 51963 50 8 140641 140781 54 2 wp 168 150 199 214 186 160 68 40 56 68 51 1.5024 0.12103 0.026866 0.92812 FALSE
17 52001 52137 53 8 140466 140624 53 2 wp 174 184 206 205 214 202 91 74 71 61 78 1.008 -0.24732 0.4208 0.095527 FALSE
17 52893 53045 65 8 139561 139689 42 2 wp 206 96 146 127 171 110 24 23 93 79 73 2.5132 1.7846 -1.9308 0.0061055 FALSE
17 53064 53219 66 8 139395 139546 41 2 wp 199 138 167 133 187 141 56 32 117 106 100 1.7915 1.304 -1.425 0.00093139 FALSE
17 53315 53479 67 8 139143 139290 40 2 wp 192 121 176 158 187 131 130 120 178 156 150 0.20818 0.35641 -0.38136 0.2432 FALSE
17 53488 53638 68 8 138964 139122 39 2 wp 184 196 207 175 176 223 181 158 169 167 205 0.027215 0.076384 -0.069281 0.77733 FALSE
17 53655 53813 69 8 138796 138950 38 2 wp 225 199 268 180 259 174 123 121 170 178 194 0.72788 0.55177 -0.69696 0.0032151 FALSE
17 53822 53989 70 8 138653 138783 37 2 wp 149 121 145 114 138 118 73 84 135 127 129 0.63139 0.71167 -0.85263 0.0022404 FALSE
17 53994 54143 71 8 138491 138613 36 2 wp 182 196 219 171 205 139 191 179 212 194 210 -0.082454 0.13708 -0.32095 0.10345 FALSE
17 54142 54300 72 8 138307 138470 35 2 wp 169 197 203 185 214 223 220 218 191 141 163 -0.39715 -0.42865 0.59465 0.0081003 FALSE
17 54470 54610 75 8 138001 138145 31 2 wp 149 172 211 194 190 166 129 108 134 123 127 0.39116 0.1033 -0.014259 0.9493 FALSE
17 54636 54782 76 8 137826 137971 30 2 wp 149 155 183 151 197 134 76 65 88 114 103 1.0189 0.52431 -0.50981 0.059279 FALSE
17 54765 54911 77 8 137675 137811 29 2 wp 129 164 159 144 171 106 88 80 124 120 117 0.65896 0.5091 -0.58762 0.027398 FALSE
17 55082 55252 79 8 137353 137483 26 2 wp 133 224 247 269 169 249 507 369 197 140 208 -1.314 -1.2787 1.5288 5.7882e-07 TRUE
17 55577 55726 82 8 136876 137013 23 2 wp 203 201 243 159 200 172 246 219 245 269 278 -0.29512 0.17406 -0.42367 0.023027 FALSE
17 56042 56194 84 8 136402 136548 22 2 wp 234 363 414 321 308 286 716 501 387 297 373 -1.041 -0.79074 0.69799 0.0003583 FALSE
17 56228 56366 85 8 136235 136365 21 2 wp 193 227 303 216 242 200 415 293 251 267 306 -0.74225 -0.3665 0.27649 0.12074 FALSE
17 56388 56528 86 8 136068 136203 20 2 wp 135 151 172 163 156 124 130 107 157 119 124 0.18102 0.16157 -0.17623 0.46125 FALSE
17 56540 56688 87 8 135905 136055 19 2 wp 160 173 218 169 176 183 174 154 157 166 184 -0.028314 0.032736 -0.049832 0.80933 FALSE
17 56730 56862 88 8 135738 135895 18 2 wp 146 170 182 166 179 170 138 137 122 88 143 0.081235 -0.24799 0.33309 0.14228 FALSE
17 56873 57013 89 8 135588 135736 17 2 wp 122 242 227 229 192 192 217 151 137 99 146 -0.087483 -0.53741 0.64034 0.053621 FALSE
17 57058 57192 90 8 135407 135572 16 2 wp 127 193 175 202 201 206 155 113 121 75 106 0.12297 -0.42147 0.75952 0.0032493 FALSE
17 57512 57662 94 8 134935 135081 11 2 wp 127 181 214 178 192 219 131 94 66 49 70 0.4386 -0.87418 1.1065 0.00021047 FALSE
17 57682 57832 95 8 134763 134932 10 2 wp 165 187 203 272 227 190 97 67 78 58 70 0.99753 -0.26074 0.60374 0.014986 FALSE
17 58368 58519 104 8 134097 134225 2 2 wp 235 159 207 155 181 125 28 24 52 57 48 2.7827 1.0072 -1.3841 0.0074943 FALSE
17 58564 58702 105 8 133907 134027 1 2 wp 232 154 226 190 226 176 94 72 104 105 86 1.1303 0.24781 -0.27598 0.44628 FALSE
17 27432 27582 12 8 166114 166262 49 3 wp 246 173 238 158 137 113 85 64 93 87 93 1.3912 0.2862 -0.95616 0.013906 FALSE
17 27769 27921 16 8 165774 165924 46 3 wp 216 173 213 162 195 151 136 107 91 80 83 0.55371 -0.52669 0.3032 0.24979 FALSE
17 28873 29021 29 8 164613 164812 34 3 wp 141 174 192 218 214 218 113 87 109 86 127 0.57285 0.09101 0.30931 0.18084 FALSE
17 29070 29192 32 8 164476 164625 33 3 wp 142 143 172 151 160 164 90 79 111 104 91 0.66488 0.26476 -0.16997 0.52346 FALSE
17 29956 30090 43 8 163573 163711 28 3 wp 152 135 166 230 163 192 43 35 124 65 113 1.7775 1.3471 -0.94436 0.01495 FALSE
17 30242 30386 46 8 163286 163421 26 3 wp 158 248 227 192 151 182 143 119 103 84 88 0.50271 -0.52381 0.29755 0.34443 FALSE
17 30412 30546 48 8 163132 163281 25 3 wp 135 189 210 182 208 181 129 98 99 95 117 0.4607 -0.13762 0.27795 0.2306 FALSE
17 30710 30848 50 8 162848 162976 23 3 wp 84 104 158 127 150 140 73 75 112 76 130 0.42373 0.49003 -0.15944 0.60699 FALSE
17 31016 31156 52 8 162541 162675 21 3 wp 108 163 173 145 138 134 157 143 120 104 146 -0.21555 -0.29983 0.25443 0.28389 FALSE
17 31320 31480 54 8 162216 162364 19 3 wp 88 167 165 146 142 148 420 378 188 116 220 -1.7136 -1.2206 1.3277 3.8138e-06 TRUE
17 31501 31649 55 8 162049 162197 18 3 wp 117 177 188 171 175 147 400 357 213 146 255 -1.4332 -0.91147 0.98649 1.7419e-05 FALSE
17 31653 31807 56 8 161894 162044 17 3 wp 141 199 243 178 217 205 561 421 290 209 300 -1.5285 -0.89204 0.98421 7.2493e-08 TRUE
17 31826 31970 57 8 161731 161869 16 3 wp 222 374 403 300 301 240 704 517 315 239 293 -1.0657 -1.1174 0.91595 1.2023e-05 FALSE
17 33840 34001 72 8 159696 159855 3 3 wp 87 122 173 126 127 131 357 250 56 47 74 -1.4487 -2.3673 2.4349 0 TRUE
17 34159 34309 73 8 159424 159564 1 3 wp 129 107 153 138 120 115 97 96 55 34 44 0.23255 -1.1452 1.1212 0.0017364 FALSE
6 769754 769902 4 20 21132 21278 170 4 wp 167 248 348 274 286 237 295 264 184 168 184 -0.34906 -0.65816 0.77981 0.00010056 FALSE
6 769913 770063 5 20 20980 21118 169 4 wp 177 184 205 171 191 183 169 162 154 151 150 0.0020247 -0.13852 0.11889 0.5666 FALSE
6 770439 770603 8 20 20449 20599 166 4 wp 235 230 278 223 229 206 254 189 240 217 262 -0.017079 0.10799 -0.24862 0.17696 FALSE
6 770712 770854 10 20 20181 20321 164 4 wp 124 156 186 193 167 140 227 151 156 144 175 -0.46494 -0.25612 0.39852 0.05851 FALSE
6 770838 770973 11 20 20050 20188 163 4 wp 144 206 251 251 217 224 511 325 244 224 261 -1.2445 -0.77623 1.0336 9.0006e-06 TRUE
6 771035 771210 12 20 19862 20006 162 4 wp 180 270 250 222 198 186 664 492 265 206 261 -1.487 -1.25 1.0785 1.4386e-09 TRUE
6 771193 771351 13 20 19683 19837 161 4 wp 146 219 217 219 190 185 421 321 218 198 255 -1.1193 -0.73738 0.8074 9.2481e-06 TRUE
6 771377 771538 14 20 19537 19654 160 4 wp 144 208 252 189 192 174 333 254 194 178 220 -0.73682 -0.57944 0.50625 0.0067946 FALSE
6 772320 772476 27 20 18548 18688 147 4 wp 129 175 192 165 128 168 124 122 86 55 70 0.22747 -0.82825 0.77393 0.008618 FALSE
6 772622 772768 31 20 18265 18398 143 4 wp 174 199 202 200 203 178 119 97 71 63 63 0.64954 -0.72499 0.76995 0.0017756 FALSE
6 773042 773190 35 20 17840 17990 139 4 wp 132 182 226 232 202 206 183 124 81 76 83 0.040802 -0.94048 1.2369 3.5551e-08 TRUE
6 773474 773618 39 20 17404 17551 133 4 wp 169 210 237 202 196 177 186 132 77 65 85 0.18719 -1.076 1.0166 5.8392e-06 TRUE
6 773650 773790 40 20 17234 17391 131 4 wp 123 159 151 172 165 178 123 132 90 73 70 -0.013029 -0.73437 1.0213 6.8966e-05 FALSE
6 774160 774325 45 20 16708 16870 126 4 wp 144 114 169 127 174 111 23 15 72 88 71 2.7277 2.0255 -2.0497 2.6206e-07 TRUE
6 774349 774507 46 20 16541 16678 125 4 wp 149 142 191 136 152 164 190 184 202 139 184 -0.41393 -0.11654 0.068315 0.756 FALSE
6 774516 774678 47 20 16372 16522 124 4 wp 147 166 231 196 217 184 385 354 324 299 372 -1.2278 -0.17221 0.35273 0.050229 FALSE
6 774670 774830 48 20 16190 16362 123 4 wp 147 190 224 226 229 172 550 404 366 354 462 -1.5363 -0.28117 0.48125 0.0060958 FALSE
6 774987 775141 50 20 15891 16042 121 4 wp 172 149 217 163 175 132 220 169 279 285 252 -0.3017 0.4845 -0.64326 0.0025768 FALSE
6 775460 775604 53 20 15419 15557 119 4 wp 159 147 186 125 110 115 124 99 151 155 158 0.37548 0.46733 -0.92175 0.00012932 FALSE
6 775622 775764 54 20 15263 15423 118 4 wp 198 269 318 275 220 246 409 359 256 231 329 -0.75142 -0.51484 0.48211 0.011656 FALSE
6 775776 775936 55 20 15090 15247 117 4 wp 203 210 253 146 160 138 259 243 173 149 161 -0.36783 -0.65522 0.10637 0.58807 FALSE
6 776101 776255 57 20 14791 14917 115 4 wp 136 207 215 176 169 169 104 78 108 92 127 0.8438 0.25134 -0.32444 0.17955 FALSE
6 776424 776564 60 20 14459 14594 113 4 wp 134 156 160 147 147 151 60 51 68 77 79 1.2544 0.42115 -0.40227 0.20806 FALSE
6 776896 777030 63 20 13987 14144 107 4 wp 100 132 140 182 183 146 67 68 87 58 75 0.68185 0.097886 0.39548 0.20749 FALSE
6 776980 777139 64 20 13842 13984 106 4 wp 153 136 191 139 118 100 86 69 58 60 64 0.8608 -0.3591 -0.032623 0.92168 FALSE
6 777168 777316 66 20 13727 13855 105 4 wp 206 154 232 136 175 123 47 32 73 92 76 2.1472 1.0322 -1.4528 7.945e-05 FALSE
6 777526 777661 68 20 13358 13510 103 4 wp 177 119 158 125 152 112 66 61 149 191 146 1.0827 1.3504 -1.5624 0.00030246 FALSE
6 777771 777928 69 20 13095 13253 102 4 wp 169 143 187 148 161 153 183 178 262 267 244 -0.30639 0.50244 -0.57905 0.0082624 FALSE
6 777935 778095 70 20 12923 13074 101 4 wp 136 151 208 168 194 138 213 182 223 204 198 -0.45514 0.069372 -0.012974 0.94833 FALSE
6 778108 778232 71 20 12791 12917 100 4 wp 133 180 191 171 145 152 285 237 276 233 278 -0.82394 -0.003389 -0.061641 0.74572 FALSE
6 778269 778416 72 20 12603 12732 99 4 wp 198 202 216 177 209 176 173 164 241 254 254 0.10162 0.55635 -0.6591 0.00062211 FALSE
6 778421 778571 73 20 12452 12597 98 4 wp 174 168 204 204 193 146 172 137 194 171 194 0.055121 0.26254 -0.24005 0.24176 FALSE
6 778580 778730 74 20 12293 12439 97 4 wp 166 175 243 214 227 167 164 124 134 126 143 0.24509 -0.10569 0.20461 0.33281 FALSE
6 778738 778897 75 20 12146 12284 96 4 wp 153 183 217 218 218 176 96 116 118 127 117 0.59548 0.16874 0.016218 0.94239 FALSE
6 778911 779051 76 20 11971 12119 95 4 wp 151 126 170 141 159 125 34 38 63 63 51 1.8585 0.69955 -0.74368 0.044036 FALSE
6 779067 779215 78 20 11812 11950 94 4 wp 151 145 206 162 185 167 74 56 72 58 57 1.1764 -0.064756 0.14322 0.62901 FALSE
6 779411 779545 81 20 11506 11656 91 4 wp 162 230 235 232 176 160 106 83 75 62 51 0.96016 -0.5947 0.48953 0.11367 FALSE
6 779550 779713 82 20 11328 11495 90 4 wp 146 181 224 155 197 154 60 52 80 64 59 1.518 0.26465 -0.34385 0.23936 FALSE
6 779700 779843 83 20 11176 11323 88 4 wp 116 131 169 142 157 153 60 58 69 64 59 1.0335 0.10543 0.06248 0.8521 FALSE
6 779850 780007 85 20 11029 11185 86 4 wp 142 240 229 219 219 237 134 109 95 73 86 0.55545 -0.53118 0.72386 0.017875 FALSE
6 779997 780140 86 20 10889 11027 84 4 wp 158 157 201 166 180 158 85 78 60 47 73 0.88731 -0.46035 0.4643 0.1033 FALSE
6 780327 780499 90 20 10545 10696 80 4 wp 138 131 154 151 149 145 85 69 57 72 68 0.69556 -0.23264 0.33808 0.28402 FALSE
6 780515 780667 91 20 10351 10509 79 4 wp 166 165 214 199 207 134 105 77 75 89 87 0.81486 -0.12222 0.13986 0.57993 FALSE
6 780669 780825 92 20 10195 10336 78 4 wp 133 189 234 170 194 183 196 168 106 82 96 -0.17358 -0.95493 0.98341 6.7646e-06 TRUE
6 780837 780969 93 20 10056 10180 77 4 wp 118 153 147 159 146 157 131 115 113 97 110 -0.0037626 -0.2176 0.39895 0.11379 FALSE
6 781124 781280 94 20 9742 9885 76 4 wp 214 216 320 240 222 167 362 296 258 250 301 -0.59105 -0.29624 0.085295 0.634 FALSE
6 781313 781457 95 20 9578 9702 75 4 wp 136 135 175 157 147 145 122 116 170 140 162 0.1285 0.38742 -0.33701 0.1441 FALSE
6 781448 781605 96 20 9414 9571 74 4 wp 121 108 144 163 122 134 141 153 169 152 164 -0.43817 0.11718 0.089674 0.69791 FALSE
6 781614 781766 97 20 9263 9415 73 4 wp 137 130 166 166 140 138 143 138 165 177 173 -0.15223 0.27752 -0.20381 0.3591 FALSE
6 781779 781919 98 20 9101 9232 72 4 wp 136 138 175 182 151 152 102 115 111 145 126 0.26373 0.21606 -0.064711 0.80498 FALSE
6 781932 782097 99 20 8925 9088 71 4 wp 181 206 274 222 242 173 162 124 133 148 182 0.4326 0.10346 -0.1158 0.56912 FALSE
6 782102 782229 100 20 8793 8941 70 4 wp 135 155 212 178 188 175 148 103 137 106 110 0.22595 -0.09486 0.25179 0.27052 FALSE
6 782733 782903 108 20 8141 8281 62 4 wp 133 161 218 159 170 154 101 70 73 52 52 0.80563 -0.53652 0.50409 0.081587 FALSE
6 783177 783331 113 20 7690 7824 54 4 wp 129 149 206 141 162 135 96 81 50 43 61 0.66672 -0.7996 0.7049 0.023728 FALSE
6 783833 783977 121 20 7043 7185 45 4 wp 147 99 150 150 159 146 45 31 42 32 38 1.6285 -0.028879 0.25802 0.52384 FALSE
6 784680 784830 130 20 6188 6336 35 4 wp 175 228 251 211 236 226 248 169 131 126 125 -0.11604 -0.71014 0.79419 5.606e-05 FALSE
6 785301 785428 134 20 5594 5720 31 4 wp 130 128 157 139 146 146 137 133 140 155 162 -0.15554 0.16122 -0.067985 0.76939 FALSE
6 785441 785608 135 20 5419 5580 30 4 wp 182 166 224 135 173 131 150 113 142 182 191 0.35441 0.38332 -0.73046 0.0017725 FALSE
6 785608 785761 136 20 5262 5409 28 4 wp 125 143 155 178 157 122 199 177 221 151 183 -0.60187 -0.038486 0.18147 0.39883 FALSE
6 785765 785907 137 20 5116 5274 27 4 wp 150 124 137 164 134 154 90 84 104 122 124 0.48196 0.41293 -0.25073 0.40087 FALSE
6 785922 786074 138 20 4949 5099 26 4 wp 159 144 157 140 165 141 99 75 101 102 120 0.64863 0.30183 -0.32233 0.22549 FALSE
6 786068 786235 139 20 4790 4953 25 4 wp 183 242 279 270 241 211 253 206 127 133 151 -0.15885 -0.75218 0.83069 1.3352e-05 FALSE
6 786230 786403 140 20 4649 4795 24 4 wp 140 195 205 165 169 158 126 110 88 94 111 0.41852 -0.28403 0.19126 0.42484 FALSE
6 787139 787267 151 20 3759 3881 16 4 wp 129 159 208 180 166 134 100 96 80 70 74 0.55104 -0.40695 0.40523 0.13536 FALSE
6 787738 787893 157 20 3120 3299 9 4 wp 159 183 199 172 192 168 116 96 98 96 96 0.58361 -0.1398 0.15053 0.53045 FALSE
6 787924 788075 158 20 2949 3121 8 4 wp 135 213 244 170 215 183 244 184 119 100 131 -0.31046 -0.88258 0.87268 5.819e-05 FALSE
6 788095 788251 159 20 2784 2936 7 4 wp 175 179 249 186 176 168 191 158 129 129 120 0.01164 -0.47545 0.33444 0.1118 FALSE
6 788239 788390 160 20 2643 2781 6 4 wp 165 130 192 188 197 160 93 80 131 147 140 0.72235 0.68187 -0.48524 0.039604 FALSE
6 788528 788676 161 20 2351 2506 5 4 wp 172 191 228 225 230 198 209 146 218 199 217 -0.030088 0.25002 -0.068024 0.72438 FALSE
6 788706 788832 162 20 2191 2339 4 4 wp 127 79 120 95 148 78 45 30 157 153 139 1.374 2.0039 -2.0174 2.8998e-06 TRUE
6 788904 789028 163 20 1997 2139 3 4 wp 140 147 224 159 158 160 177 173 195 157 236 -0.24405 0.14154 -0.18853 0.36327 FALSE
6 789239 789398 165 20 1648 1791 1 4 wp 166 158 173 178 160 153 122 82 139 146 106 0.53516 0.36393 -0.35473 0.19791 FALSE
6 584804 584960 3 20 206135 206283 1458 5 wp 184 193 210 175 164 199 171 125 78 65 83 0.22927 -0.97992 0.89253 0.00017394 FALSE
6 584975 585133 4 20 205967 206127 1457 5 wp 209 181 221 180 228 166 119 95 64 71 65 0.75335 -0.68661 0.62096 0.013087 FALSE
6 585551 585707 9 20 205406 205536 1451 5 wp 183 208 277 182 205 166 82 77 57 53 54 1.2867 -0.55252 0.32471 0.21449 FALSE
6 585728 585858 11 20 205230 205365 1449 5 wp 99 101 126 125 121 88 27 23 34 27 26 1.9336 0.20577 -0.14115 0.79431 FALSE
6 585822 586002 12 20 205095 205248 1448 5 wp 214 177 217 159 164 129 51 34 57 39 46 2.0879 0.15144 -0.55809 0.088488 FALSE
6 586105 586274 14 20 204822 204952 1444 5 wp 220 192 240 174 207 151 61 63 66 33 78 1.6241 -0.10129 -0.16789 0.57514 FALSE
6 586441 586585 19 20 204511 204670 1440 5 wp 192 215 249 212 236 198 77 73 63 60 48 1.3543 -0.40549 0.41946 0.09784 FALSE
6 586599 586751 20 20 204322 204493 1439 5 wp 203 185 206 194 194 234 76 57 97 78 77 1.4081 0.3343 -0.23493 0.4879 FALSE
6 587066 587218 25 20 203867 204012 1435 5 wp 200 174 276 195 224 184 93 93 96 101 105 1.0207 0.10092 -0.16541 0.47102 FALSE
6 587233 587390 26 20 203701 203858 1434 5 wp 175 138 185 170 185 159 80 63 106 125 99 1.0393 0.62281 -0.54813 0.044536 FALSE
6 587385 587530 27 20 203564 203705 1432 5 wp 206 248 296 271 258 210 245 172 166 136 195 0.078595 -0.3382 0.35617 0.058421 FALSE
6 587555 587697 28 20 203419 203536 1431 5 wp 155 167 185 153 145 164 122 101 174 147 162 0.41814 0.52105 -0.61639 0.0062957 FALSE
6 587716 587879 29 20 203238 203376 1430 5 wp 174 255 247 195 223 225 670 484 344 275 372 -1.5345 -0.81044 0.77984 3.4785e-05 FALSE
6 587886 588047 30 20 203054 203206 1429 5 wp 269 221 310 203 250 185 305 218 299 311 343 -0.14818 0.28003 -0.57487 0.0019536 FALSE
6 588075 588229 31 20 202868 203017 1428 5 wp 148 145 165 144 131 99 124 106 169 172 155 0.228 0.51854 -0.78375 0.00090477 FALSE
6 588351 588499 32 20 202595 202736 1427 5 wp 124 186 211 149 182 174 548 435 327 236 318 -1.693 -0.75459 0.75792 2.8289e-05 FALSE
6 588650 588806 34 20 202289 202441 1425 5 wp 72 168 162 159 134 174 991 738 323 218 356 -2.8842 -1.5448 1.8238 1.5633e-12 TRUE
6 588803 588955 35 20 202142 202276 1424 5 wp 127 156 183 175 169 141 281 229 253 253 274 -0.90419 0.021123 0.07627 0.69018 FALSE
6 589090 589230 36 20 201847 201999 1423 5 wp 150 142 211 162 170 161 229 182 265 265 250 -0.48425 0.33621 -0.31968 0.099175 FALSE
6 589243 589397 37 20 201700 201864 1422 5 wp 182 289 325 258 274 214 576 398 433 349 485 -1.0637 -0.20967 0.16273 0.42662 FALSE
6 589407 589563 38 20 201528 201686 1421 5 wp 138 146 203 202 218 184 314 263 303 280 331 -1.0231 0.068268 0.28602 0.1201 FALSE
6 589568 589727 39 20 201379 201547 1420 5 wp 83 175 212 195 155 146 609 426 231 152 237 -1.9281 -1.3322 1.4764 6.5801e-07 TRUE
6 589710 589916 40 20 201227 201383 1419 5 wp 114 183 268 143 181 134 434 325 192 130 211 -1.2223 -1.1077 0.87029 0.0011715 FALSE
6 589896 590052 43 20 201066 201217 1418 5 wp 154 231 271 248 215 204 240 195 177 184 226 -0.1884 -0.16166 0.23467 0.22091 FALSE
6 590066 590216 44 20 200903 201030 1417 5 wp 154 183 200 139 177 166 119 114 117 103 144 0.42926 0.040243 -0.15703 0.49798 FALSE
6 590330 590504 46 20 200611 200765 1414 5 wp 120 213 207 196 193 188 194 155 102 67 91 -0.14682 -1.0218 1.165 1.5865e-05 FALSE
6 590512 590661 47 20 200432 200582 1411 5 wp 150 218 282 221 215 213 172 133 90 92 117 0.30746 -0.6212 0.67513 0.0017877 FALSE
6 590830 590965 49 20 200152 200268 1409 5 wp 142 182 225 204 199 192 133 97 58 56 74 0.48046 -0.88172 1.0463 2.3853e-05 FALSE
6 590997 591149 50 20 199970 200118 1408 5 wp 185 226 269 248 244 223 118 101 64 53 70 0.8579 -0.8251 0.94035 4.6599e-05 FALSE
6 591759 591917 59 20 199178 199333 1399 5 wp 121 190 159 159 171 178 132 106 62 46 58 0.21908 -1.1151 1.2637 4.5467e-05 FALSE
6 593093 593231 76 20 197863 197998 1382 5 wp 178 163 191 186 217 148 122 93 147 131 129 0.54687 0.33176 -0.25672 0.25445 FALSE
6 593670 593799 83 20 197280 197422 1376 5 wp 161 185 202 216 262 192 86 59 69 83 90 1.1558 0.15253 0.1683 0.49975 FALSE
6 594028 594172 88 20 196925 197061 1372 5 wp 183 187 243 207 175 176 143 114 89 77 83 0.48225 -0.63785 0.54405 0.017956 FALSE
6 594672 594816 98 20 196274 196408 1367 5 wp 162 135 161 140 165 143 82 43 106 115 109 1.1306 0.82666 -0.83303 0.003099 FALSE
6 594830 594982 99 20 196111 196267 1366 5 wp 142 206 273 245 233 236 212 201 180 144 195 -0.20555 -0.27442 0.53317 0.0079733 FALSE
6 595005 595166 100 20 195924 196079 1365 5 wp 131 185 200 185 200 201 235 185 191 145 244 -0.47624 -0.13521 0.36521 0.11872 FALSE
6 595180 595305 101 20 195786 195911 1364 5 wp 164 193 217 224 191 152 153 125 181 190 198 0.27543 0.44222 -0.42565 0.037883 FALSE
6 595323 595480 102 20 195630 195751 1363 5 wp 217 245 267 244 285 220 386 286 346 321 342 -0.64494 -0.00080437 0.071724 0.68332 FALSE
6 595489 595647 103 20 195442 195602 1362 5 wp 154 211 218 193 196 215 635 478 388 321 379 -1.6999 -0.62307 0.71766 3.9277e-05 FALSE
6 595662 595812 104 20 195280 195428 1361 5 wp 182 219 267 239 242 187 550 426 336 372 457 -1.3197 -0.33555 0.37515 0.035826 FALSE
6 596236 596381 107 20 194685 194854 1358 5 wp 198 128 197 155 182 137 81 57 150 143 113 1.1721 0.98018 -1.1014 0.0036312 FALSE
6 597441 597589 119 20 193506 193650 1342 5 wp 199 220 249 231 224 213 163 155 142 122 168 0.29653 -0.16073 0.19766 0.32439 FALSE
6 597755 597906 121 20 193182 193334 1339 5 wp 170 228 268 203 217 216 345 255 191 179 238 -0.62213 -0.57227 0.55339 0.0025346 FALSE
6 597914 598068 122 20 193022 193174 1338 5 wp 187 169 241 217 206 161 202 158 201 192 238 -0.041579 0.21654 -0.21124 0.27799 FALSE
6 598077 598237 123 20 192857 193012 1337 5 wp 183 254 264 231 248 229 338 286 250 196 257 -0.60607 -0.42662 0.48166 0.0074611 FALSE
6 598244 598392 124 20 192702 192843 1336 5 wp 195 169 217 177 194 228 198 179 211 183 207 -0.14546 0.074037 0.01038 0.96382 FALSE
6 598546 598697 125 20 192398 192538 1335 5 wp 291 281 394 321 321 241 372 302 284 315 264 -0.25545 -0.22853 0.13664 0.46765 FALSE
6 598708 598876 126 20 192238 192362 1334 5 wp 197 180 257 214 210 175 151 143 198 193 205 0.32962 0.42207 -0.4649 0.019362 FALSE
6 598893 599047 127 20 192053 192193 1333 5 wp 204 236 256 249 220 234 294 219 215 200 248 -0.32368 -0.22077 0.27373 0.13438 FALSE
6 599215 599369 129 20 191722 191882 1330 5 wp 161 223 223 155 218 221 174 160 152 169 155 0.085749 -0.082276 0.095055 0.74387 FALSE
6 599380 599522 130 20 191571 191709 1329 5 wp 135 104 154 125 145 117 59 61 109 91 83 0.93457 0.63793 -0.62766 0.054772 FALSE
6 599652 599800 132 20 191267 191439 1326 5 wp 199 224 262 216 245 196 203 132 113 123 130 0.27014 -0.45502 0.43098 0.03389 FALSE
6 600067 600215 136 20 190880 191011 1322 5 wp 124 162 175 154 138 173 144 123 92 64 64 0.013744 -0.87477 0.93526 0.00045114 FALSE
6 600218 600364 137 20 190723 190872 1321 5 wp 118 138 167 170 172 159 88 98 126 85 78 0.39829 0.030716 0.25607 0.33722 FALSE
6 600528 600684 140 20 190396 190568 1317 5 wp 137 209 210 226 211 183 252 205 130 108 113 -0.49052 -0.97348 1.1704 7.5327e-09 TRUE
6 600669 600800 141 20 190290 190441 1316 5 wp 149 134 165 222 181 163 127 114 122 82 116 0.12592 -0.19305 0.56109 0.017675 FALSE
6 601435 601599 147 20 189484 189630 1305 5 wp 138 235 227 209 221 204 492 437 264 191 289 -1.4112 -0.92631 1.0498 4.6939e-07 TRUE
6 601779 601931 149 20 189158 189304 1303 5 wp 169 262 282 262 247 229 693 487 282 201 326 -1.4963 -1.1382 1.2351 8.407e-08 TRUE
6 601919 602061 150 20 189016 189160 1302 5 wp 118 148 147 149 138 127 211 201 181 141 140 -0.77063 -0.43431 0.47207 0.029724 FALSE
6 602368 602531 152 20 188558 188722 1301 5 wp 138 165 176 141 155 133 127 131 158 148 174 0.11503 0.29237 -0.41626 0.065238 FALSE
6 602636 602825 154 20 188270 188397 1298 5 wp 107 209 190 123 130 126 700 516 179 122 249 -2.0355 -1.7471 1.378 5.8332e-06 TRUE
6 602818 602961 155 20 188126 188285 1297 5 wp 84 159 188 135 139 183 606 412 223 150 242 -2.022 -1.319 1.4791 6.0967e-06 TRUE
6 603218 603363 157 20 187744 187873 1296 5 wp 131 169 197 149 155 157 217 154 135 91 188 -0.34671 -0.44182 0.38132 0.17737 FALSE
6 603355 603543 158 20 187539 187708 1295 5 wp 205 207 334 239 266 197 247 181 196 163 196 0.021346 -0.2155 0.17608 0.3463 FALSE
6 603708 603860 159 20 187230 187379 1294 5 wp 143 220 209 177 186 185 278 218 184 150 207 -0.56356 -0.47017 0.44934 0.019874 FALSE
6 603868 604010 160 20 187091 187223 1293 5 wp 179 162 203 171 171 179 228 170 185 145 215 -0.3116 -0.14142 0.11624 0.56161 FALSE
6 604194 604346 162 20 186773 186897 1291 5 wp 141 164 189 178 152 189 188 148 136 114 155 -0.21377 -0.32582 0.44254 0.040162 FALSE
6 604353 604494 163 20 186600 186744 1290 5 wp 137 183 240 191 173 147 110 79 95 80 99 0.78719 -0.054658 -0.027459 0.9123 FALSE
6 604483 604675 164 20 186450 186588 1289 5 wp 181 253 247 200 128 186 163 167 80 68 80 0.26351 -1.1419 0.78261 0.02351 FALSE
6 605130 605287 170 20 185805 185963 1282 5 wp 125 165 202 190 173 177 120 89 66 75 71 0.45919 -0.56527 0.74988 0.0040846 FALSE
6 606346 606507 188 20 184619 184749 1266 5 wp 166 165 179 161 179 149 134 117 102 90 97 0.25872 -0.39237 0.35917 0.13561 FALSE
6 606731 606861 190 20 184213 184357 1264 5 wp 167 163 232 199 204 154 118 93 174 190 212 0.63846 0.85789 -0.83117 9.8574e-05 FALSE
6 606896 607046 191 20 184046 184188 1263 5 wp 254 183 258 194 200 151 90 64 117 125 117 1.4228 0.64013 -0.97062 0.0033521 FALSE
6 608083 608231 195 20 182866 183001 1259 5 wp 194 138 177 124 187 145 81 60 216 215 190 1.1064 1.5578 -1.7001 2.1264e-06 TRUE
6 608252 608404 196 20 182683 182833 1258 5 wp 203 135 218 181 214 144 81 70 204 241 246 1.1141 1.6033 -1.6246 7.4957e-07 TRUE
6 608419 608575 197 20 182537 182669 1257 5 wp 213 114 175 130 159 121 55 33 185 215 172 1.7859 2.1363 -2.422 2.8936e-06 TRUE
6 608584 608732 198 20 182356 182500 1256 5 wp 211 183 226 189 206 210 142 143 274 251 280 0.35003 0.89751 -0.89818 3.482e-06 TRUE
6 608742 608894 199 20 182199 182345 1255 5 wp 196 192 206 154 190 158 115 84 207 239 236 0.82216 1.1924 -1.4088 1.1216e-09 TRUE
6 608918 609065 200 20 182025 182187 1254 5 wp 168 263 290 226 254 228 368 309 249 218 276 -0.68994 -0.46291 0.48414 0.0067308 FALSE
6 609510 609658 206 20 181399 181555 1251 5 wp 166 103 137 114 125 101 35 23 66 84 69 2.0745 1.3448 -1.5931 0.0015423 FALSE
6 609986 610169 210 20 180918 181079 1248 5 wp 126 209 255 246 163 223 413 329 134 114 167 -1.1204 -1.4363 1.6037 1.7516e-08 TRUE
6 610167 610325 211 20 180770 180928 1247 5 wp 95 177 185 174 158 194 319 311 125 90 154 -1.2598 -1.3875 1.6527 1.8934e-07 TRUE
6 610425 610572 214 20 180521 180665 1244 5 wp 110 234 246 250 196 236 529 435 183 135 233 -1.4996 -1.4123 1.6871 4.5835e-09 TRUE
6 610789 610947 218 20 180141 180294 1239 5 wp 115 158 173 157 148 169 279 221 159 155 190 -0.93783 -0.58155 0.71606 0.00042949 FALSE
6 610956 611104 219 20 179982 180127 1238 5 wp 163 215 275 216 248 214 370 335 248 240 269 -0.89705 -0.49542 0.59815 0.00085102 FALSE
6 611119 611277 220 20 179810 179966 1237 5 wp 129 239 245 236 225 175 512 424 273 188 312 -1.3944 -0.88109 0.98011 6.6338e-05 FALSE
6 611279 611429 221 20 179662 179822 1235 5 wp 153 159 237 151 203 146 116 88 169 181 169 0.64949 0.76073 -0.85056 0.00012066 FALSE
6 611477 611636 222 20 179445 179608 1234 5 wp 165 192 191 180 185 162 205 173 160 147 169 -0.22955 -0.26253 0.23701 0.24652 FALSE
6 611888 612073 223 20 179042 179162 1233 5 wp 121 120 195 103 157 86 56 30 38 43 36 1.5724 -0.12325 -0.16699 0.696 FALSE
6 612068 612199 224 20 178897 179023 1232 5 wp 99 188 211 184 184 171 339 251 116 68 120 -1.0281 -1.5544 1.7266 1.8202e-10 TRUE
6 612230 612366 225 20 178745 178885 1231 5 wp 65 154 127 143 122 113 291 232 108 69 117 -1.3721 -1.4332 1.6055 4.2137e-07 TRUE
6 612371 612529 226 20 178579 178722 1230 5 wp 105 212 239 188 171 193 610 509 193 133 200 -1.8013 -1.6912 1.7449 5.0959e-14 TRUE
6 612711 612839 229 20 178256 178374 1227 5 wp 80 147 161 75 152 108 226 188 151 117 143 -0.88153 -0.60784 0.44761 0.14923 FALSE
6 612832 612982 230 20 178103 178253 1226 5 wp 127 189 213 186 165 186 364 306 212 184 252 -1.1205 -0.6467 0.71801 0.00011357 FALSE
6 612979 613139 231 20 177961 178089 1225 5 wp 175 102 156 100 130 85 92 70 152 178 146 0.67275 0.97726 -1.4272 0.0012178 FALSE
6 613433 613579 233 20 177512 177679 1223 5 wp 159 133 221 204 229 171 269 200 194 205 233 -0.64437 -0.15817 0.43554 0.022755 FALSE
6 613879 614033 235 20 177063 177210 1220 5 wp 200 155 215 158 160 145 147 142 232 212 251 0.20834 0.66539 -0.93255 4.5349e-06 TRUE
6 614221 614353 237 20 176737 176885 1218 5 wp 139 127 159 172 222 163 122 99 277 222 282 0.17627 1.2251 -0.80336 0.00012987 FALSE
6 614375 614521 238 20 176585 176711 1215 5 wp 172 202 230 165 166 147 231 199 160 134 175 -0.28325 -0.47336 0.17392 0.38847 FALSE
6 615275 615431 248 20 175660 175805 1206 5 wp 141 220 230 207 210 213 147 119 70 49 74 0.37509 -1.0606 1.2009 1.3353e-06 TRUE
6 615782 615941 254 20 175170 175324 1201 5 wp 148 219 302 217 210 205 124 99 43 46 60 0.79116 -1.1756 1.1584 6.8075e-05 FALSE
6 615962 616100 256 20 174973 175118 1199 5 wp 150 142 189 202 178 176 68 48 56 44 57 1.2866 -0.15415 0.40313 0.19064 FALSE
6 616284 616410 260 20 174678 174825 1194 5 wp 168 176 200 167 153 184 60 60 56 62 51 1.4082 -0.10125 0.031639 0.91549 FALSE
6 617163 617314 271 20 173770 173924 1182 5 wp 121 166 179 172 191 185 97 84 69 43 48 0.58791 -0.7756 1.054 0.00022966 FALSE
6 617326 617464 272 20 173618 173752 1181 5 wp 132 193 181 178 186 199 138 125 58 45 66 0.1711 -1.2406 1.4357 9.6593e-08 TRUE
6 617639 617756 275 20 173330 173449 1177 5 wp 90 97 139 103 126 100 55 44 32 31 31 0.93721 -0.66422 0.72585 0.13875 FALSE
6 617820 617971 276 20 173136 173269 1176 5 wp 91 204 191 194 200 202 94 83 49 50 33 0.66659 -1.0098 1.3625 0.001794 FALSE
6 617952 618108 277 20 172976 173116 1174 5 wp 138 221 225 204 208 202 166 137 81 40 63 0.16946 -1.3203 1.4393 6.1903e-08 TRUE
6 618159 618310 278 20 172768 172919 1173 5 wp 122 116 120 97 105 120 47 37 55 39 49 1.3415 0.1722 -0.29647 0.51153 FALSE
6 618329 618471 279 20 172613 172758 1172 5 wp 168 215 249 211 220 213 178 155 84 61 85 0.14649 -1.1333 1.2053 3.1436e-08 TRUE
6 618500 618662 280 20 172456 172590 1171 5 wp 180 212 219 208 177 186 122 106 80 73 77 0.65441 -0.58245 0.52037 0.027303 FALSE
6 618955 619116 283 20 171969 172129 1168 5 wp 241 198 288 214 197 140 169 154 239 244 271 0.39608 0.62614 -0.99493 2.2716e-06 TRUE
6 619138 619260 284 20 171824 171940 1167 5 wp 186 204 258 221 230 178 209 157 235 243 248 0.053337 0.40074 -0.4053 0.032174 FALSE
6 619289 619449 285 20 171637 171799 1166 5 wp 139 205 211 209 222 203 305 264 326 256 337 -0.81234 0.091641 0.14213 0.43544 FALSE
6 619838 619981 291 20 171109 171259 1161 5 wp 183 176 191 135 151 123 99 70 85 96 91 0.94954 0.10305 -0.50625 0.060769 FALSE
6 619993 620151 293 20 170915 171086 1160 5 wp 147 184 221 221 223 198 159 133 160 138 158 0.1416 0.048181 0.21307 0.30426 FALSE
6 620376 620530 296 20 170549 170706 1157 5 wp 153 115 177 180 156 165 125 114 199 194 192 0.12302 0.69691 -0.48599 0.025885 FALSE
6 620543 620695 297 20 170395 170526 1155 5 wp 204 186 226 185 226 171 281 218 229 232 237 -0.45885 -0.1044 0.052167 0.77938 FALSE
6 620708 620860 298 20 170250 170373 1154 5 wp 199 192 213 208 202 177 275 225 270 259 310 -0.49023 0.15248 -0.16429 0.37286 FALSE
6 620883 621039 300 20 170019 170165 1152 5 wp 264 208 260 231 272 166 258 211 375 289 366 -0.1143 0.53763 -0.65318 0.0050216 FALSE
6 621054 621208 301 20 169880 170024 1151 5 wp 260 213 254 207 250 174 206 195 265 274 243 0.095534 0.36909 -0.5577 0.032601 FALSE
6 621614 621760 304 20 169319 169460 1147 5 wp 218 169 250 205 213 173 87 69 131 118 107 1.2631 0.60149 -0.67699 0.0065656 FALSE
6 621769 621919 305 20 169157 169311 1146 5 wp 130 126 203 186 210 153 123 99 136 122 147 0.26581 0.27329 0.030695 0.8942 FALSE
6 622097 622249 310 20 168837 168981 1143 5 wp 164 178 226 174 197 161 134 116 118 126 150 0.40778 0.060501 -0.11512 0.60182 FALSE
6 622246 622405 311 20 168670 168823 1142 5 wp 111 180 214 180 177 184 159 173 145 137 169 -0.19623 -0.16778 0.32529 0.199 FALSE
6 622424 622560 312 20 168515 168657 1141 5 wp 116 186 202 188 181 175 274 227 203 179 231 -0.77065 -0.30553 0.46303 0.016325 FALSE
6 622584 622726 313 20 168345 168498 1140 5 wp 134 174 226 232 200 204 354 293 283 237 324 -1.0584 -0.21473 0.51703 0.0044552 FALSE
6 622748 622892 314 20 168190 168337 1139 5 wp 165 225 302 240 238 176 446 314 289 259 314 -0.91288 -0.40555 0.37234 0.036076 FALSE
6 622920 623062 315 20 168020 168159 1138 5 wp 152 218 252 222 215 184 401 301 267 234 262 -0.94898 -0.46902 0.51143 0.0046106 FALSE
6 623067 623221 316 20 167867 168011 1137 5 wp 160 216 249 239 212 171 593 417 363 289 396 -1.4607 -0.53652 0.57051 0.0020132 FALSE
6 623352 623508 317 20 167579 167731 1136 5 wp 139 234 265 178 205 194 716 550 367 273 352 -1.7678 -0.94556 0.85267 1.4334e-06 TRUE
6 623508 623640 318 20 167445 167571 1135 5 wp 90 189 214 144 142 136 997 655 312 219 345 -2.5259 -1.5041 1.3459 9.632e-05 FALSE
6 623683 623801 319 20 167280 167398 1134 5 wp 70 144 169 131 151 151 664 554 285 200 349 -2.4636 -1.1533 1.3951 5.1415e-08 TRUE
6 623809 623955 320 20 167147 167271 1133 5 wp 149 211 270 225 213 190 839 596 340 285 339 -1.9629 -1.1605 1.2064 6.2308e-12 TRUE
6 624049 624209 321 20 166869 167033 1132 5 wp 152 216 258 238 218 245 544 365 340 329 406 -1.3078 -0.34127 0.55907 0.0067854 FALSE
6 624230 624376 322 20 166705 166845 1131 5 wp 198 237 295 258 254 201 528 387 333 276 348 -1.0966 -0.52556 0.53251 0.0021401 FALSE
6 624391 624531 323 20 166555 166690 1130 5 wp 186 225 273 236 225 201 460 367 321 281 375 -1.0482 -0.35529 0.35058 0.04615 FALSE
6 624715 624865 325 20 166224 166374 1128 5 wp 105 198 216 166 183 187 370 257 188 137 233 -1.051 -0.76257 0.87046 0.0038001 FALSE
6 625446 625590 333 20 165484 165638 1119 5 wp 131 189 235 204 174 199 155 108 95 70 93 0.2998 -0.61744 0.73152 0.0040749 FALSE
6 626167 626312 342 20 164772 164916 1110 5 wp 101 132 181 136 153 123 82 56 66 60 59 0.8047 -0.15982 0.20641 0.54694 FALSE
6 626692 626846 348 20 164237 164377 1103 5 wp 171 239 266 238 248 218 140 129 81 76 59 0.5485 -0.91074 1.0127 4.6409e-06 TRUE
6 627055 627207 351 20 163877 164028 1100 5 wp 193 225 258 236 220 210 162 137 96 88 97 0.40446 -0.68417 0.70216 0.00096227 FALSE
6 627396 627540 355 20 163508 163687 1096 5 wp 116 141 177 186 187 168 65 62 92 68 67 0.9887 0.23942 0.12443 0.6724 FALSE
6 627577 627733 356 20 163353 163503 1095 5 wp 187 152 164 119 186 139 24 17 61 56 54 2.8776 1.4757 -1.6465 0.00059603 FALSE
6 627876 628022 357 20 163058 163226 1093 5 wp 196 181 236 204 207 184 189 137 226 208 216 0.14645 0.40827 -0.41496 0.033615 FALSE
6 628026 628189 358 20 162902 163057 1092 5 wp 201 253 290 219 212 272 468 380 293 230 271 -0.96248 -0.68976 0.65876 0.00044483 FALSE
6 628205 628344 359 20 162733 162874 1091 5 wp 197 214 199 224 219 211 228 187 231 211 254 -0.20292 0.15126 -0.023491 0.90042 FALSE
6 628362 628511 360 20 162570 162718 1090 5 wp 233 244 280 254 253 244 352 318 313 253 328 -0.59585 -0.18568 0.21026 0.23336 FALSE
6 629047 629182 365 20 161931 162086 1085 5 wp 115 159 168 168 161 158 168 138 144 84 122 -0.24268 -0.4058 0.5879 0.011025 FALSE
6 629186 629339 366 20 161748 161895 1084 5 wp 145 200 208 200 187 236 231 183 142 92 155 -0.35246 -0.69165 0.91365 0.0010016 FALSE
6 629942 630098 377 20 161016 161138 1075 5 wp 130 164 180 151 148 134 160 153 60 81 90 -0.1805 -1.0374 0.94592 0.00018049 FALSE
6 630410 630555 382 20 160525 160677 1070 5 wp 105 145 165 145 138 169 120 96 95 66 68 0.16559 -0.50839 0.68529 0.016005 FALSE
6 630802 630959 384 20 160142 160285 1068 5 wp 193 145 215 143 160 116 61 61 51 74 43 1.4062 -0.12503 -0.24897 0.49883 FALSE
6 631745 631897 397 20 159183 159329 1055 5 wp 157 190 207 196 182 201 141 101 144 102 133 0.42996 0.05518 0.050335 0.81966 FALSE
6 631932 632065 399 20 159022 159176 1053 5 wp 128 174 229 198 185 165 170 146 127 116 137 -0.037461 -0.33019 0.42657 0.048203 FALSE
6 632072 632231 400 20 158851 159013 1052 5 wp 145 184 236 178 171 206 174 130 147 127 180 0.1171 -0.015338 0.045665 0.84071 FALSE
6 632224 632389 401 20 158690 158827 1050 5 wp 155 221 250 189 163 158 238 188 176 166 212 -0.22079 -0.2149 -0.035177 0.85732 FALSE
6 632718 632870 404 20 158214 158366 1047 5 wp 242 215 284 240 250 191 229 195 258 248 259 0.03567 0.25807 -0.34799 0.058436 FALSE
6 632876 633030 405 20 158060 158204 1046 5 wp 225 232 288 231 229 203 285 217 210 235 229 -0.19798 -0.16124 0.03068 0.86683 FALSE
6 633192 633338 406 20 157744 157888 1045 5 wp 165 150 188 125 151 142 151 139 144 147 152 0.023385 0.015057 -0.24651 0.27075 FALSE
6 633348 633492 407 20 157589 157731 1044 5 wp 129 155 191 140 131 151 212 207 196 205 223 -0.60289 -0.025244 -0.097481 0.63207 FALSE
6 633623 633773 409 20 157311 157457 1042 5 wp 99 167 183 156 152 186 436 404 343 265 406 -1.6949 -0.3387 0.53635 0.038751 FALSE
6 633782 633932 410 20 157135 157279 1041 5 wp 171 189 261 194 210 170 396 318 282 250 354 -0.97945 -0.28581 0.21675 0.22924 FALSE
6 633945 634100 411 20 156987 157124 1040 5 wp 163 123 156 116 139 136 130 103 188 166 159 0.16843 0.54997 -0.69906 0.0092223 FALSE
6 634200 634360 412 20 156726 156878 1039 5 wp 187 216 285 211 225 199 327 212 266 223 267 -0.41576 -0.096359 0.026451 0.88459 FALSE
6 634484 634622 415 20 156455 156588 1036 5 wp 119 188 207 170 148 145 395 303 275 199 262 -1.217 -0.5178 0.41396 0.02651 FALSE
6 634655 634782 416 20 156281 156431 1035 5 wp 148 173 206 162 174 167 210 188 254 189 270 -0.37212 0.23845 -0.26329 0.17757 FALSE
6 634813 634953 417 20 156130 156267 1034 5 wp 249 205 275 241 248 180 175 133 236 234 217 0.48186 0.57201 -0.66957 0.0022278 FALSE
6 635065 635221 418 20 155864 156016 1033 5 wp 185 220 262 192 215 205 223 169 195 180 186 -0.0040021 -0.071648 -0.0091413 0.96206 FALSE
6 635324 635476 419 20 155614 155754 1032 5 wp 183 153 205 162 190 119 136 98 192 188 183 0.44818 0.68156 -0.85566 0.00018797 FALSE
6 635525 635653 420 20 155430 155555 1031 5 wp 180 146 223 178 189 152 232 142 214 254 242 -0.20274 0.35342 -0.39778 0.12346 FALSE
6 635673 635823 421 20 155265 155389 1030 5 wp 156 140 207 147 166 135 237 179 188 235 233 -0.49701 0.072667 -0.19917 0.36459 FALSE
6 636506 636622 425 20 154443 154575 1025 5 wp 89 80 133 117 103 101 239 180 138 93 176 -1.2496 -0.64283 0.7813 0.0043729 FALSE
6 636650 636800 426 20 154283 154428 1024 5 wp 115 122 188 123 101 107 149 142 156 122 150 -0.24487 -0.046375 -0.26036 0.28885 FALSE
6 636812 636971 427 20 154107 154270 1023 5 wp 128 137 194 162 151 125 149 111 118 131 126 0.044228 -0.057083 0.034193 0.88642 FALSE
6 637592 637753 429 20 153348 153486 1020 5 wp 141 201 213 177 167 189 196 156 183 137 172 -0.11612 -0.11203 0.10016 0.62535 FALSE
6 637770 637914 430 20 153167 153305 1019 5 wp 197 228 309 197 223 181 317 248 247 238 274 -0.40053 -0.16554 -0.077026 0.6716 FALSE
6 637925 638079 431 20 153024 153160 1018 5 wp 139 108 182 94 115 80 60 53 122 175 151 1.1441 1.4017 -1.9336 9.5294e-07 TRUE
6 638070 638204 432 20 152873 153011 1017 5 wp 152 143 193 113 158 123 91 102 163 166 153 0.55513 0.72002 -0.99132 3.4474e-05 FALSE
6 638232 638394 433 20 152724 152852 1016 5 wp 192 230 264 179 185 158 267 205 185 194 227 -0.23006 -0.23002 -0.1255 0.50778 FALSE
6 638674 638830 437 20 152252 152408 1013 5 wp 135 155 182 129 168 117 273 201 186 194 182 -0.77324 -0.33873 0.18497 0.36477 FALSE
6 640730 640893 445 20 150228 150348 1005 5 wp 118 136 184 131 116 92 213 140 116 128 141 -0.45832 -0.45635 0.13063 0.58469 FALSE
6 641474 641649 449 20 149452 149600 1002 5 wp 130 180 222 217 175 175 323 273 197 146 189 -0.94604 -0.76221 0.90291 2.044e-06 TRUE
6 641652 641804 450 20 149279 149421 1001 5 wp 135 211 257 275 247 209 381 291 253 224 292 -0.93686 -0.39841 0.7253 5.4021e-05 FALSE
6 642980 643138 463 20 147941 148109 990 5 wp 184 210 240 211 190 223 201 202 175 165 170 -0.12535 -0.26089 0.2812 0.1468 FALSE
6 643162 643312 464 20 147766 147910 989 5 wp 214 176 267 204 227 192 138 117 137 144 136 0.59159 0.11831 -0.15592 0.4569 FALSE
6 643324 643495 465 20 147582 147744 988 5 wp 124 183 244 182 180 184 312 221 174 152 170 -0.73224 -0.69054 0.73454 0.00018047 FALSE
6 643513 643663 466 20 147411 147562 987 5 wp 172 164 208 116 191 155 129 110 144 124 120 0.41674 0.10619 -0.30624 0.23674 FALSE
6 643683 643829 467 20 147250 147382 986 5 wp 256 194 255 235 228 193 138 116 204 204 194 0.71382 0.65487 -0.73562 0.0032214 FALSE
6 643976 644114 468 20 146960 147102 985 5 wp 176 73 123 102 136 81 10 3 63 77 47 4.1451 3.3096 -3.5464 0.00010664 FALSE
6 644147 644277 469 20 146801 146927 984 5 wp 137 175 204 156 174 177 213 167 146 116 136 -0.33214 -0.52616 0.54711 0.0098814 FALSE
6 644292 644444 470 20 146636 146786 983 5 wp 116 160 155 104 118 136 102 113 142 105 111 0.22047 0.1265 -0.35085 0.2519 FALSE
6 644441 644587 471 20 146481 146635 982 5 wp 120 173 199 182 185 198 186 193 208 123 176 -0.41798 -0.19556 0.44911 0.11531 FALSE
6 644613 644751 472 20 146324 146472 981 5 wp 113 164 195 151 182 186 405 254 195 146 229 -1.248 -0.79512 0.98891 0.00086687 FALSE
6 644767 644907 473 20 146169 146307 980 5 wp 121 252 236 224 225 222 589 446 240 153 239 -1.5418 -1.3097 1.5019 8.7079e-09 TRUE
6 644904 645082 474 20 146019 146168 979 5 wp 128 166 180 163 142 147 416 325 225 162 235 -1.4145 -0.84911 0.82202 1.4388e-05 FALSE
6 645087 645243 475 20 145835 145984 978 5 wp 95 122 137 109 118 115 319 253 158 155 192 -1.4642 -0.77291 0.76587 0.00033991 FALSE
6 645253 645401 476 20 145681 145818 977 5 wp 106 111 165 126 125 127 169 149 154 128 134 -0.52017 -0.20867 0.24482 0.30968 FALSE
6 645895 646055 479 20 145032 145180 975 5 wp 107 159 197 131 154 153 382 232 203 146 180 -1.1758 -0.79347 0.7728 0.010719 FALSE
6 646224 646356 481 20 144720 144850 973 5 wp 91 219 209 212 194 211 506 382 218 147 212 -1.5576 -1.2179 1.5285 7.0476e-08 TRUE
6 646368 646524 482 20 144551 144709 972 5 wp 146 282 289 270 285 243 679 515 288 203 359 -1.5161 -1.0915 1.2976 4.8763e-07 TRUE
6 646554 646704 483 20 144398 144520 971 5 wp 146 172 225 199 164 200 286 231 161 160 187 -0.70698 -0.61839 0.72185 0.00019508 FALSE
6 646688 646859 484 20 144241 144389 970 5 wp 167 203 228 185 183 171 188 169 173 136 156 -0.031406 -0.21721 0.10713 0.59938 FALSE
6 646977 647125 485 20 143954 144104 969 5 wp 151 150 201 144 159 163 110 92 181 174 163 0.53908 0.7681 -0.8309 0.00024123 FALSE
6 647160 647301 486 20 143788 143940 968 5 wp 225 213 288 252 253 201 261 239 250 260 228 -0.23908 -0.031316 0.027537 0.87964 FALSE
6 647645 647810 489 20 143312 143432 965 5 wp 143 125 161 137 152 133 39 33 104 65 86 1.8097 1.2246 -1.2167 0.00045227 FALSE
6 647819 647947 490 20 143133 143269 964 5 wp 160 173 211 177 188 168 130 83 107 85 124 0.59035 -0.019855 0.029579 0.90041 FALSE
6 647954 648124 491 20 142966 143122 963 5 wp 152 216 236 195 190 216 170 110 124 77 107 0.34436 -0.45007 0.49413 0.069044 FALSE
6 648142 648290 492 20 142793 142940 961 5 wp 163 178 226 212 211 159 97 87 72 72 80 0.84593 -0.31254 0.38738 0.12064 FALSE
6 648274 648431 493 20 142675 142816 960 5 wp 183 162 203 202 227 170 69 68 80 84 81 1.2299 0.24211 -0.08627 0.73821 FALSE
6 648473 648617 494 20 142480 142598 958 5 wp 150 195 220 128 160 183 101 89 69 32 52 0.79346 -0.91875 0.70896 0.038096 FALSE
6 649288 649420 502 20 141658 141790 948 5 wp 155 151 166 143 161 145 50 40 44 35 33 1.6334 -0.27535 0.2302 0.53449 FALSE
6 650421 650544 519 20 140517 140652 933 5 wp 153 132 194 127 186 149 43 34 39 41 49 1.8659 0.15193 -0.16484 0.65369 FALSE
6 650779 650893 525 20 140155 140297 929 5 wp 162 157 183 166 171 148 41 35 48 58 57 1.9597 0.5098 -0.53038 0.11887 FALSE
6 650931 651075 526 20 140003 140137 928 5 wp 208 209 286 201 221 255 91 88 57 64 76 1.1904 -0.46261 0.46064 0.1117 FALSE
6 651241 651416 528 20 139659 139817 926 5 wp 213 195 225 203 249 181 89 62 101 67 73 1.3134 0.085384 -0.062675 0.81072 FALSE
6 651433 651591 529 20 139484 139639 925 5 wp 231 235 262 230 243 185 94 95 118 82 84 1.1752 -0.012937 -0.10567 0.63705 FALSE
6 651740 651883 530 20 139191 139302 924 5 wp 172 134 170 150 156 141 76 66 105 106 101 0.98451 0.54372 -0.60819 0.027246 FALSE
6 651903 652055 531 20 139033 139175 923 5 wp 135 160 229 177 194 160 242 186 161 166 188 -0.48858 -0.32315 0.39148 0.05085 FALSE
6 652081 652233 532 20 138868 138991 922 5 wp 235 199 264 213 224 185 180 140 229 197 215 0.36075 0.41092 -0.54526 0.0046823 FALSE
6 652262 652410 533 20 138671 138813 921 5 wp 147 231 234 189 191 180 425 364 198 192 224 -1.1439 -0.95792 0.8731 1.7218e-06 TRUE
6 652562 652691 535 20 138370 138527 918 5 wp 132 140 175 165 202 148 159 113 215 194 205 -0.050402 0.58765 -0.34721 0.10215 FALSE
6 652741 652893 536 20 138186 138338 917 5 wp 178 228 279 231 220 223 379 297 252 187 259 -0.7569 -0.54983 0.5744 0.0014114 FALSE
6 652925 653075 537 20 138033 138157 916 5 wp 168 215 264 181 165 180 341 280 203 168 218 -0.7192 -0.67285 0.42314 0.022974 FALSE
6 653104 653255 539 20 137814 137970 914 5 wp 135 149 199 175 177 161 174 134 153 156 168 -0.12569 0.041518 0.090329 0.67372 FALSE
6 653267 653431 540 20 137647 137771 912 5 wp 175 194 220 160 192 159 219 151 198 169 183 -0.090998 -0.014175 -0.15549 0.43805 FALSE
6 653428 653582 541 20 137498 137628 911 5 wp 198 181 239 187 178 165 161 137 202 200 208 0.28147 0.44054 -0.62516 0.0018816 FALSE
6 653611 653751 543 20 137327 137485 910 5 wp 164 177 212 209 238 152 171 108 201 217 232 0.22599 0.63854 -0.49236 0.017149 FALSE
6 653763 653911 544 20 137166 137310 909 5 wp 162 187 262 172 203 160 327 224 242 223 260 -0.62403 -0.18985 0.044898 0.80893 FALSE
6 653920 654077 545 20 137002 137152 908 5 wp 175 202 232 189 224 151 200 166 205 186 196 -0.036988 0.088604 -0.16643 0.39624 FALSE
6 654205 654363 546 20 136713 136869 907 5 wp 219 181 242 189 174 179 163 139 208 197 195 0.32071 0.39792 -0.60667 0.0023843 FALSE
6 654388 654535 547 20 136540 136690 906 5 wp 132 129 174 155 159 142 150 108 176 166 179 -0.014596 0.42651 -0.31797 0.15579 FALSE
6 654552 654712 548 20 136370 136526 905 5 wp 183 213 244 227 204 205 200 159 212 192 226 0.064066 0.21826 -0.18696 0.32973 FALSE
6 654725 654867 549 20 136203 136342 904 5 wp 177 168 212 179 175 170 148 130 148 145 176 0.23146 0.15738 -0.20814 0.32885 FALSE
6 654871 655023 550 20 136052 136203 903 5 wp 188 175 211 206 210 172 220 200 156 126 148 -0.31938 -0.56548 0.6309 0.0016352 FALSE
6 655204 655393 552 20 135710 135895 902 5 wp 144 213 229 195 167 160 118 94 88 71 70 0.69121 -0.48011 0.3578 0.14769 FALSE
6 655366 655512 553 20 135565 135711 899 5 wp 174 213 277 266 239 213 127 88 66 86 85 0.85216 -0.44434 0.60389 0.0074024 FALSE
6 655529 655695 555 20 135414 135566 897 5 wp 191 196 284 197 200 215 144 114 101 66 86 0.60058 -0.62358 0.54252 0.014864 FALSE
6 655890 656032 560 20 135044 135182 894 5 wp 189 257 284 279 264 226 168 111 93 87 90 0.62049 -0.63202 0.74779 0.00036381 FALSE
6 656042 656182 561 20 134897 135035 893 5 wp 163 280 240 242 230 193 191 162 86 64 93 0.18166 -1.1404 1.1351 0.00025245 FALSE
6 656526 656660 565 20 134418 134549 889 5 wp 136 127 162 148 165 117 56 53 57 63 60 1.1902 0.12841 -0.083605 0.81048 FALSE
6 656666 656824 566 20 134238 134405 888 5 wp 184 169 202 186 171 200 66 53 91 68 81 1.4596 0.41735 -0.37531 0.17123 FALSE
6 657763 657904 574 20 133174 133316 878 5 wp 182 213 270 233 216 204 316 250 257 239 278 -0.54259 -0.14078 0.15916 0.38051 FALSE
6 658072 658229 576 20 132850 133006 876 5 wp 257 228 294 249 222 271 434 390 394 387 438 -0.85259 -0.032821 0.003276 0.9847 FALSE
6 658252 658392 577 20 132688 132821 875 5 wp 195 205 219 194 226 176 147 118 215 206 259 0.46084 0.76502 -0.79097 6.979e-05 FALSE
6 658506 658644 578 20 132435 132567 874 5 wp 175 163 176 140 164 128 87 70 171 176 166 0.95267 1.1195 -1.3464 1.3465e-08 TRUE
6 658652 658804 579 20 132313 132420 873 5 wp 114 102 138 95 119 87 190 188 164 131 179 -0.87402 -0.28063 0.080778 0.73476 FALSE
6 658779 658935 580 20 132142 132298 872 5 wp 117 211 225 200 201 182 733 511 354 277 411 -1.9434 -0.84647 0.97455 5.0394e-05 FALSE
6 658946 659080 581 20 132001 132133 871 5 wp 139 177 217 174 168 146 428 308 325 277 347 -1.2366 -0.22271 0.13932 0.44621 FALSE
6 659086 659242 582 20 131834 131988 870 5 wp 173 238 302 267 248 203 569 409 344 315 417 -1.2315 -0.45192 0.5093 0.0030136 FALSE
6 659253 659411 583 20 131698 131826 869 5 wp 193 182 231 184 200 153 177 151 238 240 253 0.11539 0.56308 -0.70457 0.0002997 FALSE
6 659644 659791 584 20 131275 131419 868 5 wp 177 186 248 179 189 209 181 140 217 197 213 0.15535 0.37532 -0.41001 0.037544 FALSE
6 659817 659959 585 20 131110 131242 866 5 wp 153 174 252 184 148 189 275 209 213 199 241 -0.52063 -0.15922 0.062875 0.74148 FALSE
6 659971 660139 586 20 130921 131081 865 5 wp 151 186 218 172 180 202 297 257 211 185 267 -0.77438 -0.34168 0.38597 0.040004 FALSE
6 660118 660281 587 20 130786 130946 864 5 wp 81 141 177 146 152 172 279 239 173 149 235 -1.1721 -0.49974 0.80363 0.003425 FALSE
6 660273 660427 588 20 130632 130789 863 5 wp 164 309 297 233 226 266 469 337 220 173 273 -0.83795 -0.86965 0.84023 0.0057457 FALSE
6 660419 660569 589 20 130493 130643 862 5 wp 121 184 224 167 191 208 231 177 152 130 159 -0.4069 -0.4798 0.63608 0.0056491 FALSE
6 660575 660737 590 20 130328 130484 861 5 wp 148 201 212 210 210 185 198 181 146 121 160 -0.21129 -0.42917 0.57726 0.0044869 FALSE
6 660758 660889 591 20 130177 130311 860 5 wp 116 172 235 207 172 178 185 115 140 104 151 0.022827 -0.18872 0.3429 0.21037 FALSE
6 661050 661193 594 20 129873 130011 858 5 wp 94 174 162 116 145 185 150 130 83 72 97 -0.16232 -0.75365 0.86708 0.039737 FALSE
6 661171 661322 595 20 129740 129865 857 5 wp 147 204 242 167 214 143 163 124 79 74 81 0.27017 -0.88457 0.74753 0.001326 FALSE
6 661813 661939 598 20 129120 129269 854 5 wp 145 116 171 115 157 116 52 59 174 143 159 1.1809 1.4964 -1.6177 3.4617e-09 TRUE
6 662076 662244 600 20 128829 128960 852 5 wp 145 108 182 117 134 86 86 58 141 150 160 0.82784 1.0631 -1.3969 4.1751e-07 TRUE
6 662256 662437 601 20 128661 128807 851 5 wp 189 135 198 162 153 144 113 85 154 147 182 0.63856 0.69486 -0.84896 0.00063588 FALSE
6 662529 662686 603 20 128379 128541 849 5 wp 151 148 214 175 202 132 194 174 233 216 235 -0.30143 0.29784 -0.27087 0.17221 FALSE
6 662883 663041 605 20 128020 128170 847 5 wp 160 139 164 153 154 142 187 138 198 212 219 -0.24744 0.36611 -0.38037 0.069034 FALSE
6 663030 663168 606 20 127898 128030 846 5 wp 171 189 203 161 168 194 338 264 273 212 277 -0.86082 -0.2548 0.18785 0.31024 FALSE
6 663523 663665 611 20 127388 127537 840 5 wp 153 181 235 205 217 163 345 291 267 234 269 -0.94016 -0.31969 0.4015 0.028145 FALSE
6 663656 663811 612 20 127251 127383 839 5 wp 88 159 144 161 119 148 367 332 212 162 212 -1.6178 -0.85796 1.0353 1.0147e-05 TRUE
6 663808 663962 613 20 127105 127257 838 5 wp 68 105 130 200 166 118 185 130 212 178 228 -0.83302 0.38286 0.33752 0.16694 FALSE
6 663980 664139 614 20 126937 127088 837 5 wp 122 158 187 164 148 152 281 217 211 191 245 -0.86636 -0.21556 0.25195 0.20026 FALSE
6 664154 664289 615 20 126781 126914 836 5 wp 171 146 202 167 191 146 147 125 227 240 236 0.16138 0.77875 -0.78722 0.00012254 FALSE
6 664448 664604 616 20 126468 126612 835 5 wp 172 132 232 163 158 134 95 76 140 138 160 0.87079 0.7642 -0.95659 6.0536e-05 FALSE
6 665383 665528 620 20 125541 125669 830 5 wp 112 115 157 133 138 101 197 167 200 134 190 -0.70008 -0.075195 0.06827 0.75993 FALSE
6 665573 665719 621 20 125330 125511 828 5 wp 171 212 225 247 229 222 506 414 315 264 356 -1.3672 -0.57416 0.81153 3.856e-06 TRUE
6 666322 666484 630 20 124574 124718 818 5 wp 109 145 183 136 157 137 165 141 114 111 133 -0.26922 -0.36973 0.39526 0.096176 FALSE
6 666573 666729 633 20 124338 124495 815 5 wp 109 138 148 151 148 158 159 125 120 103 124 -0.29293 -0.30407 0.55677 0.022758 FALSE
6 667475 667627 641 20 123439 123602 806 5 wp 212 194 264 215 254 161 232 175 223 256 259 -0.047699 0.27316 -0.33166 0.11498 FALSE
6 667850 667996 643 20 123065 123205 804 5 wp 170 98 142 124 163 82 51 46 93 119 101 1.3301 1.1026 -1.2606 0.020306 FALSE
6 668032 668186 645 20 122878 123044 803 5 wp 105 145 223 165 144 128 392 285 185 133 206 -1.3059 -0.96388 0.91124 0.00010959 FALSE
6 668464 668612 648 20 122456 122612 799 5 wp 119 159 207 172 164 142 255 233 221 196 250 -0.79587 -0.15014 0.17725 0.36348 FALSE
6 668638 668818 649 20 122260 122422 797 5 wp 163 198 252 167 224 165 248 239 225 184 228 -0.45361 -0.21573 0.1175 0.53369 FALSE
6 668855 668983 650 20 122086 122203 796 5 wp 130 121 150 107 117 101 85 56 129 114 107 0.75192 0.73099 -1.002 0.0013198 FALSE
6 670068 670224 654 20 120837 120994 793 5 wp 103 171 198 218 171 166 379 284 231 164 256 -1.2704 -0.62322 0.90982 0.00013681 FALSE
6 670225 670386 655 20 120681 120847 792 5 wp 127 191 216 205 207 207 313 242 225 190 274 -0.83177 -0.28367 0.54533 0.003344 FALSE
6 670693 670842 659 20 120231 120401 787 5 wp 88 179 186 196 193 201 272 209 139 88 156 -0.87014 -0.93 1.3709 2.8254e-06 TRUE
6 671002 671170 664 20 119903 120068 784 5 wp 118 175 214 185 160 184 242 199 108 113 132 -0.58186 -0.91481 1.031 9.3669e-07 TRUE
6 671164 671280 666 20 119790 119927 783 5 wp 88 144 163 198 188 149 177 117 95 98 93 -0.34658 -0.62033 1.104 5.7696e-06 TRUE
6 671954 672114 676 20 118956 119108 774 5 wp 131 150 179 181 168 165 139 129 75 91 74 0.0010784 -0.75198 0.95396 0.00013026 FALSE
6 672300 672443 678 20 118625 118759 772 5 wp 169 176 229 193 233 181 173 159 136 104 130 0.011271 -0.44435 0.56366 0.0072308 FALSE
6 672448 672607 679 20 118468 118595 771 5 wp 146 157 206 204 183 159 194 172 137 134 145 -0.30308 -0.41124 0.55371 0.008417 FALSE
6 672609 672761 680 20 118303 118451 770 5 wp 160 139 188 181 166 179 106 120 159 119 150 0.32694 0.31282 -0.1619 0.47467 FALSE
6 672780 672918 681 20 118144 118281 769 5 wp 126 122 142 115 137 108 63 68 105 99 108 0.79901 0.64763 -0.7352 0.021751 FALSE
6 672956 673113 682 20 117961 118109 768 5 wp 116 130 175 146 120 123 142 118 120 121 123 -0.084185 -0.10617 0.040037 0.8744 FALSE
6 673255 673411 683 20 117658 117814 767 5 wp 244 223 292 246 305 204 195 133 232 280 275 0.4519 0.68413 -0.66401 0.0056157 FALSE
6 673429 673587 684 20 117481 117636 766 5 wp 116 166 145 142 158 150 225 177 202 155 185 -0.67654 -0.16258 0.27268 0.19387 FALSE
6 673778 673926 686 20 117148 117323 764 5 wp 153 180 269 207 222 219 255 181 227 194 253 -0.31394 0.038047 0.12354 0.5107 FALSE
6 674076 674212 688 20 116833 116993 761 5 wp 146 203 253 220 213 193 240 194 212 162 211 -0.30906 -0.16554 0.27086 0.1557 FALSE
6 675046 675194 696 20 115881 116036 749 5 wp 98 206 228 220 209 227 262 182 75 61 70 -0.52376 -1.6921 2.0631 2.1477e-09 TRUE
6 675588 675708 701 20 115354 115496 741 5 wp 91 117 159 169 182 155 50 46 63 48 46 1.1428 0.11282 0.40399 0.26462 FALSE
6 676156 676303 708 20 114761 114907 733 5 wp 186 229 248 234 216 245 120 104 76 62 82 0.79349 -0.62388 0.73488 0.0012038 FALSE
6 676554 676700 711 20 114363 114489 730 5 wp 142 178 246 160 176 205 148 113 65 59 59 0.33321 -1.1004 1.0989 0.00013206 FALSE
6 676865 677013 714 20 114053 114199 727 5 wp 117 212 211 187 204 183 217 178 99 77 106 -0.3288 -1.0839 1.2198 1.2588e-06 TRUE
6 677013 677172 715 20 113895 114060 726 5 wp 137 174 225 168 205 223 209 231 91 87 119 -0.5175 -1.183 1.3958 8.0415e-06 TRUE
6 677173 677327 716 20 113736 113889 725 5 wp 90 198 204 155 181 200 304 225 77 73 115 -0.88977 -1.5918 1.7838 1.1161e-06 TRUE
6 677909 678051 724 20 113038 113156 721 5 wp 136 144 184 140 135 101 83 59 150 147 131 0.93979 1.0084 -1.2756 1.9735e-06 TRUE
6 678058 678214 725 20 112856 113004 720 5 wp 230 197 279 213 237 163 253 179 236 287 292 -0.053211 0.33518 -0.50861 0.031731 FALSE
6 678377 678519 728 20 112546 112685 716 5 wp 124 206 202 196 198 164 327 302 273 248 309 -1.0225 -0.20125 0.31055 0.090851 FALSE
6 678559 678723 730 20 112352 112495 713 5 wp 110 146 201 152 152 106 248 178 201 224 227 -0.67766 0.03019 -0.13952 0.50798 FALSE
6 678730 678870 732 20 112195 112341 711 5 wp 117 106 172 144 137 110 137 94 198 181 177 0.00063549 0.68337 -0.65337 0.0054564 FALSE
6 678934 679072 733 20 111996 112132 710 5 wp 111 115 191 131 132 115 120 106 160 143 150 0.092849 0.40782 -0.49519 0.046415 FALSE
6 679087 679246 734 20 111819 111977 709 5 wp 213 178 298 240 221 176 149 112 145 182 140 0.62433 0.26218 -0.33175 0.24561 FALSE
6 679344 679503 736 20 111568 111717 708 5 wp 146 142 186 140 156 120 90 87 74 102 95 0.643 0.020109 -0.17342 0.53677 FALSE
6 679507 679661 737 20 111402 111558 707 5 wp 144 234 237 259 199 228 325 257 168 136 174 -0.69536 -0.87871 1.0854 2.4504e-06 TRUE
6 679677 679829 738 20 111234 111390 706 5 wp 102 112 147 117 123 128 127 133 103 114 117 -0.31517 -0.24107 0.31697 0.24686 FALSE
6 679842 679989 739 20 111075 111216 705 5 wp 150 163 240 181 198 171 277 200 192 223 225 -0.56273 -0.16028 0.20091 0.29303 FALSE
6 680000 680155 740 20 110913 111064 704 5 wp 178 234 270 254 230 223 588 444 390 332 413 -1.369 -0.4542 0.5504 0.0012945 FALSE
6 680161 680307 741 20 110760 110898 703 5 wp 188 195 232 201 240 165 207 167 216 277 272 -0.049543 0.446 -0.43832 0.065957 FALSE
6 680324 680480 742 20 110606 110733 702 5 wp 234 247 298 244 249 184 269 200 286 278 296 -0.033865 0.28707 -0.45646 0.011885 FALSE
6 680629 680787 743 20 110283 110435 701 5 wp 177 213 223 186 169 176 370 274 245 219 241 -0.83421 -0.4577 0.2882 0.11717 FALSE
6 680952 681114 745 20 109967 110111 699 5 wp 146 167 232 157 164 154 150 147 163 203 217 0.086797 0.37504 -0.52343 0.017308 FALSE
6 681283 681429 747 20 109638 109784 696 5 wp 177 106 173 114 145 104 62 42 102 111 112 1.3845 1.0643 -1.3741 0.00089791 FALSE
6 681459 681585 748 20 109487 109608 695 5 wp 173 196 274 180 214 188 129 121 94 86 113 0.57615 -0.37193 0.27755 0.21245 FALSE
6 681926 682078 753 20 109022 109157 691 5 wp 112 107 155 128 102 93 43 52 51 59 49 1.1806 0.13885 -0.30723 0.47233 FALSE
6 682087 682242 755 20 108830 109006 690 5 wp 113 216 200 214 185 202 146 125 94 70 87 0.18417 -0.70996 0.94496 0.0045757 FALSE
6 682712 682836 761 20 108228 108373 683 5 wp 136 74 112 99 117 81 18 7 39 41 31 2.9707 1.5946 -1.7079 0.0078926 FALSE
6 683051 683202 764 20 107879 108004 681 5 wp 231 155 232 167 211 158 22 25 57 62 47 2.9469 1.2244 -1.4094 0.0025563 FALSE
6 683320 683467 765 20 107595 107745 680 5 wp 231 218 274 187 227 224 243 216 318 247 308 -0.11599 0.32757 -0.46944 0.010177 FALSE
6 683478 683656 766 20 107434 107583 679 5 wp 192 133 194 182 216 147 122 110 200 205 204 0.39663 0.79827 -0.70676 0.0085182 FALSE
6 683666 683808 767 20 107260 107396 678 5 wp 194 152 232 180 208 147 109 101 198 210 211 0.68555 0.96503 -1.0436 3.5512e-06 TRUE
6 683823 683977 768 20 107099 107241 677 5 wp 217 205 266 254 300 234 261 172 264 268 282 -0.092687 0.32832 -0.097926 0.5916 FALSE
6 684003 684143 769 20 106927 107073 676 5 wp 163 180 251 173 189 162 148 116 168 166 152 0.39156 0.29254 -0.42674 0.044206 FALSE
6 684139 684284 770 20 106790 106935 675 5 wp 146 121 217 162 172 150 89 75 136 108 109 0.777 0.51243 -0.46217 0.069962 FALSE
6 685087 685225 783 20 105842 105980 666 5 wp 187 176 257 193 235 159 62 54 70 69 65 1.6398 0.22177 -0.26309 0.32601 FALSE
6 685455 685609 787 20 105456 105607 662 5 wp 196 166 213 181 199 159 66 52 46 47 41 1.5237 -0.40521 0.33911 0.25803 FALSE
6 685880 686064 790 20 104977 105183 658 5 wp 223 234 291 298 284 285 183 140 108 122 87 0.44254 -0.61143 0.86587 1.3184e-05 FALSE
6 686289 686427 793 20 104635 104745 656 5 wp 140 105 134 99 131 101 66 66 56 63 56 0.75741 -0.19037 0.013837 0.9714 FALSE
6 686443 686591 794 20 104473 104617 654 5 wp 205 222 257 170 206 201 229 210 152 127 141 -0.13414 -0.66264 0.45645 0.019974 FALSE
6 686613 686745 796 20 104319 104429 652 5 wp 180 145 189 176 180 137 164 110 127 135 122 0.15399 -0.092861 0.058338 0.80735 FALSE
6 686943 687104 800 20 103962 104128 647 5 wp 152 205 220 202 197 171 242 190 226 206 256 -0.35367 0.077921 -0.056198 0.76772 FALSE
6 687106 687262 802 20 103800 103942 646 5 wp 175 207 264 226 266 206 355 252 235 277 375 -0.68038 -0.040428 0.19508 0.45449 FALSE
6 687269 687426 803 20 103634 103759 644 5 wp 117 172 244 158 153 163 356 324 257 205 288 -1.149 -0.46335 0.35691 0.086711 FALSE
6 687428 687580 804 20 103480 103627 643 5 wp 116 186 214 206 185 180 490 424 271 259 335 -1.6091 -0.67843 0.87411 1.2466e-06 TRUE
6 687609 687767 805 20 103315 103463 642 5 wp 147 236 244 216 208 229 768 637 326 251 396 -1.9421 -1.1328 1.2412 1.991e-10 TRUE
6 687777 687918 806 20 103147 103287 640 5 wp 137 189 226 180 187 172 415 368 223 190 293 -1.2879 -0.75349 0.7663 5.0264e-05 FALSE
6 688739 688899 812 20 102164 102322 634 5 wp 200 174 234 188 209 173 236 227 251 254 274 -0.38261 0.1516 -0.2101 0.25982 FALSE
6 688908 689058 813 20 102002 102148 633 5 wp 207 255 314 263 276 244 523 407 355 316 420 -1.0357 -0.36394 0.42132 0.01323 FALSE
6 689093 689235 814 20 101830 101956 632 5 wp 152 135 196 140 173 114 157 132 170 185 172 -0.033538 0.2769 -0.41955 0.054948 FALSE
6 689253 689392 815 20 101663 101808 631 5 wp 183 244 287 241 271 221 275 220 234 221 223 -0.24798 -0.13641 0.21748 0.23334 FALSE
6 689403 689545 816 20 101520 101661 630 5 wp 156 176 220 199 178 202 234 218 208 154 197 -0.49202 -0.29592 0.41129 0.03381 FALSE
6 689551 689708 817 20 101355 101509 629 5 wp 143 192 258 208 204 200 230 178 168 131 166 -0.2428 -0.40503 0.50443 0.010778 FALSE
6 689732 689866 818 20 101198 101334 628 5 wp 160 205 277 217 196 199 194 152 152 139 146 0.1098 -0.25379 0.23803 0.23754 FALSE
6 690403 690533 823 20 100529 100657 622 5 wp 80 165 175 137 141 149 166 132 70 59 80 -0.29302 -1.1076 1.1942 0.00030263 FALSE
6 690569 690711 825 20 100328 100501 620 5 wp 195 191 237 255 250 221 167 130 124 113 121 0.30198 -0.32144 0.57767 0.0051398 FALSE
6 690745 690870 826 20 100193 100313 618 5 wp 129 139 171 146 133 154 71 62 95 71 92 0.9484 0.35621 -0.33012 0.27906 FALSE
6 691059 691211 828 20 99847 100004 616 5 wp 143 147 181 164 153 127 135 115 122 150 135 0.14198 0.11395 -0.1639 0.48369 FALSE
6 691214 691364 829 20 99693 99845 615 5 wp 166 180 211 179 196 167 156 151 185 183 242 0.083112 0.38807 -0.39104 0.05332 FALSE
6 691379 691524 830 20 99534 99676 614 5 wp 112 130 173 145 143 171 210 154 193 187 219 -0.58456 0.12954 0.067918 0.74642 FALSE
6 691547 691697 831 20 99364 99512 613 5 wp 185 234 279 257 242 248 596 476 398 279 360 -1.3939 -0.64428 0.7885 3.8145e-06 TRUE
6 691716 691870 832 20 99197 99350 612 5 wp 143 142 185 153 141 168 178 154 244 198 164 -0.27324 0.27741 -0.25505 0.38495 FALSE
6 691996 692142 833 20 98919 99067 611 5 wp 170 152 226 199 186 160 217 175 232 259 219 -0.29109 0.27218 -0.23921 0.28079 FALSE
6 692171 692325 834 20 98762 98890 610 5 wp 186 198 273 227 228 185 321 231 247 280 270 -0.52054 -0.053076 0.057968 0.74992 FALSE
6 692493 692651 836 20 98412 98568 608 5 wp 134 167 236 188 192 186 319 282 259 200 248 -0.95004 -0.36548 0.49424 0.0077253 FALSE
6 692682 692846 837 20 98205 98340 607 5 wp 119 117 151 139 135 89 140 121 108 93 109 -0.20518 -0.34898 0.28703 0.29889 FALSE
6 692866 692976 839 20 98082 98200 605 5 wp 127 204 197 198 225 145 256 201 143 139 172 -0.56293 -0.60221 0.74068 0.0010679 FALSE
6 693000 693158 840 20 97906 98064 604 5 wp 118 221 224 210 182 229 438 355 163 118 189 -1.2766 -1.3566 1.5581 8.5862e-09 TRUE
6 693164 693322 841 20 97740 97876 603 5 wp 126 158 198 199 188 145 239 187 173 158 201 -0.59803 -0.273 0.45725 0.023388 FALSE
6 693297 693455 842 20 97608 97764 602 5 wp 135 203 234 221 179 220 395 319 210 165 232 -1.0999 -0.83196 1.0027 5.9368e-07 TRUE
6 693465 693623 843 20 97437 97589 601 5 wp 129 192 228 214 187 197 592 489 247 219 354 -1.7611 -1.0013 1.1784 1.0285e-07 TRUE
6 693653 693783 844 20 97285 97407 600 5 wp 120 214 276 216 185 200 577 464 342 240 374 -1.5664 -0.72472 0.77129 0.0011698 FALSE
6 693789 693943 845 20 97124 97270 599 5 wp 144 226 279 264 245 221 516 379 285 270 333 -1.243 -0.60051 0.8222 2.722e-06 TRUE
6 694379 694535 848 20 96525 96685 596 5 wp 111 198 235 187 216 159 914 708 319 269 456 -2.3635 -1.2365 1.3372 9.7451e-08 TRUE
6 694526 694667 849 20 96362 96512 595 5 wp 94 120 148 131 148 116 252 187 268 223 303 -1.0512 0.26164 -0.093304 0.64725 FALSE
6 694672 694820 850 20 96241 96395 594 5 wp 245 244 239 215 221 188 273 220 294 270 313 -0.19381 0.23778 -0.43713 0.016281 FALSE
6 694896 695052 851 20 96022 96164 593 5 wp 279 219 290 227 294 179 199 166 261 335 276 0.35116 0.67446 -0.83093 0.016092 FALSE
6 695067 695218 852 20 95828 95976 592 5 wp 150 162 210 213 186 176 241 213 288 276 321 -0.57678 0.36595 -0.18412 0.32524 FALSE
6 695243 695409 853 20 95680 95819 591 5 wp 196 192 277 216 203 132 196 145 219 244 236 0.19068 0.45182 -0.68636 0.0021798 FALSE
6 695419 695553 854 20 95515 95637 590 5 wp 125 89 165 110 126 114 63 48 100 80 94 0.99612 0.7116 -0.77903 0.02698 FALSE
6 695592 695752 856 20 95305 95448 589 5 wp 216 172 241 214 202 185 113 110 151 120 128 0.7235 0.23961 -0.27168 0.22193 FALSE
6 695759 695905 857 20 95172 95278 588 5 wp 173 179 229 179 174 164 205 110 104 102 93 0.12906 -0.64679 0.51926 0.024933 FALSE
6 696295 696425 862 20 94634 94763 583 5 wp 136 202 238 188 210 186 128 114 95 82 86 0.46595 -0.47612 0.54556 0.018277 FALSE
6 696629 696779 864 20 94281 94425 579 5 wp 177 194 254 188 192 140 101 70 133 98 88 1.0989 0.3134 -0.53988 0.023652 FALSE
6 696810 696968 865 20 94091 94225 578 5 wp 160 137 146 120 162 157 90 103 155 138 153 0.43151 0.59913 -0.58907 0.047792 FALSE
6 696975 697113 866 20 93951 94085 577 5 wp 150 149 181 147 144 145 127 133 206 167 194 0.10665 0.52065 -0.62134 0.0044692 FALSE
6 697147 697291 867 20 93771 93910 576 5 wp 186 223 260 233 257 169 219 195 300 270 269 -0.084313 0.42436 -0.41197 0.025717 FALSE
6 697303 697449 868 20 93613 93756 575 5 wp 184 266 308 236 230 216 436 312 245 227 327 -0.7538 -0.496 0.3924 0.050393 FALSE
6 697480 697622 869 20 93443 93580 574 5 wp 146 191 234 207 193 182 316 250 275 268 280 -0.76424 -0.049833 0.12374 0.50053 FALSE
6 697695 697849 870 20 93215 93344 573 5 wp 186 140 173 146 179 127 83 62 122 112 115 1.0338 0.67973 -0.80734 0.0080439 FALSE
6 697961 698109 871 20 92957 93104 572 5 wp 154 169 214 182 224 161 197 154 206 213 223 -0.15895 0.28164 -0.16557 0.40227 FALSE
6 698113 698285 872 20 92777 92950 571 5 wp 142 162 212 183 213 159 197 178 190 207 172 -0.32099 0.010375 0.13598 0.49736 FALSE
6 698620 698782 875 20 92295 92443 566 5 wp 156 181 207 190 185 146 167 131 191 168 212 0.098945 0.34415 -0.3712 0.072527 FALSE
6 698954 699111 878 20 91956 92108 563 5 wp 156 211 228 218 205 177 181 162 140 121 168 0.017538 -0.278 0.32949 0.10716 FALSE
6 699127 699277 879 20 91811 91968 562 5 wp 99 121 149 116 140 113 96 79 87 56 115 0.29831 -0.047176 0.090519 0.78056 FALSE
6 699272 699422 880 20 91642 91792 560 5 wp 175 183 217 189 177 175 137 120 75 96 135 0.39048 -0.34673 0.29666 0.19066 FALSE
6 699405 699563 881 20 91526 91662 559 5 wp 123 218 257 199 234 181 196 157 87 85 118 -0.029508 -0.87964 0.97299 0.00046321 FALSE
6 699758 699902 884 20 91160 91298 556 5 wp 158 131 189 159 161 142 42 33 58 50 55 1.9045 0.52794 -0.54108 0.12629 FALSE
6 700298 700460 888 20 90627 90759 550 5 wp 189 155 219 180 185 167 76 65 57 45 46 1.2285 -0.52482 0.47821 0.097919 FALSE
6 700642 700778 891 20 90290 90442 546 5 wp 170 188 250 213 244 237 91 56 77 64 68 1.279 -0.077186 0.31632 0.20085 FALSE
6 700974 701134 893 20 89932 90089 543 5 wp 187 197 230 204 236 187 58 41 41 47 42 1.8695 -0.19311 0.25558 0.37948 FALSE
6 701868 702012 902 20 89062 89182 535 5 wp 181 213 236 169 200 167 44 40 43 47 47 2.135 0.11138 -0.30902 0.31569 FALSE
6 702180 702338 906 20 88726 88894 532 5 wp 152 125 174 159 161 150 39 32 64 53 69 1.9011 0.7928 -0.69849 0.047776 FALSE
6 702344 702496 907 20 88565 88715 531 5 wp 208 219 265 240 273 224 106 91 97 88 82 1.041 -0.15422 0.28096 0.20703 FALSE
6 702501 702641 908 20 88423 88558 530 5 wp 155 175 193 184 179 167 115 81 102 78 88 0.65423 -0.13735 0.19214 0.44144 FALSE
6 702656 702816 909 20 88238 88386 529 5 wp 168 194 260 229 201 214 150 137 135 130 129 0.33218 -0.1384 0.23862 0.25218 FALSE
6 702847 702987 910 20 88072 88238 528 5 wp 164 193 183 243 215 219 154 171 176 123 161 -0.042508 -0.11144 0.4679 0.047836 FALSE
6 702996 703144 911 20 87917 88064 527 5 wp 153 162 170 179 223 198 88 90 158 139 164 0.67579 0.7713 -0.43269 0.056734 FALSE
6 703319 703475 913 20 87588 87738 525 5 wp 112 155 190 169 140 151 146 112 143 116 168 0.046471 0.13103 -0.070281 0.76086 FALSE
6 703494 703652 914 20 87411 87571 524 5 wp 164 158 194 173 173 174 365 285 215 172 222 -1.0989 -0.68815 0.73711 8.9875e-05 FALSE
6 703745 703901 915 20 87166 87314 523 5 wp 145 186 251 194 219 137 107 79 61 71 50 0.86388 -0.61166 0.57449 0.048148 FALSE
6 703900 704042 916 20 87025 87159 522 5 wp 112 138 142 128 139 116 42 38 41 52 48 1.5227 0.22609 -0.22813 0.58234 FALSE
6 704249 704384 917 20 86663 86808 521 5 wp 162 191 220 178 167 146 176 136 188 173 161 0.10737 0.15461 -0.33924 0.103 FALSE
6 704405 704557 918 20 86504 86652 520 5 wp 171 197 256 229 228 203 252 162 175 178 181 -0.17545 -0.21387 0.33929 0.076936 FALSE
6 704571 704712 919 20 86349 86492 519 5 wp 77 165 149 197 154 194 325 302 239 128 226 -1.4708 -0.69711 1.2338 0.0006789 FALSE
6 704728 704861 920 20 86197 86329 518 5 wp 116 145 181 152 175 165 333 245 180 131 232 -1.1598 -0.68805 0.89106 0.00013844 FALSE
6 704883 705019 921 20 86041 86179 517 5 wp 94 157 190 177 185 169 458 338 177 154 239 -1.6326 -1.076 1.3986 1.5585e-10 TRUE
6 705013 705180 922 20 85921 86044 516 5 wp 158 81 134 81 123 79 81 76 132 131 109 0.49311 0.65176 -1.0438 0.032125 FALSE
6 705291 705448 923 20 85613 85774 515 5 wp 144 131 194 146 155 131 227 173 217 214 241 -0.54264 0.15863 -0.23561 0.24509 FALSE
6 705453 705598 924 20 85463 85587 514 5 wp 182 227 285 259 226 193 499 354 240 199 301 -1.0687 -0.79693 0.80754 3.0897e-05 FALSE
6 705787 705933 926 20 85127 85273 512 5 wp 136 244 237 196 214 191 356 280 232 226 276 -0.81904 -0.38576 0.39299 0.051978 FALSE
6 705954 706096 927 20 84973 85101 511 5 wp 151 210 228 194 190 183 451 321 156 119 183 -1.1577 -1.345 1.3333 1.0227e-12 TRUE
6 706575 706714 933 20 84351 84486 507 5 wp 151 195 217 216 228 168 121 81 78 76 84 0.71266 -0.34915 0.50558 0.035709 FALSE
6 707229 707373 938 20 83715 83844 500 5 wp 124 132 184 97 130 143 45 32 57 46 48 1.7401 0.38457 -0.57717 0.14919 FALSE
6 707385 707535 939 20 83549 83686 499 5 wp 157 151 190 152 163 134 57 54 60 38 42 1.3923 -0.26634 0.14957 0.65854 FALSE
6 707522 707646 940 20 83414 83540 498 5 wp 114 151 205 179 163 163 60 40 65 50 45 1.452 0.094408 0.067475 0.83842 FALSE
6 707652 707794 942 20 83240 83406 496 5 wp 119 157 168 154 166 179 91 63 59 63 50 0.76287 -0.42057 0.63477 0.038317 FALSE
6 708227 708351 952 20 82693 82823 488 5 wp 139 130 188 154 142 136 92 83 56 57 55 0.60455 -0.65386 0.61706 0.049182 FALSE
6 708498 708657 954 20 82402 82542 485 5 wp 114 153 185 134 155 159 93 101 68 38 46 0.42593 -0.9626 1.0032 0.0012035 FALSE
6 708680 708827 955 20 82233 82373 484 5 wp 244 331 371 267 323 284 185 159 111 113 98 0.68174 -0.68715 0.6168 0.0015156 FALSE
6 709317 709463 958 20 81605 81737 481 5 wp 212 116 175 108 180 112 55 52 128 138 128 1.4816 1.286 -1.6155 0.0027988 FALSE
6 709478 709627 959 20 81438 81578 480 5 wp 208 175 267 209 237 197 247 228 318 365 366 -0.32754 0.54828 -0.52386 0.012225 FALSE
6 709639 709793 960 20 81273 81425 479 5 wp 252 291 312 297 300 263 279 205 260 263 278 0.058732 0.14003 -0.097911 0.58429 FALSE
6 709812 709965 961 20 81096 81252 478 5 wp 171 202 231 211 202 199 203 227 288 251 253 -0.29567 0.27534 -0.21553 0.27472 FALSE
6 709976 710134 963 20 80932 81084 477 5 wp 151 162 221 156 175 186 130 110 185 141 170 0.37508 0.45048 -0.44752 0.039635 FALSE
6 710152 710310 964 20 80777 80907 476 5 wp 208 236 292 277 207 207 182 147 153 149 147 0.38777 -0.14203 0.093135 0.63494 FALSE
6 710325 710470 965 20 80592 80746 475 5 wp 137 168 200 184 182 121 120 104 126 60 80 0.39411 -0.3554 0.33748 0.2664 FALSE
6 710480 710630 966 20 80459 80607 474 5 wp 140 194 220 210 200 209 153 112 98 102 111 0.29127 -0.35719 0.56507 0.010794 FALSE
6 710965 711126 972 20 79952 80108 468 5 wp 148 200 227 203 202 168 123 100 75 86 97 0.59049 -0.38202 0.41864 0.07602 FALSE
6 711433 711589 978 20 79468 79628 461 5 wp 169 214 234 193 212 200 109 86 89 62 80 0.89148 -0.35061 0.36321 0.12821 FALSE
6 711602 711763 979 20 79297 79459 460 5 wp 179 198 253 220 234 191 95 61 75 89 75 1.2459 0.03435 0.040162 0.86828 FALSE
6 711770 711918 980 20 79148 79292 459 5 wp 217 168 220 193 229 139 57 54 79 74 75 1.6828 0.44078 -0.53662 0.14133 FALSE
6 712039 712195 981 20 78864 79012 458 5 wp 168 169 227 141 184 158 103 96 131 136 130 0.72413 0.40183 -0.58353 0.011772 FALSE
6 712196 712348 982 20 78691 78857 457 5 wp 131 176 233 173 217 189 245 158 158 135 188 -0.35132 -0.33109 0.48461 0.027483 FALSE
6 712365 712505 983 20 78553 78716 456 5 wp 129 163 195 164 179 166 232 183 212 206 257 -0.54371 0.10837 -0.0001061 0.99957 FALSE
6 712486 712655 984 20 78403 78573 455 5 wp 100 178 178 171 129 156 266 193 212 185 234 -0.78186 -0.13057 0.18217 0.44136 FALSE
6 712640 712792 985 20 78270 78420 454 5 wp 121 142 154 165 170 152 345 284 266 188 285 -1.3628 -0.36795 0.62854 0.00095882 FALSE
6 712825 712977 986 20 78084 78231 453 5 wp 169 168 175 158 182 166 160 139 252 215 210 0.012674 0.58544 -0.57301 0.0048947 FALSE
6 713251 713401 988 20 77665 77812 451 5 wp 128 84 146 118 98 104 50 47 120 107 104 1.109 1.1748 -1.2968 0.00025569 FALSE
6 713574 713737 990 20 77324 77484 448 5 wp 152 170 236 130 153 142 200 196 173 153 158 -0.29335 -0.31078 -0.033179 0.87335 FALSE
6 713751 713869 991 20 77192 77322 447 5 wp 64 109 120 116 124 97 124 117 126 99 131 -0.50833 -0.042124 0.29098 0.33111 FALSE
6 713904 714048 992 20 77011 77174 446 5 wp 122 185 206 185 201 177 223 192 213 164 228 -0.47473 -0.056375 0.23622 0.22887 FALSE
6 714047 714179 993 20 76879 77001 445 5 wp 121 124 152 128 112 133 139 111 161 125 172 -0.10161 0.27636 -0.32345 0.18808 FALSE
6 714195 714331 994 20 76726 76865 444 5 wp 116 235 281 214 196 198 481 344 223 175 230 -1.1735 -0.98304 0.99514 0.00017661 FALSE
6 714371 714523 995 20 76544 76688 443 5 wp 178 258 245 246 263 237 467 398 289 275 330 -1.1164 -0.54899 0.71748 4.0493e-05 FALSE
6 714523 714692 996 20 76371 76512 442 5 wp 197 205 264 198 186 194 242 227 225 213 278 -0.27327 0.0083678 -0.16948 0.3622 FALSE
6 714967 715121 998 20 75942 76086 439 5 wp 131 153 174 130 115 133 198 132 198 175 215 -0.28955 0.24671 -0.48095 0.02601 FALSE
6 715093 715231 999 20 75845 75965 438 5 wp 89 138 148 123 139 96 319 251 202 174 266 -1.3793 -0.42642 0.39917 0.076346 FALSE
6 715417 715557 1001 20 75509 75647 437 5 wp 207 164 257 204 209 174 210 160 198 225 221 -0.0064445 0.21336 -0.27235 0.17819 FALSE
6 715977 716132 1002 20 74909 75080 436 5 wp 142 157 199 192 203 150 122 120 161 175 202 0.25985 0.55302 -0.38517 0.073558 FALSE
6 716147 716311 1003 20 74789 74909 435 5 wp 120 142 168 140 134 129 163 167 129 124 123 -0.40205 -0.41317 0.36168 0.12317 FALSE
6 717183 717308 1006 20 73751 73876 433 5 wp 130 72 115 112 131 82 53 42 99 106 104 0.98848 1.1148 -1.0698 0.010894 FALSE
6 717795 717960 1010 20 73115 73273 429 5 wp 145 182 181 188 163 203 292 240 186 138 206 -0.83318 -0.60541 0.7715 0.00029339 FALSE
6 717969 718106 1011 20 72959 73095 428 5 wp 145 197 244 188 151 191 198 159 171 133 145 -0.066026 -0.26218 0.17381 0.44606 FALSE
6 718128 718286 1012 20 72783 72949 427 5 wp 159 182 234 183 188 196 181 152 146 105 135 0.010188 -0.38459 0.41227 0.050209 FALSE
6 718285 718435 1013 20 72633 72792 426 5 wp 176 210 262 224 222 177 141 106 84 95 117 0.61773 -0.32978 0.31426 0.15373 FALSE
6 718440 718596 1014 20 72469 72620 425 5 wp 190 183 222 206 223 178 71 62 72 91 76 1.3935 0.25597 -0.19634 0.44031 FALSE
6 718612 718774 1015 20 72320 72451 424 5 wp 236 267 337 271 330 241 165 108 109 88 98 0.85375 -0.47443 0.5166 0.010926 FALSE
6 718806 718942 1016 20 72123 72256 423 5 wp 182 166 239 188 209 155 50 44 44 64 58 1.8664 0.23003 -0.28188 0.34321 FALSE
6 718971 719125 1017 20 71947 72089 422 5 wp 163 203 216 234 234 174 63 42 43 63 60 1.7072 0.077073 0.095864 0.73154 FALSE
6 719134 719297 1018 20 71763 71910 421 5 wp 131 167 180 184 188 145 66 53 56 51 35 1.236 -0.33128 0.47832 0.13701 FALSE
6 720157 720316 1029 20 70750 70902 410 5 wp 139 180 203 188 177 180 68 84 75 53 41 0.9897 -0.4535 0.56066 0.047358 FALSE
6 720513 720663 1032 20 70401 70551 407 5 wp 147 176 228 199 204 167 110 87 92 65 87 0.70573 -0.28701 0.38043 0.12267 FALSE
6 720841 720988 1034 20 70079 70223 405 5 wp 134 198 201 185 181 163 306 233 134 151 140 -0.78586 -0.92871 0.95818 1.4e-06 TRUE
6 721662 721781 1038 20 69281 69399 397 5 wp 140 183 185 192 176 134 313 263 207 216 246 -0.95177 -0.37819 0.39379 0.037875 FALSE
6 722127 722265 1041 20 68801 68938 394 5 wp 148 205 258 186 168 171 168 159 119 104 120 0.11287 -0.53132 0.36488 0.089361 FALSE
6 722544 722700 1046 20 68363 68523 389 5 wp 97 171 191 157 172 158 190 139 105 61 81 -0.29978 -1.0062 1.1467 4.493e-05 FALSE
6 723094 723255 1052 20 67830 67962 384 5 wp 155 241 288 162 204 159 115 85 64 63 75 0.9917 -0.57497 0.24517 0.3951 FALSE
6 723565 723716 1055 20 67323 67487 379 5 wp 128 193 228 208 195 213 137 113 63 70 67 0.35142 -0.91274 1.1345 6.3099e-06 TRUE
6 723743 723872 1056 20 67167 67312 378 5 wp 143 159 182 209 181 175 72 47 72 64 61 1.2631 0.14378 0.11652 0.68913 FALSE
6 724048 724216 1058 20 66871 67013 374 5 wp 109 202 195 210 176 170 166 107 45 48 53 0.12415 -1.4813 1.6653 2.2383e-06 TRUE
6 724693 724829 1061 20 66238 66356 369 5 wp 125 121 139 120 143 110 77 65 105 93 77 0.67555 0.36442 -0.3839 0.2374 FALSE
6 724837 724995 1062 20 66075 66219 368 5 wp 163 151 164 158 171 155 130 121 140 137 154 0.16472 0.18191 -0.13638 0.54681 FALSE
6 725017 725171 1063 20 65905 66032 367 5 wp 150 183 195 158 160 155 123 104 158 151 145 0.44769 0.40838 -0.52899 0.018793 FALSE
6 725186 725318 1064 20 65746 65888 366 5 wp 125 97 108 95 130 89 29 37 73 94 61 1.5562 1.1915 -1.2568 0.0067008 FALSE
6 725477 725652 1067 20 65444 65588 364 5 wp 195 145 200 111 165 84 41 35 66 71 59 2.0694 0.78 -1.3557 0.0038097 FALSE
6 725730 725888 1068 20 65181 65339 362 5 wp 184 107 160 137 174 130 27 31 85 70 68 2.1958 1.3363 -1.3582 0.0066815 FALSE
6 725920 726076 1069 20 64964 65123 361 5 wp 187 170 198 176 180 162 56 43 79 55 60 1.7292 0.37808 -0.45011 0.12925 FALSE
6 726076 726238 1070 20 64846 64986 360 5 wp 183 172 213 206 172 183 54 58 77 44 53 1.568 0.030389 -0.011871 0.96695 FALSE
6 726258 726384 1071 20 64686 64806 359 5 wp 184 193 195 180 183 164 74 61 48 44 54 1.325 -0.48194 0.38904 0.18069 FALSE
6 726560 726694 1076 20 64372 64504 356 5 wp 127 122 175 154 141 119 47 26 48 46 29 1.7769 0.18455 -0.17747 0.66388 FALSE
6 726696 726835 1077 20 64186 64365 355 5 wp 208 175 247 229 278 193 40 44 85 61 49 2.1294 0.61541 -0.4343 0.16652 FALSE
6 727164 727302 1081 20 63757 63895 350 5 wp 145 186 248 209 224 197 73 71 51 65 50 1.2173 -0.38819 0.56169 0.035103 FALSE
6 727351 727483 1083 20 63582 63739 348 5 wp 112 101 145 129 182 115 37 30 43 48 37 1.6449 0.34957 -0.06697 0.87681 FALSE
6 727809 727958 1089 20 63104 63256 344 5 wp 169 154 194 200 207 168 67 52 64 62 59 1.3556 0.047474 0.13608 0.63525 FALSE
6 727961 728110 1091 20 62953 63102 343 5 wp 141 183 184 175 169 179 80 59 77 63 70 1.1062 0.0052553 0.076071 0.78767 FALSE
6 728119 728267 1092 20 62797 62919 342 5 wp 137 157 188 175 165 147 83 63 59 36 38 0.95346 -0.72607 0.78054 0.014641 FALSE
6 728416 728581 1095 20 62481 62640 340 5 wp 136 190 219 197 189 195 135 131 82 68 80 0.24944 -0.8114 0.9527 4.9428e-05 FALSE
6 728722 728879 1098 20 62162 62324 336 5 wp 164 251 271 230 197 226 228 162 108 80 105 0.043354 -1.0022 0.9837 0.00013359 FALSE
6 728912 729021 1100 20 62017 62156 335 5 wp 89 156 197 191 190 167 139 121 66 89 110 -0.031563 -0.5689 0.9397 0.0010239 FALSE
6 729349 729481 1104 20 61548 61718 329 5 wp 87 134 159 240 218 195 179 127 141 143 188 -0.46314 0.035333 0.79368 0.0002123 FALSE
6 729526 729653 1105 20 61408 61537 328 5 wp 148 157 233 201 199 161 116 96 149 116 193 0.56132 0.51003 -0.40303 0.068812 FALSE
6 729669 729822 1106 20 61239 61391 327 5 wp 202 202 311 225 263 190 249 167 251 234 223 0.007999 0.18541 -0.21721 0.25176 FALSE
6 729825 729973 1107 20 61091 61220 326 5 wp 166 194 213 135 168 148 231 177 221 197 224 -0.27641 0.063097 -0.37139 0.06032 FALSE
6 729984 730142 1108 20 60923 61077 325 5 wp 131 180 189 164 196 146 283 261 234 190 218 -0.89989 -0.36115 0.41512 0.030307 FALSE
6 730163 730315 1109 20 60749 60897 324 5 wp 206 301 375 331 274 247 664 446 295 244 364 -1.1066 -0.88598 0.88965 0.00028921 FALSE
6 730424 730566 1110 20 60495 60635 323 5 wp 316 266 355 234 302 198 282 197 301 328 347 0.21226 0.44513 -0.77308 0.00055181 FALSE
6 730876 731034 1112 20 60040 60191 321 5 wp 166 216 257 234 200 216 403 337 307 271 344 -0.9899 -0.27985 0.35199 0.04819 FALSE
6 731047 731202 1113 20 59864 60019 320 5 wp 138 219 249 217 178 233 651 502 342 265 368 -1.7066 -0.83737 0.9468 1.8276e-06 TRUE
6 731210 731364 1114 20 59721 59855 319 5 wp 205 204 234 198 217 191 253 181 278 258 303 -0.19268 0.36255 -0.41527 0.025018 FALSE
6 731377 731533 1115 20 59540 59686 318 5 wp 100 143 161 147 135 152 172 162 154 170 173 -0.50881 -0.02315 0.17548 0.42705 FALSE
6 731553 731704 1116 20 59369 59515 317 5 wp 181 194 256 226 216 227 356 242 205 143 195 -0.68928 -0.72817 0.85882 3.3078e-06 TRUE
6 731845 732045 1119 20 59068 59218 315 5 wp 197 208 267 225 227 177 169 147 126 104 131 0.31254 -0.40593 0.34812 0.092118 FALSE
6 732018 732162 1120 20 58908 59053 313 5 wp 106 145 167 191 159 170 95 83 70 92 99 0.45122 -0.041206 0.40474 0.1389 FALSE
6 732173 732315 1121 20 58748 58894 311 5 wp 152 179 214 211 199 179 128 98 109 82 78 0.49858 -0.33855 0.49143 0.036423 FALSE
6 732497 732613 1123 20 58412 58568 309 5 wp 95 156 179 231 204 183 162 136 96 94 118 -0.25468 -0.54834 1.1207 7.9053e-07 TRUE
6 732621 732769 1125 20 58291 58438 307 5 wp 158 225 268 209 183 236 369 273 112 77 146 -0.75658 -1.5375 1.5466 1.6449e-08 TRUE
6 732809 732970 1126 20 58095 58256 306 5 wp 126 209 198 160 208 167 276 208 137 87 129 -0.62978 -1.0511 1.0961 1.8762e-05 FALSE
6 733292 733442 1129 20 57609 57754 302 5 wp 181 244 266 186 235 186 233 174 182 178 215 -0.0063294 -0.091953 -0.055572 0.77054 FALSE
6 733454 733611 1130 20 57440 57591 301 5 wp 112 195 172 159 161 148 267 247 226 159 242 -0.88001 -0.32225 0.32795 0.19877 FALSE
6 733623 733794 1131 20 57278 57412 300 5 wp 141 93 130 134 147 91 45 52 97 118 88 1.1384 1.0456 -1.006 0.022192 FALSE
6 733794 733946 1132 20 57110 57249 299 5 wp 270 243 387 258 285 204 393 255 189 225 293 -0.29303 -0.45515 0.22867 0.38211 FALSE
6 734051 734201 1133 20 56846 56997 298 5 wp 201 183 273 253 231 211 202 184 203 149 220 -0.013011 -0.035954 0.16007 0.39997 FALSE
6 734273 734431 1134 20 56613 56769 297 5 wp 188 297 313 242 259 254 748 535 333 332 422 -1.455 -0.82632 0.79518 7.004e-05 FALSE
6 734439 734593 1135 20 56469 56595 296 5 wp 122 175 205 172 169 152 450 323 246 197 284 -1.3949 -0.6804 0.70027 0.00015257 FALSE
6 734597 734747 1136 20 56292 56442 295 5 wp 143 226 209 192 212 188 732 579 332 254 308 -1.9503 -1.1463 1.2191 3.321e-12 TRUE
6 734757 734901 1137 20 56146 56279 294 5 wp 97 161 185 187 179 162 320 250 219 203 276 -1.1431 -0.30241 0.60444 0.0015239 FALSE
6 735289 735445 1141 20 55585 55745 291 5 wp 158 244 273 227 230 199 518 356 181 151 223 -1.1434 -1.2441 1.2505 1.2281e-08 TRUE
6 735470 735608 1143 20 55420 55557 289 5 wp 143 240 269 247 243 250 317 217 200 165 185 -0.48668 -0.5415 0.78018 0.00067551 FALSE
6 735625 735777 1144 20 55255 55400 288 5 wp 163 140 173 123 144 170 155 144 96 93 107 -0.096753 -0.61476 0.5293 0.061333 FALSE
6 735886 736049 1145 20 54981 55128 287 5 wp 189 265 331 240 265 206 452 323 280 276 295 -0.75737 -0.44992 0.35439 0.043565 FALSE
6 736069 736221 1146 20 54810 54966 286 5 wp 208 316 364 285 337 295 808 554 351 270 423 -1.3891 -0.97476 1.0729 6.2254e-06 TRUE
6 736227 736397 1147 20 54650 54805 285 5 wp 206 259 296 231 191 192 433 360 262 269 356 -0.83413 -0.43524 0.16795 0.34232 FALSE
6 736399 736549 1148 20 54502 54651 284 5 wp 138 88 145 136 154 124 119 95 200 180 186 0.028261 0.81234 -0.62216 0.0085448 FALSE
6 736543 736680 1149 20 54370 54496 283 5 wp 143 126 168 156 174 151 163 131 209 201 245 -0.19638 0.56178 -0.38737 0.065786 FALSE
6 736715 736869 1150 20 54185 54337 282 5 wp 152 122 155 122 148 125 66 73 123 101 109 0.85423 0.65519 -0.74759 0.010436 FALSE
6 736874 737035 1151 20 54026 54188 281 5 wp 122 194 220 215 223 184 171 144 134 104 133 -0.015597 -0.36126 0.62271 0.0033958 FALSE
6 737001 737131 1152 20 53903 54030 280 5 wp 78 107 104 108 134 96 51 41 65 61 66 0.88526 0.47014 -0.21539 0.62774 FALSE
6 737181 737333 1153 20 53705 53851 279 5 wp 187 121 156 144 174 112 21 32 61 84 52 2.3575 1.2901 -1.4001 0.011431 FALSE
6 737349 737519 1154 20 53570 53714 278 5 wp 188 152 162 130 154 111 45 57 71 53 54 1.5338 0.18927 -0.52914 0.18978 FALSE
6 737509 737650 1155 20 53389 53529 277 5 wp 193 176 231 196 174 206 90 93 56 59 62 0.93589 -0.64939 0.63287 0.017269 FALSE
6 737984 738140 1162 20 52899 53053 269 5 wp 166 175 186 197 168 169 98 83 50 31 55 0.77887 -1.0139 1.0638 0.00019071 FALSE
6 739268 739422 1177 20 51609 51766 256 5 wp 171 229 238 243 209 195 173 93 64 77 71 0.51124 -0.89642 0.95455 0.00034962 FALSE
6 739430 739553 1178 20 51489 51610 255 5 wp 107 170 193 183 158 173 112 107 70 48 55 0.31138 -0.94258 1.1268 7.228e-05 FALSE
6 739619 739757 1180 20 51286 51424 254 5 wp 157 185 237 182 243 210 103 91 97 59 78 0.79681 -0.32939 0.50883 0.033513 FALSE
6 740157 740316 1187 20 50716 50857 248 5 wp 188 200 264 193 201 163 146 126 81 72 72 0.48354 -0.86814 0.68161 0.0028982 FALSE
6 740341 740491 1188 20 50522 50697 246 5 wp 101 170 171 197 194 185 113 110 99 54 77 0.20115 -0.56323 0.99205 0.00037157 FALSE
6 740475 740611 1189 20 50408 50540 245 5 wp 152 228 273 189 199 187 225 138 81 60 113 0.077436 -1.1032 0.97461 0.00057254 FALSE
6 740800 740959 1191 20 50076 50233 242 5 wp 157 187 230 209 176 166 158 114 133 101 147 0.30644 -0.10721 0.091389 0.67484 FALSE
6 740988 741110 1192 20 49895 50051 241 5 wp 132 161 199 200 178 207 155 111 189 119 160 0.11589 0.22215 0.079008 0.74947 FALSE
6 741291 741447 1194 20 49581 49742 238 5 wp 198 207 230 229 207 189 279 190 245 203 248 -0.32057 -0.017952 0.02776 0.8813 FALSE
6 741659 741801 1197 20 49238 49386 235 5 wp 189 172 254 227 211 185 170 127 194 145 179 0.27821 0.20991 -0.14966 0.45848 FALSE
6 741941 742083 1198 20 48957 49100 234 5 wp 213 186 266 195 210 144 81 69 141 120 122 1.3756 0.75893 -1.0024 1.4881e-05 FALSE
6 742321 742442 1200 20 48599 48725 232 5 wp 100 164 199 184 159 149 155 119 118 89 163 -0.029324 -0.16825 0.31296 0.29262 FALSE
6 742476 742628 1201 20 48415 48563 231 5 wp 138 166 201 195 160 139 115 83 103 83 86 0.5802 -0.12981 0.1387 0.58842 FALSE
6 742736 742897 1202 20 48145 48304 230 5 wp 226 222 291 228 229 187 114 86 172 173 180 1.1163 0.80322 -0.96488 3.0247e-06 TRUE
6 742915 743069 1203 20 47975 48136 229 5 wp 131 225 200 230 212 225 297 278 246 145 188 -0.82803 -0.59859 0.90455 0.0025212 FALSE
6 743235 743393 1205 20 47645 47801 227 5 wp 158 162 231 186 163 186 150 148 186 137 209 0.10047 0.22816 -0.21998 0.31178 FALSE
6 743380 743534 1206 20 47510 47664 226 5 wp 170 152 210 161 163 158 122 115 159 138 179 0.39041 0.40464 -0.50703 0.021965 FALSE
6 743541 743684 1207 20 47359 47497 225 5 wp 141 236 215 184 183 187 208 162 156 121 151 -0.090884 -0.38374 0.33069 0.18391 FALSE
6 743685 743850 1209 20 47193 47341 223 5 wp 119 185 203 188 135 151 236 187 128 93 131 -0.51676 -0.86196 0.81502 0.00082376 FALSE
6 743855 744002 1210 20 47047 47187 222 5 wp 123 211 253 214 161 198 176 159 113 77 122 0.010652 -0.71125 0.74411 0.025132 FALSE
6 744611 744763 1213 20 46274 46400 219 5 wp 191 156 216 129 154 127 66 51 147 126 113 1.5023 1.1341 -1.5592 5.6111e-09 TRUE
6 744812 744926 1214 20 46092 46220 218 5 wp 155 178 250 183 163 155 170 188 186 195 222 -0.090611 0.14681 -0.31616 0.11569 FALSE
6 744975 745125 1215 20 45914 46069 217 5 wp 155 164 223 145 178 139 200 188 215 229 212 -0.30027 0.16298 -0.35144 0.0774 FALSE
6 745821 745975 1220 20 45053 45189 212 5 wp 157 152 169 135 147 110 114 104 175 182 168 0.36624 0.6752 -0.93517 5.1755e-05 FALSE
6 746004 746170 1221 20 44881 45023 211 5 wp 209 210 320 239 265 250 317 231 308 256 326 -0.34453 0.10863 -0.029159 0.87051 FALSE
6 746191 746343 1222 20 44694 44845 210 5 wp 273 298 344 292 332 251 523 372 349 373 404 -0.72956 -0.25276 0.22093 0.18521 FALSE
6 746360 746516 1223 20 44516 44673 209 5 wp 220 185 282 226 267 174 140 148 258 266 272 0.46914 0.86524 -0.87415 8.3352e-05 FALSE
6 746542 746666 1224 20 44370 44488 208 5 wp 165 164 238 172 188 155 151 103 201 189 175 0.38713 0.57016 -0.66517 0.0015871 FALSE
6 746703 746855 1225 20 44184 44355 207 5 wp 180 143 181 167 159 126 54 40 138 146 116 1.669 1.5086 -1.6449 3.9056e-07 TRUE
6 747895 748049 1243 20 42980 43112 192 5 wp 183 211 244 193 215 214 109 92 79 71 86 0.89419 -0.36406 0.36938 0.11441 FALSE
6 748124 748247 1245 20 42801 42929 190 5 wp 165 89 147 108 148 99 23 33 52 45 42 2.0614 0.69299 -0.85964 0.14693 FALSE
6 748886 749015 1256 20 42017 42146 178 5 wp 136 223 192 221 197 194 141 130 78 51 67 0.25032 -1.0717 1.2595 2.9845e-05 FALSE
6 749105 749248 1258 20 41782 41925 176 5 wp 138 164 207 173 185 171 82 72 63 55 62 0.94407 -0.37147 0.47376 0.096432 FALSE
6 749674 749827 1267 20 41213 41364 168 5 wp 183 142 225 179 192 172 53 40 55 48 38 1.7946 0.013581 0.0080022 0.9797 FALSE
6 752175 752331 1300 20 38702 38838 130 5 wp 180 142 187 160 179 158 68 46 39 49 39 1.406 -0.42384 0.41721 0.20154 FALSE
6 754481 754623 1326 20 36409 36560 98 5 wp 159 114 139 143 184 137 33 30 82 90 84 1.9571 1.4313 -1.2481 0.0011801 FALSE
6 754663 754805 1327 20 36240 36368 97 5 wp 157 146 207 169 185 143 168 155 154 134 138 -0.12008 -0.19808 0.19917 0.35606 FALSE
6 754807 754944 1329 20 36089 36220 96 5 wp 97 123 165 163 151 165 156 116 158 125 134 -0.27707 0.027035 0.34223 0.14607 FALSE
6 755139 755299 1333 20 35731 35891 93 5 wp 176 162 260 214 199 185 343 249 262 248 324 -0.75987 -0.095988 0.14363 0.43083 FALSE
6 755593 755751 1338 20 35263 35415 89 5 wp 177 198 233 197 185 200 354 268 327 251 319 -0.8003 -0.064834 0.04396 0.8086 FALSE
6 756008 756166 1340 20 34866 35020 87 5 wp 265 221 281 215 254 199 215 196 178 231 215 0.13388 0.01063 -0.18526 0.46173 FALSE
6 756176 756318 1341 20 34702 34853 86 5 wp 160 198 254 200 184 165 214 200 215 220 196 -0.22107 0.013755 -0.12448 0.51746 FALSE
6 756357 756517 1342 20 34515 34669 85 5 wp 196 171 240 187 200 208 333 223 236 236 246 -0.63464 -0.21285 0.22606 0.2335 FALSE
6 756536 756686 1343 20 34349 34490 84 5 wp 239 295 340 254 250 236 327 263 280 192 259 -0.20593 -0.28821 0.090169 0.6133 FALSE
6 756776 756937 1344 20 34093 34253 83 5 wp 177 181 224 157 178 160 266 241 269 243 254 -0.57614 -0.0013661 -0.19381 0.30222 FALSE
6 756950 757102 1345 20 33929 34079 82 5 wp 219 209 306 224 237 209 299 275 250 244 300 -0.42768 -0.13215 0.04459 0.80454 FALSE
6 757110 757268 1346 20 33777 33920 81 5 wp 161 226 231 213 214 179 401 289 268 191 276 -0.9244 -0.50174 0.51098 0.0056676 FALSE
6 757284 757459 1347 20 33605 33750 80 5 wp 155 206 243 203 185 169 433 313 220 157 248 -1.0755 -0.84946 0.7771 4.382e-05 FALSE
6 757660 757820 1349 20 33203 33364 76 5 wp 151 226 280 205 214 202 428 355 186 150 186 -1.0377 -1.1813 1.1525 2.6415e-10 TRUE
6 757831 757985 1350 20 33055 33180 75 5 wp 137 222 254 180 175 161 290 220 134 139 162 -0.51371 -0.81923 0.6211 0.0022173 FALSE
6 757996 758144 1351 20 32894 33026 74 5 wp 207 221 303 245 225 231 315 230 176 160 176 -0.34882 -0.67801 0.66515 0.00031184 FALSE
6 758249 758383 1352 20 32652 32780 73 5 wp 216 232 315 223 281 149 318 275 288 269 254 -0.41768 -0.14063 -0.050804 0.8165 FALSE
6 758411 758561 1353 20 32469 32605 72 5 wp 220 209 296 242 250 174 261 189 268 280 258 -0.081317 0.25795 -0.34398 0.070371 FALSE
6 758579 758736 1354 20 32312 32456 71 5 wp 157 203 232 177 182 209 532 387 291 255 302 -1.4028 -0.70426 0.69222 0.00011086 FALSE
6 758754 758907 1355 20 32142 32276 70 5 wp 181 240 294 233 227 190 407 305 259 157 224 -0.76938 -0.74912 0.65725 0.0010228 FALSE
6 760404 760541 1366 20 30496 30626 62 5 wp 214 206 243 220 201 181 227 185 221 234 228 -0.078932 0.13958 -0.2466 0.19004 FALSE
6 760582 760733 1367 20 30314 30450 61 5 wp 145 167 213 172 193 150 331 275 271 231 281 -0.98391 -0.2263 0.23955 0.19745 FALSE
6 760735 760881 1368 20 30142 30297 60 5 wp 122 144 165 174 159 162 263 233 229 209 234 -0.97825 -0.15886 0.39987 0.041299 FALSE
6 760910 761060 1369 20 29998 30124 59 5 wp 154 205 260 183 192 167 352 307 245 191 211 -0.87459 -0.62375 0.47999 0.009177 FALSE
6 761241 761379 1372 20 29664 29792 57 5 wp 92 73 123 108 107 65 55 52 84 76 76 0.6429 0.54305 -0.54989 0.20994 FALSE
6 761424 761575 1373 20 29459 29621 56 5 wp 126 195 237 221 198 217 320 275 185 178 229 -0.87872 -0.60529 0.84902 8.3057e-06 TRUE
6 761735 761873 1377 20 29147 29299 53 5 wp 143 224 245 210 196 189 505 336 224 185 295 -1.2264 -0.84589 0.85535 0.0012944 FALSE
6 761909 762053 1378 20 28976 29126 52 5 wp 118 174 190 164 167 192 448 320 202 141 197 -1.4414 -1.0994 1.2687 1.756e-08 TRUE
6 762088 762226 1379 20 28816 28944 51 5 wp 151 159 227 160 154 127 132 125 138 140 121 0.27767 0.040323 -0.27974 0.22031 FALSE
6 762536 762680 1381 20 28345 28496 49 5 wp 209 247 324 202 249 212 165 155 133 115 125 0.50059 -0.37757 0.18983 0.34381 FALSE
6 762718 762866 1382 20 28166 28316 48 5 wp 139 187 258 198 174 167 215 138 119 77 137 -0.050701 -0.67495 0.61741 0.01966 FALSE
6 763247 763395 1387 20 27631 27793 42 5 wp 171 163 206 147 161 146 87 64 75 78 69 1.0749 -0.028783 -0.18553 0.51065 FALSE
6 763431 763575 1388 20 27450 27587 40 5 wp 162 182 238 225 183 173 133 107 104 94 108 0.50147 -0.24273 0.28453 0.20833 FALSE
6 763774 763894 1390 20 27120 27256 38 5 wp 170 168 250 200 246 141 107 101 124 126 133 0.7126 0.28312 -0.24884 0.34089 FALSE
6 763913 764063 1391 20 26971 27122 37 5 wp 157 196 222 197 174 196 194 174 183 123 174 -0.13312 -0.21907 0.24369 0.22773 FALSE
6 764074 764224 1392 20 26812 26953 36 5 wp 239 225 237 193 212 175 141 124 162 185 172 0.64442 0.37868 -0.63031 0.0054385 FALSE
6 764237 764379 1393 20 26633 26794 35 5 wp 142 199 232 198 200 203 381 250 243 181 255 -0.90627 -0.4813 0.60028 0.005499 FALSE
6 764410 764558 1394 20 26480 26641 34 5 wp 193 108 159 162 185 142 91 99 169 193 153 0.51443 0.84008 -0.74458 0.080606 FALSE
6 764576 764730 1395 20 26306 26456 33 5 wp 174 196 223 183 194 192 143 116 176 178 191 0.42585 0.48165 -0.50174 0.01538 FALSE
6 764874 765004 1396 20 26040 26160 32 5 wp 136 146 162 159 171 192 90 84 199 155 167 0.58059 0.98405 -0.71042 0.0028832 FALSE
6 765010 765167 1397 20 25870 26024 31 5 wp 147 137 210 121 159 135 71 54 138 160 176 1.206 1.3338 -1.5388 1.8478e-09 TRUE
6 765173 765331 1398 20 25714 25860 30 5 wp 169 166 203 148 162 155 142 130 212 183 210 0.21155 0.55501 -0.72801 0.00054151 FALSE
6 765340 765486 1399 20 25560 25699 29 5 wp 126 178 187 142 137 161 243 209 190 147 203 -0.65633 -0.34347 0.23147 0.25622 FALSE
6 765565 765697 1400 20 25343 25491 28 5 wp 140 213 233 202 181 185 231 199 230 212 251 -0.33341 0.09204 -0.089884 0.63619 FALSE
6 765706 765864 1401 20 25184 25344 27 5 wp 173 200 208 180 173 180 177 167 256 181 233 -0.015649 0.35886 -0.4469 0.023042 FALSE
6 765868 766022 1402 20 25034 25178 26 5 wp 157 199 235 169 163 155 134 135 184 154 208 0.35182 0.41636 -0.6514 0.0019474 FALSE
6 766035 766171 1403 20 24872 25013 25 5 wp 157 220 205 195 192 212 221 193 212 145 186 -0.27814 -0.20984 0.29072 0.20809 FALSE
6 766216 766356 1404 20 24685 24825 24 5 wp 129 149 208 166 179 166 129 101 132 118 141 0.29925 0.17267 -0.049917 0.82941 FALSE
6 766462 766584 1406 20 24461 24579 23 5 wp 151 92 107 117 126 82 19 20 56 65 51 2.4233 1.5474 -1.6664 0.0060469 FALSE
6 767317 767471 1414 20 23553 23716 12 5 wp 115 228 223 230 215 231 311 255 146 122 195 -0.78314 -0.89197 1.204 2.1732e-05 FALSE
6 767492 767631 1415 20 23403 23548 10 5 wp 118 124 166 131 132 144 190 203 160 106 156 -0.73618 -0.51197 0.55691 0.028362 FALSE
6 767634 767809 1418 20 23235 23386 8 5 wp 131 187 258 175 171 182 369 296 161 131 205 -0.99567 -1.0191 0.95441 5.1642e-06 TRUE
6 767793 767939 1419 20 23098 23224 6 5 wp 93 184 200 193 175 165 451 373 199 161 213 -1.5737 -1.1216 1.3339 5.6425e-12 TRUE
6 767945 768108 1420 20 22930 23090 5 5 wp 120 201 208 193 180 188 466 311 269 240 335 -1.3215 -0.46686 0.60232 0.014007 FALSE
6 768111 768249 1421 20 22793 22923 4 5 wp 176 282 269 262 229 267 689 538 268 225 415 -1.5247 -1.0385 1.1467 8.255e-05 FALSE
6 768258 768406 1422 20 22634 22778 3 5 wp 96 146 139 123 132 143 258 217 188 136 166 -1.0906 -0.55259 0.65833 0.002125 FALSE
6 768438 768584 1423 20 22456 22606 2 5 wp 183 119 172 144 132 125 90 82 172 172 183 0.70182 1.0193 -1.2366 3.6864e-05 FALSE
6 768600 768760 1424 20 22279 22435 1 5 wp 210 175 261 179 210 142 141 109 232 220 244 0.59935 0.88623 -1.1348 1.7292e-08 TRUE
6 552774 552926 14 20 238171 238301 254 6 wp 167 148 172 155 185 130 121 98 215 177 193 0.39174 0.82441 -0.85124 0.00011001 FALSE
6 552945 553089 15 20 238007 238155 253 6 wp 140 134 198 155 198 127 98 69 148 186 148 0.7275 0.95434 -0.8925 0.0042715 FALSE
6 553414 553564 18 20 237530 237674 250 6 wp 192 191 258 192 197 205 337 287 299 211 260 -0.73717 -0.2952 0.23007 0.2056 FALSE
6 553582 553726 19 20 237371 237517 249 6 wp 156 237 238 225 195 235 463 430 268 241 342 -1.2827 -0.67634 0.77894 0.00062108 FALSE
6 553730 553872 20 20 237224 237371 248 6 wp 145 190 249 243 231 222 538 415 317 220 358 -1.4863 -0.68997 0.99512 4.6467e-07 TRUE
6 553880 554032 21 20 237056 237216 247 6 wp 139 204 252 207 220 207 443 337 293 245 339 -1.1695 -0.42507 0.56805 0.001501 FALSE
6 554166 554314 23 20 236758 236911 245 6 wp 115 189 172 177 193 182 505 449 254 149 284 -1.7793 -1.0876 1.3419 1.1393e-06 TRUE
6 554315 554477 24 20 236623 236779 244 6 wp 129 96 116 116 119 126 138 106 124 127 145 -0.26926 0.10868 0.00044469 0.99868 FALSE
6 554660 554816 25 20 236273 236448 243 6 wp 149 131 159 145 141 109 173 131 206 181 176 -0.23045 0.30127 -0.42581 0.052744 FALSE
6 556063 556203 29 20 234889 235034 237 6 wp 104 134 179 163 166 141 184 156 244 166 217 -0.48892 0.28365 -0.062963 0.76431 FALSE
6 556220 556366 30 20 234724 234873 236 6 wp 141 115 171 138 136 131 64 61 123 100 98 0.99584 0.76314 -0.79962 0.0077003 FALSE
6 556511 556657 31 20 234433 234565 235 6 wp 146 145 188 159 129 158 211 157 203 188 201 -0.38745 0.097573 -0.15617 0.45077 FALSE
6 556682 556828 32 20 234265 234425 234 6 wp 186 134 193 170 199 140 205 198 203 190 227 -0.42333 0.018929 -0.0045893 0.98344 FALSE
6 557165 557316 35 20 233785 233937 231 6 wp 190 186 274 245 231 185 203 148 201 176 202 0.11537 0.13263 -0.065966 0.73258 FALSE
6 557360 557495 37 20 233601 233733 230 6 wp 170 255 309 283 266 236 467 323 198 189 249 -0.88115 -0.89965 1.0477 1.5285e-07 TRUE
6 557493 557636 38 20 233457 233601 229 6 wp 111 149 179 133 148 154 223 227 149 100 149 -0.82704 -0.78935 0.8276 0.00077803 FALSE
6 557642 557803 39 20 233314 233448 228 6 wp 160 213 204 217 196 164 243 160 152 119 124 -0.23776 -0.61156 0.64245 0.0039364 FALSE
6 557800 557967 40 20 233149 233290 227 6 wp 118 260 299 236 221 210 500 397 126 128 150 -1.2028 -1.7422 1.7883 1.7844e-10 TRUE
6 558764 558929 48 20 232181 232339 218 6 wp 127 147 157 148 176 162 145 138 156 125 134 -0.1669 -0.047469 0.25716 0.25847 FALSE
6 558941 559095 49 20 232001 232153 217 6 wp 227 162 194 200 215 135 90 94 160 191 173 0.90541 0.91121 -0.99452 0.010142 FALSE
6 559089 559249 50 20 231873 232002 215 6 wp 145 173 223 149 177 124 179 156 199 204 195 -0.089371 0.24373 -0.46823 0.023099 FALSE
6 559276 559437 51 20 231685 231819 214 6 wp 179 172 263 171 172 146 198 189 258 251 240 -0.11978 0.35636 -0.63936 0.00089406 FALSE
6 559801 559976 57 20 231135 231290 210 6 wp 191 190 237 139 201 118 186 150 191 195 198 0.1101 0.20722 -0.60964 0.0026467 FALSE
6 560462 560598 61 20 230484 230631 207 6 wp 197 216 253 213 244 207 303 244 232 218 263 -0.48542 -0.21142 0.24396 0.18097 FALSE
6 560611 560784 62 20 230306 230464 206 6 wp 224 220 287 233 231 219 432 309 282 276 312 -0.78434 -0.35462 0.29669 0.093467 FALSE
6 560962 561112 65 20 229989 230144 204 6 wp 159 153 184 179 172 151 127 105 228 240 228 0.32903 0.99553 -0.94483 7.2588e-06 TRUE
6 561281 561410 67 20 229688 229816 201 6 wp 143 177 228 198 166 207 203 146 159 111 161 -0.12339 -0.28878 0.40381 0.086062 FALSE
6 561416 561576 68 20 229515 229673 199 6 wp 189 190 254 211 233 207 134 120 122 127 124 0.54023 -0.039636 0.12165 0.56684 FALSE
6 561589 561733 69 20 229359 229505 198 6 wp 173 176 223 201 227 200 115 114 121 87 86 0.54229 -0.2397 0.41342 0.067683 FALSE
6 561911 562072 73 20 229028 229181 195 6 wp 174 170 210 195 166 179 179 124 92 76 87 0.1095 -0.83598 0.8379 0.00024794 FALSE
6 562648 562813 84 20 228274 228445 181 6 wp 213 117 185 159 198 143 35 28 89 96 86 2.2851 1.5204 -1.5542 0.0028991 FALSE
6 563145 563298 91 20 227786 227934 176 6 wp 149 170 225 178 177 166 183 136 147 143 171 -0.0041761 -0.059008 0.043079 0.83815 FALSE
6 563431 563576 95 20 227495 227653 173 6 wp 109 152 148 132 116 145 214 207 156 143 209 -0.81973 -0.33746 0.32387 0.21329 FALSE
6 563941 564102 99 20 226984 227144 170 6 wp 138 150 178 221 190 181 342 244 218 210 257 -1.0949 -0.36294 0.74668 6.9186e-05 FALSE
6 564114 564280 100 20 226829 226975 169 6 wp 208 234 252 213 208 192 343 271 268 257 285 -0.58825 -0.19141 0.046704 0.79595 FALSE
6 564459 564618 103 20 226474 226610 167 6 wp 213 186 263 209 226 168 125 85 163 210 207 0.89351 0.88565 -0.98701 6.7426e-05 FALSE
6 564876 565034 105 20 226058 226214 165 6 wp 114 188 202 180 169 184 552 392 256 198 285 -1.6771 -0.94436 1.0774 8.9043e-07 TRUE
6 565041 565198 106 20 225901 226034 164 6 wp 76 131 191 144 159 117 496 387 228 207 270 -1.9391 -0.9184 1.0519 2.7467e-08 TRUE
6 565181 565339 107 20 225767 225894 163 6 wp 90 174 203 172 170 150 474 375 274 236 322 -1.6472 -0.6249 0.75355 6.0167e-05 FALSE
6 565330 565474 108 20 225626 225762 162 6 wp 137 156 192 179 169 163 341 292 222 203 259 -1.1605 -0.48615 0.60389 0.0013283 FALSE
6 565748 565896 113 20 225193 225342 160 6 wp 199 151 220 180 205 165 102 100 177 213 201 0.72335 0.95382 -0.97511 0.00029675 FALSE
6 565904 566065 115 20 225033 225187 159 6 wp 156 213 275 198 193 199 233 155 223 214 279 -0.043798 0.29686 -0.36894 0.064827 FALSE
6 566210 566386 118 20 224712 224879 156 6 wp 186 178 238 201 187 178 162 129 197 191 178 0.27787 0.37101 -0.41993 0.038351 FALSE
6 566395 566519 119 20 224556 224716 155 6 wp 168 154 225 180 180 177 173 133 169 177 213 0.065444 0.27787 -0.26013 0.20581 FALSE
6 566601 566743 121 20 224374 224489 153 6 wp 177 198 223 168 214 160 109 108 104 109 112 0.68706 -0.015657 -0.09356 0.68263 FALSE
6 566728 566895 122 20 224221 224365 152 6 wp 147 159 156 172 147 129 104 95 73 77 92 0.45203 -0.31636 0.29579 0.28456 FALSE
6 567578 567722 129 20 223392 223514 139 6 wp 184 169 213 191 209 171 161 94 106 111 126 0.39621 -0.15261 0.19764 0.3735 FALSE
6 568220 568372 134 20 222725 222864 132 6 wp 199 283 315 261 248 235 363 352 337 366 388 -0.62958 0.0099701 -0.063744 0.7295 FALSE
6 568383 568543 135 20 222550 222708 131 6 wp 164 219 246 231 228 200 283 232 234 239 254 -0.48656 -0.094334 0.20316 0.26842 FALSE
6 568549 568707 136 20 222391 222539 130 6 wp 290 277 360 278 347 260 445 362 331 331 352 -0.56968 -0.26182 0.22899 0.17583 FALSE
6 568856 568996 137 20 222096 222233 129 6 wp 162 190 262 206 203 179 235 212 222 226 240 -0.32742 0.026224 -0.040756 0.82852 FALSE
6 569031 569167 138 20 221913 222057 128 6 wp 131 216 247 182 193 211 477 329 227 161 257 -1.2157 -0.91382 0.95489 0.00038757 FALSE
6 569169 569345 139 20 221736 221910 127 6 wp 144 194 219 226 218 178 396 311 219 192 240 -1.1174 -0.71248 0.91205 6.0514e-07 TRUE
6 569348 569496 140 20 221595 221746 126 6 wp 136 170 238 235 188 185 336 216 210 167 241 -0.79411 -0.42311 0.63833 0.0070054 FALSE
6 569518 569679 141 20 221415 221579 125 6 wp 144 185 239 159 220 197 232 202 180 145 168 -0.39546 -0.41346 0.4836 0.014195 FALSE
6 569698 569855 142 20 221240 221389 124 6 wp 188 185 215 187 202 186 132 135 186 148 154 0.36528 0.26873 -0.26722 0.20117 FALSE
6 570316 570486 145 20 220622 220779 121 6 wp 140 188 210 230 198 214 366 265 231 170 274 -0.99837 -0.49807 0.79946 0.00022035 FALSE
6 570494 570646 146 20 220451 220598 120 6 wp 188 167 277 187 219 200 355 315 278 199 296 -0.86983 -0.39833 0.38772 0.046714 FALSE
6 570970 571143 151 20 219970 220129 116 6 wp 196 222 240 215 210 199 194 153 137 132 143 0.15775 -0.34345 0.30223 0.13362 FALSE
6 571122 571264 152 20 219832 219974 115 6 wp 128 177 206 194 139 141 134 109 121 85 107 0.29377 -0.23123 0.16951 0.50205 FALSE
6 571305 571437 153 20 219655 219783 114 6 wp 160 140 178 166 178 141 96 76 96 71 60 0.71191 -0.18905 0.2385 0.39277 FALSE
6 571629 571760 158 20 219333 219457 110 6 wp 179 221 299 225 251 192 188 117 101 94 109 0.4241 -0.58809 0.56963 0.0065812 FALSE
6 572174 572336 165 20 218738 218917 103 6 wp 153 148 199 162 180 185 98 75 110 97 118 0.761 0.31715 -0.19693 0.42866 FALSE
6 572343 572505 166 20 218592 218753 102 6 wp 181 151 201 139 219 144 122 114 110 94 99 0.40484 -0.23884 0.17698 0.55123 FALSE
6 572543 572693 168 20 218417 218549 101 6 wp 150 108 143 110 131 90 29 28 109 100 85 2.0545 1.774 -2.0355 1.6345e-07 TRUE
6 572702 572840 169 20 218237 218390 100 6 wp 237 171 262 273 279 242 189 139 249 212 215 0.26872 0.45632 -0.17825 0.40609 FALSE
6 572861 573017 170 20 218076 218228 99 6 wp 205 178 237 163 199 196 264 202 282 241 295 -0.35307 0.21933 -0.33295 0.073278 FALSE
6 573300 573431 173 20 217660 217785 97 6 wp 150 133 179 160 148 133 143 104 179 190 172 0.13857 0.54727 -0.57831 0.0094464 FALSE
6 573435 573567 174 20 217527 217652 96 6 wp 222 212 310 228 244 196 167 134 210 206 217 0.52939 0.48134 -0.59482 0.0019726 FALSE
6 573647 573801 175 20 217294 217442 95 6 wp 185 213 244 187 209 170 142 115 171 132 150 0.55057 0.2236 -0.36912 0.079476 FALSE
6 573919 574071 177 20 217020 217170 94 6 wp 212 243 300 222 232 227 269 189 239 169 219 -0.046937 -0.13747 0.032878 0.85861 FALSE
6 574103 574246 178 20 216851 216997 93 6 wp 205 227 261 233 251 213 407 275 267 242 312 -0.73695 -0.31899 0.36317 0.041721 FALSE
6 574245 574407 179 20 216680 216840 91 6 wp 139 101 153 115 149 85 93 57 161 149 117 0.64011 0.93981 -1.0911 0.0042237 FALSE
6 574530 574680 182 20 216415 216559 89 6 wp 167 186 230 162 199 136 315 263 242 211 277 -0.7621 -0.26065 0.066675 0.72074 FALSE
6 574843 574997 184 20 216097 216247 87 6 wp 170 218 254 219 260 233 458 372 303 237 295 -1.1456 -0.58717 0.78025 1.0241e-05 TRUE
6 575009 575165 185 20 215925 216062 86 6 wp 183 78 125 94 146 66 8 7 50 79 43 3.9549 2.9504 -3.3117 0.0010513 FALSE
6 575477 575589 186 20 215501 215615 85 6 wp 157 171 205 153 184 122 97 61 127 121 119 0.99231 0.63394 -0.81775 0.0011342 FALSE
6 576223 576372 189 20 214731 214862 81 6 wp 139 116 146 126 111 96 42 29 82 89 73 1.745 1.2025 -1.446 0.00019917 FALSE
6 576369 576497 190 20 214597 214737 80 6 wp 130 189 172 133 181 185 125 120 125 116 132 0.22896 0.0045971 0.058563 0.84352 FALSE
6 576915 577036 197 20 214051 214167 74 6 wp 118 122 174 130 156 133 58 46 55 60 36 1.2142 -0.042033 0.10688 0.77384 FALSE
6 577171 577324 202 20 213749 213889 70 6 wp 189 177 249 164 180 130 83 78 45 63 52 1.1543 -0.60173 0.2621 0.34969 FALSE
6 577995 578147 214 20 212946 213095 60 6 wp 194 224 257 239 252 213 86 73 50 50 51 1.3141 -0.66805 0.76549 0.002189 FALSE
6 578608 578725 223 20 212331 212483 53 6 wp 110 89 121 136 175 164 32 29 48 30 46 1.624 0.41845 0.18589 0.66828 FALSE
6 578922 579082 228 20 212039 212159 49 6 wp 142 116 213 113 121 126 49 38 33 33 21 1.6522 -0.58209 0.25443 0.548 FALSE
6 579131 579316 231 20 211774 211944 46 6 wp 192 176 249 246 205 182 81 64 62 49 52 1.3172 -0.42359 0.4994 0.056818 FALSE
6 579921 580079 241 20 210992 211134 40 6 wp 144 184 236 180 197 162 72 51 46 46 41 1.4198 -0.47233 0.45495 0.13178 FALSE
6 580270 580406 243 20 210689 210822 36 6 wp 149 182 217 179 201 175 86 44 65 43 48 1.3164 -0.31566 0.37686 0.19451 FALSE
6 580616 580765 248 20 210305 210461 31 6 wp 163 183 228 197 204 151 61 64 53 62 59 1.4162 -0.12138 0.10184 0.71853 FALSE
6 580796 580940 250 20 210146 210300 30 6 wp 175 138 194 155 179 116 47 35 51 39 48 1.8676 0.15864 -0.30781 0.38628 FALSE
6 580948 581110 251 20 209963 210146 29 6 wp 148 176 210 222 209 182 111 107 60 52 48 0.51165 -1.0446 1.284 5.1403e-07 TRUE
6 581743 581881 262 20 209218 209356 19 6 wp 180 213 265 227 223 172 94 80 52 46 58 1.141 -0.75385 0.7126 0.0049325 FALSE
6 581906 582034 263 20 209013 209188 16 6 wp 170 148 212 242 270 190 58 49 64 39 70 1.536 0.091942 0.3464 0.21018 FALSE
6 582029 582178 264 20 208917 209065 15 6 wp 223 184 248 151 245 184 62 34 44 60 52 2.0263 0.13409 -0.28191 0.48934 FALSE
6 582208 582354 265 20 208736 208880 14 6 wp 157 144 194 138 127 145 30 28 42 49 37 2.3194 0.55244 -0.78027 0.048062 FALSE
6 582380 582531 266 20 208558 208704 13 6 wp 156 157 170 174 168 159 34 31 39 55 42 2.1308 0.47702 -0.39604 0.27156 FALSE
6 582515 582685 267 20 208433 208571 12 6 wp 184 114 171 137 141 139 33 19 48 36 54 2.4358 0.82226 -0.96853 0.050557 FALSE
6 582819 582975 269 20 208122 208262 10 6 wp 146 171 167 165 178 169 71 89 53 57 70 0.81826 -0.44175 0.5537 0.055278 FALSE
6 582997 583142 270 20 207933 208092 8 6 wp 191 254 294 300 271 270 265 171 113 116 173 -0.0041646 -0.70345 0.9368 1.7141e-05 FALSE
6 583139 583293 271 20 207791 207945 7 6 wp 163 167 243 147 177 184 139 110 113 106 140 0.42406 -0.066802 -0.055081 0.80682 FALSE
6 583316 583446 272 20 207621 207778 6 6 wp 164 262 309 232 253 239 235 174 187 138 184 0.064647 -0.27729 0.31118 0.16586 FALSE
6 583467 583629 273 20 207455 207603 4 6 wp 127 169 177 161 178 131 129 127 144 126 137 0.10695 0.068255 -0.042978 0.85197 FALSE
6 583643 583779 274 20 207312 207456 3 6 wp 143 209 165 166 166 189 198 178 207 161 191 -0.30344 -0.028664 0.07208 0.78162 FALSE
6 583791 583949 275 20 207142 207296 2 6 wp 174 177 236 175 194 176 147 118 146 151 200 0.3739 0.31224 -0.37702 0.073422 FALSE
6 584127 584277 276 20 206817 206964 1 6 wp 242 150 301 179 228 147 122 93 135 192 166 0.91642 0.6204 -0.9089 0.033185 FALSE
6 531870 532008 2 20 259051 259209 155 7 wp 170 186 222 219 238 200 73 75 83 79 83 1.1877 0.12771 0.094074 0.70236 FALSE
6 532037 532192 4 20 258896 259055 153 7 wp 190 231 245 242 216 194 121 105 107 89 99 0.7888 -0.21149 0.21573 0.32795 FALSE
6 532208 532344 5 20 258746 258885 151 7 wp 143 125 196 143 174 137 33 34 55 56 68 2.0062 0.81583 -0.80436 0.02595 FALSE
6 532625 532773 11 20 258333 258464 145 7 wp 152 195 224 163 193 162 103 98 100 102 72 0.72558 -0.14501 0.046186 0.84938 FALSE
6 533614 533748 23 20 257344 257479 134 7 wp 151 160 223 122 152 144 211 139 204 196 201 -0.15962 0.19761 -0.50337 0.015075 FALSE
6 533841 533981 25 20 257116 257245 132 7 wp 212 138 180 159 176 122 120 80 187 242 220 0.67323 1.1267 -1.336 0.0010065 FALSE
6 534018 534184 26 20 256905 257076 131 7 wp 165 218 247 225 217 213 393 331 223 224 247 -0.97717 -0.655 0.75528 2.8039e-05 FALSE
6 534194 534315 27 20 256776 256892 130 7 wp 96 110 151 114 125 117 183 183 137 138 157 -0.82563 -0.36359 0.40821 0.0854 FALSE
6 534344 534486 28 20 256601 256767 129 7 wp 118 147 196 171 165 162 304 235 177 153 178 -1.0036 -0.67702 0.83821 2.5861e-05 FALSE
6 534662 534837 32 20 256260 256398 124 7 wp 178 160 192 143 170 140 158 111 115 107 122 0.22182 -0.23248 0.035113 0.87971 FALSE
6 534831 534969 33 20 256094 256251 123 7 wp 162 210 224 217 260 193 172 140 163 160 180 0.16267 0.096159 0.10778 0.59031 FALSE
6 534989 535139 36 20 255948 256080 121 7 wp 152 264 298 232 211 238 357 285 205 180 231 -0.63198 -0.65464 0.6466 0.0048822 FALSE
6 535138 535274 37 20 255813 255949 120 7 wp 138 262 280 211 213 202 278 234 156 129 176 -0.3797 -0.75124 0.68853 0.0092894 FALSE
6 535308 535476 38 20 255612 255750 119 7 wp 156 196 234 171 191 148 181 137 241 184 222 0.10883 0.43207 -0.59174 0.0031528 FALSE
6 535456 535630 39 20 255455 255609 118 7 wp 217 235 306 243 312 222 355 287 296 272 382 -0.53517 -0.031943 0.10611 0.54684 FALSE
6 535812 535964 41 20 255131 255258 116 7 wp 170 160 232 161 182 124 87 76 210 220 227 1.0081 1.4184 -1.6478 9.5368e-14 TRUE
6 535974 536135 42 20 254954 255116 115 7 wp 174 166 216 164 134 179 82 94 232 172 185 0.87478 1.1333 -1.3074 6.0681e-06 TRUE
6 536432 536593 43 20 254496 254650 114 7 wp 235 178 308 236 239 208 126 97 171 151 199 0.91842 0.62998 -0.66458 0.0034236 FALSE
6 536634 536766 44 20 254310 254470 113 7 wp 184 146 160 168 196 142 23 20 110 106 99 2.762 2.2826 -2.2275 3.0582e-09 TRUE
6 536795 536943 45 20 254147 254289 112 7 wp 149 236 299 200 220 188 171 130 134 110 140 0.39736 -0.24145 0.12851 0.58807 FALSE
6 536950 537113 46 20 253978 254135 111 7 wp 169 259 316 297 287 258 241 194 144 106 160 -0.01027 -0.68361 0.91459 5.0641e-06 TRUE
6 537300 537446 49 20 253674 253789 108 7 wp 157 225 242 197 196 189 144 115 85 64 79 0.49416 -0.7784 0.72239 0.0016972 FALSE
6 538029 538183 58 20 252906 253054 95 7 wp 177 176 208 143 164 148 69 67 53 46 54 1.2726 -0.43126 0.1627 0.59328 FALSE
6 538369 538511 60 20 252578 252718 93 7 wp 190 110 159 127 144 101 8 5 38 33 25 4.4068 2.3071 -2.6074 0.00030045 FALSE
6 538528 538680 61 20 252417 252561 92 7 wp 346 328 399 359 415 286 96 62 74 88 90 2.0073 0.090496 -0.083433 0.73258 FALSE
6 538861 538991 62 20 252078 252219 91 7 wp 180 123 186 139 159 135 11 13 39 52 40 3.5803 1.8567 -2.0054 2.3091e-05 FALSE
6 539038 539181 63 20 251906 252048 90 7 wp 211 228 289 226 250 222 100 78 75 60 70 1.2598 -0.38924 0.3701 0.1131 FALSE
6 539198 539354 64 20 251732 251897 89 7 wp 156 141 158 170 186 173 56 59 74 69 66 1.2176 0.26196 -0.017835 0.95274 FALSE
6 539367 539513 65 20 251572 251718 88 7 wp 249 214 241 190 266 207 92 81 93 114 84 1.2693 0.16514 -0.23458 0.48881 FALSE
6 539698 539835 67 20 251258 251392 86 7 wp 126 186 195 167 204 160 184 161 130 130 155 -0.22227 -0.33034 0.43708 0.040042 FALSE
6 539844 539996 68 20 251094 251236 85 7 wp 170 236 261 210 209 214 231 195 202 167 214 -0.13004 -0.14483 0.11521 0.54265 FALSE
6 540009 540167 69 20 250923 251076 84 7 wp 222 269 301 250 303 242 497 387 292 285 398 -0.92723 -0.45349 0.49584 0.0038375 FALSE
6 540171 540329 70 20 250759 250913 83 7 wp 133 201 219 211 199 186 407 313 223 234 287 -1.1548 -0.54382 0.69679 0.00012885 FALSE
6 540339 540496 71 20 250591 250748 82 7 wp 192 214 275 246 247 235 254 199 223 237 234 -0.18566 0.027241 0.11344 0.53743 FALSE
6 540511 540651 72 20 250439 250575 81 7 wp 186 151 176 201 167 141 134 157 184 171 188 0.045186 0.28835 -0.28176 0.30799 FALSE
6 540797 540939 73 20 250151 250286 80 7 wp 187 176 237 184 210 149 152 117 205 214 227 0.38791 0.67467 -0.78421 0.00010786 FALSE
6 540957 541117 74 20 249998 250132 79 7 wp 241 273 307 261 238 247 294 215 242 212 226 -0.074144 -0.16981 0.070702 0.69598 FALSE
6 541121 541262 75 20 249834 249968 78 7 wp 117 167 197 206 168 156 107 84 107 107 119 0.55362 0.21075 -0.023692 0.92319 FALSE
6 541292 541422 76 20 249671 249823 77 7 wp 172 207 235 211 204 201 121 127 124 123 128 0.52692 -0.0044687 0.050387 0.81491 FALSE
6 541460 541612 77 20 249481 249627 76 7 wp 202 170 245 141 181 133 46 35 88 107 80 2.1617 1.1819 -1.5882 2.6616e-07 TRUE
6 541726 541885 78 20 249209 249367 75 7 wp 234 167 267 230 192 200 89 77 162 178 126 1.2386 0.90619 -0.97125 0.0066255 FALSE
6 542430 542573 83 20 248519 248684 71 7 wp 190 164 229 216 186 180 122 119 163 138 169 0.49819 0.36209 -0.32654 0.12534 FALSE
6 542791 542942 87 20 248161 248317 67 7 wp 193 190 231 205 185 198 146 140 152 165 199 0.32842 0.25163 -0.27547 0.17699 FALSE
6 543132 543285 89 20 247798 247969 65 7 wp 222 154 220 183 188 136 45 34 85 93 69 2.1629 1.066 -1.2827 0.0019068 FALSE
6 543301 543462 90 20 247625 247787 64 7 wp 205 146 205 174 172 160 31 32 72 89 62 2.376 1.2345 -1.3449 0.00066612 FALSE
6 543628 543752 91 20 247342 247462 63 7 wp 173 194 201 181 193 170 180 171 145 182 189 -0.076444 -0.040518 0.010108 0.96019 FALSE
6 543780 543936 92 20 247162 247310 62 7 wp 155 184 209 185 226 162 181 135 210 172 178 0.0264 0.23644 -0.13737 0.49871 FALSE
6 543949 544091 93 20 247006 247146 61 7 wp 228 184 280 236 238 189 158 110 199 167 210 0.60222 0.51366 -0.53902 0.0064823 FALSE
6 544104 544263 94 20 246829 246987 60 7 wp 212 188 260 197 218 188 176 146 218 220 252 0.26425 0.5059 -0.59863 0.0019063 FALSE
6 544270 544419 95 20 246699 246825 59 7 wp 168 139 158 157 168 190 70 76 122 102 114 0.90585 0.6044 -0.42879 0.175 FALSE
6 544416 544575 96 20 246523 246679 58 7 wp 168 234 311 236 216 209 144 92 127 121 148 0.817 0.16119 -0.21457 0.32989 FALSE
6 544731 544905 99 20 246216 246358 56 7 wp 158 260 285 220 188 231 284 160 108 59 98 -0.097967 -1.3258 1.2502 0.0010688 FALSE
6 544911 545027 100 20 246066 246201 55 7 wp 138 189 191 176 209 161 121 75 71 86 80 0.64266 -0.30451 0.41496 0.10287 FALSE
6 545069 545201 101 20 245896 246043 54 7 wp 130 166 184 197 201 148 72 75 94 87 114 0.92604 0.4005 -0.17962 0.49308 FALSE
6 545626 545766 106 20 245322 245470 49 7 wp 132 181 210 221 215 187 208 153 118 82 124 -0.23819 -0.75008 1.0465 8.8302e-07 TRUE
6 546593 546714 118 20 244377 244497 37 7 wp 147 85 142 107 115 86 53 54 100 95 99 1.0372 0.85656 -1.1165 0.0043114 FALSE
6 546725 546875 119 20 244218 244370 36 7 wp 175 254 290 270 194 237 414 358 286 244 271 -0.8851 -0.54341 0.55889 0.0037755 FALSE
6 546903 547047 120 20 244048 244188 35 7 wp 151 222 226 203 179 187 511 316 217 139 225 -1.2204 -1.0955 1.0661 0.00064945 FALSE
6 547059 547223 121 20 243874 244035 34 7 wp 139 197 231 201 196 212 509 365 286 177 302 -1.397 -0.78934 0.94667 0.00021364 FALSE
6 547343 547488 122 20 243630 243774 33 7 wp 116 137 193 151 133 112 346 266 187 212 225 -1.235 -0.55993 0.43529 0.027315 FALSE
6 547486 547616 123 20 243478 243634 32 7 wp 117 179 216 191 178 159 569 417 285 238 315 -1.7215 -0.82561 0.91885 3.8283e-07 TRUE
6 547771 547903 124 20 243184 243320 31 7 wp 166 166 203 139 170 119 119 124 166 169 176 0.36073 0.47193 -0.76221 0.00057851 FALSE
6 547908 548081 125 20 243009 243178 30 7 wp 122 170 222 183 177 172 306 256 264 204 270 -0.91315 -0.20529 0.30694 0.10165 FALSE
6 548095 548252 126 20 242847 242998 29 7 wp 129 187 209 215 182 163 301 229 207 223 296 -0.78785 -0.1381 0.27539 0.22196 FALSE
6 548263 548430 127 20 242692 242838 28 7 wp 173 255 267 254 237 225 535 399 324 249 319 -1.1961 -0.65827 0.74407 1.9685e-05 FALSE
6 548582 548732 129 20 242382 242526 24 7 wp 164 163 184 180 187 165 202 207 177 164 185 -0.45362 -0.24037 0.33046 0.10042 FALSE
6 548729 548873 130 20 242221 242364 23 7 wp 94 159 188 146 161 168 217 178 172 124 169 -0.62736 -0.36307 0.52837 0.024169 FALSE
6 549321 549500 136 20 241597 241773 15 7 wp 183 179 250 188 213 161 182 129 128 119 147 0.20714 -0.24784 0.1641 0.43596 FALSE
6 549504 549664 138 20 241439 241584 14 7 wp 220 206 230 210 248 180 116 96 114 118 133 0.86866 0.19053 -0.20697 0.34172 FALSE
6 549696 549822 140 20 241277 241420 13 7 wp 151 130 194 131 136 136 53 28 89 93 84 1.7925 1.1415 -1.3341 5.2693e-05 FALSE
6 549998 550132 141 20 240964 241091 12 7 wp 185 125 239 160 152 123 96 76 192 188 200 0.89806 1.1636 -1.4575 1.1093e-07 TRUE
6 550134 550282 142 20 240814 240966 11 7 wp 130 179 222 184 182 175 342 258 262 227 283 -0.95289 -0.22809 0.30414 0.1008 FALSE
6 550285 550439 143 20 240654 240804 10 7 wp 122 159 203 163 190 169 288 240 234 217 263 -0.90642 -0.16015 0.31707 0.095739 FALSE
6 550451 550591 144 20 240518 240644 9 7 wp 121 232 239 193 198 187 574 389 244 182 297 -1.4751 -1.0051 1.0256 0.00043599 FALSE
6 550575 550731 145 20 240367 240508 8 7 wp 143 161 210 190 187 142 157 126 185 166 202 0.084957 0.37232 -0.31811 0.13113 FALSE
6 550749 550885 146 20 240216 240343 7 7 wp 149 209 208 169 220 168 166 119 160 159 151 0.22451 0.13665 -0.12444 0.55433 FALSE
6 551099 551251 148 20 239842 239992 6 7 wp 195 79 143 87 117 69 24 19 105 83 82 2.5454 2.0613 -2.6833 0.0007688 FALSE
6 551637 551754 151 20 239342 239456 2 7 wp 109 75 109 105 107 75 48 54 152 147 131 0.74894 1.4752 -1.484 2.0244e-05 FALSE
6 453613 453765 1 20 337309 337449 573 8 wp 139 108 156 127 133 115 104 83 116 139 110 0.34222 0.38166 -0.45227 0.10276 FALSE
6 453769 453918 2 20 337145 337277 572 8 wp 130 143 161 133 145 109 138 124 186 164 172 -0.043919 0.39837 -0.53159 0.0205 FALSE
6 453926 454063 4 20 337011 337161 571 8 wp 126 133 166 156 142 138 151 149 200 164 165 -0.27744 0.21834 -0.14095 0.52248 FALSE
6 454071 454221 5 20 336869 337007 570 8 wp 195 185 268 171 214 190 260 214 273 219 263 -0.32507 0.075981 -0.20427 0.27119 FALSE
6 454254 454399 6 20 336684 336831 569 8 wp 176 188 280 225 237 208 321 235 292 321 351 -0.56481 0.20763 -0.10154 0.57353 FALSE
6 454425 454581 7 20 336503 336661 568 8 wp 175 221 238 213 229 222 368 253 290 253 301 -0.7327 -0.14372 0.25089 0.1639 FALSE
6 454746 454900 8 20 336193 336339 567 8 wp 224 86 178 135 173 94 26 27 129 175 114 2.4473 2.3928 -2.6795 0.00060975 FALSE
6 454910 455069 9 20 336018 336174 566 8 wp 157 183 197 184 175 228 287 259 312 231 287 -0.79671 0.0017346 0.17172 0.44589 FALSE
6 455077 455239 10 20 335858 336009 565 8 wp 171 261 298 254 224 230 356 277 261 222 348 -0.57391 -0.20614 0.21493 0.35567 FALSE
6 455246 455407 11 20 335684 335842 564 8 wp 198 216 241 243 175 160 228 186 220 225 249 -0.10527 0.15307 -0.30067 0.11722 FALSE
6 455404 455559 12 20 335528 335682 563 8 wp 120 112 158 105 135 125 70 52 119 97 95 0.90676 0.76264 -0.8141 0.012187 FALSE
6 455569 455708 13 20 335382 335533 561 8 wp 146 184 266 209 220 183 179 118 150 102 133 0.22625 -0.2142 0.30521 0.14834 FALSE
6 456170 456304 18 20 334783 334915 555 8 wp 146 195 255 213 212 226 273 240 132 117 145 -0.56992 -0.97918 1.1609 2.2995e-09 TRUE
6 456305 456451 19 20 334630 334787 554 8 wp 119 209 206 209 183 209 207 185 131 119 147 -0.33717 -0.58189 0.80432 0.0020404 FALSE
6 456475 456625 20 20 334465 334610 553 8 wp 189 196 228 207 195 196 154 117 134 123 169 0.41297 0.05864 -0.057352 0.78512 FALSE
6 456644 456796 21 20 334293 334441 552 8 wp 201 175 255 201 217 160 72 63 132 125 120 1.4502 0.88901 -0.97991 3.2615e-05 FALSE
6 457043 457187 22 20 333905 334037 551 8 wp 216 221 256 235 222 163 171 142 190 188 169 0.3795 0.21558 -0.34701 0.077493 FALSE
6 457208 457367 23 20 333721 333861 550 8 wp 168 190 206 207 166 166 342 249 203 159 176 -0.82941 -0.724 0.69429 0.00025744 FALSE
6 457388 457526 24 20 333565 333699 549 8 wp 78 136 137 121 131 149 149 150 162 143 136 -0.55885 -0.040581 0.28676 0.32078 FALSE
6 457529 457684 25 20 333404 333557 548 8 wp 151 164 212 202 177 205 231 199 192 135 209 -0.48372 -0.2843 0.4797 0.014816 FALSE
6 457704 457862 27 20 333232 333380 547 8 wp 127 149 212 186 130 146 190 154 185 123 156 -0.27959 -0.16548 0.14125 0.56609 FALSE
6 457847 458004 28 20 333118 333242 546 8 wp 140 155 192 143 150 151 113 100 105 131 146 0.41653 0.24814 -0.33755 0.16417 FALSE
6 458034 458163 29 20 332950 333082 545 8 wp 123 86 103 112 103 100 28 27 82 52 65 1.7525 1.2499 -1.2223 0.009965 FALSE
6 458331 458483 32 20 332631 332759 542 8 wp 95 146 190 165 137 179 111 96 65 55 62 0.26265 -0.78258 1.0114 0.0028571 FALSE
6 459460 459600 45 20 331502 331636 529 8 wp 111 157 178 168 148 145 135 112 78 53 82 0.07366 -0.81387 0.90858 0.00086927 FALSE
6 459982 460135 51 20 330969 331105 523 8 wp 140 179 220 203 213 184 276 213 112 71 84 -0.63498 -1.4659 1.6654 1.7764e-15 TRUE
6 460144 460286 52 20 330786 330944 521 8 wp 96 140 145 140 135 141 205 168 99 61 98 -0.7433 -1.1324 1.304 2.5994e-07 TRUE
6 460296 460447 53 20 330633 330789 520 8 wp 95 145 211 197 178 172 304 176 112 83 118 -0.86914 -1.1952 1.5433 2.9394e-06 TRUE
6 460760 460902 55 20 330185 330321 517 8 wp 163 176 203 169 188 139 298 245 256 242 273 -0.77199 -0.087649 -0.0073653 0.9687 FALSE
6 460909 461043 56 20 330044 330170 516 8 wp 233 177 257 198 260 146 203 131 210 280 257 0.24918 0.59232 -0.71812 0.046334 FALSE
6 461077 461233 57 20 329883 330008 515 8 wp 165 151 200 97 160 105 68 49 122 146 129 1.3774 1.1819 -1.6633 8.4902e-08 TRUE
6 461311 461466 58 20 329635 329772 514 8 wp 223 245 330 280 313 224 507 369 294 304 392 -0.90626 -0.41276 0.48711 0.0044108 FALSE
6 461485 461638 59 20 329476 329626 513 8 wp 127 155 176 169 131 154 172 177 225 212 216 -0.38995 0.30294 -0.27183 0.18715 FALSE
6 461646 461794 60 20 329295 329437 512 8 wp 219 316 388 317 304 252 468 348 344 312 323 -0.60063 -0.32404 0.29209 0.085258 FALSE
6 461974 462122 62 20 328979 329117 510 8 wp 156 178 227 171 205 203 265 191 165 162 208 -0.47142 -0.35923 0.45146 0.020187 FALSE
6 462127 462280 63 20 328809 328969 509 8 wp 126 153 181 160 157 193 140 106 143 139 151 0.1316 0.22627 -0.027887 0.90207 FALSE
6 462286 462457 64 20 328659 328806 508 8 wp 160 154 186 147 176 155 124 93 111 99 127 0.44157 0.042721 -0.07355 0.76196 FALSE
6 462455 462613 65 20 328513 328651 507 8 wp 149 220 255 168 164 154 164 132 111 103 130 0.29596 -0.3777 0.065923 0.76395 FALSE
6 462603 462756 66 20 328337 328487 506 8 wp 157 207 213 208 190 169 119 82 137 113 123 0.75739 0.30432 -0.29323 0.19583 FALSE
6 462905 463055 68 20 328038 328182 504 8 wp 138 180 224 193 247 174 104 86 129 120 110 0.73201 0.32738 -0.10484 0.64768 FALSE
6 463379 463536 74 20 327556 327709 499 8 wp 195 251 297 254 226 238 213 169 149 113 179 0.18439 -0.39088 0.38855 0.043465 FALSE
6 463554 463694 75 20 327394 327532 498 8 wp 198 315 346 239 258 225 167 142 156 140 149 0.69164 -0.068038 -0.13384 0.5587 FALSE
6 463970 464114 77 20 326978 327118 497 8 wp 207 241 277 211 257 178 218 158 229 201 211 0.1808 0.18196 -0.31466 0.095237 FALSE
6 464146 464305 78 20 326813 326943 496 8 wp 129 146 216 166 154 172 315 279 263 206 274 -1.0612 -0.27825 0.33514 0.075305 FALSE
6 464305 464465 79 20 326621 326786 495 8 wp 143 137 186 159 182 156 181 128 210 214 229 -0.17442 0.49347 -0.36075 0.081227 FALSE
6 464482 464594 80 20 326472 326606 494 8 wp 163 173 199 199 210 154 166 130 207 227 268 0.087351 0.65427 -0.5493 0.0059703 FALSE
6 464624 464784 81 20 326306 326463 493 8 wp 145 156 178 166 177 163 154 136 170 151 216 -0.04728 0.28791 -0.17233 0.4189 FALSE
6 464807 464928 82 20 326169 326291 492 8 wp 145 160 251 219 178 169 214 217 175 179 214 -0.43079 -0.2064 0.28678 0.18832 FALSE
6 464966 465118 83 20 325976 326161 491 8 wp 125 162 218 181 222 203 234 178 205 177 204 -0.486 -0.082766 0.3975 0.042465 FALSE
6 465309 465480 87 20 325636 325805 488 8 wp 214 161 217 160 225 174 76 74 156 168 141 1.2145 1.0392 -1.0991 0.0010163 FALSE
6 465545 465689 88 20 325404 325537 487 8 wp 134 149 186 128 167 163 130 117 143 150 162 0.1473 0.28577 -0.27503 0.22776 FALSE
6 466246 466369 97 20 324691 324837 481 8 wp 87 107 152 126 136 155 124 93 126 107 130 -0.10858 0.15092 0.17864 0.51314 FALSE
6 466625 466771 98 20 324329 324462 480 8 wp 185 113 167 141 159 112 81 53 117 136 115 1.0565 0.88609 -1.0496 0.011902 FALSE
6 467109 467261 102 20 323830 323979 476 8 wp 162 215 248 214 225 231 252 172 196 207 187 -0.20837 -0.10347 0.25134 0.21047 FALSE
6 467476 467627 105 20 323467 323629 474 8 wp 199 172 244 214 217 173 160 112 164 144 146 0.41184 0.1528 -0.14334 0.49137 FALSE
6 467662 467810 106 20 323273 323433 473 8 wp 185 125 210 112 169 157 42 60 119 135 123 1.5545 1.2724 -1.4801 0.00041507 FALSE
6 467836 467982 107 20 323106 323254 472 8 wp 144 100 140 142 150 114 69 44 89 101 77 1.0187 0.66809 -0.56798 0.10541 FALSE
6 468013 468157 108 20 322930 323068 471 8 wp 141 137 151 146 179 138 97 98 124 94 96 0.36765 0.085483 0.050217 0.84917 FALSE
6 468631 468786 115 20 322308 322457 464 8 wp 150 169 235 220 168 179 253 204 211 156 234 -0.50172 -0.20364 0.28642 0.14082 FALSE
6 469132 469284 118 20 321806 321948 459 8 wp 217 298 326 289 254 257 408 284 305 339 390 -0.48481 -0.0040907 -0.023366 0.90536 FALSE
6 469310 469438 119 20 321652 321780 458 8 wp 215 291 334 256 254 207 376 269 268 244 291 -0.3893 -0.27186 0.085338 0.63032 FALSE
6 469483 469636 120 20 321478 321613 457 8 wp 184 156 208 152 145 152 116 128 214 193 206 0.38968 0.72573 -0.97606 4.711e-06 TRUE
6 469830 469980 121 20 321114 321236 456 8 wp 139 114 144 101 126 101 64 53 114 93 100 1.0027 0.79802 -1.0483 0.0018565 FALSE
6 470061 470215 122 20 320896 321028 455 8 wp 222 312 344 270 256 255 521 364 265 219 243 -0.77913 -0.86908 0.74577 1.8307e-05 FALSE
6 470219 470373 123 20 320720 320869 454 8 wp 191 232 274 250 234 217 258 233 262 247 298 -0.27331 0.11792 -0.067722 0.70952 FALSE
6 470419 470548 124 20 320548 320700 452 8 wp 146 164 211 165 157 164 251 186 255 167 238 -0.5178 -0.00016177 -0.053983 0.78767 FALSE
6 470723 470874 126 20 320221 320367 450 8 wp 146 164 180 169 169 163 221 217 193 139 203 -0.61444 -0.31866 0.3875 0.054575 FALSE
6 470905 471059 127 20 320067 320206 449 8 wp 106 162 186 115 147 133 163 143 140 105 140 -0.21501 -0.26918 0.11824 0.61677 FALSE
6 471066 471212 129 20 319890 320026 448 8 wp 117 152 196 172 163 160 189 168 145 97 136 -0.40368 -0.51956 0.66004 0.0026536 FALSE
6 471340 471490 132 20 319602 319744 444 8 wp 117 197 248 215 238 211 245 192 144 115 158 -0.42487 -0.663 0.96127 8.7473e-06 TRUE
6 472397 472559 148 20 318563 318712 431 8 wp 140 158 204 143 170 166 159 103 86 81 89 0.1715 -0.61629 0.59615 0.016099 FALSE
6 472755 472907 153 20 318187 318341 426 8 wp 165 107 176 118 134 113 55 55 99 104 90 1.2531 0.81808 -1.0833 0.0026054 FALSE
6 473203 473358 156 20 317725 317883 422 8 wp 195 248 331 265 299 200 611 403 293 236 343 -1.1616 -0.80434 0.83068 0.00040873 FALSE
6 473380 473536 157 20 317579 317711 421 8 wp 178 188 190 166 180 154 325 265 212 128 235 -0.84422 -0.64269 0.51493 0.030428 FALSE
6 474409 474567 166 20 316529 316681 409 8 wp 198 116 224 158 160 114 34 28 115 111 95 2.3479 1.7861 -2.0737 8.2915e-06 TRUE
6 474626 474760 167 20 316344 316465 408 8 wp 171 151 225 125 137 108 71 59 127 92 121 1.2977 0.78896 -1.3136 2.2743e-06 TRUE
6 474766 474922 168 20 316166 316322 406 8 wp 203 151 267 132 171 100 97 72 116 143 139 1.1046 0.65387 -1.2434 0.00038903 FALSE
6 475070 475228 169 20 315860 316022 405 8 wp 133 117 145 115 125 101 142 103 120 127 138 -0.068903 0.065935 -0.24924 0.34826 FALSE
6 475257 475405 170 20 315691 315835 404 8 wp 162 228 334 199 262 156 284 195 249 238 258 -0.19122 0.05545 -0.23168 0.36996 FALSE
6 476127 476276 173 20 314816 314966 402 8 wp 181 216 241 179 194 137 286 247 264 202 270 -0.51382 -0.13443 -0.15508 0.40456 FALSE
6 476310 476467 174 20 314638 314789 401 8 wp 195 177 275 190 209 147 289 205 230 219 266 -0.38237 -0.054783 -0.14943 0.42288 FALSE
6 476566 476713 175 20 314384 314529 400 8 wp 175 105 143 112 144 105 79 56 148 180 141 0.91334 1.2247 -1.4483 0.0017428 FALSE
6 476725 476887 176 20 314213 314363 399 8 wp 161 218 279 208 212 182 262 233 248 205 272 -0.37543 -0.050146 -0.029478 0.87322 FALSE
6 476893 477049 177 20 314047 314204 398 8 wp 170 127 171 179 167 171 115 105 271 232 272 0.32235 1.2186 -1.0421 6.5245e-07 TRUE
6 477068 477188 178 20 313910 314025 397 8 wp 138 151 179 132 157 128 149 127 173 203 190 -0.010516 0.44635 -0.576 0.0085219 FALSE
6 477203 477364 180 20 313725 313891 396 8 wp 158 216 260 190 211 185 251 238 225 223 302 -0.41207 0.013394 -0.079907 0.68078 FALSE
6 477364 477512 181 20 313579 313729 395 8 wp 108 160 212 186 177 186 337 269 187 153 229 -1.121 -0.6886 0.93877 1.2826e-06 TRUE
6 477531 477679 182 20 313414 313560 394 8 wp 125 210 226 174 196 219 454 293 221 176 213 -1.1809 -0.87319 1.0024 0.00041905 FALSE
6 477944 478088 184 20 313008 313146 392 8 wp 269 172 252 199 270 186 108 111 180 198 163 0.89607 0.70804 -0.77662 0.050696 FALSE
6 478112 478270 185 20 312824 312978 390 8 wp 146 185 204 175 196 167 204 152 201 194 224 -0.18078 0.20833 -0.16129 0.41882 FALSE
6 478289 478439 186 20 312656 312804 389 8 wp 146 226 250 212 223 216 351 298 220 177 220 -0.84205 -0.67057 0.78458 1.7343e-05 FALSE
6 478448 478606 187 20 312492 312644 388 8 wp 150 202 245 216 206 190 394 256 218 145 196 -0.89009 -0.80339 0.88755 9.7618e-05 FALSE
6 478616 478775 188 20 312311 312476 387 8 wp 159 143 190 134 145 117 98 85 155 157 149 0.656 0.74134 -1.0205 2.8241e-05 FALSE
6 478893 479049 189 20 312045 312165 386 8 wp 154 127 187 142 137 115 76 69 130 156 121 0.91579 0.90163 -1.1142 0.00012609 FALSE
6 479061 479220 191 20 311888 312032 385 8 wp 131 118 167 117 114 132 122 84 174 133 126 0.24911 0.48787 -0.63819 0.018706 FALSE
6 479414 479556 195 20 311518 311676 378 8 wp 148 168 126 136 128 127 64 64 172 156 165 1.0354 1.3459 -1.5082 1.9181e-07 TRUE
6 479572 479718 196 20 311376 311520 377 8 wp 152 194 219 208 201 196 354 280 271 240 293 -0.93825 -0.25075 0.39196 0.031529 FALSE
6 479720 479854 197 20 311240 311385 375 8 wp 139 196 219 219 198 196 365 286 289 218 293 -1.007 -0.29831 0.4894 0.0072009 FALSE
6 480067 480221 199 20 310879 311022 373 8 wp 220 276 365 278 269 222 360 218 279 267 282 -0.19304 -0.058071 -0.057028 0.7661 FALSE
6 480811 480943 203 20 310150 310295 369 8 wp 136 158 230 134 161 185 170 134 172 154 207 0.0016124 0.21466 -0.27987 0.24855 FALSE
6 482484 482622 224 20 308464 308632 349 8 wp 78 137 124 149 152 177 214 190 157 128 175 -1.0302 -0.41502 0.95837 0.00011729 FALSE
6 482615 482768 225 20 308327 308476 347 8 wp 112 138 184 179 172 132 158 114 155 108 168 -0.10197 0.068987 0.12999 0.56989 FALSE
6 482790 482924 227 20 308168 308317 346 8 wp 128 174 195 181 181 181 195 160 195 131 175 -0.29008 -0.10095 0.27385 0.18546 FALSE
6 482928 483084 228 20 308010 308166 345 8 wp 140 112 152 130 156 88 42 38 91 102 86 1.5698 1.213 -1.3063 0.00028551 FALSE
6 483085 483219 229 20 307888 308001 344 8 wp 158 117 167 152 164 122 63 46 88 130 110 1.2633 1.0121 -1.0016 0.0048052 FALSE
6 483992 484142 232 20 306950 307103 340 8 wp 113 130 172 145 142 149 161 119 153 115 121 -0.20637 -0.11472 0.23547 0.32522 FALSE
6 484156 484298 233 20 306801 306936 339 8 wp 179 233 262 189 213 162 191 140 150 134 179 0.25604 -0.10781 -0.11081 0.58349 FALSE
6 484317 484451 234 20 306661 306773 338 8 wp 123 146 189 117 150 133 119 100 143 110 110 0.28432 0.13539 -0.2832 0.26747 FALSE
6 484475 484631 235 20 306468 306617 337 8 wp 222 176 253 178 194 166 159 121 218 177 169 0.4535 0.42243 -0.66387 0.0043161 FALSE
6 485095 485235 237 20 305870 306008 335 8 wp 195 213 250 180 213 175 485 325 282 239 316 -1.0596 -0.53924 0.36336 0.04261 FALSE
6 485529 485700 240 20 305435 305579 331 8 wp 191 131 237 180 164 128 100 69 160 171 150 0.95958 0.93164 -1.1386 0.00046489 FALSE
6 485970 486126 242 20 304981 305134 329 8 wp 158 164 234 189 176 174 190 145 194 151 179 -0.044833 0.053049 -0.050255 0.80594 FALSE
6 486156 486308 243 20 304806 304950 328 8 wp 159 209 254 177 187 144 209 169 191 149 152 -0.059737 -0.21208 -0.036997 0.85449 FALSE
6 486335 486483 244 20 304605 304791 327 8 wp 147 160 191 160 185 180 203 172 177 126 143 -0.36319 -0.34635 0.46352 0.02668 FALSE
6 486507 486651 245 20 304461 304600 326 8 wp 132 247 254 197 201 176 213 157 133 119 132 -0.0036164 -0.53371 0.44356 0.10912 FALSE
6 486660 486804 246 20 304307 304443 325 8 wp 162 133 167 128 170 154 83 72 122 104 127 0.81266 0.58999 -0.59122 0.025372 FALSE
6 486822 486976 247 20 304132 304278 324 8 wp 212 191 255 201 239 151 63 46 132 133 114 1.829 1.2138 -1.3416 7.9244e-07 TRUE
6 487130 487266 248 20 303822 303972 323 8 wp 150 112 173 151 161 101 51 38 80 76 87 1.5246 0.85914 -0.90822 0.007684 FALSE
6 487297 487421 249 20 303661 303797 322 8 wp 125 186 194 199 176 153 143 129 138 116 131 0.11391 -0.096642 0.20146 0.36621 FALSE
6 487451 487584 250 20 303522 303656 321 8 wp 145 165 194 160 173 165 141 134 203 170 173 0.096483 0.39147 -0.36789 0.084349 FALSE
6 487898 488046 253 20 303071 303208 318 8 wp 122 123 161 138 121 124 207 147 215 167 160 -0.56873 0.029257 -0.071275 0.75028 FALSE
6 488386 488536 256 20 302603 302739 312 8 wp 157 148 236 165 178 145 211 165 203 186 208 -0.25396 0.075642 -0.17806 0.37631 FALSE
6 488554 488674 257 20 302432 302548 311 8 wp 139 116 151 144 155 116 75 114 172 145 162 0.31253 0.72092 -0.66268 0.016225 FALSE
6 488671 488819 258 20 302291 302413 310 8 wp 181 212 271 210 227 192 225 183 164 141 169 -0.074435 -0.37819 0.34372 0.076849 FALSE
6 488839 488977 260 20 302131 302269 309 8 wp 137 158 210 188 144 169 193 161 152 117 156 -0.26701 -0.33415 0.37294 0.080387 FALSE
6 488993 489141 261 20 301990 302112 308 8 wp 162 193 274 194 196 153 285 211 128 135 186 -0.4363 -0.7352 0.571 0.0034879 FALSE
6 489134 489278 263 20 301829 301967 306 8 wp 131 145 212 181 158 150 179 160 142 121 158 -0.26059 -0.28757 0.34052 0.11618 FALSE
6 489774 489932 271 20 301177 301334 302 8 wp 261 123 202 164 222 127 93 54 230 265 190 1.2787 1.6643 -1.8645 0.0018963 FALSE
6 490159 490291 273 20 300810 300948 300 8 wp 128 82 115 57 62 49 43 37 100 135 100 1.2702 1.4858 -2.4241 3.2646e-06 TRUE
6 490309 490473 274 20 300660 300794 299 8 wp 221 146 193 149 149 107 74 73 234 272 215 1.1726 1.7028 -2.1639 8.3528e-07 TRUE
6 490673 490828 276 20 300300 300434 298 8 wp 171 179 201 161 182 160 212 143 249 227 263 -0.12464 0.47148 -0.56902 0.0037074 FALSE
6 490832 490954 277 20 300154 300276 297 8 wp 140 192 188 162 176 159 358 290 271 208 286 -1.0863 -0.35809 0.32986 0.075936 FALSE
6 490966 491116 278 20 299975 300136 296 8 wp 122 114 149 114 114 139 196 177 218 187 240 -0.7289 0.18949 -0.21482 0.31703 FALSE
6 491243 491397 279 20 299703 299860 295 8 wp 219 216 307 273 251 242 313 233 302 258 303 -0.32967 0.070217 0.020722 0.90782 FALSE
6 491423 491573 280 20 299518 299679 294 8 wp 188 226 257 189 200 125 148 112 194 177 153 0.59931 0.42584 -0.77956 0.00064443 FALSE
6 491598 491747 281 20 299357 299505 293 8 wp 222 275 294 275 287 231 516 369 338 340 433 -0.92456 -0.26014 0.29839 0.079404 FALSE
6 491777 491939 282 20 299169 299290 292 8 wp 185 225 236 192 203 189 290 223 221 188 240 -0.43285 -0.25394 0.14498 0.43598 FALSE
6 492657 492820 291 20 298297 298453 283 8 wp 172 228 239 209 229 185 249 204 234 209 274 -0.27496 0.066064 -0.066041 0.72263 FALSE
6 493004 493150 293 20 297954 298122 281 8 wp 135 107 179 157 168 69 72 59 124 144 131 0.90661 1.0216 -1.0946 0.011779 FALSE
6 494136 494263 300 20 296846 296966 270 8 wp 101 110 134 149 121 108 168 148 139 135 147 -0.64882 -0.18198 0.35153 0.15252 FALSE
6 494259 494409 301 20 296706 296853 269 8 wp 120 159 144 171 144 145 144 136 172 146 186 -0.17487 0.24608 -0.092134 0.67927 FALSE
6 494568 494714 304 20 296388 296529 267 8 wp 146 221 218 210 178 192 251 203 147 120 148 -0.40623 -0.72445 0.75497 0.0001503 FALSE
6 494706 494836 305 20 296273 296407 266 8 wp 105 151 209 172 201 130 195 137 119 89 126 -0.29732 -0.58226 0.74629 0.0033454 FALSE
6 494997 495149 309 20 295939 296081 263 8 wp 135 141 143 173 155 113 81 66 92 99 85 0.75291 0.32184 -0.2286 0.44014 FALSE
6 495131 495299 310 20 295784 295957 262 8 wp 140 183 242 213 217 180 272 211 145 108 154 -0.55404 -0.84238 1.0012 4.2083e-07 TRUE
6 495337 495451 312 20 295654 295770 261 8 wp 140 231 225 220 203 171 368 276 132 137 152 -0.88184 -1.2011 1.2362 2.4434e-09 TRUE
6 495723 495883 314 20 295228 295383 259 8 wp 257 243 309 262 313 188 309 259 308 283 306 -0.25929 0.065566 -0.12266 0.48976 FALSE
6 495907 496055 315 20 295055 295199 258 8 wp 206 206 242 197 217 170 321 195 235 257 224 -0.40632 -0.096369 -0.037787 0.87614 FALSE
6 496075 496230 316 20 294878 295030 257 8 wp 214 247 287 222 267 203 353 285 253 251 240 -0.54141 -0.36745 0.29116 0.10412 FALSE
6 496239 496402 317 20 294699 294854 256 8 wp 127 167 139 143 137 171 322 319 249 198 216 -1.3347 -0.55679 0.6493 0.013046 FALSE
6 496576 496728 319 20 294382 294530 254 8 wp 155 137 169 175 163 144 132 96 150 134 147 0.256 0.33006 -0.23511 0.31108 FALSE
6 497323 497443 328 20 293663 293777 245 8 wp 151 193 213 183 211 136 87 65 62 80 78 1.1044 -0.052901 0.013299 0.96035 FALSE
6 497461 497605 329 20 293511 293662 244 8 wp 155 188 239 189 223 188 99 84 83 80 75 0.88912 -0.21303 0.30256 0.21476 FALSE
6 497807 497947 333 20 293142 293294 238 8 wp 126 148 121 162 190 154 117 98 121 108 153 0.12218 0.23059 0.14682 0.55027 FALSE
6 498081 498271 335 20 292832 292993 236 8 wp 127 162 198 176 164 188 221 180 143 122 162 -0.49717 -0.50563 0.67254 0.00129 FALSE
6 498573 498701 338 20 292406 292525 232 8 wp 142 144 200 158 144 143 166 140 226 199 190 -0.10992 0.41517 -0.49737 0.018229 FALSE
6 498749 498885 339 20 292221 292357 231 8 wp 192 196 226 216 238 187 264 230 274 281 312 -0.45591 0.21639 -0.12267 0.50303 FALSE
6 498900 499056 340 20 292053 292206 230 8 wp 234 217 272 219 252 167 85 75 234 299 247 1.4078 1.7003 -1.8575 7.9793e-09 TRUE
6 499064 499218 341 20 291904 292028 229 8 wp 277 219 348 219 279 205 235 196 259 321 292 0.19517 0.43084 -0.65836 0.014377 FALSE
6 499344 499478 342 20 291628 291762 228 8 wp 196 83 172 135 162 82 5 8 75 85 54 4.3415 3.44 -3.6924 2.0312e-05 FALSE
6 499505 499665 343 20 291452 291588 227 8 wp 192 208 262 222 234 177 87 97 167 166 163 1.0643 0.83067 -0.8582 5.9186e-05 FALSE
6 499669 499825 344 20 291285 291438 226 8 wp 192 240 311 245 260 208 340 261 309 295 376 -0.47152 0.11282 -0.12679 0.47541 FALSE
6 499834 499965 345 20 291144 291276 225 8 wp 169 127 149 114 151 88 74 60 202 265 206 0.98632 1.7504 -2.0835 9.4105e-06 TRUE
6 500146 500294 347 20 290811 290959 223 8 wp 180 160 220 164 197 133 112 112 281 321 290 0.54278 1.3985 -1.5492 1.0907e-08 TRUE
6 500299 500451 348 20 290657 290811 222 8 wp 169 100 152 167 170 109 48 60 227 196 168 1.1898 1.843 -1.7524 5.4399e-05 FALSE
6 500482 500642 349 20 290484 290624 221 8 wp 213 122 206 152 186 110 39 35 143 160 121 2.1095 1.9334 -2.195 2.1171e-05 FALSE
6 501285 501410 354 20 289653 289845 216 8 wp 126 117 159 196 203 161 101 98 252 245 310 0.23724 1.4191 -0.90435 2.1817e-05 FALSE
6 501604 501750 356 20 289333 289483 213 8 wp 206 199 264 207 208 221 223 202 282 277 347 -0.12161 0.49269 -0.52257 0.0045339 FALSE
6 501765 501924 357 20 289181 289338 212 8 wp 181 135 188 177 163 128 166 120 198 202 194 0.060691 0.47107 -0.55213 0.021821 FALSE
6 502060 502206 358 20 288896 289055 211 8 wp 194 81 143 117 155 85 30 14 136 144 125 2.5413 2.6466 -2.8867 2.6357e-05 FALSE
6 502244 502378 359 20 288727 288849 210 8 wp 198 190 225 166 184 166 162 140 192 168 172 0.25387 0.22266 -0.43787 0.032801 FALSE
6 502385 502548 360 20 288560 288717 209 8 wp 209 143 188 172 166 138 50 39 86 103 92 1.8543 1.0757 -1.244 0.0020247 FALSE
6 502576 502724 362 20 288405 288530 208 8 wp 211 235 268 236 224 150 168 106 127 153 162 0.62504 0.11115 -0.3106 0.19399 FALSE
6 502738 502896 364 20 288234 288390 206 8 wp 176 166 223 153 204 132 90 56 111 102 93 1.19 0.4865 -0.66294 0.0098413 FALSE
6 503597 503757 375 20 287346 287503 196 8 wp 174 189 270 217 239 195 133 117 98 77 125 0.55663 -0.33878 0.42573 0.051899 FALSE
6 504114 504262 380 20 286870 287037 191 8 wp 113 170 196 169 177 201 146 113 127 87 134 0.10777 -0.17209 0.42079 0.12202 FALSE
6 504824 504991 387 20 286106 286252 184 8 wp 145 197 232 226 202 164 279 258 224 188 257 -0.68737 -0.28596 0.37275 0.045518 FALSE
6 504988 505171 388 20 285939 286069 182 8 wp 156 245 284 188 181 199 441 338 219 179 246 -0.96477 -0.86877 0.65329 0.00071305 FALSE
6 505353 505503 391 20 285599 285760 178 8 wp 124 210 245 226 213 157 243 214 172 142 182 -0.44949 -0.48237 0.57274 0.013657 FALSE
6 505516 505672 393 20 285430 285558 177 8 wp 170 159 192 141 135 154 91 103 103 116 107 0.64793 0.14726 -0.38658 0.12849 FALSE
6 505893 506054 394 20 285051 285201 176 8 wp 195 221 288 259 300 228 340 274 327 296 326 -0.57904 0.03594 0.16607 0.34855 FALSE
6 506062 506216 395 20 284914 285040 175 8 wp 138 230 257 196 195 180 530 387 285 214 277 -1.3291 -0.83174 0.7518 9.7689e-05 FALSE
6 506225 506365 396 20 284742 284874 174 8 wp 215 255 348 249 269 247 590 423 381 315 399 -1.0829 -0.47689 0.43023 0.010728 FALSE
6 506385 506535 397 20 284575 284718 173 8 wp 165 167 227 178 175 166 193 172 244 275 284 -0.1634 0.54383 -0.60774 0.0016253 FALSE
6 506537 506683 398 20 284422 284564 172 8 wp 124 188 204 203 170 189 312 261 261 183 276 -0.93021 -0.27279 0.44538 0.039234 FALSE
6 506712 506864 399 20 284244 284405 171 8 wp 85 81 121 115 106 70 172 132 110 141 129 -0.85772 -0.26096 0.31876 0.267 FALSE
6 507004 507158 400 20 283947 284096 170 8 wp 262 347 430 353 348 277 571 450 354 331 386 -0.75356 -0.5229 0.48061 0.0030631 FALSE
6 507173 507316 401 20 283783 283931 169 8 wp 157 203 271 194 199 188 417 352 253 253 278 -1.0698 -0.5661 0.49832 0.0056729 FALSE
6 507333 507494 402 20 283616 283758 168 8 wp 131 187 203 162 167 202 555 463 315 174 308 -1.7441 -0.96191 1.0433 0.00020834 FALSE
6 507511 507635 403 20 283472 283594 167 8 wp 132 131 172 178 180 163 297 221 203 227 275 -1.0201 -0.14462 0.44489 0.021069 FALSE
6 507644 507808 404 20 283294 283459 166 8 wp 134 186 250 176 203 217 497 401 228 180 274 -1.4415 -0.99635 1.1201 1.8108e-08 TRUE
6 507818 507968 405 20 283164 283318 165 8 wp 108 158 185 170 184 159 424 322 195 176 268 -1.5016 -0.81864 1.0509 8.8304e-08 TRUE
6 507979 508118 406 20 282989 283150 164 8 wp 101 138 168 189 192 160 199 162 149 150 200 -0.60606 -0.12874 0.58429 0.0057856 FALSE
6 508108 508269 407 20 282848 282996 163 8 wp 103 148 162 133 118 163 238 179 131 107 136 -0.78588 -0.74884 0.80653 0.0010837 FALSE
6 508261 508395 408 20 282710 282840 162 8 wp 132 121 152 130 160 133 94 72 81 104 106 0.52399 0.22348 -0.12847 0.66041 FALSE
6 508401 508556 409 20 282539 282701 161 8 wp 120 107 137 118 129 94 41 21 77 81 73 1.807 1.328 -1.3963 0.00078268 FALSE
6 508686 508842 410 20 282283 282440 160 8 wp 177 188 255 192 212 182 169 159 154 154 184 0.13617 -0.014613 -0.02311 0.90881 FALSE
6 508893 509017 412 20 282092 282239 158 8 wp 168 132 187 161 184 174 146 136 165 158 198 0.016008 0.28541 -0.15713 0.46192 FALSE
6 509383 509517 416 20 281586 281723 152 8 wp 141 185 217 177 172 144 229 178 240 256 273 -0.35836 0.3288 -0.42611 0.027286 FALSE
6 509537 509700 417 20 281404 281566 151 8 wp 130 233 244 228 192 208 430 349 303 278 309 -1.1401 -0.40046 0.50056 0.0057959 FALSE
6 510034 510186 419 20 280921 281046 149 8 wp 146 223 248 183 160 138 427 262 207 199 240 -0.92251 -0.66966 0.35669 0.18489 FALSE
6 510153 510299 420 20 280808 280952 148 8 wp 114 131 168 160 143 159 322 234 260 245 241 -1.1994 -0.16097 0.3697 0.056188 FALSE
6 510399 510537 421 20 280564 280704 147 8 wp 170 207 246 219 217 190 256 240 233 233 225 -0.45194 -0.11786 0.16611 0.37008 FALSE
6 510547 510703 422 20 280402 280554 146 8 wp 232 255 339 314 285 220 601 500 321 252 347 -1.1927 -0.85822 0.88627 1.457e-07 TRUE
6 510712 510856 423 20 280246 280389 145 8 wp 170 195 264 197 196 196 334 296 259 225 285 -0.78557 -0.31216 0.26635 0.14322 FALSE
6 510862 511039 424 20 280063 280239 144 8 wp 163 266 221 233 227 230 680 511 281 223 329 -1.6337 -1.1107 1.2329 3.7378e-09 TRUE
6 511031 511172 425 20 279931 280057 143 8 wp 128 158 207 148 185 148 330 255 176 214 206 -1.0238 -0.55923 0.56931 0.0031735 FALSE
6 511529 511685 427 20 279418 279574 141 8 wp 134 201 209 163 164 161 303 192 212 208 258 -0.62567 -0.12777 0.015843 0.9432 FALSE
6 511697 511839 428 20 279267 279401 140 8 wp 134 179 224 170 198 152 336 289 198 197 268 -1.0015 -0.51379 0.51221 0.0061812 FALSE
6 511872 512006 429 20 279105 279234 139 8 wp 104 191 260 184 176 146 465 342 217 154 233 -1.3351 -1.013 0.94621 0.00030144 FALSE
6 512008 512142 430 20 278965 279113 138 8 wp 78 119 129 137 125 155 209 150 165 116 176 -0.91005 -0.24586 0.65439 0.012323 FALSE
6 512186 512377 433 20 278773 278935 137 8 wp 172 243 259 176 166 178 349 302 178 158 210 -0.7269 -0.85289 0.5235 0.0049018 FALSE
6 512337 512461 434 20 278644 278794 135 8 wp 109 141 190 165 159 162 171 153 169 124 185 -0.3454 -0.04215 0.23867 0.27233 FALSE
6 512490 512624 436 20 278482 278632 134 8 wp 143 133 186 152 181 107 80 60 125 122 174 0.95253 0.99365 -1.0331 0.00016663 FALSE
6 512642 512824 438 20 278326 278468 133 8 wp 166 160 194 130 129 122 137 133 130 110 122 0.17181 -0.17801 -0.23598 0.32276 FALSE
6 513094 513239 440 20 277872 278010 130 8 wp 147 210 301 196 206 167 233 192 208 216 242 -0.16117 0.055265 -0.20825 0.29479 FALSE
6 513272 513417 442 20 277678 277828 129 8 wp 205 194 264 193 223 199 199 182 210 148 171 0.02221 -0.12643 0.058392 0.76331 FALSE
6 513438 513589 443 20 277510 277657 128 8 wp 196 167 205 158 157 219 199 167 208 154 207 -0.12606 0.036024 -0.083998 0.78073 FALSE
6 513587 513724 444 20 277380 277513 127 8 wp 124 107 148 97 154 88 106 73 105 94 109 0.32179 0.19706 -0.33166 0.2883 FALSE
6 513895 514051 446 20 277049 277206 124 8 wp 131 141 189 142 157 133 79 75 78 68 63 0.79786 -0.15646 0.10668 0.72823 FALSE
6 514501 514620 453 20 276455 276602 116 8 wp 165 200 269 255 237 221 227 158 121 137 182 -0.05496 -0.39596 0.61437 0.0016738 FALSE
6 514812 514953 456 20 276130 276312 113 8 wp 129 167 178 191 209 190 125 109 122 125 138 0.24478 0.12343 0.23186 0.30449 FALSE
6 515150 515284 458 20 275822 275952 111 8 wp 204 201 236 223 230 209 164 115 136 138 152 0.43987 0.023646 0.056531 0.78332 FALSE
6 515305 515474 459 20 275668 275802 110 8 wp 165 217 185 190 198 220 188 173 158 110 130 -0.11233 -0.46201 0.59458 0.028867 FALSE
6 515485 515639 460 20 275466 275618 109 8 wp 172 200 209 170 163 174 87 59 112 104 91 1.2332 0.48876 -0.64835 0.0099038 FALSE
6 515780 515922 461 20 275183 275317 108 8 wp 144 143 152 176 185 173 87 50 112 94 123 0.93173 0.67914 -0.36757 0.16748 FALSE
6 517630 517786 464 20 273321 273475 105 8 wp 127 207 212 203 182 178 257 228 140 130 153 -0.6095 -0.79522 0.88458 9.1175e-06 TRUE
6 517791 517938 465 20 273161 273308 104 8 wp 140 200 285 226 237 223 458 302 149 142 217 -1.0643 -1.1679 1.3675 3.6182e-07 TRUE
6 517949 518112 466 20 272993 273151 103 8 wp 106 121 191 153 168 142 142 164 135 98 126 -0.35603 -0.38349 0.58653 0.01995 FALSE
6 518107 518249 467 20 272840 272977 102 8 wp 84 111 141 116 105 126 132 99 82 75 96 -0.23778 -0.4601 0.56469 0.077586 FALSE
6 518265 518403 468 20 272682 272833 101 8 wp 119 120 155 140 130 153 156 112 133 128 139 -0.2104 -0.0089201 0.15707 0.51978 FALSE
6 518422 518576 469 20 272534 272686 100 8 wp 87 159 173 160 165 160 194 161 135 105 175 -0.54684 -0.37793 0.64405 0.015754 FALSE
6 518588 518736 470 20 272376 272517 99 8 wp 128 221 274 213 223 240 376 296 253 204 289 -0.89903 -0.44638 0.62956 0.0059664 FALSE
6 518907 519031 472 20 272074 272212 97 8 wp 136 151 185 172 161 139 225 221 246 229 267 -0.69937 0.13234 -0.093292 0.63285 FALSE
6 519068 519216 473 20 271889 272031 96 8 wp 160 119 192 129 137 117 102 83 145 141 140 0.57695 0.61297 -0.87342 0.00056241 FALSE
6 519576 519730 475 20 271373 271524 93 8 wp 157 205 307 212 185 179 369 257 206 183 264 -0.6886 -0.52886 0.37502 0.10379 FALSE
6 519764 519904 476 20 271201 271346 92 8 wp 127 192 223 200 188 179 382 272 214 152 228 -1.0448 -0.73149 0.8461 3.5564e-05 FALSE
6 519929 520056 477 20 271050 271203 91 8 wp 154 182 232 201 202 171 309 252 209 215 244 -0.75909 -0.34088 0.39916 0.032164 FALSE
6 520071 520209 478 20 270902 271035 90 8 wp 136 153 182 159 152 123 95 102 140 134 164 0.47551 0.54783 -0.62947 0.0091779 FALSE
6 520207 520356 479 20 270761 270896 89 8 wp 178 202 240 203 222 193 273 222 192 172 245 -0.44706 -0.29839 0.33295 0.075524 FALSE
6 520730 520870 484 20 270234 270383 85 8 wp 135 140 169 158 135 165 156 143 129 104 116 -0.20414 -0.37599 0.46408 0.048018 FALSE
6 520869 521006 485 20 270099 270260 84 8 wp 189 128 160 183 186 184 83 71 109 105 124 0.88208 0.53798 -0.30696 0.35451 FALSE
6 521323 521453 487 20 269656 269810 82 8 wp 219 245 284 170 219 165 181 159 194 159 174 0.36459 0.035857 -0.43421 0.026898 FALSE
6 521468 521630 488 20 269474 269637 81 8 wp 195 212 213 204 191 155 247 196 243 260 255 -0.27592 0.1865 -0.33238 0.076628 FALSE
6 521636 521793 489 20 269327 269487 80 8 wp 150 119 171 141 200 172 172 156 245 216 233 -0.34907 0.48431 -0.22595 0.26791 FALSE
6 521804 521958 490 20 269149 269325 79 8 wp 186 185 212 210 196 210 240 175 324 252 305 -0.27055 0.49504 -0.37906 0.041971 FALSE
6 521963 522090 491 20 269021 269147 78 8 wp 142 149 195 170 209 124 111 74 201 160 163 0.62669 0.91735 -0.83508 0.00074695 FALSE
6 522109 522259 492 20 268847 268997 77 8 wp 157 220 247 255 251 212 270 234 205 167 191 -0.47102 -0.43724 0.68195 0.00024428 FALSE
6 522284 522408 493 20 268701 268844 76 8 wp 161 132 171 158 163 121 140 105 124 87 120 0.16208 -0.16034 0.11616 0.63912 FALSE
6 522419 522580 495 20 268521 268685 75 8 wp 120 160 178 161 166 180 130 77 116 130 105 0.38507 0.19049 0.0041382 0.98779 FALSE
6 522590 522722 496 20 268384 268513 74 8 wp 131 184 172 192 171 153 138 116 118 99 115 0.17093 -0.20915 0.32611 0.16289 FALSE
6 522742 522860 497 20 268246 268394 73 8 wp 167 116 156 161 187 118 106 88 123 95 102 0.42371 0.12764 -0.029992 0.92804 FALSE
6 522880 523049 498 20 268050 268204 72 8 wp 229 217 298 239 247 201 144 102 154 158 132 0.82859 0.26845 -0.34538 0.08958 FALSE
6 523061 523205 499 20 267904 268025 71 8 wp 155 92 136 109 118 83 14 16 54 71 49 2.9135 1.9455 -2.243 0.00012703 FALSE
6 523300 523461 500 20 267644 267798 70 8 wp 193 182 222 187 200 166 282 210 223 255 321 -0.48161 0.11 -0.18915 0.37775 FALSE
6 523639 523795 502 20 267316 267468 68 8 wp 188 207 226 187 192 161 328 314 255 224 281 -0.82255 -0.35995 0.19107 0.29628 FALSE
6 523812 523954 503 20 267153 267299 67 8 wp 221 180 206 185 225 177 167 144 211 240 245 0.20902 0.5704 -0.60062 0.015287 FALSE
6 523968 524122 504 20 266992 267134 66 8 wp 193 181 240 187 172 168 163 128 156 158 161 0.30827 0.11732 -0.29857 0.15269 FALSE
6 524304 524444 507 20 266666 266796 62 8 wp 178 202 210 171 206 160 196 133 133 106 138 0.08548 -0.39212 0.28615 0.17781 FALSE
6 524481 524607 509 20 266499 266620 60 8 wp 150 172 200 161 193 138 163 118 104 103 124 0.1273 -0.35281 0.30162 0.1882 FALSE
6 524640 524784 510 20 266322 266444 59 8 wp 160 179 196 169 165 155 107 78 133 142 145 0.76899 0.59602 -0.69054 0.0031318 FALSE
6 524811 524957 511 20 266162 266290 58 8 wp 216 223 270 206 241 158 189 150 172 230 196 0.29769 0.237 -0.43796 0.084103 FALSE
6 525048 525235 512 20 265867 266036 57 8 wp 215 203 281 199 232 184 223 198 187 231 210 -0.045428 -0.014026 -0.13221 0.50049 FALSE
6 526058 526225 520 20 264883 265046 46 8 wp 169 188 200 184 216 171 268 252 255 206 284 -0.67342 -0.08548 0.15284 0.41211 FALSE
6 526233 526377 521 20 264725 264860 45 8 wp 135 174 229 173 206 177 249 200 221 213 304 -0.5206 0.11975 -0.022622 0.91172 FALSE
6 526619 526775 526 20 264348 264490 39 8 wp 144 194 281 232 251 209 411 267 212 178 270 -0.91076 -0.62577 0.84563 0.00053789 FALSE
6 527143 527285 530 20 263822 263958 32 8 wp 128 186 217 160 167 148 317 254 177 124 185 -0.88326 -0.83063 0.7165 0.00027326 FALSE
6 527299 527431 531 20 263678 263805 31 8 wp 155 163 171 178 176 121 232 196 227 182 240 -0.57289 0.0022036 -0.018534 0.92566 FALSE
6 527462 527600 532 20 263505 263643 30 8 wp 136 162 203 170 194 142 232 226 251 252 300 -0.65462 0.20846 -0.15405 0.41955 FALSE
6 527614 527760 533 20 263349 263488 29 8 wp 118 156 201 297 281 243 418 296 321 309 423 -1.3618 -0.029142 0.86618 8.5884e-06 TRUE
6 527788 527930 534 20 263180 263342 28 8 wp 186 247 291 239 246 263 516 417 292 272 333 -1.1427 -0.65101 0.74733 1.6222e-05 FALSE
6 527940 528103 535 20 263006 263151 27 8 wp 183 194 218 185 180 174 190 160 188 171 157 -0.0022767 -0.031327 -0.075896 0.70677 FALSE
6 528188 528337 536 20 262774 262922 26 8 wp 220 231 272 226 233 175 430 346 297 263 327 -0.86984 -0.40177 0.2444 0.16774 FALSE
6 528358 528514 537 20 262596 262751 25 8 wp 138 182 176 219 180 220 356 309 389 348 418 -1.1936 0.19871 0.16151 0.37197 FALSE
6 528500 528676 539 20 262461 262589 24 8 wp 131 255 199 186 190 167 494 415 288 228 325 -1.4053 -0.71374 0.64102 0.0069725 FALSE
6 528658 528811 540 20 262298 262450 23 8 wp 183 165 268 191 249 197 225 201 256 262 271 -0.25165 0.29446 -0.20028 0.2818 FALSE
6 528847 529020 541 20 262106 262264 22 8 wp 159 169 220 187 173 138 294 226 234 202 241 -0.69595 -0.21126 0.11214 0.55574 FALSE
6 529325 529461 543 20 261649 261804 20 8 wp 184 177 251 184 187 179 214 181 219 184 203 -0.14502 0.0225 -0.13254 0.49484 FALSE
6 529470 529612 544 20 261475 261629 19 8 wp 157 205 227 171 179 195 375 311 197 159 190 -0.9941 -0.92507 0.85831 4.0872e-06 TRUE
6 529652 529808 545 20 261302 261448 18 8 wp 146 175 171 165 134 169 335 305 172 176 219 -1.1494 -0.77508 0.74074 0.00028736 FALSE
6 529829 529959 546 20 261158 261274 17 8 wp 182 174 239 179 178 179 219 162 148 149 170 -0.12594 -0.29526 0.18775 0.35375 FALSE
6 529968 530118 547 20 261005 261142 16 8 wp 151 216 249 172 184 179 258 230 193 135 178 -0.44657 -0.54894 0.39364 0.042225 FALSE
6 530290 530446 550 20 260666 260823 12 8 wp 152 184 259 203 209 218 187 125 132 99 118 0.1554 -0.4255 0.56331 0.0076852 FALSE
6 530600 530748 552 20 260366 260511 8 8 wp 176 218 252 203 207 203 141 114 87 125 87 0.56753 -0.35401 0.32206 0.14698 FALSE
6 426797 426947 2 20 364096 364242 217 9 wp 204 146 228 194 232 169 89 70 260 242 229 1.0969 1.6134 -1.5422 6.7986e-09 TRUE
6 426968 427122 3 20 363922 364074 216 9 wp 183 188 212 181 167 146 134 110 197 204 221 0.49094 0.75804 -0.96526 3.8271e-06 TRUE
6 427397 427545 5 20 363498 363641 214 9 wp 173 191 239 223 221 159 72 62 85 91 83 1.3945 0.35949 -0.32386 0.19696 FALSE
6 427565 427701 6 20 363297 363476 213 9 wp 130 116 149 132 139 109 38 35 80 78 56 1.6667 0.96305 -0.99061 0.010073 FALSE
6 427887 428033 9 20 363030 363164 211 9 wp 167 155 175 153 160 170 64 60 102 87 101 1.2386 0.62675 -0.6358 0.021722 FALSE
6 429200 429358 26 20 361688 361840 195 9 wp 199 221 285 205 224 223 118 123 64 78 87 0.76372 -0.67504 0.60893 0.0065092 FALSE
6 429359 429513 27 20 361527 361675 194 9 wp 149 180 265 201 189 183 116 93 76 67 92 0.7201 -0.42647 0.43104 0.073671 FALSE
6 429681 429839 30 20 361221 361348 192 9 wp 148 137 190 153 156 140 74 49 76 63 69 1.1853 0.17272 -0.21409 0.49467 FALSE
6 429848 429996 31 20 361045 361208 191 9 wp 130 160 209 182 198 189 101 92 108 90 90 0.58566 -0.018796 0.2586 0.2918 FALSE
6 430008 430146 32 20 360897 361033 190 9 wp 176 152 255 194 248 189 100 62 124 136 110 1.0767 0.61731 -0.45691 0.097087 FALSE
6 430150 430295 33 20 360718 360870 189 9 wp 142 202 261 212 247 221 233 142 199 170 173 -0.082277 -0.046311 0.26983 0.2305 FALSE
6 430289 430455 34 20 360587 360748 188 9 wp 168 195 235 201 214 158 175 147 180 198 224 0.11834 0.30924 -0.33382 0.092962 FALSE
6 430482 430620 35 20 360417 360551 187 9 wp 170 250 261 253 256 202 357 333 253 197 298 -0.80085 -0.49114 0.59208 0.0029018 FALSE
6 430792 430939 37 20 360102 360248 185 9 wp 206 206 257 182 209 177 297 213 330 279 318 -0.37253 0.27388 -0.47334 0.0096189 FALSE
6 430943 431093 38 20 359931 360073 184 9 wp 186 131 190 144 176 119 50 55 161 164 138 1.4992 1.5424 -1.7308 1.2149e-06 TRUE
6 431412 431562 40 20 359482 359624 182 9 wp 169 142 212 174 183 161 119 82 105 108 120 0.61343 0.14203 -0.11622 0.62795 FALSE
6 432058 432215 49 20 358827 358960 175 9 wp 135 182 198 154 176 151 138 85 67 57 70 0.44602 -0.78375 0.72612 0.0068496 FALSE
6 432228 432362 51 20 358683 358801 173 9 wp 141 133 142 97 106 96 69 44 56 52 52 1.1385 -0.076914 -0.3771 0.35247 FALSE
6 432482 432635 53 20 358408 358557 169 9 wp 183 173 229 172 206 162 101 96 91 97 101 0.79424 -0.044127 -0.035676 0.88091 FALSE
6 432639 432778 54 20 358256 358406 167 9 wp 133 102 156 148 152 120 45 28 60 74 59 1.6628 0.82891 -0.69332 0.069769 FALSE
6 433429 433587 64 20 357451 357580 157 9 wp 151 142 178 156 135 177 134 127 161 147 152 0.078004 0.21953 -0.18543 0.4281 FALSE
6 433764 433912 66 20 357131 357277 154 9 wp 210 262 273 231 238 234 363 269 261 225 276 -0.52647 -0.32066 0.27519 0.12412 FALSE
6 434105 434263 68 20 356790 356914 152 9 wp 142 171 219 180 183 194 208 181 179 149 189 -0.32913 -0.18819 0.30384 0.13079 FALSE
6 434383 434543 69 20 356505 356655 151 9 wp 209 162 198 181 193 171 120 88 154 173 139 0.70408 0.58559 -0.62694 0.036083 FALSE
6 434573 434733 70 20 356308 356465 150 9 wp 217 224 241 243 259 193 373 295 288 226 294 -0.73177 -0.32079 0.37478 0.036081 FALSE
6 434906 435060 72 20 355984 356128 148 9 wp 135 199 205 189 185 226 444 394 361 286 405 -1.4154 -0.27623 0.4805 0.020352 FALSE
6 435066 435230 73 20 355810 355971 147 9 wp 199 277 317 316 331 223 860 591 435 403 541 -1.6391 -0.65977 0.83155 0.00010783 FALSE
6 435236 435378 74 20 355670 355802 146 9 wp 173 190 217 199 216 162 164 150 246 268 273 0.11208 0.73121 -0.70585 0.00027127 FALSE
6 435606 435736 76 20 355299 355431 144 9 wp 180 178 234 187 169 171 283 226 347 267 280 -0.55334 0.22047 -0.34679 0.060976 FALSE
6 435758 435918 77 20 355098 355252 143 9 wp 159 174 201 179 163 225 363 262 306 250 342 -0.9887 -0.068604 0.2028 0.36421 FALSE
6 435982 436165 79 20 354910 355058 142 9 wp 154 147 158 127 124 120 104 75 122 133 144 0.60486 0.56994 -0.84938 0.001227 FALSE
6 436162 436319 80 20 354721 354877 141 9 wp 189 186 226 207 196 148 201 131 198 187 217 0.097098 0.27366 -0.3678 0.064257 FALSE
6 436324 436474 82 20 354566 354710 140 9 wp 183 191 210 193 202 173 249 208 279 184 254 -0.41248 0.050101 -0.058369 0.75671 FALSE
6 436669 436823 84 20 354227 354373 138 9 wp 110 240 232 233 173 201 614 421 226 160 252 -1.6053 -1.2896 1.4101 1.1969e-05 FALSE
6 437020 437164 87 20 353876 354037 136 9 wp 182 132 181 180 163 169 84 71 155 129 141 0.91455 0.86055 -0.78178 0.0037936 FALSE
6 437468 437624 90 20 353415 353573 133 9 wp 162 243 285 226 235 179 342 254 183 158 203 -0.56538 -0.72299 0.65957 0.00034452 FALSE
6 437649 437787 92 20 353251 353404 132 9 wp 110 141 152 189 180 144 154 112 172 160 171 -0.16757 0.33142 0.052636 0.81317 FALSE
6 438139 438294 96 20 352752 352902 128 9 wp 138 128 158 129 162 95 117 90 155 145 134 0.27107 0.48108 -0.59195 0.019316 FALSE
6 438746 438894 99 20 352170 352312 125 9 wp 119 114 160 121 94 84 64 70 105 131 137 0.76498 0.87517 -1.2294 0.0001093 FALSE
6 439299 439462 105 20 351572 351732 118 9 wp 153 219 249 220 228 218 435 325 229 229 297 -1.0646 -0.60048 0.74821 3.0018e-05 FALSE
6 439475 439619 106 20 351421 351543 117 9 wp 135 193 233 180 157 149 237 184 132 137 160 -0.36463 -0.56392 0.40565 0.049224 FALSE
6 440018 440174 109 20 350865 351005 109 9 wp 158 165 224 147 139 133 184 133 114 121 120 0.016089 -0.42188 0.081973 0.71722 FALSE
6 440350 440493 112 20 350572 350717 107 9 wp 147 179 235 208 203 172 233 172 147 124 204 -0.30539 -0.36565 0.46687 0.019617 FALSE
6 440482 440669 113 20 350428 350576 105 9 wp 161 170 218 175 157 155 161 145 126 93 121 0.065683 -0.44872 0.31813 0.1538 FALSE
6 440680 440826 114 20 350215 350353 103 9 wp 161 175 202 191 201 127 153 147 158 135 166 0.067172 0.01177 -0.034737 0.87047 FALSE
6 440840 441010 115 20 350058 350199 102 9 wp 163 135 187 134 151 89 61 55 106 120 90 1.2938 0.85895 -1.2116 0.00034843 FALSE
6 442107 442247 126 20 348799 348930 92 9 wp 127 171 215 203 163 134 230 193 182 132 192 -0.50423 -0.34179 0.35007 0.096988 FALSE
6 442705 442844 132 20 348199 348341 87 9 wp 100 189 168 163 179 111 184 188 126 92 123 -0.49179 -0.73809 0.75715 0.02601 FALSE
6 443304 443440 138 20 347607 347729 81 9 wp 124 118 168 114 144 139 129 125 104 89 96 -0.092644 -0.41496 0.41476 0.12502 FALSE
6 444685 444830 147 20 346215 346340 69 9 wp 102 184 196 164 195 166 461 389 235 186 274 -1.6015 -0.89153 1.0631 4.7383e-08 TRUE
6 445148 445286 151 20 345731 345885 63 9 wp 110 131 183 144 143 141 202 182 151 172 185 -0.64335 -0.19193 0.25664 0.23232 FALSE
6 445732 445872 153 20 345198 345343 59 9 wp 150 120 195 158 182 171 184 142 207 160 241 -0.26037 0.30182 -0.12118 0.57516 FALSE
6 445860 446012 155 20 345009 345157 58 9 wp 146 159 148 211 199 145 234 137 217 151 199 -0.44783 0.03169 0.27667 0.3215 FALSE
6 446314 446471 156 20 344571 344718 57 9 wp 115 142 113 210 173 176 172 127 167 144 210 -0.44248 0.20689 0.41237 0.091455 FALSE
6 446523 446656 157 20 344390 344517 56 9 wp 96 109 115 124 131 97 122 85 120 85 122 -0.12846 0.067765 0.097087 0.75271 FALSE
6 446750 446892 159 20 344150 344282 53 9 wp 101 103 132 118 125 86 122 125 126 113 144 -0.33914 0.025754 -0.02293 0.93495 FALSE
6 446875 447058 160 20 344000 344134 52 9 wp 126 162 172 113 137 107 167 115 150 138 126 -0.057133 -0.028175 -0.30172 0.20932 FALSE
6 447055 447221 162 20 343841 343984 51 9 wp 144 218 247 198 206 186 300 225 203 189 234 -0.56132 -0.33717 0.33848 0.070217 FALSE
6 447226 447390 163 20 343670 343799 50 9 wp 171 177 217 156 171 169 157 127 128 122 121 0.22266 -0.20529 0.057717 0.79376 FALSE
6 447564 447709 164 20 343336 343472 49 9 wp 151 117 169 160 164 126 76 55 135 150 139 0.97534 1.1104 -1.0377 8.6143e-05 FALSE
6 447892 448048 166 20 342993 343145 47 9 wp 159 208 226 168 200 209 173 141 169 151 165 0.14486 0.034289 -0.029075 0.88703 FALSE
6 448064 448212 167 20 342842 342976 46 9 wp 104 146 177 153 138 129 141 113 98 94 105 -0.031308 -0.36642 0.39188 0.13488 FALSE
6 448579 448731 171 20 342315 342457 43 9 wp 136 125 168 111 143 138 87 88 91 66 77 0.51389 -0.18621 0.097416 0.75158 FALSE
6 449038 449188 174 20 341854 341986 40 9 wp 197 141 188 159 185 131 52 41 67 63 57 1.7479 0.42054 -0.55316 0.14808 FALSE
6 449344 449492 176 20 341576 341697 38 9 wp 145 164 208 194 180 169 89 51 76 60 95 1.1211 0.13539 -0.020636 0.93983 FALSE
6 449507 449663 177 20 341404 341538 36 9 wp 142 204 245 213 201 205 130 96 84 73 78 0.60887 -0.53297 0.65184 0.0053103 FALSE
6 450112 450264 183 20 340779 340932 27 9 wp 147 213 240 242 200 196 126 93 101 85 118 0.67938 -0.12005 0.25515 0.25984 FALSE
6 450271 450421 184 20 340621 340771 26 9 wp 201 132 195 146 177 126 36 37 95 99 82 2.0893 1.3238 -1.5411 0.00028936 FALSE
6 450676 450816 186 20 340228 340362 24 9 wp 217 83 131 110 143 65 58 30 164 223 127 1.6035 2.0071 -2.4818 0.0046464 FALSE
6 450828 450980 187 20 340062 340208 23 9 wp 240 311 367 278 332 253 776 510 410 393 436 -1.2503 -0.63264 0.58494 0.0026171 FALSE
6 450987 451139 188 20 339903 340030 22 9 wp 140 174 216 183 156 150 413 345 292 309 351 -1.2946 -0.26487 0.19369 0.28903 FALSE
6 451153 451293 189 20 339747 339883 21 9 wp 198 236 243 233 227 211 296 254 276 313 339 -0.469 0.16138 -0.13982 0.43808 FALSE
6 451304 451465 190 20 339591 339737 20 9 wp 164 130 200 123 176 110 91 100 196 220 175 0.5839 1.0313 -1.2742 0.00027954 FALSE
6 451558 451707 191 20 339346 339484 19 9 wp 198 168 244 194 193 153 240 203 248 277 260 -0.31149 0.23566 -0.37553 0.054268 FALSE
6 451733 451873 192 20 339169 339308 18 9 wp 170 174 240 200 181 174 409 356 316 247 335 -1.1688 -0.36988 0.34056 0.059249 FALSE
6 451906 452050 193 20 339010 339160 17 9 wp 182 193 226 184 207 171 337 254 293 272 357 -0.74095 0.049128 -0.11081 0.5433 FALSE
6 452054 452209 194 20 338828 338982 16 9 wp 189 177 217 189 221 179 271 252 265 296 299 -0.61601 0.12184 -0.074419 0.68573 FALSE
6 452226 452402 195 20 338658 338818 15 9 wp 147 207 229 183 224 187 270 207 199 205 207 -0.48348 -0.23072 0.3003 0.11311 FALSE
6 412022 412177 2 20 378817 378955 77 10 wp 175 129 196 164 170 138 73 62 179 168 196 1.1201 1.4131 -1.4632 7.8409e-10 TRUE
6 412192 412352 3 20 378667 378807 76 10 wp 183 194 266 207 200 191 205 175 206 166 246 -0.020192 0.101 -0.15996 0.40509 FALSE
6 412360 412516 4 20 378482 378637 75 10 wp 266 186 219 194 233 154 93 65 159 168 162 1.354 1.051 -1.259 0.0016049 FALSE
6 412503 412647 5 20 378349 378494 74 10 wp 143 188 213 235 241 180 118 76 162 152 148 0.72017 0.66849 -0.36048 0.099315 FALSE
6 412669 412831 6 20 378170 378329 73 10 wp 228 308 348 283 303 260 182 132 134 121 133 0.72168 -0.28356 0.26283 0.17446 FALSE
6 412990 413154 9 20 377855 378005 71 10 wp 155 235 246 222 233 211 121 108 98 80 94 0.69474 -0.34945 0.45966 0.039479 FALSE
6 413155 413279 10 20 377723 377859 70 10 wp 133 127 188 153 176 162 67 47 69 56 58 1.2021 0.096025 0.083987 0.79473 FALSE
6 413790 413939 14 20 377054 377242 61 10 wp 163 192 233 253 266 279 117 90 79 63 94 0.73356 -0.40618 0.89361 8.0249e-05 FALSE
6 413977 414127 17 20 376878 377014 59 10 wp 136 193 201 169 166 171 76 86 61 28 50 0.92316 -0.8357 0.81347 0.0059392 FALSE
6 414136 414286 18 20 376708 376862 57 10 wp 137 178 234 225 212 217 108 75 64 55 51 0.80729 -0.69211 0.99884 9.2375e-05 FALSE
6 414315 414447 19 20 376521 376691 56 10 wp 139 148 169 185 193 176 48 46 64 47 66 1.5066 0.30973 0.005741 0.9856 FALSE
6 414464 414588 20 20 376399 376576 55 10 wp 178 133 220 202 208 204 44 30 66 54 61 2.0746 0.70092 -0.44791 0.14112 FALSE
6 414622 414761 22 20 376210 376356 54 10 wp 144 180 249 206 232 150 111 79 56 70 66 0.81211 -0.56874 0.65132 0.014541 FALSE
6 415672 415820 36 20 375175 375322 39 10 wp 225 210 243 264 234 226 197 124 119 120 136 0.32595 -0.35885 0.48462 0.016097 FALSE
6 415837 415992 37 20 375004 375161 38 10 wp 212 236 325 261 295 230 197 126 181 169 156 0.48828 0.066379 0.0020016 0.99166 FALSE
6 416003 416173 38 20 374837 374993 37 10 wp 225 118 179 148 177 128 34 22 122 119 102 2.4925 2.0414 -2.2446 9.6775e-05 FALSE
6 416328 416477 39 20 374525 374667 36 10 wp 162 149 173 196 168 159 148 124 210 234 202 0.068714 0.66101 -0.52001 0.030066 FALSE
6 416500 416645 40 20 374355 374495 35 10 wp 156 134 224 174 213 122 140 125 142 143 160 0.17062 0.15112 -0.12742 0.61842 FALSE
6 416675 416828 41 20 374177 374320 34 10 wp 153 185 213 158 218 184 216 189 207 184 243 -0.33155 0.047261 0.016523 0.93225 FALSE
6 416835 416991 42 20 374024 374165 33 10 wp 109 149 178 180 174 186 165 158 186 174 218 -0.35213 0.23786 0.12043 0.5639 FALSE
6 416989 417135 43 20 373863 374003 32 10 wp 129 181 204 183 269 167 144 87 132 136 151 0.39104 0.28237 0.022494 0.93958 FALSE
6 417300 417423 46 20 373575 373699 30 10 wp 119 120 165 162 179 95 128 80 100 75 109 0.19519 -0.1369 0.27654 0.37443 FALSE
6 418129 418285 59 20 372701 372865 18 10 wp 152 164 208 213 212 162 90 81 67 78 67 0.83827 -0.28198 0.48259 0.063162 FALSE
6 418329 418460 60 20 372539 372669 17 10 wp 161 174 174 164 179 193 82 65 60 69 59 1.0339 -0.23218 0.33946 0.22839 FALSE
6 418958 419102 63 20 371899 372034 12 10 wp 177 201 256 210 241 152 305 243 209 184 265 -0.56429 -0.3329 0.29686 0.10824 FALSE
6 419114 419261 64 20 371736 371880 11 10 wp 100 172 216 183 178 148 324 258 215 179 250 -1.0409 -0.45055 0.56484 0.0043729 FALSE
6 419278 419414 66 20 371582 371746 10 10 wp 116 171 226 188 171 197 357 277 202 195 279 -1.0915 -0.50285 0.68163 0.0030459 FALSE
6 419418 419566 67 20 371446 371574 9 10 wp 146 183 228 200 219 171 154 151 166 141 199 0.083521 0.12556 0.00028017 0.99891 FALSE
6 419593 419749 68 20 371257 371409 8 10 wp 145 179 172 242 243 211 173 106 145 147 163 0.076103 0.12366 0.39629 0.058015 FALSE
6 420225 420382 74 20 370597 370797 1 10 wp 134 161 196 258 269 225 118 106 102 88 105 0.35337 -0.20073 0.85702 0.00014155 FALSE
6 356082 356222 1 21 49899 50055 360 11 wp 171 225 258 219 200 211 545 470 323 250 350 -1.4126 -0.73863 0.73057 3.0688e-05 FALSE
6 356233 356389 2 21 49751 49903 359 11 wp 221 240 326 237 254 193 394 305 225 274 269 -0.6041 -0.45026 0.28969 0.10322 FALSE
6 356418 356561 3 21 49577 49718 358 11 wp 160 213 231 227 197 193 224 203 272 229 161 -0.27932 0.042957 0.030061 0.9253 FALSE
6 356705 356843 4 21 49294 49428 357 11 wp 188 246 262 235 271 227 301 244 251 257 251 -0.41827 -0.1117 0.22444 0.21411 FALSE
6 356866 357045 5 21 49118 49268 356 11 wp 137 213 260 213 217 161 502 370 207 175 265 -1.2955 -1.0244 1.0275 1.2273e-06 TRUE
6 357042 357207 6 21 48927 49091 355 11 wp 93 151 165 152 156 151 402 307 270 168 247 -1.5701 -0.64709 0.86354 0.00025547 FALSE
6 357238 357378 7 21 48735 48896 354 11 wp 115 177 184 168 194 184 314 273 249 211 268 -1.0806 -0.28838 0.53089 0.0046722 FALSE
6 357568 357725 11 21 48409 48561 351 11 wp 151 161 176 140 164 144 185 141 169 157 166 -0.1806 0.0045452 -0.094695 0.66014 FALSE
6 358055 358216 13 21 47926 48073 347 11 wp 105 132 201 200 171 178 347 261 238 167 213 -1.2564 -0.56934 0.95227 1.3385e-06 TRUE
6 358233 358381 15 21 47756 47898 345 11 wp 144 190 218 196 187 219 431 357 217 211 275 -1.2897 -0.76112 0.93476 2.6176e-07 TRUE
6 358408 358557 16 21 47580 47726 344 11 wp 107 174 186 152 150 151 435 284 238 186 231 -1.3889 -0.71755 0.7239 0.0028992 FALSE
6 358572 358736 17 21 47422 47568 343 11 wp 154 176 203 185 186 187 304 228 181 142 187 -0.7642 -0.65357 0.76054 8.5759e-05 FALSE
6 359138 359293 18 21 46819 46985 342 11 wp 229 149 221 170 151 153 70 51 138 129 120 1.5584 1.0948 -1.407 0.00025557 FALSE
6 359495 359649 20 21 46477 46629 340 11 wp 153 195 216 203 201 174 307 248 234 200 248 -0.74889 -0.29763 0.37208 0.045678 FALSE
6 359686 359831 21 21 46294 46436 339 11 wp 206 249 259 237 201 209 253 173 234 237 256 -0.014853 0.18659 -0.29183 0.11498 FALSE
6 359855 360021 22 21 46106 46264 338 11 wp 184 218 272 231 233 211 315 246 232 238 275 -0.50942 -0.18178 0.22778 0.20936 FALSE
6 360029 360183 23 21 45975 46093 337 11 wp 175 233 300 191 228 191 407 312 222 126 202 -0.8025 -0.98535 0.82108 0.00012625 FALSE
6 360217 360335 25 21 45787 45909 336 11 wp 138 175 217 169 200 136 146 117 135 119 116 0.23306 -0.098143 0.06889 0.76025 FALSE
6 360344 360486 26 21 45643 45781 335 11 wp 209 188 206 236 232 168 141 87 144 145 137 0.6604 0.32533 -0.23199 0.3697 FALSE
6 360671 360815 28 21 45310 45431 333 11 wp 143 176 202 177 193 159 235 161 194 147 165 -0.36982 -0.23316 0.29423 0.14755 FALSE
6 362834 362974 42 21 43129 43284 311 11 wp 160 191 253 236 259 182 231 149 164 168 180 -0.1015 -0.15219 0.35867 0.065532 FALSE
6 362974 363132 44 21 42992 43149 310 11 wp 166 165 243 180 199 198 204 185 220 137 182 -0.22313 -0.13331 0.19107 0.39156 FALSE
6 363138 363294 45 21 42827 42980 309 11 wp 170 210 250 249 223 183 247 213 247 204 245 -0.32387 1.9223e-05 0.096009 0.60518 FALSE
6 363300 363446 46 21 42678 42812 308 11 wp 198 187 226 173 197 148 132 143 183 190 245 0.37517 0.56168 -0.77058 0.00030758 FALSE
6 363469 363633 47 21 42489 42649 307 11 wp 267 249 296 212 264 210 339 222 264 304 327 -0.21668 0.095698 -0.3112 0.15183 FALSE
6 363642 363780 48 21 42344 42482 306 11 wp 179 245 233 201 210 205 211 204 246 199 258 -0.11159 0.15678 -0.21295 0.25599 FALSE
6 363902 364059 49 21 42062 42218 305 11 wp 202 245 300 243 261 201 404 303 296 271 290 -0.69254 -0.31041 0.26737 0.13082 FALSE
6 364235 364379 52 21 41746 41886 303 11 wp 167 244 245 212 220 189 267 195 281 227 279 -0.26154 0.17764 -0.21801 0.23744 FALSE
6 364389 364548 53 21 41584 41736 302 11 wp 161 208 241 205 214 189 248 246 262 221 261 -0.47978 -0.012622 0.050415 0.78542 FALSE
6 364560 364714 54 21 41412 41563 301 11 wp 191 164 199 173 166 149 75 65 130 143 137 1.2215 0.95907 -1.1138 4.7685e-06 TRUE
6 364725 364882 55 21 41252 41397 300 11 wp 142 159 218 160 182 173 100 101 137 141 122 0.58134 0.39694 -0.35886 0.12182 FALSE
6 365374 365526 60 21 40587 40752 294 11 wp 159 194 239 219 236 196 97 79 79 107 102 0.97317 0.12147 0.058435 0.80242 FALSE
6 365708 365883 64 21 40277 40406 289 11 wp 182 223 239 203 209 162 95 73 81 58 71 1.1717 -0.27151 0.13828 0.57864 FALSE
6 365894 366024 65 21 40102 40260 288 11 wp 213 238 259 232 262 216 118 67 103 72 89 1.1851 -0.071635 0.10386 0.64495 FALSE
6 366060 366208 66 21 39919 40087 287 11 wp 216 199 225 200 201 194 93 83 92 106 84 1.0997 0.089982 -0.16597 0.48485 FALSE
6 366228 366379 67 21 39742 39892 286 11 wp 247 217 250 229 243 141 58 38 103 102 103 2.1497 1.1011 -1.3123 0.0002732 FALSE
6 366706 366852 69 21 39272 39416 283 11 wp 127 151 190 177 169 125 166 149 197 181 213 -0.20932 0.30986 -0.26101 0.21553 FALSE
6 366866 367024 70 21 39103 39258 282 11 wp 149 183 219 200 172 191 332 304 247 201 249 -0.98775 -0.46918 0.5464 0.0030858 FALSE
6 367040 367166 71 21 38955 39085 281 11 wp 115 119 159 156 146 152 110 99 157 168 144 0.13242 0.57528 -0.32168 0.183 FALSE
6 367177 367336 73 21 38784 38944 280 11 wp 177 168 221 206 227 157 127 110 169 151 172 0.48325 0.45801 -0.36562 0.085839 FALSE
6 367363 367504 74 21 38621 38760 279 11 wp 174 137 196 162 212 158 88 82 125 115 103 0.80493 0.41826 -0.31844 0.22781 FALSE
6 367543 367696 75 21 38430 38582 278 11 wp 124 95 123 105 130 80 24 20 64 61 40 2.2024 1.3245 -1.4309 0.0039673 FALSE
6 367703 367868 76 21 38299 38442 277 11 wp 226 240 305 215 215 177 114 104 96 91 95 1.0455 -0.22479 -0.081815 0.71068 FALSE
6 367854 367982 77 21 38141 38298 276 11 wp 138 135 165 206 188 179 72 45 73 94 98 1.146 0.59808 -0.1749 0.53441 FALSE
6 369197 369344 93 21 36761 36937 262 11 wp 163 193 224 234 209 192 281 182 290 241 322 -0.43745 0.29432 -0.12404 0.50219 FALSE
6 369339 369512 94 21 36610 36778 261 11 wp 166 174 197 185 158 173 242 206 274 296 314 -0.5075 0.38783 -0.40776 0.030444 FALSE
6 369522 369673 95 21 36450 36594 260 11 wp 273 292 383 268 280 238 475 364 284 323 343 -0.59579 -0.40798 0.1793 0.29345 FALSE
6 369972 370121 97 21 36029 36172 258 11 wp 145 92 131 88 129 86 31 32 65 73 51 1.7851 0.99361 -1.2638 0.013368 FALSE
6 370125 370286 98 21 35840 35994 257 11 wp 217 218 233 189 210 223 131 87 115 120 147 0.86453 0.2235 -0.29374 0.22889 FALSE
6 370323 370453 99 21 35680 35802 256 11 wp 225 193 280 253 290 158 65 67 96 139 100 1.6195 0.7541 -0.72497 0.068921 FALSE
6 371254 371406 110 21 34692 34866 246 11 wp 169 226 273 284 273 243 108 103 104 85 101 0.87831 -0.14092 0.44721 0.039453 FALSE
6 372513 372661 127 21 33459 33605 228 11 wp 160 174 210 194 173 166 60 63 63 60 75 1.3654 0.083354 -0.073488 0.79596 FALSE
6 372844 373010 131 21 33110 33267 224 11 wp 133 145 163 170 154 143 56 60 75 69 52 1.1495 0.159 -0.04245 0.89547 FALSE
6 373009 373157 132 21 32972 33106 223 11 wp 163 123 178 141 180 150 38 30 64 68 69 2.0076 0.97417 -0.92152 0.0077041 FALSE
6 373154 373315 133 21 32806 32962 221 11 wp 150 147 192 184 198 174 109 68 95 88 93 0.7046 0.058389 0.16556 0.51483 FALSE
6 373311 373445 134 21 32671 32802 220 11 wp 127 163 225 201 212 171 73 56 106 83 91 1.2131 0.52619 -0.2938 0.26188 FALSE
6 373451 373599 135 21 32524 32667 219 11 wp 192 194 251 206 243 238 104 79 115 100 119 1.0296 0.27579 -0.12376 0.57964 FALSE
6 373629 373775 136 21 32346 32487 218 11 wp 206 169 243 234 284 202 163 124 170 163 186 0.33965 0.26392 -0.011188 0.9552 FALSE
6 373776 373921 137 21 32202 32362 217 11 wp 212 220 265 204 220 199 151 155 184 193 196 0.40979 0.30568 -0.43035 0.027974 FALSE
6 373941 374099 138 21 32024 32181 216 11 wp 145 125 184 140 174 123 91 88 173 159 170 0.56401 0.88954 -0.90878 0.00014607 FALSE
6 374105 374263 139 21 31861 32015 215 11 wp 185 193 242 200 236 151 210 147 257 273 234 0.032586 0.51967 -0.56771 0.015449 FALSE
6 374281 374433 140 21 31693 31819 214 11 wp 224 193 220 197 214 128 177 137 196 223 183 0.27025 0.35909 -0.59076 0.055936 FALSE
6 374723 374845 142 21 31282 31416 212 11 wp 150 173 225 173 192 155 295 212 267 214 308 -0.65921 0.045123 -0.077997 0.67774 FALSE
6 375248 375405 149 21 30718 30868 205 11 wp 158 201 252 212 240 158 229 167 248 264 297 -0.14857 0.44293 -0.40513 0.030847 FALSE
6 375891 376047 152 21 30078 30231 202 11 wp 171 238 269 225 213 220 341 307 244 261 279 -0.71619 -0.32124 0.32498 0.070731 FALSE
6 376054 376202 153 21 29922 30073 201 11 wp 145 163 168 187 161 142 98 89 130 148 177 0.58012 0.68587 -0.61398 0.0089207 FALSE
6 376218 376376 154 21 29744 29901 200 11 wp 137 167 175 181 225 170 156 129 144 132 167 -0.019703 0.040524 0.25826 0.23116 FALSE
6 376383 376517 156 21 29580 29740 198 11 wp 199 224 307 244 278 191 237 164 150 144 196 0.091402 -0.30027 0.30785 0.1054 FALSE
6 376557 376685 157 21 29439 29564 197 11 wp 107 202 169 147 154 161 140 120 89 74 93 0.10503 -0.62135 0.61604 0.071491 FALSE
6 376704 376865 158 21 29256 29416 196 11 wp 188 215 284 228 251 256 175 129 127 109 111 0.40184 -0.39769 0.54482 0.00756 FALSE
6 376901 377041 159 21 29058 29215 195 11 wp 220 127 196 175 202 136 42 20 60 99 70 2.4094 1.338 -1.413 0.012496 FALSE
6 377144 377292 161 21 28818 28976 193 11 wp 180 179 212 217 232 179 66 66 95 104 94 1.3409 0.55531 -0.38788 0.11585 FALSE
6 377649 377797 166 21 28334 28468 188 11 wp 139 221 273 232 238 204 113 106 82 71 85 0.7373 -0.48023 0.62543 0.011606 FALSE
6 377797 377933 167 21 28188 28322 187 11 wp 125 183 202 201 194 189 73 70 78 76 83 1.0512 0.13069 0.11204 0.67256 FALSE
6 377926 378073 169 21 28015 28170 186 11 wp 174 144 199 155 200 156 52 44 80 88 62 1.6617 0.67487 -0.66029 0.027836 FALSE
6 378249 378407 173 21 27698 27856 183 11 wp 171 146 194 199 161 202 121 99 143 117 121 0.4503 0.19976 -0.021515 0.93527 FALSE
6 378400 378560 174 21 27557 27697 182 11 wp 183 238 271 194 200 187 213 173 146 156 186 0.067593 -0.25507 0.046089 0.81379 FALSE
6 378561 378718 176 21 27405 27539 181 11 wp 163 123 183 137 161 82 89 78 128 128 124 0.7206 0.5937 -0.8787 0.007825 FALSE
6 378717 378885 177 21 27237 27395 180 11 wp 192 245 275 250 232 191 350 248 275 251 306 -0.51485 -0.11165 0.068644 0.70239 FALSE
6 379050 379194 179 21 26931 27071 178 11 wp 167 152 195 168 153 163 156 171 219 213 201 -0.12798 0.35047 -0.39905 0.069601 FALSE
6 379218 379368 180 21 26750 26902 177 11 wp 158 143 182 152 152 93 113 98 156 211 123 0.42745 0.641 -0.9051 0.046779 FALSE
6 379476 379624 181 21 26498 26646 176 11 wp 227 245 293 207 229 218 406 287 299 275 292 -0.62062 -0.26339 0.076973 0.66479 FALSE
6 379635 379791 183 21 26333 26485 175 11 wp 110 134 158 121 139 131 195 171 173 159 188 -0.64203 -0.090731 0.093991 0.66911 FALSE
6 379842 379984 184 21 26143 26302 174 11 wp 110 134 153 149 146 155 157 136 191 163 195 -0.33679 0.30865 -0.084195 0.70319 FALSE
6 380216 380370 187 21 25762 25902 172 11 wp 140 129 180 110 129 118 166 148 125 172 172 -0.26091 -0.013354 -0.27606 0.27638 FALSE
6 380364 380514 188 21 25607 25767 171 11 wp 79 125 141 134 110 112 244 205 140 127 156 -1.1615 -0.6824 0.77641 0.00071392 FALSE
6 381276 381439 196 21 24685 24848 163 11 wp 76 96 120 111 100 100 193 164 143 120 153 -1.0705 -0.37762 0.51619 0.047283 FALSE
6 382216 382370 199 21 23756 23903 161 11 wp 129 189 203 143 159 152 333 245 172 142 164 -0.92023 -0.86327 0.70942 0.00034784 FALSE
6 383128 383287 208 21 22837 22971 153 11 wp 95 106 133 101 97 83 144 122 102 60 99 -0.44823 -0.63252 0.42371 0.19373 FALSE
6 383768 383924 210 21 22204 22336 152 11 wp 118 161 173 167 138 166 348 283 232 208 239 -1.2544 -0.48782 0.59262 0.0019017 FALSE
6 383928 384064 211 21 22058 22191 151 11 wp 121 175 176 152 142 173 498 401 239 154 240 -1.7006 -1.1069 1.138 1.2059e-07 TRUE
6 384067 384213 212 21 21934 22053 150 11 wp 149 195 227 224 208 166 356 253 251 226 225 -0.8622 -0.37956 0.48651 0.0081855 FALSE
6 384811 384950 218 21 21200 21310 145 11 wp 119 159 198 166 183 141 234 171 181 143 164 -0.54201 -0.32056 0.4069 0.050414 FALSE
6 384965 385121 219 21 21005 21160 144 11 wp 121 208 240 184 181 261 329 256 167 125 187 -0.82679 -0.8869 1.0997 0.0014982 FALSE
6 385579 385738 222 21 20398 20554 141 11 wp 211 211 228 228 235 213 201 174 164 130 185 0.028961 -0.24698 0.33355 0.086626 FALSE
6 385750 385902 223 21 20214 20357 140 11 wp 191 205 263 213 233 214 126 98 208 178 187 0.78425 0.76402 -0.71924 0.00041343 FALSE
6 385922 386081 224 21 20044 20194 139 11 wp 161 146 201 149 176 152 150 138 126 147 137 0.042636 -0.084069 0.031857 0.88588 FALSE
6 386418 386640 232 21 19482 19636 133 11 wp 261 228 312 214 219 153 149 127 180 183 214 0.7666 0.46895 -0.88873 6.1772e-06 TRUE
6 386940 387099 235 21 19037 19181 130 11 wp 212 219 253 264 224 216 293 253 314 285 341 -0.4445 0.18665 -0.11013 0.54018 FALSE
6 387108 387246 236 21 18864 19036 129 11 wp 166 168 225 171 187 166 178 155 234 285 292 -0.029632 0.69236 -0.74382 0.00043179 FALSE
6 387270 387420 237 21 18694 18852 128 11 wp 152 150 196 174 168 163 234 211 264 230 281 -0.61397 0.20093 -0.1401 0.46588 FALSE
6 387430 387597 238 21 18536 18690 127 11 wp 246 234 280 220 244 201 176 117 220 208 254 0.61706 0.63148 -0.7929 3.4285e-05 FALSE
6 387638 387811 239 21 18329 18478 126 11 wp 197 184 221 186 190 143 127 122 145 154 157 0.5029 0.27607 -0.46185 0.031766 FALSE
6 387945 388093 240 21 18032 18171 125 11 wp 204 130 175 103 150 121 66 68 137 151 141 1.1669 1.0796 -1.5116 0.00044535 FALSE
6 388315 388455 242 21 17676 17806 122 11 wp 143 160 190 147 184 127 114 96 145 123 131 0.45863 0.33198 -0.40445 0.090537 FALSE
6 388445 388591 243 21 17530 17678 121 11 wp 134 155 181 171 175 177 117 95 210 181 196 0.37688 0.87653 -0.68012 0.0018997 FALSE
6 388625 388784 244 21 17340 17489 119 11 wp 147 103 165 122 144 105 52 66 115 112 130 1.03 0.98684 -1.1182 0.00024157 FALSE
6 388798 388928 245 21 17204 17373 118 11 wp 152 151 192 187 232 181 95 88 146 142 206 0.66092 0.83095 -0.51757 0.020685 FALSE
6 388911 389048 246 21 17081 17213 116 11 wp 167 135 171 173 170 137 88 78 117 121 129 0.74679 0.55004 -0.50334 0.046598 FALSE
6 389227 389372 249 21 16759 16900 114 11 wp 164 136 188 143 164 121 53 33 89 67 88 1.7474 0.91624 -1.0766 0.00090738 FALSE
6 389724 389858 255 21 16290 16406 108 11 wp 187 223 254 170 216 186 97 82 75 83 81 1.1186 -0.17485 -0.00098158 0.99673 FALSE
6 389876 390022 256 21 16128 16250 106 11 wp 184 173 229 164 173 162 80 75 72 66 69 1.1436 -0.18011 -0.012782 0.96211 FALSE
6 389996 390167 257 21 15988 16126 105 11 wp 119 170 181 129 148 153 114 97 76 38 61 0.37858 -0.87279 0.79212 0.0075015 FALSE
6 390340 390509 261 21 15660 15791 103 11 wp 108 158 181 158 130 137 134 112 69 50 63 0.080065 -1.0321 1.01 0.00049111 FALSE
6 390875 391069 269 21 15087 15254 95 11 wp 165 233 241 207 184 209 185 129 96 88 106 0.25955 -0.70211 0.65669 0.0043035 FALSE
6 391593 391747 272 21 14389 14523 91 11 wp 106 83 130 103 93 123 135 106 106 89 140 -0.36541 -0.12367 0.17315 0.56712 FALSE
6 392050 392204 274 21 13925 14083 89 11 wp 122 138 129 140 155 106 141 134 154 134 133 -0.26599 0.016244 0.048872 0.8405 FALSE
6 392368 392516 276 21 13630 13760 86 11 wp 125 157 211 170 155 184 234 213 197 160 179 -0.64534 -0.33692 0.43775 0.02907 FALSE
6 392705 392835 279 21 13305 13419 84 11 wp 104 87 132 117 117 110 59 47 71 77 87 0.83562 0.55778 -0.4248 0.27952 FALSE
6 392872 393006 280 21 13132 13276 82 11 wp 149 205 224 197 190 153 146 113 122 128 126 0.38557 -0.050685 -0.0082099 0.97023 FALSE
6 393140 393276 281 21 12833 12968 81 11 wp 179 131 199 149 166 134 40 39 88 71 95 1.9165 1.0824 -1.2322 9.4473e-05 FALSE
6 393475 393621 283 21 12515 12655 79 11 wp 256 234 293 189 241 207 96 89 132 100 118 1.312 0.321 -0.58536 0.0071742 FALSE
6 393696 393854 284 21 12288 12428 78 11 wp 236 171 250 215 179 174 118 111 186 175 182 0.75157 0.64772 -0.82718 0.0019484 FALSE
6 393866 394014 285 21 12119 12267 77 11 wp 242 211 264 230 240 203 193 171 199 216 210 0.21057 0.18698 -0.24789 0.18969 FALSE
6 394526 394671 291 21 11467 11609 73 11 wp 126 196 214 194 178 174 231 161 175 149 203 -0.32016 -0.16326 0.23696 0.23832 FALSE
6 394678 394832 292 21 11304 11457 72 11 wp 177 196 242 197 224 155 168 127 180 171 190 0.28959 0.28492 -0.34401 0.089897 FALSE
6 394843 394983 293 21 11152 11290 71 11 wp 102 146 166 164 139 140 169 142 165 102 133 -0.36652 -0.23612 0.38073 0.10495 FALSE
6 395155 395311 295 21 10825 10980 69 11 wp 139 225 221 239 176 195 141 136 138 128 162 0.2946 0.02308 0.083502 0.77083 FALSE
6 395977 396115 297 21 10009 10141 67 11 wp 171 132 181 122 131 103 66 66 131 133 121 1.1046 0.94865 -1.3647 1.0562e-06 TRUE
6 396292 396444 299 21 9696 9840 65 11 wp 181 147 227 189 184 125 105 90 136 160 159 0.73417 0.63161 -0.75524 0.0042739 FALSE
6 397483 397642 307 21 8498 8664 58 11 wp 175 198 296 243 234 179 175 137 125 113 133 0.31709 -0.34261 0.3627 0.077729 FALSE
6 397652 397828 308 21 8307 8455 57 11 wp 167 227 302 225 216 213 275 191 118 137 122 -0.19953 -0.88596 0.85202 5.7305e-05 FALSE
6 397823 397977 309 21 8159 8322 56 11 wp 139 217 252 209 244 199 226 128 115 99 118 0.015104 -0.66792 0.81913 0.0021305 FALSE
6 399081 399214 325 21 6923 7033 42 11 wp 121 96 118 145 157 127 67 61 93 81 87 0.62671 0.43044 -0.052138 0.876 FALSE
6 399522 399689 328 21 6447 6585 36 11 wp 171 212 267 190 207 210 264 227 222 198 247 -0.37593 -0.15565 0.10592 0.56871 FALSE
6 399852 400017 330 21 6119 6277 34 11 wp 176 220 330 220 273 222 390 304 336 270 326 -0.72122 -0.16773 0.20055 0.25621 FALSE
6 400018 400166 331 21 5977 6115 33 11 wp 140 187 246 184 178 178 284 259 262 250 291 -0.71024 -0.034348 0.00086351 0.99628 FALSE
6 400194 400350 332 21 5788 5942 32 11 wp 172 167 209 175 212 155 147 135 213 191 215 0.18512 0.53643 -0.51956 0.011096 FALSE
6 400531 400677 333 21 5463 5600 31 11 wp 207 154 232 197 191 153 79 69 96 117 84 1.2338 0.42042 -0.52358 0.10256 FALSE
6 401296 401454 338 21 4694 4848 24 11 wp 105 162 186 165 126 186 157 111 95 82 109 -0.018379 -0.49516 0.63522 0.064083 FALSE
6 401773 401927 345 21 4213 4365 17 11 wp 120 185 209 178 183 205 312 247 147 89 180 -0.90133 -1.0321 1.2283 8.9227e-06 TRUE
6 401917 402067 346 21 4071 4234 16 11 wp 105 151 159 171 176 179 234 171 117 106 138 -0.73365 -0.75651 1.1431 1.581e-07 TRUE
6 402108 402244 347 21 3897 4025 15 11 wp 146 127 215 112 115 115 103 91 92 95 73 0.54438 -0.16686 -0.29267 0.31754 FALSE
6 402996 403150 348 21 3014 3189 14 11 wp 138 118 175 154 141 157 191 149 202 173 195 -0.42888 0.15364 -0.040481 0.84912 FALSE
6 403105 403262 349 21 2876 3012 13 11 wp 154 134 155 113 100 93 219 163 168 150 173 -0.54249 -0.22743 -0.27855 0.21673 FALSE
6 403535 403664 352 21 2452 2607 10 11 wp 102 115 154 171 158 144 170 133 207 161 200 -0.48377 0.31229 0.082957 0.7053 FALSE
6 403644 403799 353 21 2343 2493 9 11 wp 175 157 217 130 130 122 135 105 178 151 164 0.42475 0.44726 -0.93138 3.8309e-05 FALSE
6 404058 404199 355 21 1942 2074 8 11 wp 215 165 267 200 207 163 104 72 177 163 179 1.1101 0.97229 -1.1175 3.6621e-07 TRUE
6 404410 404546 357 21 1592 1735 4 11 wp 130 203 232 184 175 213 415 279 270 201 277 -1.0681 -0.47938 0.55703 0.028145 FALSE
6 278736 278888 4 21 127364 127522 625 12 wp 187 128 232 131 185 141 54 55 135 159 139 1.5423 1.3953 -1.6153 1.5055e-05 FALSE
6 279068 279215 5 21 127020 127194 624 12 wp 169 137 185 148 153 150 107 93 193 194 192 0.528 0.94123 -1.0287 4.3763e-06 TRUE
6 279226 279393 6 21 126859 127023 623 12 wp 206 138 227 186 240 140 145 133 203 239 275 0.26618 0.76862 -0.76023 0.023001 FALSE
6 279398 279516 7 21 126725 126849 622 12 wp 118 118 190 131 159 121 101 89 166 193 206 0.37848 0.97896 -0.98232 3.199e-05 FALSE
6 279867 280026 10 21 126265 126400 617 12 wp 144 178 195 171 153 165 248 172 137 104 141 -0.46369 -0.72642 0.68783 0.0011332 FALSE
6 280315 280453 14 21 125797 125935 614 12 wp 74 139 140 166 145 132 135 98 101 67 95 -0.17608 -0.41861 0.79419 0.0057004 FALSE
6 280574 280718 16 21 125523 125673 612 12 wp 121 118 141 130 167 109 45 40 80 94 74 1.3926 0.95776 -0.83804 0.019368 FALSE
6 280973 281119 20 21 125110 125248 609 12 wp 187 177 239 196 209 200 155 105 71 107 112 0.44895 -0.42559 0.47165 0.03384 FALSE
6 281310 281468 24 21 124785 124910 605 12 wp 161 194 224 185 208 145 117 118 78 69 75 0.51963 -0.68383 0.61241 0.0116 FALSE
6 281794 281950 30 21 124304 124452 601 12 wp 211 359 414 384 350 273 328 221 116 127 148 0.063955 -1.0702 1.1555 0.00012018 FALSE
6 281963 282124 31 21 124120 124284 600 12 wp 124 120 180 173 172 175 112 95 94 100 99 0.25386 -0.090608 0.43494 0.091132 FALSE
6 282138 282268 32 21 123982 124106 599 12 wp 163 243 258 230 246 219 186 172 141 105 135 0.11033 -0.51146 0.6207 0.0018928 FALSE
6 282277 282427 33 21 123824 123972 598 12 wp 188 223 287 217 234 192 186 141 149 150 173 0.31863 -0.060922 -0.013594 0.94527 FALSE
6 282440 282601 34 21 123649 123809 597 12 wp 154 164 221 178 160 172 139 117 149 131 165 0.29648 0.20104 -0.23341 0.28673 FALSE
6 282616 282775 35 21 123474 123632 596 12 wp 202 262 284 252 259 231 341 276 274 253 289 -0.49383 -0.18976 0.21757 0.22215 FALSE
6 282787 282941 36 21 123310 123462 595 12 wp 194 282 288 234 274 244 373 293 306 276 288 -0.5729 -0.20448 0.22269 0.20739 FALSE
6 282949 283101 37 21 123150 123300 594 12 wp 149 153 210 162 183 182 217 190 261 226 234 -0.44764 0.22988 -0.14214 0.46396 FALSE
6 283232 283391 38 21 122862 122998 593 12 wp 163 148 207 161 157 179 252 233 240 245 245 -0.68294 -0.0060508 -0.0091135 0.96196 FALSE
6 283412 283560 39 21 122691 122835 592 12 wp 229 211 305 234 241 191 212 179 270 279 285 0.15412 0.50098 -0.6234 0.00072942 FALSE
6 283567 283726 40 21 122522 122679 591 12 wp 135 133 137 113 131 95 145 99 210 196 245 -0.022276 0.82735 -1.0601 3.4779e-06 TRUE
6 283732 283884 41 21 122368 122518 590 12 wp 191 259 314 245 213 243 484 388 290 215 312 -0.96955 -0.6922 0.61996 0.0004002 FALSE
6 283894 284060 42 21 122189 122343 589 12 wp 185 274 300 229 228 224 702 470 252 276 357 -1.3925 -0.98755 0.88026 0.00050834 FALSE
6 284063 284217 43 21 122034 122193 588 12 wp 176 175 226 193 197 175 268 207 219 198 196 -0.48843 -0.22077 0.22921 0.22914 FALSE
6 284369 284527 44 21 121725 121879 587 12 wp 223 133 242 139 191 122 34 40 127 175 134 2.2305 1.9619 -2.3427 6.6432e-06 TRUE
6 284551 284691 45 21 121564 121697 586 12 wp 155 161 196 139 156 142 99 75 143 127 182 0.78986 0.78183 -0.97216 5.22e-05 FALSE
6 284731 284869 46 21 121391 121543 585 12 wp 208 213 271 212 237 185 147 112 209 194 190 0.64843 0.60658 -0.69634 0.00046636 FALSE
6 284876 285026 47 21 121227 121375 584 12 wp 190 209 259 167 201 160 83 79 132 151 136 1.2444 0.77804 -1.0569 3.3707e-06 TRUE
6 285073 285189 48 21 121068 121208 583 12 wp 178 195 219 193 177 171 104 98 97 101 120 0.77885 0.0559 -0.14998 0.51901 FALSE
6 285198 285346 49 21 120913 121058 582 12 wp 175 167 256 185 200 170 92 79 117 87 104 1.0246 0.25196 -0.31321 0.19032 FALSE
6 285998 286129 57 21 120136 120248 573 12 wp 154 198 226 175 144 142 109 83 49 48 39 0.81813 -1.0838 0.8008 0.0053432 FALSE
6 287202 287357 72 21 118899 119045 554 12 wp 148 192 203 214 171 188 93 87 56 39 50 0.81714 -0.91332 1.0326 0.00015945 FALSE
6 287550 287680 76 21 118577 118705 551 12 wp 129 150 200 153 179 160 68 70 52 27 44 1.0044 -0.77642 0.86465 0.0082534 FALSE
6 287738 287921 78 21 118336 118516 549 12 wp 244 191 262 239 218 157 48 39 57 58 41 2.2416 0.25854 -0.42114 0.27047 FALSE
6 288008 288154 81 21 118101 118238 547 12 wp 150 128 201 150 182 136 45 31 49 50 41 1.8852 0.29971 -0.2932 0.41804 FALSE
6 288331 288491 84 21 117766 117914 544 12 wp 123 122 156 107 126 108 39 41 42 24 36 1.5437 -0.2624 0.065743 0.88526 FALSE
6 288507 288653 85 21 117606 117738 542 12 wp 143 155 183 173 156 147 53 43 38 41 29 1.5563 -0.4159 0.43792 0.22279 FALSE
6 288832 288984 89 21 117273 117411 539 12 wp 200 108 167 139 175 129 27 16 37 40 24 2.7381 0.67022 -0.765 0.23617 FALSE
6 289135 289276 92 21 116996 117115 536 12 wp 208 192 231 193 190 155 36 34 49 36 32 2.4062 0.14521 -0.34844 0.28369 FALSE
6 289297 289449 93 21 116804 116954 534 12 wp 209 187 248 233 233 191 59 45 41 47 42 1.8646 -0.26665 0.32814 0.2431 FALSE
6 290008 290136 104 21 116085 116242 526 12 wp 125 133 180 210 218 174 42 37 45 50 36 1.6911 0.14101 0.35949 0.2901 FALSE
6 290130 290293 105 21 115958 116114 524 12 wp 219 184 231 224 235 172 46 35 63 47 51 2.2101 0.39903 -0.38356 0.20426 FALSE
6 290425 290557 107 21 115697 115828 521 12 wp 208 158 173 114 168 126 36 35 43 34 36 2.1751 0.068471 -0.46537 0.3641 FALSE
6 290597 290757 109 21 115494 115631 518 12 wp 211 188 251 177 189 158 77 58 48 42 40 1.5026 -0.64359 0.36636 0.19904 FALSE
6 291898 292037 126 21 114187 114337 500 12 wp 132 162 161 151 163 104 66 55 53 54 38 1.1467 -0.32499 0.224 0.52422 FALSE
6 293350 293482 145 21 112749 112897 480 12 wp 204 189 265 225 233 200 76 72 75 49 65 1.3749 -0.24823 0.28777 0.24853 FALSE
[truncated: 38,357 more rows]
