# Supplementary material for: The complex pattern of epigenomic variation between natural yeast strains at single-nucleosome resolution
Source: Epigenetics Chromatin. 2015 Jul 31;8:26. doi: 10.1186/s13072-015-0019-3 (PMC4520285; doi:10.1186/s13072-015-0019-3)
Supplement: Additional file 23: — Table of SNEP detection between RM and YJM strains. [file 13072_2015_19_MOESM23_ESM.zip › Supplementary_File_17/RM_YJM_H3K9ac_wpunr_snep.tab]

chr_RM lower_bound_RM upper_bound_RM index_nuc_RM chr_YJM lower_bound_YJM upper_bound_YJM index_nuc_YJM cur_index form RM_Mnase_Seq_4 RM_Mnase_Seq_5 RM_Mnase_Seq_6 YJM_Mnase_Seq_7 YJM_Mnase_Seq_8 YJM_Mnase_Seq_9 RM_H3K9ac_30 RM_H3K9ac_31 RM_H3K9ac_32 YJM_H3K9ac_34 YJM_H3K9ac_35 manipMnase_Seq strainYJM manipMnase_Seq:strainYJM pvalsGLM snep_index
17 59032 59168 1 8 133428 133591 985 1 wp 194 152 236 209 237 165 216 156 222 315 254 -0.085032 0.64341 -0.55601 0.010604 FALSE
17 59234 59392 2 8 133202 133360 984 1 wp 188 123 197 133 153 102 97 60 95 91 44 0.96992 -0.22852 -0.15682 0.72 FALSE
17 59399 59553 3 8 133023 133193 983 1 wp 135 214 193 243 222 260 146 178 179 194 206 0.04588 0.3902 0.058742 0.84913 FALSE
17 59550 59696 4 8 132896 133016 982 1 wp 134 202 241 175 191 178 162 196 168 204 168 0.05393 0.19601 -0.24354 0.27659 FALSE
17 59856 60008 7 8 132588 132744 977 1 wp 151 232 230 198 219 215 111 132 155 130 131 0.56124 0.10783 -0.034151 0.8944 FALSE
17 60015 60159 8 8 132437 132574 976 1 wp 149 225 265 192 231 237 118 147 118 136 133 0.65434 0.19645 -0.10598 0.72544 FALSE
17 60180 60326 9 8 132273 132415 975 1 wp 213 216 295 220 272 191 183 175 181 192 145 0.35868 0.016687 -0.078219 0.72402 FALSE
17 60458 60608 10 8 132000 132139 974 1 wp 151 151 206 185 189 159 124 107 125 98 66 0.4493 -0.42706 0.52137 0.05132 FALSE
17 60635 60771 11 8 131826 131982 973 1 wp 224 212 307 270 264 243 173 168 160 149 95 0.49935 -0.35435 0.44703 0.048406 FALSE
17 60779 60937 12 8 131690 131819 972 1 wp 137 203 196 173 150 177 119 105 132 106 79 0.53199 -0.2463 0.17493 0.50492 FALSE
17 60949 61107 13 8 131493 131647 971 1 wp 165 218 260 256 263 212 166 183 184 178 146 0.19989 -0.019151 0.23249 0.29602 FALSE
17 61118 61263 14 8 131334 131484 970 1 wp 154 204 240 205 185 209 170 174 166 137 126 0.1582 -0.25178 0.28917 0.20698 FALSE
17 61281 61439 15 8 131173 131305 969 1 wp 155 151 213 186 168 188 125 125 145 123 71 0.32987 -0.34225 0.43696 0.084696 FALSE
17 61426 61601 17 8 130994 131168 968 1 wp 133 225 241 218 195 208 141 200 199 168 146 0.073441 -0.078104 0.17036 0.5587 FALSE
17 61609 61747 18 8 130855 131001 967 1 wp 129 173 203 193 159 185 156 196 188 185 141 -0.16762 -0.034397 0.15784 0.4901 FALSE
17 62122 62265 22 8 130327 130472 961 1 wp 175 148 165 193 180 187 118 85 132 116 92 0.50566 0.017853 0.1897 0.47236 FALSE
17 62465 62613 24 8 129996 130134 959 1 wp 166 143 213 176 192 168 94 77 110 100 107 0.83594 0.28023 -0.21743 0.41318 FALSE
17 62957 63117 27 8 129483 129638 955 1 wp 146 205 254 213 219 204 162 180 173 167 182 0.15547 0.15495 -0.045908 0.84112 FALSE
17 63135 63273 28 8 129324 129458 954 1 wp 149 211 219 185 236 142 134 125 128 126 113 0.51558 0.0092121 -0.032748 0.90154 FALSE
17 63284 63436 29 8 129169 129314 953 1 wp 208 166 231 161 211 161 130 110 143 130 87 0.609 -0.12704 -0.042117 0.8683 FALSE
17 63617 63755 31 8 128816 128958 951 1 wp 174 163 185 157 184 151 165 117 155 162 108 0.20889 -0.003067 -0.071029 0.76836 FALSE
17 63937 64090 33 8 128506 128660 949 1 wp 167 224 262 259 233 219 303 332 301 258 222 -0.5934 -0.26411 0.4176 0.055429 FALSE
17 64123 64247 34 8 128352 128495 948 1 wp 157 165 177 155 168 148 312 273 346 261 230 -0.9495 -0.21321 0.14501 0.51048 FALSE
17 64538 64695 36 8 127903 128058 946 1 wp 197 207 253 261 258 217 387 337 372 262 187 -0.79907 -0.59624 0.78023 0.00035908 FALSE
17 64709 64869 37 8 127738 127885 945 1 wp 173 210 241 197 198 190 266 285 345 305 207 -0.5818 -0.11597 0.049368 0.82068 FALSE
17 65830 65990 47 8 126609 126768 934 1 wp 206 205 201 195 225 189 151 185 207 147 144 0.13014 -0.1865 0.18436 0.44551 FALSE
17 66155 66313 50 8 126290 126440 931 1 wp 132 153 205 161 168 140 143 112 150 118 79 0.20831 -0.34656 0.31414 0.23305 FALSE
17 66330 66464 51 8 126140 126266 930 1 wp 162 153 205 181 178 150 141 128 156 128 119 0.2325 -0.072877 0.063013 0.79622 FALSE
17 66511 66653 52 8 125950 126090 929 1 wp 183 193 269 211 225 201 169 179 216 199 136 0.12784 -0.058983 0.071683 0.74701 FALSE
17 66656 66798 53 8 125797 125944 928 1 wp 215 255 308 254 289 232 222 234 235 305 202 0.10363 0.23757 -0.21811 0.3143 FALSE
17 66844 66976 54 8 125628 125754 927 1 wp 186 230 285 199 284 217 350 317 391 363 300 -0.65964 0.031044 -0.004334 0.98389 FALSE
17 67119 67259 55 8 125346 125482 926 1 wp 200 111 186 110 159 128 286 186 274 282 255 -0.62095 0.24378 -0.56449 0.13296 FALSE
17 67269 67409 56 8 125215 125367 925 1 wp 115 100 180 146 143 128 300 293 319 368 295 -1.2814 0.23958 -0.12602 0.56957 FALSE
17 67403 67540 57 8 125067 125185 924 1 wp 112 103 117 114 108 75 239 136 171 211 149 -0.76398 0.089607 -0.24902 0.51765 FALSE
17 67959 68112 61 8 124494 124643 921 1 wp 248 235 322 281 305 239 376 326 392 348 286 -0.50285 -0.083257 0.13969 0.51031 FALSE
17 68126 68278 62 8 124325 124476 920 1 wp 195 167 237 194 161 163 169 107 171 166 104 0.37055 -0.036063 -0.15111 0.56221 FALSE
17 68299 68447 63 8 124169 124307 919 1 wp 159 142 179 185 186 147 183 157 210 156 98 -0.24676 -0.42444 0.54807 0.020726 FALSE
17 68472 68630 64 8 123998 124129 918 1 wp 185 203 245 193 199 206 189 158 223 190 106 0.095463 -0.26088 0.20594 0.35935 FALSE
17 68649 68771 65 8 123839 123973 916 1 wp 156 102 142 146 139 112 109 67 120 93 53 0.40643 -0.3322 0.31903 0.42903 FALSE
17 68777 68925 66 8 123692 123846 915 1 wp 158 177 251 223 236 184 140 119 143 129 121 0.47301 0.024249 0.14068 0.54825 FALSE
17 69552 69721 77 8 122902 123056 908 1 wp 174 244 278 267 222 252 205 235 229 168 178 -0.015336 -0.23551 0.36206 0.13631 FALSE
17 69910 70057 80 8 122562 122695 904 1 wp 143 160 211 155 165 154 108 120 134 89 79 0.4387 -0.40205 0.31649 0.24499 FALSE
17 70484 70630 86 8 121970 122122 897 1 wp 194 217 241 244 252 189 165 188 171 123 112 0.25384 -0.45524 0.54139 0.017692 FALSE
17 71096 71244 93 8 121362 121508 889 1 wp 133 128 134 131 167 128 154 85 131 97 85 0.05472 -0.31244 0.42605 0.18117 FALSE
17 72077 72203 104 8 120397 120533 880 1 wp 121 171 222 210 186 206 179 199 215 221 187 -0.28226 0.16372 0.10637 0.63117 FALSE
17 72437 72565 107 8 120042 120174 876 1 wp 149 214 257 237 224 208 172 216 218 167 176 -0.041901 -0.10508 0.2504 0.28597 FALSE
17 74020 74176 126 8 118433 118584 858 1 wp 174 177 207 173 176 172 174 132 164 141 129 0.19331 -0.090894 0.012083 0.95896 FALSE
17 74191 74349 127 8 118275 118409 857 1 wp 134 115 156 99 139 99 119 97 132 112 69 0.16772 -0.25536 0.0043554 0.98912 FALSE
17 74349 74482 129 8 118122 118256 855 1 wp 141 163 173 134 173 172 140 127 164 136 113 0.093687 -0.086358 0.11505 0.64453 FALSE
17 74489 74641 130 8 117960 118097 854 1 wp 148 175 207 179 163 151 182 170 198 182 199 -0.11578 0.19127 -0.27022 0.23067 FALSE
17 74633 74791 132 8 117815 117973 853 1 wp 169 176 245 211 203 183 201 187 221 214 208 -0.11181 0.18491 -0.13853 0.52877 FALSE
17 74799 74963 133 8 117638 117800 851 1 wp 158 246 286 272 250 199 291 323 319 310 279 -0.51278 0.042059 0.054091 0.80231 FALSE
17 74954 75108 134 8 117481 117637 849 1 wp 163 174 197 190 180 170 262 239 286 252 207 -0.61428 -0.07452 0.10996 0.61662 FALSE
17 75142 75279 135 8 117325 117455 848 1 wp 106 156 158 134 147 131 220 217 237 203 140 -0.74621 -0.2846 0.2827 0.22355 FALSE
17 75275 75458 136 8 117143 117285 846 1 wp 125 238 246 146 148 135 314 383 393 284 178 -0.9187 -0.55939 0.093438 0.75016 FALSE
17 76147 76303 143 8 116294 116470 840 1 wp 101 162 185 165 145 186 137 169 174 168 143 -0.17569 0.076913 0.11574 0.67958 FALSE
17 76453 76594 146 8 116011 116160 838 1 wp 107 141 169 173 166 151 152 170 157 152 127 -0.27262 -0.081787 0.34502 0.15978 FALSE
17 76877 77035 150 8 115595 115775 834 1 wp 128 135 190 157 187 145 407 327 404 423 349 -1.3953 0.1449 -0.0064133 0.97672 FALSE
17 79391 79537 157 8 113066 113204 829 1 wp 72 132 140 106 70 114 137 182 151 167 151 -0.5358 0.13827 -0.33258 0.37918 FALSE
17 79558 79670 158 8 112924 113039 828 1 wp 75 138 126 98 84 103 154 273 184 208 158 -0.93417 -0.059888 -0.15209 0.77154 FALSE
17 80106 80233 160 8 112368 112494 826 1 wp 129 108 161 96 110 101 230 154 241 208 108 -0.70348 -0.30816 -0.041776 0.90069 FALSE
17 80268 80404 161 8 112202 112324 825 1 wp 148 145 176 168 169 120 369 237 366 302 176 -1.0983 -0.34148 0.31456 0.33484 FALSE
17 80426 80606 162 8 112012 112162 824 1 wp 170 138 196 144 162 129 406 284 414 315 176 -1.1798 -0.49064 0.29322 0.3384 FALSE
17 80734 80866 163 8 111739 111860 823 1 wp 173 183 271 201 211 182 368 340 410 323 189 -0.90462 -0.44633 0.40208 0.065744 FALSE
17 80890 81037 164 8 111568 111708 822 1 wp 134 188 236 207 188 208 398 415 431 276 202 -1.2328 -0.68816 0.84077 0.0001338 FALSE
17 81046 81190 165 8 111408 111551 821 1 wp 128 152 209 173 182 160 248 251 241 226 163 -0.67359 -0.23857 0.34723 0.11858 FALSE
17 81189 81345 166 8 111250 111407 820 1 wp 137 200 265 234 225 226 290 326 308 286 214 -0.70171 -0.19504 0.42532 0.051073 FALSE
17 81848 82004 172 8 110570 110722 815 1 wp 150 167 228 186 211 180 326 282 369 351 174 -0.90771 -0.2273 0.34134 0.18287 FALSE
17 82394 82544 175 8 110058 110200 812 1 wp 180 102 144 106 144 85 200 101 203 165 111 -0.25565 -0.16846 -0.19897 0.70375 FALSE
17 82551 82715 176 8 109885 110047 811 1 wp 171 229 255 231 225 217 341 384 426 378 302 -0.87815 -0.05875 0.12686 0.55497 FALSE
17 82741 82885 177 8 109717 109853 810 1 wp 166 184 246 175 228 148 304 216 285 255 200 -0.49855 -0.12159 0.032369 0.88238 FALSE
17 82896 83054 178 8 109542 109700 809 1 wp 198 163 205 211 201 169 275 177 242 313 195 -0.33825 0.23418 -0.18884 0.49601 FALSE
17 83049 83208 179 8 109390 109546 808 1 wp 199 227 259 206 249 186 359 341 379 369 257 -0.71528 -0.095849 0.018312 0.93239 FALSE
17 83231 83380 180 8 109242 109366 807 1 wp 182 244 261 229 235 187 365 348 400 411 325 -0.75817 0.10345 -0.159 0.45764 FALSE
17 83448 83606 181 8 109018 109136 806 1 wp 199 177 235 187 201 163 222 226 248 233 171 -0.24517 -0.090799 -0.041122 0.85179 FALSE
17 83610 83766 182 8 108837 108991 805 1 wp 224 171 249 185 184 186 201 161 233 211 145 0.065981 -0.04501 -0.15008 0.52518 FALSE
17 83772 83930 183 8 108671 108821 804 1 wp 247 312 348 258 293 264 281 335 321 263 185 -0.11353 -0.37721 0.24894 0.25007 FALSE
17 83942 84088 184 8 108519 108661 803 1 wp 145 182 233 199 199 174 187 152 191 241 137 0.011158 0.19311 -0.13055 0.55892 FALSE
17 84089 84255 185 8 108344 108488 802 1 wp 165 201 237 207 194 201 197 193 233 247 125 -0.10936 -0.069949 0.097179 0.66017 FALSE
17 84267 84401 186 8 108205 108359 801 1 wp 188 196 275 219 272 185 193 202 197 265 178 0.083384 0.26681 -0.20524 0.34751 FALSE
17 85060 85231 196 8 107373 107535 795 1 wp 127 188 183 163 215 150 149 118 165 129 109 0.14836 -0.15289 0.25646 0.29579 FALSE
17 85708 85860 201 8 106737 106889 787 1 wp 139 217 248 218 222 259 147 190 201 149 150 0.091308 -0.13056 0.38719 0.20259 FALSE
17 85858 86029 202 8 106571 106729 786 1 wp 143 240 220 204 208 207 162 227 219 161 179 -0.0787 -0.11526 0.18193 0.58285 FALSE
17 86041 86192 203 8 106407 106554 785 1 wp 186 179 201 210 235 230 139 105 121 128 98 0.58195 0.0052464 0.26503 0.2664 FALSE
17 86206 86346 204 8 106255 106394 784 1 wp 150 208 234 202 232 244 172 183 178 195 153 0.081346 0.080376 0.14987 0.50038 FALSE
17 86360 86523 206 8 106076 106236 783 1 wp 70 161 189 142 121 204 128 169 166 138 133 -0.24071 -0.059181 0.29169 0.55853 FALSE
17 86532 86686 207 8 105916 106060 782 1 wp 122 174 197 155 136 174 125 168 168 115 128 0.024781 -0.20193 0.15891 0.61795 FALSE
17 86715 86859 208 8 105743 105885 781 1 wp 90 137 123 144 148 131 92 134 117 123 102 -0.034095 0.088549 0.20461 0.49171 FALSE
17 86867 87023 209 8 105580 105728 780 1 wp 138 201 214 194 199 208 160 236 218 223 258 -0.22296 0.3751 -0.22062 0.53351 FALSE
17 87127 87275 210 8 105348 105464 779 1 wp 132 213 206 174 161 174 237 278 244 215 175 -0.53333 -0.26595 0.18263 0.47403 FALSE
17 87274 87432 211 8 105166 105321 778 1 wp 151 240 265 249 232 227 272 331 312 323 238 -0.55614 -0.015844 0.16154 0.45623 FALSE
17 87623 87804 214 8 104789 104954 772 1 wp 140 220 245 218 184 192 201 261 237 201 196 -0.28708 -0.10624 0.11782 0.67251 FALSE
17 87821 87968 216 8 104632 104778 770 1 wp 154 260 302 258 234 256 182 254 263 195 160 -0.046703 -0.27632 0.38711 0.19207 FALSE
17 87999 88157 217 8 104445 104597 769 1 wp 123 170 205 159 160 189 140 198 180 179 132 -0.1338 -0.046672 0.11764 0.67534 FALSE
17 88170 88325 218 8 104287 104429 767 1 wp 129 187 221 212 145 195 167 180 187 149 138 -0.066679 -0.18733 0.26984 0.32963 FALSE
17 88332 88490 219 8 104115 104267 766 1 wp 137 129 154 133 153 132 182 156 196 152 142 -0.39793 -0.14919 0.15847 0.51674 FALSE
17 88649 88795 220 8 103807 103945 765 1 wp 126 255 250 269 214 180 186 198 205 168 130 0.020693 -0.2874 0.39322 0.24082 FALSE
17 88802 88963 221 8 103639 103798 764 1 wp 110 162 178 194 178 179 119 116 134 144 133 0.21928 0.29563 0.028797 0.90751 FALSE
17 88972 89133 222 8 103463 103628 763 1 wp 122 216 246 214 175 200 116 195 168 131 133 0.19679 -0.14672 0.20893 0.59142 FALSE
17 89130 89288 223 8 103301 103448 762 1 wp 108 224 242 182 167 180 100 175 182 139 117 0.24294 -0.13151 0.066782 0.87446 FALSE
17 89301 89456 224 8 103139 103295 761 1 wp 134 222 222 203 150 188 98 167 159 142 108 0.37472 -0.06913 0.012092 0.97413 FALSE
17 89466 89622 225 8 102966 103127 760 1 wp 171 242 237 225 194 194 173 210 193 215 195 0.11025 0.21343 -0.2745 0.21486 FALSE
17 89638 89798 226 8 102824 102963 759 1 wp 120 183 183 147 127 190 143 168 176 125 110 -0.068841 -0.34533 0.31976 0.34113 FALSE
17 89812 89953 227 8 102634 102789 758 1 wp 213 328 359 318 317 278 295 448 492 336 336 -0.52748 -0.15627 0.2106 0.52797 FALSE
17 90093 90248 228 8 102371 102493 757 1 wp 186 267 346 230 197 206 497 615 715 387 362 -1.2714 -0.56977 0.27973 0.32631 FALSE
17 90423 90541 230 8 102038 102197 755 1 wp 88 163 168 177 182 181 295 305 347 345 320 -1.2475 0.20216 0.20051 0.36158 FALSE
17 90731 90885 233 8 101741 101867 752 1 wp 126 180 183 175 174 136 284 315 321 331 274 -0.97646 0.09575 -0.086179 0.6941 FALSE
17 90861 91021 234 8 101589 101746 751 1 wp 161 116 158 141 136 96 273 178 256 245 174 -0.74078 -0.058447 -0.16229 0.60063 FALSE
17 91217 91359 237 8 101249 101385 749 1 wp 163 195 228 191 216 190 401 433 509 486 390 -1.2576 0.086269 -0.033763 0.87409 FALSE
17 91754 91895 240 8 100712 100880 746 1 wp 163 169 208 180 180 212 272 294 331 372 232 -0.79132 0.11225 -0.00028964 0.99894 FALSE
17 91939 92080 241 8 100528 100675 745 1 wp 156 193 224 241 233 219 318 332 414 453 303 -0.95334 0.19728 0.10428 0.62837 FALSE
17 92074 92257 242 8 100378 100534 744 1 wp 176 261 297 225 227 266 298 329 381 347 256 -0.52712 -0.045407 0.054314 0.80075 FALSE
17 92834 92990 252 8 99620 99757 737 1 wp 143 184 210 161 183 158 74 88 89 63 54 1.0306 -0.40018 0.33021 0.27531 FALSE
17 93152 93303 255 8 99276 99453 733 1 wp 150 198 223 226 262 217 68 91 85 93 101 1.159 0.38191 -0.05142 0.83882 FALSE
17 93950 94082 261 8 98524 98653 726 1 wp 178 217 274 233 222 190 148 158 137 130 103 0.52054 -0.23361 0.21026 0.36315 FALSE
17 94114 94248 262 8 98368 98493 725 1 wp 111 181 228 202 215 231 130 149 147 122 113 0.2025 -0.15156 0.51956 0.064811 FALSE
17 94253 94410 263 8 98199 98349 724 1 wp 140 140 187 161 144 168 216 186 246 196 137 -0.53161 -0.26506 0.31392 0.16979 FALSE
17 94517 94661 264 8 97975 98097 723 1 wp 280 145 233 150 206 126 214 145 182 232 152 0.25341 0.19015 -0.65616 0.18497 FALSE
17 94889 95037 266 8 97558 97691 721 1 wp 173 170 178 173 169 151 126 155 145 171 83 0.24011 -0.081367 0.0098568 0.97108 FALSE
17 95087 95237 267 8 97374 97522 720 1 wp 149 176 234 201 219 195 177 172 199 189 137 -0.040505 -0.05467 0.22512 0.31615 FALSE
17 95617 95761 274 8 96852 96982 712 1 wp 168 157 187 163 174 134 159 134 166 138 87 0.10684 -0.34024 0.23164 0.35109 FALSE
17 95794 95936 276 8 96661 96811 710 1 wp 164 190 180 155 183 148 112 154 135 118 96 0.35911 -0.21052 0.084663 0.73684 FALSE
17 96342 96474 283 8 96111 96266 703 1 wp 135 135 212 185 164 142 79 97 104 94 69 0.7096 -0.086053 0.14689 0.61517 FALSE
17 96482 96652 284 8 95956 96098 702 1 wp 167 130 159 137 172 127 83 67 74 42 49 0.98238 -0.58134 0.5172 0.1442 FALSE
17 96798 96932 286 8 95678 95804 700 1 wp 130 179 204 170 165 178 101 102 113 85 67 0.63114 -0.35733 0.39218 0.15981 FALSE
17 96938 97092 287 8 95503 95653 699 1 wp 188 232 255 186 174 195 120 136 157 110 102 0.64948 -0.25369 -0.00079864 0.99732 FALSE
17 97115 97253 289 8 95357 95493 697 1 wp 145 176 242 207 174 194 110 117 113 88 79 0.65073 -0.32367 0.39442 0.12636 FALSE
17 97766 97918 295 8 94690 94842 691 1 wp 156 111 200 180 186 112 83 74 87 72 51 0.87273 -0.2953 0.34478 0.36499 FALSE
17 98205 98361 300 8 94251 94375 685 1 wp 140 217 265 205 180 154 95 121 126 79 71 0.78359 -0.48415 0.31584 0.27086 FALSE
17 98547 98673 304 8 93913 94087 683 1 wp 125 160 204 200 183 197 94 121 98 100 93 0.56588 0.0037192 0.2802 0.28617 FALSE
17 98687 98853 305 8 93760 93927 682 1 wp 94 125 147 118 111 138 66 95 95 66 53 0.44492 -0.40702 0.45145 0.23093 FALSE
17 98829 98999 306 8 93633 93753 681 1 wp 119 76 110 134 130 126 70 50 61 63 35 0.71251 -0.20791 0.56809 0.19169 FALSE
17 99023 99178 307 8 93430 93580 680 1 wp 333 290 396 391 368 270 142 116 122 99 71 1.3647 -0.46927 0.4953 0.067402 FALSE
17 99190 99351 308 8 93266 93414 679 1 wp 131 146 203 148 153 102 147 137 182 149 65 -0.023556 -0.45299 0.22704 0.40346 FALSE
17 99517 99651 309 8 92960 93084 678 1 wp 237 120 184 130 172 125 34 24 33 20 14 2.5524 -0.72524 0.36522 0.64752 FALSE
17 99662 99830 310 8 92783 92949 677 1 wp 156 149 210 157 173 145 43 44 48 49 64 1.8673 0.47045 -0.56183 0.10723 FALSE
17 99838 100012 311 8 92594 92746 676 1 wp 228 259 326 279 268 228 76 91 87 98 81 1.6109 0.1936 -0.23676 0.32739 FALSE
17 100024 100191 312 8 92429 92586 675 1 wp 206 184 233 209 230 212 85 94 92 84 80 1.145 -0.01925 0.10017 0.69451 FALSE
17 100191 100338 313 8 92276 92418 674 1 wp 195 179 247 221 244 182 61 77 93 110 81 1.3686 0.42325 -0.34522 0.17739 FALSE
17 100559 100696 317 8 91935 92069 672 1 wp 215 158 176 186 194 99 99 72 93 112 83 1.0313 0.25999 -0.4832 0.31746 FALSE
17 101141 101317 324 8 91284 91445 666 1 wp 214 145 178 156 149 130 67 50 70 81 59 1.4968 0.28066 -0.59353 0.18849 FALSE
17 101296 101442 325 8 91163 91313 665 1 wp 212 184 198 207 230 194 113 94 119 129 106 0.82491 0.23087 -0.13942 0.56323 FALSE
17 101969 102120 331 8 90480 90639 657 1 wp 136 141 170 159 173 168 88 98 118 120 74 0.50045 0.038889 0.14606 0.60421 FALSE
17 102154 102292 332 8 90315 90450 656 1 wp 148 169 238 205 244 159 77 97 129 103 94 0.80558 0.090966 0.068669 0.79364 FALSE
17 102600 102743 338 8 89865 90009 650 1 wp 136 155 197 166 196 188 104 128 122 136 114 0.39432 0.19763 0.006069 0.98063 FALSE
17 102754 102913 339 8 89670 89848 649 1 wp 196 210 266 264 220 256 186 220 224 199 179 0.028395 -0.031402 0.20092 0.36027 FALSE
17 102940 103078 340 8 89516 89666 648 1 wp 104 163 150 161 155 177 94 84 109 130 83 0.48201 0.25898 0.011525 0.96793 FALSE
17 103088 103246 341 8 89364 89523 647 1 wp 173 221 264 274 270 211 150 180 183 193 152 0.29023 0.12479 0.099464 0.65365 FALSE
17 103254 103403 342 8 89193 89343 646 1 wp 105 111 140 131 146 106 102 91 89 118 80 0.27038 0.17469 -0.049952 0.88037 FALSE
17 103409 103568 343 8 89042 89196 645 1 wp 196 242 276 234 221 202 148 224 204 237 186 0.24282 0.2492 -0.34402 0.1159 FALSE
17 103584 103739 344 8 88889 89029 644 1 wp 162 188 269 222 236 235 155 190 175 177 175 0.17333 0.14601 0.056405 0.79942 FALSE
17 103935 104075 346 8 88535 88674 642 1 wp 101 213 187 182 170 174 122 177 153 135 157 0.070246 0.094324 0.012554 0.97593 FALSE
17 104081 104234 347 8 88382 88530 641 1 wp 155 253 261 230 267 194 184 321 212 221 250 -0.1883 0.10835 -0.034103 0.93991 FALSE
17 104517 104689 349 8 87935 88067 639 1 wp 117 170 168 153 148 193 223 228 305 241 230 -0.78791 0.037734 0.11512 0.67806 FALSE
17 104857 105008 351 8 87616 87753 637 1 wp 81 132 122 130 101 131 163 278 269 223 194 -1.1493 -0.062848 0.20827 0.62716 FALSE
17 105011 105143 352 8 87469 87596 636 1 wp 55 122 110 108 116 107 246 311 269 291 244 -1.6046 0.070246 0.17083 0.58156 FALSE
17 105164 105300 353 8 87288 87446 635 1 wp 70 145 150 149 147 146 311 518 462 423 424 -1.9114 0.10716 0.21657 0.65679 FALSE
17 105475 105631 355 8 86973 87134 633 1 wp 127 198 224 183 211 148 476 696 576 592 528 -1.7559 0.058976 -0.046573 0.90571 FALSE
17 105915 106071 358 8 86541 86694 631 1 wp 153 277 293 243 235 250 299 335 409 328 303 -0.6011 -0.0091549 0.062137 0.81025 FALSE
17 106108 106243 359 8 86378 86519 630 1 wp 114 193 210 236 230 195 201 225 225 268 187 -0.4073 0.17154 0.21587 0.32529 FALSE
17 106251 106385 360 8 86238 86372 629 1 wp 115 189 219 163 148 128 233 248 265 220 161 -0.58811 -0.27616 0.059114 0.79143 FALSE
17 106401 106554 361 8 86063 86222 628 1 wp 133 208 229 209 211 224 286 431 398 335 314 -1.0464 -0.07134 0.28832 0.40991 FALSE
17 106880 107040 364 8 85588 85723 625 1 wp 118 150 164 191 165 144 161 175 162 141 108 -0.27132 -0.30737 0.54049 0.027805 FALSE
17 107056 107192 365 8 85429 85563 624 1 wp 158 136 205 166 174 159 150 135 160 141 90 0.10324 -0.25781 0.28396 0.25145 FALSE
17 107204 107362 366 8 85269 85419 623 1 wp 161 286 316 243 242 231 249 282 278 243 184 -0.16539 -0.22902 0.17885 0.45817 FALSE
17 107365 107515 367 8 85110 85254 622 1 wp 141 232 226 193 218 200 183 201 223 192 155 -0.084282 -0.10618 0.16389 0.46045 FALSE
17 107503 107635 368 8 84990 85119 621 1 wp 113 187 224 205 200 184 165 231 209 192 163 -0.29228 -0.069823 0.28085 0.30629 FALSE
17 107643 107800 369 8 84828 84978 620 1 wp 122 141 209 176 175 167 162 192 181 162 141 -0.25964 -0.11916 0.29215 0.21029 FALSE
17 107810 107976 370 8 84658 84815 618 1 wp 104 155 184 137 166 166 154 220 188 175 187 -0.42644 0.082082 0.043144 0.90094 FALSE
17 107943 108097 371 8 84534 84650 617 1 wp 112 164 153 142 163 150 153 147 187 153 139 -0.23831 -0.027011 0.13437 0.58296 FALSE
17 108121 108279 373 8 84345 84504 616 1 wp 134 187 193 159 164 178 170 220 197 200 157 -0.25902 -0.023918 0.01649 0.9446 FALSE
17 108290 108438 374 8 84187 84333 615 1 wp 193 176 230 191 210 183 199 168 237 247 137 -0.063774 0.029035 -0.04625 0.83425 FALSE
17 108458 108592 376 8 84016 84176 614 1 wp 209 110 158 192 180 194 167 100 152 155 125 0.16938 0.1265 0.1124 0.80347 FALSE
17 108873 109025 378 8 83608 83754 612 1 wp 188 278 304 221 284 179 208 214 208 262 165 0.21673 0.11806 -0.26552 0.27962 FALSE
17 109038 109206 379 8 83428 83587 611 1 wp 169 226 245 238 221 206 279 299 278 319 238 -0.48794 0.070231 0.011044 0.95941 FALSE
17 109197 109348 380 8 83280 83431 610 1 wp 129 124 155 125 145 121 153 103 156 197 119 -0.065487 0.30456 -0.34732 0.18269 FALSE
17 109359 109501 381 8 83133 83271 609 1 wp 134 239 267 228 231 209 241 360 279 320 231 -0.55157 0.0049052 0.10011 0.77292 FALSE
17 109511 109663 382 8 82968 83116 608 1 wp 122 144 199 179 159 165 118 173 157 160 133 -0.022442 0.085451 0.064864 0.78791 FALSE
17 109680 109836 383 8 82796 82948 607 1 wp 118 218 278 243 240 213 174 200 168 194 145 0.081859 0.010127 0.22255 0.4445 FALSE
17 109856 109998 384 8 82633 82792 606 1 wp 87 164 172 143 132 145 80 104 96 93 86 0.51413 0.060037 -0.026135 0.93833 FALSE
17 110023 110162 385 8 82469 82606 605 1 wp 145 160 201 195 175 200 74 84 91 101 73 0.95913 0.17678 0.026836 0.92293 FALSE
17 110174 110314 386 8 82328 82458 604 1 wp 167 213 239 199 271 222 66 70 68 62 51 1.5358 -0.15438 0.34074 0.21872 FALSE
17 110515 110675 387 8 81973 82115 603 1 wp 142 197 180 177 162 170 512 665 624 437 394 -1.8542 -0.40985 0.40166 0.20023 FALSE
17 110985 111180 391 8 81488 81644 600 1 wp 133 210 232 197 198 170 279 336 340 285 217 -0.80526 -0.23342 0.24035 0.27153 FALSE
17 112559 112706 412 8 79910 80068 581 1 wp 116 199 220 241 205 217 115 160 131 119 141 0.31213 0.079089 0.27355 0.4262 FALSE
17 112923 113096 415 8 79543 79687 579 1 wp 188 117 190 137 168 142 103 60 91 93 55 0.92155 -0.095373 -0.042824 0.91944 FALSE
17 113185 113339 416 8 79290 79445 578 1 wp 203 212 273 217 231 224 156 148 180 144 115 0.44669 -0.20071 0.1942 0.392 FALSE
17 113368 113494 417 8 79139 79283 577 1 wp 152 225 256 243 243 226 123 133 110 98 97 0.71381 -0.20463 0.408 0.08712 FALSE
17 113690 113846 419 8 78792 78940 575 1 wp 188 199 248 219 214 208 115 101 126 89 81 0.83358 -0.30111 0.34009 0.16875 FALSE
17 113844 113981 420 8 78653 78785 574 1 wp 155 199 234 193 220 188 123 137 135 123 95 0.50506 -0.16243 0.22242 0.35456 FALSE
17 114004 114158 421 8 78493 78626 573 1 wp 171 178 207 164 177 175 118 98 107 117 84 0.72639 0.0081586 -0.094393 0.71555 FALSE
17 114164 114300 422 8 78332 78464 572 1 wp 190 210 269 232 234 188 145 103 142 144 65 0.71679 -0.22489 0.21678 0.35903 FALSE
17 114491 114647 424 8 78001 78127 570 1 wp 210 189 238 177 182 189 102 93 103 78 66 1.0421 -0.34788 0.15061 0.56849 FALSE
17 114659 114787 425 8 77848 77979 569 1 wp 199 244 253 251 270 233 115 121 144 127 105 0.81803 -0.0089996 0.14312 0.53532 FALSE
17 114817 114964 427 8 77672 77838 568 1 wp 146 158 209 173 175 157 91 79 93 80 59 0.8984 -0.2241 0.23007 0.4361 FALSE
17 115116 115256 429 8 77378 77517 566 1 wp 186 205 214 247 248 165 131 142 141 119 105 0.49234 -0.18392 0.31718 0.17695 FALSE
17 115284 115414 430 8 77218 77368 565 1 wp 181 159 217 227 207 191 89 114 118 109 98 0.73648 0.071927 0.11434 0.64512 FALSE
17 115422 115580 432 8 77066 77232 564 1 wp 188 142 174 175 203 142 75 75 91 92 77 1.0264 0.19309 -0.15148 0.64495 FALSE
17 115592 115750 434 8 76884 77036 562 1 wp 214 203 282 237 234 251 143 127 123 126 126 0.76468 0.067292 0.0091093 0.96828 FALSE
17 116084 116236 439 8 76411 76544 556 1 wp 151 138 194 122 147 116 109 62 96 70 50 0.79898 -0.45545 0.14989 0.65417 FALSE
17 116266 116420 441 8 76196 76360 554 1 wp 160 149 217 157 163 181 110 93 132 91 60 0.5912 -0.45486 0.4179 0.13024 FALSE
17 116429 116588 442 8 76062 76200 552 1 wp 167 203 230 183 191 171 109 129 140 87 69 0.60478 -0.5781 0.46373 0.06982 FALSE
17 116596 116742 445 8 75889 76040 550 1 wp 165 133 188 180 176 130 97 69 93 101 63 0.85596 0.029163 -0.017154 0.95379 FALSE
17 117155 117312 450 8 75339 75477 544 1 wp 250 276 345 242 253 233 202 202 186 174 161 0.49359 -0.11266 -0.11927 0.58891 FALSE
17 117329 117478 451 8 75177 75283 542 1 wp 163 177 207 183 210 196 123 120 154 128 100 0.40703 -0.098605 0.22835 0.34462 FALSE
17 117496 117654 452 8 74976 75134 541 1 wp 262 255 284 279 293 233 169 133 191 253 176 0.65571 0.49527 -0.47898 0.028614 FALSE
17 117685 117832 453 8 74797 74945 540 1 wp 234 96 150 65 94 69 70 37 78 56 56 1.3846 0.014132 -1.1215 0.23659 FALSE
17 117974 118139 454 8 74493 74651 539 1 wp 204 194 255 186 172 234 233 272 195 284 316 -0.17295 0.49361 -0.60103 0.11935 FALSE
17 118144 118292 455 8 74342 74488 538 1 wp 144 232 242 170 223 227 115 161 109 147 173 0.59689 0.45145 -0.40657 0.31148 FALSE
17 118302 118455 456 8 74180 74328 537 1 wp 148 207 252 193 243 199 94 144 94 144 104 0.78417 0.2596 -0.15941 0.57482 FALSE
17 118465 118615 457 8 74021 74163 536 1 wp 165 237 305 206 230 191 120 150 114 165 126 0.79462 0.2886 -0.42301 0.078162 FALSE
17 118631 118761 458 8 73869 74005 535 1 wp 131 198 197 137 203 179 93 144 120 158 118 0.48797 0.31642 -0.30694 0.35297 FALSE
17 118797 118943 459 8 73726 73861 534 1 wp 128 160 211 180 170 148 115 130 138 121 89 0.30858 -0.17287 0.20342 0.43164 FALSE
17 118943 119099 460 8 73565 73710 533 1 wp 140 115 180 189 173 139 85 82 80 103 66 0.75024 0.13585 0.089568 0.7688 FALSE
17 119108 119292 461 8 73377 73513 532 1 wp 169 103 154 91 142 74 75 29 72 48 21 1.2554 -0.67755 0.19022 0.76999 FALSE
17 119376 119530 462 8 73101 73251 531 1 wp 163 261 295 219 183 276 288 330 344 350 289 -0.49741 0.1113 -0.14359 0.61065 FALSE
17 119534 119692 463 8 72940 73099 530 1 wp 134 209 257 249 228 203 156 200 194 169 188 0.042458 0.098358 0.12308 0.66513 FALSE
17 119705 119861 464 8 72772 72926 529 1 wp 215 219 290 260 247 251 179 182 213 201 172 0.27305 0.083632 0.010981 0.96015 FALSE
17 119872 120033 465 8 72600 72759 528 1 wp 102 92 134 103 118 105 70 66 103 107 59 0.40313 0.15778 -0.14014 0.71931 FALSE
17 120028 120180 466 8 72455 72596 527 1 wp 156 227 263 207 231 180 140 168 171 157 125 0.35908 -0.066593 0.033092 0.88412 FALSE
17 120192 120348 467 8 72312 72444 526 1 wp 166 158 196 162 151 166 113 102 114 118 94 0.60446 0.065072 -0.16093 0.54263 FALSE
17 120354 120490 468 8 72143 72277 525 1 wp 117 156 177 183 152 146 90 101 104 139 89 0.54171 0.31293 -0.18831 0.49804 FALSE
17 120828 120973 471 8 71661 71805 520 1 wp 164 142 217 194 219 175 115 102 135 144 96 0.51051 0.14031 0.053159 0.82893 FALSE
17 121933 122108 483 8 70520 70697 507 1 wp 154 162 214 191 197 195 163 166 198 190 148 -0.054513 0.059171 0.10778 0.63334 FALSE
17 122117 122262 484 8 70345 70512 505 1 wp 188 210 275 248 264 225 179 215 225 225 190 0.052703 0.12568 0.033718 0.87745 FALSE
17 122557 122676 489 8 69956 70076 502 1 wp 127 127 164 169 147 133 125 87 148 176 99 0.16336 0.29774 -0.17235 0.51833 FALSE
17 122623 122771 490 8 69864 70006 501 1 wp 156 151 193 196 150 166 180 145 193 175 120 -0.10638 -0.11816 0.17628 0.45042 FALSE
17 123047 123193 496 8 69396 69548 495 1 wp 158 130 183 149 126 117 171 139 176 138 109 -0.099483 -0.27517 0.028682 0.91012 FALSE
17 123217 123370 498 8 69268 69434 494 1 wp 136 172 250 207 186 228 227 201 239 235 168 -0.33448 -0.033103 0.23503 0.2859 FALSE
17 123385 123546 500 8 69089 69250 492 1 wp 196 176 219 200 194 193 182 187 232 237 167 -0.074744 0.12168 -0.11342 0.60706 FALSE
17 123610 123756 501 8 68878 69017 490 1 wp 174 90 142 137 140 83 132 56 115 113 67 0.40584 -0.063225 -0.13152 0.82601 FALSE
17 123790 123932 503 8 68700 68860 489 1 wp 131 145 180 156 148 128 153 108 159 181 104 0.06072 0.12525 -0.17912 0.47982 FALSE
17 123940 124098 504 8 68533 68694 488 1 wp 230 174 227 169 193 198 255 202 238 241 188 -0.18477 0.002756 -0.16209 0.51712 FALSE
17 124128 124272 505 8 68384 68528 487 1 wp 135 166 228 179 194 192 257 282 286 312 269 -0.7171 0.19741 -0.063598 0.77037 FALSE
17 124287 124433 507 8 68178 68375 486 1 wp 187 79 154 150 150 115 183 94 186 214 147 -0.15825 0.34246 -0.37082 0.46464 FALSE
17 124449 124607 508 8 68029 68179 485 1 wp 200 202 269 195 249 162 361 300 411 414 295 -0.73391 0.10036 -0.22817 0.2894 FALSE
17 124693 124835 509 8 67810 67929 484 1 wp 190 133 182 118 160 132 192 160 226 181 131 -0.23282 -0.19038 -0.10385 0.71809 FALSE
17 124843 124995 510 8 67662 67790 483 1 wp 195 207 239 193 208 183 338 285 325 280 221 -0.62155 -0.22113 0.10581 0.62761 FALSE
17 125024 125165 513 8 67461 67604 481 1 wp 178 170 201 193 186 169 261 230 270 269 220 -0.52393 0.064364 -0.051099 0.8154 FALSE
17 125121 125250 514 8 67383 67512 480 1 wp 99 106 145 129 140 119 231 190 229 229 198 -0.95873 0.10023 0.076827 0.74192 FALSE
17 125363 125531 516 8 67116 67270 477 1 wp 124 238 273 224 201 184 307 401 360 366 352 -0.84231 0.13744 -0.15049 0.64218 FALSE
17 125541 125696 517 8 66935 67096 476 1 wp 161 212 224 213 197 208 232 276 306 278 244 -0.50799 0.066264 0.010548 0.96134 FALSE
17 125877 126033 519 8 66598 66746 474 1 wp 173 240 288 263 198 206 156 195 219 207 142 0.22779 -0.016824 -0.019524 0.93476 FALSE
17 126050 126195 520 8 66440 66588 473 1 wp 182 276 261 241 243 232 133 180 201 163 107 0.42504 -0.24029 0.25881 0.3121 FALSE
17 126198 126357 521 8 66286 66432 472 1 wp 178 202 272 223 270 196 157 113 207 187 116 0.3923 0.040577 0.066781 0.77889 FALSE
17 126654 126819 522 8 65835 65955 471 1 wp 296 232 303 201 277 201 331 270 325 308 215 -0.20208 -0.13292 -0.15268 0.5238 FALSE
17 127000 127151 524 8 65482 65649 469 1 wp 170 241 288 216 263 205 208 184 169 281 194 0.24024 0.44482 -0.44415 0.041399 FALSE
17 127483 127634 528 8 65009 65147 466 1 wp 110 143 194 169 161 207 132 167 142 139 146 -0.066225 0.084045 0.23198 0.4879 FALSE
17 127636 127794 529 8 64839 64996 465 1 wp 132 200 232 201 163 202 124 196 159 163 114 0.15172 -0.10907 0.15942 0.64025 FALSE
17 127806 127964 530 8 64693 64827 464 1 wp 168 198 259 200 226 184 158 168 200 157 134 0.18157 -0.14872 0.14358 0.52484 FALSE
17 127950 128108 532 8 64527 64681 463 1 wp 170 145 184 157 176 154 126 104 165 132 79 0.29335 -0.2131 0.19227 0.45578 FALSE
17 128122 128256 533 8 64388 64516 462 1 wp 144 145 193 159 153 143 98 84 121 100 62 0.61254 -0.21226 0.15512 0.59766 FALSE
17 128268 128414 534 8 64218 64372 461 1 wp 155 144 190 171 181 144 107 103 137 105 66 0.44086 -0.33007 0.36855 0.17963 FALSE
17 128391 128542 536 8 64092 64242 460 1 wp 107 197 202 172 198 159 113 121 142 127 79 0.35649 -0.18204 0.2801 0.32469 FALSE
17 128743 128893 541 8 63744 63892 456 1 wp 196 246 272 277 262 218 174 154 172 123 114 0.45183 -0.37019 0.47621 0.036132 FALSE
17 128912 129064 542 8 63578 63716 455 1 wp 182 196 287 219 203 219 151 180 168 142 108 0.33828 -0.30417 0.28976 0.20391 FALSE
17 129058 129198 543 8 63411 63577 454 1 wp 151 129 177 178 194 169 125 97 148 138 94 0.25414 0.02338 0.23918 0.34964 FALSE
17 129216 129377 545 8 63265 63424 453 1 wp 139 154 172 166 180 149 129 85 134 101 73 0.36792 -0.2997 0.40731 0.14166 FALSE
17 129377 129526 546 8 63126 63286 451 1 wp 149 141 210 185 196 158 120 83 140 126 85 0.48461 -0.0029843 0.13839 0.59344 FALSE
17 129528 129668 547 8 62964 63100 450 1 wp 161 192 193 162 191 190 148 160 165 159 103 0.15127 -0.16616 0.17846 0.44777 FALSE
17 130448 130607 557 8 62057 62184 438 1 wp 150 137 189 161 158 132 116 91 158 116 93 0.33279 -0.094481 0.03738 0.8901 FALSE
17 130605 130749 558 8 61886 62021 436 1 wp 163 175 230 161 158 164 126 123 153 107 86 0.43606 -0.3563 0.15346 0.54529 FALSE
17 130788 130950 560 8 61689 61844 435 1 wp 131 162 208 204 189 179 143 165 207 179 150 -0.10577 0.059815 0.16406 0.47268 FALSE
17 130915 131075 561 8 61577 61741 434 1 wp 125 131 166 154 183 158 146 145 160 159 138 -0.1581 0.10194 0.15272 0.5323 FALSE
17 131114 131238 562 8 61387 61521 433 1 wp 149 183 197 251 233 205 280 264 279 309 223 -0.69889 0.061585 0.34024 0.11852 FALSE
17 131803 131957 568 8 60678 60829 429 1 wp 182 179 254 183 198 190 237 204 275 227 142 -0.28074 -0.26731 0.19055 0.38807 FALSE
17 132257 132408 570 8 60224 60358 427 1 wp 183 163 180 176 197 114 175 110 154 129 65 0.22339 -0.50696 0.38789 0.2939 FALSE
17 132422 132564 571 8 60069 60205 426 1 wp 197 184 221 230 238 171 187 190 211 212 124 -0.019338 -0.12633 0.22277 0.31646 FALSE
17 132588 132726 572 8 59908 60040 425 1 wp 177 171 187 158 183 155 136 108 119 130 76 0.50965 -0.13594 0.037422 0.88438 FALSE
17 132733 132889 573 8 59745 59896 424 1 wp 173 214 276 217 252 221 176 167 181 165 141 0.268 -0.073352 0.1643 0.46216 FALSE
17 132905 133037 574 8 59601 59728 423 1 wp 156 198 204 214 229 163 163 137 164 171 106 0.20893 -0.058026 0.19248 0.40505 FALSE
17 133070 133192 575 8 59419 59561 422 1 wp 162 264 297 258 248 263 145 186 137 177 179 0.53947 0.31258 -0.17998 0.55746 FALSE
17 133218 133350 576 8 59280 59417 421 1 wp 98 118 174 146 139 135 105 98 107 109 87 0.2518 0.037501 0.112 0.71594 FALSE
17 133521 133679 578 8 58981 59114 418 1 wp 123 237 231 201 221 203 207 300 283 211 233 -0.49755 -0.10738 0.22625 0.54399 FALSE
17 133896 134042 582 8 58590 58744 413 1 wp 166 175 219 193 208 194 173 185 195 173 138 -0.04446 -0.13203 0.2447 0.27812 FALSE
17 134066 134216 583 8 58407 58562 412 1 wp 169 250 282 229 261 207 207 329 302 265 226 -0.33454 -0.070462 0.093621 0.76089 FALSE
17 134266 134410 584 8 58229 58364 411 1 wp 162 221 224 200 224 222 178 254 261 247 157 -0.25247 -0.096515 0.21262 0.42601 FALSE
17 134418 134557 585 8 58079 58213 410 1 wp 227 140 194 173 185 120 142 84 117 104 60 0.68138 -0.38636 0.14009 0.77648 FALSE
17 134660 134819 586 8 57822 57970 409 1 wp 122 162 183 170 142 167 228 260 289 193 156 -0.79928 -0.45386 0.52275 0.020077 FALSE
17 134828 134991 587 8 57649 57806 408 1 wp 136 159 200 199 162 189 198 217 265 186 138 -0.52135 -0.37144 0.55652 0.013414 FALSE
17 134995 135157 588 8 57476 57620 407 1 wp 133 243 289 235 258 229 293 464 448 333 277 -0.94831 -0.2815 0.44999 0.2296 FALSE
17 135174 135322 589 8 57315 57457 406 1 wp 149 213 234 243 218 209 300 382 341 284 263 -0.85345 -0.19764 0.39714 0.12226 FALSE
17 135322 135472 590 8 57143 57285 405 1 wp 87 117 150 184 156 156 206 215 251 243 205 -0.99488 0.12007 0.40158 0.076116 FALSE
17 135678 135845 592 8 56801 56959 402 1 wp 160 192 260 226 244 209 365 389 425 394 311 -1.0187 -0.042973 0.22671 0.29178 FALSE
17 135852 136015 593 8 56615 56761 400 1 wp 169 110 194 146 137 117 206 166 222 156 116 -0.38278 -0.42763 0.20458 0.43963 FALSE
17 136028 136188 594 8 56453 56605 399 1 wp 127 158 163 139 141 167 262 242 290 178 198 -0.88148 -0.35397 0.37761 0.12135 FALSE
17 136196 136346 595 8 56287 56431 398 1 wp 195 235 278 247 276 213 318 342 346 366 367 -0.57369 0.25842 -0.17918 0.40124 FALSE
17 136352 136512 596 8 56128 56278 397 1 wp 147 177 203 176 169 167 367 339 406 376 309 -1.1378 0.0051401 -0.020387 0.92572 FALSE
17 136737 136879 598 8 55733 55893 395 1 wp 116 156 159 149 168 157 368 287 440 362 239 -1.3967 -0.17113 0.33256 0.16561 FALSE
17 136885 137039 599 8 55595 55749 394 1 wp 147 204 239 176 191 167 365 363 515 337 225 -1.137 -0.45045 0.33862 0.14538 FALSE
17 137145 137289 600 8 55350 55490 393 1 wp 201 196 252 217 235 204 219 162 243 304 114 0.0063509 0.070532 -0.034817 0.92355 FALSE
17 138724 138860 612 8 53775 53911 379 1 wp 156 162 238 206 194 179 237 222 245 260 171 -0.41144 -0.021367 0.11266 0.60815 FALSE
17 139042 139209 614 8 53444 53590 377 1 wp 162 253 269 211 205 256 238 263 296 215 169 -0.28933 -0.35391 0.36954 0.14116 FALSE
17 139216 139366 615 8 53270 53411 376 1 wp 203 191 246 205 197 183 215 170 216 174 91 0.035303 -0.5024 0.39322 0.0822 FALSE
17 139384 139537 616 8 53111 53239 375 1 wp 210 235 267 199 211 199 262 248 272 222 166 -0.19417 -0.31633 0.11296 0.60637 FALSE
17 139818 139970 618 8 52662 52818 372 1 wp 158 230 243 220 210 212 213 236 228 273 199 -0.17041 0.16982 -0.11465 0.59871 FALSE
17 140276 140423 625 8 52207 52365 365 1 wp 113 154 184 159 181 183 129 102 133 118 76 0.24205 -0.21757 0.46778 0.080741 FALSE
17 140585 140737 630 8 51891 52048 360 1 wp 140 201 240 252 241 203 130 148 159 144 100 0.33867 -0.14927 0.442 0.056458 FALSE
17 140894 141043 633 8 51533 51702 356 1 wp 109 122 142 164 153 158 66 55 78 92 49 0.85229 0.18299 0.191 0.58675 FALSE
17 141071 141209 634 8 51426 51557 355 1 wp 148 138 169 147 175 167 94 86 95 109 46 0.67244 -0.16245 0.28537 0.34248 FALSE
17 141221 141375 635 8 51254 51402 354 1 wp 173 218 267 198 196 191 107 116 131 97 87 0.82669 -0.23846 0.10141 0.67974 FALSE
17 141380 141511 636 8 51097 51239 353 1 wp 130 215 229 218 164 194 109 141 139 115 79 0.48586 -0.31673 0.36206 0.25793 FALSE
17 141681 141852 638 8 50771 50945 351 1 wp 110 164 205 174 145 226 99 113 128 110 70 0.4152 -0.23363 0.47939 0.25188 FALSE
17 141865 142009 639 8 50611 50761 350 1 wp 132 199 227 220 165 197 101 121 119 92 94 0.63501 -0.16186 0.26304 0.38158 FALSE
17 142026 142165 640 8 50452 50595 349 1 wp 181 229 281 201 260 199 143 170 133 128 100 0.55547 -0.2775 0.23985 0.29854 FALSE
17 142179 142342 641 8 50279 50437 348 1 wp 120 218 232 177 168 210 132 153 121 139 135 0.4015 0.13856 -0.12656 0.73155 FALSE
17 142351 142491 642 8 50136 50286 347 1 wp 160 302 327 278 242 251 229 273 245 236 278 -0.009511 0.18817 -0.1744 0.62848 FALSE
17 142502 142654 643 8 49968 50118 346 1 wp 193 261 366 287 239 236 220 351 202 273 387 -0.023284 0.50311 -0.5594 0.29605 FALSE
17 142660 142818 644 8 49806 49960 345 1 wp 161 231 294 221 204 217 376 608 466 540 629 -1.1736 0.41281 -0.46004 0.37205 FALSE
17 142956 143110 645 8 49511 49646 344 1 wp 173 197 252 203 187 187 229 330 230 344 351 -0.42552 0.52452 -0.60067 0.096447 FALSE
17 143125 143273 646 8 49349 49497 343 1 wp 127 246 294 229 203 217 197 352 202 242 299 -0.28572 0.24514 -0.22567 0.68739 FALSE
17 143279 143435 647 8 49174 49343 342 1 wp 118 204 242 191 183 184 137 213 158 233 196 0.056142 0.44908 -0.41628 0.20859 FALSE
17 143433 143600 648 8 49025 49161 341 1 wp 161 212 239 218 184 172 148 228 189 193 191 0.041595 0.15192 -0.217 0.46624 FALSE
17 143613 143773 649 8 48872 49029 340 1 wp 155 213 326 270 244 209 228 278 249 232 221 -0.21781 -0.029114 0.13805 0.61554 FALSE
17 144355 144515 653 8 48118 48274 334 1 wp 189 197 245 191 228 186 286 304 361 334 262 -0.65013 0.026817 -0.065973 0.76123 FALSE
17 144713 144881 655 8 47770 47918 330 1 wp 177 225 250 234 219 169 316 267 349 323 221 -0.57435 -0.083895 0.036689 0.8659 FALSE
17 144902 145052 657 8 47581 47725 328 1 wp 142 147 195 151 151 163 151 146 168 178 120 -0.005606 0.048134 -0.075124 0.75495 FALSE
17 145058 145218 658 8 47410 47548 327 1 wp 182 198 237 199 177 155 213 205 220 178 156 -0.10962 -0.22957 0.033991 0.87887 FALSE
17 145229 145385 659 8 47247 47397 326 1 wp 191 132 189 149 148 135 178 117 213 158 133 -0.021018 -0.08662 -0.15073 0.65753 FALSE
17 145456 145604 660 8 47017 47169 325 1 wp 174 122 168 127 144 97 191 137 150 205 150 -0.089276 0.26209 -0.59673 0.057731 FALSE
17 147283 147445 681 8 45190 45361 308 1 wp 138 162 219 197 184 165 283 309 279 282 262 -0.82335 0.026053 0.079435 0.71628 FALSE
17 148431 148591 683 8 44041 44200 306 1 wp 108 221 227 198 174 179 79 105 111 148 145 0.83349 0.70662 -0.67403 0.066288 FALSE
17 148592 148748 684 8 43916 44051 305 1 wp 143 186 216 159 144 135 89 104 129 135 96 0.69603 0.21679 -0.5031 0.057476 FALSE
17 151287 151425 695 8 41175 41336 297 1 wp 158 187 204 191 167 179 322 298 347 362 289 -0.87443 0.13016 -0.13801 0.52665 FALSE
17 151452 151584 697 8 41044 41194 296 1 wp 150 198 227 206 181 188 226 256 267 281 204 -0.44888 0.065 -0.034182 0.87562 FALSE
17 152233 152392 706 8 40230 40406 289 1 wp 118 161 231 222 181 189 150 161 168 142 107 0.0087493 -0.24905 0.50885 0.031132 FALSE
17 153244 153358 718 8 39266 39380 275 1 wp 72 96 128 92 82 111 47 85 76 48 61 0.42524 -0.20403 0.20223 0.66169 FALSE
17 153611 153737 722 8 38872 39000 272 1 wp 145 103 124 118 110 100 104 57 88 97 64 0.55007 0.062672 -0.24777 0.53105 FALSE
17 153953 154103 725 8 38527 38672 270 1 wp 144 149 186 149 187 160 102 95 123 131 105 0.525 0.2639 -0.19059 0.47106 FALSE
17 155011 155139 735 8 37487 37613 255 1 wp 132 169 180 175 175 165 78 87 98 87 63 0.8114 -0.11535 0.23783 0.42002 FALSE
17 155319 155464 737 8 37140 37299 252 1 wp 122 124 173 145 163 139 104 105 109 100 78 0.32955 -0.14076 0.26248 0.37969 FALSE
17 155624 155778 739 8 36851 36995 249 1 wp 127 105 162 157 133 146 117 95 129 133 70 0.15012 -0.069836 0.24468 0.40557 FALSE
17 155966 156108 741 8 36521 36660 247 1 wp 158 232 252 280 220 212 180 233 265 243 184 -0.14487 0.030853 0.14828 0.54086 FALSE
17 156114 156277 742 8 36349 36506 246 1 wp 187 241 303 251 286 206 270 286 300 339 243 -0.30053 0.13405 -0.081884 0.70441 FALSE
17 156572 156708 744 8 35923 36049 244 1 wp 132 204 247 171 208 187 250 302 293 242 200 -0.61492 -0.23607 0.23307 0.30313 FALSE
17 156716 156873 745 8 35755 35909 243 1 wp 81 191 177 194 147 160 229 304 305 305 259 -0.98061 0.13199 0.069028 0.83404 FALSE
17 157153 157272 749 8 35357 35477 240 1 wp 93 151 199 175 170 121 198 231 223 238 185 -0.64265 0.070369 0.041032 0.86201 FALSE
17 157285 157443 750 8 35185 35344 239 1 wp 110 220 229 152 159 184 215 315 314 284 239 -0.67737 0.012174 -0.13617 0.70448 FALSE
17 157453 157597 751 8 35030 35172 238 1 wp 93 173 211 168 150 155 191 326 302 279 209 -0.87417 -0.056919 0.099708 0.80707 FALSE
17 157606 157766 752 8 34861 35018 237 1 wp 75 158 159 176 166 166 156 275 253 186 159 -0.88848 -0.28602 0.70543 0.10189 FALSE
17 157771 157915 753 8 34713 34857 236 1 wp 162 197 243 200 193 173 294 356 421 389 336 -0.89549 0.14608 -0.20609 0.34132 FALSE
17 158072 158228 754 8 34407 34562 235 1 wp 145 192 206 185 160 161 172 237 220 200 173 -0.27865 -0.052737 -0.022838 0.92442 FALSE
17 158238 158374 755 8 34256 34392 234 1 wp 135 189 259 211 192 196 139 186 166 186 149 0.16275 0.1435 -0.059521 0.80471 FALSE
17 158410 158551 756 8 34081 34219 233 1 wp 159 195 209 191 188 203 159 183 203 192 149 -0.011761 0.021842 0.051862 0.81717 FALSE
17 158569 158723 757 8 33909 34060 232 1 wp 127 190 206 177 147 200 161 221 213 179 170 -0.25896 -0.059224 0.10447 0.74485 FALSE
17 158714 158876 758 8 33760 33915 231 1 wp 96 140 184 164 134 153 120 123 170 167 145 -0.047737 0.30634 -0.15943 0.52647 FALSE
17 158877 159023 759 8 33607 33754 230 1 wp 94 167 164 162 117 181 125 134 133 130 145 0.042334 0.21303 -0.051814 0.8972 FALSE
17 159034 159196 760 8 33435 33593 229 1 wp 110 171 194 175 174 219 150 203 203 173 150 -0.30342 -0.079352 0.38412 0.22095 FALSE
17 159509 159657 763 8 32976 33114 226 1 wp 82 135 161 162 143 177 137 151 156 179 149 -0.30962 0.26408 0.1318 0.59556 FALSE
17 159698 159852 764 8 32780 32935 225 1 wp 128 262 297 250 204 205 205 298 241 298 271 -0.21364 0.31521 -0.32297 0.38314 FALSE
17 160237 160380 770 8 32264 32391 219 1 wp 111 218 270 199 204 227 177 230 258 256 211 -0.24116 0.19451 -0.060559 0.85038 FALSE
17 160433 160561 771 8 32067 32216 217 1 wp 141 184 227 216 175 170 152 146 160 251 164 0.19906 0.54406 -0.48848 0.029398 FALSE
17 160838 160996 773 8 31633 31793 215 1 wp 170 217 276 203 191 179 312 346 368 367 325 -0.70232 0.13885 -0.31525 0.14472 FALSE
17 161037 161185 774 8 31471 31613 214 1 wp 170 260 281 239 253 195 390 443 479 502 403 -0.95334 0.16448 -0.18625 0.37134 FALSE
17 161196 161358 775 8 31268 31427 213 1 wp 183 139 183 172 190 135 168 98 203 210 131 0.077783 0.23649 -0.25871 0.46437 FALSE
17 161544 161699 778 8 30927 31073 211 1 wp 185 287 318 218 276 219 499 607 666 596 511 -1.2372 0.028086 -0.1435 0.52725 FALSE
17 161739 161918 779 8 30714 30866 210 1 wp 134 189 209 191 173 204 405 464 438 409 362 -1.3685 -0.057875 0.18764 0.40503 FALSE
17 161922 162068 780 8 30562 30709 209 1 wp 103 188 216 163 160 164 266 321 310 265 328 -0.91159 0.13821 -0.14591 0.71428 FALSE
17 162073 162216 781 8 30416 30555 208 1 wp 151 220 264 215 253 188 372 354 380 353 362 -0.8757 0.089244 -0.010202 0.96416 FALSE
17 162624 162780 784 8 29851 30004 205 1 wp 183 148 179 147 169 144 149 125 170 180 140 0.15721 0.2297 -0.36974 0.12014 FALSE
17 162798 162952 785 8 29678 29837 204 1 wp 174 181 217 187 167 194 172 207 231 235 184 -0.15034 0.15743 -0.19333 0.38113 FALSE
17 162962 163110 786 8 29518 29668 203 1 wp 169 217 287 202 200 223 220 264 292 316 277 -0.27895 0.31944 -0.38439 0.075789 FALSE
17 163126 163288 787 8 29368 29499 202 1 wp 148 125 168 158 131 141 131 109 160 146 120 0.091892 0.11913 -0.13533 0.60313 FALSE
17 163300 163438 788 8 29191 29326 201 1 wp 161 168 233 170 171 195 158 165 182 179 155 0.087091 0.10814 -0.14113 0.53459 FALSE
17 163629 163777 790 8 28856 28998 199 1 wp 198 119 149 135 172 132 147 105 157 122 82 0.17197 -0.30949 0.20654 0.63919 FALSE
17 163797 163953 791 8 28686 28827 198 1 wp 191 162 194 176 165 119 149 116 184 189 126 0.24648 0.18461 -0.43139 0.10786 FALSE
17 163973 164125 792 8 28502 28655 197 1 wp 213 283 353 270 303 234 348 363 366 389 358 -0.41853 0.18042 -0.22213 0.28925 FALSE
17 164131 164287 793 8 28364 28496 196 1 wp 187 124 176 158 178 110 181 101 209 174 118 -0.035951 -0.046753 -0.087871 0.83598 FALSE
17 164849 165005 797 8 27620 27778 190 1 wp 223 174 248 237 217 192 353 290 399 443 253 -0.73969 0.09698 -0.080361 0.75143 FALSE
17 165020 165176 798 8 27470 27604 189 1 wp 177 146 201 114 186 150 208 150 222 228 126 -0.19318 -0.033569 -0.16958 0.59878 FALSE
17 165186 165328 799 8 27303 27449 188 1 wp 167 185 239 206 205 194 311 285 319 350 272 -0.69661 0.14093 -0.07799 0.71951 FALSE
17 165363 165521 802 8 27112 27267 185 1 wp 135 143 185 157 189 182 252 247 316 335 216 -0.87554 0.12408 0.094302 0.66736 FALSE
17 165538 165654 804 8 26947 27097 184 1 wp 121 185 189 188 247 229 301 299 346 518 354 -0.99859 0.57159 -0.11747 0.58762 FALSE
17 165861 166034 807 8 26590 26762 181 1 wp 150 156 173 173 172 155 360 236 351 383 211 -1.0284 0.0033389 0.0727 0.82067 FALSE
17 166064 166195 808 8 26437 26563 180 1 wp 159 254 290 242 233 227 518 551 769 530 355 -1.4541 -0.36039 0.3988 0.14952 FALSE
17 166203 166359 809 8 26258 26419 179 1 wp 195 265 277 252 195 232 614 643 842 572 433 -1.5661 -0.36069 0.27167 0.19872 FALSE
17 166501 166663 810 8 25966 26127 178 1 wp 202 183 258 213 200 202 408 321 483 350 277 -0.96801 -0.24343 0.20535 0.34237 FALSE
17 166674 166829 811 8 25819 25951 177 1 wp 180 128 176 133 154 144 228 149 254 226 99 -0.41391 -0.29396 0.13445 0.7477 FALSE
17 166839 166972 812 8 25665 25795 176 1 wp 90 169 190 172 161 156 195 202 205 177 126 -0.50254 -0.30008 0.46386 0.046484 FALSE
17 167000 167149 813 8 25481 25627 175 1 wp 103 157 158 150 122 153 158 181 189 166 158 -0.40262 0.0057331 0.05127 0.83978 FALSE
17 167153 167316 814 8 25313 25457 174 1 wp 124 172 236 159 171 144 193 202 230 234 150 -0.30996 -0.016137 -0.11086 0.62096 FALSE
17 167511 167658 816 8 24970 25112 172 1 wp 184 209 266 216 243 191 214 184 227 235 164 0.0125 0.045616 -0.03977 0.85617 FALSE
17 168075 168231 822 8 24394 24542 165 1 wp 179 165 209 173 196 159 143 107 148 139 96 0.42266 -0.064934 0.014508 0.95265 FALSE
17 168236 168394 823 8 24226 24388 163 1 wp 139 130 154 161 160 144 108 99 105 121 86 0.38565 0.099054 0.051745 0.85658 FALSE
17 168898 169042 829 8 23593 23725 155 1 wp 166 153 219 176 160 186 118 124 141 157 120 0.42774 0.23024 -0.24256 0.31502 FALSE
17 169049 169205 831 8 23418 23573 153 1 wp 125 178 214 163 190 191 160 173 145 179 157 0.034586 0.19048 -0.078844 0.73747 FALSE
17 169213 169373 832 8 23264 23406 152 1 wp 162 154 211 163 139 107 107 83 120 106 75 0.70891 -0.078522 -0.26793 0.35045 FALSE
17 169532 169682 834 8 22919 23067 149 1 wp 133 147 165 161 143 159 107 113 127 134 107 0.30235 0.17422 -0.093228 0.72792 FALSE
17 169846 170007 836 8 22635 22778 147 1 wp 160 184 209 171 166 161 162 156 173 154 128 0.11171 -0.098397 -0.029288 0.9004 FALSE
17 170166 170323 838 8 22275 22436 144 1 wp 144 148 170 133 144 132 176 125 177 165 131 -0.10008 0.01228 -0.16948 0.49148 FALSE
17 170336 170518 839 8 22107 22267 143 1 wp 158 187 208 166 156 158 199 202 236 181 141 -0.26239 -0.28481 0.10481 0.64312 FALSE
17 170860 170992 841 8 21631 21757 141 1 wp 140 86 106 92 109 76 51 47 62 47 35 1.0335 -0.26464 -0.01637 0.97519 FALSE
17 171498 171650 846 8 21001 21129 136 1 wp 127 155 148 119 109 118 97 116 122 83 74 0.30828 -0.3879 0.091791 0.77478 FALSE
17 171987 172148 854 8 20459 20616 128 1 wp 172 173 215 208 202 183 155 179 198 186 124 0.015483 -0.089834 0.19358 0.39242 FALSE
17 172180 172336 855 8 20293 20421 127 1 wp 170 145 230 176 199 123 172 143 191 174 124 0.045011 -0.067271 -0.042278 0.85577 FALSE
17 172341 172504 856 8 20117 20269 126 1 wp 110 155 162 163 159 155 180 164 187 219 169 -0.37754 0.24513 -0.058136 0.80163 FALSE
17 172471 172613 857 8 20013 20140 125 1 wp 103 147 171 143 131 162 141 167 177 167 136 -0.27455 0.021582 0.067977 0.78247 FALSE
17 172621 172784 858 8 19840 19999 124 1 wp 96 219 234 195 174 197 212 291 266 252 230 -0.57996 0.032333 0.068157 0.85168 FALSE
17 172772 172937 859 8 19660 19842 123 1 wp 120 188 199 149 180 176 198 246 211 228 182 -0.44541 0.017101 0.012099 0.96265 FALSE
17 172976 173120 860 8 19499 19647 122 1 wp 117 146 196 163 155 155 152 162 152 163 107 -0.098765 -0.1035 0.18416 0.45383 FALSE
17 173150 173282 861 8 19345 19479 121 1 wp 152 208 229 181 197 222 192 169 187 161 152 0.038248 -0.099096 0.15974 0.47737 FALSE
17 173919 174087 864 8 18542 18704 119 1 wp 185 153 213 168 169 154 77 44 89 86 50 1.3467 0.066037 -0.21451 0.48131 FALSE
17 174114 174271 865 8 18356 18503 118 1 wp 177 233 311 214 266 251 73 85 100 99 71 1.4079 0.093768 -0.031829 0.90248 FALSE
17 174274 174424 866 8 18220 18348 117 1 wp 205 290 276 253 247 213 98 159 149 121 124 0.86444 -0.01558 -0.078934 0.77643 FALSE
17 174460 174604 867 8 18027 18153 116 1 wp 161 236 265 249 226 260 132 189 164 169 123 0.37224 -0.044699 0.23493 0.39233 FALSE
17 174644 174794 869 8 17841 18001 115 1 wp 151 223 270 216 223 206 176 190 188 279 159 0.14002 0.33575 -0.29591 0.18648 FALSE
17 174808 174978 870 8 17654 17816 114 1 wp 125 186 198 198 162 212 199 226 217 255 191 -0.40537 0.16618 0.039322 0.86827 FALSE
17 174966 175108 872 8 17516 17643 112 1 wp 179 197 272 234 226 207 215 246 276 329 209 -0.25453 0.23061 -0.15687 0.46926 FALSE
17 175129 175283 874 8 17347 17504 110 1 wp 184 203 283 240 225 203 299 360 424 455 297 -0.76073 0.16114 -0.13317 0.53402 FALSE
17 175294 175450 875 8 17176 17334 109 1 wp 127 145 198 174 171 187 242 218 276 313 225 -0.71378 0.24354 -0.02813 0.89805 FALSE
17 175627 175779 878 8 16851 17001 106 1 wp 140 186 212 189 178 162 295 330 358 359 314 -0.93597 0.16009 -0.15638 0.47341 FALSE
17 175852 176002 880 8 16631 16771 105 1 wp 154 202 261 189 193 180 288 346 419 358 303 -0.841 0.036216 -0.13436 0.53595 FALSE
17 176536 176689 885 8 15934 16086 101 1 wp 143 161 252 207 184 161 226 206 250 259 172 -0.3706 0.027522 0.00060867 0.99779 FALSE
17 176721 176879 886 8 15781 15907 100 1 wp 135 203 231 193 161 173 219 202 235 193 149 -0.27525 -0.24136 0.16654 0.45584 FALSE
17 176898 177033 887 8 15594 15712 99 1 wp 118 157 206 147 147 107 161 126 164 135 89 0.020974 -0.31839 0.088211 0.73626 FALSE
17 177333 177507 889 8 15098 15280 97 1 wp 129 132 153 136 145 119 108 91 119 125 74 0.32922 0.0080481 -0.042485 0.88869 FALSE
17 177656 177800 891 8 14823 14962 94 1 wp 110 182 194 170 174 158 145 182 124 169 158 0.021649 0.23487 -0.15291 0.62574 FALSE
17 177807 177945 892 8 14681 14814 93 1 wp 127 184 234 199 207 180 165 176 192 196 169 -0.043784 0.15805 -0.016016 0.94297 FALSE
17 177968 178118 893 8 14500 14653 92 1 wp 138 161 210 190 180 172 180 190 195 208 210 -0.22067 0.27872 -0.15659 0.48207 FALSE
17 178708 178876 903 8 13737 13897 82 1 wp 144 148 150 175 185 152 133 109 117 152 111 0.25038 0.24369 -0.023032 0.92829 FALSE
17 178867 179013 904 8 13581 13732 81 1 wp 149 183 203 159 159 149 144 109 150 116 104 0.35161 -0.16341 -0.0083947 0.97354 FALSE
17 179043 179171 905 8 13452 13576 80 1 wp 142 133 180 150 168 140 106 85 115 108 64 0.51587 -0.14491 0.1759 0.55035 FALSE
17 179517 179663 908 8 12960 13097 77 1 wp 176 122 171 146 160 142 109 103 116 126 67 0.47108 -0.091618 0.033086 0.91752 FALSE
17 179680 179830 909 8 12792 12942 76 1 wp 165 186 229 197 201 171 149 152 157 118 74 0.27548 -0.5687 0.56564 0.019496 FALSE
17 179844 180005 910 8 12645 12776 75 1 wp 191 229 270 223 238 198 300 280 375 274 171 -0.52746 -0.41315 0.37132 0.08913 FALSE
17 180294 180444 913 8 12181 12315 73 1 wp 122 195 220 188 193 196 164 187 186 178 121 -0.074866 -0.15705 0.29868 0.19069 FALSE
17 180476 180622 914 8 11995 12166 72 1 wp 126 185 206 185 184 185 170 194 211 235 187 -0.22191 0.25316 -0.1201 0.58858 FALSE
17 180638 180794 915 8 11831 11980 71 1 wp 115 178 203 192 163 186 192 296 253 250 214 -0.66154 0.023231 0.14473 0.66783 FALSE
17 180805 180962 916 8 11663 11808 70 1 wp 137 199 269 200 207 195 221 380 328 324 312 -0.71204 0.16325 -0.1206 0.76014 FALSE
17 180977 181131 917 8 11485 11635 69 1 wp 144 142 202 180 180 162 190 182 205 214 152 -0.30753 0.035724 0.089677 0.69179 FALSE
17 181164 181291 919 8 11326 11457 67 1 wp 141 165 183 191 178 191 185 172 191 214 184 -0.22391 0.24283 -0.021974 0.92189 FALSE
17 181327 181475 920 8 11145 11293 66 1 wp 144 176 228 183 168 140 236 196 261 246 202 -0.40466 0.076308 -0.20489 0.35273 FALSE
17 181531 181672 922 8 10958 11088 64 1 wp 126 176 174 131 112 111 208 156 243 157 143 -0.40299 -0.30121 -0.10289 0.67324 FALSE
17 181679 181836 923 8 10798 10948 63 1 wp 202 162 267 171 192 157 250 188 268 243 202 -0.22206 0.041907 -0.29499 0.17841 FALSE
17 181919 182031 924 8 10587 10699 62 1 wp 132 134 205 139 176 122 182 126 169 213 189 -0.087016 0.4629 -0.54155 0.020138 FALSE
17 182196 182344 928 8 10271 10405 60 1 wp 149 237 233 206 223 171 211 282 238 286 307 -0.31401 0.41597 -0.43731 0.19267 FALSE
17 182354 182510 929 8 10112 10262 59 1 wp 162 207 247 168 193 183 198 197 162 216 216 0.069761 0.34154 -0.48862 0.042918 FALSE
17 182921 183091 932 8 9525 9679 56 1 wp 127 190 209 180 144 205 220 267 204 216 266 -0.47712 0.20707 -0.1524 0.72211 FALSE
17 183102 183250 933 8 9396 9544 55 1 wp 92 173 201 180 142 147 197 324 253 298 294 -0.82995 0.32172 -0.26174 0.54731 FALSE
17 183238 183396 935 8 9248 9380 54 1 wp 120 152 238 125 127 143 273 246 271 319 256 -0.7144 0.24131 -0.5605 0.011014 FALSE
17 183406 183554 936 8 9075 9203 52 1 wp 119 191 198 196 159 174 318 406 370 374 410 -1.183 0.2422 -0.14762 0.68707 FALSE
17 183703 183863 938 8 8780 8923 49 1 wp 106 187 185 149 157 168 286 324 383 353 304 -1.1211 0.11251 -0.089003 0.6969 FALSE
17 184090 184200 940 8 8398 8529 45 1 wp 114 132 178 124 129 127 272 253 298 239 222 -1.025 -0.12475 0.00040615 0.99856 FALSE
17 184256 184374 941 8 8202 8362 44 1 wp 101 134 161 187 207 168 376 397 473 455 336 -1.7198 0.040953 0.49292 0.025168 FALSE
17 185355 185510 954 8 7117 7268 30 1 wp 106 195 245 205 191 179 325 505 477 402 350 -1.3551 -0.093478 0.22228 0.56591 FALSE
17 185540 185701 955 8 6919 7078 29 1 wp 139 191 232 168 191 166 254 283 322 293 250 -0.68212 0.044092 -0.10896 0.61747 FALSE
17 185712 185878 956 8 6770 6905 28 1 wp 152 106 145 139 150 135 148 87 158 167 86 0.0054561 0.042706 0.035967 0.92449 FALSE
17 185878 186042 957 8 6578 6738 27 1 wp 195 178 260 207 210 155 232 195 297 296 182 -0.24986 0.090948 -0.21542 0.33766 FALSE
17 186197 186343 958 8 6260 6406 26 1 wp 114 223 240 208 166 177 304 380 428 423 350 -1.0252 0.18023 -0.20188 0.45577 FALSE
17 186567 186760 961 8 5884 6078 23 1 wp 152 200 249 181 174 169 473 600 602 616 577 -1.5541 0.22247 -0.38364 0.1653 FALSE
17 186827 186981 964 8 5638 5789 19 1 wp 141 164 237 181 174 170 386 394 435 533 374 -1.2394 0.268 -0.27553 0.20212 FALSE
17 187132 187289 967 8 5306 5479 16 1 wp 99 167 189 187 159 203 223 316 336 428 319 -1.0205 0.46628 -0.14719 0.61322 FALSE
17 187519 187657 971 8 4963 5073 11 1 wp 86 161 191 170 163 169 163 168 205 212 136 -0.36994 0.064735 0.17894 0.47556 FALSE
17 188213 188360 974 8 4271 4413 8 1 wp 237 221 287 200 279 166 178 145 177 273 219 0.51935 0.67849 -0.87493 9.7553e-05 FALSE
17 188364 188523 975 8 4087 4232 7 1 wp 173 171 215 140 192 105 133 146 155 239 190 0.30566 0.6821 -1.0251 7.522e-06 FALSE
17 189001 189129 979 8 3504 3634 1 1 wp 121 105 155 70 95 108 116 95 154 187 147 0.0089363 0.58013 -1.0286 0.00040556 FALSE
17 44968 45100 1 8 147508 147642 109 2 wp 244 253 290 165 193 152 329 186 340 316 209 -0.16101 -0.0067497 -0.606 0.047263 FALSE
17 45126 45276 2 8 147353 147475 107 2 wp 204 204 289 198 203 149 341 307 356 401 311 -0.59269 0.2028 -0.52011 0.016001 FALSE
17 45285 45453 3 8 147141 147320 105 2 wp 199 217 277 172 204 200 275 263 311 376 271 -0.3557 0.30201 -0.53879 0.012758 FALSE
17 45614 45772 5 8 146837 146997 100 2 wp 188 268 302 261 202 212 300 380 375 451 393 -0.54909 0.38256 -0.51672 0.022904 FALSE
17 45941 46087 7 8 146509 146663 97 2 wp 104 153 164 157 139 155 131 113 123 148 121 0.13036 0.25196 -0.11931 0.6522 FALSE
17 46109 46257 8 8 146347 146510 96 2 wp 160 142 165 131 166 123 128 90 128 146 111 0.38866 0.27187 -0.41753 0.11936 FALSE
17 46273 46426 9 8 146202 146346 95 2 wp 159 194 202 192 189 171 131 119 134 175 154 0.47421 0.48267 -0.47103 0.043332 FALSE
17 46423 46582 10 8 146025 146192 93 2 wp 154 145 209 169 160 194 125 132 186 170 144 0.13918 0.21331 -0.13703 0.57126 FALSE
17 46788 46911 14 8 145682 145816 90 2 wp 169 167 186 166 187 153 115 110 125 139 134 0.5257 0.35298 -0.38572 0.11867 FALSE
17 47094 47220 19 8 145383 145536 85 2 wp 147 138 172 179 184 168 120 107 125 148 135 0.32147 0.39389 -0.1586 0.52529 FALSE
17 47208 47366 20 8 145248 145387 84 2 wp 165 151 198 121 149 134 115 119 127 135 104 0.45166 0.10154 -0.42799 0.10638 FALSE
17 47407 47559 22 8 145028 145193 82 2 wp 211 234 243 245 255 202 160 163 211 208 210 0.31723 0.36605 -0.32528 0.138 FALSE
17 47602 47748 24 8 144859 144985 79 2 wp 133 196 188 161 162 185 184 206 216 216 191 -0.2907 0.131 -0.1279 0.56611 FALSE
17 48427 48583 29 8 144029 144173 76 2 wp 162 80 126 87 123 83 63 29 63 54 35 1.2374 -0.1018 -0.24609 0.71848 FALSE
17 48881 49023 31 8 143586 143731 74 2 wp 201 138 156 159 164 107 90 51 90 89 68 1.0854 0.15001 -0.37602 0.4419 FALSE
17 49046 49180 32 8 143430 143558 73 2 wp 150 163 206 204 181 153 100 101 96 155 110 0.7386 0.52475 -0.44963 0.075546 FALSE
17 49329 49489 34 8 143121 143269 71 2 wp 174 169 230 192 182 159 192 153 191 281 191 0.035449 0.50742 -0.58792 0.0076713 FALSE
17 49500 49640 35 8 142949 143103 70 2 wp 189 223 270 229 245 227 264 267 289 295 265 -0.33132 0.15758 -0.089705 0.67881 FALSE
17 49665 49837 36 8 142774 142920 69 2 wp 172 172 226 225 258 155 313 239 328 353 276 -0.68395 0.21867 -0.040595 0.85163 FALSE
17 50063 50219 38 8 142387 142541 67 2 wp 156 181 223 208 204 156 198 128 178 186 144 0.090463 0.09001 -0.046422 0.83778 FALSE
17 50233 50367 39 8 142238 142371 66 2 wp 151 203 239 199 205 201 166 172 193 198 150 0.091281 0.087124 -0.025157 0.91029 FALSE
17 50390 50547 40 8 142060 142212 65 2 wp 169 277 269 250 318 237 251 267 300 326 301 -0.25918 0.32823 -0.13281 0.55735 FALSE
17 50551 50701 41 8 141906 142056 64 2 wp 135 246 332 303 273 237 200 222 230 256 222 0.032975 0.25714 -0.013439 0.96174 FALSE
17 50725 50871 42 8 141733 141877 63 2 wp 166 268 260 236 228 253 239 285 242 192 215 -0.2162 -0.19275 0.27392 0.39016 FALSE
17 50884 51028 43 8 141574 141726 62 2 wp 133 210 217 227 198 215 179 174 210 190 181 -0.072834 0.11118 0.11449 0.60591 FALSE
17 51052 51196 44 8 141411 141560 61 2 wp 122 215 226 176 189 207 179 255 204 178 195 -0.2664 -0.057279 0.12549 0.74328 FALSE
17 51340 51496 47 8 141109 141262 59 2 wp 193 271 310 278 290 278 233 252 260 266 212 -0.015886 0.057682 0.10417 0.63147 FALSE
17 51539 51692 48 8 140913 141093 58 2 wp 165 220 222 235 243 208 146 178 166 169 180 0.24616 0.22438 -0.027492 0.90177 FALSE
17 51670 51825 49 8 140814 140932 57 2 wp 200 250 265 197 200 183 153 199 199 157 158 0.31498 -0.095139 -0.18492 0.40737 FALSE
17 51826 51963 50 8 140641 140781 54 2 wp 168 150 199 214 186 160 120 107 118 112 108 0.52604 0.060367 0.071948 0.77525 FALSE
17 52001 52137 53 8 140466 140624 53 2 wp 174 184 206 205 214 202 139 128 135 135 121 0.43207 0.053424 0.10432 0.6573 FALSE
17 52893 53045 65 8 139561 139689 42 2 wp 206 96 146 127 171 110 101 66 100 96 74 0.73643 0.053684 -0.21717 0.72655 FALSE
17 53064 53219 66 8 139395 139546 41 2 wp 199 138 167 133 187 141 78 72 84 88 66 1.0766 0.092807 -0.2306 0.58795 FALSE
17 53315 53479 67 8 139143 139290 40 2 wp 192 121 176 158 187 131 108 96 128 125 98 0.52352 0.12946 -0.17214 0.63384 FALSE
17 53488 53638 68 8 138964 139122 39 2 wp 184 196 207 175 176 223 82 99 98 99 86 1.0209 0.11002 -0.11944 0.69958 FALSE
17 53655 53813 69 8 138796 138950 38 2 wp 225 199 268 180 259 174 104 72 97 115 78 1.2885 0.19218 -0.35408 0.22513 FALSE
17 53822 53989 70 8 138653 138783 37 2 wp 149 121 145 114 138 118 66 49 93 81 41 0.96662 -0.085199 -0.075161 0.84153 FALSE
17 53994 54143 71 8 138491 138613 36 2 wp 182 196 219 171 205 139 152 135 162 176 115 0.3568 0.063497 -0.26418 0.2563 FALSE
17 54142 54300 72 8 138307 138470 35 2 wp 169 197 203 185 214 223 116 162 143 193 148 0.37559 0.38832 -0.23807 0.32017 FALSE
17 54470 54610 75 8 138001 138145 31 2 wp 149 172 211 194 190 166 173 124 132 147 139 0.2439 0.12241 -0.048677 0.83632 FALSE
17 54636 54782 76 8 137826 137971 30 2 wp 149 155 183 151 197 134 110 108 108 133 117 0.51941 0.32017 -0.32077 0.21933 FALSE
17 54765 54911 77 8 137675 137811 29 2 wp 129 164 159 144 171 106 130 100 166 170 125 0.14479 0.27846 -0.3713 0.14741 FALSE
17 55082 55252 79 8 137353 137483 26 2 wp 133 224 247 269 169 249 179 279 247 239 227 -0.30725 0.11187 0.12439 0.75964 FALSE
17 55577 55726 82 8 136876 137013 23 2 wp 203 201 243 159 200 172 145 93 135 150 136 0.74229 0.32772 -0.59385 0.011272 FALSE
17 56042 56194 84 8 136402 136548 22 2 wp 234 363 414 321 308 286 344 473 457 415 475 -0.41367 0.21167 -0.31665 0.3595 FALSE
17 56228 56366 85 8 136235 136365 21 2 wp 193 227 303 216 242 200 141 166 186 177 131 0.48254 0.017204 -0.12145 0.58689 FALSE
17 56388 56528 86 8 136068 136203 20 2 wp 135 151 172 163 156 124 105 89 84 89 68 0.65769 -0.13194 0.10061 0.74359 FALSE
17 56540 56688 87 8 135905 136055 19 2 wp 160 173 218 169 176 183 110 104 99 96 86 0.74931 -0.080336 0.048303 0.85469 FALSE
17 56730 56862 88 8 135738 135895 18 2 wp 146 170 182 166 179 170 80 88 65 73 69 1.0312 -0.014463 0.083428 0.7811 FALSE
17 56873 57013 89 8 135588 135736 17 2 wp 122 242 227 229 192 192 100 145 147 145 84 0.51786 -0.10164 0.19094 0.61621 FALSE
17 57058 57192 90 8 135407 135572 16 2 wp 127 193 175 202 201 206 124 121 95 100 94 0.4755 -0.10862 0.43173 0.11811 FALSE
17 57512 57662 94 8 134935 135081 11 2 wp 127 181 214 178 192 219 81 114 112 86 84 0.691 -0.14264 0.35985 0.24656 FALSE
17 57682 57832 95 8 134763 134932 10 2 wp 165 187 203 272 227 190 101 115 98 92 85 0.76036 -0.12587 0.4531 0.070072 FALSE
17 58368 58519 104 8 134097 134225 2 2 wp 235 159 207 155 181 125 89 64 94 61 65 1.2553 -0.24259 -0.15056 0.74431 FALSE
17 58564 58702 105 8 133907 134027 1 2 wp 232 154 226 190 226 176 165 154 196 190 117 0.20826 -0.061799 0.017764 0.95396 FALSE
17 27432 27582 12 8 166114 166262 49 3 wp 246 173 238 158 137 113 93 91 103 162 119 1.153 0.66357 -1.3502 0.00016882 FALSE
17 27769 27921 16 8 165774 165924 46 3 wp 216 173 213 162 195 151 120 99 112 174 141 0.81694 0.62901 -0.86846 0.00065932 FALSE
17 28873 29021 29 8 164613 164812 34 3 wp 141 174 192 218 214 218 146 185 195 243 194 -0.11469 0.43186 -0.046998 0.8318 FALSE
17 29070 29192 32 8 164476 164625 33 3 wp 142 143 172 151 160 164 105 116 121 171 118 0.36013 0.4464 -0.36765 0.15185 FALSE
17 29956 30090 43 8 163573 163711 28 3 wp 152 135 166 230 163 192 76 74 91 181 173 0.86188 1.2709 -0.88435 0.0027056 FALSE
17 30242 30386 46 8 163286 163421 26 3 wp 158 248 227 192 151 182 101 129 126 130 118 0.76754 0.18486 -0.42629 0.17656 FALSE
17 30412 30546 48 8 163132 163281 25 3 wp 135 189 210 182 208 181 97 97 103 131 141 0.77877 0.5899 -0.46407 0.060281 FALSE
17 30710 30848 50 8 162848 162976 23 3 wp 84 104 158 127 150 140 57 75 75 113 80 0.65641 0.58862 -0.27157 0.44074 FALSE
17 31016 31156 52 8 162541 162675 21 3 wp 108 163 173 145 138 134 105 131 130 148 107 0.20937 0.16987 -0.22942 0.39524 FALSE
17 31320 31480 54 8 162216 162364 19 3 wp 88 167 165 146 142 148 92 202 142 178 171 -0.14335 0.38131 -0.2856 0.55054 FALSE
17 31501 31649 55 8 162049 162197 18 3 wp 117 177 188 171 175 147 117 158 159 148 138 0.082795 0.10586 -0.045486 0.85117 FALSE
17 31653 31807 56 8 161894 162044 17 3 wp 141 199 243 178 217 205 143 255 215 232 210 -0.15577 0.23144 -0.14865 0.67061 FALSE
17 31826 31970 57 8 161731 161869 16 3 wp 222 374 403 300 301 240 248 270 310 275 221 0.19788 -0.037465 -0.17776 0.44439 FALSE
17 33840 34001 72 8 159696 159855 3 3 wp 87 122 173 126 127 131 69 113 104 69 72 0.3295 -0.30756 0.36556 0.29087 FALSE
17 34159 34309 73 8 159424 159564 1 3 wp 129 107 153 138 120 115 43 69 50 53 43 1.1969 -0.064471 0.0234 0.95542 FALSE
6 769754 769902 4 20 21132 21278 170 4 wp 167 248 348 274 286 237 115 138 160 144 114 0.80095 0.022197 0.087462 0.73329 FALSE
6 769913 770063 5 20 20980 21118 169 4 wp 177 184 205 171 191 183 145 123 143 100 127 0.40831 -0.13126 0.095187 0.6936 FALSE
6 770439 770603 8 20 20449 20599 166 4 wp 235 230 278 223 229 206 323 278 413 360 237 -0.49598 -0.07026 -0.087222 0.6859 FALSE
6 770712 770854 10 20 20181 20321 164 4 wp 124 156 186 193 167 140 197 229 279 186 116 -0.66021 -0.53471 0.66207 0.0037321 FALSE
6 770838 770973 11 20 20050 20188 163 4 wp 144 206 251 251 217 224 292 271 346 217 177 -0.66642 -0.50133 0.74247 0.00072799 FALSE
6 771035 771210 12 20 19862 20006 162 4 wp 180 270 250 222 198 186 240 297 357 224 139 -0.40793 -0.61517 0.42812 0.11766 FALSE
6 771193 771351 13 20 19683 19837 161 4 wp 146 219 217 219 190 185 185 227 189 182 153 -0.11685 -0.14745 0.20298 0.41459 FALSE
6 771377 771538 14 20 19537 19654 160 4 wp 144 208 252 189 192 174 154 187 197 158 132 0.093132 -0.19016 0.10376 0.64814 FALSE
6 772320 772476 27 20 18548 18688 147 4 wp 129 175 192 165 128 168 129 143 143 106 96 0.19018 -0.33467 0.26342 0.31057 FALSE
6 772622 772768 31 20 18265 18398 143 4 wp 174 199 202 200 203 178 118 127 199 139 113 0.32922 -0.10772 0.13727 0.55852 FALSE
6 773042 773190 35 20 17840 17990 139 4 wp 132 182 226 232 202 206 184 202 248 160 193 -0.30211 -0.11094 0.3947 0.14828 FALSE
6 773474 773618 39 20 17404 17551 133 4 wp 169 210 237 202 196 177 164 179 210 222 143 0.094773 0.088706 -0.16333 0.46237 FALSE
6 773650 773790 40 20 17234 17391 131 4 wp 123 159 151 172 165 178 121 159 171 180 141 -0.11356 0.20804 0.063553 0.79039 FALSE
6 774160 774325 45 20 16708 16870 126 4 wp 144 114 169 127 174 111 106 77 101 98 64 0.53389 -0.11992 0.080751 0.80033 FALSE
6 774349 774507 46 20 16541 16678 125 4 wp 149 142 191 136 152 164 164 168 211 163 150 -0.2298 -0.083147 0.019005 0.93545 FALSE
6 774516 774678 47 20 16372 16522 124 4 wp 147 166 231 196 217 184 284 271 339 338 233 -0.78439 0.045859 0.12066 0.57954 FALSE
6 774670 774830 48 20 16190 16362 123 4 wp 147 190 224 226 229 172 347 333 381 371 291 -0.98571 0.018832 0.16644 0.44349 FALSE
6 774987 775141 50 20 15891 16042 121 4 wp 172 149 217 163 175 132 371 273 347 365 282 -0.94051 0.084734 -0.25953 0.23548 FALSE
6 775460 775604 53 20 15419 15557 119 4 wp 159 147 186 125 110 115 92 57 94 74 45 0.97078 -0.33877 -0.13278 0.70322 FALSE
6 775622 775764 54 20 15263 15423 118 4 wp 198 269 318 275 220 246 144 151 182 182 142 0.65126 0.14238 -0.1899 0.39302 FALSE
6 775776 775936 55 20 15090 15247 117 4 wp 203 210 253 146 160 138 118 125 167 115 82 0.6468 -0.35921 -0.20591 0.40616 FALSE
6 776101 776255 57 20 14791 14917 115 4 wp 136 207 215 176 169 169 96 79 114 74 57 0.88801 -0.43886 0.35167 0.21632 FALSE
6 776424 776564 60 20 14459 14594 113 4 wp 134 156 160 147 147 151 83 71 83 80 52 0.87262 -0.15613 0.15919 0.62896 FALSE
6 776896 777030 63 20 13987 14144 107 4 wp 100 132 140 182 183 146 95 101 125 111 81 0.15425 -0.044294 0.52297 0.072557 FALSE
6 776980 777139 64 20 13842 13984 106 4 wp 153 136 191 139 118 100 125 98 127 98 47 0.39865 -0.59706 0.18935 0.54213 FALSE
6 777168 777316 66 20 13727 13855 105 4 wp 206 154 232 136 175 123 120 78 132 110 59 0.79891 -0.28276 -0.15425 0.66243 FALSE
6 777526 777661 68 20 13358 13510 103 4 wp 177 119 158 125 152 112 169 120 201 201 149 -0.13804 0.21961 -0.44578 0.17722 FALSE
6 777771 777928 69 20 13095 13253 102 4 wp 169 143 187 148 161 153 202 160 209 201 155 -0.24547 0.01889 -0.11191 0.62466 FALSE
6 777935 778095 70 20 12923 13074 101 4 wp 136 151 208 168 194 138 135 114 130 152 120 0.31555 0.22026 -0.17852 0.47235 FALSE
6 778108 778232 71 20 12791 12917 100 4 wp 133 180 191 171 145 152 141 126 148 139 118 0.21859 0.012723 -0.092369 0.71003 FALSE
6 778269 778416 72 20 12603 12732 99 4 wp 198 202 216 177 209 176 168 141 183 144 103 0.27687 -0.29776 0.17766 0.44371 FALSE
6 778421 778571 73 20 12452 12597 98 4 wp 174 168 204 204 193 146 180 160 211 171 108 -0.064979 -0.29176 0.29739 0.19634 FALSE
6 778580 778730 74 20 12293 12439 97 4 wp 166 175 243 214 227 167 178 207 212 176 123 -0.10114 -0.30748 0.39118 0.081761 FALSE
6 778738 778897 75 20 12146 12284 96 4 wp 153 183 217 218 218 176 131 163 176 145 117 0.17082 -0.14305 0.31279 0.17784 FALSE
6 778911 779051 76 20 11971 12119 95 4 wp 151 126 170 141 159 125 103 60 118 85 75 0.62732 -0.09558 0.036035 0.90813 FALSE
6 779067 779215 78 20 11812 11950 94 4 wp 151 145 206 162 185 167 157 123 141 113 92 0.18879 -0.33809 0.40034 0.11292 FALSE
6 779411 779545 81 20 11506 11656 91 4 wp 162 230 235 232 176 160 177 159 221 160 128 0.11381 -0.24652 0.12668 0.58803 FALSE
6 779550 779713 82 20 11328 11495 90 4 wp 146 181 224 155 197 154 150 128 146 138 100 0.30992 -0.13915 0.04476 0.8543 FALSE
6 779700 779843 83 20 11176 11323 88 4 wp 116 131 169 142 157 153 121 135 128 114 122 0.045361 0.01182 0.13949 0.60388 FALSE
6 779850 780007 85 20 11029 11185 86 4 wp 142 240 229 219 219 237 208 194 215 206 160 -0.079912 -0.055913 0.23228 0.30694 FALSE
6 779997 780140 86 20 10889 11027 84 4 wp 158 157 201 166 180 158 128 131 175 165 111 0.19432 0.041154 -0.052764 0.82638 FALSE
6 780327 780499 90 20 10545 10696 80 4 wp 138 131 154 151 149 145 134 161 162 147 109 -0.16665 -0.14296 0.2333 0.36007 FALSE
6 780515 780667 91 20 10351 10509 79 4 wp 166 165 214 199 207 134 184 174 220 205 138 -0.14265 -0.060576 0.063369 0.77826 FALSE
6 780669 780825 92 20 10195 10336 78 4 wp 133 189 234 170 194 183 252 281 296 251 217 -0.65099 -0.12076 0.13505 0.53753 FALSE
6 780837 780969 93 20 10056 10180 77 4 wp 118 153 147 159 146 157 223 180 203 222 178 -0.59237 0.10014 0.065933 0.77296 FALSE
6 781124 781280 94 20 9742 9885 76 4 wp 214 216 320 240 222 167 362 323 428 339 249 -0.63511 -0.22188 -0.0042794 0.98417 FALSE
6 781313 781457 95 20 9578 9702 75 4 wp 136 135 175 157 147 145 90 71 116 81 73 0.63538 -0.13156 0.16599 0.59279 FALSE
6 781448 781605 96 20 9414 9571 74 4 wp 121 108 144 163 122 134 94 72 93 98 68 0.47222 0.051496 0.13804 0.68102 FALSE
6 781614 781766 97 20 9263 9415 73 4 wp 137 130 166 166 140 138 93 104 108 128 77 0.44692 0.10773 -0.050993 0.86096 FALSE
6 781779 781919 98 20 9101 9232 72 4 wp 136 138 175 182 151 152 93 72 64 98 81 0.90558 0.34075 -0.20558 0.50014 FALSE
6 781932 782097 99 20 8925 9088 71 4 wp 181 206 274 222 242 173 138 138 165 141 113 0.51686 -0.094634 0.06736 0.76944 FALSE
6 782102 782229 100 20 8793 8941 70 4 wp 135 155 212 178 188 175 111 105 128 105 107 0.47641 0.016895 0.12552 0.626 FALSE
6 782733 782903 108 20 8141 8281 62 4 wp 133 161 218 159 170 154 112 116 128 85 66 0.45113 -0.53963 0.49159 0.076686 FALSE
6 783177 783331 113 20 7690 7824 54 4 wp 129 149 206 141 162 135 101 115 145 89 95 0.35467 -0.25219 0.14167 0.61055 FALSE
6 783833 783977 121 20 7043 7185 45 4 wp 147 99 150 150 159 146 89 75 91 78 87 0.5871 0.094145 0.11899 0.71035 FALSE
6 784680 784830 130 20 6188 6336 35 4 wp 175 228 251 211 236 226 328 344 326 407 319 -0.67769 0.23502 -0.16566 0.44095 FALSE
6 785301 785428 134 20 5594 5720 31 4 wp 130 128 157 139 146 146 133 127 127 149 126 0.040869 0.20771 -0.13071 0.61999 FALSE
6 785441 785608 135 20 5419 5580 30 4 wp 182 166 224 135 173 131 186 131 163 188 142 0.19499 0.15677 -0.51954 0.025567 FALSE
6 785608 785761 136 20 5262 5409 28 4 wp 125 143 155 178 157 122 150 147 160 178 171 -0.16921 0.32227 -0.19556 0.41669 FALSE
6 785765 785907 137 20 5116 5274 27 4 wp 150 124 137 164 134 154 123 90 101 136 93 0.34655 0.23297 -0.087882 0.76907 FALSE
6 785922 786074 138 20 4949 5099 26 4 wp 159 144 157 140 165 141 155 132 153 143 87 0.018341 -0.25165 0.21536 0.40261 FALSE
6 786068 786235 139 20 4790 4953 25 4 wp 183 242 279 270 241 211 249 213 243 235 209 -0.068857 0.040044 0.023789 0.91303 FALSE
6 786230 786403 140 20 4649 4795 24 4 wp 140 195 205 165 169 158 152 176 158 156 120 0.08391 -0.12383 0.016117 0.94554 FALSE
6 787139 787267 151 20 3759 3881 16 4 wp 129 159 208 180 166 134 149 156 162 151 110 0.014392 -0.1468 0.12963 0.59414 FALSE
6 787738 787893 157 20 3120 3299 9 4 wp 159 183 199 172 192 168 182 149 240 197 136 -0.12644 -0.078504 0.073929 0.74371 FALSE
6 787924 788075 158 20 2949 3121 8 4 wp 135 213 244 170 215 183 291 282 301 285 190 -0.63669 -0.19351 0.16955 0.43762 FALSE
6 788095 788251 159 20 2784 2936 7 4 wp 175 179 249 186 176 168 324 291 353 279 168 -0.74745 -0.43168 0.27528 0.20952 FALSE
6 788239 788390 160 20 2643 2781 6 4 wp 165 130 192 188 197 160 300 205 336 242 188 -0.83546 -0.26005 0.43917 0.095699 FALSE
6 788528 788676 161 20 2351 2506 5 4 wp 172 191 228 225 230 198 418 340 447 282 221 -1.0849 -0.55784 0.72405 0.00093353 FALSE
6 788706 788832 162 20 2191 2339 4 4 wp 127 79 120 95 148 78 192 103 174 125 89 -0.55719 -0.43189 0.40058 0.40441 FALSE
6 788904 789028 163 20 1997 2139 3 4 wp 140 147 224 159 158 160 256 215 272 213 114 -0.61022 -0.50529 0.4437 0.04894 FALSE
6 789239 789398 165 20 1648 1791 1 4 wp 166 158 173 178 160 153 256 158 207 155 84 -0.3652 -0.70314 0.69462 0.034134 FALSE
6 584804 584960 3 20 206135 206283 1458 5 wp 184 193 210 175 164 199 187 262 236 196 169 -0.2797 -0.20794 0.10399 0.71416 FALSE
6 584975 585133 4 20 205967 206127 1457 5 wp 209 181 221 180 228 166 202 173 218 201 125 -0.0048729 -0.17591 0.09506 0.67048 FALSE
6 585551 585707 9 20 205406 205536 1451 5 wp 183 208 277 182 205 166 189 198 150 110 106 0.23699 -0.61408 0.37092 0.11088 FALSE
6 585728 585858 11 20 205230 205365 1449 5 wp 99 101 126 125 121 88 46 47 57 55 39 1.0635 0.020051 0.0295 0.94984 FALSE
6 585822 586002 12 20 205095 205248 1448 5 wp 214 177 217 159 164 129 100 106 122 74 67 0.84448 -0.51166 0.090116 0.74324 FALSE
6 586105 586274 14 20 204822 204952 1444 5 wp 220 192 240 174 207 151 131 130 146 86 101 0.62852 -0.40265 0.1191 0.63269 FALSE
6 586441 586585 19 20 204511 204670 1440 5 wp 192 215 249 212 236 198 113 115 138 102 99 0.7843 -0.15374 0.15231 0.52419 FALSE
6 586599 586751 20 20 204322 204493 1439 5 wp 203 185 206 194 194 234 103 142 135 112 91 0.59657 -0.20706 0.28951 0.36286 FALSE
6 587066 587218 25 20 203867 204012 1435 5 wp 200 174 276 195 224 184 127 109 106 103 76 0.85616 -0.24203 0.16179 0.51249 FALSE
6 587233 587390 26 20 203701 203858 1434 5 wp 175 138 185 170 185 159 109 88 107 97 72 0.66263 -0.15045 0.20852 0.45246 FALSE
6 587385 587530 27 20 203564 203705 1432 5 wp 206 248 296 271 258 210 161 170 175 171 145 0.50138 0.022236 -0.019518 0.93008 FALSE
6 587555 587697 28 20 203419 203536 1431 5 wp 155 167 185 153 145 164 115 102 131 116 103 0.49105 0.040609 -0.1521 0.56411 FALSE
6 587716 587879 29 20 203238 203376 1430 5 wp 174 255 247 195 223 225 259 290 327 288 257 -0.43368 0.024174 -0.069444 0.74901 FALSE
6 587886 588047 30 20 203054 203206 1429 5 wp 269 221 310 203 250 185 254 222 269 276 236 0.048805 0.16542 -0.47741 0.027693 FALSE
6 588075 588229 31 20 202868 203017 1428 5 wp 148 145 165 144 131 99 160 138 158 163 135 -0.046055 0.088422 -0.3704 0.14245 FALSE
6 588351 588499 32 20 202595 202736 1427 5 wp 124 186 211 149 182 174 478 548 639 633 541 -1.7444 0.20407 -0.21367 0.31014 FALSE
6 588650 588806 34 20 202289 202441 1425 5 wp 72 168 162 159 134 174 391 532 510 498 519 -1.9196 0.22621 0.043967 0.915 FALSE
6 588803 588955 35 20 202142 202276 1424 5 wp 127 156 183 175 169 141 332 302 427 449 298 -1.2445 0.1867 -0.10447 0.63407 FALSE
6 589090 589230 36 20 201847 201999 1423 5 wp 150 142 211 162 170 161 325 223 355 282 193 -0.90264 -0.22946 0.23162 0.35528 FALSE
6 589243 589397 37 20 201700 201864 1422 5 wp 182 289 325 258 274 214 286 260 346 354 251 -0.23292 0.13604 -0.19718 0.3587 FALSE
6 589407 589563 38 20 201528 201686 1421 5 wp 138 146 203 202 218 184 141 139 167 195 122 0.057732 0.19102 0.14862 0.52185 FALSE
6 589568 589727 39 20 201379 201547 1420 5 wp 83 175 212 195 155 146 149 181 167 146 157 -0.17958 0.0053409 0.12708 0.73551 FALSE
6 589710 589916 40 20 201227 201383 1419 5 wp 114 183 268 143 181 134 118 153 135 89 104 0.37361 -0.35036 0.10218 0.79157 FALSE
6 589896 590052 43 20 201066 201217 1418 5 wp 154 231 271 248 215 204 145 135 156 118 118 0.51709 -0.17353 0.23294 0.31319 FALSE
6 590066 590216 44 20 200903 201030 1417 5 wp 154 183 200 139 177 166 110 116 111 91 71 0.61027 -0.36213 0.23 0.39946 FALSE
6 590330 590504 46 20 200611 200765 1414 5 wp 120 213 207 196 193 188 105 141 144 112 96 0.39898 -0.20396 0.33317 0.25652 FALSE
6 590512 590661 47 20 200432 200582 1411 5 wp 150 218 282 221 215 213 132 155 138 105 100 0.53016 -0.34818 0.38859 0.10685 FALSE
6 590830 590965 49 20 200152 200268 1409 5 wp 142 182 225 204 199 192 99 109 127 107 81 0.64461 -0.13547 0.28502 0.26141 FALSE
6 590997 591149 50 20 199970 200118 1408 5 wp 185 226 269 248 244 223 136 127 124 108 112 0.74512 -0.10502 0.20512 0.37825 FALSE
6 591759 591917 59 20 199178 199333 1399 5 wp 121 190 159 159 171 178 141 180 178 126 137 -0.14346 -0.20395 0.33777 0.2845 FALSE
6 593093 593231 76 20 197863 197998 1382 5 wp 178 163 191 186 217 148 232 173 216 240 175 -0.27296 0.11394 -0.055091 0.80344 FALSE
6 593670 593799 83 20 197280 197422 1376 5 wp 161 185 202 216 262 192 189 178 212 214 163 -0.13532 0.079206 0.2267 0.306 FALSE
6 594028 594172 88 20 196925 197061 1372 5 wp 183 187 243 207 175 176 180 224 242 186 192 -0.13792 -0.056693 -0.053037 0.81333 FALSE
6 594672 594816 98 20 196274 196408 1367 5 wp 162 135 161 140 165 143 138 112 143 150 96 0.17622 0.012928 -0.035147 0.89267 FALSE
6 594830 594982 99 20 196111 196267 1366 5 wp 142 206 273 245 233 236 206 212 240 270 211 -0.16181 0.24694 -0.0017447 0.9936 FALSE
6 595005 595166 100 20 195924 196079 1365 5 wp 131 185 200 185 200 201 186 209 236 239 214 -0.35471 0.23033 -0.015876 0.94251 FALSE
6 595180 595305 101 20 195786 195911 1364 5 wp 164 193 217 224 191 152 166 153 171 187 161 0.16803 0.21046 -0.20981 0.3523 FALSE
6 595323 595480 102 20 195630 195751 1363 5 wp 217 245 267 244 285 220 294 260 285 311 211 -0.25973 0.0028207 0.051544 0.81199 FALSE
6 595489 595647 103 20 195442 195602 1362 5 wp 154 211 218 193 196 215 251 290 323 296 296 -0.62854 0.17299 -0.092398 0.7032 FALSE
6 595662 595812 104 20 195280 195428 1361 5 wp 182 219 267 239 242 187 297 334 347 321 250 -0.61767 -0.079804 0.10432 0.63032 FALSE
6 596236 596381 107 20 194685 194854 1358 5 wp 198 128 197 155 182 137 204 113 186 178 124 0.019123 -0.038474 -0.099855 0.79253 FALSE
6 597441 597589 119 20 193506 193650 1342 5 wp 199 220 249 231 224 213 126 129 125 133 109 0.75356 0.046852 -0.025956 0.91105 FALSE
6 597755 597906 121 20 193182 193334 1339 5 wp 170 228 268 203 217 216 126 170 178 131 145 0.42122 -0.060639 0.028648 0.90756 FALSE
6 597914 598068 122 20 193022 193174 1338 5 wp 187 169 241 217 206 161 115 112 104 114 90 0.785 -0.0034708 -0.0078106 0.97489 FALSE
6 598077 598237 123 20 192857 193012 1337 5 wp 183 254 264 231 248 229 145 153 148 154 118 0.58688 -0.019383 0.059716 0.79184 FALSE
6 598244 598392 124 20 192702 192843 1336 5 wp 195 169 217 177 194 228 174 129 129 151 124 0.37153 0.046179 0.021178 0.94486 FALSE
6 598546 598697 125 20 192398 192538 1335 5 wp 291 281 394 321 321 241 356 354 349 280 256 -0.20079 -0.27645 0.16868 0.4259 FALSE
6 598708 598876 126 20 192238 192362 1334 5 wp 197 180 257 214 210 175 157 127 166 130 109 0.43482 -0.20803 0.14906 0.52193 FALSE
6 598893 599047 127 20 192053 192193 1333 5 wp 204 236 256 249 220 234 156 181 207 191 143 0.29986 -0.0067802 0.043757 0.84354 FALSE
6 599215 599369 129 20 191722 191882 1330 5 wp 161 223 223 155 218 221 168 186 205 143 136 0.059042 -0.2903 0.28785 0.30637 FALSE
6 599380 599522 130 20 191571 191709 1329 5 wp 135 104 154 125 145 117 118 79 109 126 81 0.3088 0.12517 -0.13113 0.67388 FALSE
6 599652 599800 132 20 191267 191439 1326 5 wp 199 224 262 216 245 196 238 262 290 312 216 -0.26584 0.1088 -0.14853 0.49343 FALSE
6 600067 600215 136 20 190880 191011 1322 5 wp 124 162 175 154 138 173 130 146 132 122 100 0.10921 -0.18181 0.22638 0.38431 FALSE
6 600218 600364 137 20 190723 190872 1321 5 wp 118 138 167 170 172 159 131 126 120 89 107 0.098009 -0.22459 0.49596 0.067099 FALSE
6 600528 600684 140 20 190396 190568 1317 5 wp 137 209 210 226 211 183 144 158 141 138 139 0.25855 0.030878 0.15143 0.51984 FALSE
6 600669 600800 141 20 190290 190441 1316 5 wp 149 134 165 222 181 163 99 82 112 117 121 0.56363 0.41924 -0.068425 0.7945 FALSE
6 601435 601599 147 20 189484 189630 1305 5 wp 138 235 227 209 221 204 256 262 261 222 183 -0.44599 -0.24492 0.35404 0.10653 FALSE
6 601779 601931 149 20 189158 189304 1303 5 wp 169 262 282 262 247 229 274 384 390 345 277 -0.6278 -0.05369 0.1363 0.60102 FALSE
6 601919 602061 150 20 189016 189160 1302 5 wp 118 148 147 149 138 127 204 222 238 215 171 -0.74218 -0.083819 0.10591 0.64497 FALSE
6 602368 602531 152 20 188558 188722 1301 5 wp 138 165 176 141 155 133 167 117 171 195 154 0.021294 0.32134 -0.46078 0.053843 FALSE
6 602636 602825 154 20 188270 188397 1298 5 wp 107 209 190 123 130 126 220 336 268 221 189 -0.78425 -0.31116 -0.070588 0.86845 FALSE
6 602818 602961 155 20 188126 188285 1297 5 wp 84 159 188 135 139 183 149 239 188 192 168 -0.51719 0.019568 0.12864 0.76849 FALSE
6 603218 603363 157 20 187744 187873 1296 5 wp 131 169 197 149 155 157 162 173 225 198 156 -0.23368 0.041614 -0.11886 0.6047 FALSE
6 603355 603543 158 20 187539 187708 1295 5 wp 205 207 334 239 266 197 278 226 291 291 181 -0.1648 -0.066202 0.01264 0.9536 FALSE
6 603708 603860 159 20 187230 187379 1294 5 wp 143 220 209 177 186 185 132 149 131 163 159 0.40632 0.3523 -0.38728 0.13186 FALSE
6 603868 604010 160 20 187091 187223 1293 5 wp 179 162 203 171 171 179 107 103 88 115 114 0.80883 0.32655 -0.36876 0.15111 FALSE
6 604194 604346 162 20 186773 186897 1291 5 wp 141 164 189 178 152 189 68 99 96 88 91 0.84658 0.15712 -0.055253 0.84449 FALSE
6 604353 604494 163 20 186600 186744 1290 5 wp 137 183 240 191 173 147 59 72 73 76 67 1.3793 0.19082 -0.28671 0.33763 FALSE
6 604483 604675 164 20 186450 186588 1289 5 wp 181 253 247 200 128 186 110 133 123 79 71 0.83237 -0.58416 0.20876 0.55319 FALSE
6 605130 605287 170 20 185805 185963 1282 5 wp 125 165 202 190 173 177 102 114 122 117 96 0.471 0.034326 0.135 0.60302 FALSE
6 606346 606507 188 20 184619 184749 1266 5 wp 166 165 179 161 179 149 160 147 188 166 135 -0.0043915 -0.013822 -0.035053 0.88128 FALSE
6 606731 606861 190 20 184213 184357 1264 5 wp 167 163 232 199 204 154 186 155 209 234 166 -0.03046 0.23674 -0.22563 0.31 FALSE
6 606896 607046 191 20 184046 184188 1263 5 wp 254 183 258 194 200 151 182 129 191 193 126 0.42953 0.037383 -0.38428 0.21465 FALSE
6 608083 608231 195 20 182866 183001 1259 5 wp 194 138 177 124 187 145 130 113 109 145 117 0.48867 0.27019 -0.42919 0.22831 FALSE
6 608252 608404 196 20 182683 182833 1258 5 wp 203 135 218 181 214 144 130 90 116 165 124 0.67708 0.48033 -0.51828 0.11718 FALSE
6 608419 608575 197 20 182537 182669 1257 5 wp 213 114 175 130 159 121 100 63 105 105 80 0.88569 0.17182 -0.47547 0.36476 FALSE
6 608584 608732 198 20 182356 182500 1256 5 wp 211 183 226 189 206 210 103 87 148 146 118 0.8345 0.35339 -0.37199 0.1414 FALSE
6 608742 608894 199 20 182199 182345 1255 5 wp 196 192 206 154 190 158 74 78 91 89 63 1.2435 0.017457 -0.25107 0.37254 FALSE
6 608918 609065 200 20 182025 182187 1254 5 wp 168 263 290 226 254 228 130 155 157 131 124 0.63288 -0.086008 0.094322 0.68858 FALSE
6 609510 609658 206 20 181399 181555 1251 5 wp 166 103 137 114 125 101 71 31 70 60 42 1.2236 -0.04906 -0.21711 0.67771 FALSE
6 609986 610169 210 20 180918 181079 1248 5 wp 126 209 255 246 163 223 181 247 239 224 172 -0.26406 -0.058697 0.21219 0.53294 FALSE
6 610167 610325 211 20 180770 180928 1247 5 wp 95 177 185 174 158 194 174 218 183 188 203 -0.41723 0.16088 0.09058 0.80452 FALSE
6 610425 610572 214 20 180521 180665 1244 5 wp 110 234 246 250 196 236 188 277 273 238 233 -0.41023 0.067589 0.1951 0.61215 FALSE
6 610789 610947 218 20 180141 180294 1239 5 wp 115 158 173 157 148 169 114 142 157 155 118 0.04657 0.10011 0.020559 0.9349 FALSE
6 610956 611104 219 20 179982 180127 1238 5 wp 163 215 275 216 248 214 187 215 209 190 147 0.019958 -0.16384 0.25316 0.25288 FALSE
6 611119 611277 220 20 179810 179966 1237 5 wp 129 239 245 236 225 175 166 217 192 201 157 0.010807 0.0085208 0.077346 0.79667 FALSE
6 611279 611429 221 20 179662 179822 1235 5 wp 153 159 237 151 203 146 96 82 121 119 101 0.81054 0.26629 -0.37054 0.15791 FALSE
6 611477 611636 222 20 179445 179608 1234 5 wp 165 192 191 180 185 162 153 149 159 142 124 0.19579 -0.089818 0.047789 0.83946 FALSE
6 611888 612073 223 20 179042 179162 1233 5 wp 121 120 195 103 157 86 51 31 46 37 16 1.6949 -0.59944 0.29453 0.53176 FALSE
6 612068 612199 224 20 178897 179023 1232 5 wp 99 188 211 184 184 171 120 129 120 95 91 0.34662 -0.28173 0.44033 0.145 FALSE
6 612230 612366 225 20 178745 178885 1231 5 wp 65 154 127 143 122 113 83 118 84 101 69 0.19564 -0.070642 0.23077 0.61027 FALSE
6 612371 612529 226 20 178579 178722 1230 5 wp 105 212 239 188 171 193 170 188 198 156 124 -0.086629 -0.29133 0.3344 0.2827 FALSE
6 612711 612839 229 20 178256 178374 1227 5 wp 80 147 161 75 152 108 152 147 152 143 127 -0.29838 -0.03427 -0.13862 0.68894 FALSE
6 612832 612982 230 20 178103 178253 1226 5 wp 127 189 213 186 165 186 305 309 327 316 337 -0.90369 0.1955 -0.13524 0.61345 FALSE
6 612979 613139 231 20 177961 178089 1225 5 wp 175 102 156 100 130 85 259 176 270 237 177 -0.73405 -0.065062 -0.39976 0.26374 FALSE
6 613433 613579 233 20 177512 177679 1223 5 wp 159 133 221 204 229 171 682 610 637 738 639 -1.9811 0.21815 0.043638 0.82633 FALSE
6 613879 614033 235 20 177063 177210 1220 5 wp 200 155 215 158 160 145 273 229 316 296 206 -0.5688 -0.0087795 -0.27584 0.20849 FALSE
6 614221 614353 237 20 176737 176885 1218 5 wp 139 127 159 172 222 163 133 113 152 246 176 0.043001 0.78077 -0.37606 0.10598 FALSE
6 614375 614521 238 20 176585 176711 1215 5 wp 172 202 230 165 166 147 175 179 177 170 122 0.12231 -0.17235 -0.14261 0.53544 FALSE
6 615275 615431 248 20 175660 175805 1206 5 wp 141 220 230 207 210 213 96 119 121 85 83 0.74564 -0.29216 0.41776 0.10316 FALSE
6 615782 615941 254 20 175170 175324 1201 5 wp 148 219 302 217 210 205 93 108 106 73 91 1.035 -0.18058 0.14891 0.62417 FALSE
6 615962 616100 256 20 174973 175118 1199 5 wp 150 142 189 202 178 176 61 62 59 71 45 1.3393 0.034362 0.19824 0.5372 FALSE
6 616284 616410 260 20 174678 174825 1194 5 wp 168 176 200 167 153 184 81 92 87 80 63 1.0072 -0.16723 0.081233 0.77785 FALSE
6 617163 617314 271 20 173770 173924 1182 5 wp 121 166 179 172 191 185 86 118 111 102 80 0.49776 -0.096101 0.35931 0.18691 FALSE
6 617326 617464 272 20 173618 173752 1181 5 wp 132 193 181 178 186 199 96 120 131 97 91 0.48601 -0.17548 0.3555 0.18261 FALSE
6 617639 617756 275 20 173330 173449 1177 5 wp 90 97 139 103 126 100 56 77 74 59 54 0.57951 -0.16723 0.21312 0.62087 FALSE
6 617820 617971 276 20 173136 173269 1176 5 wp 91 204 191 194 200 202 107 111 126 90 93 0.42199 -0.19076 0.52879 0.15592 FALSE
6 617952 618108 277 20 172976 173116 1174 5 wp 138 221 225 204 208 202 131 202 150 138 132 0.19412 -0.13673 0.24213 0.46098 FALSE
6 618159 618310 278 20 172768 172919 1173 5 wp 122 116 120 97 105 120 77 71 104 73 70 0.47191 -0.097293 -0.043076 0.91012 FALSE
6 618329 618471 279 20 172613 172758 1172 5 wp 168 215 249 211 220 213 156 275 200 191 198 -0.077327 0.011536 0.047134 0.89823 FALSE
6 618500 618662 280 20 172456 172590 1171 5 wp 180 212 219 208 177 186 159 234 201 224 187 -0.020069 0.16552 -0.24384 0.33937 FALSE
6 618955 619116 283 20 171969 172129 1168 5 wp 241 198 288 214 197 140 162 144 145 163 131 0.62796 0.079846 -0.46602 0.062538 FALSE
6 619138 619260 284 20 171824 171940 1167 5 wp 186 204 258 221 230 178 103 119 134 144 93 0.80107 0.10185 -0.12201 0.60599 FALSE
6 619289 619449 285 20 171637 171799 1166 5 wp 139 205 211 209 222 203 173 160 156 196 202 0.11493 0.41615 -0.19668 0.38265 FALSE
6 619838 619981 291 20 171109 171259 1161 5 wp 183 176 191 135 151 123 166 113 150 111 87 0.31297 -0.41464 -0.0040018 0.98767 FALSE
6 619993 620151 293 20 170915 171086 1160 5 wp 147 184 221 221 223 198 204 187 203 203 163 -0.17329 0.00040706 0.24602 0.26744 FALSE
6 620376 620530 296 20 170549 170706 1157 5 wp 153 115 177 180 156 165 163 114 194 193 110 -0.12814 0.04966 0.14368 0.63635 FALSE
6 620543 620695 297 20 170395 170526 1155 5 wp 204 186 226 185 226 171 236 210 269 258 177 -0.26443 -0.023858 -0.04593 0.83386 FALSE
6 620708 620860 298 20 170250 170373 1154 5 wp 199 192 213 208 202 177 281 243 286 248 195 -0.47264 -0.17098 0.14129 0.51836 FALSE
6 620883 621039 300 20 170019 170165 1152 5 wp 264 208 260 231 272 166 305 234 306 358 219 -0.24703 0.13191 -0.26579 0.34681 FALSE
6 621054 621208 301 20 169880 170024 1151 5 wp 260 213 254 207 250 174 290 257 332 320 209 -0.31503 -0.043221 -0.15912 0.47546 FALSE
6 621614 621760 304 20 169319 169460 1147 5 wp 218 169 250 205 213 173 123 108 124 172 114 0.78735 0.37723 -0.46887 0.044611 FALSE
6 621769 621919 305 20 169157 169311 1146 5 wp 130 126 203 186 210 153 141 141 153 190 121 0.0043041 0.20119 0.087745 0.7124 FALSE
6 622097 622249 310 20 168837 168981 1143 5 wp 164 178 226 174 197 161 161 171 144 160 139 0.18489 0.027344 -0.097341 0.6734 FALSE
6 622246 622405 311 20 168670 168823 1142 5 wp 111 180 214 180 177 184 166 153 177 195 134 -0.049232 0.098849 0.04202 0.8553 FALSE
6 622424 622560 312 20 168515 168657 1141 5 wp 116 186 202 188 181 175 145 173 178 166 156 -0.048576 0.085002 0.059228 0.79728 FALSE
6 622584 622726 313 20 168345 168498 1140 5 wp 134 174 226 232 200 204 198 234 247 226 185 -0.41992 -0.023721 0.31261 0.15573 FALSE
6 622748 622892 314 20 168190 168337 1139 5 wp 165 225 302 240 238 176 236 280 254 279 245 -0.23741 0.1463 -0.1925 0.38745 FALSE
6 622920 623062 315 20 168020 168159 1138 5 wp 152 218 252 222 215 184 221 295 226 248 193 -0.33681 -0.063302 0.092948 0.73424 FALSE
6 623067 623221 316 20 167867 168011 1137 5 wp 160 216 249 239 212 171 495 504 592 521 454 -1.4138 0.0026079 0.01664 0.93587 FALSE
6 623352 623508 317 20 167579 167731 1136 5 wp 139 234 265 178 205 194 446 587 487 456 496 -1.3419 0.044257 -0.14429 0.71946 FALSE
6 623508 623640 318 20 167445 167571 1135 5 wp 90 189 214 144 142 136 343 483 413 402 436 -1.428 0.1562 -0.32656 0.46053 FALSE
6 623683 623801 319 20 167280 167398 1134 5 wp 70 144 169 131 151 151 302 397 398 413 378 -1.608 0.23809 -0.00722 0.98158 FALSE
6 623809 623955 320 20 167147 167271 1133 5 wp 149 211 270 225 213 190 386 516 519 460 447 -1.2548 0.067728 -0.032059 0.9154 FALSE
6 624049 624209 321 20 166869 167033 1132 5 wp 152 216 258 238 218 245 381 532 590 448 361 -1.3363 -0.19094 0.39665 0.19834 FALSE
6 624230 624376 322 20 166705 166845 1131 5 wp 198 237 295 258 254 201 278 324 339 308 226 -0.43478 -0.12471 0.11672 0.58985 FALSE
6 624391 624531 323 20 166555 166690 1130 5 wp 186 225 273 236 225 201 217 217 239 235 189 -0.042813 0.033426 -0.052983 0.80829 FALSE
6 624715 624865 325 20 166224 166374 1128 5 wp 105 198 216 166 183 187 159 173 109 149 143 0.13656 0.10371 -0.0083376 0.98274 FALSE
6 625446 625590 333 20 165484 165638 1119 5 wp 131 189 235 204 174 199 90 112 112 95 99 0.74406 0.018567 0.080864 0.76831 FALSE
6 626167 626312 342 20 164772 164916 1110 5 wp 101 132 181 136 153 123 83 85 83 66 93 0.64029 0.07398 -0.042468 0.89814 FALSE
6 626692 626846 348 20 164237 164377 1103 5 wp 171 239 266 238 248 218 144 143 126 122 133 0.63892 0.015815 0.071623 0.75427 FALSE
6 627055 627207 351 20 163877 164028 1100 5 wp 193 225 258 236 220 210 140 139 154 149 152 0.5819 0.1893 -0.18688 0.40751 FALSE
6 627396 627540 355 20 163508 163687 1096 5 wp 116 141 177 186 187 168 62 100 82 122 89 0.75678 0.47866 -0.13014 0.64807 FALSE
6 627577 627733 356 20 163353 163503 1095 5 wp 187 152 164 119 186 139 91 65 87 71 48 1.0194 -0.33803 0.15181 0.71439 FALSE
6 627876 628022 357 20 163058 163226 1093 5 wp 196 181 236 204 207 184 150 191 187 188 149 0.15528 0.048917 -0.072202 0.74678 FALSE
6 628026 628189 358 20 162902 163057 1092 5 wp 201 253 290 219 212 272 126 197 183 148 124 0.48726 -0.19616 0.15263 0.6294 FALSE
6 628205 628344 359 20 162733 162874 1091 5 wp 197 214 199 224 219 211 113 87 122 118 113 0.88047 0.23395 -0.12437 0.60372 FALSE
6 628362 628511 360 20 162570 162718 1090 5 wp 233 244 280 254 253 244 149 182 185 196 132 0.49587 0.034095 -0.025984 0.90674 FALSE
6 629047 629182 365 20 161931 162086 1085 5 wp 115 159 168 168 161 158 137 180 155 163 127 -0.16363 -0.010322 0.17745 0.46422 FALSE
6 629186 629339 366 20 161748 161895 1084 5 wp 145 200 208 200 187 236 178 232 245 244 166 -0.30716 0.011611 0.19446 0.4718 FALSE
6 629942 630098 377 20 161016 161138 1075 5 wp 130 164 180 151 148 134 137 180 208 128 131 -0.20699 -0.30315 0.19653 0.42022 FALSE
6 630410 630555 382 20 160525 160677 1070 5 wp 105 145 165 145 138 169 163 158 153 192 152 -0.26247 0.23317 -0.073402 0.7609 FALSE
6 630802 630959 384 20 160142 160285 1068 5 wp 193 145 215 143 160 116 138 97 86 104 62 0.72417 -0.27913 -0.1113 0.75803 FALSE
6 631745 631897 397 20 159183 159329 1055 5 wp 157 190 207 196 182 201 156 138 140 140 99 0.29024 -0.17052 0.26051 0.27317 FALSE
6 631932 632065 399 20 159022 159176 1053 5 wp 128 174 229 198 185 165 118 129 148 145 94 0.35234 -0.035941 0.1186 0.62808 FALSE
6 632072 632231 400 20 158851 159013 1052 5 wp 145 184 236 178 171 206 125 146 159 122 107 0.32278 -0.20447 0.21938 0.36079 FALSE
6 632224 632389 401 20 158690 158827 1050 5 wp 155 221 250 189 163 158 147 134 139 169 122 0.50523 0.16233 -0.42645 0.067571 FALSE
6 632718 632870 404 20 158214 158366 1047 5 wp 242 215 284 240 250 191 143 120 147 173 158 0.79927 0.40054 -0.50771 0.023289 FALSE
6 632876 633030 405 20 158060 158204 1046 5 wp 225 232 288 231 229 203 213 218 211 282 254 0.15132 0.44465 -0.59135 0.0063502 FALSE
6 633192 633338 406 20 157744 157888 1045 5 wp 165 150 188 125 151 142 227 173 232 244 162 -0.38081 0.052935 -0.30057 0.18299 FALSE
6 633348 633492 407 20 157589 157731 1044 5 wp 129 155 191 140 131 151 192 199 223 224 177 -0.43614 0.084764 -0.22199 0.32901 FALSE
6 633623 633773 409 20 157311 157457 1042 5 wp 99 167 183 156 152 186 268 292 337 321 291 -1.0698 0.1598 0.020818 0.92942 FALSE
6 633782 633932 410 20 157135 157279 1041 5 wp 171 189 261 194 210 170 300 286 304 279 234 -0.59058 -0.093036 0.0094843 0.96528 FALSE
6 633945 634100 411 20 156987 157124 1040 5 wp 163 123 156 116 139 136 209 135 198 207 125 -0.3312 -0.022741 -0.14507 0.65879 FALSE
6 634200 634360 412 20 156726 156878 1039 5 wp 187 216 285 211 225 199 373 354 413 392 345 -0.79662 0.079541 -0.16374 0.44438 FALSE
6 634484 634622 415 20 156455 156588 1036 5 wp 119 188 207 170 148 145 383 382 369 376 377 -1.2183 0.124 -0.23955 0.35781 FALSE
6 634655 634782 416 20 156281 156431 1035 5 wp 148 173 206 162 174 167 254 263 291 345 268 -0.67977 0.29952 -0.33936 0.11973 FALSE
6 634813 634953 417 20 156130 156267 1034 5 wp 249 205 275 241 248 180 391 302 397 365 306 -0.62981 0.0074494 -0.12124 0.57159 FALSE
6 635065 635221 418 20 155864 156016 1033 5 wp 185 220 262 192 215 205 396 440 450 506 461 -1.0135 0.29735 -0.39295 0.061138 FALSE
6 635324 635476 419 20 155614 155754 1032 5 wp 183 153 205 162 190 119 293 301 311 320 246 -0.79913 0.018037 -0.20791 0.3421 FALSE
6 635525 635653 420 20 155430 155555 1031 5 wp 180 146 223 178 189 152 366 323 412 384 289 -1.0615 -0.010987 -0.049028 0.82231 FALSE
6 635673 635823 421 20 155265 155389 1030 5 wp 156 140 207 147 166 135 425 371 373 368 249 -1.2844 -0.23776 0.095447 0.66507 FALSE
6 636506 636622 425 20 154443 154575 1025 5 wp 89 80 133 117 103 101 162 167 179 238 166 -0.82167 0.35906 -0.23738 0.35957 FALSE
6 636650 636800 426 20 154283 154428 1024 5 wp 115 122 188 123 101 107 194 193 177 244 173 -0.48688 0.2512 -0.574 0.015631 FALSE
6 636812 636971 427 20 154107 154270 1023 5 wp 128 137 194 162 151 125 220 261 192 434 320 -0.6328 0.84692 -0.88506 0.00020296 FALSE
6 637592 637753 429 20 153348 153486 1020 5 wp 141 201 213 177 167 189 275 301 232 303 334 -0.61942 0.37408 -0.39779 0.26947 FALSE
6 637770 637914 430 20 153167 153305 1019 5 wp 197 228 309 197 223 181 277 287 212 350 396 -0.16669 0.66164 -0.9169 0.010691 FALSE
6 637925 638079 431 20 153024 153160 1018 5 wp 139 108 182 94 115 80 183 124 136 198 149 -0.11371 0.3411 -0.88838 0.0024591 FALSE
6 638070 638204 432 20 152873 153011 1017 5 wp 152 143 193 113 158 123 170 123 137 192 135 0.12059 0.29525 -0.58228 0.018045 FALSE
6 638232 638394 433 20 152724 152852 1016 5 wp 192 230 264 179 185 158 312 254 278 248 200 -0.36251 -0.21469 -0.15621 0.47492 FALSE
6 638674 638830 437 20 152252 152408 1013 5 wp 135 155 182 129 168 117 213 190 242 261 143 -0.50903 0.003934 -0.17322 0.44556 FALSE
6 640730 640893 445 20 150228 150348 1005 5 wp 118 136 184 131 116 92 351 266 431 200 99 -1.3192 -1.1345 0.79439 0.022328 FALSE
6 641474 641649 449 20 149452 149600 1002 5 wp 130 180 222 217 175 175 174 171 185 161 146 -0.067429 -0.081365 0.20848 0.36121 FALSE
6 641652 641804 450 20 149279 149421 1001 5 wp 135 211 257 275 247 209 131 172 152 173 144 0.32319 0.17592 0.13931 0.57823 FALSE
6 642980 643138 463 20 147941 148109 990 5 wp 184 210 240 211 190 223 151 162 135 137 118 0.43504 -0.11585 0.12072 0.60007 FALSE
6 643162 643312 464 20 147766 147910 989 5 wp 214 176 267 204 227 192 125 114 131 111 57 0.76771 -0.4594 0.40538 0.09867 FALSE
6 643324 643495 465 20 147582 147744 988 5 wp 124 183 244 182 180 184 117 149 139 126 89 0.35999 -0.22471 0.25761 0.31145 FALSE
6 643513 643663 466 20 147411 147562 987 5 wp 172 164 208 116 191 155 90 81 89 73 55 1.0077 -0.32681 0.11088 0.71412 FALSE
6 643683 643829 467 20 147250 147382 986 5 wp 256 194 255 235 228 193 173 144 168 197 128 0.4943 0.10866 -0.20649 0.4269 FALSE
6 643976 644114 468 20 146960 147102 985 5 wp 176 73 123 102 136 81 60 37 57 68 41 1.2635 0.1854 -0.43969 0.56427 FALSE
6 644147 644277 469 20 146801 146927 984 5 wp 137 175 204 156 174 177 119 134 126 156 109 0.37593 0.17191 -0.16533 0.50231 FALSE
6 644292 644444 470 20 146636 146786 983 5 wp 116 160 155 104 118 136 97 87 91 75 73 0.58856 -0.18373 -0.055787 0.86874 FALSE
6 644441 644587 471 20 146481 146635 982 5 wp 120 173 199 182 185 198 91 116 114 126 97 0.54402 0.16977 0.066934 0.79457 FALSE
6 644613 644751 472 20 146324 146472 981 5 wp 113 164 195 151 182 186 103 173 152 132 124 0.060894 -0.034871 0.21427 0.52948 FALSE
6 644767 644907 473 20 146169 146307 980 5 wp 121 252 236 224 225 222 136 191 138 147 152 0.30087 0.071644 0.10871 0.78374 FALSE
6 644904 645082 474 20 146019 146168 979 5 wp 128 166 180 163 142 147 116 175 123 110 93 0.12083 -0.33681 0.29533 0.34586 FALSE
6 645087 645243 475 20 145835 145984 978 5 wp 95 122 137 109 118 115 104 118 85 100 98 0.13035 0.070137 -0.090816 0.78565 FALSE
6 645253 645401 476 20 145681 145818 977 5 wp 106 111 165 126 125 127 83 112 139 130 114 0.12585 0.25762 -0.23517 0.42996 FALSE
6 645895 646055 479 20 145032 145180 975 5 wp 107 159 197 131 154 153 194 238 233 181 181 -0.60203 -0.1642 0.12677 0.63603 FALSE
6 646224 646356 481 20 144720 144850 973 5 wp 91 219 209 212 194 211 162 250 210 206 203 -0.35232 0.10558 0.1942 0.6419 FALSE
6 646368 646524 482 20 144551 144709 972 5 wp 146 282 289 270 285 243 216 322 292 297 264 -0.29479 0.13881 0.054524 0.86615 FALSE
6 646554 646704 483 20 144398 144520 971 5 wp 146 172 225 199 164 200 134 169 160 160 144 0.15768 0.096649 -0.0071409 0.97549 FALSE
6 646688 646859 484 20 144241 144389 970 5 wp 167 203 228 185 183 171 148 157 142 159 136 0.35388 0.099404 -0.2248 0.33071 FALSE
6 646977 647125 485 20 143954 144104 969 5 wp 151 150 201 144 159 163 75 47 74 77 59 1.2997 0.17542 -0.25302 0.4339 FALSE
6 647160 647301 486 20 143788 143940 968 5 wp 225 213 288 252 253 201 78 94 104 110 59 1.335 -0.025798 0.0055407 0.98204 FALSE
6 647645 647810 489 20 143312 143432 965 5 wp 143 125 161 137 152 133 63 47 61 49 40 1.2772 -0.23895 0.22991 0.55354 FALSE
6 647819 647947 490 20 143133 143269 964 5 wp 160 173 211 177 188 168 101 131 101 86 91 0.63945 -0.20536 0.19944 0.4466 FALSE
6 647954 648124 491 20 142966 143122 963 5 wp 152 216 236 195 190 216 117 144 141 98 88 0.51843 -0.40906 0.43675 0.080348 FALSE
6 648142 648290 492 20 142793 142940 961 5 wp 163 178 226 212 211 159 118 122 106 120 81 0.64337 -0.098363 0.15787 0.52723 FALSE
6 648274 648431 493 20 142675 142816 960 5 wp 183 162 203 202 227 170 107 104 115 119 78 0.69623 -0.037863 0.17766 0.48166 FALSE
6 648473 648617 494 20 142480 142598 958 5 wp 150 195 220 128 160 183 122 172 119 100 77 0.37317 -0.53883 0.31376 0.38512 FALSE
6 649288 649420 502 20 141658 141790 948 5 wp 155 151 166 143 161 145 90 92 110 77 61 0.64616 -0.38043 0.32029 0.29565 FALSE
6 650421 650544 519 20 140517 140652 933 5 wp 153 132 194 127 186 149 96 86 92 118 71 0.74307 0.14572 -0.17444 0.54847 FALSE
6 650779 650893 525 20 140155 140297 929 5 wp 162 157 183 166 171 148 71 78 93 107 90 1.0024 0.40793 -0.44377 0.1207 FALSE
6 650931 651075 526 20 140003 140137 928 5 wp 208 209 286 201 221 255 108 134 164 137 109 0.73067 -0.019942 0.00097953 0.99699 FALSE
6 651241 651416 528 20 139659 139817 926 5 wp 213 195 225 203 249 181 129 152 151 99 91 0.49949 -0.48116 0.48911 0.040057 FALSE
6 651433 651591 529 20 139484 139639 925 5 wp 231 235 262 230 243 185 175 129 161 171 128 0.59575 0.060049 -0.19497 0.38504 FALSE
6 651740 651883 530 20 139191 139302 924 5 wp 172 134 170 150 156 141 88 83 62 92 84 0.97622 0.2943 -0.37663 0.2177 FALSE
6 651903 652055 531 20 139033 139175 923 5 wp 135 160 229 177 194 160 108 115 104 109 114 0.6006 0.1584 -0.10321 0.68727 FALSE
6 652081 652233 532 20 138868 138991 922 5 wp 235 199 264 213 224 185 120 99 111 117 78 1.0265 -0.069146 -0.082784 0.73208 FALSE
6 652262 652410 533 20 138671 138813 921 5 wp 147 231 234 189 191 180 125 144 147 165 132 0.48949 0.21202 -0.31067 0.17913 FALSE
6 652562 652691 535 20 138370 138527 918 5 wp 132 140 175 165 202 148 114 129 111 162 104 0.26926 0.26841 -0.043912 0.86375 FALSE
6 652741 652893 536 20 138186 138338 917 5 wp 178 228 279 231 220 223 170 251 264 245 216 -0.069783 0.13576 -0.12442 0.60639 FALSE
6 652925 653075 537 20 138033 138157 916 5 wp 168 215 264 181 165 180 208 246 251 221 167 -0.19471 -0.1672 -0.096317 0.66214 FALSE
6 653104 653255 539 20 137814 137970 914 5 wp 135 149 199 175 177 161 149 164 179 166 126 -0.094045 -0.056289 0.17313 0.4638 FALSE
6 653267 653431 540 20 137647 137771 912 5 wp 175 194 220 160 192 159 240 210 220 179 140 -0.24597 -0.37447 0.18895 0.39929 FALSE
6 653428 653582 541 20 137498 137628 911 5 wp 198 181 239 187 178 165 211 162 209 186 139 0.031221 -0.14248 -0.058652 0.79374 FALSE
6 653611 653751 543 20 137327 137485 910 5 wp 164 177 212 209 238 152 195 175 208 209 163 -0.12254 0.063655 0.066719 0.76407 FALSE
6 653763 653911 544 20 137166 137310 909 5 wp 162 187 262 172 203 160 244 237 254 275 184 -0.34028 0.0075338 -0.16644 0.44695 FALSE
6 653920 654077 545 20 137002 137152 908 5 wp 175 202 232 189 224 151 259 223 232 260 166 -0.29236 -0.062345 -0.031363 0.88631 FALSE
6 654205 654363 546 20 136713 136869 907 5 wp 219 181 242 189 174 179 247 186 229 266 201 -0.096463 0.19402 -0.41996 0.054811 FALSE
6 654388 654535 547 20 136540 136690 906 5 wp 132 129 174 155 159 142 120 107 135 165 129 0.2052 0.40083 -0.30808 0.23323 FALSE
6 654552 654712 548 20 136370 136526 905 5 wp 183 213 244 227 204 205 174 167 184 196 144 0.22477 0.067353 -0.051603 0.81668 FALSE
6 654725 654867 549 20 136203 136342 904 5 wp 177 168 212 179 175 170 168 130 163 171 161 0.2176 0.23804 -0.30514 0.18419 FALSE
6 654871 655023 550 20 136052 136203 903 5 wp 188 175 211 206 210 172 209 226 215 237 200 -0.23679 0.12681 -0.078411 0.72105 FALSE
6 655204 655393 552 20 135710 135895 902 5 wp 144 213 229 195 167 160 161 170 187 151 163 0.11075 -0.0037778 -0.1334 0.56996 FALSE
6 655366 655512 553 20 135565 135711 899 5 wp 174 213 277 266 239 213 205 194 251 258 158 -0.036138 0.04257 0.10212 0.64026 FALSE
6 655529 655695 555 20 135414 135566 897 5 wp 191 196 284 197 200 215 218 227 234 244 168 -0.088432 -0.032595 -0.063862 0.77058 FALSE
6 655890 656032 560 20 135044 135182 894 5 wp 189 257 284 279 264 226 173 224 198 203 149 0.2244 -0.068153 0.16914 0.44246 FALSE
6 656042 656182 561 20 134897 135035 893 5 wp 163 280 240 242 230 193 186 240 225 202 184 0.0048679 -0.04812 0.028983 0.92232 FALSE
6 656526 656660 565 20 134418 134549 889 5 wp 136 127 162 148 165 117 117 100 105 133 95 0.34186 0.19256 -0.16212 0.56991 FALSE
6 656666 656824 566 20 134238 134405 888 5 wp 184 169 202 186 171 200 109 92 138 151 137 0.66532 0.47827 -0.45272 0.061341 FALSE
6 657763 657904 574 20 133174 133316 878 5 wp 182 213 270 233 216 204 164 196 186 215 148 0.21395 0.098051 -0.09437 0.66947 FALSE
6 658072 658229 576 20 132850 133006 876 5 wp 257 228 294 249 222 271 224 227 301 236 214 0.0023316 -0.026293 -0.020027 0.93184 FALSE
6 658252 658392 577 20 132688 132821 875 5 wp 195 205 219 194 226 176 234 179 276 272 180 -0.19897 0.086589 -0.12955 0.55332 FALSE
6 658506 658644 578 20 132435 132567 874 5 wp 175 163 176 140 164 128 215 141 252 273 170 -0.27455 0.2359 -0.48284 0.10517 FALSE
6 658652 658804 579 20 132313 132420 873 5 wp 114 102 138 95 119 87 235 185 186 221 159 -0.83822 0.015868 -0.2316 0.34862 FALSE
6 658779 658935 580 20 132142 132298 872 5 wp 117 211 225 200 201 182 332 467 430 481 371 -1.2343 0.16346 -0.048176 0.8713 FALSE
6 658946 659080 581 20 132001 132133 871 5 wp 139 177 217 174 168 146 291 263 251 349 250 -0.66792 0.26109 -0.35875 0.10026 FALSE
6 659086 659242 582 20 131834 131988 870 5 wp 173 238 302 267 248 203 290 296 325 347 245 -0.42862 0.068841 -0.024831 0.90841 FALSE
6 659253 659411 583 20 131698 131826 869 5 wp 193 182 231 184 200 153 392 219 316 327 246 -0.66424 0.0058523 -0.1667 0.61699 FALSE
6 659644 659791 584 20 131275 131419 868 5 wp 177 186 248 179 189 209 244 236 158 318 312 -0.14364 0.6848 -0.73215 0.025828 FALSE
6 659817 659959 585 20 131110 131242 866 5 wp 153 174 252 184 148 189 146 192 121 252 251 0.24154 0.8349 -0.9393 0.0069156 FALSE
6 659971 660139 586 20 130921 131081 865 5 wp 151 186 218 172 180 202 108 187 114 194 205 0.35722 0.67071 -0.63802 0.091641 FALSE
6 660118 660281 587 20 130786 130946 864 5 wp 81 141 177 146 152 172 98 143 101 140 152 0.12155 0.4846 -0.1905 0.63318 FALSE
6 660273 660427 588 20 130632 130789 863 5 wp 164 309 297 233 226 266 165 219 157 198 142 0.42286 0.007573 -0.050603 0.89575 FALSE
6 660419 660569 589 20 130493 130643 862 5 wp 121 184 224 167 191 208 120 135 111 136 112 0.44646 0.13279 0.01133 0.96883 FALSE
6 660575 660737 590 20 130328 130484 861 5 wp 148 201 212 210 210 185 142 136 132 163 101 0.38678 0.046956 0.086143 0.71402 FALSE
6 660758 660889 591 20 130177 130311 860 5 wp 116 172 235 207 172 178 127 140 128 192 118 0.3175 0.32816 -0.19011 0.46782 FALSE
6 661050 661193 594 20 129873 130011 858 5 wp 94 174 162 116 145 185 101 137 142 115 96 0.10807 -0.14607 0.24464 0.57178 FALSE
6 661171 661322 595 20 129740 129865 857 5 wp 147 204 242 167 214 143 118 173 170 124 101 0.28962 -0.3362 0.18518 0.50512 FALSE
6 661813 661939 598 20 129120 129269 854 5 wp 145 116 171 115 157 116 145 69 149 182 114 0.20853 0.40096 -0.54022 0.13896 FALSE
6 662076 662244 600 20 128829 128960 852 5 wp 145 108 182 117 134 86 191 100 192 194 66 -0.19985 -0.24839 -0.10468 0.84403 FALSE
6 662256 662437 601 20 128661 128807 851 5 wp 189 135 198 162 153 144 242 156 264 167 94 -0.38095 -0.65835 0.4848 0.16629 FALSE
6 662529 662686 603 20 128379 128541 849 5 wp 151 148 214 175 202 132 383 303 407 296 203 -1.1537 -0.43748 0.44887 0.041513 FALSE
6 662883 663041 605 20 128020 128170 847 5 wp 160 139 164 153 154 142 215 161 207 200 93 -0.37666 -0.32738 0.29296 0.32138 FALSE
6 663030 663168 606 20 127898 128030 846 5 wp 171 189 203 161 168 194 238 223 229 253 187 -0.35066 0.043146 -0.12602 0.56694 FALSE
6 663523 663665 611 20 127388 127537 840 5 wp 153 181 235 205 217 163 194 222 231 260 227 -0.25543 0.29492 -0.22778 0.29766 FALSE
6 663656 663811 612 20 127251 127383 839 5 wp 88 159 144 161 119 148 165 212 207 177 194 -0.64794 0.068779 0.096207 0.79034 FALSE
6 663808 663962 613 20 127105 127257 838 5 wp 68 105 130 200 166 118 140 123 140 224 166 -0.48626 0.64753 0.058543 0.81742 FALSE
6 663980 664139 614 20 126937 127088 837 5 wp 122 158 187 164 148 152 231 219 253 259 176 -0.65617 -0.002585 0.024577 0.91221 FALSE
6 664154 664289 615 20 126781 126914 836 5 wp 171 146 202 167 191 146 482 279 509 445 196 -1.3329 -0.32473 0.29581 0.5563 FALSE
6 664448 664604 616 20 126468 126612 835 5 wp 172 132 232 163 158 134 224 196 199 269 234 -0.27753 0.40366 -0.61234 0.0055439 FALSE
6 665383 665528 620 20 125541 125669 830 5 wp 112 115 157 133 138 101 109 136 117 160 144 0.013622 0.45034 -0.47298 0.087771 FALSE
6 665573 665719 621 20 125330 125511 828 5 wp 171 212 225 247 229 222 206 276 265 383 311 -0.35919 0.59204 -0.3704 0.086705 FALSE
6 666322 666484 630 20 124574 124718 818 5 wp 109 145 183 136 157 137 126 121 139 142 102 0.10734 0.032006 -0.020393 0.93947 FALSE
6 666573 666729 633 20 124338 124495 815 5 wp 109 138 148 151 148 158 118 112 112 147 110 0.14464 0.28053 -0.043096 0.87526 FALSE
6 667475 667627 641 20 123439 123602 806 5 wp 212 194 264 215 254 161 276 280 349 328 367 -0.48892 0.35259 -0.42904 0.15398 FALSE
6 667850 667996 643 20 123065 123205 804 5 wp 170 98 142 124 163 82 94 61 89 104 115 0.72354 0.57867 -0.75296 0.15888 FALSE
6 668032 668186 645 20 122878 123044 803 5 wp 105 145 223 165 144 128 185 220 206 228 220 -0.46208 0.26257 -0.32792 0.23307 FALSE
6 668464 668612 648 20 122456 122612 799 5 wp 119 159 207 172 164 142 148 169 164 193 156 -0.06469 0.23472 -0.22097 0.34437 FALSE
6 668638 668818 649 20 122260 122422 797 5 wp 163 198 252 167 224 165 180 179 203 198 190 0.056955 0.17755 -0.29015 0.19033 FALSE
6 668855 668983 650 20 122086 122203 796 5 wp 130 121 150 107 117 101 152 112 148 157 108 -0.090719 0.056295 -0.34286 0.22558 FALSE
6 670068 670224 654 20 120837 120994 793 5 wp 103 171 198 218 171 166 167 164 207 182 152 -0.26044 0.017836 0.25284 0.26989 FALSE
6 670225 670386 655 20 120681 120847 792 5 wp 127 191 216 205 207 207 149 147 154 143 123 0.17509 -0.056279 0.30484 0.19118 FALSE
6 670693 670842 659 20 120231 120401 787 5 wp 88 179 186 196 193 201 64 103 96 119 120 0.70047 0.5765 -0.14813 0.68399 FALSE
6 671002 671170 664 20 119903 120068 784 5 wp 118 175 214 185 160 184 74 119 115 113 116 0.63971 0.28766 -0.18123 0.56452 FALSE
6 671164 671280 666 20 119790 119927 783 5 wp 88 144 163 198 188 149 79 89 81 125 103 0.58725 0.57048 -0.1 0.7286 FALSE
6 671954 672114 676 20 118956 119108 774 5 wp 131 150 179 181 168 165 129 113 130 117 103 0.2443 -0.052348 0.23875 0.35847 FALSE
6 672300 672443 678 20 118625 118759 772 5 wp 169 176 229 193 233 181 134 124 142 138 108 0.45826 -0.002653 0.10646 0.65311 FALSE
6 672448 672607 679 20 118468 118595 771 5 wp 146 157 206 204 183 159 112 105 146 131 68 0.42764 -0.18533 0.31238 0.22492 FALSE
6 672609 672761 680 20 118303 118451 770 5 wp 160 139 188 181 166 179 108 73 91 92 56 0.78493 -0.19205 0.3261 0.26156 FALSE
6 672780 672918 681 20 118144 118281 769 5 wp 126 122 142 115 137 108 69 59 49 58 62 1.081 0.15091 -0.25556 0.52296 FALSE
6 672956 673113 682 20 117961 118109 768 5 wp 116 130 175 146 120 123 80 88 101 67 76 0.57792 -0.18879 0.10838 0.74794 FALSE
6 673255 673411 683 20 117658 117814 767 5 wp 244 223 292 246 305 204 285 203 357 295 189 -0.19828 -0.10835 0.11205 0.68594 FALSE
6 673429 673587 684 20 117481 117636 766 5 wp 116 166 145 142 158 150 93 84 127 107 69 0.4445 -0.094118 0.18775 0.53168 FALSE
6 673778 673926 686 20 117148 117323 764 5 wp 153 180 269 207 222 219 106 116 135 124 92 0.67771 -0.028059 0.17715 0.4612 FALSE
6 674076 674212 688 20 116833 116993 761 5 wp 146 203 253 220 213 193 102 139 131 150 125 0.6183 0.26326 -0.17128 0.46334 FALSE
6 675046 675194 696 20 115881 116036 749 5 wp 98 206 228 220 209 227 92 178 128 121 132 0.31683 0.059798 0.29906 0.51072 FALSE
6 675588 675708 701 20 115354 115496 741 5 wp 91 117 159 169 182 155 70 59 64 66 49 0.84888 -0.053039 0.55479 0.12336 FALSE
6 676156 676303 708 20 114761 114907 733 5 wp 186 229 248 234 216 245 95 143 120 93 85 0.82378 -0.30739 0.40309 0.12141 FALSE
6 676554 676700 711 20 114363 114489 730 5 wp 142 178 246 160 176 205 133 136 127 102 99 0.43401 -0.27132 0.25356 0.36353 FALSE
6 676865 677013 714 20 114053 114199 727 5 wp 117 212 211 187 204 183 148 210 181 139 144 -0.076888 -0.21628 0.33971 0.31006 FALSE
6 677013 677172 715 20 113895 114060 726 5 wp 137 174 225 168 205 223 124 168 172 151 141 0.13364 0.041715 0.15443 0.59159 FALSE
6 677173 677327 716 20 113736 113889 725 5 wp 90 198 204 155 181 200 138 201 158 185 187 -0.10981 0.29234 -0.11332 0.79003 FALSE
6 677909 678051 724 20 113038 113156 721 5 wp 136 144 184 140 135 101 195 134 188 176 121 -0.21489 -0.10526 -0.17714 0.4722 FALSE
6 678058 678214 725 20 112856 113004 720 5 wp 230 197 279 213 237 163 272 211 271 256 216 -0.15103 0.030567 -0.21903 0.31396 FALSE
6 678377 678519 728 20 112546 112685 716 5 wp 124 206 202 196 198 164 199 189 205 239 255 -0.22447 0.45858 -0.36291 0.18027 FALSE
6 678559 678723 730 20 112352 112495 713 5 wp 110 146 201 152 152 106 175 125 188 188 135 -0.16553 0.1036 -0.22661 0.3521 FALSE
6 678730 678870 732 20 112195 112341 711 5 wp 117 106 172 144 137 110 129 84 141 175 135 0.095765 0.51411 -0.49924 0.067904 FALSE
6 678934 679072 733 20 111996 112132 710 5 wp 111 115 191 131 132 115 172 125 139 177 111 -0.14377 0.084567 -0.1866 0.47872 FALSE
6 679087 679246 734 20 111819 111977 709 5 wp 213 178 298 240 221 176 140 160 178 235 181 0.45954 0.49753 -0.58353 0.0080701 FALSE
6 679344 679503 736 20 111568 111717 708 5 wp 146 142 186 140 156 120 117 99 110 114 88 0.47912 0.0063116 -0.17531 0.53852 FALSE
6 679507 679661 737 20 111402 111558 707 5 wp 144 234 237 259 199 228 129 217 171 136 166 0.17082 -0.04999 0.24406 0.54876 FALSE
6 679677 679829 738 20 111234 111390 706 5 wp 102 112 147 117 123 128 93 96 94 90 62 0.28104 -0.21011 0.27151 0.44128 FALSE
6 679842 679989 739 20 111075 111216 705 5 wp 150 163 240 181 198 171 137 130 173 183 136 0.26128 0.23546 -0.20872 0.36702 FALSE
6 680000 680155 740 20 110913 111064 704 5 wp 178 234 270 254 230 223 265 345 301 351 250 -0.49079 0.085056 -0.003095 0.98878 FALSE
6 680161 680307 741 20 110760 110898 703 5 wp 188 195 232 201 240 165 212 174 199 214 123 0.014363 -0.11584 0.10921 0.62361 FALSE
6 680324 680480 742 20 110606 110733 702 5 wp 234 247 298 244 249 184 318 291 365 335 226 -0.37821 -0.10493 -0.081074 0.70722 FALSE
6 680629 680787 743 20 110283 110435 701 5 wp 177 213 223 186 169 176 228 241 287 261 254 -0.35718 0.16225 -0.34761 0.11078 FALSE
6 680952 681114 745 20 109967 110111 699 5 wp 146 167 232 157 164 154 111 81 118 114 82 0.74672 0.03697 -0.19941 0.45989 FALSE
6 681283 681429 747 20 109638 109784 696 5 wp 177 106 173 114 145 104 76 47 67 63 33 1.2236 -0.31015 -0.017842 0.97147 FALSE
6 681459 681585 748 20 109487 109608 695 5 wp 173 196 274 180 214 188 99 87 89 72 53 1.1511 -0.4442 0.33562 0.21438 FALSE
6 681926 682078 753 20 109022 109157 691 5 wp 112 107 155 128 102 93 65 56 62 62 40 0.96401 -0.15841 -0.026249 0.95161 FALSE
6 682087 682242 755 20 108830 109006 690 5 wp 113 216 200 214 185 202 93 116 95 108 74 0.72114 -0.059337 0.28018 0.43575 FALSE
6 682712 682836 761 20 108228 108373 683 5 wp 136 74 112 99 117 81 39 32 43 49 39 1.4713 0.33079 -0.46076 0.40522 FALSE
6 683051 683202 764 20 107879 108004 681 5 wp 231 155 232 167 211 158 98 51 77 77 55 1.4108 -0.079283 -0.12257 0.77542 FALSE
6 683320 683467 765 20 107595 107745 680 5 wp 231 218 274 187 227 224 224 197 261 269 194 0.032281 0.13835 -0.29652 0.17288 FALSE
6 683478 683656 766 20 107434 107583 679 5 wp 192 133 194 182 216 147 140 96 136 127 88 0.4383 -0.096243 0.16921 0.6087 FALSE
6 683666 683808 767 20 107260 107396 678 5 wp 194 152 232 180 208 147 137 104 129 110 83 0.58607 -0.24125 0.14591 0.56944 FALSE
6 683823 683977 768 20 107099 107241 677 5 wp 217 205 266 254 300 234 165 153 156 207 141 0.47698 0.24179 -0.027975 0.89964 FALSE
6 684003 684143 769 20 106927 107073 676 5 wp 163 180 251 173 189 162 141 114 130 136 103 0.55503 0.0083802 -0.15717 0.51702 FALSE
6 684139 684284 770 20 106790 106935 675 5 wp 146 121 217 162 172 150 100 100 100 126 98 0.61488 0.2741 -0.23941 0.37872 FALSE
6 685087 685225 783 20 105842 105980 666 5 wp 187 176 257 193 235 159 145 120 138 136 84 0.55597 -0.18728 0.13065 0.58434 FALSE
6 685455 685609 787 20 105456 105607 662 5 wp 196 166 213 181 199 159 154 103 154 143 100 0.43716 -0.061172 -0.019786 0.93429 FALSE
6 685880 686064 790 20 104977 105183 658 5 wp 223 234 291 298 284 285 229 202 243 263 218 0.09112 0.21734 0.021271 0.92206 FALSE
6 686289 686427 793 20 104635 104745 656 5 wp 140 105 134 99 131 101 117 97 110 140 103 0.18142 0.27885 -0.46953 0.13112 FALSE
6 686443 686591 794 20 104473 104617 654 5 wp 205 222 257 170 206 201 250 227 260 268 192 -0.16518 0.012818 -0.23469 0.2816 FALSE
6 686613 686745 796 20 104319 104429 652 5 wp 180 145 189 176 180 137 187 156 207 199 134 -0.14536 -0.031016 -0.019165 0.93338 FALSE
6 686943 687104 800 20 103962 104128 647 5 wp 152 205 220 202 197 171 156 142 183 210 171 0.20265 0.36796 -0.36123 0.10687 FALSE
6 687106 687262 802 20 103800 103942 646 5 wp 175 207 264 226 266 206 190 207 194 231 215 0.056339 0.29997 -0.16076 0.46184 FALSE
6 687269 687426 803 20 103634 103759 644 5 wp 117 172 244 158 153 163 136 188 174 146 178 0.0038356 0.10995 -0.22277 0.54344 FALSE
6 687428 687580 804 20 103480 103627 643 5 wp 116 186 214 206 185 180 148 177 137 195 248 0.070379 0.6691 -0.48149 0.22263 FALSE
6 687609 687767 805 20 103315 103463 642 5 wp 147 236 244 216 208 229 164 288 174 238 348 -0.088982 0.64014 -0.54188 0.34415 FALSE
6 687777 687918 806 20 103147 103287 640 5 wp 137 189 226 180 187 172 160 218 134 233 324 0.01556 0.85327 -0.85065 0.095627 FALSE
6 688739 688899 812 20 102164 102322 634 5 wp 200 174 234 188 209 173 199 188 212 278 216 -0.034982 0.4201 -0.49562 0.02338 FALSE
6 688908 689058 813 20 102002 102148 633 5 wp 207 255 314 263 276 244 258 282 305 324 257 -0.19132 0.15864 -0.1156 0.59139 FALSE
6 689093 689235 814 20 101830 101956 632 5 wp 152 135 196 140 173 114 159 114 126 157 147 0.21179 0.31643 -0.4756 0.063912 FALSE
6 689253 689392 815 20 101663 101808 631 5 wp 183 244 287 241 271 221 233 257 234 252 233 -0.093694 0.12695 -0.060062 0.78218 FALSE
6 689403 689545 816 20 101520 101661 630 5 wp 156 176 220 199 178 202 220 227 238 243 214 -0.37739 0.12108 -0.020624 0.9251 FALSE
6 689551 689708 817 20 101355 101509 629 5 wp 143 192 258 208 204 200 239 258 282 265 203 -0.47019 -0.038318 0.12443 0.56849 FALSE
6 689732 689866 818 20 101198 101334 628 5 wp 160 205 277 217 196 199 251 230 273 271 231 -0.30569 0.119 -0.14852 0.49441 FALSE
6 690403 690533 823 20 100529 100657 622 5 wp 80 165 175 137 141 149 93 137 107 79 102 0.22374 -0.16894 0.24409 0.57951 FALSE
6 690569 690711 825 20 100328 100501 620 5 wp 195 191 237 255 250 221 132 142 127 126 115 0.57367 -0.032618 0.27245 0.23866 FALSE
6 690745 690870 826 20 100193 100313 618 5 wp 129 139 171 146 133 154 92 75 81 52 68 0.76113 -0.32111 0.33125 0.32469 FALSE
6 691059 691211 828 20 99847 100004 616 5 wp 143 147 181 164 153 127 104 87 83 83 92 0.71847 0.068393 -0.13503 0.65094 FALSE
6 691214 691364 829 20 99693 99845 615 5 wp 166 180 211 179 196 167 125 137 131 161 105 0.4412 0.1216 -0.1406 0.55706 FALSE
6 691379 691524 830 20 99534 99676 614 5 wp 112 130 173 145 143 171 126 146 149 138 114 -0.091792 -0.040413 0.22472 0.3871 FALSE
6 691547 691697 831 20 99364 99512 613 5 wp 185 234 279 257 242 248 280 313 362 335 278 -0.51759 0.064951 0.065116 0.76245 FALSE
6 691716 691870 832 20 99197 99350 612 5 wp 143 142 185 153 141 168 249 150 257 228 180 -0.53207 0.024053 -0.01838 0.94921 FALSE
6 691996 692142 833 20 98919 99067 611 5 wp 170 152 226 199 186 160 172 169 214 219 183 -0.079187 0.24071 -0.22375 0.31478 FALSE
6 692171 692325 834 20 98762 98890 610 5 wp 186 198 273 227 228 185 196 195 207 257 195 0.066564 0.29134 -0.30148 0.16757 FALSE
6 692493 692651 836 20 98412 98568 608 5 wp 134 167 236 188 192 186 180 238 226 236 159 -0.34143 -0.019803 0.1358 0.5428 FALSE
6 692682 692846 837 20 98205 98340 607 5 wp 119 117 151 139 135 89 127 118 116 102 106 0.03687 -0.081926 0.0039251 0.98968 FALSE
6 692866 692976 839 20 98082 98200 605 5 wp 127 204 197 198 225 145 189 202 167 190 181 -0.15291 0.1163 0.0074728 0.97968 FALSE
6 693000 693158 840 20 97906 98064 604 5 wp 118 221 224 210 182 229 196 212 188 226 230 -0.16462 0.32752 -0.13909 0.67962 FALSE
6 693164 693322 841 20 97740 97876 603 5 wp 126 158 198 199 188 145 141 182 147 168 136 -0.039689 0.064704 0.10491 0.65582 FALSE
6 693297 693455 842 20 97608 97764 602 5 wp 135 203 234 221 179 220 148 232 214 160 184 -0.13409 -0.062152 0.22327 0.54916 FALSE
6 693465 693623 843 20 97437 97589 601 5 wp 129 192 228 214 187 197 192 232 196 194 216 -0.25891 0.12217 0.042207 0.88951 FALSE
6 693653 693783 844 20 97285 97407 600 5 wp 120 214 276 216 185 200 241 309 271 228 195 -0.52615 -0.25801 0.29326 0.34985 FALSE
6 693789 693943 845 20 97124 97270 599 5 wp 144 226 279 264 245 221 237 268 280 238 181 -0.35378 -0.21056 0.4199 0.054669 FALSE
6 694379 694535 848 20 96525 96685 596 5 wp 111 198 235 187 216 159 534 682 643 737 707 -1.8624 0.34794 -0.25924 0.4246 FALSE
6 694526 694667 849 20 96362 96512 595 5 wp 94 120 148 131 148 116 330 257 301 334 225 -1.3624 0.020426 0.13346 0.55124 FALSE
6 694672 694820 850 20 96241 96395 594 5 wp 245 244 239 215 221 188 409 337 444 378 318 -0.74814 -0.065559 -0.15253 0.47578 FALSE
6 694896 695052 851 20 96022 96164 593 5 wp 279 219 290 227 294 179 429 258 352 352 245 -0.44189 -0.10739 -0.064873 0.85233 FALSE
6 695067 695218 852 20 95828 95976 592 5 wp 150 162 210 213 186 176 251 217 289 244 224 -0.59659 0.01994 0.14661 0.5039 FALSE
6 695243 695409 853 20 95680 95819 591 5 wp 196 192 277 216 203 132 281 215 269 297 179 -0.26724 -0.0027474 -0.24746 0.30045 FALSE
6 695419 695553 854 20 95515 95637 590 5 wp 125 89 165 110 126 114 113 99 118 105 66 0.13411 -0.2629 0.17848 0.59022 FALSE
6 695592 695752 856 20 95305 95448 589 5 wp 216 172 241 214 202 185 192 166 229 235 154 0.050058 0.098523 -0.14738 0.50396 FALSE
6 695759 695905 857 20 95172 95278 588 5 wp 173 179 229 179 174 164 203 202 230 193 165 -0.18958 -0.1223 -0.021016 0.92487 FALSE
6 696295 696425 862 20 94634 94763 583 5 wp 136 202 238 188 210 186 151 162 188 153 129 0.13018 -0.12516 0.18019 0.43189 FALSE
6 696629 696779 864 20 94281 94425 579 5 wp 177 194 254 188 192 140 134 127 157 131 98 0.51665 -0.17001 -0.071734 0.76492 FALSE
6 696810 696968 865 20 94091 94225 578 5 wp 160 137 146 120 162 157 129 89 102 124 108 0.42985 0.24146 -0.24897 0.45581 FALSE
6 696975 697113 866 20 93951 94085 577 5 wp 150 149 181 147 144 145 167 118 142 159 122 0.11226 0.093882 -0.21086 0.39712 FALSE
6 697147 697291 867 20 93771 93910 576 5 wp 186 223 260 233 257 169 151 138 148 198 176 0.55028 0.48082 -0.48416 0.029433 FALSE
6 697303 697449 868 20 93613 93756 575 5 wp 184 266 308 236 230 216 186 206 203 230 244 0.27478 0.38975 -0.50745 0.03032 FALSE
6 697480 697622 869 20 93443 93580 574 5 wp 146 191 234 207 193 182 221 172 223 234 183 -0.17623 0.1383 -0.078349 0.72216 FALSE
6 697695 697849 870 20 93215 93344 573 5 wp 186 140 173 146 179 127 241 209 220 269 192 -0.47164 0.15047 -0.29085 0.21755 FALSE
6 697961 698109 871 20 92957 93104 572 5 wp 154 169 214 182 224 161 267 274 275 339 235 -0.67053 0.17948 -0.078828 0.71735 FALSE
6 698113 698285 872 20 92777 92950 571 5 wp 142 162 212 183 213 159 195 183 192 206 150 -0.21284 0.013091 0.11839 0.59873 FALSE
6 698620 698782 875 20 92295 92443 566 5 wp 156 181 207 190 185 146 136 157 136 177 131 0.27679 0.21152 -0.2544 0.27794 FALSE
6 698954 699111 878 20 91956 92108 563 5 wp 156 211 228 218 205 177 185 189 193 219 166 0.0037927 0.1358 -0.099264 0.65374 FALSE
6 699127 699277 879 20 91811 91968 562 5 wp 99 121 149 116 140 113 107 112 123 159 121 0.042204 0.40785 -0.37975 0.19238 FALSE
6 699272 699422 880 20 91642 91792 560 5 wp 175 183 217 189 177 175 163 150 185 166 106 0.15181 -0.18346 0.11742 0.61246 FALSE
6 699405 699563 881 20 91526 91662 559 5 wp 123 218 257 199 234 181 208 255 239 224 164 -0.3176 -0.16635 0.24541 0.35121 FALSE
6 699758 699902 884 20 91160 91298 556 5 wp 158 131 189 159 161 142 111 107 111 107 85 0.47889 -0.079623 0.050593 0.85566 FALSE
6 700298 700460 888 20 90627 90759 550 5 wp 189 155 219 180 185 167 119 146 157 130 95 0.35922 -0.21288 0.15032 0.53562 FALSE
6 700642 700778 891 20 90290 90442 546 5 wp 170 188 250 213 244 237 110 121 141 110 94 0.64289 -0.16264 0.38633 0.10531 FALSE
6 700974 701134 893 20 89932 90089 543 5 wp 187 197 230 204 236 187 95 113 137 120 88 0.77726 -0.032512 0.079928 0.74175 FALSE
6 701868 702012 902 20 89062 89182 535 5 wp 181 213 236 169 200 167 105 87 115 79 59 0.98143 -0.4545 0.24185 0.36555 FALSE
6 702180 702338 906 20 88726 88894 532 5 wp 152 125 174 159 161 150 86 62 85 68 55 0.90156 -0.21799 0.29578 0.36793 FALSE
6 702344 702496 907 20 88565 88715 531 5 wp 208 219 265 240 273 224 111 118 134 134 107 0.87238 0.10912 0.0018376 0.99366 FALSE
6 702501 702641 908 20 88423 88558 530 5 wp 155 175 193 184 179 167 107 113 102 112 82 0.63844 -0.040924 0.07992 0.76109 FALSE
6 702656 702816 909 20 88238 88386 529 5 wp 168 194 260 229 201 214 112 143 120 103 98 0.65453 -0.19719 0.2828 0.23884 FALSE
6 702847 702987 910 20 88072 88238 528 5 wp 164 193 183 243 215 219 97 95 146 133 107 0.6329 0.21311 0.12797 0.59397 FALSE
6 702996 703144 911 20 87917 88064 527 5 wp 153 162 170 179 223 198 71 67 81 89 83 1.0982 0.36115 -0.039852 0.88759 FALSE
6 703319 703475 913 20 87588 87738 525 5 wp 112 155 190 169 140 151 59 66 88 72 40 1.0329 -0.24259 0.29146 0.39556 FALSE
6 703494 703652 914 20 87411 87571 524 5 wp 164 158 194 173 173 174 116 134 139 131 87 0.35046 -0.14738 0.17962 0.47505 FALSE
6 703745 703901 915 20 87166 87314 523 5 wp 145 186 251 194 219 137 33 52 36 58 40 2.1815 0.38021 -0.4316 0.20251 FALSE
6 703900 704042 916 20 87025 87159 522 5 wp 112 138 142 128 139 116 28 23 40 31 22 2.0616 -0.077032 0.059641 0.90319 FALSE
6 704249 704384 917 20 86663 86808 521 5 wp 162 191 220 178 167 146 157 114 238 142 69 0.12786 -0.58675 0.38609 0.25592 FALSE
6 704405 704557 918 20 86504 86652 520 5 wp 171 197 256 229 228 203 124 140 203 140 79 0.35761 -0.40342 0.51414 0.027218 FALSE
6 704571 704712 919 20 86349 86492 519 5 wp 77 165 149 197 154 194 90 128 150 136 109 0.017941 0.11695 0.40549 0.30156 FALSE
6 704728 704861 920 20 86197 86329 518 5 wp 116 145 181 152 175 165 137 139 159 142 145 -0.044798 0.11565 0.07204 0.76933 FALSE
6 704883 705019 921 20 86041 86179 517 5 wp 94 157 190 177 185 169 195 258 231 179 200 -0.72144 -0.13049 0.44341 0.17888 FALSE
6 705013 705180 922 20 85921 86044 516 5 wp 158 81 134 81 123 79 159 113 172 118 92 -0.27759 -0.37351 -0.035163 0.93856 FALSE
6 705291 705448 923 20 85613 85774 515 5 wp 144 131 194 146 155 131 174 133 161 158 131 -0.060752 0.0074148 -0.10002 0.68377 FALSE
6 705453 705598 924 20 85463 85587 514 5 wp 182 227 285 259 226 193 172 221 183 169 163 0.19178 -0.090055 0.085976 0.71726 FALSE
6 705787 705933 926 20 85127 85273 512 5 wp 136 244 237 196 214 191 151 154 179 174 130 0.2824 0.025736 -0.031753 0.89887 FALSE
6 705954 706096 927 20 84973 85101 511 5 wp 151 210 228 194 190 183 156 201 215 181 129 -0.022916 -0.19105 0.16494 0.46393 FALSE
6 706575 706714 933 20 84351 84486 507 5 wp 151 195 217 216 228 168 141 147 119 140 112 0.39776 0.00096586 0.14065 0.55116 FALSE
6 707229 707373 938 20 83715 83844 500 5 wp 124 132 184 97 130 143 69 77 61 88 54 1.0102 0.13101 -0.34044 0.34215 FALSE
6 707385 707535 939 20 83549 83686 499 5 wp 157 151 190 152 163 134 94 80 95 97 91 0.8326 0.19336 -0.32545 0.26151 FALSE
6 707522 707646 940 20 83414 83540 498 5 wp 114 151 205 179 163 163 93 72 80 119 82 0.86145 0.40415 -0.25862 0.36966 FALSE
6 707652 707794 942 20 83240 83406 496 5 wp 119 157 168 154 166 179 92 111 110 123 109 0.44024 0.27188 -0.073513 0.78572 FALSE
6 708227 708351 952 20 82693 82823 488 5 wp 139 130 188 154 142 136 102 114 108 126 96 0.42789 0.14769 -0.20091 0.47332 FALSE
6 708498 708657 954 20 82402 82542 485 5 wp 114 153 185 134 155 159 139 169 166 161 123 -0.14082 -0.044655 0.068072 0.7818 FALSE
6 708680 708827 955 20 82233 82373 484 5 wp 244 331 371 267 323 284 265 264 249 269 196 0.21093 -0.053628 -0.030931 0.88628 FALSE
6 709317 709463 958 20 81605 81737 481 5 wp 212 116 175 108 180 112 147 56 112 133 69 0.65693 0.033314 -0.38067 0.55152 FALSE
6 709478 709627 959 20 81438 81578 480 5 wp 208 175 267 209 237 197 130 131 177 167 105 0.51156 0.0035882 0.0047349 0.98347 FALSE
6 709639 709793 960 20 81273 81425 479 5 wp 252 291 312 297 300 263 193 161 159 195 136 0.67773 0.055753 -0.029913 0.89255 FALSE
6 709812 709965 961 20 81096 81252 478 5 wp 171 202 231 211 202 199 141 143 149 182 133 0.41758 0.23383 -0.18945 0.40513 FALSE
6 709976 710134 963 20 80932 81084 477 5 wp 151 162 221 156 175 186 128 109 130 138 101 0.47451 0.076718 -0.088308 0.7231 FALSE
6 710152 710310 964 20 80777 80907 476 5 wp 208 236 292 277 207 207 186 200 210 212 138 0.23896 -0.08212 0.017732 0.9359 FALSE
6 710325 710470 965 20 80592 80746 475 5 wp 137 168 200 184 182 121 123 133 133 173 153 0.30916 0.44911 -0.48091 0.045466 FALSE
6 710480 710630 966 20 80459 80607 474 5 wp 140 194 220 210 200 209 168 144 145 184 149 0.20754 0.24099 -0.047892 0.83278 FALSE
6 710965 711126 972 20 79952 80108 468 5 wp 148 200 227 203 202 168 189 155 210 184 121 -0.0086666 -0.1688 0.19056 0.39963 FALSE
6 711433 711589 978 20 79468 79628 461 5 wp 169 214 234 193 212 200 193 184 225 203 145 -0.023793 -0.095635 0.093032 0.67502 FALSE
6 711602 711763 979 20 79297 79459 460 5 wp 179 198 253 220 234 191 212 186 219 221 148 -0.033955 -0.052079 0.11126 0.61402 FALSE
6 711770 711918 980 20 79148 79292 459 5 wp 217 168 220 193 229 139 166 113 136 137 121 0.49856 0.022284 -0.13358 0.6902 FALSE
6 712039 712195 981 20 78864 79012 458 5 wp 168 169 227 141 184 158 202 159 232 233 165 -0.13002 0.12262 -0.31986 0.15161 FALSE
6 712196 712348 982 20 78691 78857 457 5 wp 131 176 233 173 217 189 198 242 225 246 233 -0.38087 0.23471 -0.095029 0.68911 FALSE
6 712365 712505 983 20 78553 78716 456 5 wp 129 163 195 164 179 166 236 225 220 286 221 -0.55388 0.26836 -0.17453 0.42796 FALSE
6 712486 712655 984 20 78403 78573 455 5 wp 100 178 178 171 129 156 192 200 202 274 201 -0.45329 0.36902 -0.33273 0.15174 FALSE
6 712640 712792 985 20 78270 78420 454 5 wp 121 142 154 165 170 152 151 207 171 249 217 -0.40825 0.51634 -0.27186 0.23712 FALSE
6 712825 712977 986 20 78084 78231 453 5 wp 169 168 175 158 182 166 110 121 138 197 172 0.42525 0.7066 -0.71173 0.0025098 FALSE
6 713251 713401 988 20 77665 77812 451 5 wp 128 84 146 118 98 104 136 74 118 125 111 0.075856 0.24001 -0.37975 0.30335 FALSE
6 713574 713737 990 20 77324 77484 448 5 wp 152 170 236 130 153 142 257 213 265 225 221 -0.46564 -0.0047683 -0.35381 0.10998 FALSE
6 713751 713869 991 20 77192 77322 447 5 wp 64 109 120 116 124 97 126 116 107 141 116 -0.33202 0.25528 -0.02009 0.95031 FALSE
6 713904 714048 992 20 77011 77174 446 5 wp 122 185 206 185 201 177 195 204 195 197 222 -0.28683 0.21848 -0.051011 0.85018 FALSE
6 714047 714179 993 20 76879 77001 445 5 wp 121 124 152 128 112 133 122 106 122 131 121 0.12335 0.23599 -0.2989 0.30014 FALSE
6 714195 714331 994 20 76726 76865 444 5 wp 116 235 281 214 196 198 184 209 230 240 204 -0.068939 0.21678 -0.21797 0.45931 FALSE
6 714371 714523 995 20 76544 76688 443 5 wp 178 258 245 246 263 237 137 217 197 234 215 0.24225 0.41101 -0.25793 0.33654 FALSE
6 714523 714692 996 20 76371 76512 442 5 wp 197 205 264 198 186 194 171 156 152 168 149 0.40956 0.10693 -0.2834 0.20809 FALSE
6 714967 715121 998 20 75942 76086 439 5 wp 131 153 174 130 115 133 225 210 181 286 267 -0.49522 0.5493 -0.79864 0.0013032 FALSE
6 715093 715231 999 20 75845 75965 438 5 wp 89 138 148 123 139 96 205 281 194 275 329 -0.94566 0.55088 -0.59181 0.24077 FALSE
6 715417 715557 1001 20 75509 75647 437 5 wp 207 164 257 204 209 174 242 259 205 271 290 -0.24043 0.38305 -0.4595 0.14431 FALSE
6 715977 716132 1002 20 74909 75080 436 5 wp 142 157 199 192 203 150 468 390 336 582 518 -1.3355 0.58292 -0.43102 0.14141 FALSE
6 716147 716311 1003 20 74789 74909 435 5 wp 120 142 168 140 134 129 317 351 304 494 371 -1.247 0.52013 -0.58706 0.0079356 FALSE
6 717183 717308 1006 20 73751 73876 433 5 wp 130 72 115 112 131 82 245 168 213 303 190 -1.0201 0.3374 -0.30757 0.38517 FALSE
6 717795 717960 1010 20 73115 73273 429 5 wp 145 182 181 188 163 203 147 230 191 186 175 -0.22377 0.051458 0.099081 0.7699 FALSE
6 717969 718106 1011 20 72959 73095 428 5 wp 145 197 244 188 151 191 142 166 153 172 134 0.26975 0.10269 -0.20639 0.38549 FALSE
6 718128 718286 1012 20 72783 72949 427 5 wp 159 182 234 183 188 196 149 148 192 152 110 0.17081 -0.20251 0.21527 0.35379 FALSE
6 718285 718435 1013 20 72633 72792 426 5 wp 176 210 262 224 222 177 136 136 125 122 96 0.63571 -0.17053 0.13998 0.55387 FALSE
6 718440 718596 1014 20 72469 72620 425 5 wp 190 183 222 206 223 178 94 87 99 77 77 1.0329 -0.15227 0.19573 0.45556 FALSE
6 718612 718774 1015 20 72320 72451 424 5 wp 236 267 337 271 330 241 107 133 170 145 102 0.97362 -0.03438 0.061385 0.78714 FALSE
6 718806 718942 1016 20 72123 72256 423 5 wp 182 166 239 188 209 155 63 70 80 62 67 1.4005 -0.0084345 -0.059183 0.83829 FALSE
6 718971 719125 1017 20 71947 72089 422 5 wp 163 203 216 234 234 174 60 57 72 59 45 1.5662 -0.16246 0.32015 0.27595 FALSE
6 719134 719297 1018 20 71763 71910 421 5 wp 131 167 180 184 188 145 96 93 87 79 58 0.72733 -0.3198 0.45219 0.128 FALSE
6 720157 720316 1029 20 70750 70902 410 5 wp 139 180 203 188 177 180 179 194 211 194 136 -0.22647 -0.13208 0.22331 0.32337 FALSE
6 720513 720663 1032 20 70401 70551 407 5 wp 147 176 228 199 204 167 176 180 212 236 190 -0.11133 0.28688 -0.20872 0.34512 FALSE
6 720841 720988 1034 20 70079 70223 405 5 wp 134 198 201 185 181 163 327 419 374 421 409 -1.1422 0.27863 -0.26338 0.37739 FALSE
6 721662 721781 1038 20 69281 69399 397 5 wp 140 183 185 192 176 134 155 135 160 182 133 0.11742 0.1806 -0.1814 0.44168 FALSE
6 722127 722265 1041 20 68801 68938 394 5 wp 148 205 258 186 168 171 100 95 115 100 73 0.9062 -0.14509 -0.034655 0.8945 FALSE
6 722544 722700 1046 20 68363 68523 389 5 wp 97 171 191 157 172 158 93 114 110 116 62 0.45351 -0.15999 0.28651 0.34157 FALSE
6 723094 723255 1052 20 67830 67962 384 5 wp 155 241 288 162 204 159 151 128 161 100 79 0.56244 -0.59655 0.25156 0.32032 FALSE
6 723565 723716 1055 20 67323 67487 379 5 wp 128 193 228 208 195 213 121 131 135 132 80 0.42971 -0.18476 0.39104 0.10807 FALSE
6 723743 723872 1056 20 67167 67312 378 5 wp 143 159 182 209 181 175 91 85 99 120 73 0.75808 0.17431 0.070277 0.79604 FALSE
6 724048 724216 1058 20 66871 67013 374 5 wp 109 202 195 210 176 170 144 185 168 138 119 -0.050226 -0.25136 0.42065 0.1719 FALSE
6 724693 724829 1061 20 66238 66356 369 5 wp 125 121 139 120 143 110 95 62 119 65 36 0.44264 -0.75887 0.72288 0.052851 FALSE
6 724837 724995 1062 20 66075 66219 368 5 wp 163 151 164 158 171 155 92 99 137 88 49 0.50372 -0.57243 0.59926 0.039936 FALSE
6 725017 725171 1063 20 65905 66032 367 5 wp 150 183 195 158 160 155 124 105 138 84 48 0.47008 -0.7885 0.65228 0.020197 FALSE
6 725186 725318 1064 20 65746 65888 366 5 wp 125 97 108 95 130 89 76 38 52 42 30 0.9593 -0.51098 0.42932 0.37383 FALSE
6 725477 725652 1067 20 65444 65588 364 5 wp 195 145 200 111 165 84 131 86 124 65 46 0.62273 -0.92226 0.33169 0.44517 FALSE
6 725730 725888 1068 20 65181 65339 362 5 wp 184 107 160 137 174 130 108 59 140 106 74 0.54054 -0.06062 0.021215 0.9653 FALSE
6 725920 726076 1069 20 64964 65123 361 5 wp 187 170 198 176 180 162 86 99 105 114 82 0.88661 0.12787 -0.21563 0.41511 FALSE
6 726076 726238 1070 20 64846 64986 360 5 wp 183 172 213 206 172 183 120 116 116 117 84 0.63274 -0.11715 0.11944 0.63293 FALSE
6 726258 726384 1071 20 64686 64806 359 5 wp 184 193 195 180 183 164 125 116 123 101 77 0.60271 -0.33657 0.22871 0.37114 FALSE
6 726560 726694 1076 20 64372 64504 356 5 wp 127 122 175 154 141 119 54 55 68 65 54 1.1973 0.13216 -0.1411 0.70529 FALSE
6 726696 726835 1077 20 64186 64365 355 5 wp 208 175 247 229 278 193 122 89 88 87 89 1.0144 -0.054273 0.21969 0.44299 FALSE
6 727164 727302 1081 20 63757 63895 350 5 wp 145 186 248 209 224 197 101 101 121 108 60 0.7694 -0.25939 0.41781 0.10056 FALSE
6 727351 727483 1083 20 63582 63739 348 5 wp 112 101 145 129 182 115 68 47 61 75 41 0.96434 0.076444 0.19109 0.62886 FALSE
6 727809 727958 1089 20 63104 63256 344 5 wp 169 154 194 200 207 168 82 87 69 79 53 1.0582 -0.16674 0.33411 0.24951 FALSE
6 727961 728110 1091 20 62953 63102 343 5 wp 141 183 184 175 169 179 89 80 84 83 49 0.94677 -0.25628 0.32216 0.27828 FALSE
6 728119 728267 1092 20 62797 62919 342 5 wp 137 157 188 175 165 147 91 98 94 61 50 0.70226 -0.65323 0.69221 0.026045 FALSE
6 728416 728581 1095 20 62481 62640 340 5 wp 136 190 219 197 189 195 107 135 156 98 76 0.38647 -0.49417 0.62083 0.013569 FALSE
6 728722 728879 1098 20 62162 62324 336 5 wp 164 251 271 230 197 226 125 178 146 128 115 0.53331 -0.18557 0.15279 0.6116 FALSE
6 728912 729021 1100 20 62017 62156 335 5 wp 89 156 197 191 190 167 94 113 139 109 91 0.27332 -0.085389 0.44046 0.10355 FALSE
6 729349 729481 1104 20 61548 61718 329 5 wp 87 134 159 240 218 195 74 107 80 131 119 0.46062 0.63791 0.17829 0.50118 FALSE
6 729526 729653 1105 20 61408 61537 328 5 wp 148 157 233 201 199 161 83 83 81 106 72 1.0476 0.21526 -0.12257 0.65534 FALSE
6 729669 729822 1106 20 61239 61391 327 5 wp 202 202 311 225 263 190 148 145 122 161 106 0.70658 0.046376 -0.092969 0.68307 FALSE
6 729825 729973 1107 20 61091 61220 326 5 wp 166 194 213 135 168 148 82 101 116 136 91 0.88197 0.29327 -0.61737 0.019104 FALSE
6 729984 730142 1108 20 60923 61077 325 5 wp 131 180 189 164 196 146 92 121 90 103 87 0.6514 0.020751 0.017812 0.94802 FALSE
6 730163 730315 1109 20 60749 60897 324 5 wp 206 301 375 331 274 247 227 351 330 295 286 -0.12569 0.068611 -0.078825 0.8043 FALSE
6 730424 730566 1110 20 60495 60635 323 5 wp 316 266 355 234 302 198 599 600 552 638 478 -0.96169 0.039075 -0.38211 0.061844 FALSE
6 730876 731034 1112 20 60040 60191 321 5 wp 166 216 257 234 200 216 168 199 255 212 154 -0.024284 -0.066714 0.12475 0.57166 FALSE
6 731047 731202 1113 20 59864 60019 320 5 wp 138 219 249 217 178 233 181 249 205 203 197 -0.15267 0.040818 0.059111 0.86321 FALSE
6 731210 731364 1114 20 59721 59855 319 5 wp 205 204 234 198 217 191 168 145 174 168 150 0.34877 0.092621 -0.16234 0.47008 FALSE
6 731377 731533 1115 20 59540 59686 318 5 wp 100 143 161 147 135 152 115 124 122 126 92 0.090889 -0.03654 0.17595 0.53461 FALSE
6 731553 731704 1116 20 59369 59515 317 5 wp 181 194 256 226 216 227 158 249 234 200 204 -0.092641 0.049581 0.067394 0.81698 FALSE
6 731845 732045 1119 20 59068 59218 315 5 wp 197 208 267 225 227 177 162 200 209 180 149 0.17104 -0.094528 0.021039 0.92457 FALSE
6 732018 732162 1120 20 58908 59053 313 5 wp 106 145 167 191 159 170 101 108 123 153 92 0.26534 0.24485 0.10325 0.69878 FALSE
6 732173 732315 1121 20 58748 58894 311 5 wp 152 179 214 211 199 179 139 172 162 132 106 0.13732 -0.29467 0.43218 0.066695 FALSE
6 732497 732613 1123 20 58412 58568 309 5 wp 95 156 179 231 204 183 93 133 104 154 118 0.29924 0.4106 0.14884 0.5764 FALSE
6 732621 732769 1125 20 58291 58438 307 5 wp 158 225 268 209 183 236 130 166 175 135 120 0.39289 -0.17859 0.17203 0.55114 FALSE
6 732809 732970 1126 20 58095 58256 306 5 wp 126 209 198 160 208 167 85 102 124 128 87 0.71584 0.15992 -0.12884 0.66101 FALSE
6 733292 733442 1129 20 57609 57754 302 5 wp 181 244 266 186 235 186 90 115 131 94 75 0.97756 -0.291 0.12882 0.60197 FALSE
6 733454 733611 1130 20 57440 57591 301 5 wp 112 195 172 159 161 148 109 145 109 109 86 0.32735 -0.208 0.19967 0.54716 FALSE
6 733623 733794 1131 20 57278 57412 300 5 wp 141 93 130 134 147 91 96 67 85 74 38 0.51543 -0.47454 0.49808 0.24504 FALSE
6 733794 733946 1132 20 57110 57249 299 5 wp 270 243 387 258 285 204 350 419 356 315 269 -0.40013 -0.24853 0.0062906 0.97966 FALSE
6 734051 734201 1133 20 56846 56997 298 5 wp 201 183 273 253 231 211 221 258 193 250 191 -0.10861 0.078577 0.029905 0.89903 FALSE
6 734273 734431 1134 20 56613 56769 297 5 wp 188 297 313 242 259 254 333 460 415 350 359 -0.67511 -0.052561 0.008969 0.97795 FALSE
6 734439 734593 1135 20 56469 56595 296 5 wp 122 175 205 172 169 152 159 205 154 137 138 -0.12814 -0.20786 0.21589 0.45893 FALSE
6 734597 734747 1136 20 56292 56442 295 5 wp 143 226 209 192 212 188 196 253 248 215 207 -0.33409 -0.012709 0.070865 0.78789 FALSE
6 734757 734901 1137 20 56146 56279 294 5 wp 97 161 185 187 179 162 127 176 167 166 142 -0.16391 0.091329 0.19927 0.43331 FALSE
6 735289 735445 1141 20 55585 55745 291 5 wp 158 244 273 227 230 199 266 329 311 356 333 -0.50116 0.31356 -0.32133 0.1752 FALSE
6 735470 735608 1143 20 55420 55557 289 5 wp 143 240 269 247 243 250 207 223 209 223 231 -0.052396 0.22233 0.0030124 0.99101 FALSE
6 735625 735777 1144 20 55255 55400 288 5 wp 163 140 173 123 144 170 109 106 138 127 119 0.38627 0.19424 -0.29669 0.32107 FALSE
6 735886 736049 1145 20 54981 55128 287 5 wp 189 265 331 240 265 206 300 256 301 236 185 -0.2006 -0.32615 0.21729 0.31947 FALSE
6 736069 736221 1146 20 54810 54966 286 5 wp 208 316 364 285 337 295 169 246 226 198 167 0.3912 -0.1131 0.19681 0.44792 FALSE
6 736227 736397 1147 20 54650 54805 285 5 wp 206 259 296 231 191 192 119 161 149 128 114 0.75958 -0.1242 -0.15805 0.49116 FALSE
6 736399 736549 1148 20 54502 54651 284 5 wp 138 88 145 136 154 124 88 55 99 121 67 0.57561 0.32045 -0.15099 0.67605 FALSE
6 736543 736680 1149 20 54370 54496 283 5 wp 143 126 168 156 174 151 93 93 99 113 71 0.5594 0.053007 0.10382 0.72373 FALSE
6 736715 736869 1150 20 54185 54337 282 5 wp 152 122 155 122 148 125 78 58 58 67 51 1.0949 -0.024317 -0.086417 0.81483 FALSE
6 736874 737035 1151 20 54026 54188 281 5 wp 122 194 220 215 223 184 106 117 104 95 78 0.63518 -0.22257 0.47075 0.06667 FALSE
6 737001 737131 1152 20 53903 54030 280 5 wp 78 107 104 108 134 96 44 49 50 48 45 0.95573 0.088485 0.15179 0.75536 FALSE
6 737181 737333 1153 20 53705 53851 279 5 wp 187 121 156 144 174 112 75 54 59 66 44 1.2706 -0.088704 -0.037147 0.93996 FALSE
6 737349 737519 1154 20 53570 53714 278 5 wp 188 152 162 130 154 111 75 69 69 61 55 1.2003 -0.17245 -0.1828 0.63157 FALSE
6 737509 737650 1155 20 53389 53529 277 5 wp 193 176 231 196 174 206 92 115 102 77 91 0.89585 -0.16221 0.12901 0.65005 FALSE
6 737984 738140 1162 20 52899 53053 269 5 wp 166 175 186 197 168 169 123 130 149 123 91 0.33988 -0.21343 0.24793 0.31832 FALSE
6 739268 739422 1177 20 51609 51766 256 5 wp 171 229 238 243 209 195 113 95 121 101 102 0.89688 0.017011 0.026103 0.91417 FALSE
6 739430 739553 1178 20 51489 51610 255 5 wp 107 170 193 183 158 173 79 103 90 46 62 0.70907 -0.6112 0.78148 0.016511 FALSE
6 739619 739757 1180 20 51286 51424 254 5 wp 157 185 237 182 243 210 117 114 104 87 67 0.71708 -0.42821 0.59283 0.020188 FALSE
6 740157 740316 1187 20 50716 50857 248 5 wp 188 200 264 193 201 163 83 113 109 71 65 1.0286 -0.46235 0.26038 0.324 FALSE
6 740341 740491 1188 20 50522 50697 246 5 wp 101 170 171 197 194 185 67 87 66 69 80 0.93027 0.15043 0.26405 0.38024 FALSE
6 740475 740611 1189 20 50408 50540 245 5 wp 152 228 273 189 199 187 101 111 97 62 81 0.99875 -0.39274 0.2486 0.37094 FALSE
6 740800 740959 1191 20 50076 50233 242 5 wp 157 187 230 209 176 166 105 103 86 106 71 0.89313 -0.047948 0.017108 0.94818 FALSE
6 740988 741110 1192 20 49895 50051 241 5 wp 132 161 199 200 178 207 83 89 89 96 83 0.84517 0.15763 0.12797 0.63989 FALSE
6 741291 741447 1194 20 49581 49742 238 5 wp 198 207 230 229 207 189 172 176 204 166 104 0.14938 -0.34455 0.33736 0.13578 FALSE
6 741659 741801 1197 20 49238 49386 235 5 wp 189 172 254 227 211 185 286 241 275 261 203 -0.44781 -0.091541 0.13589 0.53323 FALSE
6 741941 742083 1198 20 48957 49100 234 5 wp 213 186 266 195 210 144 239 181 251 186 119 -0.069015 -0.44641 0.18691 0.40253 FALSE
6 742321 742442 1200 20 48599 48725 232 5 wp 100 164 199 184 159 149 53 61 64 139 108 1.2989 1.17 -1.0406 0.00044765 FALSE
6 742476 742628 1201 20 48415 48563 231 5 wp 138 166 201 195 160 139 54 51 57 64 50 1.5745 0.19119 -0.19756 0.55845 FALSE
6 742736 742897 1202 20 48145 48304 230 5 wp 226 222 291 228 229 187 104 71 131 122 73 1.2201 0.043902 -0.22176 0.35827 FALSE
6 742915 743069 1203 20 47975 48136 229 5 wp 131 225 200 230 212 225 96 116 127 116 89 0.65209 -0.028232 0.31937 0.27907 FALSE
6 743235 743393 1205 20 47645 47801 227 5 wp 158 162 231 186 163 186 118 92 112 120 94 0.70775 0.10995 -0.11679 0.64759 FALSE
6 743380 743534 1206 20 47510 47664 226 5 wp 170 152 210 161 163 158 112 117 129 118 104 0.51199 0.015722 -0.1344 0.60036 FALSE
6 743541 743684 1207 20 47359 47497 225 5 wp 141 236 215 184 183 187 144 146 146 127 140 0.37566 0.01255 -0.079714 0.78881 FALSE
6 743685 743850 1209 20 47193 47341 223 5 wp 119 185 203 188 135 151 104 179 164 147 173 0.10406 0.24619 -0.30509 0.45486 FALSE
6 743855 744002 1210 20 47047 47187 222 5 wp 123 211 253 214 161 198 141 175 151 121 152 0.23785 -0.045009 0.063822 0.86852 FALSE
6 744611 744763 1213 20 46274 46400 219 5 wp 191 156 216 129 154 127 203 180 187 247 195 -0.075427 0.32998 -0.77065 0.00058202 FALSE
6 744812 744926 1214 20 46092 46220 218 5 wp 155 178 250 183 163 155 248 303 233 361 336 -0.51252 0.53264 -0.71451 0.010329 FALSE
6 744975 745125 1215 20 45914 46069 217 5 wp 155 164 223 145 178 139 240 236 248 340 281 -0.48595 0.47955 -0.68306 0.0017702 FALSE
6 745821 745975 1220 20 45053 45189 212 5 wp 157 152 169 135 147 110 240 155 238 213 146 -0.44851 -0.12232 -0.15547 0.54816 FALSE
6 746004 746170 1221 20 44881 45023 211 5 wp 209 210 320 239 265 250 305 321 343 321 268 -0.464 -0.015973 0.081347 0.7055 FALSE
6 746191 746343 1222 20 44694 44845 210 5 wp 273 298 344 292 332 251 338 306 339 348 279 -0.16174 0.050997 -0.099311 0.63826 FALSE
6 746360 746516 1223 20 44516 44673 209 5 wp 220 185 282 226 267 174 193 169 221 210 151 0.17776 0.0052137 -0.029669 0.89299 FALSE
6 746542 746666 1224 20 44370 44488 208 5 wp 165 164 238 172 188 155 155 137 161 162 103 0.25691 -0.08613 -0.024059 0.91906 FALSE
6 746703 746855 1225 20 44184 44355 207 5 wp 180 143 181 167 159 126 112 66 135 120 72 0.6559 -0.010935 -0.14272 0.67413 FALSE
6 747895 748049 1243 20 42980 43112 192 5 wp 183 211 244 193 215 214 148 171 177 124 109 0.30122 -0.38692 0.37672 0.10233 FALSE
6 748124 748247 1245 20 42801 42929 190 5 wp 165 89 147 108 148 99 100 68 97 81 58 0.56569 -0.23376 0.050875 0.91781 FALSE
6 748886 749015 1256 20 42017 42146 178 5 wp 136 223 192 221 197 194 194 192 214 216 205 -0.1813 0.20083 -0.027331 0.90733 FALSE
6 749105 749248 1258 20 41782 41925 176 5 wp 138 164 207 173 185 171 153 132 165 166 130 0.11275 0.096299 -0.010045 0.96605 FALSE
6 749674 749827 1267 20 41213 41364 168 5 wp 183 142 225 179 192 172 158 106 168 123 104 0.29427 -0.21882 0.22396 0.37402 FALSE
6 752175 752331 1300 20 38702 38838 130 5 wp 180 142 187 160 179 158 140 112 136 139 100 0.3425 -0.0044138 -0.017102 0.94562 FALSE
6 754481 754623 1326 20 36409 36560 98 5 wp 159 114 139 143 184 137 131 104 156 179 108 0.04528 0.24081 -0.072788 0.82003 FALSE
6 754663 754805 1327 20 36240 36368 97 5 wp 157 146 207 169 185 143 214 180 240 214 189 -0.37318 0.056598 -0.071294 0.74926 FALSE
6 754807 754944 1329 20 36089 36220 96 5 wp 97 123 165 163 151 165 177 163 183 182 149 -0.51472 0.041179 0.31301 0.1915 FALSE
6 755139 755299 1333 20 35731 35891 93 5 wp 176 162 260 214 199 185 279 263 304 321 249 -0.57023 0.12901 -0.09604 0.65841 FALSE
6 755593 755751 1338 20 35263 35415 89 5 wp 177 198 233 197 185 200 329 337 392 347 283 -0.85828 -0.044842 0.0086228 0.96835 FALSE
6 756008 756166 1340 20 34866 35020 87 5 wp 265 221 281 215 254 199 365 296 346 291 265 -0.44249 -0.14698 -0.042435 0.84427 FALSE
6 756176 756318 1341 20 34702 34853 86 5 wp 160 198 254 200 184 165 236 225 269 248 210 -0.32278 0.033043 -0.15806 0.46997 FALSE
6 756357 756517 1342 20 34515 34669 85 5 wp 196 171 240 187 200 208 224 226 248 247 193 -0.26129 0.032269 -0.03524 0.87213 FALSE
6 756536 756686 1343 20 34349 34490 84 5 wp 239 295 340 254 250 236 387 380 427 313 256 -0.51373 -0.36743 0.15445 0.46796 FALSE
6 756776 756937 1344 20 34093 34253 83 5 wp 177 181 224 157 178 160 286 227 335 276 241 -0.5956 -0.00077657 -0.21034 0.33579 FALSE
6 756950 757102 1345 20 33929 34079 82 5 wp 219 209 306 224 237 209 273 250 305 290 231 -0.23829 0.033639 -0.13646 0.52914 FALSE
6 757110 757268 1346 20 33777 33920 81 5 wp 161 226 231 213 214 179 196 260 247 228 227 -0.2518 0.085188 -0.091179 0.71804 FALSE
6 757284 757459 1347 20 33605 33750 80 5 wp 155 206 243 203 185 169 234 250 284 220 221 -0.41386 -0.084174 -0.0026696 0.99028 FALSE
6 757660 757820 1349 20 33203 33364 76 5 wp 151 226 280 205 214 202 236 350 316 312 246 -0.54207 0.00065735 -0.03884 0.89439 FALSE
6 757831 757985 1350 20 33055 33180 75 5 wp 137 222 254 180 175 161 220 260 273 268 219 -0.37207 0.071735 -0.28344 0.19458 FALSE
6 757996 758144 1351 20 32894 33026 74 5 wp 207 221 303 245 225 231 245 312 313 338 235 -0.32133 0.08531 -0.11279 0.60178 FALSE
6 758249 758383 1352 20 32652 32780 73 5 wp 216 232 315 223 281 149 351 303 399 317 219 -0.52813 -0.28024 0.074381 0.73106 FALSE
6 758411 758561 1353 20 32469 32605 72 5 wp 220 209 296 242 250 174 233 159 256 292 134 0.10711 0.060993 -0.16428 0.61112 FALSE
6 758579 758736 1354 20 32312 32456 71 5 wp 157 203 232 177 182 209 295 381 323 294 257 -0.82883 -0.15894 0.1348 0.63332 FALSE
6 758754 758907 1355 20 32142 32276 70 5 wp 181 240 294 233 227 190 266 355 404 284 301 -0.58984 -0.082751 -0.022645 0.93902 FALSE
6 760404 760541 1366 20 30496 30626 62 5 wp 214 206 243 220 201 181 376 363 413 385 293 -0.84991 -0.067852 -0.056596 0.79294 FALSE
6 760582 760733 1367 20 30314 30450 61 5 wp 145 167 213 172 193 150 242 262 300 313 242 -0.68024 0.16411 -0.16578 0.44801 FALSE
6 760735 760881 1368 20 30142 30297 60 5 wp 122 144 165 174 159 162 193 203 241 229 187 -0.6231 0.088508 0.13714 0.54229 FALSE
6 760910 761060 1369 20 29998 30124 59 5 wp 154 205 260 183 192 167 217 230 200 224 176 -0.14264 -0.0013107 -0.15598 0.47922 FALSE
6 761241 761379 1372 20 29664 29792 57 5 wp 92 73 123 108 107 65 76 47 97 71 51 0.33751 -0.14278 0.11995 0.79357 FALSE
6 761424 761575 1373 20 29459 29621 56 5 wp 126 195 237 221 198 217 255 277 249 265 240 -0.56758 0.074319 0.15762 0.49907 FALSE
6 761735 761873 1377 20 29147 29299 53 5 wp 143 224 245 210 196 189 264 293 310 220 246 -0.57525 -0.17086 0.16527 0.52592 FALSE
6 761909 762053 1378 20 28976 29126 52 5 wp 118 174 190 164 167 192 225 275 294 212 190 -0.78847 -0.27433 0.42894 0.078596 FALSE
6 762088 762226 1379 20 28816 28944 51 5 wp 151 159 227 160 154 127 241 184 243 199 127 -0.38096 -0.3456 0.090799 0.68951 FALSE
6 762536 762680 1381 20 28345 28496 49 5 wp 209 247 324 202 249 212 207 216 200 210 267 0.24721 0.34761 -0.54834 0.070757 FALSE
6 762718 762866 1382 20 28166 28316 48 5 wp 139 187 258 198 174 167 171 200 209 192 215 -0.071991 0.21374 -0.28597 0.30131 FALSE
6 763247 763395 1387 20 27631 27793 42 5 wp 171 163 206 147 161 146 110 101 99 77 70 0.74074 -0.37361 0.14324 0.61638 FALSE
6 763431 763575 1388 20 27450 27587 40 5 wp 162 182 238 225 183 173 120 120 137 110 107 0.56004 -0.086278 0.11272 0.64292 FALSE
6 763774 763894 1390 20 27120 27256 38 5 wp 170 168 250 200 246 141 93 88 108 102 71 0.95708 -0.046592 0.065755 0.82172 FALSE
6 763913 764063 1391 20 26971 27122 37 5 wp 157 196 222 197 174 196 101 116 108 84 84 0.75658 -0.24505 0.25502 0.32407 FALSE
6 764074 764224 1392 20 26812 26953 36 5 wp 239 225 237 193 212 175 112 95 99 89 80 1.1495 -0.15356 -0.1143 0.64769 FALSE
6 764237 764379 1393 20 26633 26794 35 5 wp 142 199 232 198 200 203 99 111 119 94 98 0.73031 -0.064212 0.16839 0.50196 FALSE
6 764410 764558 1394 20 26480 26641 34 5 wp 193 108 159 162 185 142 88 88 88 81 80 0.76666 7.4501e-05 0.077493 0.86463 FALSE
6 764576 764730 1395 20 26306 26456 33 5 wp 174 196 223 183 194 192 120 101 133 129 102 0.6888 0.086118 -0.12188 0.61592 FALSE
6 764874 765004 1396 20 26040 26160 32 5 wp 136 146 162 159 171 192 162 129 152 212 147 -0.051975 0.38785 -0.13024 0.57935 FALSE
6 765010 765167 1397 20 25870 26024 31 5 wp 147 137 210 121 159 135 163 100 143 196 127 0.21844 0.35969 -0.58007 0.025355 FALSE
6 765173 765331 1398 20 25714 25860 30 5 wp 169 166 203 148 162 155 205 168 153 235 202 -0.029802 0.43198 -0.62111 0.0055964 FALSE
6 765340 765486 1399 20 25560 25699 29 5 wp 126 178 187 142 137 161 157 182 191 211 185 -0.17495 0.28448 -0.41081 0.073039 FALSE
6 765565 765697 1400 20 25343 25491 28 5 wp 140 213 233 202 181 185 129 170 153 192 168 0.30084 0.373 -0.3841 0.10124 FALSE
6 765706 765864 1401 20 25184 25344 27 5 wp 173 200 208 180 173 180 122 123 132 135 135 0.56869 0.23038 -0.33464 0.16097 FALSE
6 765868 766022 1402 20 25034 25178 26 5 wp 157 199 235 169 163 155 94 89 104 116 84 0.97666 0.17387 -0.42327 0.10979 FALSE
6 766035 766171 1403 20 24872 25013 25 5 wp 157 220 205 195 192 212 102 111 110 92 89 0.7909 -0.12836 0.19396 0.4576 FALSE
6 766216 766356 1404 20 24685 24825 24 5 wp 129 149 208 166 179 166 96 85 81 101 63 0.81449 0.0059442 0.10328 0.72294 FALSE
6 766462 766584 1406 20 24461 24579 23 5 wp 151 92 107 117 126 82 62 36 54 73 30 1.1909 0.094253 -0.23042 0.70007 FALSE
6 767317 767471 1414 20 23553 23716 12 5 wp 115 228 223 230 215 231 93 180 151 137 132 0.33287 0.051741 0.24811 0.5465 FALSE
6 767492 767631 1415 20 23403 23548 10 5 wp 118 124 166 131 132 144 77 73 76 108 99 0.78478 0.58088 -0.55083 0.088741 FALSE
6 767634 767809 1418 20 23235 23386 8 5 wp 131 187 258 175 171 182 132 171 154 124 124 0.24531 -0.17201 0.096677 0.7344 FALSE
6 767793 767939 1419 20 23098 23224 6 5 wp 93 184 200 193 175 165 125 174 142 119 129 0.021601 -0.1152 0.32071 0.38162 FALSE
6 767945 768108 1420 20 22930 23090 5 5 wp 120 201 208 193 180 188 142 184 151 200 194 0.07017 0.43138 -0.30973 0.28801 FALSE
6 768111 768249 1421 20 22793 22923 4 5 wp 176 282 269 262 229 267 244 284 267 239 266 -0.19795 0.068401 0.024883 0.93603 FALSE
6 768258 768406 1422 20 22634 22778 3 5 wp 96 146 139 123 132 143 154 142 156 126 115 -0.30839 -0.19994 0.29161 0.28194 FALSE
6 768438 768584 1423 20 22456 22606 2 5 wp 183 119 172 144 132 125 183 142 212 157 123 -0.21548 -0.23324 -0.0021008 0.99462 FALSE
6 768600 768760 1424 20 22279 22435 1 5 wp 210 175 261 179 210 142 395 299 477 355 287 -0.90854 -0.15566 -0.11076 0.66237 FALSE
6 552774 552926 14 20 238171 238301 254 6 wp 167 148 172 155 185 130 86 65 93 123 63 0.95443 0.28663 -0.33358 0.25876 FALSE
6 552945 553089 15 20 238007 238155 253 6 wp 140 134 198 155 198 127 79 54 72 83 70 1.138 0.28321 -0.23652 0.45784 FALSE
6 553414 553564 18 20 237530 237674 250 6 wp 192 191 258 192 197 205 279 281 321 289 274 -0.5215 0.067247 -0.14754 0.49709 FALSE
6 553582 553726 19 20 237371 237517 249 6 wp 156 237 238 225 195 235 236 242 230 245 206 -0.23469 0.048565 0.038385 0.86539 FALSE
6 553730 553872 20 20 237224 237371 248 6 wp 145 190 249 243 231 222 205 264 265 241 204 -0.40562 -0.020232 0.31069 0.15498 FALSE
6 553880 554032 21 20 237056 237216 247 6 wp 139 204 252 207 220 207 217 189 248 243 186 -0.20747 0.092457 0.03785 0.86289 FALSE
6 554166 554314 23 20 236758 236911 245 6 wp 115 189 172 177 193 182 298 334 331 333 319 -1.0815 0.14868 0.090825 0.70378 FALSE
6 554315 554477 24 20 236623 236779 244 6 wp 129 96 116 116 119 126 235 204 235 191 177 -1.0285 -0.1633 0.25717 0.2808 FALSE
6 554660 554816 25 20 236273 236448 243 6 wp 149 131 159 145 141 109 330 246 284 333 247 -1.0228 0.126 -0.26717 0.22815 FALSE
6 556063 556203 29 20 234889 235034 237 6 wp 104 134 179 163 166 141 302 218 280 291 195 -1.0106 -0.02884 0.23537 0.28932 FALSE
6 556220 556366 30 20 234724 234873 236 6 wp 141 115 171 138 136 131 167 115 201 184 107 -0.22612 -0.042254 -0.010848 0.97024 FALSE
6 556511 556657 31 20 234433 234565 235 6 wp 146 145 188 159 129 158 346 270 277 280 220 -0.96306 -0.14144 0.067419 0.78122 FALSE
6 556682 556828 32 20 234265 234425 234 6 wp 186 134 193 170 199 140 297 284 298 342 245 -0.83067 0.10774 -0.10961 0.61598 FALSE
6 557165 557316 35 20 233785 233937 231 6 wp 190 186 274 245 231 185 232 173 211 160 150 0.010412 -0.28059 0.33186 0.13603 FALSE
6 557360 557495 37 20 233601 233733 230 6 wp 170 255 309 283 266 236 270 299 304 270 221 -0.32806 -0.13091 0.26474 0.22258 FALSE
6 557493 557636 38 20 233457 233601 229 6 wp 111 149 179 133 148 154 161 143 158 129 132 -0.14374 -0.10976 0.13262 0.59984 FALSE
6 557642 557803 39 20 233314 233448 228 6 wp 160 213 204 217 196 164 198 175 201 161 111 -0.048342 -0.38598 0.40193 0.077624 FALSE
6 557800 557967 40 20 233149 233290 227 6 wp 118 260 299 236 221 210 194 296 264 202 220 -0.2557 -0.11602 0.15162 0.71901 FALSE
6 558764 558929 48 20 232181 232339 218 6 wp 127 147 157 148 176 162 213 211 238 189 197 -0.67585 -0.060948 0.25517 0.25881 FALSE
6 558941 559095 49 20 232001 232153 217 6 wp 227 162 194 200 215 135 234 179 222 157 112 -0.1549 -0.54576 0.4476 0.19097 FALSE
6 559089 559249 50 20 231873 232002 215 6 wp 145 173 223 149 177 124 242 226 259 214 214 -0.49446 -0.04908 -0.19018 0.39077 FALSE
6 559276 559437 51 20 231685 231819 214 6 wp 179 172 263 171 172 146 309 245 307 234 192 -0.55512 -0.31141 0.01344 0.95126 FALSE
6 559801 559976 57 20 231135 231290 210 6 wp 191 190 237 139 201 118 362 361 405 311 234 -0.92645 -0.35358 -0.065334 0.76601 FALSE
6 560462 560598 61 20 230484 230631 207 6 wp 197 216 253 213 244 207 406 364 432 263 269 -0.90966 -0.45677 0.47332 0.029236 FALSE
6 560611 560784 62 20 230306 230464 206 6 wp 224 220 287 233 231 219 285 273 300 236 202 -0.29223 -0.26613 0.19219 0.37844 FALSE
6 560962 561112 65 20 229989 230144 204 6 wp 159 153 184 179 172 151 140 105 132 126 84 0.34287 -0.15315 0.18645 0.47106 FALSE
6 561281 561410 67 20 229688 229816 201 6 wp 143 177 228 198 166 207 119 119 135 125 109 0.48511 0.032157 0.066786 0.78417 FALSE
6 561416 561576 68 20 229515 229673 199 6 wp 189 190 254 211 233 207 119 85 103 107 87 0.98133 0.03848 0.027938 0.90943 FALSE
6 561589 561733 69 20 229359 229505 198 6 wp 173 176 223 201 227 200 107 88 84 109 68 0.97182 0.026829 0.13104 0.61109 FALSE
6 561911 562072 73 20 229028 229181 195 6 wp 174 170 210 195 166 179 110 137 136 98 96 0.47362 -0.27327 0.2588 0.3022 FALSE
6 562648 562813 84 20 228274 228445 181 6 wp 213 117 185 159 198 143 178 85 173 135 79 0.22023 -0.33814 0.2867 0.57818 FALSE
6 563145 563298 91 20 227786 227934 176 6 wp 149 170 225 178 177 166 297 255 308 290 197 -0.72748 -0.13003 0.099171 0.65077 FALSE
6 563431 563576 95 20 227495 227653 173 6 wp 109 152 148 132 116 145 214 224 296 267 193 -0.89796 0.024091 -0.053867 0.81135 FALSE
6 563941 564102 99 20 226984 227144 170 6 wp 138 150 178 221 190 181 225 224 302 283 145 -0.74205 -0.1371 0.50438 0.051759 FALSE
6 564114 564280 100 20 226829 226975 169 6 wp 208 234 252 213 208 192 285 222 345 268 210 -0.34278 -0.12695 -0.034238 0.87503 FALSE
6 564459 564618 103 20 226474 226610 167 6 wp 213 186 263 209 226 168 194 132 232 182 98 0.19857 -0.31041 0.19251 0.49125 FALSE
6 564876 565034 105 20 226058 226214 165 6 wp 114 188 202 180 169 184 273 370 289 313 302 -0.97203 0.10612 0.016031 0.96406 FALSE
6 565041 565198 106 20 225901 226034 164 6 wp 76 131 191 144 159 117 251 300 334 288 176 -1.2454 -0.25144 0.37996 0.18495 FALSE
6 565181 565339 107 20 225767 225894 163 6 wp 90 174 203 172 170 150 264 317 305 326 224 -1.0103 -0.0032018 0.12252 0.62586 FALSE
6 565330 565474 108 20 225626 225762 162 6 wp 137 156 192 179 169 163 244 236 265 266 179 -0.68308 -0.054905 0.15756 0.47601 FALSE
6 565748 565896 113 20 225193 225342 160 6 wp 199 151 220 180 205 165 321 173 282 310 220 -0.48938 0.14833 -0.18764 0.5823 FALSE
6 565904 566065 115 20 225033 225187 159 6 wp 156 213 275 198 193 199 232 254 250 249 261 -0.27199 0.18813 -0.27274 0.25948 FALSE
6 566210 566386 118 20 224712 224879 156 6 wp 186 178 238 201 187 178 223 155 221 236 183 -0.049216 0.18675 -0.25173 0.25302 FALSE
6 566395 566519 119 20 224556 224716 155 6 wp 168 154 225 180 180 177 151 139 177 228 206 0.16681 0.60536 -0.6033 0.0070162 FALSE
6 566601 566743 121 20 224374 224489 153 6 wp 177 198 223 168 214 160 173 121 173 162 100 0.30325 -0.1444 0.019768 0.93249 FALSE
6 566728 566895 122 20 224221 224365 152 6 wp 147 159 156 172 147 129 174 159 174 125 120 -0.18378 -0.33985 0.30488 0.21649 FALSE
6 567578 567722 129 20 223392 223514 139 6 wp 184 169 213 191 209 171 168 142 167 112 113 0.19213 -0.37158 0.40022 0.090796 FALSE
6 568220 568372 134 20 222725 222864 132 6 wp 199 283 315 261 248 235 349 331 414 360 223 -0.52168 -0.22303 0.15495 0.46953 FALSE
6 568383 568543 135 20 222550 222708 131 6 wp 164 219 246 231 228 200 261 236 288 248 183 -0.38301 -0.16836 0.26256 0.22936 FALSE
6 568549 568707 136 20 222391 222539 130 6 wp 290 277 360 278 347 260 534 427 605 471 313 -0.8088 -0.30553 0.2563 0.19932 FALSE
6 568856 568996 137 20 222096 222233 129 6 wp 162 190 262 206 203 179 625 557 620 522 416 -1.6262 -0.24252 0.21389 0.29913 FALSE
6 569031 569167 138 20 221913 222057 128 6 wp 131 216 247 182 193 211 365 449 379 326 233 -1.0926 -0.41137 0.43843 0.14487 FALSE
6 569169 569345 139 20 221736 221910 127 6 wp 144 194 219 226 218 178 314 347 339 292 186 -0.9139 -0.38406 0.56892 0.0094039 FALSE
6 569348 569496 140 20 221595 221746 126 6 wp 136 170 238 235 188 185 260 303 313 264 134 -0.76679 -0.47279 0.67351 0.012267 FALSE
6 569518 569679 141 20 221415 221579 125 6 wp 144 185 239 159 220 197 240 250 314 205 140 -0.56961 -0.52691 0.58344 0.0085307 FALSE
6 569698 569855 142 20 221240 221389 124 6 wp 188 185 215 187 202 186 292 185 272 194 125 -0.39649 -0.54066 0.52475 0.042815 FALSE
6 570316 570486 145 20 220622 220779 121 6 wp 140 188 210 230 198 214 184 190 245 153 132 -0.2634 -0.41097 0.69681 0.0020097 FALSE
6 570494 570646 146 20 220451 220598 120 6 wp 188 167 277 187 219 200 192 214 246 182 144 -0.11449 -0.29968 0.27374 0.218 FALSE
6 570970 571143 151 20 219970 220129 116 6 wp 196 222 240 215 210 199 145 178 175 128 109 0.34373 -0.37093 0.31363 0.17195 FALSE
6 571122 571264 152 20 219832 219974 115 6 wp 128 177 206 194 139 141 96 117 128 110 86 0.51459 -0.10037 0.023645 0.92999 FALSE
6 571305 571437 153 20 219655 219783 114 6 wp 160 140 178 166 178 141 136 132 149 110 82 0.14386 -0.42311 0.45707 0.080251 FALSE
6 571629 571760 158 20 219333 219457 110 6 wp 179 221 299 225 251 192 215 202 214 172 132 0.07239 -0.35796 0.32523 0.14365 FALSE
6 572174 572336 165 20 218738 218917 103 6 wp 153 148 199 162 180 185 208 173 200 183 152 -0.27829 -0.092168 0.19619 0.38776 FALSE
6 572343 572505 166 20 218592 218753 102 6 wp 181 151 201 139 219 144 183 174 176 146 128 -0.055855 -0.2568 0.18011 0.50898 FALSE
6 572543 572693 168 20 218417 218549 101 6 wp 150 108 143 110 131 90 136 80 125 113 74 0.19795 -0.17439 -0.10379 0.77783 FALSE
6 572702 572840 169 20 218237 218390 100 6 wp 237 171 262 273 279 242 338 266 331 344 284 -0.53355 0.13037 0.13077 0.54362 FALSE
6 572861 573017 170 20 218076 218228 99 6 wp 205 178 237 163 199 196 550 447 603 564 456 -1.4188 0.056763 -0.18694 0.36761 FALSE
6 573300 573431 173 20 217660 217785 97 6 wp 150 133 179 160 148 133 258 190 280 253 203 -0.70815 0.031301 -0.078617 0.72406 FALSE
6 573435 573567 174 20 217527 217652 96 6 wp 222 212 310 228 244 196 430 347 429 434 309 -0.76146 -0.0053756 -0.12362 0.56026 FALSE
6 573647 573801 175 20 217294 217442 95 6 wp 185 213 244 187 209 170 430 410 478 385 312 -1.0967 -0.21671 0.055591 0.79638 FALSE
6 573919 574071 177 20 217020 217170 94 6 wp 212 243 300 222 232 227 552 474 652 519 408 -1.2108 -0.15111 0.031582 0.87597 FALSE
6 574103 574246 178 20 216851 216997 93 6 wp 205 227 261 233 251 213 463 475 550 431 385 -1.1597 -0.15645 0.18455 0.3749 FALSE
6 574245 574407 179 20 216680 216840 91 6 wp 139 101 153 115 149 85 208 168 204 176 109 -0.61469 -0.34094 0.1775 0.52406 FALSE
6 574530 574680 182 20 216415 216559 89 6 wp 167 186 230 162 199 136 354 294 367 378 267 -0.86079 0.039299 -0.24906 0.25348 FALSE
6 574843 574997 184 20 216097 216247 87 6 wp 170 218 254 219 260 233 449 389 426 433 358 -1.0447 0.025412 0.15337 0.46943 FALSE
6 575009 575165 185 20 215925 216062 86 6 wp 183 78 125 94 146 66 119 45 111 82 45 0.49317 -0.42856 0.05105 0.94998 FALSE
6 575477 575589 186 20 215501 215615 85 6 wp 157 171 205 153 184 122 297 213 288 247 176 -0.63914 -0.21982 0.021392 0.92301 FALSE
6 576223 576372 189 20 214731 214862 81 6 wp 139 116 146 126 111 96 199 115 163 133 85 -0.2948 -0.44199 0.18223 0.60245 FALSE
6 576369 576497 190 20 214597 214737 80 6 wp 130 189 172 133 181 185 276 278 331 262 242 -0.90493 -0.0997 0.14772 0.52013 FALSE
6 576915 577036 197 20 214051 214167 74 6 wp 118 122 174 130 156 133 146 117 180 103 102 -0.15863 -0.39171 0.43985 0.10748 FALSE
6 577171 577324 202 20 213749 213889 70 6 wp 189 177 249 164 180 130 172 148 183 141 89 0.22906 -0.44011 0.085292 0.71975 FALSE
6 577995 578147 214 20 212946 213095 60 6 wp 194 224 257 239 252 213 176 151 190 131 110 0.32683 -0.39677 0.47884 0.035219 FALSE
6 578608 578725 223 20 212331 212483 53 6 wp 110 89 121 136 175 164 91 66 91 99 67 0.31888 0.11381 0.47464 0.16138 FALSE
6 578922 579082 228 20 212039 212159 49 6 wp 142 116 213 113 121 126 127 114 140 92 66 0.23403 -0.57442 0.22742 0.44818 FALSE
6 579131 579316 231 20 211774 211944 46 6 wp 192 176 249 246 205 182 165 133 172 135 104 0.33303 -0.27558 0.33533 0.1473 FALSE
6 579921 580079 241 20 210992 211134 40 6 wp 144 184 236 180 197 162 110 123 131 94 59 0.55924 -0.5634 0.53057 0.043423 FALSE
6 580270 580406 243 20 210689 210822 36 6 wp 149 182 217 179 201 175 99 102 121 126 84 0.70357 0.074492 -0.028644 0.91052 FALSE
6 580616 580765 248 20 210305 210461 31 6 wp 163 183 228 197 204 151 149 118 144 114 83 0.41909 -0.36525 0.33075 0.17919 FALSE
6 580796 580940 250 20 210146 210300 30 6 wp 175 138 194 155 179 116 114 76 126 108 60 0.63805 -0.226 0.060974 0.85169 FALSE
6 580948 581110 251 20 209963 210146 29 6 wp 148 176 210 222 209 182 100 150 145 150 109 0.36891 0.083088 0.14095 0.55293 FALSE
6 581743 581881 262 20 209218 209356 19 6 wp 180 213 265 227 223 172 124 126 123 111 90 0.74972 -0.19481 0.13846 0.56372 FALSE
6 581906 582034 263 20 209013 209188 16 6 wp 170 148 212 242 270 190 116 119 115 128 111 0.53518 0.15068 0.27223 0.25436 FALSE
6 582029 582178 264 20 208917 209065 15 6 wp 223 184 248 151 245 184 113 98 127 123 82 0.9064 -0.030364 -0.13278 0.68506 FALSE
6 582208 582354 265 20 208736 208880 14 6 wp 157 144 194 138 127 145 57 52 81 61 49 1.331 -0.080658 -0.16411 0.64155 FALSE
6 582380 582531 266 20 208558 208704 13 6 wp 156 157 170 174 168 159 79 54 66 54 49 1.231 -0.24372 0.30885 0.35335 FALSE
6 582515 582685 267 20 208433 208571 12 6 wp 184 114 171 137 141 139 79 58 64 68 46 1.1806 -0.13162 -0.032282 0.94178 FALSE
6 582819 582975 269 20 208122 208262 10 6 wp 146 171 167 165 178 169 72 76 75 101 64 1.065 0.24926 -0.15306 0.60818 FALSE
6 582997 583142 270 20 207933 208092 8 6 wp 191 254 294 300 271 270 133 156 142 173 143 0.70652 0.24975 -0.031752 0.887 FALSE
6 583139 583293 271 20 207791 207945 7 6 wp 163 167 243 147 177 184 99 107 117 99 74 0.75717 -0.20504 0.068727 0.79538 FALSE
6 583316 583446 272 20 207621 207778 6 6 wp 164 262 309 232 253 239 91 144 135 126 114 0.9083 0.080538 -0.059157 0.83982 FALSE
6 583467 583629 273 20 207455 207603 4 6 wp 127 169 177 161 178 131 60 77 60 85 91 1.1955 0.54827 -0.53881 0.084768 FALSE
6 583643 583779 274 20 207312 207456 3 6 wp 143 209 165 166 166 189 72 131 62 123 158 0.89314 0.80059 -0.77363 0.1124 FALSE
6 583791 583949 275 20 207142 207296 2 6 wp 174 177 236 175 194 176 144 163 122 219 228 0.37885 0.76959 -0.84965 0.0010141 FALSE
6 584127 584277 276 20 206817 206964 1 6 wp 242 150 301 179 228 147 303 224 308 319 218 -0.328 0.055636 -0.36009 0.25164 FALSE
6 531870 532008 2 20 259051 259209 155 7 wp 170 186 222 219 238 200 132 114 146 159 121 0.50259 0.21394 -0.0076374 0.97371 FALSE
6 532037 532192 4 20 258896 259055 153 7 wp 190 231 245 242 216 194 167 158 183 200 122 0.33358 0.02671 -0.038101 0.86446 FALSE
6 532208 532344 5 20 258746 258885 151 7 wp 143 125 196 143 174 137 79 62 99 91 68 0.89214 0.10934 -0.11389 0.71702 FALSE
6 532625 532773 11 20 258333 258464 145 7 wp 152 195 224 163 193 162 168 138 185 169 129 0.1565 -0.019815 -0.093959 0.68425 FALSE
6 533614 533748 23 20 257344 257479 134 7 wp 151 160 223 122 152 144 193 199 279 219 181 -0.39093 -0.037728 -0.28278 0.20714 FALSE
6 533841 533981 25 20 257116 257245 132 7 wp 212 138 180 159 176 122 260 175 294 338 202 -0.48172 0.25387 -0.47933 0.20133 FALSE
6 534018 534184 26 20 256905 257076 131 7 wp 165 218 247 225 217 213 319 311 340 392 299 -0.68896 0.20667 -0.12073 0.57603 FALSE
6 534194 534315 27 20 256776 256892 130 7 wp 96 110 151 114 125 117 186 171 181 242 179 -0.66321 0.33922 -0.30972 0.2015 FALSE
6 534344 534486 28 20 256601 256767 129 7 wp 118 147 196 171 165 162 191 253 253 255 253 -0.6722 0.25861 -0.10946 0.67909 FALSE
6 534662 534837 32 20 256260 256398 124 7 wp 178 160 192 143 170 140 181 175 190 182 124 -0.095317 -0.14605 -0.067447 0.77182 FALSE
6 534831 534969 33 20 256094 256251 123 7 wp 162 210 224 217 260 193 170 169 176 241 203 0.14799 0.48779 -0.2991 0.17353 FALSE
6 534989 535139 36 20 255948 256080 121 7 wp 152 264 298 232 211 238 199 259 288 295 246 -0.14126 0.24139 -0.26233 0.34174 FALSE
6 535138 535274 37 20 255813 255949 120 7 wp 138 262 280 211 213 202 177 254 215 231 200 -0.014126 0.11527 -0.19052 0.56443 FALSE
6 535308 535476 38 20 255612 255750 119 7 wp 156 196 234 171 191 148 170 142 183 213 174 0.17991 0.34895 -0.5234 0.019864 FALSE
6 535456 535630 39 20 255455 255609 118 7 wp 217 235 306 243 312 222 245 260 243 341 307 -0.050809 0.49746 -0.43862 0.04145 FALSE
6 535812 535964 41 20 255131 255258 116 7 wp 170 160 232 161 182 124 132 108 111 207 184 0.61172 0.86037 -1.1056 2.5119e-06 FALSE
6 535974 536135 42 20 254954 255116 115 7 wp 174 166 216 164 134 179 111 108 118 219 191 0.66286 0.98828 -1.1801 4.5087e-07 FALSE
6 536432 536593 43 20 254496 254650 114 7 wp 235 178 308 236 239 208 153 171 159 195 251 0.50671 0.62064 -0.67163 0.059257 FALSE
6 536634 536766 44 20 254310 254470 113 7 wp 184 146 160 168 196 142 58 53 55 68 69 1.5251 0.43664 -0.39856 0.27948 FALSE
6 536795 536943 45 20 254147 254289 112 7 wp 149 236 299 200 220 188 120 148 127 173 171 0.70287 0.50999 -0.63551 0.023444 FALSE
6 536950 537113 46 20 253978 254135 111 7 wp 169 259 316 297 287 258 169 233 216 200 200 0.1848 0.084738 0.13415 0.60473 FALSE
6 537300 537446 49 20 253674 253789 108 7 wp 157 225 242 197 196 189 154 174 174 153 118 0.24587 -0.19415 0.12336 0.58941 FALSE
6 538029 538183 58 20 252906 253054 95 7 wp 177 176 208 143 164 148 96 89 105 83 61 0.8987 -0.31393 0.029634 0.91795 FALSE
6 538369 538511 60 20 252578 252718 93 7 wp 190 110 159 127 144 101 35 32 47 37 18 1.9871 -0.37705 0.059643 0.9235 FALSE
6 538528 538680 61 20 252417 252561 92 7 wp 346 328 399 359 415 286 132 93 110 98 85 1.6264 -0.16888 0.1602 0.5159 FALSE
6 538861 538991 62 20 252078 252219 91 7 wp 180 123 186 139 159 135 44 40 43 36 20 1.8959 -0.50059 0.33498 0.4308 FALSE
6 539038 539181 63 20 251906 252048 90 7 wp 211 228 289 226 250 222 88 89 88 81 68 1.3926 -0.13166 0.097064 0.69907 FALSE
6 539198 539354 64 20 251732 251897 89 7 wp 156 141 158 170 186 173 83 59 78 93 60 1.0048 0.16584 0.061656 0.84018 FALSE
6 539367 539513 65 20 251572 251718 88 7 wp 249 214 241 190 266 207 89 104 102 82 70 1.2111 -0.25566 0.17055 0.60777 FALSE
6 539698 539835 67 20 251258 251392 86 7 wp 126 186 195 167 204 160 138 142 126 141 116 0.24996 0.036368 0.056034 0.81817 FALSE
6 539844 539996 68 20 251094 251236 85 7 wp 170 236 261 210 209 214 151 170 184 134 136 0.33499 -0.1906 0.14685 0.51668 FALSE
6 540009 540167 69 20 250923 251076 84 7 wp 222 269 301 250 303 242 209 221 238 229 173 0.18406 -0.037218 0.064109 0.76933 FALSE
6 540171 540329 70 20 250759 250913 83 7 wp 133 201 219 211 199 186 102 159 172 153 116 0.28457 0.01045 0.12958 0.61841 FALSE
6 540339 540496 71 20 250591 250748 82 7 wp 192 214 275 246 247 235 107 128 117 121 88 0.88279 -0.061217 0.187 0.42719 FALSE
6 540511 540651 72 20 250439 250575 81 7 wp 186 151 176 201 167 141 125 88 142 134 78 0.49894 -0.056985 0.04534 0.88979 FALSE
6 540797 540939 73 20 250151 250286 80 7 wp 187 176 237 184 210 149 143 133 145 182 107 0.44997 0.13843 -0.26439 0.25672 FALSE
6 540957 541117 74 20 249998 250132 79 7 wp 241 273 307 261 238 247 115 135 149 165 123 0.98351 0.22564 -0.34061 0.13068 FALSE
6 541121 541262 75 20 249834 249968 78 7 wp 117 167 197 206 168 156 86 66 71 65 44 1.0352 -0.34354 0.51698 0.10584 FALSE
6 541292 541422 76 20 249671 249823 77 7 wp 172 207 235 211 204 201 60 58 69 54 47 1.6551 -0.18492 0.21562 0.46405 FALSE
6 541460 541612 77 20 249481 249627 76 7 wp 202 170 245 141 181 133 54 44 54 52 36 1.9643 -0.094768 -0.32775 0.33402 FALSE
6 541726 541885 78 20 249209 249367 75 7 wp 234 167 267 230 192 200 114 87 129 95 57 0.96872 -0.43009 0.34756 0.30113 FALSE
6 542430 542573 83 20 248519 248684 71 7 wp 190 164 229 216 186 180 100 84 112 90 75 0.92303 -0.13851 0.1572 0.54731 FALSE
6 542791 542942 87 20 248161 248317 67 7 wp 193 190 231 205 185 198 107 92 100 95 103 0.98105 0.11983 -0.16015 0.52223 FALSE
6 543132 543285 89 20 247798 247969 65 7 wp 222 154 220 183 188 136 49 56 44 37 30 1.9476 -0.46145 0.2276 0.61388 FALSE
6 543301 543462 90 20 247625 247787 64 7 wp 205 146 205 174 172 160 60 30 57 40 20 1.8834 -0.6077 0.47981 0.25523 FALSE
6 543628 543752 91 20 247342 247462 63 7 wp 173 194 201 181 193 170 114 142 119 157 116 0.54023 0.23122 -0.27826 0.24407 FALSE
6 543780 543936 92 20 247162 247310 62 7 wp 155 184 209 185 226 162 78 98 86 96 82 0.99936 0.14085 -0.05777 0.8294 FALSE
6 543949 544091 93 20 247006 247146 61 7 wp 228 184 280 236 238 189 120 97 73 94 66 1.1857 -0.17494 0.13191 0.64633 FALSE
6 544104 544263 94 20 246829 246987 60 7 wp 212 188 260 197 218 188 122 106 127 135 90 0.83676 0.033069 -0.14234 0.55063 FALSE
6 544270 544419 95 20 246699 246825 59 7 wp 168 139 158 157 168 190 79 72 97 58 49 0.87108 -0.5054 0.66348 0.057847 FALSE
6 544416 544575 96 20 246523 246679 58 7 wp 168 234 311 236 216 209 99 98 100 120 86 1.1837 0.16427 -0.23195 0.33562 FALSE
6 544731 544905 99 20 246216 246358 56 7 wp 158 260 285 220 188 231 106 130 122 92 100 0.89385 -0.18124 0.089518 0.79443 FALSE
6 544911 545027 100 20 246066 246201 55 7 wp 138 189 191 176 209 161 83 70 85 90 65 1.0632 0.076575 0.018915 0.94754 FALSE
6 545069 545201 101 20 245896 246043 54 7 wp 130 166 184 197 201 148 75 82 95 82 66 0.86823 -0.066734 0.27246 0.35291 FALSE
6 545626 545766 106 20 245322 245470 49 7 wp 132 181 210 221 215 187 108 150 142 152 113 0.31576 0.098556 0.18335 0.4386 FALSE
6 546593 546714 118 20 244377 244497 37 7 wp 147 85 142 107 115 86 136 63 105 109 59 0.26253 -0.17943 -0.10009 0.84405 FALSE
6 546725 546875 119 20 244218 244370 36 7 wp 175 254 290 270 194 237 269 299 344 304 233 -0.41194 -0.065638 0.06661 0.75852 FALSE
6 546903 547047 120 20 244048 244188 35 7 wp 151 222 226 203 179 187 189 214 237 199 145 -0.15876 -0.20132 0.15568 0.48375 FALSE
6 547059 547223 121 20 243874 244035 34 7 wp 139 197 231 201 196 212 266 299 338 293 238 -0.7408 -0.063904 0.20409 0.34918 FALSE
6 547343 547488 122 20 243630 243774 33 7 wp 116 137 193 151 133 112 305 342 367 404 243 -1.2588 0.030146 -0.16864 0.45779 FALSE
6 547486 547616 123 20 243478 243634 32 7 wp 117 179 216 191 178 159 381 499 545 542 474 -1.5533 0.22093 -0.13817 0.6122 FALSE
6 547771 547903 124 20 243184 243320 31 7 wp 166 166 203 139 170 119 268 193 296 241 152 -0.55095 -0.25436 -0.052248 0.82518 FALSE
6 547908 548081 125 20 243009 243178 30 7 wp 122 170 222 183 177 172 240 214 235 227 166 -0.49903 -0.11677 0.20567 0.35418 FALSE
6 548095 548252 126 20 242847 242998 29 7 wp 129 187 209 215 182 163 177 184 226 190 126 -0.22645 -0.20211 0.32431 0.15217 FALSE
6 548263 548430 127 20 242692 242838 28 7 wp 173 255 267 254 237 225 220 243 286 251 183 -0.17145 -0.091524 0.16307 0.45448 FALSE
6 548582 548732 129 20 242382 242526 24 7 wp 164 163 184 180 187 165 126 145 146 157 106 0.23867 0.022905 0.049979 0.83605 FALSE
6 548729 548873 130 20 242221 242364 23 7 wp 94 159 188 146 161 168 123 148 139 146 80 0.021152 -0.18882 0.34319 0.26166 FALSE
6 549321 549500 136 20 241597 241773 15 7 wp 183 179 250 188 213 161 171 166 165 159 115 0.21838 -0.18252 0.083166 0.71692 FALSE
6 549504 549664 138 20 241439 241584 14 7 wp 220 206 230 210 248 180 194 156 170 171 105 0.28512 -0.2304 0.19712 0.38368 FALSE
6 549696 549822 140 20 241277 241420 13 7 wp 151 130 194 131 136 136 156 87 156 148 80 0.19904 -0.12449 -0.084657 0.79225 FALSE
6 549998 550132 141 20 240964 241091 12 7 wp 185 125 239 160 152 123 285 178 285 229 166 -0.5037 -0.22004 -0.090867 0.78681 FALSE
6 550134 550282 142 20 240814 240966 11 7 wp 130 179 222 184 182 175 256 243 285 235 153 -0.6331 -0.32684 0.38965 0.07822 FALSE
6 550285 550439 143 20 240654 240804 10 7 wp 122 159 203 163 190 169 236 218 248 217 196 -0.60758 -0.057236 0.20064 0.36614 FALSE
6 550451 550591 144 20 240518 240644 9 7 wp 121 232 239 193 198 187 270 376 315 356 285 -0.7852 0.10773 -0.10082 0.75368 FALSE
6 550575 550731 145 20 240367 240508 8 7 wp 143 161 210 190 187 142 212 172 191 225 186 -0.22946 0.21671 -0.17768 0.42613 FALSE
6 550749 550885 146 20 240216 240343 7 7 wp 149 209 208 169 220 168 193 163 206 177 142 -0.047713 -0.11469 0.11205 0.61957 FALSE
6 551099 551251 148 20 239842 239992 6 7 wp 195 79 143 87 117 69 111 64 103 132 74 0.57296 0.24558 -0.88513 0.20474 FALSE
6 551637 551754 151 20 239342 239456 2 7 wp 109 75 109 105 107 75 120 97 119 149 96 -0.24401 0.23032 -0.25597 0.45766 FALSE
6 453613 453765 1 20 337309 337449 573 8 wp 139 108 156 127 133 115 150 123 150 115 94 -0.12339 -0.31458 0.22733 0.42427 FALSE
6 453769 453918 2 20 337145 337277 572 8 wp 130 143 161 133 145 109 160 134 192 174 115 -0.21467 -0.056171 -0.093168 0.71231 FALSE
6 453926 454063 4 20 337011 337161 571 8 wp 126 133 166 156 142 138 122 115 133 165 123 0.13934 0.33459 -0.27294 0.29819 FALSE
6 454071 454221 5 20 336869 337007 570 8 wp 195 185 268 171 214 190 199 164 196 201 160 0.14863 0.069575 -0.21301 0.33701 FALSE
6 454254 454399 6 20 336684 336831 569 8 wp 176 188 280 225 237 208 203 256 254 256 222 -0.22225 0.1263 -0.034177 0.87516 FALSE
6 454425 454581 7 20 336503 336661 568 8 wp 175 221 238 213 229 222 296 302 348 309 294 -0.63684 0.064464 0.027578 0.89876 FALSE
6 454746 454900 8 20 336193 336339 567 8 wp 224 86 178 135 173 94 182 85 174 174 115 0.13309 0.088536 -0.39251 0.54674 FALSE
6 454910 455069 9 20 336018 336174 566 8 wp 157 183 197 184 175 228 204 186 203 212 146 -0.20116 -0.0387 0.19589 0.39368 FALSE
6 455077 455239 10 20 335858 336009 565 8 wp 171 261 298 254 224 230 218 241 244 223 198 -0.02027 -0.035087 0.027979 0.89796 FALSE
6 455246 455407 11 20 335684 335842 564 8 wp 198 216 241 243 175 160 177 147 174 177 121 0.3401 -0.04959 -0.11475 0.61173 FALSE
6 455404 455559 12 20 335528 335682 563 8 wp 120 112 158 105 135 125 114 63 79 88 52 0.54443 -0.19013 0.12278 0.73281 FALSE
6 455569 455708 13 20 335382 335533 561 8 wp 146 184 266 209 220 183 130 140 136 172 120 0.47276 0.21333 -0.13612 0.5559 FALSE
6 456170 456304 18 20 334783 334915 555 8 wp 146 195 255 213 212 226 229 295 264 237 235 -0.48544 -0.028338 0.19939 0.45843 FALSE
6 456305 456451 19 20 334630 334787 554 8 wp 119 209 206 209 183 209 216 242 286 278 243 -0.54505 0.19522 0.011758 0.96097 FALSE
6 456475 456625 20 20 334465 334610 553 8 wp 189 196 228 207 195 196 273 249 289 316 224 -0.45936 0.10553 -0.12047 0.57934 FALSE
6 456644 456796 21 20 334293 334441 552 8 wp 201 175 255 201 217 160 323 182 282 320 239 -0.37344 0.20786 -0.31609 0.28315 FALSE
6 457043 457187 22 20 333905 334037 551 8 wp 216 221 256 235 222 163 226 205 291 229 178 -0.10791 -0.12263 -0.025823 0.90603 FALSE
6 457208 457367 23 20 333721 333861 550 8 wp 168 190 206 207 166 166 176 131 205 136 135 0.09045 -0.19881 0.15263 0.50993 FALSE
6 457388 457526 24 20 333565 333699 549 8 wp 78 136 137 121 131 149 94 102 127 98 59 0.053239 -0.35515 0.5875 0.077684 FALSE
6 457529 457684 25 20 333404 333557 548 8 wp 151 164 212 202 177 205 119 135 140 108 95 0.35364 -0.25355 0.43422 0.079026 FALSE
6 457704 457862 27 20 333232 333380 547 8 wp 127 149 212 186 130 146 124 127 145 95 82 0.22756 -0.4574 0.41768 0.12226 FALSE
6 457847 458004 28 20 333118 333242 546 8 wp 140 155 192 143 150 151 106 103 101 94 74 0.5854 -0.18836 0.083805 0.77293 FALSE
6 458034 458163 29 20 332950 333082 545 8 wp 123 86 103 112 103 100 61 35 48 44 27 1.0862 -0.33491 0.34449 0.49335 FALSE
6 458331 458483 32 20 332631 332759 542 8 wp 95 146 190 165 137 179 70 84 86 90 81 0.76025 0.2173 -0.0042728 0.99001 FALSE
6 459460 459600 45 20 331502 331636 529 8 wp 111 157 178 168 148 145 132 146 132 148 116 0.048403 0.058584 0.020713 0.93528 FALSE
6 459982 460135 51 20 330969 331105 523 8 wp 140 179 220 203 213 184 172 251 188 207 173 -0.26183 0.0073377 0.17872 0.52174 FALSE
6 460144 460286 52 20 330786 330944 521 8 wp 96 140 145 140 135 141 177 170 192 201 174 -0.56432 0.18196 -0.025738 0.91424 FALSE
6 460296 460447 53 20 330633 330789 520 8 wp 95 145 211 197 178 172 211 333 293 246 241 -0.99198 -0.069772 0.40458 0.29609 FALSE
6 460760 460902 55 20 330185 330321 517 8 wp 163 176 203 169 188 139 319 300 373 353 301 -0.9269 0.10699 -0.2187 0.31679 FALSE
6 460909 461043 56 20 330044 330170 516 8 wp 233 177 257 198 260 146 235 163 208 283 197 0.088268 0.35495 -0.49518 0.10675 FALSE
6 461077 461233 57 20 329883 330008 515 8 wp 165 151 200 97 160 105 120 76 123 93 83 0.64375 -0.14403 -0.35276 0.25491 FALSE
6 461311 461466 58 20 329635 329772 514 8 wp 223 245 330 280 313 224 319 307 340 371 298 -0.34434 0.17018 -0.11089 0.60229 FALSE
6 461485 461638 59 20 329476 329626 513 8 wp 127 155 176 169 131 154 139 102 131 141 82 0.23999 -0.055226 0.071642 0.7895 FALSE
6 461646 461794 60 20 329295 329437 512 8 wp 219 316 388 317 304 252 234 231 262 250 196 0.26938 -0.0058588 -0.039347 0.85621 FALSE
6 461974 462122 62 20 328979 329117 510 8 wp 156 178 227 171 205 203 188 147 203 206 161 -0.0014377 0.15077 -0.073072 0.7436 FALSE
6 462127 462280 63 20 328809 328969 509 8 wp 126 153 181 160 157 193 130 132 156 152 121 0.07537 0.086367 0.09704 0.69324 FALSE
6 462286 462457 64 20 328659 328806 508 8 wp 160 154 186 147 176 155 154 135 166 146 93 0.082925 -0.2402 0.19338 0.43355 FALSE
6 462455 462613 65 20 328513 328651 507 8 wp 149 220 255 168 164 154 190 191 219 195 163 -0.014029 -0.041687 -0.28444 0.20271 FALSE
6 462603 462756 66 20 328337 328487 506 8 wp 157 207 213 208 190 169 184 192 194 210 157 -0.044495 0.058049 -0.062158 0.78011 FALSE
6 462905 463055 68 20 328038 328182 504 8 wp 138 180 224 193 247 174 190 168 188 197 161 -0.081179 0.091818 0.11629 0.60277 FALSE
6 463379 463536 74 20 327556 327709 499 8 wp 195 251 297 254 226 238 259 270 276 287 280 -0.18525 0.20673 -0.22336 0.30155 FALSE
6 463554 463694 75 20 327394 327532 498 8 wp 198 315 346 239 258 225 346 285 294 355 258 -0.18207 0.096489 -0.31293 0.14403 FALSE
6 463970 464114 77 20 326978 327118 497 8 wp 207 241 277 211 257 178 289 263 354 330 277 -0.37713 0.13113 -0.27976 0.1953 FALSE
6 464146 464305 78 20 326813 326943 496 8 wp 129 146 216 166 154 172 205 187 235 195 165 -0.42411 -0.094337 0.13823 0.54071 FALSE
6 464305 464465 79 20 326621 326786 495 8 wp 143 137 186 159 182 156 170 128 174 180 108 -0.076763 -0.026436 0.14335 0.5513 FALSE
6 464482 464594 80 20 326472 326606 494 8 wp 163 173 199 199 210 154 170 125 172 199 122 0.14294 0.14663 -0.058336 0.79983 FALSE
6 464624 464784 81 20 326306 326463 493 8 wp 145 156 178 166 177 163 203 164 199 170 125 -0.29674 -0.24419 0.34379 0.13936 FALSE
6 464807 464928 82 20 326169 326291 492 8 wp 145 160 251 219 178 169 200 223 220 253 150 -0.29037 0.0031053 0.062191 0.78788 FALSE
6 464966 465118 83 20 325976 326161 491 8 wp 125 162 218 181 222 203 195 190 225 274 233 -0.34526 0.43905 -0.13758 0.53046 FALSE
6 465309 465480 87 20 325636 325805 488 8 wp 214 161 217 160 225 174 238 138 208 193 155 -0.020128 -0.040167 -0.036505 0.91485 FALSE
6 465545 465689 88 20 325404 325537 487 8 wp 134 149 186 128 167 163 203 176 203 176 151 -0.37481 -0.12736 0.12279 0.59666 FALSE
6 466246 466369 97 20 324691 324837 481 8 wp 87 107 152 126 136 155 148 144 177 206 211 -0.51191 0.55193 -0.23772 0.38045 FALSE
6 466625 466771 98 20 324329 324462 480 8 wp 185 113 167 141 159 112 198 124 158 177 109 -0.082579 -0.066508 -0.11404 0.77937 FALSE
6 467109 467261 102 20 323830 323979 476 8 wp 162 215 248 214 225 231 225 238 243 252 199 -0.24478 0.050374 0.082856 0.70405 FALSE
6 467476 467627 105 20 323467 323629 474 8 wp 199 172 244 214 217 173 213 197 233 243 178 -0.12253 0.084388 -0.091423 0.67694 FALSE
6 467662 467810 106 20 323273 323433 473 8 wp 185 125 210 112 169 157 146 79 141 135 84 0.4619 -0.05 -0.17508 0.68026 FALSE
6 467836 467982 107 20 323106 323254 472 8 wp 144 100 140 142 150 114 138 95 120 111 85 0.076485 -0.15032 0.23542 0.43781 FALSE
6 468013 468157 108 20 322930 323068 471 8 wp 141 137 151 146 179 138 129 132 138 158 105 0.05282 0.085567 0.034632 0.89339 FALSE
6 468631 468786 115 20 322308 322457 464 8 wp 150 169 235 220 168 179 220 213 186 206 161 -0.23697 -0.062089 0.13033 0.5578 FALSE
6 469132 469284 118 20 321806 321948 459 8 wp 217 298 326 289 254 257 219 217 263 235 154 0.20382 -0.15619 0.11372 0.60333 FALSE
6 469310 469438 119 20 321652 321780 458 8 wp 215 291 334 256 254 207 237 218 304 250 153 0.084564 -0.22473 0.023735 0.91346 FALSE
6 469483 469636 120 20 321478 321613 457 8 wp 184 156 208 152 145 152 214 157 301 197 123 -0.33068 -0.37321 0.10493 0.75908 FALSE
6 469830 469980 121 20 321114 321236 456 8 wp 139 114 144 101 126 101 185 153 185 206 187 -0.44737 0.29766 -0.56104 0.021862 FALSE
6 470061 470215 122 20 320896 321028 455 8 wp 222 312 344 270 256 255 358 442 468 380 416 -0.59888 0.055214 -0.19151 0.5008 FALSE
6 470219 470373 123 20 320720 320869 454 8 wp 191 232 274 250 234 217 263 278 303 275 278 -0.34097 0.10676 -0.071546 0.74122 FALSE
6 470419 470548 124 20 320548 320700 452 8 wp 146 164 211 165 157 164 192 246 241 285 242 -0.45067 0.33604 -0.40515 0.065093 FALSE
6 470723 470874 126 20 320221 320367 450 8 wp 146 164 180 169 169 163 189 229 233 180 206 -0.46804 -0.029529 0.081802 0.75738 FALSE
6 470905 471059 127 20 320067 320206 449 8 wp 106 162 186 115 147 133 178 171 190 173 137 -0.31947 -0.099111 -0.066121 0.78448 FALSE
6 471066 471212 129 20 319890 320026 448 8 wp 117 152 196 172 163 160 211 218 235 210 178 -0.58637 -0.072314 0.19803 0.37772 FALSE
6 471340 471490 132 20 319602 319744 444 8 wp 117 197 248 215 238 211 228 280 262 274 235 -0.54122 0.10372 0.18198 0.44461 FALSE
6 472397 472559 148 20 318563 318712 431 8 wp 140 158 204 143 170 166 212 194 230 146 153 -0.40632 -0.37192 0.3359 0.14342 FALSE
6 472755 472907 153 20 318187 318341 426 8 wp 165 107 176 118 134 113 204 110 175 165 113 -0.17045 -0.11986 -0.16319 0.67814 FALSE
6 473203 473358 156 20 317725 317883 422 8 wp 195 248 331 265 299 200 875 1019 951 745 528 -1.9596 -0.47583 0.4877 0.043668 FALSE
6 473380 473536 157 20 317579 317711 421 8 wp 178 188 190 166 180 154 393 416 438 347 297 -1.2161 -0.24961 0.10719 0.6242 FALSE
6 474409 474567 166 20 316529 316681 409 8 wp 198 116 224 158 160 114 110 63 82 95 89 1.022 0.24384 -0.54883 0.23063 FALSE
6 474626 474760 167 20 316344 316465 408 8 wp 171 151 225 125 137 108 159 120 135 189 124 0.33736 0.28301 -0.82341 0.00085512 FALSE
6 474766 474922 168 20 316166 316322 406 8 wp 203 151 267 132 171 100 205 197 229 217 153 -0.08808 -0.077895 -0.52608 0.040354 FALSE
6 475070 475228 169 20 315860 316022 405 8 wp 133 117 145 115 125 101 241 262 309 255 186 -1.0914 -0.18491 -0.012819 0.95512 FALSE
6 475257 475405 170 20 315691 315835 404 8 wp 162 228 334 199 262 156 604 617 633 660 562 -1.4434 0.10157 -0.29381 0.13503 FALSE
6 476127 476276 173 20 314816 314966 402 8 wp 181 216 241 179 194 137 529 482 521 553 401 -1.3255 0.0077701 -0.31338 0.13639 FALSE
6 476310 476467 174 20 314638 314789 401 8 wp 195 177 275 190 209 147 462 362 496 475 345 -1.0915 0.011071 -0.23097 0.28028 FALSE
6 476566 476713 175 20 314384 314529 400 8 wp 175 105 143 112 144 105 155 76 199 152 85 -0.029017 -0.16593 -0.07627 0.88994 FALSE
6 476725 476887 176 20 314213 314363 399 8 wp 161 218 279 208 212 182 195 170 232 244 145 0.071035 0.067884 -0.16091 0.46481 FALSE
6 476893 477049 177 20 314047 314204 398 8 wp 170 127 171 179 167 171 189 110 202 197 113 -0.13211 -0.0061352 0.16117 0.64137 FALSE
6 477068 477188 178 20 313910 314025 397 8 wp 138 151 179 132 157 128 220 162 213 246 119 -0.40272 -0.038006 -0.10793 0.70792 FALSE
6 477203 477364 180 20 313725 313891 396 8 wp 158 216 260 190 211 185 276 278 336 309 225 -0.5576 -0.041104 -0.039419 0.85616 FALSE
6 477364 477512 181 20 313579 313729 395 8 wp 108 160 212 186 177 186 279 322 351 348 261 -1.0664 0.050867 0.18696 0.39288 FALSE
6 477531 477679 182 20 313414 313560 394 8 wp 125 210 226 174 196 219 339 367 430 387 263 -1.088 -0.11546 0.22659 0.30089 FALSE
6 477944 478088 184 20 313008 313146 392 8 wp 269 172 252 199 270 186 291 181 324 237 138 -0.22652 -0.39921 0.31362 0.44802 FALSE
6 478112 478270 185 20 312824 312978 390 8 wp 146 185 204 175 196 167 213 185 260 217 135 -0.35504 -0.21249 0.24442 0.27382 FALSE
6 478289 478439 186 20 312656 312804 389 8 wp 146 226 250 212 223 216 233 274 280 199 161 -0.41188 -0.42977 0.53062 0.016035 FALSE
6 478448 478606 187 20 312492 312644 388 8 wp 150 202 245 216 206 190 222 240 333 219 171 -0.47667 -0.32235 0.39096 0.075349 FALSE
6 478616 478775 188 20 312311 312476 387 8 wp 159 143 190 134 145 117 187 132 205 179 100 -0.14131 -0.22437 -0.071088 0.77784 FALSE
6 478893 479049 189 20 312045 312165 386 8 wp 154 127 187 142 137 115 146 119 204 139 75 -0.050322 -0.44567 0.21654 0.47169 FALSE
6 479061 479220 191 20 311888 312032 385 8 wp 131 118 167 117 114 132 119 97 162 141 80 0.086958 -0.086059 -0.080543 0.78234 FALSE
6 479414 479556 195 20 311518 311676 378 8 wp 148 168 126 136 128 127 106 73 120 126 78 0.54122 0.13938 -0.32019 0.34771 FALSE
6 479572 479718 196 20 311376 311520 377 8 wp 152 194 219 208 201 196 168 197 215 252 186 -0.10146 0.28957 -0.16314 0.45843 FALSE
6 479720 479854 197 20 311240 311385 375 8 wp 139 196 219 219 198 196 187 226 228 265 177 -0.27961 0.14974 0.027285 0.9011 FALSE
6 480067 480221 199 20 310879 311022 373 8 wp 220 276 365 278 269 222 179 197 258 282 154 0.37277 0.13944 -0.26894 0.2268 FALSE
6 480811 480943 203 20 310150 310295 369 8 wp 136 158 230 134 161 185 134 103 130 137 113 0.43963 0.14993 -0.22967 0.39635 FALSE
6 482484 482622 224 20 308464 308632 349 8 wp 78 137 124 149 152 177 130 126 154 185 166 -0.3356 0.48628 0.042412 0.87193 FALSE
6 482615 482768 225 20 308327 308476 347 8 wp 112 138 184 179 172 132 170 141 154 161 131 -0.17248 0.028315 0.15605 0.5231 FALSE
6 482790 482924 227 20 308168 308317 346 8 wp 128 174 195 181 181 181 198 171 199 219 189 -0.2579 0.22806 -0.069769 0.75482 FALSE
6 482928 483084 228 20 308010 308166 345 8 wp 140 112 152 130 156 88 160 110 128 113 83 -0.030549 -0.32844 0.22003 0.50424 FALSE
6 483085 483219 229 20 307888 308001 344 8 wp 158 117 167 152 164 122 198 160 239 201 142 -0.4795 -0.10071 0.098798 0.67896 FALSE
6 483992 484142 232 20 306950 307103 340 8 wp 113 130 172 145 142 149 129 129 98 106 89 0.14277 -0.17517 0.28169 0.32734 FALSE
6 484156 484298 233 20 306801 306936 339 8 wp 179 233 262 189 213 162 182 204 181 210 141 0.17961 -0.0082242 -0.22529 0.31017 FALSE
6 484317 484451 234 20 306661 306773 338 8 wp 123 146 189 117 150 133 164 202 172 262 191 -0.3068 0.43945 -0.60297 0.0085759 FALSE
6 484475 484631 235 20 306468 306617 337 8 wp 222 176 253 178 194 166 343 352 274 435 382 -0.63972 0.45124 -0.71018 0.0097129 FALSE
6 485095 485235 237 20 305870 306008 335 8 wp 195 213 250 180 213 175 315 375 362 431 431 -0.73981 0.42809 -0.62052 0.014923 FALSE
6 485529 485700 240 20 305435 305579 331 8 wp 191 131 237 180 164 128 210 93 156 169 98 0.22875 -0.101 -0.12368 0.78592 FALSE
6 485970 486126 242 20 304981 305134 329 8 wp 158 164 234 189 176 174 139 145 162 152 69 0.24955 -0.34227 0.3303 0.17255 FALSE
6 486156 486308 243 20 304806 304950 328 8 wp 159 209 254 177 187 144 144 129 166 125 91 0.43616 -0.32569 0.062254 0.79636 FALSE
6 486335 486483 244 20 304605 304791 327 8 wp 147 160 191 160 185 180 101 116 111 134 109 0.53947 0.26493 -0.16325 0.52298 FALSE
6 486507 486651 245 20 304461 304600 326 8 wp 132 247 254 197 201 176 92 133 125 109 116 0.77423 0.080498 -0.18341 0.60523 FALSE
6 486660 486804 246 20 304307 304443 325 8 wp 162 133 167 128 170 154 66 61 77 84 78 1.1345 0.37919 -0.39829 0.21496 FALSE
6 486822 486976 247 20 304132 304278 324 8 wp 212 191 255 201 239 151 129 88 128 122 124 0.87922 0.23221 -0.37594 0.16589 FALSE
6 487130 487266 248 20 303822 303972 323 8 wp 150 112 173 151 161 101 62 49 56 75 56 1.3248 0.34487 -0.41078 0.26345 FALSE
6 487297 487421 249 20 303661 303797 322 8 wp 125 186 194 199 176 153 128 110 107 94 98 0.48059 -0.13495 0.22523 0.39091 FALSE
6 487451 487584 250 20 303522 303656 321 8 wp 145 165 194 160 173 165 145 143 185 126 95 0.034244 -0.39775 0.40596 0.099126 FALSE
6 487898 488046 253 20 303071 303208 318 8 wp 122 123 161 138 121 124 232 190 243 211 122 -0.77129 -0.31514 0.25732 0.27622 FALSE
6 488386 488536 256 20 302603 302739 312 8 wp 157 148 236 165 178 145 273 222 268 277 188 -0.56574 -0.024323 -0.093049 0.67232 FALSE
6 488554 488674 257 20 302432 302548 311 8 wp 139 116 151 144 155 116 180 118 153 164 112 -0.20276 -0.0168 0.059784 0.81726 FALSE
6 488671 488819 258 20 302291 302413 310 8 wp 181 212 271 210 227 192 242 184 233 215 166 -0.054652 -0.090857 0.041663 0.84969 FALSE
6 488839 488977 260 20 302131 302269 309 8 wp 137 158 210 188 144 169 149 157 169 200 131 0.018807 0.16576 -0.14187 0.54288 FALSE
6 488993 489141 261 20 301990 302112 308 8 wp 162 193 274 194 196 153 208 233 219 210 205 -0.14835 0.039563 -0.21784 0.32182 FALSE
6 489134 489278 263 20 301829 301967 306 8 wp 131 145 212 181 158 150 155 152 193 196 150 -0.10445 0.16916 -0.13101 0.57266 FALSE
6 489774 489932 271 20 301177 301334 302 8 wp 261 123 202 164 222 127 240 126 229 193 141 -0.034782 -0.12844 -0.088783 0.87508 FALSE
6 490159 490291 273 20 300810 300948 300 8 wp 128 82 115 57 62 49 105 62 117 99 50 0.17021 -0.25219 -0.70295 0.15094 FALSE
6 490309 490473 274 20 300660 300794 299 8 wp 221 146 193 149 149 107 244 134 230 208 136 -0.14267 -0.1282 -0.34988 0.41537 FALSE
6 490673 490828 276 20 300300 300434 298 8 wp 171 179 201 161 182 160 303 256 335 338 275 -0.74928 0.16089 -0.275 0.20734 FALSE
6 490832 490954 277 20 300154 300276 297 8 wp 140 192 188 162 176 159 353 392 428 459 325 -1.2326 0.1094 -0.15307 0.48295 FALSE
6 490966 491116 278 20 299975 300136 296 8 wp 122 114 149 114 114 139 411 310 395 338 287 -1.5921 -0.12932 0.088086 0.69398 FALSE
6 491243 491397 279 20 299703 299860 295 8 wp 219 216 307 273 251 242 356 379 468 368 329 -0.75997 -0.075084 0.15076 0.47627 FALSE
6 491423 491573 280 20 299518 299679 294 8 wp 188 226 257 189 200 125 205 161 215 172 127 0.14971 -0.25994 -0.10834 0.63053 FALSE
6 491598 491747 281 20 299357 299505 293 8 wp 222 275 294 275 287 231 326 374 424 370 286 -0.56485 -0.07807 0.10041 0.63585 FALSE
6 491777 491939 282 20 299169 299290 292 8 wp 185 225 236 192 203 189 275 243 294 223 207 -0.38552 -0.2055 0.080751 0.712 FALSE
6 492657 492820 291 20 298297 298453 283 8 wp 172 228 239 209 229 185 344 316 335 374 346 -0.70184 0.24294 -0.25828 0.23117 FALSE
6 493004 493150 293 20 297954 298122 281 8 wp 135 107 179 157 168 69 221 149 242 266 158 -0.5957 0.15592 -0.24345 0.53681 FALSE
6 494136 494263 300 20 296846 296966 270 8 wp 101 110 134 149 121 108 141 151 162 140 129 -0.45826 -0.046609 0.20026 0.46541 FALSE
6 494259 494409 301 20 296706 296853 269 8 wp 120 159 144 171 144 145 154 125 152 131 107 -0.078651 -0.1545 0.29208 0.2607 FALSE
6 494568 494714 304 20 296388 296529 267 8 wp 146 221 218 210 178 192 213 260 249 209 154 -0.3702 -0.30116 0.31726 0.16935 FALSE
6 494706 494836 305 20 296273 296407 266 8 wp 105 151 209 172 201 130 158 170 188 178 127 -0.2299 -0.06566 0.21459 0.36281 FALSE
6 494997 495149 309 20 295939 296081 263 8 wp 135 141 143 173 155 113 128 97 147 133 85 0.12995 -0.078288 0.15678 0.57238 FALSE
6 495131 495299 310 20 295784 295957 262 8 wp 140 183 242 213 217 180 266 291 337 305 218 -0.73466 -0.079774 0.22487 0.30222 FALSE
6 495337 495451 312 20 295654 295770 261 8 wp 140 231 225 220 203 171 288 387 349 296 286 -0.85375 -0.1047 0.12594 0.68681 FALSE
6 495723 495883 314 20 295228 295383 259 8 wp 257 243 309 262 313 188 364 274 371 353 250 -0.37121 -0.047211 -0.027311 0.89845 FALSE
6 495907 496055 315 20 295055 295199 258 8 wp 206 206 242 197 217 170 242 187 242 189 163 -0.089295 -0.22356 0.074855 0.73496 FALSE
6 496075 496230 316 20 294878 295030 257 8 wp 214 247 287 222 267 203 249 245 249 238 171 -0.053953 -0.17103 0.079046 0.71742 FALSE
6 496239 496402 317 20 294699 294854 256 8 wp 127 167 139 143 137 171 235 222 232 210 203 -0.72006 -0.026553 0.10358 0.68475 FALSE
6 496576 496728 319 20 294382 294530 254 8 wp 155 137 169 175 163 144 160 151 205 209 139 -0.2106 0.12486 -0.046361 0.84225 FALSE
6 497323 497443 328 20 293663 293777 245 8 wp 151 193 213 183 211 136 164 112 156 142 104 0.30769 -0.11427 0.060514 0.80098 FALSE
6 497461 497605 329 20 293511 293662 244 8 wp 155 188 239 189 223 188 176 153 158 145 110 0.18617 -0.23917 0.31361 0.17535 FALSE
6 497807 497947 333 20 293142 293294 238 8 wp 126 148 121 162 190 154 152 145 155 182 136 -0.23951 0.18705 0.17495 0.47195 FALSE
6 498081 498271 335 20 292832 292993 236 8 wp 127 162 198 176 164 188 153 197 170 160 124 -0.16867 -0.18067 0.33336 0.16072 FALSE
6 498573 498701 338 20 292406 292525 232 8 wp 142 144 200 158 144 143 159 134 169 121 106 0.0095074 -0.31801 0.22077 0.38247 FALSE
6 498749 498885 339 20 292221 292357 231 8 wp 192 196 226 216 238 187 241 189 229 192 151 -0.15598 -0.24231 0.31903 0.14967 FALSE
6 498900 499056 340 20 292053 292206 230 8 wp 234 217 272 219 252 167 170 101 167 165 84 0.67735 -0.13722 -0.03487 0.90603 FALSE
6 499064 499218 341 20 291904 292028 229 8 wp 277 219 348 219 279 205 288 267 365 354 210 -0.18012 -0.022395 -0.22106 0.37 FALSE
6 499344 499478 342 20 291628 291762 228 8 wp 196 83 172 135 162 82 34 17 42 24 14 2.2628 -0.5944 0.32427 0.71072 FALSE
6 499505 499665 343 20 291452 291588 227 8 wp 192 208 262 222 234 177 79 58 70 73 53 1.6148 -0.020837 -0.022523 0.93447 FALSE
6 499669 499825 344 20 291285 291438 226 8 wp 192 240 311 245 260 208 97 108 99 132 135 1.2142 0.52274 -0.55079 0.017257 FALSE
6 499834 499965 345 20 291144 291276 225 8 wp 169 127 149 114 151 88 74 50 60 95 67 1.2393 0.50719 -0.85474 0.043943 FALSE
6 500146 500294 347 20 290811 290959 223 8 wp 180 160 220 164 197 133 134 95 162 214 154 0.46746 0.61384 -0.77886 0.00081702 FALSE
6 500299 500451 348 20 290657 290811 222 8 wp 169 100 152 167 170 109 111 77 89 166 128 0.56439 0.78266 -0.70824 0.073568 FALSE
6 500482 500642 349 20 290484 290624 221 8 wp 213 122 206 152 186 110 105 59 93 141 108 1.0376 0.65826 -0.9364 0.049314 FALSE
6 501285 501410 354 20 289653 289845 216 8 wp 126 117 159 196 203 161 109 113 101 252 187 0.25054 1.1332 -0.63477 0.0077782 FALSE
6 501604 501750 356 20 289333 289483 213 8 wp 206 199 264 207 208 221 304 248 301 218 241 -0.40981 -0.16943 0.12398 0.5881 FALSE
6 501765 501924 357 20 289181 289338 212 8 wp 181 135 188 177 163 128 373 275 381 219 215 -1.0739 -0.52398 0.42445 0.12562 FALSE
6 502060 502206 358 20 288896 289055 211 8 wp 194 81 143 117 155 85 171 66 151 137 98 0.10226 -0.016835 -0.24119 0.7236 FALSE
6 502244 502378 359 20 288727 288849 210 8 wp 198 190 225 166 184 166 265 215 275 240 167 -0.35149 -0.19783 -0.033978 0.87736 FALSE
6 502385 502548 360 20 288560 288717 209 8 wp 209 143 188 172 166 138 149 98 166 138 108 0.35957 -0.038516 -0.14633 0.68233 FALSE
6 502576 502724 362 20 288405 288530 208 8 wp 211 235 268 236 224 150 231 200 289 203 156 -0.063705 -0.30021 0.086357 0.69476 FALSE
6 502738 502896 364 20 288234 288390 206 8 wp 176 166 223 153 204 132 155 119 181 160 113 0.25835 -0.038164 -0.15337 0.51818 FALSE
6 503597 503757 375 20 287346 287503 196 8 wp 174 189 270 217 239 195 143 172 143 173 111 0.38956 -0.0086584 0.080672 0.72251 FALSE
6 504114 504262 380 20 286870 287037 191 8 wp 113 170 196 169 177 201 122 116 149 143 143 0.23898 0.28206 -0.049021 0.85337 FALSE
6 504824 504991 387 20 286106 286252 184 8 wp 145 197 232 226 202 164 179 156 197 180 140 0.043413 -0.032786 0.10516 0.64086 FALSE
6 504988 505171 388 20 285939 286069 182 8 wp 156 245 284 188 181 199 173 190 205 176 156 0.1951 -0.068823 -0.15961 0.49305 FALSE
6 505353 505503 391 20 285599 285760 178 8 wp 124 210 245 226 213 157 162 160 148 188 127 0.21666 0.10576 -0.028532 0.91659 FALSE
6 505516 505672 393 20 285430 285558 177 8 wp 170 159 192 141 135 154 104 84 119 72 51 0.71574 -0.62137 0.3653 0.22857 FALSE
6 505893 506054 394 20 285051 285201 176 8 wp 195 221 288 259 300 228 355 327 349 387 288 -0.61961 0.08204 0.10511 0.62295 FALSE
6 506062 506216 395 20 284914 285040 175 8 wp 138 230 257 196 195 180 269 246 315 267 185 -0.47972 -0.18291 0.089404 0.68231 FALSE
6 506225 506365 396 20 284742 284874 174 8 wp 215 255 348 249 269 247 327 346 354 433 311 -0.40366 0.22463 -0.28483 0.17776 FALSE
6 506385 506535 397 20 284575 284718 173 8 wp 165 167 227 178 175 166 200 155 199 269 161 -0.049155 0.31794 -0.39714 0.073561 FALSE
6 506537 506683 398 20 284422 284564 172 8 wp 124 188 204 203 170 189 229 253 301 312 244 -0.66754 0.20693 -0.04953 0.82043 FALSE
6 506712 506864 399 20 284244 284405 171 8 wp 85 81 121 115 106 70 170 188 175 209 155 -0.96485 0.1399 -0.09732 0.71781 FALSE
6 507004 507158 400 20 283947 284096 170 8 wp 262 347 430 353 348 277 610 592 669 585 547 -0.92018 -0.011816 -0.044769 0.80824 FALSE
6 507173 507316 401 20 283783 283931 169 8 wp 157 203 271 194 199 188 258 308 306 295 221 -0.5441 -0.064219 -0.016562 0.93934 FALSE
6 507333 507494 402 20 283616 283758 168 8 wp 131 187 203 162 167 202 266 281 302 246 251 -0.77187 -0.054639 0.11927 0.63304 FALSE
6 507511 507635 403 20 283472 283594 167 8 wp 132 131 172 178 180 163 177 218 206 216 145 -0.5317 -0.050188 0.33464 0.14212 FALSE
6 507644 507808 404 20 283294 283459 166 8 wp 134 186 250 176 203 217 183 283 268 213 232 -0.45133 0.0011168 0.11511 0.75672 FALSE
6 507818 507968 405 20 283164 283318 165 8 wp 108 158 185 170 184 159 203 250 211 242 211 -0.63625 0.14743 0.071373 0.75991 FALSE
6 507979 508118 406 20 282989 283150 164 8 wp 101 138 168 189 192 160 164 158 163 158 156 -0.32525 0.083631 0.35778 0.13256 FALSE
6 508108 508269 407 20 282848 282996 163 8 wp 103 148 162 133 118 163 150 152 140 149 107 -0.16999 -0.10011 0.1433 0.6038 FALSE
6 508261 508395 408 20 282710 282840 162 8 wp 132 121 152 130 160 133 126 83 113 101 102 0.27935 0.05215 0.026851 0.92787 FALSE
6 508401 508556 409 20 282539 282701 161 8 wp 120 107 137 118 129 94 94 52 93 94 67 0.56276 0.13127 -0.21497 0.56345 FALSE
6 508686 508842 410 20 282283 282440 160 8 wp 177 188 255 192 212 182 190 176 181 207 177 0.11179 0.19144 -0.24427 0.26994 FALSE
6 508893 509017 412 20 282092 282239 158 8 wp 168 132 187 161 184 174 113 121 115 161 161 0.42278 0.59526 -0.48435 0.057534 FALSE
6 509383 509517 416 20 281586 281723 152 8 wp 141 185 217 177 172 144 302 273 315 283 237 -0.77946 -0.071471 -0.040399 0.85363 FALSE
6 509537 509700 417 20 281404 281566 151 8 wp 130 233 244 228 192 208 367 448 378 403 373 -1.0592 0.084086 0.0066365 0.98262 FALSE
6 510034 510186 419 20 280921 281046 149 8 wp 146 223 248 183 160 138 540 556 633 629 533 -1.5561 0.1327 -0.46137 0.024797 FALSE
6 510153 510299 420 20 280808 280952 148 8 wp 114 131 168 160 143 159 354 345 358 496 423 -1.4246 0.50147 -0.30697 0.16403 FALSE
6 510399 510537 421 20 280564 280704 147 8 wp 170 207 246 219 217 190 251 209 259 226 231 -0.26957 0.064978 -0.03169 0.88451 FALSE
6 510547 510703 422 20 280402 280554 146 8 wp 232 255 339 314 285 220 307 328 358 283 295 -0.33353 -0.061468 0.074159 0.72875 FALSE
6 510712 510856 423 20 280246 280389 145 8 wp 170 195 264 197 196 196 267 325 313 298 256 -0.59876 -0.0063664 -0.053306 0.80637 FALSE
6 510862 511039 424 20 280063 280239 144 8 wp 163 266 221 233 227 230 397 556 423 508 492 -1.1496 0.24526 -0.13823 0.72217 FALSE
6 511031 511172 425 20 279931 280057 143 8 wp 128 158 207 148 185 148 364 381 402 418 374 -1.2907 0.17332 -0.17705 0.41874 FALSE
6 511529 511685 427 20 279418 279574 141 8 wp 134 201 209 163 164 161 182 184 170 208 221 -0.049946 0.39527 -0.52127 0.049725 FALSE
6 511697 511839 428 20 279267 279401 140 8 wp 134 179 224 170 198 152 186 222 180 246 193 -0.2099 0.26953 -0.28489 0.19835 FALSE
6 511872 512006 429 20 279105 279234 139 8 wp 104 191 260 184 176 146 189 251 176 232 162 -0.2623 0.029746 -0.10656 0.78032 FALSE
6 512008 512142 430 20 278965 279113 138 8 wp 78 119 129 137 125 155 127 154 123 166 121 -0.38642 0.19196 0.20197 0.47972 FALSE
6 512186 512377 433 20 278773 278935 137 8 wp 172 243 259 176 166 178 276 255 298 261 175 -0.36241 -0.23784 -0.10565 0.62931 FALSE
6 512337 512461 434 20 278644 278794 135 8 wp 109 141 190 165 159 162 172 142 186 185 157 -0.25524 0.1589 0.023578 0.92027 FALSE
6 512490 512624 436 20 278482 278632 134 8 wp 143 133 186 152 181 107 159 102 174 182 104 0.034489 0.080549 -0.13647 0.66142 FALSE
6 512642 512824 438 20 278326 278468 133 8 wp 166 160 194 130 129 122 210 210 238 187 148 -0.39476 -0.2744 -0.15547 0.49913 FALSE
6 513094 513239 440 20 277872 278010 130 8 wp 147 210 301 196 206 167 334 283 325 333 214 -0.60122 -0.099532 -0.066433 0.75994 FALSE
6 513272 513417 442 20 277678 277828 129 8 wp 205 194 264 193 223 199 250 202 294 237 173 -0.2252 -0.16328 0.079379 0.71681 FALSE
6 513438 513589 443 20 277510 277657 128 8 wp 196 167 205 158 157 219 205 199 239 232 143 -0.22428 -0.095386 0.029807 0.92055 FALSE
6 513587 513724 444 20 277380 277513 127 8 wp 124 107 148 97 154 88 137 127 171 139 96 -0.2516 -0.19301 0.044018 0.87867 FALSE
6 513895 514051 446 20 277049 277206 124 8 wp 131 141 189 142 157 133 124 92 95 105 76 0.49802 -0.090206 0.024835 0.93271 FALSE
6 514501 514620 453 20 276455 276602 116 8 wp 165 200 269 255 237 221 201 220 254 246 198 -0.1613 0.097425 0.10687 0.62414 FALSE
6 514812 514953 456 20 276130 276312 113 8 wp 129 167 178 191 209 190 134 152 157 243 154 0.03516 0.52543 -0.18528 0.41596 FALSE
6 515150 515284 458 20 275822 275952 111 8 wp 204 201 236 223 230 209 168 189 234 192 124 0.06621 -0.21283 0.27643 0.21436 FALSE
6 515305 515474 459 20 275668 275802 110 8 wp 165 217 185 190 198 220 140 196 224 186 124 -0.026431 -0.16426 0.28097 0.35885 FALSE
6 515485 515639 460 20 275466 275618 109 8 wp 172 200 209 170 163 174 165 147 249 169 119 0.0073565 -0.25876 0.08329 0.74087 FALSE
6 515780 515922 461 20 275183 275317 108 8 wp 144 143 152 176 185 173 162 177 261 180 99 -0.48902 -0.42088 0.71508 0.013138 FALSE
6 517630 517786 464 20 273321 273475 105 8 wp 127 207 212 203 182 178 271 331 318 304 355 -0.82702 0.24843 -0.17064 0.63323 FALSE
6 517791 517938 465 20 273161 273308 104 8 wp 140 200 285 226 237 223 273 418 382 377 450 -0.87527 0.35613 -0.1678 0.70314 FALSE
6 517949 518112 466 20 272993 273151 103 8 wp 106 121 191 153 168 142 154 181 177 159 189 -0.37745 0.17035 0.019812 0.948 FALSE
6 518107 518249 467 20 272840 272977 102 8 wp 84 111 141 116 105 126 112 121 119 114 100 -0.14333 -0.014824 0.10359 0.74665 FALSE
6 518265 518403 468 20 272682 272833 101 8 wp 119 120 155 140 130 153 117 116 126 154 125 0.072288 0.33654 -0.20414 0.45327 FALSE
6 518422 518576 469 20 272534 272686 100 8 wp 87 159 173 160 165 160 145 142 113 135 142 -0.020308 0.18117 0.072397 0.82091 FALSE
6 518588 518736 470 20 272376 272517 99 8 wp 128 221 274 213 223 240 191 219 191 256 248 -0.040985 0.45521 -0.28333 0.3426 FALSE
6 518907 519031 472 20 272074 272212 97 8 wp 136 151 185 172 161 139 174 194 191 238 223 -0.30938 0.42998 -0.40655 0.069906 FALSE
6 519068 519216 473 20 271889 272031 96 8 wp 160 119 192 129 137 117 184 146 186 201 128 -0.18936 0.038615 -0.31541 0.1909 FALSE
6 519576 519730 475 20 271373 271524 93 8 wp 157 205 307 212 185 179 414 512 465 458 377 -1.1472 -0.039484 -0.12852 0.60861 FALSE
6 519764 519904 476 20 271201 271346 92 8 wp 127 192 223 200 188 179 313 379 342 382 310 -1.0099 0.11624 -0.015787 0.9423 FALSE
6 519929 520056 477 20 271050 271203 91 8 wp 154 182 232 201 202 171 245 228 217 252 251 -0.35277 0.25497 -0.21134 0.33323 FALSE
6 520071 520209 478 20 270902 271035 90 8 wp 136 153 182 159 152 123 103 94 94 125 92 0.63065 0.26842 -0.36596 0.19986 FALSE
6 520207 520356 479 20 270761 270896 89 8 wp 178 202 240 203 222 193 149 153 146 174 131 0.40367 0.13792 -0.11884 0.60067 FALSE
6 520730 520870 484 20 270234 270383 85 8 wp 135 140 169 158 135 165 112 94 101 121 83 0.47259 0.099189 -0.026955 0.9248 FALSE
6 520869 521006 485 20 270099 270260 84 8 wp 189 128 160 183 186 184 148 115 130 150 112 0.24349 0.10937 0.10444 0.74261 FALSE
6 521323 521453 487 20 269656 269810 82 8 wp 219 245 284 170 219 165 276 227 244 211 182 -0.059263 -0.22366 -0.19049 0.38506 FALSE
6 521468 521630 488 20 269474 269637 81 8 wp 195 212 213 204 191 155 189 167 195 214 187 0.12102 0.24788 -0.41141 0.062972 FALSE
6 521636 521793 489 20 269327 269487 80 8 wp 150 119 171 141 200 172 183 127 179 195 126 -0.20323 0.082383 0.15832 0.5697 FALSE
6 521804 521958 490 20 269149 269325 79 8 wp 186 185 212 210 196 210 227 192 214 269 219 -0.17297 0.32525 -0.22611 0.30066 FALSE
6 521963 522090 491 20 269021 269147 78 8 wp 142 149 195 170 209 124 120 112 137 137 97 0.33545 0.037424 0.029774 0.90772 FALSE
6 522109 522259 492 20 268847 268997 77 8 wp 157 220 247 255 251 212 234 217 211 248 223 -0.15657 0.21312 0.017283 0.93675 FALSE
6 522284 522408 493 20 268701 268844 76 8 wp 161 132 171 158 163 121 128 120 151 127 127 0.16928 0.064754 -0.12557 0.62604 FALSE
6 522419 522580 495 20 268521 268685 75 8 wp 120 160 178 161 166 180 140 128 144 156 113 0.087957 0.078622 0.10001 0.68658 FALSE
6 522590 522722 496 20 268384 268513 74 8 wp 131 184 172 192 171 153 190 157 225 202 152 -0.28367 0.00935 0.092627 0.68362 FALSE
6 522742 522860 497 20 268246 268394 73 8 wp 167 116 156 161 187 118 124 136 159 201 102 0.02839 0.19919 -0.11917 0.74333 FALSE
6 522880 523049 498 20 268050 268204 72 8 wp 229 217 298 239 247 201 272 180 252 287 143 0.02236 -0.041771 -0.051762 0.84994 FALSE
6 523061 523205 499 20 267904 268025 71 8 wp 155 92 136 109 118 83 100 47 98 64 32 0.62346 -0.67191 0.35722 0.51122 FALSE
6 523300 523461 500 20 267644 267798 70 8 wp 193 182 222 187 200 166 309 252 397 303 212 -0.72765 -0.19548 0.10043 0.64551 FALSE
6 523639 523795 502 20 267316 267468 68 8 wp 188 207 226 187 192 161 230 229 275 297 184 -0.29438 0.075057 -0.26066 0.23251 FALSE
6 523812 523954 503 20 267153 267299 67 8 wp 221 180 206 185 225 177 179 147 215 226 135 0.13256 0.10238 -0.15015 0.58591 FALSE
6 523968 524122 504 20 266992 267134 66 8 wp 193 181 240 187 172 168 180 184 183 220 179 0.10457 0.24309 -0.44056 0.047065 FALSE
6 524304 524444 507 20 266666 266796 62 8 wp 178 202 210 171 206 160 186 162 196 168 161 0.064724 -0.013252 -0.10861 0.62982 FALSE
6 524481 524607 509 20 266499 266620 60 8 wp 150 172 200 161 193 138 165 146 157 143 109 0.09537 -0.1976 0.13114 0.58671 FALSE
6 524640 524784 510 20 266322 266444 59 8 wp 160 179 196 169 165 155 131 101 141 125 89 0.46865 -0.10429 -0.0062536 0.98047 FALSE
6 524811 524957 511 20 266162 266290 58 8 wp 216 223 270 206 241 158 378 249 306 322 220 -0.45313 -0.095055 -0.12143 0.64973 FALSE
6 525048 525235 512 20 265867 266036 57 8 wp 215 203 281 199 232 184 479 443 475 470 384 -1.063 -0.0096101 -0.15253 0.46743 FALSE
6 526058 526225 520 20 264883 265046 46 8 wp 169 188 200 184 216 171 291 252 317 318 250 -0.67836 0.10324 -0.052719 0.80869 FALSE
6 526233 526377 521 20 264725 264860 45 8 wp 135 174 229 173 206 177 285 185 267 327 264 -0.52252 0.38704 -0.30409 0.16548 FALSE
6 526619 526775 526 20 264348 264490 39 8 wp 144 194 281 232 251 209 369 359 407 351 327 -0.95594 -0.031099 0.23436 0.27651 FALSE
6 527143 527285 530 20 263822 263958 32 8 wp 128 186 217 160 167 148 307 357 348 274 277 -1.0059 -0.16234 0.035456 0.88623 FALSE
6 527299 527431 531 20 263678 263805 31 8 wp 155 163 171 178 176 121 258 239 268 252 218 -0.69757 0.0023772 -0.036101 0.8702 FALSE
6 527462 527600 532 20 263505 263643 30 8 wp 136 162 203 170 194 142 199 163 221 250 195 -0.28129 0.31274 -0.27323 0.21958 FALSE
6 527614 527760 533 20 263349 263488 29 8 wp 118 156 201 297 281 243 191 218 185 304 279 -0.4015 0.6767 0.14595 0.50399 FALSE
6 527788 527930 534 20 263180 263342 28 8 wp 186 247 291 239 246 263 260 214 265 231 190 -0.095955 -0.10799 0.19065 0.38239 FALSE
6 527940 528103 535 20 263006 263151 27 8 wp 183 194 218 185 180 174 212 150 204 171 102 0.02016 -0.3653 0.24177 0.29009 FALSE
6 528188 528337 536 20 262774 262922 26 8 wp 220 231 272 226 233 175 255 262 299 273 213 -0.23107 -0.048514 -0.12567 0.56319 FALSE
6 528358 528514 537 20 262596 262751 25 8 wp 138 182 176 219 180 220 239 220 256 362 256 -0.58339 0.48171 -0.13711 0.52885 FALSE
6 528500 528676 539 20 262461 262589 24 8 wp 131 255 199 186 190 167 228 263 265 297 247 -0.43178 0.22617 -0.31278 0.26159 FALSE
6 528658 528811 540 20 262298 262450 23 8 wp 183 165 268 191 249 197 244 185 227 287 191 -0.15974 0.23208 -0.15263 0.48376 FALSE
6 528847 529020 541 20 262106 262264 22 8 wp 159 169 220 187 173 138 275 291 321 380 262 -0.75907 0.22283 -0.33766 0.12129 FALSE
6 529325 529461 543 20 261649 261804 20 8 wp 184 177 251 184 187 179 310 268 301 260 222 -0.58763 -0.16276 0.037343 0.86424 FALSE
6 529470 529612 544 20 261475 261629 19 8 wp 157 205 227 171 179 195 211 260 218 265 219 -0.29719 0.18566 -0.26645 0.24399 FALSE
6 529652 529808 545 20 261302 261448 18 8 wp 146 175 171 165 134 169 190 208 208 217 191 -0.35652 0.13294 -0.18329 0.41452 FALSE
6 529829 529959 546 20 261158 261274 17 8 wp 182 174 239 179 178 179 142 138 152 147 109 0.39907 -0.05995 -0.063244 0.78881 FALSE
6 529968 530118 547 20 261005 261142 16 8 wp 151 216 249 172 184 179 193 166 174 167 138 0.13697 -0.10581 -0.063137 0.78058 FALSE
6 530290 530446 550 20 260666 260823 12 8 wp 152 184 259 203 209 218 143 169 157 133 135 0.26471 -0.098122 0.22172 0.33389 FALSE
6 530600 530748 552 20 260366 260511 8 8 wp 176 218 252 203 207 203 156 136 148 126 107 0.48913 -0.21559 0.16849 0.46939 FALSE
6 426797 426947 2 20 364096 364242 217 9 wp 204 146 228 194 232 169 113 94 107 132 76 0.82577 0.084029 -0.030272 0.92132 FALSE
6 426968 427122 3 20 363922 364074 216 9 wp 183 188 212 181 167 146 99 91 113 99 93 0.89304 0.05232 -0.27697 0.29255 FALSE
6 427397 427545 5 20 363498 363641 214 9 wp 173 191 239 223 221 159 63 63 63 56 36 1.6083 -0.35054 0.37046 0.2209 FALSE
6 427565 427701 6 20 363297 363476 213 9 wp 130 116 149 132 139 109 47 34 28 58 28 1.7971 0.31942 -0.36377 0.41761 FALSE
6 427887 428033 9 20 363030 363164 211 9 wp 167 155 175 153 160 170 60 60 87 89 54 1.2225 0.15676 -0.18302 0.55976 FALSE
6 429200 429358 26 20 361688 361840 195 9 wp 199 221 285 205 224 223 154 149 181 175 118 0.47892 -0.032278 -0.049117 0.82698 FALSE
6 429359 429513 27 20 361527 361675 194 9 wp 149 180 265 201 189 183 152 137 152 133 124 0.35163 -0.071281 0.060595 0.79565 FALSE
6 429681 429839 30 20 361221 361348 192 9 wp 148 137 190 153 156 140 117 93 129 104 82 0.4297 -0.16277 0.10535 0.70784 FALSE
6 429848 429996 31 20 361045 361208 191 9 wp 130 160 209 182 198 189 139 116 143 140 112 0.25718 0.041927 0.18272 0.45242 FALSE
6 430008 430146 32 20 360897 361033 190 9 wp 176 152 255 194 248 189 147 116 157 152 106 0.40659 -0.0075765 0.15161 0.5157 FALSE
6 430150 430295 33 20 360718 360870 189 9 wp 142 202 261 212 247 221 177 202 168 205 168 0.06227 0.14217 0.066054 0.76517 FALSE
6 430289 430455 34 20 360587 360748 188 9 wp 168 195 235 201 214 158 182 156 187 178 132 0.12551 -0.063693 0.023654 0.91666 FALSE
6 430482 430620 35 20 360417 360551 187 9 wp 170 250 261 253 256 202 215 251 214 258 187 -0.069758 0.074925 0.011487 0.95795 FALSE
6 430792 430939 37 20 360102 360248 185 9 wp 206 206 257 182 209 177 227 211 225 274 250 -0.047114 0.36853 -0.58424 0.0071863 FALSE
6 430943 431093 38 20 359931 360073 184 9 wp 186 131 190 144 176 119 182 99 176 145 119 0.11331 -0.078808 -0.12675 0.73474 FALSE
6 431412 431562 40 20 359482 359624 182 9 wp 169 142 212 174 183 161 204 156 213 211 188 -0.18924 0.18868 -0.17901 0.42323 FALSE
6 432058 432215 49 20 358827 358960 175 9 wp 135 182 198 154 176 151 142 165 157 160 114 0.08317 -0.070521 -0.0020769 0.9931 FALSE
6 432228 432362 51 20 358683 358801 173 9 wp 141 133 142 97 106 96 94 74 109 86 66 0.5494 -0.16203 -0.30729 0.39021 FALSE
6 432482 432635 53 20 358408 358557 169 9 wp 183 173 229 172 206 162 141 117 135 159 105 0.51444 0.11481 -0.21042 0.37709 FALSE
6 432639 432778 54 20 358256 358406 167 9 wp 133 102 156 148 152 120 72 60 64 78 65 0.93736 0.24597 -0.12675 0.72548 FALSE
6 433429 433587 64 20 357451 357580 157 9 wp 151 142 178 156 135 177 109 105 104 95 57 0.50815 -0.38401 0.40179 0.16893 FALSE
6 433764 433912 66 20 357131 357277 154 9 wp 210 262 273 231 238 234 135 163 160 149 106 0.64168 -0.15414 0.093156 0.68125 FALSE
6 434105 434263 68 20 356790 356914 152 9 wp 142 171 219 180 183 194 154 160 156 141 106 0.10699 -0.2352 0.33672 0.15554 FALSE
6 434383 434543 69 20 356505 356655 151 9 wp 209 162 198 181 193 171 151 119 151 154 101 0.3936 -0.033691 -0.022783 0.93095 FALSE
6 434573 434733 70 20 356308 356465 150 9 wp 217 224 241 243 259 193 289 295 309 333 264 -0.44162 0.11685 -0.080712 0.70897 FALSE
6 434906 435060 72 20 355984 356128 148 9 wp 135 199 205 189 185 226 251 292 312 292 262 -0.73086 0.082252 0.10748 0.64898 FALSE
6 435066 435230 73 20 355810 355971 147 9 wp 199 277 317 316 331 223 352 428 424 437 341 -0.67418 0.065462 0.092041 0.65731 FALSE
6 435236 435378 74 20 355670 355802 146 9 wp 173 190 217 199 216 162 209 174 235 196 110 -0.14527 -0.33058 0.33955 0.13059 FALSE
6 435606 435736 76 20 355299 355431 144 9 wp 180 178 234 187 169 171 264 216 294 263 123 -0.44295 -0.336 0.19403 0.45653 FALSE
6 435758 435918 77 20 355098 355252 143 9 wp 159 174 201 179 163 225 322 294 379 340 206 -0.95205 -0.18206 0.29999 0.20521 FALSE
6 435982 436165 79 20 354910 355058 142 9 wp 154 147 158 127 124 120 191 138 221 149 75 -0.29813 -0.61675 0.31979 0.2793 FALSE
6 436162 436319 80 20 354721 354877 141 9 wp 189 186 226 207 196 148 246 188 281 251 120 -0.2982 -0.27611 0.16307 0.56628 FALSE
6 436324 436474 82 20 354566 354710 140 9 wp 183 191 210 193 202 173 240 183 257 230 114 -0.26725 -0.30855 0.28262 0.23804 FALSE
6 436669 436823 84 20 354227 354373 138 9 wp 110 240 232 233 173 201 275 317 341 236 172 -0.75952 -0.50098 0.60657 0.049868 FALSE
6 437020 437164 87 20 353876 354037 136 9 wp 182 132 181 180 163 169 156 90 139 132 68 0.324 -0.26994 0.32923 0.3642 FALSE
6 437468 437624 90 20 353415 353573 133 9 wp 162 243 285 226 235 179 254 272 267 288 198 -0.27726 -0.020103 -0.056803 0.79379 FALSE
6 437649 437787 92 20 353251 353404 132 9 wp 110 141 152 189 180 144 151 156 172 216 123 -0.31072 0.17984 0.18888 0.42839 FALSE
6 438139 438294 96 20 352752 352902 128 9 wp 138 128 158 129 162 95 217 176 258 315 200 -0.66678 0.35201 -0.47827 0.049101 FALSE
6 438746 438894 99 20 352170 352312 125 9 wp 119 114 160 121 94 84 153 120 153 211 150 -0.17787 0.45537 -0.82548 0.0019943 FALSE
6 439299 439462 105 20 351572 351732 118 9 wp 153 219 249 220 228 218 240 350 277 315 244 -0.5623 0.054374 0.081577 0.78299 FALSE
6 439475 439619 106 20 351421 351543 117 9 wp 135 193 233 180 157 149 156 201 184 191 170 -0.024337 0.11881 -0.29095 0.20595 FALSE
6 440018 440174 109 20 350865 351005 109 9 wp 158 165 224 147 139 133 195 177 226 170 149 -0.19131 -0.19813 -0.15737 0.49457 FALSE
6 440350 440493 112 20 350572 350717 107 9 wp 147 179 235 208 203 172 149 220 193 221 217 -0.080308 0.35039 -0.26266 0.32156 FALSE
6 440482 440669 113 20 350428 350576 105 9 wp 161 170 218 175 157 155 180 166 186 182 185 -0.017752 0.17933 -0.32564 0.1503 FALSE
6 440680 440826 114 20 350215 350353 103 9 wp 161 175 202 191 201 127 178 187 211 242 246 -0.15576 0.47925 -0.51904 0.030371 FALSE
6 440840 441010 115 20 350058 350199 102 9 wp 163 135 187 134 151 89 190 145 179 174 152 -0.13838 0.050121 -0.41494 0.092172 FALSE
6 442107 442247 126 20 348799 348930 92 9 wp 127 171 215 203 163 134 146 150 161 141 94 0.093585 -0.27097 0.2649 0.27968 FALSE
6 442705 442844 132 20 348199 348341 87 9 wp 100 189 168 163 179 111 112 121 150 124 92 0.19229 -0.12796 0.13411 0.69557 FALSE
6 443304 443440 138 20 347607 347729 81 9 wp 124 118 168 114 144 139 153 151 153 155 134 -0.22353 0.041207 -0.057601 0.82261 FALSE
6 444685 444830 147 20 346215 346340 69 9 wp 102 184 196 164 195 166 271 349 336 296 282 -1.0679 -0.014814 0.17609 0.54748 FALSE
6 445148 445286 151 20 345731 345885 63 9 wp 110 131 183 144 143 141 213 193 189 129 158 -0.56711 -0.32683 0.3791 0.16591 FALSE
6 445732 445872 153 20 345198 345343 59 9 wp 150 120 195 158 182 171 561 462 538 379 288 -1.8111 -0.53002 0.69461 0.001559 FALSE
6 445860 446012 155 20 345009 345157 58 9 wp 146 159 148 211 199 145 466 476 512 403 351 -1.7307 -0.24158 0.53859 0.013581 FALSE
6 446314 446471 156 20 344571 344718 57 9 wp 115 142 113 210 173 176 220 246 292 316 260 -1.0784 0.30837 0.29661 0.18013 FALSE
6 446523 446656 157 20 344390 344517 56 9 wp 96 109 115 124 131 97 189 152 181 139 121 -0.76048 -0.2994 0.45033 0.10064 FALSE
6 446750 446892 159 20 344150 344282 53 9 wp 101 103 132 118 125 86 141 143 162 121 82 -0.46937 -0.44593 0.43301 0.15835 FALSE
6 446875 447058 160 20 344000 344134 52 9 wp 126 162 172 113 137 107 181 131 168 137 107 -0.11977 -0.2758 -0.069183 0.79144 FALSE
6 447055 447221 162 20 343841 343984 51 9 wp 144 218 247 198 206 186 189 238 234 218 176 -0.1918 -0.048605 0.036517 0.86828 FALSE
6 447226 447390 163 20 343670 343799 50 9 wp 171 177 217 156 171 169 147 139 169 143 128 0.25503 -0.039448 -0.12391 0.60055 FALSE
6 447564 447709 164 20 343336 343472 49 9 wp 151 117 169 160 164 126 114 68 111 132 94 0.52859 0.32432 -0.269 0.34723 FALSE
6 447892 448048 166 20 342993 343145 47 9 wp 159 208 226 168 200 209 109 103 105 113 81 0.83901 -0.016767 0.0075805 0.976 FALSE
6 448064 448212 167 20 342842 342976 46 9 wp 104 146 177 153 138 129 66 75 88 90 52 0.82731 -0.0076424 0.019785 0.95391 FALSE
6 448579 448731 171 20 342315 342457 43 9 wp 136 125 168 111 143 138 118 113 129 130 91 0.19442 -0.012088 -0.09293 0.74493 FALSE
6 449038 449188 174 20 341854 341986 40 9 wp 197 141 188 159 185 131 79 62 92 73 62 1.1397 -0.076841 -0.072073 0.84499 FALSE
6 449344 449492 176 20 341576 341697 38 9 wp 145 164 208 194 180 169 96 105 114 119 93 0.64911 0.12673 -0.027634 0.91526 FALSE
6 449507 449663 177 20 341404 341538 36 9 wp 142 204 245 213 201 205 125 129 138 125 89 0.51908 -0.1807 0.28503 0.23515 FALSE
6 450112 450264 183 20 340779 340932 27 9 wp 147 213 240 242 200 196 163 158 161 181 128 0.24486 0.048767 0.071572 0.75127 FALSE
6 450271 450421 184 20 340621 340771 26 9 wp 201 132 195 146 177 126 136 87 128 138 67 0.55206 -0.10766 -0.12663 0.75918 FALSE
6 450676 450816 186 20 340228 340362 24 9 wp 217 83 131 110 143 65 155 81 180 142 72 0.066379 -0.27932 -0.21239 0.78699 FALSE
6 450828 450980 187 20 340062 340208 23 9 wp 240 311 367 278 332 253 340 372 445 404 304 -0.39886 -0.010279 -0.05209 0.80178 FALSE
6 450987 451139 188 20 339903 340030 22 9 wp 140 174 216 183 156 150 232 225 269 263 219 -0.52024 0.11367 -0.19918 0.36518 FALSE
6 451153 451293 189 20 339747 339883 21 9 wp 198 236 243 233 227 211 251 225 279 297 218 -0.21002 0.14463 -0.1394 0.52061 FALSE
6 451304 451465 190 20 339591 339737 20 9 wp 164 130 200 123 176 110 181 149 200 227 144 -0.1574 0.17363 -0.43015 0.092989 FALSE
6 451558 451707 191 20 339346 339484 19 9 wp 198 168 244 194 193 153 225 172 201 227 194 -0.031393 0.19801 -0.35446 0.10778 FALSE
6 451733 451873 192 20 339169 339308 18 9 wp 170 174 240 200 181 174 148 223 204 200 207 -0.048933 0.21704 -0.26074 0.35813 FALSE
6 451906 452050 193 20 339010 339160 17 9 wp 182 193 226 184 207 171 201 192 181 209 190 0.0042624 0.17923 -0.25724 0.2447 FALSE
6 452054 452209 194 20 338828 338982 16 9 wp 189 177 217 189 221 179 213 195 259 248 220 -0.24451 0.20031 -0.17005 0.43703 FALSE
6 452226 452402 195 20 338658 338818 15 9 wp 147 207 229 183 224 187 298 241 267 241 172 -0.53509 -0.27335 0.32879 0.13419 FALSE
6 412022 412177 2 20 378817 378955 77 10 wp 175 129 196 164 170 138 99 65 93 102 54 0.90974 -0.040421 -0.028465 0.92736 FALSE
6 412192 412352 3 20 378667 378807 76 10 wp 183 194 266 207 200 191 102 122 142 138 81 0.74733 -0.055781 -0.017951 0.94032 FALSE
6 412360 412516 4 20 378482 378637 75 10 wp 266 186 219 194 233 154 109 60 98 79 56 1.3092 -0.28506 0.059271 0.90312 FALSE
6 412503 412647 5 20 378349 378494 74 10 wp 143 188 213 235 241 180 71 89 93 78 76 1.0386 -0.0078337 0.3009 0.26005 FALSE
6 412669 412831 6 20 378170 378329 73 10 wp 228 308 348 283 303 260 102 120 129 116 109 1.2658 0.066065 -0.10124 0.66054 FALSE
6 412990 413154 9 20 377855 378005 71 10 wp 155 235 246 222 233 211 104 111 84 94 86 1.015 -0.033693 0.12964 0.60059 FALSE
6 413155 413279 10 20 377723 377859 70 10 wp 133 127 188 153 176 162 62 56 67 68 52 1.2097 0.073832 0.090315 0.79125 FALSE
6 413790 413939 14 20 377054 377242 61 10 wp 163 192 233 253 266 279 105 127 104 143 129 0.73705 0.39575 0.076392 0.74089 FALSE
6 413977 414127 17 20 376878 377014 59 10 wp 136 193 201 169 166 171 112 102 98 84 85 0.6973 -0.17606 0.13851 0.61136 FALSE
6 414136 414286 18 20 376708 376862 57 10 wp 137 178 234 225 212 217 120 121 112 102 99 0.55955 -0.10701 0.39839 0.10421 FALSE
6 414315 414447 19 20 376521 376691 56 10 wp 139 148 169 185 193 176 91 88 110 96 99 0.6044 0.14934 0.15076 0.58145 FALSE
6 414464 414588 20 20 376399 376576 55 10 wp 178 133 220 202 208 204 87 76 94 107 101 0.98706 0.40537 -0.16924 0.51398 FALSE
6 414622 414761 22 20 376210 376356 54 10 wp 144 180 249 206 232 150 115 134 135 131 94 0.50036 -0.07939 0.14713 0.54347 FALSE
6 415672 415820 36 20 375175 375322 39 10 wp 225 210 243 264 234 226 262 279 299 314 240 -0.36046 0.095467 0.012794 0.95292 FALSE
6 415837 415992 37 20 375004 375161 38 10 wp 212 236 325 261 295 230 255 236 246 325 227 -0.00374 0.27127 -0.21744 0.31436 FALSE
6 416003 416173 38 20 374837 374993 37 10 wp 225 118 179 148 177 128 206 122 202 245 169 -0.040422 0.34095 -0.56057 0.20923 FALSE
6 416328 416477 39 20 374525 374667 36 10 wp 162 149 173 196 168 159 238 184 234 203 140 -0.48784 -0.24256 0.36806 0.10253 FALSE
6 416500 416645 40 20 374355 374495 35 10 wp 156 134 224 174 213 122 127 83 96 94 77 0.67627 -0.13895 0.1467 0.6742 FALSE
6 416675 416828 41 20 374177 374320 34 10 wp 153 185 213 158 218 184 161 118 176 156 95 0.21921 -0.16806 0.21694 0.3592 FALSE
6 416835 416991 42 20 374024 374165 33 10 wp 109 149 178 180 174 186 88 107 109 124 90 0.44869 0.18599 0.15953 0.55803 FALSE
6 416989 417135 43 20 373863 374003 32 10 wp 129 181 204 183 269 167 89 107 93 125 95 0.75598 0.29685 -0.005824 0.98545 FALSE
6 417300 417423 46 20 373575 373699 30 10 wp 119 120 165 162 179 95 78 79 109 109 87 0.54338 0.26491 -0.13993 0.65446 FALSE
6 418129 418285 59 20 372701 372865 18 10 wp 152 164 208 213 212 162 115 99 120 85 90 0.58784 -0.21726 0.40249 0.12082 FALSE
6 418329 418460 60 20 372539 372669 17 10 wp 161 174 174 164 179 193 82 96 95 107 70 0.84809 0.061253 0.029996 0.91334 FALSE
6 418958 419102 63 20 371899 372034 12 10 wp 177 201 256 210 241 152 398 466 432 466 383 -1.1028 0.087054 -0.13865 0.51455 FALSE
6 419114 419261 64 20 371736 371880 11 10 wp 100 172 216 183 178 148 177 244 218 280 294 -0.4822 0.56329 -0.45607 0.19147 FALSE
6 419278 419414 66 20 371582 371746 10 10 wp 116 171 226 188 171 197 205 206 194 224 184 -0.32046 0.12899 0.032943 0.88208 FALSE
6 419418 419566 67 20 371446 371574 9 10 wp 146 183 228 200 219 171 118 144 126 120 101 0.44777 -0.11479 0.22616 0.35158 FALSE
6 419593 419749 68 20 371257 371409 8 10 wp 145 179 172 242 243 211 92 89 89 113 65 0.82221 0.079592 0.42357 0.10284 FALSE
6 420225 420382 74 20 370597 370797 1 10 wp 134 161 196 258 269 225 82 81 98 124 78 0.84789 0.31898 0.32231 0.20219 FALSE
6 356082 356222 1 21 49899 50055 360 11 wp 171 225 258 219 200 211 240 272 314 266 199 -0.40141 -0.13192 0.10968 0.61474 FALSE
6 356233 356389 2 21 49751 49903 359 11 wp 221 240 326 237 254 193 196 193 250 207 115 0.23642 -0.30644 0.1308 0.55402 FALSE
6 356418 356561 3 21 49577 49718 358 11 wp 160 213 231 227 197 193 201 185 247 174 135 -0.12637 -0.33229 0.38946 0.081177 FALSE
6 356705 356843 4 21 49294 49428 357 11 wp 188 246 262 235 271 227 397 325 385 359 252 -0.73014 -0.16603 0.26362 0.22016 FALSE
6 356866 357045 5 21 49118 49268 356 11 wp 137 213 260 213 217 161 355 356 350 328 164 -0.88189 -0.44879 0.43922 0.11478 FALSE
6 357042 357207 6 21 48927 49091 355 11 wp 93 151 165 152 156 151 305 334 328 225 199 -1.3152 -0.48632 0.68711 0.0021249 FALSE
6 357238 357378 7 21 48735 48896 354 11 wp 115 177 184 168 194 184 341 390 387 335 262 -1.3014 -0.20969 0.43859 0.046034 FALSE
6 357568 357725 11 21 48409 48561 351 11 wp 151 161 176 140 164 144 502 386 544 441 288 -1.6016 -0.28325 0.17699 0.42076 FALSE
6 358055 358216 13 21 47926 48073 347 11 wp 105 132 201 200 171 178 425 478 443 421 395 -1.7075 -0.01389 0.38657 0.12621 FALSE
6 358233 358381 15 21 47756 47898 345 11 wp 144 190 218 196 187 219 460 508 505 428 295 -1.4855 -0.34107 0.50097 0.019965 FALSE
6 358408 358557 16 21 47580 47726 344 11 wp 107 174 186 152 150 151 340 403 360 320 237 -1.3172 -0.29787 0.28961 0.24633 FALSE
6 358572 358736 17 21 47422 47568 343 11 wp 154 176 203 185 186 187 385 389 402 387 302 -1.2044 -0.075257 0.16675 0.44427 FALSE
6 359138 359293 18 21 46819 46985 342 11 wp 229 149 221 170 151 153 106 77 105 120 77 1.0183 0.13992 -0.47024 0.23419 FALSE
6 359495 359649 20 21 46477 46629 340 11 wp 153 195 216 203 201 174 147 169 171 165 127 0.14733 -0.042454 0.10169 0.65775 FALSE
6 359686 359831 21 21 46294 46436 339 11 wp 206 249 259 237 201 209 195 157 241 207 134 0.21889 -0.10402 -0.017207 0.93798 FALSE
6 359855 360021 22 21 46106 46264 338 11 wp 184 218 272 231 233 211 239 202 271 247 146 -0.1415 -0.17239 0.20371 0.3522 FALSE
6 360029 360183 23 21 45975 46093 337 11 wp 175 233 300 191 228 191 249 318 296 249 221 -0.36468 -0.17375 -0.0050067 0.98249 FALSE
6 360217 360335 25 21 45787 45909 336 11 wp 138 175 217 169 200 136 125 133 136 174 132 0.35702 0.33009 -0.37393 0.11823 FALSE
6 360344 360486 26 21 45643 45781 335 11 wp 209 188 206 236 232 168 179 152 166 186 149 0.23178 0.12966 -0.049733 0.82426 FALSE
6 360671 360815 28 21 45310 45431 333 11 wp 143 176 202 177 193 159 178 200 195 214 160 -0.20343 0.077029 -0.031091 0.88984 FALSE
6 362834 362974 42 21 43129 43284 311 11 wp 160 191 253 236 259 182 195 197 205 272 256 -0.055408 0.53276 -0.34081 0.11709 FALSE
6 362974 363132 44 21 42992 43149 310 11 wp 166 165 243 180 199 198 190 175 204 209 209 -0.055123 0.2706 -0.22896 0.29982 FALSE
6 363138 363294 45 21 42827 42980 309 11 wp 170 210 250 249 223 183 218 221 213 213 199 -0.11887 0.044151 0.036751 0.86685 FALSE
6 363300 363446 46 21 42678 42812 308 11 wp 198 187 226 173 197 148 171 127 174 197 150 0.32195 0.25649 -0.48168 0.033604 FALSE
6 363469 363633 47 21 42489 42649 307 11 wp 267 249 296 212 264 210 273 219 266 312 217 0.049073 0.17261 -0.40369 0.062217 FALSE
6 363642 363780 48 21 42344 42482 306 11 wp 179 245 233 201 210 205 234 197 218 172 184 -0.039826 -0.14865 0.076992 0.73452 FALSE
6 363902 364059 49 21 42062 42218 305 11 wp 202 245 300 243 261 201 253 304 336 301 306 -0.32385 0.16182 -0.21976 0.3164 FALSE
6 364235 364379 52 21 41746 41886 303 11 wp 167 244 245 212 220 189 169 143 218 200 140 0.25238 0.058371 -0.11351 0.60992 FALSE
6 364389 364548 53 21 41584 41736 302 11 wp 161 208 241 205 214 189 184 188 248 237 162 -0.084602 0.058582 -0.035349 0.87241 FALSE
6 364560 364714 54 21 41412 41563 301 11 wp 191 164 199 173 166 149 114 106 113 141 66 0.6845 -0.01742 -0.15507 0.56392 FALSE
6 364725 364882 55 21 41252 41397 300 11 wp 142 159 218 160 182 173 170 140 160 142 95 0.073272 -0.29829 0.32139 0.184 FALSE
6 365374 365526 60 21 40587 40752 294 11 wp 159 194 239 219 236 196 161 148 191 218 181 0.18001 0.38009 -0.21519 0.33091 FALSE
6 365708 365883 64 21 40277 40406 289 11 wp 182 223 239 203 209 162 168 164 193 150 132 0.23716 -0.19027 0.042121 0.85261 FALSE
6 365894 366024 65 21 40102 40260 288 11 wp 213 238 259 232 262 216 214 200 231 260 183 0.083764 0.15009 -0.13373 0.53934 FALSE
6 366060 366208 66 21 39919 40087 287 11 wp 216 199 225 200 201 194 183 177 216 215 123 0.10545 -0.087076 -0.0052511 0.98116 FALSE
6 366228 366379 67 21 39742 39892 286 11 wp 247 217 250 229 243 141 262 189 283 284 146 -0.075504 -0.099029 -0.12764 0.7061 FALSE
6 366706 366852 69 21 39272 39416 283 11 wp 127 151 190 177 169 125 130 110 137 190 119 0.24685 0.39949 -0.36575 0.14233 FALSE
6 366866 367024 70 21 39103 39258 282 11 wp 149 183 219 200 172 191 137 174 170 207 190 0.12811 0.42955 -0.36676 0.10169 FALSE
6 367040 367166 71 21 38955 39085 281 11 wp 115 119 159 156 146 152 115 80 132 123 84 0.20884 0.038445 0.20005 0.4939 FALSE
6 367177 367336 73 21 38784 38944 280 11 wp 177 168 221 206 227 157 129 111 119 169 87 0.59609 0.18615 -0.11019 0.64646 FALSE
6 367363 367504 74 21 38621 38760 279 11 wp 174 137 196 162 212 158 119 85 118 120 89 0.60355 0.075298 0.0084579 0.97448 FALSE
6 367543 367696 75 21 38430 38582 278 11 wp 124 95 123 105 130 80 56 31 70 51 46 1.0952 0.029446 -0.15143 0.7436 FALSE
6 367703 367868 76 21 38299 38442 277 11 wp 226 240 305 215 215 177 184 134 188 143 107 0.54908 -0.31725 -0.0049822 0.98249 FALSE
6 367854 367982 77 21 38141 38298 276 11 wp 138 135 165 206 188 179 133 75 107 154 111 0.4217 0.44678 -0.039495 0.87722 FALSE
6 369197 369344 93 21 36761 36937 262 11 wp 163 193 224 234 209 192 175 161 191 229 147 0.077347 0.20024 -0.045448 0.83781 FALSE
6 369339 369512 94 21 36610 36778 261 11 wp 166 174 197 185 158 173 159 141 200 184 114 0.053257 -0.056299 0.019852 0.93186 FALSE
6 369522 369673 95 21 36450 36594 260 11 wp 273 292 383 268 280 238 216 194 241 182 125 0.47948 -0.39137 0.14735 0.50626 FALSE
6 369972 370121 97 21 36029 36172 258 11 wp 145 92 131 88 129 86 174 81 165 126 55 -0.21347 -0.54899 0.26118 0.63956 FALSE
6 370125 370286 98 21 35840 35994 257 11 wp 217 218 233 189 210 223 230 196 280 245 134 -0.12136 -0.21709 0.13031 0.60398 FALSE
6 370323 370453 99 21 35680 35802 256 11 wp 225 193 280 253 290 158 198 181 196 206 114 0.21843 -0.17414 0.18916 0.53949 FALSE
6 371254 371406 110 21 34692 34866 246 11 wp 169 226 273 284 273 243 207 233 193 284 178 0.00025134 0.22193 0.069943 0.74806 FALSE
6 372513 372661 127 21 33459 33605 228 11 wp 160 174 210 194 173 166 127 130 114 121 110 0.48629 0.01795 -0.023809 0.9233 FALSE
6 372844 373010 131 21 33110 33267 224 11 wp 133 145 163 170 154 143 102 114 125 113 88 0.31474 -0.064472 0.16574 0.55227 FALSE
6 373009 373157 132 21 32972 33106 223 11 wp 163 123 178 141 180 150 104 75 96 95 78 0.70361 0.034404 0.002275 0.99385 FALSE
6 373154 373315 133 21 32806 32962 221 11 wp 150 147 192 184 198 174 131 120 131 130 106 0.2949 0.0051183 0.20301 0.41397 FALSE
6 373311 373445 134 21 32671 32802 220 11 wp 127 163 225 201 212 171 117 111 119 91 100 0.49234 -0.146 0.36362 0.15533 FALSE
6 373451 373599 135 21 32524 32667 219 11 wp 192 194 251 206 243 238 127 111 154 120 101 0.64357 -0.12028 0.2566 0.27372 FALSE
6 373629 373775 136 21 32346 32487 218 11 wp 206 169 243 234 284 202 147 142 171 204 123 0.37011 0.19223 0.043478 0.84778 FALSE
6 373776 373921 137 21 32202 32362 217 11 wp 212 220 265 204 220 199 185 152 171 174 108 0.39761 -0.16432 0.023594 0.91661 FALSE
6 373941 374099 138 21 32024 32181 216 11 wp 145 125 184 140 174 123 92 78 107 112 57 0.65588 -0.035138 -0.00096907 0.99749 FALSE
6 374105 374263 139 21 31861 32015 215 11 wp 185 193 242 200 236 151 120 98 130 116 75 0.77539 -0.17374 0.11093 0.65385 FALSE
6 374281 374433 140 21 31693 31819 214 11 wp 224 193 220 197 214 128 191 147 204 214 98 0.19703 -0.13376 -0.1147 0.74461 FALSE
6 374723 374845 142 21 31282 31416 212 11 wp 150 173 225 173 192 155 213 187 225 285 163 -0.25591 0.19907 -0.24661 0.26356 FALSE
6 375248 375405 149 21 30718 30868 205 11 wp 158 201 252 212 240 158 330 237 347 296 198 -0.64509 -0.19407 0.21736 0.33594 FALSE
6 375891 376047 152 21 30078 30231 202 11 wp 171 238 269 225 213 220 187 172 193 235 192 0.22885 0.33079 -0.34095 0.11973 FALSE
6 376054 376202 153 21 29922 30073 201 11 wp 145 163 168 187 161 142 116 114 120 128 84 0.38959 -0.036481 0.091542 0.73074 FALSE
6 376218 376376 154 21 29744 29901 200 11 wp 137 167 175 181 225 170 146 130 140 173 111 0.14463 0.13484 0.14831 0.53455 FALSE
6 376383 376517 156 21 29580 29740 198 11 wp 199 224 307 244 278 191 184 181 210 244 195 0.27497 0.31158 -0.31875 0.14387 FALSE
6 376557 376685 157 21 29439 29564 197 11 wp 107 202 169 147 154 161 131 128 135 108 129 0.21463 -0.0037403 -0.015561 0.96609 FALSE
6 376704 376865 158 21 29256 29416 196 11 wp 188 215 284 228 251 256 172 200 229 251 228 0.12565 0.38288 -0.25028 0.24988 FALSE
6 376901 377041 159 21 29058 29215 195 11 wp 220 127 196 175 202 136 153 127 164 220 153 0.25629 0.44122 -0.53075 0.148 FALSE
6 377144 377292 161 21 28818 28976 193 11 wp 180 179 212 217 232 179 144 118 156 186 139 0.39769 0.33571 -0.18395 0.42014 FALSE
6 377649 377797 166 21 28334 28468 188 11 wp 139 221 273 232 238 204 164 181 205 192 142 0.12544 -0.023793 0.15378 0.48899 FALSE
6 377797 377933 167 21 28188 28322 187 11 wp 125 183 202 201 194 189 164 137 155 136 97 0.09321 -0.27581 0.50325 0.035703 FALSE
6 377926 378073 169 21 28015 28170 186 11 wp 174 144 199 155 200 156 142 85 151 145 95 0.40627 0.040852 -0.042546 0.88102 FALSE
6 378249 378407 173 21 27698 27856 183 11 wp 171 146 194 199 161 202 187 167 176 198 153 -0.1098 0.10133 0.060015 0.79077 FALSE
6 378400 378560 174 21 27557 27697 182 11 wp 183 238 271 194 200 187 203 191 203 208 167 0.14642 0.027769 -0.25138 0.25438 FALSE
6 378561 378718 176 21 27405 27539 181 11 wp 163 123 183 137 161 82 148 105 132 150 98 0.23253 0.052282 -0.35352 0.3057 FALSE
6 378717 378885 177 21 27237 27395 180 11 wp 192 245 275 250 232 191 232 220 291 277 215 -0.12036 0.10788 -0.16618 0.44394 FALSE
6 379050 379194 179 21 26931 27071 178 11 wp 167 152 195 168 153 163 139 93 144 133 121 0.40102 0.14726 -0.21243 0.39605 FALSE
6 379218 379368 180 21 26750 26902 177 11 wp 158 143 182 152 152 93 148 87 150 159 96 0.28252 0.094742 -0.37153 0.24607 FALSE
6 379476 379624 181 21 26498 26646 176 11 wp 227 245 293 207 229 218 425 387 475 427 323 -0.80758 -0.080505 -0.12157 0.56476 FALSE
6 379635 379791 183 21 26333 26485 175 11 wp 110 134 158 121 139 131 220 193 208 210 177 -0.69299 0.019653 -0.03137 0.89313 FALSE
6 379842 379984 184 21 26143 26302 174 11 wp 110 134 153 149 146 155 204 165 259 231 170 -0.71591 0.055486 0.15368 0.50333 FALSE
6 380216 380370 187 21 25762 25902 172 11 wp 140 129 180 110 129 118 176 138 200 171 123 -0.25101 -0.10704 -0.19836 0.4285 FALSE
6 380364 380514 188 21 25607 25767 171 11 wp 79 125 141 134 110 112 157 170 169 187 156 -0.59805 0.16794 -0.087565 0.73431 FALSE
6 381276 381439 196 21 24685 24848 163 11 wp 76 96 120 111 100 100 125 131 129 150 116 -0.47185 0.16091 -0.036267 0.9089 FALSE
6 382216 382370 199 21 23756 23903 161 11 wp 129 189 203 143 159 152 140 168 160 187 175 0.08512 0.33623 -0.50399 0.030078 FALSE
6 383128 383287 208 21 22837 22971 153 11 wp 95 106 133 101 97 83 94 108 113 92 64 0.018671 -0.32486 0.10057 0.79043 FALSE
6 383768 383924 210 21 22204 22336 152 11 wp 118 161 173 167 138 166 254 282 234 280 192 -0.8408 -0.025785 0.11715 0.64539 FALSE
6 383928 384064 211 21 22058 22191 151 11 wp 121 175 176 152 142 173 182 232 230 212 206 -0.51336 0.089028 -0.071843 0.7968 FALSE
6 384067 384213 212 21 21934 22053 150 11 wp 149 195 227 224 208 166 297 325 301 294 191 -0.7646 -0.24767 0.33981 0.11999 FALSE
6 384811 384950 218 21 21200 21310 145 11 wp 119 159 198 166 183 141 181 164 179 156 109 -0.21067 -0.2927 0.36498 0.12735 FALSE
6 384965 385121 219 21 21005 21160 144 11 wp 121 208 240 184 181 261 196 188 197 197 161 -0.1135 0.0014308 0.19568 0.58216 FALSE
6 385579 385738 222 21 20398 20554 141 11 wp 211 211 228 228 235 213 114 100 92 136 81 1.0331 0.18444 -0.11533 0.63105 FALSE
6 385750 385902 223 21 20214 20357 140 11 wp 191 205 263 213 233 214 92 71 88 92 76 1.3301 0.12276 -0.0932 0.71381 FALSE
6 385922 386081 224 21 20044 20194 139 11 wp 161 146 201 149 176 152 93 63 89 95 52 0.99614 -0.054358 -0.014298 0.96236 FALSE
6 386418 386640 232 21 19482 19636 133 11 wp 261 228 312 214 219 153 232 158 238 237 148 0.30052 -0.01673 -0.42133 0.089734 FALSE
6 386940 387099 235 21 19037 19181 130 11 wp 212 219 253 264 224 216 264 205 252 283 231 -0.12995 0.21475 -0.15509 0.47472 FALSE
6 387108 387246 236 21 18864 19036 129 11 wp 166 168 225 171 187 166 172 159 169 220 173 0.095889 0.34998 -0.41704 0.063338 FALSE
6 387270 387420 237 21 18694 18852 128 11 wp 152 150 196 174 168 163 155 190 168 239 164 -0.10899 0.33667 -0.29167 0.1978 FALSE
6 387430 387597 238 21 18536 18690 127 11 wp 246 234 280 220 244 201 274 218 256 277 200 -0.029888 0.044293 -0.22295 0.30483 FALSE
6 387638 387811 239 21 18329 18478 126 11 wp 197 184 221 186 190 143 280 237 298 304 230 -0.48769 0.088801 -0.29127 0.18128 FALSE
6 387945 388093 240 21 18032 18171 125 11 wp 204 130 175 103 150 121 217 146 185 156 121 -0.13851 -0.28454 -0.1643 0.68211 FALSE
6 388315 388455 242 21 17676 17806 122 11 wp 143 160 190 147 184 127 101 69 111 115 52 0.75727 -0.075561 -0.012928 0.96509 FALSE
6 388445 388591 243 21 17530 17678 121 11 wp 134 155 181 171 175 177 110 66 111 114 78 0.65711 0.11755 0.063748 0.81878 FALSE
6 388625 388784 244 21 17340 17489 119 11 wp 147 103 165 122 144 105 53 52 53 76 43 1.3364 0.26633 -0.41595 0.29705 FALSE
6 388798 388928 245 21 17204 17373 118 11 wp 152 151 192 187 232 181 102 74 89 101 91 0.84245 0.24171 0.05542 0.83583 FALSE
6 388911 389048 246 21 17081 17213 116 11 wp 167 135 171 173 170 137 93 64 60 68 55 1.0719 -0.12393 0.15152 0.64098 FALSE
6 389227 389372 249 21 16759 16900 114 11 wp 164 136 188 143 164 121 58 59 54 48 42 1.4542 -0.22621 0.048965 0.89408 FALSE
6 389724 389858 255 21 16290 16406 108 11 wp 187 223 254 170 216 186 85 86 84 79 51 1.317 -0.28485 0.093851 0.72834 FALSE
6 389876 390022 256 21 16128 16250 106 11 wp 184 173 229 164 173 162 75 69 75 48 48 1.3604 -0.48141 0.27228 0.38203 FALSE
6 389996 390167 257 21 15988 16126 105 11 wp 119 170 181 129 148 153 60 96 72 56 56 0.96925 -0.32239 0.22724 0.50383 FALSE
6 390340 390509 261 21 15660 15791 103 11 wp 108 158 181 158 130 137 91 122 95 83 77 0.45784 -0.24481 0.20792 0.49591 FALSE
6 390875 391069 269 21 15087 15254 95 11 wp 165 233 241 207 184 209 180 156 188 239 108 0.22476 0.065731 -0.12526 0.67212 FALSE
6 391593 391747 272 21 14389 14523 91 11 wp 106 83 130 103 93 123 205 286 271 274 223 -1.3211 0.081164 -0.048563 0.8778 FALSE
6 392050 392204 274 21 13925 14083 89 11 wp 122 138 129 140 155 106 169 177 206 232 143 -0.5528 0.1266 -0.076486 0.74895 FALSE
6 392368 392516 276 21 13630 13760 86 11 wp 125 157 211 170 155 184 186 185 218 161 118 -0.32821 -0.382 0.46937 0.043373 FALSE
6 392705 392835 279 21 13305 13419 84 11 wp 104 87 132 117 117 110 75 67 65 104 53 0.57586 0.26544 -0.14909 0.71067 FALSE
6 392872 393006 280 21 13132 13276 82 11 wp 149 205 224 197 190 153 142 109 144 157 76 0.48705 -0.085803 0.012102 0.96027 FALSE
6 393140 393276 281 21 12833 12968 81 11 wp 179 131 199 149 166 134 65 56 68 71 60 1.3769 0.17539 -0.34235 0.29841 FALSE
6 393475 393621 283 21 12515 12655 79 11 wp 256 234 293 189 241 207 104 85 96 74 77 1.4039 -0.20611 -0.074834 0.76383 FALSE
6 393696 393854 284 21 12288 12428 78 11 wp 236 171 250 215 179 174 153 129 146 156 121 0.56766 0.069831 -0.26678 0.34443 FALSE
6 393866 394014 285 21 12119 12267 77 11 wp 242 211 264 230 240 203 122 111 122 142 123 0.96194 0.28165 -0.36021 0.11742 FALSE
6 394526 394671 291 21 11467 11609 73 11 wp 126 196 214 194 178 174 103 150 118 139 143 0.45099 0.31396 -0.25222 0.39395 FALSE
6 394678 394832 292 21 11304 11457 72 11 wp 177 196 242 197 224 155 109 97 105 164 110 0.91997 0.50581 -0.58065 0.015538 FALSE
6 394843 394983 293 21 11152 11290 71 11 wp 102 146 166 164 139 140 77 80 78 100 111 0.74437 0.56346 -0.43225 0.16278 FALSE
6 395155 395311 295 21 10825 10980 69 11 wp 139 225 221 239 176 195 78 79 68 117 78 1.306 0.47468 -0.38269 0.25422 FALSE
6 395977 396115 297 21 10009 10141 67 11 wp 171 132 181 122 131 103 269 203 201 306 250 -0.531 0.42194 -0.85492 0.0015566 FALSE
6 396292 396444 299 21 9696 9840 65 11 wp 181 147 227 189 184 125 180 159 170 276 172 0.061601 0.49681 -0.63599 0.0083147 FALSE
6 397483 397642 307 21 8498 8664 58 11 wp 175 198 296 243 234 179 208 222 240 237 163 -0.078712 -0.054602 0.060323 0.78301 FALSE
6 397652 397828 308 21 8307 8455 57 11 wp 167 227 302 225 216 213 218 286 309 279 236 -0.30132 0.045637 -0.093802 0.67333 FALSE
6 397823 397977 309 21 8159 8322 56 11 wp 139 217 252 209 244 199 181 215 216 222 220 -0.08623 0.24375 -0.10765 0.65066 FALSE
6 399081 399214 325 21 6923 7033 42 11 wp 121 96 118 145 157 127 75 81 109 107 74 0.29883 0.14588 0.21588 0.52038 FALSE
6 399522 399689 328 21 6447 6585 36 11 wp 171 212 267 190 207 210 172 227 210 200 177 0.020772 0.010374 -0.073925 0.73746 FALSE
6 399852 400017 330 21 6119 6277 34 11 wp 176 220 330 220 273 222 210 246 212 258 298 0.027084 0.45944 -0.43533 0.17872 FALSE
6 400018 400166 331 21 5977 6115 33 11 wp 140 187 246 184 178 178 158 177 147 224 223 0.16643 0.60019 -0.6452 0.0089688 FALSE
6 400194 400350 332 21 5788 5942 32 11 wp 172 167 209 175 212 155 217 212 166 349 294 -0.18518 0.80733 -0.80683 0.00021348 FALSE
6 400531 400677 333 21 5463 5600 31 11 wp 207 154 232 197 191 153 90 93 83 89 68 1.0972 -0.068783 -0.050385 0.86481 FALSE
6 401296 401454 338 21 4694 4848 24 11 wp 105 162 186 165 126 186 77 83 66 50 69 0.91798 -0.19586 0.32174 0.46269 FALSE
6 401773 401927 345 21 4213 4365 17 11 wp 120 185 209 178 183 205 145 213 204 160 178 -0.20637 -0.0099998 0.1926 0.57516 FALSE
6 401917 402067 346 21 4071 4234 16 11 wp 105 151 159 171 176 179 165 171 205 219 196 -0.44481 0.32697 0.044818 0.84395 FALSE
6 402108 402244 347 21 3897 4025 15 11 wp 146 127 215 112 115 115 243 196 232 155 104 -0.52957 -0.68319 0.20566 0.39357 FALSE
6 402996 403150 348 21 3014 3189 14 11 wp 138 118 175 154 141 157 537 515 667 654 515 -2.0532 0.14767 -0.050612 0.81173 FALSE
6 403105 403262 349 21 2876 3012 13 11 wp 154 134 155 113 100 93 606 516 596 461 377 -2.0041 -0.33333 -0.18942 0.39597 FALSE
6 403535 403664 352 21 2452 2607 10 11 wp 102 115 154 171 158 144 436 403 415 594 436 -1.8278 0.40678 -0.026579 0.90411 FALSE
6 403644 403799 353 21 2343 2493 9 11 wp 175 157 217 130 130 122 396 327 465 405 281 -1.1671 -0.096172 -0.40409 0.067082 FALSE
6 404058 404199 355 21 1942 2074 8 11 wp 215 165 267 200 207 163 540 356 544 470 322 -1.2076 -0.16721 0.004385 0.98813 FALSE
6 404410 404546 357 21 1592 1735 4 11 wp 130 203 232 184 175 213 462 424 546 454 310 -1.4102 -0.21405 0.27404 0.20284 FALSE
6 278736 278888 4 21 127364 127522 625 12 wp 187 128 232 131 185 141 98 49 84 149 126 1.1883 0.96379 -1.2005 0.0013425 FALSE
6 279068 279215 5 21 127020 127194 624 12 wp 169 137 185 148 153 150 270 204 250 328 255 -0.61308 0.38684 -0.49103 0.025483 FALSE
6 279226 279393 6 21 126859 127023 623 12 wp 206 138 227 186 240 140 229 229 225 294 232 -0.31667 0.31862 -0.32464 0.23555 FALSE
6 279398 279516 7 21 126725 126849 622 12 wp 118 118 190 131 159 121 120 118 116 168 120 0.18924 0.39167 -0.40914 0.12886 FALSE
6 279867 280026 10 21 126265 126400 617 12 wp 144 178 195 171 153 165 127 164 166 132 100 0.11579 -0.28316 0.2293 0.34983 FALSE
6 280315 280453 14 21 125797 125935 614 12 wp 74 139 140 166 145 132 103 107 118 112 94 0.033281 0.031843 0.32983 0.27682 FALSE
6 280574 280718 16 21 125523 125673 612 12 wp 121 118 141 130 167 109 115 68 136 126 120 0.21038 0.34973 -0.24421 0.42431 FALSE
6 280973 281119 20 21 125110 125248 609 12 wp 187 177 239 196 209 200 294 251 291 252 208 -0.53198 -0.15938 0.18945 0.38572 FALSE
6 281310 281468 24 21 124785 124910 605 12 wp 161 194 224 185 208 145 197 194 232 183 134 -0.16647 -0.27853 0.19238 0.39183 FALSE
6 281794 281950 30 21 124304 124452 601 12 wp 211 359 414 384 350 273 329 346 360 329 328 -0.15542 0.061013 0.0097888 0.97023 FALSE
6 281963 282124 31 21 124120 124284 600 12 wp 124 120 180 173 172 175 173 139 158 163 134 -0.21715 0.03882 0.2891 0.2302 FALSE
6 282138 282268 32 21 123982 124106 599 12 wp 163 243 258 230 246 219 190 190 205 224 166 0.11524 0.10917 -0.014103 0.94882 FALSE
6 282277 282427 33 21 123824 123972 598 12 wp 188 223 287 217 234 192 197 176 201 184 135 0.21368 -0.15281 0.063623 0.77472 FALSE
6 282440 282601 34 21 123649 123809 597 12 wp 154 164 221 178 160 172 108 114 131 133 99 0.54515 0.090913 -0.13829 0.58343 FALSE
6 282616 282775 35 21 123474 123632 596 12 wp 202 262 284 252 259 231 157 178 181 194 174 0.47182 0.21762 -0.2049 0.35257 FALSE
6 282787 282941 36 21 123310 123462 595 12 wp 194 282 288 234 274 244 139 203 142 187 197 0.58171 0.37537 -0.37099 0.22464 FALSE
6 282949 283101 37 21 123150 123300 594 12 wp 149 153 210 162 183 182 197 192 172 222 219 -0.20314 0.36158 -0.28853 0.2019 FALSE
6 283232 283391 38 21 122862 122998 593 12 wp 163 148 207 161 157 179 172 194 182 222 251 -0.14694 0.5118 -0.54152 0.081585 FALSE
6 283412 283560 39 21 122691 122835 592 12 wp 229 211 305 234 241 191 160 128 142 164 150 0.72816 0.25325 -0.39171 0.080622 FALSE
6 283567 283726 40 21 122522 122679 591 12 wp 135 133 137 113 131 95 110 115 130 130 112 0.1449 0.15277 -0.40561 0.1701 FALSE
6 283732 283884 41 21 122368 122518 590 12 wp 191 259 314 245 213 243 262 289 248 253 203 -0.14287 -0.11596 0.030407 0.8889 FALSE
6 283894 284060 42 21 122189 122343 589 12 wp 185 274 300 229 228 224 278 353 326 312 250 -0.4081 -0.072542 -0.050573 0.81924 FALSE
6 284063 284217 43 21 122034 122193 588 12 wp 176 175 226 193 197 175 249 261 297 291 211 -0.54387 0.0091459 -0.016723 0.93889 FALSE
6 284369 284527 44 21 121725 121879 587 12 wp 223 133 242 139 191 122 199 105 160 159 93 0.31927 -0.20065 -0.19679 0.67955 FALSE
6 284551 284691 45 21 121564 121697 586 12 wp 155 161 196 139 156 142 116 84 106 84 46 0.68564 -0.55343 0.34708 0.25071 FALSE
6 284731 284869 46 21 121391 121543 585 12 wp 208 213 271 212 237 185 129 104 129 103 79 0.87544 -0.29331 0.18752 0.43747 FALSE
6 284876 285026 47 21 121227 121375 584 12 wp 190 209 259 167 201 160 88 62 92 100 48 1.3849 -0.029537 -0.26477 0.33223 FALSE
6 285073 285189 48 21 121068 121208 583 12 wp 178 195 219 193 177 171 92 94 109 88 94 0.94962 0.01893 -0.12913 0.61966 FALSE
6 285198 285346 49 21 120913 121058 582 12 wp 175 167 256 185 200 170 118 85 111 87 88 0.862 -0.12991 0.053265 0.83649 FALSE
6 285998 286129 57 21 120136 120248 573 12 wp 154 198 226 175 144 142 121 160 154 113 94 0.3425 -0.37263 0.074055 0.76602 FALSE
6 287202 287357 72 21 118899 119045 554 12 wp 148 192 203 214 171 188 121 151 158 128 117 0.27526 -0.10531 0.20893 0.38019 FALSE
6 287550 287680 76 21 118577 118705 551 12 wp 129 150 200 153 179 160 115 107 129 128 92 0.38034 0.021075 0.050783 0.84757 FALSE
6 287738 287921 78 21 118336 118516 549 12 wp 244 191 262 239 218 157 146 98 136 139 108 0.82936 0.080526 -0.25851 0.40343 FALSE
6 288008 288154 81 21 118101 118238 547 12 wp 150 128 201 150 182 136 101 96 123 120 92 0.51989 0.10641 -0.11564 0.67357 FALSE
6 288331 288491 84 21 117766 117914 544 12 wp 123 122 156 107 126 108 112 95 108 96 67 0.2886 -0.25962 0.0475 0.88704 FALSE
6 288507 288653 85 21 117606 117738 542 12 wp 143 155 183 173 156 147 128 138 141 101 102 0.17997 -0.29278 0.29948 0.25025 FALSE
6 288832 288984 89 21 117273 117411 539 12 wp 200 108 167 139 175 129 109 60 107 84 61 0.76295 -0.22507 0.11347 0.8294 FALSE
6 289135 289276 92 21 116996 117115 536 12 wp 208 192 231 193 190 155 126 96 152 104 74 0.7094 -0.37069 0.15267 0.54089 FALSE
6 289297 289449 93 21 116804 116954 534 12 wp 209 187 248 233 233 191 143 130 151 153 118 0.54669 0.052369 -0.0065686 0.9771 FALSE
6 290008 290136 104 21 116085 116242 526 12 wp 125 133 180 210 218 174 125 88 161 133 82 0.17163 -0.10329 0.58814 0.021089 FALSE
6 290130 290293 105 21 115958 116114 524 12 wp 219 184 231 224 235 172 197 144 192 137 93 0.20358 -0.519 0.51948 0.031768 FALSE
6 290425 290557 107 21 115697 115828 521 12 wp 208 158 173 114 168 126 89 91 133 103 59 0.76364 -0.26584 -0.14648 0.73402 FALSE
6 290597 290757 109 21 115494 115631 518 12 wp 211 188 251 177 189 158 157 170 184 124 104 0.28958 -0.46282 0.17008 0.46627 FALSE
6 291898 292037 126 21 114187 114337 500 12 wp 132 162 161 151 163 104 167 150 181 144 116 -0.18356 -0.23593 0.12367 0.62023 FALSE
6 293350 293482 145 21 112749 112897 480 12 wp 204 189 265 225 233 200 196 231 246 249 164 -0.095366 -0.017809 0.041396 0.84994 FALSE
[truncated: 38,357 more rows]
