# Supplementary material for: The complex pattern of epigenomic variation between natural yeast strains at single-nucleosome resolution
Source: Epigenetics Chromatin. 2015 Jul 31;8:26. doi: 10.1186/s13072-015-0019-3 (PMC4520285; doi:10.1186/s13072-015-0019-3)
Supplement: Additional file 23: — Table of SNEP detection between RM and YJM strains. [file 13072_2015_19_MOESM23_ESM.zip › Supplementary_File_17/RM_YJM_H3K4me3_wpunr_snep.tab]

chr_RM lower_bound_RM upper_bound_RM index_nuc_RM chr_YJM lower_bound_YJM upper_bound_YJM index_nuc_YJM cur_index form RM_Mnase_Seq_4 RM_Mnase_Seq_5 RM_Mnase_Seq_6 YJM_Mnase_Seq_7 YJM_Mnase_Seq_8 YJM_Mnase_Seq_9 RM_H3K4me3_21 RM_H3K4me3_22 RM_H3K4me3_24 YJM_H3K4me3_23 YJM_H3K4me3_25 YJM_H3K4me3_26 manipMnase_Seq strainYJM manipMnase_Seq:strainYJM pvalsGLM snep_index
17 59032 59168 1 8 133428 133591 985 1 wp 194 152 236 209 237 165 13 19 9 10 5 11 3.4611 -0.32195 0.42496 0.33915 FALSE
17 59234 59392 2 8 133202 133360 984 1 wp 188 123 197 133 153 102 30 11 8 17 5 10 3.0472 -0.2572 -0.1102 0.84167 FALSE
17 59399 59553 3 8 133023 133193 983 1 wp 135 214 193 243 222 260 66 59 34 40 48 52 1.4194 0.17063 0.29463 0.39953 FALSE
17 59550 59696 4 8 132896 133016 982 1 wp 134 202 241 175 191 178 76 91 75 45 63 79 0.86299 -0.042117 0.012536 0.96559 FALSE
17 59856 60008 7 8 132588 132744 977 1 wp 151 232 230 198 219 215 225 248 250 154 200 271 -0.63086 0.10557 -0.014924 0.96771 FALSE
17 60015 60159 8 8 132437 132574 976 1 wp 149 225 265 192 231 237 319 363 291 217 269 331 -0.99721 0.078478 0.029013 0.92668 FALSE
17 60180 60326 9 8 132273 132415 975 1 wp 213 216 295 220 272 191 339 363 265 205 268 274 -0.7905 -0.02923 -0.016611 0.95792 FALSE
17 60458 60608 10 8 132000 132139 974 1 wp 151 151 206 185 189 159 428 480 314 391 418 318 -1.6338 0.2321 -0.12096 0.7052 FALSE
17 60635 60771 11 8 131826 131982 973 1 wp 224 212 307 270 264 243 756 951 740 724 812 736 -2.1058 0.22368 -0.11267 0.76774 FALSE
17 60779 60937 12 8 131690 131819 972 1 wp 137 203 196 173 150 177 500 502 457 367 368 428 -1.8225 -0.0013139 -0.052567 0.87129 FALSE
17 60949 61107 13 8 131493 131647 971 1 wp 165 218 260 256 263 212 488 593 484 413 366 596 -1.6737 0.12981 0.10011 0.77979 FALSE
17 61118 61263 14 8 131334 131484 970 1 wp 154 204 240 205 185 209 262 314 240 163 169 211 -0.83193 -0.2591 0.3159 0.31444 FALSE
17 61281 61439 15 8 131173 131305 969 1 wp 155 151 213 186 168 188 127 113 87 78 60 72 0.29802 -0.3008 0.41428 0.15216 FALSE
17 61426 61601 17 8 130994 131168 968 1 wp 133 225 241 218 195 208 83 76 65 48 37 52 1.0386 -0.3777 0.48502 0.10264 FALSE
17 61609 61747 18 8 130855 131001 967 1 wp 129 173 203 193 159 185 48 62 32 43 43 43 1.4607 0.20446 -0.062656 0.83817 FALSE
17 62122 62265 22 8 130327 130472 961 1 wp 175 148 165 193 180 187 31 19 17 20 14 16 2.5212 -0.081443 0.30567 0.42395 FALSE
17 62465 62613 24 8 129996 130134 959 1 wp 166 143 213 176 192 168 26 14 14 20 12 9 2.9084 -0.056687 0.1371 0.73621 FALSE
17 62957 63117 27 8 129483 129638 955 1 wp 146 205 254 213 219 204 66 69 67 35 44 52 1.1904 -0.29761 0.4242 0.15632 FALSE
17 63135 63273 28 8 129324 129458 954 1 wp 149 211 219 185 236 142 96 80 75 34 43 34 0.83428 -0.83833 0.82872 0.0055828 FALSE
17 63284 63436 29 8 129169 129314 953 1 wp 208 166 231 161 211 161 172 120 108 81 42 71 0.24334 -0.70906 0.55641 0.058991 FALSE
17 63617 63755 31 8 128816 128958 951 1 wp 174 163 185 157 184 151 348 374 265 227 145 257 -1.2726 -0.32274 0.26295 0.40591 FALSE
17 63937 64090 33 8 128506 128660 949 1 wp 167 224 262 259 233 219 443 542 456 450 574 527 -1.5338 0.43518 -0.26427 0.43365 FALSE
17 64123 64247 34 8 128352 128495 948 1 wp 157 165 177 155 168 148 200 171 158 192 190 141 -0.44517 0.32252 -0.37615 0.21541 FALSE
17 64538 64695 36 8 127903 128058 946 1 wp 197 207 253 261 258 217 500 554 382 521 575 520 -1.4925 0.51509 -0.31549 0.35226 FALSE
17 64709 64869 37 8 127738 127885 945 1 wp 173 210 241 197 198 190 515 613 484 474 529 535 -1.749 0.26297 -0.31233 0.35697 FALSE
17 65830 65990 47 8 126609 126768 934 1 wp 206 205 201 195 225 189 129 136 111 96 75 98 0.34887 -0.15567 0.16825 0.57103 FALSE
17 66155 66313 50 8 126290 126440 931 1 wp 132 153 205 161 168 140 337 378 289 259 164 209 -1.4182 -0.34412 0.32888 0.29919 FALSE
17 66330 66464 51 8 126140 126266 930 1 wp 162 153 205 181 178 150 474 557 412 433 288 453 -1.8455 0.023721 -0.017511 0.95688 FALSE
17 66511 66653 52 8 125950 126090 929 1 wp 183 193 269 211 225 201 607 694 537 534 506 653 -1.8947 0.20906 -0.17777 0.61021 FALSE
17 66656 66798 53 8 125797 125944 928 1 wp 215 255 308 254 289 232 622 686 459 524 521 512 -1.5514 0.16121 -0.12553 0.71708 FALSE
17 66844 66976 54 8 125628 125754 927 1 wp 186 230 285 199 284 217 413 454 294 288 282 309 -1.0978 -0.05769 0.10128 0.74873 FALSE
17 67119 67259 55 8 125346 125482 926 1 wp 200 111 186 110 159 128 119 73 48 62 66 41 0.73198 -0.12786 -0.17359 0.7287 FALSE
17 67269 67409 56 8 125215 125367 925 1 wp 115 100 180 146 143 128 115 127 93 97 105 86 -0.14713 0.12178 0.011191 0.96849 FALSE
17 67403 67540 57 8 125067 125185 924 1 wp 112 103 117 114 108 75 77 50 56 39 27 29 0.50339 -0.61292 0.47104 0.20849 FALSE
17 67959 68112 61 8 124494 124643 921 1 wp 248 235 322 281 305 239 266 308 197 297 330 319 -0.30299 0.64084 -0.56818 0.071367 FALSE
17 68126 68278 62 8 124325 124476 920 1 wp 195 167 237 194 161 163 275 256 154 261 210 213 -0.54254 0.35047 -0.51989 0.097677 FALSE
17 68299 68447 63 8 124169 124307 919 1 wp 159 142 179 185 186 147 292 342 260 280 356 314 -1.2642 0.42613 -0.28845 0.36356 FALSE
17 68472 68630 64 8 123998 124129 918 1 wp 185 203 245 193 199 206 193 216 195 190 196 253 -0.31518 0.40237 -0.43914 0.16072 FALSE
17 68649 68771 65 8 123839 123973 916 1 wp 156 102 142 146 139 112 72 49 40 63 37 38 0.9756 0.12092 -0.11461 0.7627 FALSE
17 68777 68925 66 8 123692 123846 915 1 wp 158 177 251 223 236 184 77 64 45 62 40 64 1.2842 0.17517 0.006691 0.98197 FALSE
17 69552 69721 77 8 122902 123056 908 1 wp 174 244 278 267 222 252 28 29 32 29 32 41 2.5811 0.52255 -0.37886 0.2458 FALSE
17 69910 70057 80 8 122562 122695 904 1 wp 143 160 211 155 165 154 27 22 18 19 12 18 2.5669 -0.11585 0.04791 0.90313 FALSE
17 70484 70630 86 8 121970 122122 897 1 wp 194 217 241 244 252 189 23 11 21 14 14 25 3.1985 0.27544 -0.17479 0.63782 FALSE
17 71096 71244 93 8 121362 121508 889 1 wp 133 128 134 131 167 128 14 10 11 13 10 9 3.1435 0.20464 -0.075948 0.88021 FALSE
17 72077 72203 104 8 120397 120533 880 1 wp 121 171 222 210 186 206 23 12 21 7 24 12 2.8065 -0.041434 0.3322 0.41422 FALSE
17 72437 72565 107 8 120042 120174 876 1 wp 149 214 257 237 224 208 23 21 19 17 17 25 2.9169 0.23869 -0.076692 0.8313 FALSE
17 74020 74176 126 8 118433 118584 858 1 wp 174 177 207 173 176 172 29 25 19 26 11 19 2.5752 -0.048846 -0.013279 0.97129 FALSE
17 74191 74349 127 8 118275 118409 857 1 wp 134 115 156 99 139 99 30 16 22 23 11 7 2.2095 -0.39904 0.164 0.72744 FALSE
17 74349 74482 129 8 118122 118256 855 1 wp 141 163 173 134 173 172 54 47 27 38 19 30 1.5482 -0.21451 0.26029 0.43621 FALSE
17 74489 74641 130 8 117960 118097 854 1 wp 148 175 207 179 163 151 105 73 64 41 45 40 0.76824 -0.59502 0.53249 0.071685 FALSE
17 74633 74791 132 8 117815 117973 853 1 wp 169 176 245 211 203 183 119 142 110 67 74 78 0.28641 -0.429 0.49305 0.095134 FALSE
17 74799 74963 133 8 117638 117800 851 1 wp 158 246 286 272 250 199 399 402 366 223 299 314 -1.1518 -0.1494 0.26179 0.40754 FALSE
17 74954 75108 134 8 117481 117637 849 1 wp 163 174 197 190 180 170 445 432 428 267 336 346 -1.6664 -0.13231 0.18332 0.565 FALSE
17 75142 75279 135 8 117325 117455 848 1 wp 106 156 158 134 147 131 398 460 391 255 372 411 -1.9559 0.062924 -0.048456 0.90277 FALSE
17 75275 75458 136 8 117143 117285 846 1 wp 125 238 246 146 148 135 490 514 453 244 363 382 -1.6525 -0.22552 -0.22491 0.52641 FALSE
17 76147 76303 143 8 116294 116470 840 1 wp 101 162 185 165 145 186 898 1028 982 676 1281 1319 -3.1047 0.49885 -0.28344 0.67497 FALSE
17 76453 76594 146 8 116011 116160 838 1 wp 107 141 169 173 166 151 824 1004 767 731 1298 1277 -3.0246 0.68931 -0.40728 0.52043 FALSE
17 76877 77035 150 8 115595 115775 834 1 wp 128 135 190 157 187 145 225 202 88 183 186 162 -0.52862 0.41866 -0.26277 0.42321 FALSE
17 79391 79537 157 8 113066 113204 829 1 wp 72 132 140 106 70 114 46 31 49 15 25 22 1.0426 -0.70139 0.52638 0.31922 FALSE
17 79558 79670 158 8 112924 113039 828 1 wp 75 138 126 98 84 103 34 42 46 22 22 31 1.0781 -0.39142 0.19367 0.65694 FALSE
17 80106 80233 160 8 112368 112494 826 1 wp 129 108 161 96 110 101 18 16 8 18 14 11 2.8892 0.38418 -0.71577 0.16477 FALSE
17 80268 80404 161 8 112202 112324 825 1 wp 148 145 176 168 169 120 13 26 17 40 23 17 2.6955 0.84043 -0.85075 0.026628 FALSE
17 80426 80606 162 8 112012 112162 824 1 wp 170 138 196 144 162 129 32 19 10 30 21 8 2.7009 0.30745 -0.48724 0.21793 FALSE
17 80734 80866 163 8 111739 111860 823 1 wp 173 183 271 201 211 182 375 388 264 434 612 420 -1.0879 0.87188 -0.8965 0.059892 FALSE
17 80890 81037 164 8 111568 111708 822 1 wp 134 188 236 207 188 208 638 740 584 646 1220 849 -2.2082 0.81691 -0.64099 0.37143 FALSE
17 81046 81190 165 8 111408 111551 821 1 wp 128 152 209 173 182 160 522 581 527 515 759 676 -2.1364 0.59004 -0.46111 0.29936 FALSE
17 81189 81345 166 8 111250 111407 820 1 wp 137 200 265 234 225 226 531 698 651 464 517 702 -2.0606 0.14926 0.10322 0.80727 FALSE
17 81848 82004 172 8 110570 110722 815 1 wp 150 167 228 186 211 180 202 229 161 205 288 233 -0.49756 0.64198 -0.51047 0.11601 FALSE
17 82394 82544 175 8 110058 110200 812 1 wp 180 102 144 106 144 85 76 38 31 60 46 39 1.2464 0.36642 -0.71469 0.18978 FALSE
17 82551 82715 176 8 109885 110047 811 1 wp 171 229 255 231 225 217 150 151 164 140 180 231 0.10143 0.56296 -0.47774 0.12338 FALSE
17 82741 82885 177 8 109717 109853 810 1 wp 166 184 246 175 228 148 221 192 184 156 160 157 -0.38475 -0.0027571 -0.071215 0.81645 FALSE
17 82896 83054 178 8 109542 109700 809 1 wp 198 163 205 211 201 169 309 226 179 232 206 171 -0.67634 0.12377 -0.061701 0.84376 FALSE
17 83049 83208 179 8 109390 109546 808 1 wp 199 227 259 206 249 186 420 498 399 358 374 370 -1.3198 0.072049 -0.1349 0.67549 FALSE
17 83231 83380 180 8 109242 109366 807 1 wp 182 244 261 229 235 187 371 369 390 288 341 337 -1.1081 0.095042 -0.13573 0.6686 FALSE
17 83448 83606 181 8 109018 109136 806 1 wp 199 177 235 187 201 163 329 335 231 291 214 197 -0.90834 -0.01001 -0.10653 0.7357 FALSE
17 83610 83766 182 8 108837 108991 805 1 wp 224 171 249 185 184 186 476 460 361 342 359 337 -1.3709 0.020273 -0.1973 0.537 FALSE
17 83772 83930 183 8 108671 108821 804 1 wp 247 312 348 258 293 264 699 655 584 438 549 526 -1.4711 -0.019472 -0.091971 0.79379 FALSE
17 83942 84088 184 8 108519 108661 803 1 wp 145 182 233 199 199 174 212 215 172 152 142 158 -0.47884 -0.072561 0.15289 0.61712 FALSE
17 84089 84255 185 8 108344 108488 802 1 wp 165 201 237 207 194 201 141 139 101 110 88 70 0.29443 -0.16685 0.21193 0.47443 FALSE
17 84267 84401 186 8 108205 108359 801 1 wp 188 196 275 219 272 185 101 84 53 57 44 67 1.1075 -0.15598 0.23347 0.43457 FALSE
17 85060 85231 196 8 107373 107535 795 1 wp 127 188 183 163 215 150 25 28 15 19 12 15 2.511 -0.22458 0.34204 0.38159 FALSE
17 85708 85860 201 8 106737 106889 787 1 wp 139 217 248 218 222 259 88 71 52 56 48 59 1.1465 -0.027897 0.30108 0.34668 FALSE
17 85858 86029 202 8 106571 106729 786 1 wp 143 240 220 204 208 207 132 116 118 66 73 104 0.34264 -0.2646 0.34634 0.24288 FALSE
17 86041 86192 203 8 106407 106554 785 1 wp 186 179 201 210 235 230 190 158 124 99 82 106 -0.086879 -0.37703 0.66354 0.02711 FALSE
17 86206 86346 204 8 106255 106394 784 1 wp 150 208 234 202 232 244 321 308 302 309 257 357 -1.0412 0.30575 -0.056185 0.85872 FALSE
17 86360 86523 206 8 106076 106236 783 1 wp 70 161 189 142 121 204 330 365 385 357 456 460 -1.7888 0.55365 -0.30689 0.44936 FALSE
17 86532 86686 207 8 105916 106060 782 1 wp 122 174 197 155 136 174 478 523 464 428 577 600 -1.9618 0.46137 -0.48594 0.18747 FALSE
17 86715 86859 208 8 105743 105885 781 1 wp 90 137 123 144 148 131 347 396 429 403 433 512 -2.1367 0.50962 -0.20179 0.5685 FALSE
17 86867 87023 209 8 105580 105728 780 1 wp 138 201 214 194 199 208 477 518 447 479 502 553 -1.7672 0.41621 -0.24555 0.4632 FALSE
17 87127 87275 210 8 105348 105464 779 1 wp 132 213 206 174 161 174 197 182 165 97 122 113 -0.35763 -0.37551 0.30867 0.30177 FALSE
17 87274 87432 211 8 105166 105321 778 1 wp 151 240 265 249 232 227 337 409 399 164 189 288 -1.2096 -0.52815 0.69243 0.077412 FALSE
17 87623 87804 214 8 104789 104954 772 1 wp 140 220 245 218 184 192 780 916 959 467 557 804 -2.5448 -0.23292 0.26242 0.60597 FALSE
17 87821 87968 216 8 104632 104778 770 1 wp 154 260 302 258 234 256 1087 1449 1292 711 1011 1330 -2.8313 -0.011658 0.14092 0.79754 FALSE
17 87999 88157 217 8 104445 104597 769 1 wp 123 170 205 159 160 189 1069 1388 1439 1025 1215 1724 -3.3835 0.32613 -0.23366 0.69019 FALSE
17 88170 88325 218 8 104287 104429 767 1 wp 129 187 221 212 145 195 979 1113 1023 878 835 1209 -2.9361 0.22146 -0.11909 0.77013 FALSE
17 88332 88490 219 8 104115 104267 766 1 wp 137 129 154 133 153 132 455 387 279 372 220 290 -1.7633 -0.0064834 0.030922 0.92287 FALSE
17 88649 88795 220 8 103807 103945 765 1 wp 126 255 250 269 214 180 165 188 137 135 106 180 -0.018887 0.10725 0.01197 0.97271 FALSE
17 88802 88963 221 8 103639 103798 764 1 wp 110 162 178 194 178 179 113 119 87 84 105 156 0.12178 0.44985 -0.10781 0.73952 FALSE
17 88972 89133 222 8 103463 103628 763 1 wp 122 216 246 214 175 200 170 153 176 133 141 196 -0.17907 0.22914 -0.15261 0.64313 FALSE
17 89130 89288 223 8 103301 103448 762 1 wp 108 224 242 182 167 180 255 320 295 226 250 344 -1.0127 0.22738 -0.27799 0.46983 FALSE
17 89301 89456 224 8 103139 103295 761 1 wp 134 222 222 203 150 188 390 446 498 339 475 616 -1.6151 0.4068 -0.44689 0.4033 FALSE
17 89466 89622 225 8 102966 103127 760 1 wp 171 242 237 225 194 194 886 1020 1010 771 1225 1343 -2.5561 0.51557 -0.56079 0.31937 FALSE
17 89638 89798 226 8 102824 102963 759 1 wp 120 183 183 147 127 190 603 666 759 531 732 718 -2.4653 0.27789 -0.2837 0.5577 FALSE
17 89812 89953 227 8 102634 102789 758 1 wp 213 328 359 318 317 278 670 953 828 694 864 1057 -1.8497 0.4071 -0.33737 0.437 FALSE
17 90093 90248 228 8 102371 102493 757 1 wp 186 267 346 230 197 206 517 702 514 351 485 594 -1.5169 0.052215 -0.32438 0.44308 FALSE
17 90423 90541 230 8 102038 102197 755 1 wp 88 163 168 177 182 181 526 712 585 693 881 1119 -2.5227 0.88258 -0.45861 0.36235 FALSE
17 90731 90885 233 8 101741 101867 752 1 wp 126 180 183 175 174 136 349 385 385 263 348 365 -1.5855 0.12323 -0.09968 0.77698 FALSE
17 90861 91021 234 8 101589 101746 751 1 wp 161 116 158 141 136 96 244 203 144 178 78 101 -0.78013 -0.39027 0.18417 0.6631 FALSE
17 91217 91359 237 8 101249 101385 749 1 wp 163 195 228 191 216 190 355 342 391 243 301 317 -1.2876 -0.020524 0.089813 0.77757 FALSE
17 91754 91895 240 8 100712 100880 746 1 wp 163 169 208 180 180 212 129 128 114 113 138 145 0.16761 0.42755 -0.29648 0.31882 FALSE
17 91939 92080 241 8 100528 100675 745 1 wp 156 193 224 241 233 219 88 77 80 82 97 113 0.84559 0.58285 -0.26446 0.37389 FALSE
17 92074 92257 242 8 100378 100534 744 1 wp 176 261 297 225 227 266 90 74 79 69 68 90 1.2085 0.22898 -0.20077 0.50646 FALSE
17 92834 92990 252 8 99620 99757 737 1 wp 143 184 210 161 183 158 49 40 24 40 19 31 1.8886 0.013089 -0.067006 0.83909 FALSE
17 93152 93303 255 8 99276 99453 733 1 wp 150 198 223 226 262 217 99 88 69 73 99 112 0.78891 0.4939 -0.14729 0.6203 FALSE
17 93950 94082 261 8 98524 98653 726 1 wp 178 217 274 233 222 190 926 1194 970 998 1230 1335 -2.6015 0.53064 -0.53662 0.20618 FALSE
17 94114 94248 262 8 98368 98493 725 1 wp 111 181 228 202 215 231 667 932 789 741 1044 1044 -2.6145 0.56651 -0.17724 0.70925 FALSE
17 94253 94410 263 8 98199 98349 724 1 wp 140 140 187 161 144 168 505 592 486 522 535 584 -2.1439 0.37816 -0.30926 0.36215 FALSE
17 94517 94661 264 8 97975 98097 723 1 wp 280 145 233 150 206 126 24 2 16 26 5 5 3.625 0.089394 -0.53675 0.50267 FALSE
17 94889 95037 266 8 97558 97691 721 1 wp 173 170 178 173 169 151 17 27 17 38 24 18 2.7378 0.72234 -0.77767 0.033242 FALSE
17 95087 95237 267 8 97374 97522 720 1 wp 149 176 234 201 219 195 32 27 25 32 28 23 2.355 0.31864 -0.13043 0.69733 FALSE
17 95617 95761 274 8 96852 96982 712 1 wp 168 157 187 163 174 134 34 21 15 12 23 17 2.5237 -0.074616 -0.019467 0.95996 FALSE
17 95794 95936 276 8 96661 96811 710 1 wp 164 190 180 155 183 148 22 16 14 21 15 15 3.0088 0.30975 -0.4215 0.29139 FALSE
17 96342 96474 283 8 96111 96266 703 1 wp 135 135 212 185 164 142 29 25 18 17 26 15 2.3655 0.035546 0.042514 0.91139 FALSE
17 96482 96652 284 8 95956 96098 702 1 wp 167 130 159 137 172 127 25 11 10 17 9 9 2.9719 -0.048081 0.0011346 0.99802 FALSE
17 96798 96932 286 8 95678 95804 700 1 wp 130 179 204 170 165 178 25 27 23 19 18 14 2.395 -0.22314 0.27542 0.46749 FALSE
17 96938 97092 287 8 95503 95653 699 1 wp 188 232 255 186 174 195 25 24 19 19 17 15 2.944 -0.078451 -0.15839 0.6656 FALSE
17 97115 97253 289 8 95357 95493 697 1 wp 145 176 242 207 174 194 34 28 16 35 12 20 2.4796 0.11969 -0.030405 0.93107 FALSE
17 97766 97918 295 8 94690 94842 691 1 wp 156 111 200 180 186 112 28 24 10 51 20 20 2.5632 0.90308 -0.83725 0.087973 FALSE
17 98205 98361 300 8 94251 94375 685 1 wp 140 217 265 205 180 154 80 111 66 72 61 97 0.89023 0.17181 -0.32474 0.2796 FALSE
17 98547 98673 304 8 93913 94087 683 1 wp 125 160 204 200 183 197 277 279 214 332 359 343 -1.0345 0.76652 -0.4635 0.14393 FALSE
17 98687 98853 305 8 93760 93927 682 1 wp 94 125 147 118 111 138 323 428 327 397 449 375 -1.9467 0.51086 -0.44918 0.18365 FALSE
17 98829 98999 306 8 93633 93753 681 1 wp 119 76 110 134 130 126 309 364 260 497 477 391 -1.9687 0.88699 -0.50581 0.11869 FALSE
17 99023 99178 307 8 93430 93580 680 1 wp 333 290 396 391 368 270 807 1013 616 844 753 737 -1.6173 0.27986 -0.23822 0.54038 FALSE
17 99190 99351 308 8 93266 93414 679 1 wp 131 146 203 148 153 102 329 461 348 488 413 431 -1.6392 0.54806 -0.75866 0.018786 FALSE
17 99517 99651 309 8 92960 93084 678 1 wp 237 120 184 130 172 125 46 27 20 32 9 14 2.2318 -0.41248 0.073989 0.91682 FALSE
17 99662 99830 310 8 92783 92949 677 1 wp 156 149 210 157 173 145 35 18 15 18 22 25 2.5611 0.28473 -0.35899 0.3393 FALSE
17 99838 100012 311 8 92594 92746 676 1 wp 228 259 326 279 268 228 30 31 18 17 21 16 2.9959 -0.20438 0.1776 0.62007 FALSE
17 100024 100191 312 8 92429 92586 675 1 wp 206 184 233 209 230 212 26 12 13 18 18 14 3.2557 0.31504 -0.21703 0.56807 FALSE
17 100191 100338 313 8 92276 92418 674 1 wp 195 179 247 221 244 182 15 18 14 26 15 9 3.3527 0.42151 -0.32734 0.39501 FALSE
17 100559 100696 317 8 91935 92069 672 1 wp 215 158 176 186 194 99 22 12 14 13 6 5 3.1836 -0.66462 0.45721 0.49751 FALSE
17 101141 101317 324 8 91284 91445 666 1 wp 214 145 178 156 149 130 23 8 15 6 5 6 3.2072 -1.0992 0.80529 0.19655 FALSE
17 101296 101442 325 8 91163 91313 665 1 wp 212 184 198 207 230 194 24 21 20 12 17 17 2.841 -0.16292 0.26943 0.47116 FALSE
17 101969 102120 331 8 90480 90639 657 1 wp 136 141 170 159 173 168 20 19 21 15 15 20 2.5237 0.064274 0.13795 0.73264 FALSE
17 102154 102292 332 8 90315 90450 656 1 wp 148 169 238 205 244 159 27 17 9 24 23 15 3.0203 0.57729 -0.40202 0.28137 FALSE
17 102600 102743 338 8 89865 90009 650 1 wp 136 155 197 166 196 188 38 23 30 22 18 34 2.0466 0.031339 0.19029 0.58448 FALSE
17 102754 102913 339 8 89670 89848 649 1 wp 196 210 266 264 220 256 71 45 49 35 35 50 1.6573 -0.12291 0.31094 0.31451 FALSE
17 102940 103078 340 8 89516 89666 648 1 wp 104 163 150 161 155 177 50 44 30 35 18 27 1.3916 -0.29431 0.58146 0.10388 FALSE
17 103088 103246 341 8 89364 89523 647 1 wp 173 221 264 274 270 211 116 86 79 51 41 66 0.85632 -0.49515 0.73509 0.015202 FALSE
17 103254 103403 342 8 89193 89343 646 1 wp 105 111 140 131 146 106 80 73 68 46 32 48 0.31333 -0.48413 0.62509 0.051366 FALSE
17 103409 103568 343 8 89042 89196 645 1 wp 196 242 276 234 221 202 248 289 269 161 158 252 -0.5641 -0.18435 0.10591 0.73643 FALSE
17 103584 103739 344 8 88889 89029 644 1 wp 162 188 269 222 236 235 406 437 359 302 273 420 -1.349 0.051079 0.17204 0.58841 FALSE
17 103935 104075 346 8 88535 88674 642 1 wp 101 213 187 182 170 174 738 827 777 559 757 987 -2.6201 0.2956 -0.17405 0.72667 FALSE
17 104081 104234 347 8 88382 88530 641 1 wp 155 253 261 230 267 194 938 1094 982 796 1057 1215 -2.5665 0.34883 -0.26056 0.53278 FALSE
17 104517 104689 349 8 87935 88067 639 1 wp 117 170 168 153 148 193 533 627 623 488 587 529 -2.3638 0.16551 0.0062068 0.98669 FALSE
17 104857 105008 351 8 87616 87753 637 1 wp 81 132 122 130 101 131 388 396 444 257 392 583 -2.2701 0.31515 -0.15252 0.81918 FALSE
17 105011 105143 352 8 87469 87596 636 1 wp 55 122 110 108 116 107 227 250 253 145 168 243 -1.7482 -0.080373 0.33777 0.42738 FALSE
17 105164 105300 353 8 87288 87446 635 1 wp 70 145 150 149 147 146 146 166 166 89 106 202 -0.79978 0.039364 0.29894 0.56781 FALSE
17 105475 105631 355 8 86973 87134 633 1 wp 127 198 224 183 211 148 127 125 115 79 85 111 0.19294 -0.088644 0.11465 0.69519 FALSE
17 105915 106071 358 8 86541 86694 631 1 wp 153 277 293 243 235 250 745 933 876 762 1167 1438 -2.2299 0.71557 -0.64382 0.28512 FALSE
17 106108 106243 359 8 86378 86519 630 1 wp 114 193 210 236 230 195 618 761 725 702 1141 1011 -2.4332 0.76409 -0.35807 0.53033 FALSE
17 106251 106385 360 8 86238 86372 629 1 wp 115 189 219 163 148 128 659 828 773 485 822 849 -2.5229 0.25426 -0.45176 0.42928 FALSE
17 106401 106554 361 8 86063 86222 628 1 wp 133 208 229 209 211 224 450 534 642 434 605 922 -1.9338 0.56548 -0.33079 0.6323 FALSE
17 106880 107040 364 8 85588 85723 625 1 wp 118 150 164 191 165 144 81 68 50 68 57 63 0.7571 0.26031 -0.011823 0.96765 FALSE
17 107056 107192 365 8 85429 85563 624 1 wp 158 136 205 166 174 159 59 55 30 40 42 29 1.4339 -0.023197 0.067152 0.83107 FALSE
17 107204 107362 366 8 85269 85419 623 1 wp 161 286 316 243 242 231 72 72 45 35 44 55 1.6377 -0.14912 0.11597 0.73872 FALSE
17 107365 107515 367 8 85110 85254 622 1 wp 141 232 226 193 218 200 38 37 34 38 24 23 2.0814 -0.03026 0.10435 0.7618 FALSE
17 107503 107635 368 8 84990 85119 621 1 wp 113 187 224 205 200 184 34 39 27 36 31 34 2.004 0.34967 -0.12352 0.70297 FALSE
17 107643 107800 369 8 84828 84978 620 1 wp 122 141 209 176 175 167 29 26 28 29 21 25 2.1157 0.18075 0.011889 0.97349 FALSE
17 107810 107976 370 8 84658 84815 618 1 wp 104 155 184 137 166 166 27 34 38 22 33 28 1.7632 0.069244 0.071038 0.84104 FALSE
17 107943 108097 371 8 84534 84650 617 1 wp 112 164 153 142 163 150 39 24 37 27 27 17 1.7267 -0.16473 0.28757 0.43288 FALSE
17 108121 108279 373 8 84345 84504 616 1 wp 134 187 193 159 164 178 44 41 41 34 36 34 1.653 0.054554 -0.044692 0.88911 FALSE
17 108290 108438 374 8 84187 84333 615 1 wp 193 176 230 191 210 183 64 77 61 49 54 46 1.197 -0.10612 0.10545 0.72151 FALSE
17 108458 108592 376 8 84016 84176 614 1 wp 209 110 158 192 180 194 53 39 40 45 41 27 1.5165 0.11518 0.14507 0.77971 FALSE
17 108873 109025 378 8 83608 83754 612 1 wp 188 278 304 221 284 179 469 570 448 440 447 468 -1.3361 0.19379 -0.32735 0.32666 FALSE
17 109038 109206 379 8 83428 83587 611 1 wp 169 226 245 238 221 206 538 629 514 485 670 631 -1.7751 0.42159 -0.32391 0.36582 FALSE
17 109197 109348 380 8 83280 83431 610 1 wp 129 124 155 125 145 121 251 232 189 212 194 241 -1.0833 0.28062 -0.30734 0.3219 FALSE
17 109359 109501 381 8 83133 83271 609 1 wp 134 239 267 228 231 209 188 210 243 160 225 300 -0.42247 0.40175 -0.28122 0.52798 FALSE
17 109511 109663 382 8 82968 83116 608 1 wp 122 144 199 179 159 165 77 66 70 48 66 83 0.73793 0.21788 -0.049235 0.86469 FALSE
17 109680 109836 383 8 82796 82948 607 1 wp 118 218 278 243 240 213 87 68 73 58 57 81 1.0269 0.10987 0.13814 0.67062 FALSE
17 109856 109998 384 8 82633 82792 606 1 wp 87 164 172 143 132 145 46 35 24 21 25 30 1.6409 -0.11556 0.16575 0.68417 FALSE
17 110023 110162 385 8 82469 82606 605 1 wp 145 160 201 195 175 200 28 36 37 39 33 37 1.9398 0.43143 -0.20998 0.51463 FALSE
17 110174 110314 386 8 82328 82458 604 1 wp 167 213 239 199 271 222 50 32 24 31 32 26 2.1867 0.097347 0.10522 0.74446 FALSE
17 110515 110675 387 8 81973 82115 603 1 wp 142 197 180 177 162 170 173 211 162 342 719 330 -0.4417 1.7066 -1.6989 0.10507 FALSE
17 110985 111180 391 8 81488 81644 600 1 wp 133 210 232 197 198 170 1088 1498 1280 1011 1655 2069 -3.1533 0.61214 -0.58694 0.39749 FALSE
17 112559 112706 412 8 79910 80068 581 1 wp 116 199 220 241 205 217 85 92 87 70 49 66 0.62508 -0.19354 0.56003 0.056568 FALSE
17 112923 113096 415 8 79543 79687 579 1 wp 188 117 190 137 168 142 55 27 36 28 16 13 1.715 -0.71382 0.59531 0.19918 FALSE
17 113185 113339 416 8 79290 79445 578 1 wp 203 212 273 217 231 224 570 641 511 587 543 594 -1.702 0.33011 -0.31836 0.36047 FALSE
17 113368 113494 417 8 79139 79283 577 1 wp 152 225 256 243 243 226 712 812 689 696 717 899 -2.1979 0.38618 -0.16452 0.66109 FALSE
17 113690 113846 419 8 78792 78940 575 1 wp 188 199 248 219 214 208 377 370 287 331 262 306 -1.0712 0.13192 -0.075507 0.81097 FALSE
17 113844 113981 420 8 78653 78785 574 1 wp 155 199 234 193 220 188 213 280 234 209 182 302 -0.69815 0.24304 -0.16599 0.62242 FALSE
17 114004 114158 421 8 78493 78626 573 1 wp 171 178 207 164 177 175 130 111 84 81 65 78 0.4187 -0.19598 0.12693 0.66145 FALSE
17 114164 114300 422 8 78332 78464 572 1 wp 190 210 269 232 234 188 84 88 52 65 35 47 1.2147 -0.26906 0.27707 0.35549 FALSE
17 114491 114647 424 8 78001 78127 570 1 wp 210 189 238 177 182 189 43 23 22 21 26 11 2.5032 -0.25167 0.072308 0.83636 FALSE
17 114659 114787 425 8 77848 77979 569 1 wp 199 244 253 251 270 233 44 21 29 25 23 21 2.5271 -0.10748 0.257 0.44679 FALSE
17 114817 114964 427 8 77672 77838 568 1 wp 146 158 209 173 175 157 31 18 23 17 11 16 2.4579 -0.37825 0.40117 0.3059 FALSE
17 115116 115256 429 8 77378 77517 566 1 wp 186 205 214 247 248 165 30 16 11 12 13 14 3.061 -0.19921 0.34548 0.37505 FALSE
17 115284 115414 430 8 77218 77368 565 1 wp 181 159 217 227 207 191 25 20 8 20 8 18 3.0409 0.13907 0.06407 0.86895 FALSE
17 115422 115580 432 8 77066 77232 564 1 wp 188 142 174 175 203 142 16 7 12 19 17 14 3.4978 0.85012 -0.79205 0.08363 FALSE
17 115592 115750 434 8 76884 77036 562 1 wp 214 203 282 237 234 251 32 31 27 20 26 13 2.5841 -0.27061 0.36577 0.28983 FALSE
17 116084 116236 439 8 76411 76544 556 1 wp 151 138 194 122 147 116 26 11 9 12 9 7 3.0399 -0.36315 0.074621 0.87756 FALSE
17 116266 116420 441 8 76196 76360 554 1 wp 160 149 217 157 163 181 25 23 18 20 11 14 2.6226 -0.2185 0.20076 0.60997 FALSE
17 116429 116588 442 8 76062 76200 552 1 wp 167 203 230 183 191 171 30 26 17 22 15 12 2.6764 -0.23371 0.13563 0.71476 FALSE
17 116596 116742 445 8 75889 76040 550 1 wp 165 133 188 180 176 130 24 13 9 19 9 8 3.0509 -0.0079872 0.03606 0.93456 FALSE
17 117155 117312 450 8 75339 75477 544 1 wp 250 276 345 242 253 233 31 40 21 17 22 23 2.876 -0.22724 0.012506 0.97133 FALSE
17 117329 117478 451 8 75177 75283 542 1 wp 163 177 207 183 210 196 31 19 18 25 14 14 2.6473 -0.021168 0.1678 0.65031 FALSE
17 117496 117654 452 8 74976 75134 541 1 wp 262 255 284 279 293 233 54 33 25 24 28 20 2.4955 -0.28444 0.31558 0.34916 FALSE
17 117685 117832 453 8 74797 74945 540 1 wp 234 96 150 65 94 69 25 9 6 18 3 5 3.3211 -0.25433 -0.83032 0.4761 FALSE
17 117974 118139 454 8 74493 74651 539 1 wp 204 194 255 186 172 234 708 555 391 417 419 328 -1.6885 -0.14539 0.057103 0.86241 FALSE
17 118144 118292 455 8 74342 74488 538 1 wp 144 232 242 170 223 227 776 823 616 541 778 683 -2.2187 0.20121 -0.14039 0.70622 FALSE
17 118302 118455 456 8 74180 74328 537 1 wp 148 207 252 193 243 199 771 903 690 554 811 842 -2.3504 0.23869 -0.12131 0.76723 FALSE
17 118465 118615 457 8 74021 74163 536 1 wp 165 237 305 206 230 191 710 820 653 470 710 798 -2.0237 0.19235 -0.30795 0.47854 FALSE
17 118631 118761 458 8 73869 74005 535 1 wp 131 198 197 137 203 179 367 440 364 241 318 436 -1.5382 0.089526 -0.063673 0.88168 FALSE
17 118797 118943 459 8 73726 73861 534 1 wp 128 160 211 180 170 148 188 186 160 104 110 292 -0.48712 0.23981 -0.19021 0.77344 FALSE
17 118943 119099 460 8 73565 73710 533 1 wp 140 115 180 189 173 139 100 65 47 56 45 92 0.68485 0.21286 0.02951 0.9298 FALSE
17 119108 119292 461 8 73377 73513 532 1 wp 169 103 154 91 142 74 49 19 19 32 11 5 1.9761 -0.50093 0.032053 0.96188 FALSE
17 119376 119530 462 8 73101 73251 531 1 wp 163 261 295 219 183 276 766 854 762 663 1007 998 -2.1266 0.49453 -0.50601 0.2733 FALSE
17 119534 119692 463 8 72940 73099 530 1 wp 134 209 257 249 228 203 643 756 714 632 739 946 -2.2264 0.44834 -0.20991 0.59788 FALSE
17 119705 119861 464 8 72772 72926 529 1 wp 215 219 290 260 247 251 791 820 741 755 666 734 -2.0837 0.1966 -0.083386 0.82431 FALSE
17 119872 120033 465 8 72600 72759 528 1 wp 102 92 134 103 118 105 199 194 143 195 112 142 -1.0761 0.076083 -0.041154 0.88928 FALSE
17 120028 120180 466 8 72455 72596 527 1 wp 156 227 263 207 231 180 208 238 180 159 124 200 -0.33849 -0.04963 0.032477 0.91649 FALSE
17 120192 120348 467 8 72312 72444 526 1 wp 166 158 196 162 151 166 115 75 45 78 41 64 0.80792 -0.0078671 -0.070096 0.81698 FALSE
17 120354 120490 468 8 72143 72277 525 1 wp 117 156 177 183 152 146 47 23 24 22 19 27 1.8964 -0.12268 0.26351 0.47101 FALSE
17 120828 120973 471 8 71661 71805 520 1 wp 164 142 217 194 219 175 29 26 18 17 15 12 2.4726 -0.38922 0.59982 0.11444 FALSE
17 121933 122108 483 8 70520 70697 507 1 wp 154 162 214 191 197 195 29 18 11 17 15 17 2.8317 0.10452 0.080644 0.83425 FALSE
17 122117 122262 484 8 70345 70512 505 1 wp 188 210 275 248 264 225 24 18 16 9 17 21 3.1635 0.036453 0.13988 0.70902 FALSE
17 122557 122676 489 8 69956 70076 502 1 wp 127 127 164 169 147 133 20 10 8 9 15 9 3.1035 0.15092 -0.0092093 0.98477 FALSE
17 122623 122771 490 8 69864 70006 501 1 wp 156 151 193 196 150 166 24 22 10 12 20 11 2.8038 -0.027771 0.10331 0.79983 FALSE
17 123047 123193 496 8 69396 69548 495 1 wp 158 130 183 149 126 117 22 17 10 9 16 12 2.9124 -0.052338 -0.17794 0.69761 FALSE
17 123217 123370 498 8 69268 69434 494 1 wp 136 172 250 207 186 228 31 22 16 24 14 12 2.6366 -0.12078 0.34665 0.4119 FALSE
17 123385 123546 500 8 69089 69250 492 1 wp 196 176 219 200 194 193 37 34 22 32 12 25 2.3135 -0.095647 0.12076 0.72182 FALSE
17 123610 123756 501 8 68878 69017 490 1 wp 174 90 142 137 140 83 20 16 11 23 14 11 2.7837 0.37679 -0.55259 0.42967 FALSE
17 123790 123932 503 8 68700 68860 489 1 wp 131 145 180 156 148 128 87 62 52 60 39 46 0.81936 -0.13078 0.093128 0.75754 FALSE
17 123940 124098 504 8 68533 68694 488 1 wp 230 174 227 169 193 198 218 170 143 155 137 168 -0.097313 0.13428 -0.27534 0.36774 FALSE
17 124128 124272 505 8 68384 68528 487 1 wp 135 166 228 179 194 192 336 359 324 281 349 348 -1.3426 0.27009 -0.11562 0.71524 FALSE
17 124287 124433 507 8 68178 68375 486 1 wp 187 79 154 150 150 115 215 170 109 246 143 125 -0.55409 0.41084 -0.41846 0.43946 FALSE
17 124449 124607 508 8 68029 68179 485 1 wp 200 202 269 195 249 162 257 310 202 242 217 223 -0.56623 0.16495 -0.27808 0.37708 FALSE
17 124693 124835 509 8 67810 67929 484 1 wp 190 133 182 118 160 132 93 85 70 58 34 37 0.6739 -0.6114 0.33486 0.33099 FALSE
17 124843 124995 510 8 67662 67790 483 1 wp 195 207 239 193 208 183 121 140 94 72 54 44 0.49029 -0.72533 0.62601 0.035218 FALSE
17 125024 125165 513 8 67461 67604 481 1 wp 178 170 201 193 186 169 94 82 58 53 44 33 0.8782 -0.50269 0.53172 0.072011 FALSE
17 125121 125250 514 8 67383 67512 480 1 wp 99 106 145 129 140 119 59 59 42 23 27 19 0.757 -0.86932 1.0642 0.0045241 FALSE
17 125363 125531 516 8 67116 67270 477 1 wp 124 238 273 224 201 184 108 105 91 61 96 87 0.66712 0.02351 -0.022222 0.94886 FALSE
17 125541 125696 517 8 66935 67096 476 1 wp 161 212 224 213 197 208 150 146 137 124 127 163 0.086017 0.26135 -0.1674 0.5794 FALSE
17 125877 126033 519 8 66598 66746 474 1 wp 173 240 288 263 198 206 391 439 417 401 434 487 -1.2304 0.40328 -0.42197 0.19702 FALSE
17 126050 126195 520 8 66440 66588 473 1 wp 182 276 261 241 243 232 556 656 596 637 683 837 -1.7162 0.57223 -0.53792 0.13911 FALSE
17 126198 126357 521 8 66286 66432 472 1 wp 178 202 272 223 270 196 527 574 421 627 462 508 -1.6022 0.40076 -0.2769 0.41463 FALSE
17 126654 126819 522 8 65835 65955 471 1 wp 296 232 303 201 277 201 539 450 255 364 270 255 -0.90821 -0.12249 -0.14763 0.6773 FALSE
17 127000 127151 524 8 65482 65649 469 1 wp 170 241 288 216 263 205 858 928 759 789 786 1034 -2.2531 0.36286 -0.34483 0.37705 FALSE
17 127483 127634 528 8 65009 65147 466 1 wp 110 143 194 169 161 207 233 239 226 151 146 242 -1.0425 -0.055842 0.39051 0.27129 FALSE
17 127636 127794 529 8 64839 64996 465 1 wp 132 200 232 201 163 202 159 150 102 93 77 124 0.085194 -0.14336 0.20901 0.47883 FALSE
17 127806 127964 530 8 64693 64827 464 1 wp 168 198 259 200 226 184 110 95 90 43 44 80 0.70165 -0.49233 0.50419 0.088337 FALSE
17 127950 128108 532 8 64527 64681 463 1 wp 170 145 184 157 176 154 61 43 47 43 35 34 1.3633 -0.097344 0.093259 0.76588 FALSE
17 128122 128256 533 8 64388 64516 462 1 wp 144 145 193 159 153 143 57 29 15 16 25 25 1.9114 -0.24654 0.20659 0.56947 FALSE
17 128268 128414 534 8 64218 64372 461 1 wp 155 144 190 171 181 144 30 24 15 15 13 20 2.4686 -0.17992 0.23456 0.55101 FALSE
17 128391 128542 536 8 64092 64242 460 1 wp 107 197 202 172 198 159 31 24 15 14 22 12 2.4862 -0.18731 0.30091 0.48737 FALSE
17 128743 128893 541 8 63744 63892 456 1 wp 196 246 272 277 262 218 28 24 24 18 20 23 2.8602 0.016358 0.10498 0.76464 FALSE
17 128912 129064 542 8 63578 63716 455 1 wp 182 196 287 219 203 219 46 28 31 31 26 18 2.2838 -0.14634 0.15128 0.64585 FALSE
17 129058 129198 543 8 63411 63577 454 1 wp 151 129 177 178 194 169 27 10 14 24 16 21 2.8057 0.59797 -0.31869 0.41773 FALSE
17 129216 129377 545 8 63265 63424 453 1 wp 139 154 172 166 180 149 19 21 13 21 11 11 2.7726 0.034032 0.089126 0.83169 FALSE
17 129377 129526 546 8 63126 63286 451 1 wp 149 141 210 185 196 158 22 25 17 15 10 11 2.5905 -0.49526 0.64777 0.11277 FALSE
17 129528 129668 547 8 62964 63100 450 1 wp 161 192 193 162 191 190 25 27 21 17 20 16 2.5413 -0.12507 0.15381 0.67808 FALSE
17 130448 130607 557 8 62057 62184 438 1 wp 150 137 189 161 158 132 24 19 22 18 6 11 2.4982 -0.56922 0.52858 0.21737 FALSE
17 130605 130749 558 8 61886 62021 436 1 wp 163 175 230 161 158 164 33 32 14 26 11 20 2.4856 -0.12797 -0.056629 0.87773 FALSE
17 130788 130950 560 8 61689 61844 435 1 wp 131 162 208 204 189 179 43 32 32 32 30 16 1.849 -0.11713 0.35873 0.28467 FALSE
17 130915 131075 561 8 61577 61741 434 1 wp 125 131 166 154 183 158 36 26 40 34 34 29 1.665 0.25143 0.020057 0.95347 FALSE
17 131114 131238 562 8 61387 61521 433 1 wp 149 183 197 251 233 205 73 66 57 78 56 79 1.0654 0.45021 -0.033077 0.91067 FALSE
17 131803 131957 568 8 60678 60829 429 1 wp 182 179 254 183 198 190 381 434 381 454 412 533 -1.349 0.54503 -0.60269 0.06473 FALSE
17 132257 132408 570 8 60224 60358 427 1 wp 183 163 180 176 197 114 405 400 281 433 259 246 -1.3884 0.12512 -0.22932 0.58056 FALSE
17 132422 132564 571 8 60069 60205 426 1 wp 197 184 221 230 238 171 595 639 588 558 561 695 -1.9721 0.31402 -0.20516 0.55974 FALSE
17 132588 132726 572 8 59908 60040 425 1 wp 177 171 187 158 183 155 279 268 247 267 215 239 -0.9332 0.18566 -0.26927 0.39367 FALSE
17 132733 132889 573 8 59745 59896 424 1 wp 173 214 276 217 252 221 218 216 177 207 173 241 -0.26444 0.35223 -0.24295 0.43832 FALSE
17 132905 133037 574 8 59601 59728 423 1 wp 156 198 204 214 229 163 144 108 73 96 84 107 0.43331 0.17245 -0.024527 0.93352 FALSE
17 133070 133192 575 8 59419 59561 422 1 wp 162 264 297 258 248 263 82 88 50 61 57 82 1.3447 0.20624 -0.058317 0.84786 FALSE
17 133218 133350 576 8 59280 59417 421 1 wp 98 118 174 146 139 135 35 22 15 22 22 18 2.0658 0.13827 0.029519 0.94314 FALSE
17 133521 133679 578 8 58981 59114 418 1 wp 123 237 231 201 221 203 51 40 56 26 47 40 1.6078 -0.053749 0.18705 0.64396 FALSE
17 133896 134042 582 8 58590 58744 413 1 wp 166 175 219 193 208 194 37 39 38 24 31 25 1.9193 -0.17945 0.30928 0.34335 FALSE
17 134066 134216 583 8 58407 58562 412 1 wp 169 250 282 229 261 207 51 57 57 30 30 40 1.6964 -0.40021 0.43807 0.16048 FALSE
17 134266 134410 584 8 58229 58364 411 1 wp 162 221 224 200 224 222 63 67 43 42 46 43 1.449 -0.057934 0.19046 0.52741 FALSE
17 134418 134557 585 8 58079 58213 410 1 wp 227 140 194 173 185 120 57 39 29 43 23 34 1.8414 0.022959 -0.25026 0.62026 FALSE
17 134660 134819 586 8 57822 57970 409 1 wp 122 162 183 170 142 167 319 415 315 408 549 454 -1.5523 0.76357 -0.67445 0.09778 FALSE
17 134828 134991 587 8 57649 57806 408 1 wp 136 159 200 199 162 189 507 680 532 595 726 767 -2.186 0.607 -0.40176 0.25886 FALSE
17 134995 135157 588 8 57476 57620 407 1 wp 133 243 289 235 258 229 902 1335 961 1066 1498 1606 -2.6735 0.71223 -0.5281 0.29455 FALSE
17 135174 135322 589 8 57315 57457 406 1 wp 149 213 234 243 218 209 649 797 705 557 606 709 -2.246 0.11795 0.098168 0.7858 FALSE
17 135322 135472 590 8 57143 57285 405 1 wp 87 117 150 184 156 156 258 298 283 234 222 311 -1.6467 0.18379 0.35775 0.26028 FALSE
17 135678 135845 592 8 56801 56959 402 1 wp 160 192 260 226 244 209 138 144 122 89 89 87 0.21146 -0.27668 0.47831 0.10982 FALSE
17 135852 136015 593 8 56615 56761 400 1 wp 169 110 194 146 137 117 65 53 36 47 22 21 1.2654 -0.43245 0.22659 0.56921 FALSE
17 136028 136188 594 8 56453 56605 399 1 wp 127 158 163 139 141 167 138 106 93 104 67 83 0.051379 -0.072547 0.11384 0.68932 FALSE
17 136196 136346 595 8 56287 56431 398 1 wp 195 235 278 247 276 213 294 348 259 200 233 263 -0.72496 -0.038541 0.13336 0.67171 FALSE
17 136352 136512 596 8 56128 56278 397 1 wp 147 177 203 176 169 167 272 287 208 197 211 185 -0.90919 -0.028173 0.030128 0.92331 FALSE
17 136737 136879 598 8 55733 55893 395 1 wp 116 156 159 149 168 157 303 336 323 302 529 441 -1.5449 0.7346 -0.55676 0.31904 FALSE
17 136885 137039 599 8 55595 55749 394 1 wp 147 204 239 176 191 167 254 361 361 275 440 475 -1.1405 0.59586 -0.68961 0.1926 FALSE
17 137145 137289 600 8 55350 55490 393 1 wp 201 196 252 217 235 204 461 661 476 565 617 649 -1.6792 0.52352 -0.47036 0.17666 FALSE
17 138724 138860 612 8 53775 53911 379 1 wp 156 162 238 206 194 179 140 95 85 108 79 101 0.42655 0.18879 -0.079067 0.78725 FALSE
17 139042 139209 614 8 53444 53590 377 1 wp 162 253 269 211 205 256 370 405 338 324 367 436 -1.0879 0.34711 -0.31263 0.32771 FALSE
17 139216 139366 615 8 53270 53411 376 1 wp 203 191 246 205 197 183 369 422 342 328 303 380 -1.1983 0.16053 -0.2532 0.425 FALSE
17 139384 139537 616 8 53111 53239 375 1 wp 210 235 267 199 211 199 329 378 277 318 329 279 -0.83475 0.25082 -0.43755 0.16586 FALSE
17 139818 139970 618 8 52662 52818 372 1 wp 158 230 243 220 210 212 64 54 49 57 45 59 1.5449 0.27975 -0.20767 0.48795 FALSE
17 140276 140423 625 8 52207 52365 365 1 wp 113 154 184 159 181 183 41 37 25 37 19 29 1.7594 0.059385 0.20859 0.54325 FALSE
17 140585 140737 630 8 51891 52048 360 1 wp 140 201 240 252 241 203 48 49 39 28 21 41 1.7137 -0.2654 0.57455 0.068559 FALSE
17 140894 141043 633 8 51533 51702 356 1 wp 109 122 142 164 153 158 44 39 19 25 27 25 1.5202 -0.050943 0.44204 0.23067 FALSE
17 141071 141209 634 8 51426 51557 355 1 wp 148 138 169 147 175 167 74 43 29 23 19 19 1.2995 -0.90254 1.0432 0.0027088 FALSE
17 141221 141375 635 8 51254 51402 354 1 wp 173 218 267 198 196 191 93 76 49 61 35 39 1.2314 -0.34634 0.22674 0.44696 FALSE
17 141380 141511 636 8 51097 51239 353 1 wp 130 215 229 218 164 194 144 99 101 75 87 108 0.36232 -0.0099876 0.07082 0.81642 FALSE
17 141681 141852 638 8 50771 50945 351 1 wp 110 164 205 174 145 226 216 228 197 120 143 217 -0.81633 -0.091927 0.35528 0.36604 FALSE
17 141865 142009 639 8 50611 50761 350 1 wp 132 199 227 220 165 197 342 388 357 205 274 422 -1.361 0.04692 0.073031 0.8792 FALSE
17 142026 142165 640 8 50452 50595 349 1 wp 181 229 281 201 260 199 650 634 605 459 474 626 -1.8409 0.045318 -0.066184 0.84876 FALSE
17 142179 142342 641 8 50279 50437 348 1 wp 120 218 232 177 168 210 802 889 775 603 829 910 -2.5101 0.25498 -0.2262 0.57007 FALSE
17 142351 142491 642 8 50136 50286 347 1 wp 160 302 327 278 242 251 1396 1692 1646 987 2122 1900 -2.9994 0.4089 -0.37889 0.61069 FALSE
17 142502 142654 643 8 49968 50118 346 1 wp 193 261 366 287 239 236 1335 1523 1248 968 1443 1410 -2.7269 0.232 -0.27296 0.54128 FALSE
17 142660 142818 644 8 49806 49960 345 1 wp 161 231 294 221 204 217 809 799 701 538 880 764 -2.1458 0.26079 -0.29229 0.51881 FALSE
17 142956 143110 645 8 49511 49646 344 1 wp 173 197 252 203 187 187 665 544 435 402 525 487 -1.768 0.13629 -0.19557 0.56027 FALSE
17 143125 143273 646 8 49349 49497 343 1 wp 127 246 294 229 203 217 950 981 952 668 1090 1208 -2.526 0.36862 -0.33477 0.53296 FALSE
17 143279 143435 647 8 49174 49343 342 1 wp 118 204 242 191 183 184 747 764 713 526 597 727 -2.3826 0.058396 -0.0095418 0.97888 FALSE
17 143433 143600 648 8 49025 49161 341 1 wp 161 212 239 218 184 172 611 647 523 365 406 681 -1.9196 0.031816 -0.080686 0.86081 FALSE
17 143613 143773 649 8 48872 49029 340 1 wp 155 213 326 270 244 209 422 452 393 251 298 508 -1.28 0.059916 0.067714 0.88493 FALSE
17 144355 144515 653 8 48118 48274 334 1 wp 189 197 245 191 228 186 57 41 44 38 36 36 1.7822 -0.03342 0.010568 0.97268 FALSE
17 144713 144881 655 8 47770 47918 330 1 wp 177 225 250 234 219 169 104 94 100 56 83 62 0.74806 -0.23472 0.20216 0.49612 FALSE
17 144902 145052 657 8 47581 47725 328 1 wp 142 147 195 151 151 163 86 52 73 60 80 54 0.8184 0.21559 -0.22419 0.43864 FALSE
17 145058 145218 658 8 47410 47548 327 1 wp 182 198 237 199 177 155 111 80 93 78 123 64 0.74461 0.24539 -0.4255 0.20685 FALSE
17 145229 145385 659 8 47247 47397 326 1 wp 191 132 189 149 148 135 71 32 38 53 52 34 1.5183 0.33312 -0.55166 0.14585 FALSE
17 145456 145604 660 8 47017 47169 325 1 wp 174 122 168 127 144 97 49 23 18 31 32 18 2.0401 0.21659 -0.53591 0.22879 FALSE
17 147283 147445 681 8 45190 45361 308 1 wp 138 162 219 197 184 165 524 610 452 486 746 951 -1.9977 0.79783 -0.6727 0.25429 FALSE
17 148431 148591 683 8 44041 44200 306 1 wp 108 221 227 198 174 179 29 45 38 42 125 92 1.9023 1.5472 -1.4985 0.010086 FALSE
17 148592 148748 684 8 43916 44051 305 1 wp 143 186 216 159 144 135 31 32 36 40 90 61 2.0708 1.2856 -1.5551 4.393e-05 FALSE
17 151287 151425 695 8 41175 41336 297 1 wp 158 187 204 191 167 179 405 429 306 441 501 433 -1.4165 0.61624 -0.60712 0.06086 FALSE
17 151452 151584 697 8 41044 41194 296 1 wp 150 198 227 206 181 188 732 824 733 764 1082 942 -2.3831 0.61644 -0.56684 0.19279 FALSE
17 152233 152392 706 8 40230 40406 289 1 wp 118 161 231 222 181 189 678 771 886 278 841 553 -2.6261 -0.15199 0.4371 0.60827 FALSE
17 153244 153358 718 8 39266 39380 275 1 wp 72 96 128 92 82 111 33 39 37 27 49 38 1.0422 0.39771 -0.38329 0.36097 FALSE
17 153611 153737 722 8 38872 39000 272 1 wp 145 103 124 118 110 100 40 20 17 11 15 6 1.9486 -0.90316 0.73632 0.13721 FALSE
17 153953 154103 725 8 38527 38672 270 1 wp 144 149 186 149 187 160 44 25 15 22 15 19 2.1632 -0.23211 0.32227 0.3906 FALSE
17 155011 155139 735 8 37487 37613 255 1 wp 132 169 180 175 175 165 95 57 54 42 26 37 0.86576 -0.6311 0.76978 0.011719 FALSE
17 155319 155464 737 8 37140 37299 252 1 wp 122 124 173 145 163 139 176 177 106 124 104 117 -0.49328 -0.064613 0.20327 0.48553 FALSE
17 155624 155778 739 8 36851 36995 249 1 wp 127 105 162 157 133 146 505 570 407 483 368 516 -2.2831 0.21249 -0.018801 0.95446 FALSE
17 155966 156108 741 8 36521 36660 247 1 wp 158 232 252 280 220 212 947 1277 993 943 1210 1287 -2.7158 0.42377 -0.22809 0.59079 FALSE
17 156114 156277 742 8 36349 36506 246 1 wp 187 241 303 251 286 206 843 950 705 758 944 985 -2.1562 0.44432 -0.37595 0.33833 FALSE
17 156572 156708 744 8 35923 36049 244 1 wp 132 204 247 171 208 187 137 147 145 104 85 125 0.041488 -0.13524 0.15054 0.61195 FALSE
17 156716 156873 745 8 35755 35909 243 1 wp 81 191 177 194 147 160 138 171 161 81 107 151 -0.47231 -0.15695 0.37342 0.3912 FALSE
17 157153 157272 749 8 35357 35477 240 1 wp 93 151 199 175 170 121 504 586 549 363 343 522 -2.3025 -0.10568 0.23583 0.54075 FALSE
17 157285 157443 750 8 35185 35344 239 1 wp 110 220 229 152 159 184 940 1148 1240 782 921 1276 -2.9952 0.14171 -0.24799 0.65276 FALSE
17 157453 157597 751 8 35030 35172 238 1 wp 93 173 211 168 150 155 1012 1227 1407 829 1078 1384 -3.3696 0.15226 -0.092667 0.87732 FALSE
17 157606 157766 752 8 34861 35018 237 1 wp 75 158 159 176 166 166 729 820 834 624 873 872 -3.0147 0.31081 0.12325 0.78697 FALSE
17 157771 157915 753 8 34713 34857 236 1 wp 162 197 243 200 193 173 664 700 634 639 698 743 -2.1196 0.3842 -0.42678 0.23913 FALSE
17 158072 158228 754 8 34407 34562 235 1 wp 145 192 206 185 160 161 556 626 486 484 568 534 -1.9943 0.26397 -0.32288 0.34267 FALSE
17 158238 158374 755 8 34256 34392 234 1 wp 135 189 259 211 192 196 950 1131 934 782 924 1116 -2.7752 0.23001 -0.12459 0.75766 FALSE
17 158410 158551 756 8 34081 34219 233 1 wp 159 195 209 191 188 203 973 1164 968 748 813 1095 -2.8427 0.096201 -0.0046873 0.99068 FALSE
17 158569 158723 757 8 33909 34060 232 1 wp 127 190 206 177 147 200 764 795 849 473 605 861 -2.6045 -0.0007975 0.065532 0.89847 FALSE
17 158714 158876 758 8 33760 33915 231 1 wp 96 140 184 164 134 153 398 357 363 271 275 418 -1.8135 0.10645 0.062351 0.86302 FALSE
17 158877 159023 759 8 33607 33754 230 1 wp 94 167 164 162 117 181 239 235 191 151 138 223 -1.0236 -0.048283 0.22493 0.50473 FALSE
17 159034 159196 760 8 33435 33593 229 1 wp 110 171 194 175 174 219 140 138 136 91 63 119 -0.19544 -0.28728 0.60963 0.069615 FALSE
17 159509 159657 763 8 32976 33114 226 1 wp 82 135 161 162 143 177 56 43 30 18 14 31 1.1784 -0.69023 1.1088 0.0067774 FALSE
17 159698 159852 764 8 32780 32935 225 1 wp 128 262 297 250 204 205 56 61 51 32 33 52 1.6305 -0.19619 0.20304 0.64874 FALSE
17 160237 160380 770 8 32264 32391 219 1 wp 111 218 270 199 204 227 51 47 48 30 29 50 1.6266 -0.10112 0.25309 0.57682 FALSE
17 160433 160561 771 8 32067 32216 217 1 wp 141 184 227 216 175 170 55 55 43 41 21 43 1.473 -0.21462 0.28734 0.35219 FALSE
17 160838 160996 773 8 31633 31793 215 1 wp 170 217 276 203 191 179 500 518 603 457 381 653 -1.702 0.17613 -0.3334 0.4709 FALSE
17 161037 161185 774 8 31471 31613 214 1 wp 170 260 281 239 253 195 412 506 557 435 591 788 -1.4662 0.60137 -0.60743 0.26318 FALSE
17 161196 161358 775 8 31268 31427 213 1 wp 183 139 183 172 190 135 142 85 80 153 86 101 0.37733 0.48847 -0.4929 0.1605 FALSE
17 161544 161699 778 8 30927 31073 211 1 wp 185 287 318 218 276 219 313 298 270 240 295 299 -0.54389 0.25544 -0.35482 0.25959 FALSE
17 161739 161918 779 8 30714 30866 210 1 wp 134 189 209 191 173 204 294 278 287 209 286 267 -1.0813 0.15621 -0.0073563 0.98144 FALSE
17 161922 162068 780 8 30562 30709 209 1 wp 103 188 216 163 160 164 225 278 260 205 341 287 -1.0031 0.45381 -0.44554 0.34909 FALSE
17 162073 162216 781 8 30416 30555 208 1 wp 151 220 264 215 253 188 247 269 236 179 277 232 -0.63816 0.20833 -0.11293 0.73791 FALSE
17 162624 162780 784 8 29851 30004 205 1 wp 183 148 179 147 169 144 204 140 129 194 121 131 -0.2357 0.25339 -0.37872 0.21561 FALSE
17 162798 162952 785 8 29678 29837 204 1 wp 174 181 217 187 167 194 127 101 90 85 96 125 0.48425 0.28356 -0.30122 0.30498 FALSE
17 162962 163110 786 8 29518 29668 203 1 wp 169 217 287 202 200 223 93 72 69 54 81 85 1.1415 0.25271 -0.29784 0.31614 FALSE
17 163126 163288 787 8 29368 29499 202 1 wp 148 125 168 158 131 141 37 23 19 32 15 24 2.1286 0.1853 -0.18404 0.63058 FALSE
17 163300 163438 788 8 29191 29326 201 1 wp 161 168 233 170 171 195 27 23 25 25 10 21 2.5248 -0.096983 0.083924 0.81859 FALSE
17 163629 163777 790 8 28856 28998 199 1 wp 198 119 149 135 172 132 21 15 13 11 14 11 2.9236 -0.09501 0.01048 0.98681 FALSE
17 163797 163953 791 8 28686 28827 198 1 wp 191 162 194 176 165 119 32 21 24 31 23 14 2.4733 0.1564 -0.38783 0.28991 FALSE
17 163973 164125 792 8 28502 28655 197 1 wp 213 283 353 270 303 234 54 75 57 45 65 79 1.8004 0.35297 -0.37835 0.22302 FALSE
17 164131 164287 793 8 28364 28496 196 1 wp 187 124 176 158 178 110 40 28 18 35 19 17 2.1713 0.074516 -0.19137 0.69302 FALSE
17 164849 165005 797 8 27620 27778 190 1 wp 223 174 248 237 217 192 290 292 310 294 287 296 -0.85042 0.29241 -0.25867 0.41215 FALSE
17 165020 165176 798 8 27470 27604 189 1 wp 177 146 201 114 186 150 76 74 60 88 67 74 0.95511 0.45775 -0.6422 0.0256 FALSE
17 165186 165328 799 8 27303 27449 188 1 wp 167 185 239 206 205 194 68 81 70 69 78 99 1.0481 0.494 -0.41349 0.15922 FALSE
17 165363 165521 802 8 27112 27267 185 1 wp 135 143 185 157 189 182 43 47 35 44 56 53 1.5167 0.63067 -0.39421 0.19971 FALSE
17 165538 165654 804 8 26947 27097 184 1 wp 121 185 189 188 247 229 49 40 44 53 110 95 1.5143 1.2976 -0.82542 0.047063 FALSE
17 165861 166034 807 8 26590 26762 181 1 wp 150 156 173 173 172 155 104 104 92 120 138 167 0.30842 0.83386 -0.74037 0.011862 FALSE
17 166064 166195 808 8 26437 26563 180 1 wp 159 254 290 242 233 227 225 311 348 287 507 576 -0.75748 0.93496 -0.87873 0.15132 FALSE
17 166203 166359 809 8 26258 26419 179 1 wp 195 265 277 252 195 232 158 194 215 209 316 395 -0.025255 1.0049 -1.0756 0.025828 FALSE
17 166501 166663 810 8 25966 26127 178 1 wp 202 183 258 213 200 202 327 438 362 427 379 515 -1.1974 0.54341 -0.56314 0.081788 FALSE
17 166674 166829 811 8 25819 25951 177 1 wp 180 128 176 133 154 144 428 496 394 427 322 429 -1.8081 0.15935 -0.29842 0.35431 FALSE
17 166839 166972 812 8 25665 25795 176 1 wp 90 169 190 172 161 156 425 556 528 435 551 563 -2.1652 0.35277 -0.16757 0.67885 FALSE
17 167000 167149 813 8 25481 25627 175 1 wp 103 157 158 150 122 153 377 410 466 368 416 532 -1.9867 0.37627 -0.29969 0.48043 FALSE
17 167153 167316 814 8 25313 25457 174 1 wp 124 172 236 159 171 144 225 250 221 179 168 220 -0.78972 0.025337 -0.13291 0.66839 FALSE
17 167511 167658 816 8 24970 25112 172 1 wp 184 209 266 216 243 191 51 48 51 47 33 55 1.7519 0.16937 -0.14728 0.6284 FALSE
17 168075 168231 822 8 24394 24542 165 1 wp 179 165 209 173 196 159 28 21 14 17 17 10 2.7793 -0.17125 0.13666 0.72671 FALSE
17 168236 168394 823 8 24226 24388 163 1 wp 139 130 154 161 160 144 13 12 10 15 10 6 3.2364 0.16036 0.0063597 0.98957 FALSE
17 168898 169042 829 8 23593 23725 155 1 wp 166 153 219 176 160 186 17 19 10 22 16 9 3.1811 0.37212 -0.36493 0.36987 FALSE
17 169049 169205 831 8 23418 23573 153 1 wp 125 178 214 163 190 191 24 34 21 14 21 26 2.329 -0.036677 0.16701 0.6449 FALSE
17 169213 169373 832 8 23264 23406 152 1 wp 162 154 211 163 139 107 26 23 9 23 10 13 2.8296 0.012291 -0.34304 0.40999 FALSE
17 169532 169682 834 8 22919 23067 149 1 wp 133 147 165 161 143 159 79 67 50 44 37 41 0.82553 -0.34224 0.44048 0.15145 FALSE
17 169846 170007 836 8 22635 22778 147 1 wp 160 184 209 171 166 161 260 208 222 138 118 143 -0.69447 -0.4651 0.35405 0.24694 FALSE
17 170166 170323 838 8 22275 22436 144 1 wp 144 148 170 133 144 132 383 414 335 342 356 321 -1.6611 0.18266 -0.32398 0.31066 FALSE
17 170336 170518 839 8 22107 22267 143 1 wp 158 187 208 166 156 158 403 509 432 330 408 476 -1.6651 0.17555 -0.33857 0.33091 FALSE
17 170860 170992 841 8 21631 21757 141 1 wp 140 86 106 92 109 76 24 23 19 16 11 14 1.9942 -0.35617 0.094176 0.87034 FALSE
17 171498 171650 846 8 21001 21129 136 1 wp 127 155 148 119 109 118 20 28 19 19 20 17 2.3209 0.075726 -0.3553 0.4122 FALSE
17 171987 172148 854 8 20459 20616 128 1 wp 172 173 215 208 202 183 68 43 32 29 21 43 1.6171 -0.27567 0.39582 0.20709 FALSE
17 172180 172336 855 8 20293 20421 127 1 wp 170 145 230 176 199 123 92 86 47 44 27 35 0.91689 -0.73878 0.64454 0.035662 FALSE
17 172341 172504 856 8 20117 20269 126 1 wp 110 155 162 163 159 155 128 117 111 54 77 98 -0.11417 -0.30426 0.50774 0.075295 FALSE
17 172471 172613 857 8 20013 20140 125 1 wp 103 147 171 143 131 162 250 209 224 111 149 167 -1.0871 -0.34797 0.45753 0.13121 FALSE
17 172621 172784 858 8 19840 19999 124 1 wp 96 219 234 195 174 197 472 542 602 280 388 593 -1.9854 -0.054767 0.17244 0.77401 FALSE
17 172772 172937 859 8 19660 19842 123 1 wp 120 188 199 149 180 176 583 785 701 472 645 765 -2.4306 0.17957 -0.13151 0.78562 FALSE
17 172976 173120 860 8 19499 19647 122 1 wp 117 146 196 163 155 155 532 559 443 381 427 519 -2.1271 0.1248 -0.024325 0.94115 FALSE
17 173150 173282 861 8 19345 19479 121 1 wp 152 208 229 181 197 222 606 605 454 482 572 611 -1.8695 0.34327 -0.26265 0.4442 FALSE
17 173919 174087 864 8 18542 18704 119 1 wp 185 153 213 168 169 154 33 39 33 39 22 18 2.0213 -0.083741 -0.046864 0.8898 FALSE
17 174114 174271 865 8 18356 18503 118 1 wp 177 233 311 214 266 251 45 42 28 27 20 23 2.2698 -0.37609 0.45587 0.16884 FALSE
17 174274 174424 866 8 18220 18348 117 1 wp 205 290 276 253 247 213 39 49 37 29 37 32 2.2561 -0.016101 -0.0631 0.84407 FALSE
17 174460 174604 867 8 18027 18153 116 1 wp 161 236 265 249 226 260 44 36 42 28 45 34 2.0541 0.14548 0.061731 0.85261 FALSE
17 174644 174794 869 8 17841 18001 115 1 wp 151 223 270 216 223 206 41 49 44 65 58 70 1.8729 0.85159 -0.79429 0.0084357 FALSE
17 174808 174978 870 8 17654 17816 114 1 wp 125 186 198 198 162 212 62 57 66 63 116 82 1.067 0.83054 -0.60447 0.1515 FALSE
17 174966 175108 872 8 17516 17643 112 1 wp 179 197 272 234 226 207 129 126 148 111 230 144 0.27906 0.59962 -0.50674 0.28952 FALSE
17 175129 175283 874 8 17347 17504 110 1 wp 184 203 283 240 225 203 250 306 313 241 448 355 -0.78561 0.58867 -0.54169 0.30898 FALSE
17 175294 175450 875 8 17176 17334 109 1 wp 127 145 198 174 171 187 280 311 304 221 363 353 -1.3308 0.39251 -0.15451 0.73048 FALSE
17 175627 175779 878 8 16851 17001 106 1 wp 140 186 212 189 178 162 344 331 346 303 425 398 -1.3164 0.46873 -0.44804 0.21397 FALSE
17 175852 176002 880 8 16631 16771 105 1 wp 154 202 261 189 193 180 265 278 249 214 298 316 -0.75409 0.39581 -0.47508 0.13257 FALSE
17 176536 176689 885 8 15934 16086 101 1 wp 143 161 252 207 184 161 393 439 304 351 396 509 -1.4184 0.48361 -0.43557 0.17451 FALSE
17 176721 176879 886 8 15781 15907 100 1 wp 135 203 231 193 161 173 347 527 457 423 525 627 -1.6344 0.55436 -0.60888 0.16823 FALSE
17 176898 177033 887 8 15594 15712 99 1 wp 118 157 206 147 147 107 241 182 145 181 169 188 -0.61132 0.26974 -0.48399 0.1104 FALSE
17 177333 177507 889 8 15098 15280 97 1 wp 129 132 153 136 145 119 15 11 14 16 14 6 3.0036 0.18077 -0.19969 0.68258 FALSE
17 177656 177800 891 8 14823 14962 94 1 wp 110 182 194 170 174 158 32 23 12 21 23 24 2.4953 0.37331 -0.27648 0.46008 FALSE
17 177807 177945 892 8 14681 14814 93 1 wp 127 184 234 199 207 180 25 31 26 20 31 25 2.342 0.22508 -0.065237 0.84933 FALSE
17 177968 178118 893 8 14500 14653 92 1 wp 138 161 210 190 180 172 27 30 25 18 37 27 2.2534 0.33986 -0.19979 0.56399 FALSE
17 178708 178876 903 8 13737 13897 82 1 wp 144 148 150 175 185 152 34 47 24 31 23 28 1.7238 -0.018786 0.25391 0.46282 FALSE
17 178867 179013 904 8 13581 13732 81 1 wp 149 183 203 159 159 149 57 59 37 57 40 47 1.4439 0.25133 -0.40679 0.17955 FALSE
17 179043 179171 905 8 13452 13576 80 1 wp 142 133 180 150 168 140 94 85 62 77 46 68 0.55414 -7.3028e-05 0.04814 0.8673 FALSE
17 179517 179663 908 8 12960 13097 77 1 wp 176 122 171 146 160 142 458 504 360 542 497 439 -1.8482 0.50039 -0.5408 0.10056 FALSE
17 179680 179830 909 8 12792 12942 76 1 wp 165 186 229 197 201 171 488 612 459 584 586 704 -1.8068 0.59273 -0.57941 0.094676 FALSE
17 179844 180005 910 8 12645 12776 75 1 wp 191 229 270 223 238 198 567 746 588 674 634 828 -1.8482 0.48724 -0.51296 0.15848 FALSE
17 180294 180444 913 8 12181 12315 73 1 wp 122 195 220 188 193 196 60 38 55 49 34 57 1.4216 0.1932 -0.033339 0.9137 FALSE
17 180476 180622 914 8 11995 12166 72 1 wp 126 185 206 185 184 185 47 32 48 30 34 30 1.6376 -0.10729 0.25798 0.42047 FALSE
17 180638 180794 915 8 11831 11980 71 1 wp 115 178 203 192 163 186 56 52 68 39 33 46 1.0948 -0.2633 0.44614 0.16561 FALSE
17 180805 180962 916 8 11663 11808 70 1 wp 137 199 269 200 207 195 99 78 68 43 54 64 0.91845 -0.26412 0.31957 0.27752 FALSE
17 180977 181131 917 8 11485 11635 69 1 wp 144 142 202 180 180 162 78 85 66 56 43 59 0.7143 -0.2056 0.34853 0.23172 FALSE
17 181164 181291 919 8 11326 11457 67 1 wp 141 165 183 191 178 191 124 114 124 109 97 107 0.053499 0.11109 0.12696 0.66482 FALSE
17 181327 181475 920 8 11145 11293 66 1 wp 144 176 228 183 168 140 300 283 242 191 204 254 -0.97233 -0.012704 -0.098855 0.75357 FALSE
17 181531 181672 922 8 10958 11088 64 1 wp 126 176 174 131 112 111 251 234 194 142 128 160 -0.87908 -0.32542 -0.06302 0.83498 FALSE
17 181679 181836 923 8 10798 10948 63 1 wp 202 162 267 171 192 157 238 204 167 176 144 161 -0.31901 -0.0021194 -0.23316 0.44815 FALSE
17 181919 182031 924 8 10587 10699 62 1 wp 132 134 205 139 176 122 183 120 96 110 76 99 -0.12495 -0.13792 0.076106 0.79109 FALSE
17 182196 182344 928 8 10271 10405 60 1 wp 149 237 233 206 223 171 553 646 596 412 457 715 -1.9279 0.13266 -0.13964 0.76401 FALSE
17 182354 182510 929 8 10112 10262 59 1 wp 162 207 247 168 193 183 591 610 473 348 373 571 -1.8192 -0.041831 -0.087012 0.80509 FALSE
17 182921 183091 932 8 9525 9679 56 1 wp 127 190 209 180 144 205 460 598 500 406 464 520 -1.9613 0.15676 -0.08625 0.79547 FALSE
17 183102 183250 933 8 9396 9544 55 1 wp 92 173 201 180 142 147 453 631 606 404 388 524 -2.2821 -0.058963 0.13352 0.76077 FALSE
17 183238 183396 935 8 9248 9380 54 1 wp 120 152 238 125 127 143 547 764 596 364 356 432 -2.3155 -0.40842 0.11544 0.74965 FALSE
17 183406 183554 936 8 9075 9203 52 1 wp 119 191 198 196 159 174 634 812 689 589 612 731 -2.4658 0.17405 -0.063925 0.85921 FALSE
17 183703 183863 938 8 8780 8923 49 1 wp 106 187 185 149 157 168 550 811 593 537 569 713 -2.4229 0.21811 -0.17503 0.65009 FALSE
17 184090 184200 940 8 8398 8529 45 1 wp 114 132 178 124 129 127 189 252 142 200 133 137 -0.83307 0.025845 -0.1299 0.7023 FALSE
17 184256 184374 941 8 8202 8362 44 1 wp 101 134 161 187 207 168 93 107 111 118 142 144 -0.048247 0.6978 -0.14721 0.61573 FALSE
17 185355 185510 954 8 7117 7268 30 1 wp 106 195 245 205 191 179 170 216 192 408 565 625 -0.50066 1.789 -1.6446 0.00061954 FALSE
17 185540 185701 955 8 6919 7078 29 1 wp 139 191 232 168 191 166 100 216 123 416 398 410 -0.036097 1.8044 -1.8512 7.8541e-09 TRUE
17 185712 185878 956 8 6770 6905 28 1 wp 152 106 145 139 150 135 69 69 34 212 146 143 0.89479 1.8936 -1.7955 8.1447e-07 FALSE
17 185878 186042 957 8 6578 6738 27 1 wp 195 178 260 207 210 155 80 161 63 320 281 293 0.69235 1.899 -2.0077 2.8926e-10 TRUE
17 186197 186343 958 8 6260 6406 26 1 wp 114 223 240 208 166 177 57 74 57 89 69 145 1.2196 1.0035 -1.0073 0.026216 FALSE
17 186567 186760 961 8 5884 6078 23 1 wp 152 200 249 181 174 169 120 161 157 160 206 322 0.046068 0.9572 -1.1002 0.027709 FALSE
17 186827 186981 964 8 5638 5789 19 1 wp 141 164 237 181 174 170 130 154 140 120 148 203 -0.047057 0.47202 -0.45942 0.15392 FALSE
17 187132 187289 967 8 5306 5479 16 1 wp 99 167 189 187 159 203 44 36 38 61 88 118 1.5555 1.5101 -1.1716 0.0066197 FALSE
17 187519 187657 971 8 4963 5073 11 1 wp 86 161 191 170 163 169 15 10 13 19 14 13 3.1307 0.60607 -0.3413 0.47519 FALSE
17 188213 188360 974 8 4271 4413 8 1 wp 237 221 287 200 279 166 15 10 13 17 14 5 3.9249 0.25672 -0.43953 0.32917 FALSE
17 188364 188523 975 8 4087 4232 7 1 wp 173 171 215 140 192 105 8 7 5 16 12 6 4.4411 1.1044 -1.4355 0.0041876 FALSE
17 189001 189129 979 8 3504 3634 1 1 wp 121 105 155 70 95 108 16 12 5 42 27 41 3.176 2.0834 -2.5105 1.3477e-07 TRUE
17 44968 45100 1 8 147508 147642 109 2 wp 244 253 290 165 193 152 268 266 258 226 158 169 -0.38438 -0.20036 -0.39572 0.20878 FALSE
17 45126 45276 2 8 147353 147475 107 2 wp 204 204 289 198 203 149 334 436 382 209 226 208 -1.1214 -0.52115 0.21969 0.487 FALSE
17 45285 45453 3 8 147141 147320 105 2 wp 199 217 277 172 204 200 327 306 349 296 290 261 -0.89756 0.10392 -0.32193 0.30782 FALSE
17 45614 45772 5 8 146837 146997 100 2 wp 188 268 302 261 202 212 173 174 182 287 345 358 0.12384 1.2268 -1.3439 2.2201e-05 FALSE
17 45941 46087 7 8 146509 146663 97 2 wp 104 153 164 157 139 155 24 31 23 100 99 78 2.0554 2.1646 -2.0152 1.0095e-10 TRUE
17 46109 46257 8 8 146347 146510 96 2 wp 160 142 165 131 166 123 18 14 18 53 44 57 2.8619 1.9503 -2.0807 6.0526e-09 TRUE
17 46273 46426 9 8 146202 146346 95 2 wp 159 194 202 192 189 171 24 19 18 48 52 53 2.822 1.6646 -1.6374 6.2124e-07 TRUE
17 46423 46582 10 8 146025 146192 93 2 wp 154 145 209 169 160 194 17 16 5 23 19 21 3.3795 1.0763 -0.97987 0.015336 FALSE
17 46788 46911 14 8 145682 145816 90 2 wp 169 167 186 166 187 153 17 8 10 19 13 9 3.5444 0.56696 -0.5849 0.18164 FALSE
17 47094 47220 19 8 145383 145536 85 2 wp 147 138 172 179 184 168 13 9 10 23 8 11 3.4726 0.7215 -0.46997 0.29531 FALSE
17 47208 47366 20 8 145248 145387 84 2 wp 165 151 198 121 149 134 21 7 9 16 8 13 3.4416 0.34145 -0.65057 0.15987 FALSE
17 47407 47559 22 8 145028 145193 82 2 wp 211 234 243 245 255 202 25 17 18 16 16 15 3.1612 -0.015288 0.070562 0.85008 FALSE
17 47602 47748 24 8 144859 144985 79 2 wp 133 196 188 161 162 185 12 23 24 12 13 18 2.744 -0.14202 0.1632 0.70386 FALSE
17 48427 48583 29 8 144029 144173 76 2 wp 162 80 126 87 123 83 5 4 0 7 3 0 5.0543 0.52277 -0.85044 0.40214 FALSE
17 48881 49023 31 8 143586 143731 74 2 wp 201 138 156 159 164 107 22 15 8 27 8 7 3.151 0.24953 -0.45803 0.46083 FALSE
17 49046 49180 32 8 143430 143558 73 2 wp 150 163 206 204 181 153 40 34 27 58 34 30 1.9934 0.6083 -0.51714 0.10564 FALSE
17 49329 49489 34 8 143121 143269 71 2 wp 174 169 230 192 182 159 209 161 162 155 151 173 -0.26641 0.18218 -0.24599 0.41902 FALSE
17 49500 49640 35 8 142949 143103 70 2 wp 189 223 270 229 245 227 397 396 332 403 330 337 -1.0993 0.25775 -0.17235 0.58841 FALSE
17 49665 49837 36 8 142774 142920 69 2 wp 172 172 226 225 258 155 313 256 226 263 206 252 -0.8475 0.19336 -0.00193 0.99511 FALSE
17 50063 50219 38 8 142387 142541 67 2 wp 156 181 223 208 204 156 366 414 308 348 363 296 -1.3343 0.22735 -0.1685 0.59521 FALSE
17 50233 50367 39 8 142238 142371 66 2 wp 151 203 239 199 205 201 432 448 415 398 495 438 -1.5173 0.37046 -0.28979 0.37511 FALSE
17 50390 50547 40 8 142060 142212 65 2 wp 169 277 269 250 318 237 336 448 431 323 361 601 -1.1671 0.38329 -0.1732 0.73943 FALSE
17 50551 50701 41 8 141906 142056 64 2 wp 135 246 332 303 273 237 160 153 136 137 126 189 0.26077 0.33606 -0.077027 0.80378 FALSE
17 50725 50871 42 8 141733 141877 63 2 wp 166 268 260 236 228 253 79 84 73 64 80 81 1.1778 0.26409 -0.16735 0.57866 FALSE
17 50884 51028 43 8 141574 141726 62 2 wp 133 210 217 227 198 215 57 51 39 52 26 41 1.5591 0.02767 0.21541 0.49082 FALSE
17 51052 51196 44 8 141411 141560 61 2 wp 122 215 226 176 189 207 36 34 29 37 30 29 2.125 0.28915 -0.2056 0.60922 FALSE
17 51340 51496 47 8 141109 141262 59 2 wp 193 271 310 278 290 278 32 30 20 27 21 35 2.8671 0.35492 -0.17585 0.60634 FALSE
17 51539 51692 48 8 140913 141093 58 2 wp 165 220 222 235 243 208 17 17 18 23 17 16 3.1742 0.43645 -0.22444 0.54647 FALSE
17 51670 51825 49 8 140814 140932 57 2 wp 200 250 265 197 200 183 31 18 20 21 16 20 3.0101 0.06121 -0.32533 0.36331 FALSE
17 51826 51963 50 8 140641 140781 54 2 wp 168 150 199 214 186 160 20 16 10 12 4 13 3.133 -0.32794 0.47612 0.27818 FALSE
17 52001 52137 53 8 140466 140624 53 2 wp 174 184 206 205 214 202 21 15 10 8 15 12 3.2615 -0.047955 0.2219 0.59216 FALSE
17 52893 53045 65 8 139561 139689 42 2 wp 206 96 146 127 171 110 26 4 10 20 14 2 3.1866 0.22087 -0.36431 0.66469 FALSE
17 53064 53219 66 8 139395 139546 41 2 wp 199 138 167 133 187 141 36 27 20 28 28 18 2.2734 0.18804 -0.30709 0.52881 FALSE
17 53315 53479 67 8 139143 139290 40 2 wp 192 121 176 158 187 131 335 346 254 407 263 250 -1.2829 0.30963 -0.33444 0.37709 FALSE
17 53488 53638 68 8 138964 139122 39 2 wp 184 196 207 175 176 223 466 456 373 495 469 433 -1.5008 0.44608 -0.43677 0.18305 FALSE
17 53655 53813 69 8 138796 138950 38 2 wp 225 199 268 180 259 174 488 486 332 381 315 425 -1.2726 0.11951 -0.26526 0.40969 FALSE
17 53822 53989 70 8 138653 138783 37 2 wp 149 121 145 114 138 118 234 197 138 206 125 115 -0.79199 -0.0062892 -0.13626 0.71668 FALSE
17 53994 54143 71 8 138491 138613 36 2 wp 182 196 219 171 205 139 246 237 200 175 116 217 -0.55926 -0.10487 -0.082754 0.78921 FALSE
17 54142 54300 72 8 138307 138470 35 2 wp 169 197 203 185 214 223 131 115 98 98 89 125 0.36621 0.19297 -0.025657 0.93098 FALSE
17 54470 54610 75 8 138001 138145 31 2 wp 149 172 211 194 190 166 53 50 38 46 22 32 1.546 -0.16378 0.25392 0.41912 FALSE
17 54636 54782 76 8 137826 137971 30 2 wp 149 155 183 151 197 134 45 31 18 22 16 22 2.0256 -0.29767 0.31181 0.39553 FALSE
17 54765 54911 77 8 137675 137811 29 2 wp 129 164 159 144 171 106 39 26 34 30 44 16 1.8236 0.20394 -0.28503 0.44981 FALSE
17 55082 55252 79 8 137353 137483 26 2 wp 133 224 247 269 169 249 103 104 139 79 305 161 0.37956 0.98894 -0.73464 0.38929 FALSE
17 55577 55726 82 8 136876 137013 23 2 wp 203 201 243 159 200 172 252 261 242 226 264 272 -0.59863 0.34117 -0.59103 0.061227 FALSE
17 56042 56194 84 8 136402 136548 22 2 wp 234 363 414 321 308 286 666 885 629 668 575 799 -1.499 0.22888 -0.31852 0.39481 FALSE
17 56228 56366 85 8 136235 136365 21 2 wp 193 227 303 216 242 200 786 851 684 670 681 869 -2.0693 0.26483 -0.35105 0.34951 FALSE
17 56388 56528 86 8 136068 136203 20 2 wp 135 151 172 163 156 124 448 412 392 449 365 430 -1.8252 0.31459 -0.33054 0.30525 FALSE
17 56540 56688 87 8 135905 136055 19 2 wp 160 173 218 169 176 183 520 541 521 467 450 591 -1.9093 0.2483 -0.26172 0.43663 FALSE
17 56730 56862 88 8 135738 135895 18 2 wp 146 170 182 166 179 170 229 209 164 170 181 223 -0.63288 0.27169 -0.18614 0.54589 FALSE
17 56873 57013 89 8 135588 135736 17 2 wp 122 242 227 229 192 192 161 170 99 131 110 203 0.095046 0.38803 -0.28437 0.47542 FALSE
17 57058 57192 90 8 135407 135572 16 2 wp 127 193 175 202 201 206 94 80 64 76 66 90 0.69668 0.30088 0.038117 0.89544 FALSE
17 57512 57662 94 8 134935 135081 11 2 wp 127 181 214 178 192 219 42 37 22 33 20 34 2.0018 0.12624 0.10844 0.765 FALSE
17 57682 57832 95 8 134763 134932 10 2 wp 165 187 203 272 227 190 35 34 19 32 27 16 2.3018 0.1148 0.22729 0.49827 FALSE
17 58368 58519 104 8 134097 134225 2 2 wp 235 159 207 155 181 125 13 8 8 14 8 4 4.034 0.1819 -0.55681 0.37139 FALSE
17 58564 58702 105 8 133907 134027 1 2 wp 232 154 226 190 226 176 27 11 16 8 7 7 3.1553 -0.95376 0.92701 0.0804 FALSE
17 27432 27582 12 8 166114 166262 49 3 wp 246 173 238 158 137 113 5 6 6 14 15 25 4.9134 1.9935 -2.6627 4.6968e-06 FALSE
17 27769 27921 16 8 165774 165924 46 3 wp 216 173 213 162 195 151 14 6 4 15 24 19 4.3065 1.6247 -1.8488 3.3719e-05 FALSE
17 28873 29021 29 8 164613 164812 34 3 wp 141 174 192 218 214 218 13 10 12 25 38 31 3.4857 1.7637 -1.3618 0.00028809 FALSE
17 29070 29192 32 8 164476 164625 33 3 wp 142 143 172 151 160 164 17 6 7 26 27 35 3.5734 1.8964 -1.8001 1.3777e-05 FALSE
17 29956 30090 43 8 163573 163711 28 3 wp 152 135 166 230 163 192 15 17 13 37 21 38 2.9709 1.4197 -1.0155 0.012022 FALSE
17 30242 30386 46 8 163286 163421 26 3 wp 158 248 227 192 151 182 28 31 19 30 35 46 2.6599 0.85051 -1.0755 0.0081502 FALSE
17 30412 30546 48 8 163132 163281 25 3 wp 135 189 210 182 208 181 27 25 15 27 21 36 2.6271 0.66507 -0.52287 0.13508 FALSE
17 30710 30848 50 8 162848 162976 23 3 wp 84 104 158 127 150 140 32 39 16 32 34 27 1.6148 0.44911 -0.11518 0.76672 FALSE
17 31016 31156 52 8 162541 162675 21 3 wp 108 163 173 145 138 134 92 90 68 64 60 78 0.45675 0.028918 -0.072583 0.80073 FALSE
17 31320 31480 54 8 162216 162364 19 3 wp 88 167 165 146 142 148 238 287 276 254 332 517 -1.3364 0.7723 -0.66104 0.27933 FALSE
17 31501 31649 55 8 162049 162197 18 3 wp 117 177 188 171 175 147 412 499 571 447 678 723 -2.0342 0.62499 -0.54804 0.3294 FALSE
17 31653 31807 56 8 161894 162044 17 3 wp 141 199 243 178 217 205 766 960 958 782 1146 1489 -2.6161 0.65889 -0.55817 0.37473 FALSE
17 31826 31970 57 8 161731 161869 16 3 wp 222 374 403 300 301 240 1032 1216 1211 880 1268 1341 -2.2003 0.33021 -0.5299 0.25808 FALSE
17 33840 34001 72 8 159696 159855 3 3 wp 87 122 173 126 127 131 13 13 12 12 19 27 2.9328 0.94327 -0.86692 0.068348 FALSE
17 34159 34309 73 8 159424 159564 1 3 wp 129 107 153 138 120 115 16 16 11 7 24 13 2.8149 0.38673 -0.4097 0.40006 FALSE
6 769754 769902 4 20 21132 21278 170 4 wp 167 248 348 274 286 237 33 21 31 15 26 36 2.7627 0.18676 -0.060042 0.86975 FALSE
6 769913 770063 5 20 20980 21118 169 4 wp 177 184 205 171 191 183 27 28 20 21 16 14 2.5567 -0.21976 0.20023 0.58804 FALSE
6 770439 770603 8 20 20449 20599 166 4 wp 235 230 278 223 229 206 164 205 167 206 176 231 0.096094 0.51348 -0.6548 0.036709 FALSE
6 770712 770854 10 20 20181 20321 164 4 wp 124 156 186 193 167 140 247 327 287 304 275 417 -1.2818 0.51968 -0.37634 0.29768 FALSE
6 770838 770973 11 20 20050 20188 163 4 wp 144 206 251 251 217 224 508 754 702 567 857 1105 -2.1251 0.67293 -0.41069 0.51772 FALSE
6 771035 771210 12 20 19862 20006 162 4 wp 180 270 250 222 198 186 842 1200 1118 739 1008 1145 -2.5699 0.18316 -0.35522 0.49084 FALSE
6 771193 771351 13 20 19683 19837 161 4 wp 146 219 217 219 190 185 672 832 766 532 725 717 -2.3561 0.11998 -0.048448 0.90554 FALSE
6 771377 771538 14 20 19537 19654 160 4 wp 144 208 252 189 192 174 526 639 605 265 400 407 -1.9583 -0.40196 0.33495 0.42501 FALSE
6 772320 772476 27 20 18548 18688 147 4 wp 129 175 192 165 128 168 45 27 31 18 21 15 1.8975 -0.59078 0.53816 0.15021 FALSE
6 772622 772768 31 20 18265 18398 143 4 wp 174 199 202 200 203 178 49 29 31 18 13 15 2.0444 -0.90615 0.95068 0.0073971 FALSE
6 773042 773190 35 20 17840 17990 139 4 wp 132 182 226 232 202 206 47 28 35 19 27 24 1.9138 -0.31376 0.61357 0.064912 FALSE
6 773474 773618 39 20 17404 17551 133 4 wp 169 210 237 202 196 177 34 46 41 28 24 17 1.9669 -0.48469 0.42622 0.19598 FALSE
6 773650 773790 40 20 17234 17391 131 4 wp 123 159 151 172 165 178 28 29 17 27 24 17 2.1946 0.22162 0.066021 0.85972 FALSE
6 774160 774325 45 20 16708 16870 126 4 wp 144 114 169 127 174 111 59 10 23 39 23 18 1.8744 0.15622 -0.17999 0.68892 FALSE
6 774349 774507 46 20 16541 16678 125 4 wp 149 142 191 136 152 164 126 137 117 165 129 116 -0.034374 0.43662 -0.4817 0.10125 FALSE
6 774516 774678 47 20 16372 16522 124 4 wp 147 166 231 196 217 184 333 357 354 359 351 407 -1.3407 0.41405 -0.22906 0.47123 FALSE
6 774670 774830 48 20 16190 16362 123 4 wp 147 190 224 226 229 172 375 436 390 378 366 504 -1.49 0.37207 -0.17145 0.59481 FALSE
6 774987 775141 50 20 15891 16042 121 4 wp 172 149 217 163 175 132 221 241 192 157 135 172 -0.65677 -0.16745 0.0083299 0.97826 FALSE
6 775460 775604 53 20 15419 15557 119 4 wp 159 147 186 125 110 115 492 412 321 352 262 218 -1.6698 -0.2138 -0.23982 0.45356 FALSE
6 775622 775764 54 20 15263 15423 118 4 wp 198 269 318 275 220 246 1020 1177 979 1029 1376 1415 -2.4071 0.59778 -0.62571 0.14864 FALSE
6 775776 775936 55 20 15090 15247 117 4 wp 203 210 253 146 160 138 697 749 694 551 701 649 -2.065 0.15758 -0.70671 0.05036 FALSE
6 776101 776255 57 20 14791 14917 115 4 wp 136 207 215 176 169 169 187 176 130 157 151 179 -0.18901 0.32355 -0.39428 0.19275 FALSE
6 776424 776564 60 20 14459 14594 113 4 wp 134 156 160 147 147 151 66 51 31 49 35 30 1.2591 -0.026353 0.046532 0.88532 FALSE
6 776896 777030 63 20 13987 14144 107 4 wp 100 132 140 182 183 146 19 17 20 37 26 14 2.3552 0.78764 -0.29391 0.45657 FALSE
6 776980 777139 64 20 13842 13984 106 4 wp 153 136 191 139 118 100 20 18 15 9 20 7 2.8112 -0.21039 -0.18085 0.69636 FALSE
6 777168 777316 66 20 13727 13855 105 4 wp 206 154 232 136 175 123 29 26 12 20 13 8 2.7958 -0.35758 -0.061599 0.88697 FALSE
6 777526 777661 68 20 13358 13510 103 4 wp 177 119 158 125 152 112 20 22 14 14 6 5 2.6768 -0.82826 0.61813 0.25796 FALSE
6 777771 777928 69 20 13095 13253 102 4 wp 169 143 187 148 161 153 348 307 225 311 246 232 -1.169 0.18752 -0.2641 0.40482 FALSE
6 777935 778095 70 20 12923 13074 101 4 wp 136 151 208 168 194 138 501 439 368 408 394 415 -1.7786 0.23544 -0.17741 0.5821 FALSE
6 778108 778232 71 20 12791 12917 100 4 wp 133 180 191 171 145 152 506 465 455 409 408 500 -1.8811 0.20995 -0.27261 0.405 FALSE
6 778269 778416 72 20 12603 12732 99 4 wp 198 202 216 177 209 176 407 342 248 321 236 308 -1.0373 0.13844 -0.24422 0.4395 FALSE
6 778421 778571 73 20 12452 12597 98 4 wp 174 168 204 204 193 146 244 221 174 191 142 177 -0.58516 0.0099153 0.0093813 0.9757 FALSE
6 778580 778730 74 20 12293 12439 97 4 wp 166 175 243 214 227 167 117 96 71 79 61 87 0.67342 0.018179 0.081653 0.78042 FALSE
6 778738 778897 75 20 12146 12284 96 4 wp 153 183 217 218 218 176 68 63 54 51 39 45 1.2071 -0.12209 0.30751 0.30259 FALSE
6 778911 779051 76 20 11971 12119 95 4 wp 151 126 170 141 159 125 30 13 16 27 10 8 2.5677 -0.052612 0.0097132 0.98195 FALSE
6 779067 779215 78 20 11812 11950 94 4 wp 151 145 206 162 185 167 36 18 26 19 10 21 2.2759 -0.3478 0.42795 0.25825 FALSE
6 779411 779545 81 20 11506 11656 91 4 wp 162 230 235 232 176 160 18 23 23 19 14 16 2.9118 -0.062574 -0.042431 0.91535 FALSE
6 779550 779713 82 20 11328 11495 90 4 wp 146 181 224 155 197 154 17 23 18 19 8 9 2.8665 -0.36132 0.28349 0.49192 FALSE
6 779700 779843 83 20 11176 11323 88 4 wp 116 131 169 142 157 153 14 25 10 13 8 9 2.7153 -0.37012 0.53996 0.25255 FALSE
6 779850 780007 85 20 11029 11185 86 4 wp 142 240 229 219 219 237 24 26 22 16 26 18 2.7081 0.075819 0.1185 0.77968 FALSE
6 779997 780140 86 20 10889 11027 84 4 wp 158 157 201 166 180 158 27 13 16 21 11 13 2.8406 0.021255 -0.016223 0.96795 FALSE
6 780327 780499 90 20 10545 10696 80 4 wp 138 131 154 151 149 145 25 13 11 17 6 13 2.7629 -0.10383 0.21006 0.64597 FALSE
6 780515 780667 91 20 10351 10509 79 4 wp 166 165 214 199 207 134 22 22 15 21 16 20 2.8415 0.28697 -0.2703 0.47556 FALSE
6 780669 780825 92 20 10195 10336 78 4 wp 133 189 234 170 194 183 45 33 33 22 31 34 1.9429 -0.012735 0.045362 0.88961 FALSE
6 780837 780969 93 20 10056 10180 77 4 wp 118 153 147 159 146 157 31 19 27 25 16 17 2.0736 -0.081585 0.2635 0.50302 FALSE
6 781124 781280 94 20 9742 9885 76 4 wp 214 216 320 240 222 167 577 579 457 520 558 569 -1.4858 0.36877 -0.57851 0.09235 FALSE
6 781313 781457 95 20 9578 9702 75 4 wp 136 135 175 157 147 145 404 375 299 401 424 354 -1.6395 0.4737 -0.4218 0.1875 FALSE
6 781448 781605 96 20 9414 9571 74 4 wp 121 108 144 163 122 134 512 537 412 502 500 617 -2.3362 0.48225 -0.27491 0.41291 FALSE
6 781614 781766 97 20 9263 9415 73 4 wp 137 130 166 166 140 138 609 607 530 558 550 700 -2.3842 0.37766 -0.30405 0.38112 FALSE
6 781779 781919 98 20 9101 9232 72 4 wp 136 138 175 182 151 152 552 507 357 408 296 400 -2.0143 -0.018989 0.17131 0.59444 FALSE
6 781932 782097 99 20 8925 9088 71 4 wp 181 206 274 222 242 173 352 405 277 286 199 300 -1.022 -0.068609 0.057181 0.85606 FALSE
6 782102 782229 100 20 8793 8941 70 4 wp 135 155 212 178 188 175 171 174 117 126 95 131 -0.25278 -0.054522 0.21502 0.46731 FALSE
6 782733 782903 108 20 8141 8281 62 4 wp 133 161 218 159 170 154 43 18 25 16 12 16 2.1983 -0.62699 0.59646 0.12273 FALSE
6 783177 783331 113 20 7690 7824 54 4 wp 129 149 206 141 162 135 33 23 15 17 13 16 2.4012 -0.27924 0.1861 0.64759 FALSE
6 783833 783977 121 20 7043 7185 45 4 wp 147 99 150 150 159 146 19 20 8 14 5 7 2.7301 -0.51044 0.74148 0.13033 FALSE
6 784680 784830 130 20 6188 6336 35 4 wp 175 228 251 211 236 226 39 39 34 26 59 29 2.1722 0.37134 -0.28505 0.36454 FALSE
6 785301 785428 134 20 5594 5720 31 4 wp 130 128 157 139 146 146 255 273 227 238 216 208 -1.2351 0.14026 -0.045951 0.88346 FALSE
6 785441 785608 135 20 5419 5580 30 4 wp 182 166 224 135 173 131 273 276 250 216 177 154 -0.85913 -0.22027 -0.12686 0.68493 FALSE
6 785608 785761 136 20 5262 5409 28 4 wp 125 143 155 178 157 122 216 234 237 152 191 222 -1.0834 0.037093 0.10291 0.74382 FALSE
6 785765 785907 137 20 5116 5274 27 4 wp 150 124 137 164 134 154 131 99 108 90 62 78 -0.073363 -0.22936 0.39332 0.16654 FALSE
6 785922 786074 138 20 4949 5099 26 4 wp 159 144 157 140 165 141 91 64 62 40 47 46 0.73401 -0.3644 0.34409 0.25156 FALSE
6 786068 786235 139 20 4790 4953 25 4 wp 183 242 279 270 241 211 61 85 68 40 54 49 1.3318 -0.2525 0.33237 0.2758 FALSE
6 786230 786403 140 20 4649 4795 24 4 wp 140 195 205 165 169 158 30 28 25 20 21 25 2.3295 0.0032506 -0.09462 0.79217 FALSE
6 787139 787267 151 20 3759 3881 16 4 wp 129 159 208 180 166 134 25 10 18 12 8 17 2.8457 -0.18719 0.1867 0.66293 FALSE
6 787738 787893 157 20 3120 3299 9 4 wp 159 183 199 172 192 168 43 43 44 32 21 50 1.6843 -0.015481 0.026611 0.9328 FALSE
6 787924 788075 158 20 2949 3121 8 4 wp 135 213 244 170 215 183 64 65 67 74 37 70 1.2 0.19768 -0.20395 0.51733 FALSE
6 788095 788251 159 20 2784 2936 7 4 wp 175 179 249 186 176 168 106 83 92 60 52 64 0.71916 -0.34812 0.2096 0.47232 FALSE
6 788239 788390 160 20 2643 2781 6 4 wp 165 130 192 188 197 160 54 39 50 48 32 28 1.3939 -0.07918 0.27569 0.37857 FALSE
6 788528 788676 161 20 2351 2506 5 4 wp 172 191 228 225 230 198 291 314 210 319 344 316 -0.82646 0.61115 -0.42893 0.17444 FALSE
6 788706 788832 162 20 2191 2339 4 4 wp 127 79 120 95 148 78 263 201 122 290 143 166 -1.1679 0.38482 -0.39965 0.49032 FALSE
6 788904 789028 163 20 1997 2139 3 4 wp 140 147 224 159 158 160 386 348 368 312 417 422 -1.5078 0.39087 -0.43096 0.20023 FALSE
6 789239 789398 165 20 1648 1791 1 4 wp 166 158 173 178 160 153 124 91 85 60 47 60 0.37625 -0.50846 0.51855 0.071959 FALSE
6 584804 584960 3 20 206135 206283 1458 5 wp 184 193 210 175 164 199 31 24 27 17 26 16 2.4764 -0.1377 0.051959 0.88391 FALSE
6 584975 585133 4 20 205967 206127 1457 5 wp 209 181 221 180 228 166 23 15 23 22 12 14 2.9601 -0.019877 -0.046451 0.90216 FALSE
6 585551 585707 9 20 205406 205536 1451 5 wp 183 208 277 182 205 166 26 20 20 20 21 20 2.9616 0.22273 -0.44908 0.21074 FALSE
6 585728 585858 11 20 205230 205365 1449 5 wp 99 101 126 125 121 88 11 5 3 8 6 6 3.7531 0.42791 -0.36249 0.58336 FALSE
6 585822 586002 12 20 205095 205248 1448 5 wp 214 177 217 159 164 129 29 12 14 14 12 10 3.1205 -0.26683 -0.13901 0.73805 FALSE
6 586105 586274 14 20 204822 204952 1444 5 wp 220 192 240 174 207 151 25 16 15 15 14 13 3.1863 -0.074877 -0.19332 0.62157 FALSE
6 586441 586585 19 20 204511 204670 1440 5 wp 192 215 249 212 236 198 24 17 14 23 14 10 3.2139 0.11215 -0.097604 0.79674 FALSE
6 586599 586751 20 20 204322 204493 1439 5 wp 203 185 206 194 194 234 28 19 15 21 27 18 2.9171 0.44147 -0.34004 0.41585 FALSE
6 587066 587218 25 20 203867 204012 1435 5 wp 200 174 276 195 224 184 64 41 23 50 43 51 1.9885 0.52475 -0.58731 0.054049 FALSE
6 587233 587390 26 20 203701 203858 1434 5 wp 175 138 185 170 185 159 78 71 52 100 71 69 0.95497 0.59465 -0.51918 0.071281 FALSE
6 587385 587530 27 20 203564 203705 1432 5 wp 206 248 296 271 258 210 224 202 178 209 265 285 -0.062658 0.66832 -0.64994 0.039105 FALSE
6 587555 587697 28 20 203419 203536 1431 5 wp 155 167 185 153 145 164 222 210 166 262 271 215 -0.598 0.66673 -0.76058 0.015319 FALSE
6 587716 587879 29 20 203238 203376 1430 5 wp 174 255 247 195 223 225 489 605 559 489 673 725 -1.6797 0.51109 -0.53896 0.19842 FALSE
6 587886 588047 30 20 203054 203206 1429 5 wp 269 221 310 203 250 185 457 461 358 480 376 481 -1.0372 0.39824 -0.69486 0.034478 FALSE
6 588075 588229 31 20 202868 203017 1428 5 wp 148 145 165 144 131 99 229 181 159 190 151 133 -0.66793 0.076456 -0.34466 0.2508 FALSE
6 588351 588499 32 20 202595 202736 1427 5 wp 124 186 211 149 182 174 433 523 533 342 435 479 -1.9235 0.067006 -0.056231 0.88998 FALSE
6 588650 588806 34 20 202289 202441 1425 5 wp 72 168 162 159 134 174 420 650 809 427 870 1070 -2.6696 0.62165 -0.33342 0.71535 FALSE
6 588803 588955 35 20 202142 202276 1424 5 wp 127 156 183 175 169 141 311 379 306 306 348 426 -1.4798 0.44258 -0.34452 0.27935 FALSE
6 589090 589230 36 20 201847 201999 1423 5 wp 150 142 211 162 170 161 388 431 298 386 383 321 -1.5248 0.30783 -0.28709 0.36757 FALSE
6 589243 589397 37 20 201700 201864 1422 5 wp 182 289 325 258 274 214 854 1205 827 923 1205 1102 -2.2492 0.49893 -0.54365 0.1903 FALSE
6 589407 589563 38 20 201528 201686 1421 5 wp 138 146 203 202 218 184 875 1044 904 910 912 965 -2.9294 0.30282 0.055096 0.89007 FALSE
6 589568 589727 39 20 201379 201547 1420 5 wp 83 175 212 195 155 146 804 945 1134 780 1581 1438 -3.0598 0.70971 -0.56003 0.48708 FALSE
6 589710 589916 40 20 201227 201383 1419 5 wp 114 183 268 143 181 134 688 863 750 534 862 917 -2.4501 0.33377 -0.56567 0.29365 FALSE
6 589896 590052 43 20 201066 201217 1418 5 wp 154 231 271 248 215 204 509 554 423 406 506 463 -1.5648 0.22897 -0.15141 0.64909 FALSE
6 590066 590216 44 20 200903 201030 1417 5 wp 154 183 200 139 177 166 241 193 179 147 207 121 -0.55589 -0.01577 -0.099271 0.78595 FALSE
6 590330 590504 46 20 200611 200765 1414 5 wp 120 213 207 196 193 188 87 96 81 51 99 65 0.64833 0.048027 0.097205 0.79375 FALSE
6 590512 590661 47 20 200432 200582 1411 5 wp 150 218 282 221 215 213 85 77 48 52 65 52 1.2551 0.039995 0.01874 0.94983 FALSE
6 590830 590965 49 20 200152 200268 1409 5 wp 142 182 225 204 199 192 37 32 33 38 38 20 2.0464 0.24799 -0.081245 0.8018 FALSE
6 590997 591149 50 20 199970 200118 1408 5 wp 185 226 269 248 244 223 41 30 38 29 31 24 2.2615 -0.044316 0.16114 0.62015 FALSE
6 591759 591917 59 20 199178 199333 1399 5 wp 121 190 159 159 171 178 28 19 21 13 26 25 2.4285 0.25438 -0.10469 0.80443 FALSE
6 593093 593231 76 20 197863 197998 1382 5 wp 178 163 191 186 217 148 19 16 6 17 12 5 3.3526 0.07839 -0.0067783 0.98754 FALSE
6 593670 593799 83 20 197280 197422 1376 5 wp 161 185 202 216 262 192 14 15 17 17 18 7 3.2032 0.20056 0.11974 0.76445 FALSE
6 594028 594172 88 20 196925 197061 1372 5 wp 183 187 243 207 175 176 17 15 14 14 12 9 3.3648 -0.059278 -0.033096 0.93663 FALSE
6 594672 594816 98 20 196274 196408 1367 5 wp 162 135 161 140 165 143 29 25 22 21 25 12 2.2378 -0.048354 0.041743 0.9145 FALSE
6 594830 594982 99 20 196111 196267 1366 5 wp 142 206 273 245 233 236 52 47 42 33 35 34 1.7492 -0.13147 0.39555 0.20469 FALSE
6 595005 595166 100 20 195924 196079 1365 5 wp 131 185 200 185 200 201 92 88 90 40 58 54 0.55089 -0.49865 0.73057 0.012396 FALSE
6 595180 595305 101 20 195786 195911 1364 5 wp 164 193 217 224 191 152 151 106 110 65 48 80 0.27855 -0.59671 0.61174 0.037212 FALSE
6 595323 595480 102 20 195630 195751 1363 5 wp 217 245 267 244 285 220 301 278 299 174 186 233 -0.64795 -0.24708 0.31595 0.3156 FALSE
6 595489 595647 103 20 195442 195602 1362 5 wp 154 211 218 193 196 215 387 379 420 289 337 375 -1.4159 0.071873 0.026329 0.934 FALSE
6 595662 595812 104 20 195280 195428 1361 5 wp 182 219 267 239 242 187 447 427 370 308 376 386 -1.2758 0.1196 -0.079486 0.80386 FALSE
6 596236 596381 107 20 194685 194854 1358 5 wp 198 128 197 155 182 137 39 31 34 46 20 22 1.9675 0.078781 -0.19845 0.64874 FALSE
6 597441 597589 119 20 193506 193650 1342 5 wp 199 220 249 231 224 213 96 71 59 71 46 60 1.2073 -0.013678 0.05091 0.8649 FALSE
6 597755 597906 121 20 193182 193334 1339 5 wp 170 228 268 203 217 216 305 407 342 267 267 391 -1.0583 0.12559 -0.13925 0.68458 FALSE
6 597914 598068 122 20 193022 193174 1338 5 wp 187 169 241 217 206 161 451 465 378 368 332 485 -1.4909 0.20028 -0.19575 0.54356 FALSE
6 598077 598237 123 20 192857 193012 1337 5 wp 183 254 264 231 248 229 621 689 580 591 549 624 -1.811 0.22533 -0.16847 0.63378 FALSE
6 598244 598392 124 20 192702 192843 1336 5 wp 195 169 217 177 194 228 490 475 354 448 414 460 -1.5385 0.34355 -0.25675 0.4315 FALSE
6 598546 598697 125 20 192398 192538 1335 5 wp 291 281 394 321 321 241 543 653 464 515 474 553 -1.1574 0.2254 -0.31729 0.36172 FALSE
6 598708 598876 126 20 192238 192362 1334 5 wp 197 180 257 214 210 175 473 427 312 413 371 330 -1.2967 0.22584 -0.26822 0.40132 FALSE
6 598893 599047 127 20 192053 192193 1333 5 wp 204 236 256 249 220 234 624 653 544 561 486 570 -1.7577 0.15558 -0.10182 0.76966 FALSE
6 599215 599369 129 20 191722 191882 1330 5 wp 161 223 223 155 218 221 184 196 147 166 113 152 -0.16333 0.038449 -0.023754 0.93785 FALSE
6 599380 599522 130 20 191571 191709 1329 5 wp 135 104 154 125 145 117 86 72 55 64 37 42 0.52561 -0.23712 0.24904 0.42325 FALSE
6 599652 599800 132 20 191267 191439 1326 5 wp 199 224 262 216 245 196 49 50 37 42 38 53 1.966 0.3028 -0.32683 0.28761 FALSE
6 600067 600215 136 20 190880 191011 1322 5 wp 124 162 175 154 138 173 33 27 25 14 20 17 2.0699 -0.39762 0.46077 0.23407 FALSE
6 600218 600364 137 20 190723 190872 1321 5 wp 118 138 167 170 172 159 30 23 25 27 20 21 2.0641 0.13313 0.15513 0.67963 FALSE
6 600528 600684 140 20 190396 190568 1317 5 wp 137 209 210 226 211 183 54 55 39 43 32 44 1.541 0.020579 0.17692 0.56203 FALSE
6 600669 600800 141 20 190290 190441 1316 5 wp 149 134 165 222 181 163 68 66 43 48 23 34 0.98621 -0.41693 0.78394 0.011006 FALSE
6 601435 601599 147 20 189484 189630 1305 5 wp 138 235 227 209 221 204 608 803 766 470 614 799 -2.262 0.10056 0.02579 0.95884 FALSE
6 601779 601931 149 20 189158 189304 1303 5 wp 169 262 282 262 247 229 815 1226 1041 842 1240 1471 -2.5165 0.52075 -0.42136 0.46439 FALSE
6 601919 602061 150 20 189016 189160 1302 5 wp 118 148 147 149 138 127 347 342 297 336 330 382 -1.6234 0.41795 -0.38161 0.23289 FALSE
6 602368 602531 152 20 188558 188722 1301 5 wp 138 165 176 141 155 133 42 43 37 50 55 78 1.605 0.91641 -1.0403 0.00073071 FALSE
6 602636 602825 154 20 188270 188397 1298 5 wp 107 209 190 123 130 126 61 90 122 108 210 267 0.45658 1.3855 -1.752 0.011937 FALSE
6 602818 602961 155 20 188126 188285 1297 5 wp 84 159 188 135 139 183 107 119 146 170 311 404 -0.22085 1.5553 -1.3878 0.059501 FALSE
6 603218 603363 157 20 187744 187873 1296 5 wp 131 169 197 149 155 157 284 328 265 307 397 368 -1.2027 0.62454 -0.68314 0.031905 FALSE
6 603355 603543 158 20 187539 187708 1295 5 wp 205 207 334 239 266 197 328 429 304 345 367 392 -0.90174 0.38918 -0.42475 0.18257 FALSE
6 603708 603860 159 20 187230 187379 1294 5 wp 143 220 209 177 186 185 549 568 483 453 502 520 -1.8593 0.21498 -0.23357 0.48722 FALSE
6 603868 604010 160 20 187091 187223 1293 5 wp 179 162 203 171 171 179 779 937 661 587 571 650 -2.4909 -0.061226 0.03651 0.91967 FALSE
6 604194 604346 162 20 186773 186897 1291 5 wp 141 164 189 178 152 189 357 371 283 219 231 345 -1.402 -0.013828 0.13422 0.67208 FALSE
6 604353 604494 163 20 186600 186744 1290 5 wp 137 183 240 191 173 147 183 200 150 85 108 131 -0.31448 -0.38134 0.30148 0.31185 FALSE
6 604483 604675 164 20 186450 186588 1289 5 wp 181 253 247 200 128 186 134 146 107 48 72 82 0.44976 -0.59752 0.239 0.46793 FALSE
6 605130 605287 170 20 185805 185963 1282 5 wp 125 165 202 190 173 177 27 25 17 21 23 17 2.4605 0.16538 0.021601 0.95375 FALSE
6 606346 606507 188 20 184619 184749 1266 5 wp 166 165 179 161 179 149 12 23 19 20 17 14 2.8718 0.2424 -0.27701 0.48858 FALSE
6 606731 606861 190 20 184213 184357 1264 5 wp 167 163 232 199 204 154 13 8 13 9 17 9 3.6676 0.37799 -0.35075 0.4266 FALSE
6 606896 607046 191 20 184046 184188 1263 5 wp 254 183 258 194 200 151 11 14 9 10 11 9 3.9979 0.15731 -0.48714 0.33901 FALSE
6 608083 608231 195 20 182866 183001 1259 5 wp 194 138 177 124 187 145 8 4 7 10 15 6 4.3916 1.0477 -1.1894 0.056589 FALSE
6 608252 608404 196 20 182683 182833 1258 5 wp 203 135 218 181 214 144 11 13 4 4 15 3 3.9648 0.018376 -0.039562 0.94569 FALSE
6 608419 608575 197 20 182537 182669 1257 5 wp 213 114 175 130 159 121 12 4 8 8 6 5 4.0467 -0.00056674 -0.2833 0.71633 FALSE
6 608584 608732 198 20 182356 182500 1256 5 wp 211 183 226 189 206 210 8 8 5 10 9 7 4.5277 0.64619 -0.64695 0.19131 FALSE
6 608742 608894 199 20 182199 182345 1255 5 wp 196 192 206 154 190 158 18 13 8 11 16 7 3.5821 0.15031 -0.36779 0.39888 FALSE
6 608918 609065 200 20 182025 182187 1254 5 wp 168 263 290 226 254 228 27 11 32 30 37 34 2.9711 0.85333 -0.82837 0.014913 FALSE
6 609510 609658 206 20 181399 181555 1251 5 wp 166 103 137 114 125 101 20 6 4 11 14 7 3.4538 0.47389 -0.72046 0.25248 FALSE
6 609986 610169 210 20 180918 181079 1248 5 wp 126 209 255 246 163 223 40 38 41 16 50 42 1.9037 0.19806 -0.026387 0.95756 FALSE
6 610167 610325 211 20 180770 180928 1247 5 wp 95 177 185 174 158 194 27 33 35 31 49 48 1.8626 0.75312 -0.48515 0.26715 FALSE
6 610425 610572 214 20 180521 180665 1244 5 wp 110 234 246 250 196 236 107 92 100 82 223 121 0.57532 0.86304 -0.58365 0.37319 FALSE
6 610789 610947 218 20 180141 180294 1239 5 wp 115 158 173 157 148 169 205 270 218 224 463 252 -1.0254 0.78481 -0.64343 0.40181 FALSE
6 610956 611104 219 20 179982 180127 1238 5 wp 163 215 275 216 248 214 415 527 464 492 867 699 -1.5111 0.88142 -0.77223 0.19809 FALSE
6 611119 611277 220 20 179810 179966 1237 5 wp 129 239 245 236 225 175 438 598 515 585 1153 885 -1.745 1.0906 -0.98982 0.19088 FALSE
6 611279 611429 221 20 179662 179822 1235 5 wp 153 159 237 151 203 146 277 373 205 411 380 329 -1.0138 0.73537 -0.82245 0.0096433 FALSE
6 611477 611636 222 20 179445 179608 1234 5 wp 165 192 191 180 185 162 232 315 253 319 350 393 -0.91983 0.731 -0.75896 0.016777 FALSE
6 611888 612073 223 20 179042 179162 1233 5 wp 121 120 195 103 157 86 69 86 45 47 46 45 0.74851 -0.18917 -0.10028 0.7669 FALSE
6 612068 612199 224 20 178897 179023 1232 5 wp 99 188 211 184 184 171 202 255 255 177 247 327 -0.93469 0.38715 -0.21048 0.65411 FALSE
6 612230 612366 225 20 178745 178885 1231 5 wp 65 154 127 143 122 113 219 262 299 204 296 386 -1.5853 0.48709 -0.31339 0.58875 FALSE
6 612371 612529 226 20 178579 178722 1230 5 wp 105 212 239 188 171 193 615 696 866 474 884 1020 -2.405 0.43184 -0.36867 0.61547 FALSE
6 612711 612839 229 20 178256 178374 1227 5 wp 80 147 161 75 152 108 492 583 436 374 427 446 -2.3516 0.057414 -0.21586 0.51004 FALSE
6 612832 612982 230 20 178103 178253 1226 5 wp 127 189 213 186 165 186 525 643 492 420 597 570 -2.0378 0.27167 -0.19287 0.61817 FALSE
6 612979 613139 231 20 177961 178089 1225 5 wp 175 102 156 100 130 85 239 195 111 203 87 91 -0.64919 -0.16496 -0.28475 0.63513 FALSE
6 613433 613579 233 20 177512 177679 1223 5 wp 159 133 221 204 229 171 51 62 34 51 43 47 1.4318 0.28055 -0.0015779 0.99582 FALSE
6 613879 614033 235 20 177063 177210 1220 5 wp 200 155 215 158 160 145 358 416 225 357 264 288 -1.1547 0.21026 -0.47904 0.13102 FALSE
6 614221 614353 237 20 176737 176885 1218 5 wp 139 127 159 172 222 163 362 374 256 370 426 407 -1.5783 0.62639 -0.20774 0.51518 FALSE
6 614375 614521 238 20 176585 176711 1215 5 wp 172 202 230 165 166 147 312 319 333 163 178 185 -1.0628 -0.5553 0.25629 0.41698 FALSE
6 615275 615431 248 20 175660 175805 1206 5 wp 141 220 230 207 210 213 42 43 31 23 25 27 1.9761 -0.29085 0.43308 0.1847 FALSE
6 615782 615941 254 20 175170 175324 1201 5 wp 148 219 302 217 210 205 29 25 36 18 18 25 2.4846 -0.24272 0.22742 0.54083 FALSE
6 615962 616100 256 20 174973 175118 1199 5 wp 150 142 189 202 178 176 16 21 15 12 28 14 2.839 0.39708 -0.14699 0.70881 FALSE
6 616284 616410 260 20 174678 174825 1194 5 wp 168 176 200 167 153 184 24 13 15 15 10 7 3.0282 -0.36211 0.29428 0.49109 FALSE
6 617163 617314 271 20 173770 173924 1182 5 wp 121 166 179 172 191 185 14 15 11 12 13 10 3.1712 0.14502 0.13512 0.76004 FALSE
6 617326 617464 272 20 173618 173752 1181 5 wp 132 193 181 178 186 199 27 13 26 9 19 15 2.5646 -0.28609 0.48277 0.23623 FALSE
6 617639 617756 275 20 173330 173449 1177 5 wp 90 97 139 103 126 100 8 12 11 7 8 9 3 -0.046182 0.10903 0.85725 FALSE
6 617820 617971 276 20 173136 173269 1176 5 wp 91 204 191 194 200 202 14 24 18 19 5 14 2.7207 -0.25154 0.60505 0.27147 FALSE
6 617952 618108 277 20 172976 173116 1174 5 wp 138 221 225 204 208 202 27 25 28 9 20 19 2.4862 -0.40486 0.52516 0.15382 FALSE
6 618159 618310 278 20 172768 172919 1173 5 wp 122 116 120 97 105 120 12 6 12 12 8 5 3.2169 0.061481 -0.18364 0.75535 FALSE
6 618329 618471 279 20 172613 172758 1172 5 wp 168 215 249 211 220 213 23 24 22 29 21 23 2.8182 0.4113 -0.33698 0.33008 FALSE
6 618500 618662 280 20 172456 172590 1171 5 wp 180 212 219 208 177 186 29 21 15 16 15 27 2.8786 0.17653 -0.23824 0.51279 FALSE
6 618955 619116 283 20 171969 172129 1168 5 wp 241 198 288 214 197 140 215 214 153 111 65 67 -0.040491 -0.92493 0.55427 0.068299 FALSE
6 619138 619260 284 20 171824 171940 1167 5 wp 186 204 258 221 230 178 240 238 174 104 123 135 -0.37674 -0.5055 0.501 0.10373 FALSE
6 619289 619449 285 20 171637 171799 1166 5 wp 139 205 211 209 222 203 145 141 124 63 85 109 0.060218 -0.34095 0.57673 0.05193 FALSE
6 619838 619981 291 20 171109 171259 1161 5 wp 183 176 191 135 151 123 30 36 20 17 19 12 2.3276 -0.49733 0.093537 0.80864 FALSE
6 619993 620151 293 20 170915 171086 1160 5 wp 147 184 221 221 223 198 56 54 45 31 29 27 1.4568 -0.49792 0.76107 0.015136 FALSE
6 620376 620530 296 20 170549 170706 1157 5 wp 153 115 177 180 156 165 89 64 64 61 46 42 0.67099 -0.20641 0.41846 0.15592 FALSE
6 620543 620695 297 20 170395 170526 1155 5 wp 204 186 226 185 226 171 166 164 163 156 160 136 -0.051671 0.20145 -0.25691 0.39925 FALSE
6 620708 620860 298 20 170250 170373 1154 5 wp 199 192 213 208 202 177 229 242 203 142 245 208 -0.52076 0.16256 -0.1786 0.61359 FALSE
6 620883 621039 300 20 170019 170165 1152 5 wp 264 208 260 231 272 166 247 225 175 185 163 203 -0.16972 0.10651 -0.22438 0.47388 FALSE
6 621054 621208 301 20 169880 170024 1151 5 wp 260 213 254 207 250 174 172 170 128 141 150 120 0.28027 0.15064 -0.33926 0.26825 FALSE
6 621614 621760 304 20 169319 169460 1147 5 wp 218 169 250 205 213 173 67 29 25 37 24 30 2.0506 -0.059416 -0.015677 0.96071 FALSE
6 621769 621919 305 20 169157 169311 1146 5 wp 130 126 203 186 210 153 41 27 22 23 28 32 1.9767 0.22913 0.077209 0.82391 FALSE
6 622097 622249 310 20 168837 168981 1143 5 wp 164 178 226 174 197 161 67 80 55 31 33 46 1.1194 -0.5424 0.48878 0.10499 FALSE
6 622246 622405 311 20 168670 168823 1142 5 wp 111 180 214 180 177 184 128 121 109 64 57 77 0.10669 -0.52591 0.68571 0.017959 FALSE
6 622424 622560 312 20 168515 168657 1141 5 wp 116 186 202 188 181 175 237 213 264 117 129 168 -0.90712 -0.47576 0.63838 0.062965 FALSE
6 622584 622726 313 20 168345 168498 1140 5 wp 134 174 226 232 200 204 485 514 462 293 370 451 -1.8471 -0.064565 0.37322 0.24974 FALSE
6 622748 622892 314 20 168190 168337 1139 5 wp 165 225 302 240 238 176 660 754 683 447 451 674 -2.0053 -0.10048 0.071427 0.84406 FALSE
6 622920 623062 315 20 168020 168159 1138 5 wp 152 218 252 222 215 184 537 531 439 407 407 456 -1.6588 0.086827 -0.041279 0.90026 FALSE
6 623067 623221 316 20 167867 168011 1137 5 wp 160 216 249 239 212 171 425 421 391 385 552 536 -1.3722 0.58591 -0.55107 0.13726 FALSE
6 623352 623508 317 20 167579 167731 1136 5 wp 139 234 265 178 205 194 462 619 535 398 581 696 -1.7487 0.37142 -0.45557 0.35811 FALSE
6 623508 623640 318 20 167445 167571 1135 5 wp 90 189 214 144 142 136 487 679 712 357 736 857 -2.3647 0.36248 -0.51692 0.50791 FALSE
6 623683 623801 319 20 167280 167398 1134 5 wp 70 144 169 131 151 151 417 483 559 323 563 609 -2.364 0.34475 -0.092724 0.88455 FALSE
6 623809 623955 320 20 167147 167271 1133 5 wp 149 211 270 225 213 190 401 449 497 313 462 490 -1.5144 0.22253 -0.16992 0.70721 FALSE
6 624049 624209 321 20 166869 167033 1132 5 wp 152 216 258 238 218 245 506 508 569 564 720 763 -1.7457 0.6869 -0.4636 0.22144 FALSE
6 624230 624376 322 20 166705 166845 1131 5 wp 198 237 295 258 254 201 700 870 720 707 850 898 -2.0405 0.42619 -0.41815 0.27405 FALSE
6 624391 624531 323 20 166555 166690 1130 5 wp 186 225 273 236 225 201 913 1202 984 874 1123 961 -2.5716 0.26122 -0.26365 0.52113 FALSE
6 624715 624865 325 20 166224 166374 1128 5 wp 105 198 216 166 183 187 504 595 622 362 509 645 -2.1472 0.12729 -0.01527 0.97645 FALSE
6 625446 625590 333 20 165484 165638 1119 5 wp 131 189 235 204 174 199 48 43 40 50 32 64 1.6968 0.48202 -0.36521 0.24475 FALSE
6 626167 626312 342 20 164772 164916 1110 5 wp 101 132 181 136 153 123 26 31 17 25 9 8 2.1038 -0.48154 0.5295 0.2234 FALSE
6 626692 626846 348 20 164237 164377 1103 5 wp 171 239 266 238 248 218 42 34 38 33 21 28 2.188 -0.14868 0.25242 0.43628 FALSE
6 627055 627207 351 20 163877 164028 1100 5 wp 193 225 258 236 220 210 43 27 44 35 20 45 2.1887 0.12859 -0.10966 0.72982 FALSE
6 627396 627540 355 20 163508 163687 1096 5 wp 116 141 177 186 187 168 31 27 21 14 23 12 2.0849 -0.34337 0.70865 0.066234 FALSE
6 627577 627733 356 20 163353 163503 1095 5 wp 187 152 164 119 186 139 34 14 18 21 15 7 2.5993 -0.26907 0.10057 0.84505 FALSE
6 627876 628022 357 20 163058 163226 1093 5 wp 196 181 236 204 207 184 366 272 225 361 347 303 -0.84676 0.57965 -0.58672 0.063507 FALSE
6 628026 628189 358 20 162902 163057 1092 5 wp 201 253 290 219 212 272 620 692 569 574 897 817 -1.7196 0.62142 -0.64566 0.16158 FALSE
6 628205 628344 359 20 162733 162874 1091 5 wp 197 214 199 224 219 211 583 540 494 483 516 548 -1.7623 0.26833 -0.14519 0.66936 FALSE
6 628362 628511 360 20 162570 162718 1090 5 wp 233 244 280 254 253 244 530 643 557 478 482 673 -1.5716 0.2334 -0.20894 0.54802 FALSE
6 629047 629182 365 20 161931 162086 1085 5 wp 115 159 168 168 161 158 50 45 29 41 27 33 1.4722 0.045013 0.13865 0.67621 FALSE
6 629186 629339 366 20 161748 161895 1084 5 wp 145 200 208 200 187 236 58 57 53 24 37 35 1.3426 -0.47319 0.69729 0.047691 FALSE
6 629942 630098 377 20 161016 161138 1075 5 wp 130 164 180 151 148 134 23 28 21 10 15 15 2.3468 -0.51287 0.42225 0.31145 FALSE
6 630410 630555 382 20 160525 160677 1070 5 wp 105 145 165 145 138 169 24 22 16 37 16 9 2.3715 0.33471 -0.15396 0.72017 FALSE
6 630802 630959 384 20 160142 160285 1068 5 wp 193 145 215 143 160 116 24 18 12 8 8 7 3.0025 -0.88588 0.51365 0.27057 FALSE
6 631745 631897 397 20 159183 159329 1055 5 wp 157 190 207 196 182 201 90 72 55 27 26 43 0.99397 -0.83496 0.94225 0.0019454 FALSE
6 631932 632065 399 20 159022 159176 1053 5 wp 128 174 229 198 185 165 114 89 76 60 43 73 0.54941 -0.32937 0.42925 0.1378 FALSE
6 632072 632231 400 20 158851 159013 1052 5 wp 145 184 236 178 171 206 157 190 157 88 98 127 -0.22679 -0.36264 0.39802 0.18244 FALSE
6 632224 632389 401 20 158690 158827 1050 5 wp 155 221 250 189 163 158 386 334 338 202 211 366 -1.1444 -0.1209 -0.12537 0.75269 FALSE
6 632718 632870 404 20 158214 158366 1047 5 wp 242 215 284 240 250 191 827 803 572 538 530 571 -1.9271 -0.081114 -0.011567 0.97413 FALSE
6 632876 633030 405 20 158060 158204 1046 5 wp 225 232 288 231 229 203 616 561 374 428 489 424 -1.4103 0.14812 -0.27849 0.4042 FALSE
6 633192 633338 406 20 157744 157888 1045 5 wp 165 150 188 125 151 142 182 158 113 132 60 106 -0.19988 -0.2705 0.03966 0.89571 FALSE
6 633348 633492 407 20 157589 157731 1044 5 wp 129 155 191 140 131 151 272 242 227 217 174 244 -1.0219 0.10222 -0.21942 0.48255 FALSE
6 633623 633773 409 20 157311 157457 1042 5 wp 99 167 183 156 152 186 618 764 634 492 727 706 -2.5647 0.26414 -0.060511 0.89178 FALSE
6 633782 633932 410 20 157135 157279 1041 5 wp 171 189 261 194 210 170 799 827 672 619 668 730 -2.2718 0.14592 -0.21174 0.56419 FALSE
6 633945 634100 411 20 156987 157124 1040 5 wp 163 123 156 116 139 136 428 360 281 393 276 249 -1.6171 0.12227 -0.27119 0.41839 FALSE
6 634200 634360 412 20 156726 156878 1039 5 wp 187 216 285 211 225 199 205 188 138 184 171 159 0.0031783 0.2984 -0.36478 0.23873 FALSE
6 634484 634622 415 20 156455 156588 1036 5 wp 119 188 207 170 148 145 420 454 331 286 344 373 -1.608 0.076067 -0.17509 0.58264 FALSE
6 634655 634782 416 20 156281 156431 1035 5 wp 148 173 206 162 174 167 461 525 345 369 398 408 -1.7032 0.16404 -0.18612 0.56331 FALSE
6 634813 634953 417 20 156130 156267 1034 5 wp 249 205 275 241 248 180 426 376 229 323 223 218 -0.83939 -0.079429 -0.02014 0.949 FALSE
6 635065 635221 418 20 155864 156016 1033 5 wp 185 220 262 192 215 205 48 54 43 46 44 41 1.8262 0.18674 -0.26494 0.38455 FALSE
6 635324 635476 419 20 155614 155754 1032 5 wp 183 153 205 162 190 119 62 47 31 28 42 28 1.6014 -0.15849 -0.017912 0.95609 FALSE
6 635525 635653 420 20 155430 155555 1031 5 wp 180 146 223 178 189 152 181 138 124 115 77 71 -0.055619 -0.41499 0.3716 0.20644 FALSE
6 635673 635823 421 20 155265 155389 1030 5 wp 156 140 207 147 166 135 249 178 127 123 101 103 -0.49167 -0.40534 0.28007 0.34385 FALSE
6 636506 636622 425 20 154443 154575 1025 5 wp 89 80 133 117 103 101 661 613 558 390 775 781 -2.9906 0.43027 -0.28622 0.66225 FALSE
6 636650 636800 426 20 154283 154428 1024 5 wp 115 122 188 123 101 107 727 528 411 296 443 334 -2.3389 -0.26616 -0.033812 0.93881 FALSE
6 636812 636971 427 20 154107 154270 1023 5 wp 128 137 194 162 151 125 485 337 227 156 241 169 -1.5432 -0.50904 0.48866 0.29407 FALSE
6 637592 637753 429 20 153348 153486 1020 5 wp 141 201 213 177 167 189 399 348 205 182 198 184 -1.1273 -0.39143 0.38384 0.22355 FALSE
6 637770 637914 430 20 153167 153305 1019 5 wp 197 228 309 197 223 181 576 652 362 355 362 327 -1.4808 -0.2518 0.012625 0.96909 FALSE
6 637925 638079 431 20 153024 153160 1018 5 wp 139 108 182 94 115 80 307 170 131 184 92 109 -0.84426 -0.30162 -0.22946 0.67346 FALSE
6 638070 638204 432 20 152873 153011 1017 5 wp 152 143 193 113 158 123 183 165 101 129 137 93 -0.23182 0.037039 -0.30753 0.3039 FALSE
6 638232 638394 433 20 152724 152852 1016 5 wp 192 230 264 179 185 158 269 245 191 196 380 280 -0.40382 0.64062 -0.9957 0.052382 FALSE
6 638674 638830 437 20 152252 152408 1013 5 wp 135 155 182 129 168 117 323 309 297 378 674 553 -1.3581 1.1291 -1.2852 0.041458 FALSE
6 640730 640893 445 20 150228 150348 1005 5 wp 118 136 184 131 116 92 189 209 251 270 229 335 -0.98116 0.65828 -0.98252 0.0081115 FALSE
6 641474 641649 449 20 149452 149600 1002 5 wp 130 180 222 217 175 175 1041 1390 1312 1087 1454 1371 -3.2262 0.38003 -0.23286 0.6227 FALSE
6 641652 641804 450 20 149279 149421 1001 5 wp 135 211 257 275 247 209 1318 1871 1789 1492 2387 2447 -3.4667 0.65933 -0.32566 0.60881 FALSE
6 642980 643138 463 20 147941 148109 990 5 wp 184 210 240 211 190 223 270 232 209 264 176 216 -0.53338 0.21168 -0.18826 0.54924 FALSE
6 643162 643312 464 20 147766 147910 989 5 wp 214 176 267 204 227 192 429 452 349 377 196 301 -1.2765 -0.17224 0.13557 0.66852 FALSE
6 643324 643495 465 20 147582 147744 988 5 wp 124 183 244 182 180 184 554 590 551 529 507 717 -2.0279 0.36559 -0.31196 0.36681 FALSE
6 643513 643663 466 20 147411 147562 987 5 wp 172 164 208 116 191 155 411 504 295 406 233 358 -1.5099 0.052405 -0.25118 0.51179 FALSE
6 643683 643829 467 20 147250 147382 986 5 wp 256 194 255 235 228 193 513 522 301 457 340 312 -1.2583 0.0829 -0.16444 0.61405 FALSE
6 643976 644114 468 20 146960 147102 985 5 wp 176 73 123 102 136 81 131 20 38 103 31 29 0.70586 0.15981 -0.39365 0.68012 FALSE
6 644147 644277 469 20 146801 146927 984 5 wp 137 175 204 156 174 177 332 373 268 246 211 263 -1.2893 -0.10196 0.12705 0.68827 FALSE
6 644292 644444 470 20 146636 146786 983 5 wp 116 160 155 104 118 136 317 260 192 172 159 156 -1.1868 -0.30895 0.086416 0.77842 FALSE
6 644441 644587 471 20 146481 146635 982 5 wp 120 173 199 182 185 198 546 581 475 342 331 438 -2.0879 -0.20037 0.45616 0.16189 FALSE
6 644613 644751 472 20 146324 146472 981 5 wp 113 164 195 151 182 186 728 882 827 553 593 870 -2.7735 0.036937 0.1607 0.72256 FALSE
6 644767 644907 473 20 146169 146307 980 5 wp 121 252 236 224 225 222 1184 1555 1462 819 1156 1501 -3.1945 0.03881 0.15665 0.78342 FALSE
6 644904 645082 474 20 146019 146168 979 5 wp 128 166 180 163 142 147 1086 1305 1279 949 1012 1520 -3.3484 0.23067 -0.2551 0.62023 FALSE
6 645087 645243 475 20 145835 145984 978 5 wp 95 122 137 109 118 115 758 1018 885 718 796 990 -3.3042 0.22656 -0.22996 0.58063 FALSE
6 645253 645401 476 20 145681 145818 977 5 wp 106 111 165 126 125 127 576 547 483 518 433 554 -2.4588 0.23275 -0.1914 0.56853 FALSE
6 645895 646055 479 20 145032 145180 975 5 wp 107 159 197 131 154 153 693 840 741 631 852 955 -2.7012 0.42374 -0.44048 0.31815 FALSE
6 646224 646356 481 20 144720 144850 973 5 wp 91 219 209 212 194 211 1033 1283 1429 811 1256 1610 -3.277 0.27705 0.038319 0.95515 FALSE
6 646368 646524 482 20 144551 144709 972 5 wp 146 282 289 270 285 243 973 1263 1592 722 995 1326 -2.851 -0.041935 0.25075 0.72228 FALSE
6 646554 646704 483 20 144398 144520 971 5 wp 146 172 225 199 164 200 382 432 477 203 211 242 -1.6591 -0.67055 0.78169 0.044481 FALSE
6 646688 646859 484 20 144241 144389 970 5 wp 167 203 228 185 183 171 270 283 211 141 104 148 -0.72155 -0.62878 0.51987 0.092802 FALSE
6 646977 647125 485 20 143954 144104 969 5 wp 151 150 201 144 159 163 392 369 261 347 264 283 -1.3876 0.1488 -0.20817 0.51226 FALSE
6 647160 647301 486 20 143788 143940 968 5 wp 225 213 288 252 253 201 782 950 723 844 713 847 -2.1351 0.29451 -0.29912 0.43561 FALSE
6 647645 647810 489 20 143312 143432 965 5 wp 143 125 161 137 152 133 186 139 81 134 61 77 -0.25099 -0.22438 0.23283 0.57135 FALSE
6 647819 647947 490 20 143133 143269 964 5 wp 160 173 211 177 188 168 131 89 81 86 60 79 0.49335 -0.080581 0.091335 0.75211 FALSE
6 647954 648124 491 20 142966 143122 963 5 wp 152 216 236 195 190 216 71 52 49 57 52 60 1.4412 0.31257 -0.26711 0.36751 FALSE
6 648142 648290 492 20 142793 142940 961 5 wp 163 178 226 212 211 159 53 33 28 45 18 24 1.952 -0.051349 0.12641 0.69615 FALSE
6 648274 648431 493 20 142675 142816 960 5 wp 183 162 203 202 227 170 31 30 17 40 22 21 2.4595 0.42941 -0.27413 0.42017 FALSE
6 648473 648617 494 20 142480 142598 958 5 wp 150 195 220 128 160 183 25 26 16 18 21 13 2.7095 -0.019712 -0.18796 0.652 FALSE
6 649288 649420 502 20 141658 141790 948 5 wp 155 151 166 143 161 145 22 11 9 17 10 12 3.1461 0.23753 -0.28114 0.53069 FALSE
6 650421 650544 519 20 140517 140652 933 5 wp 153 132 194 127 186 149 22 12 8 8 8 11 3.1552 -0.28861 0.27751 0.55808 FALSE
6 650779 650893 525 20 140155 140297 929 5 wp 162 157 183 166 171 148 30 13 14 14 15 10 2.789 -0.19919 0.1796 0.6667 FALSE
6 650931 651075 526 20 140003 140137 928 5 wp 208 209 286 201 221 255 28 36 22 29 22 22 2.659 0.099235 -0.099041 0.77632 FALSE
6 651241 651416 528 20 139659 139817 926 5 wp 213 195 225 203 249 181 43 32 28 32 25 33 2.2669 0.14271 -0.12011 0.71011 FALSE
6 651433 651591 529 20 139484 139639 925 5 wp 231 235 262 230 243 185 47 52 37 59 32 44 2.0615 0.31924 -0.43975 0.15447 FALSE
6 651740 651883 530 20 139191 139302 924 5 wp 172 134 170 150 156 141 268 201 145 182 173 160 -0.7033 0.10285 -0.16761 0.58224 FALSE
6 651903 652055 531 20 139033 139175 923 5 wp 135 160 229 177 194 160 391 443 369 332 374 487 -1.5948 0.31386 -0.2404 0.45335 FALSE
6 652081 652233 532 20 138868 138991 922 5 wp 235 199 264 213 224 185 419 447 315 327 225 337 -1.1167 -0.079267 -0.057144 0.85667 FALSE
6 652262 652410 533 20 138671 138813 921 5 wp 147 231 234 189 191 180 422 453 405 305 359 575 -1.4514 0.27328 -0.35452 0.45738 FALSE
6 652562 652691 535 20 138370 138527 918 5 wp 132 140 175 165 202 148 172 128 117 103 87 167 -0.26434 0.10891 0.13098 0.68406 FALSE
6 652741 652893 536 20 138186 138338 917 5 wp 178 228 279 231 220 223 147 106 128 74 89 136 0.4593 -0.024443 0.053366 0.85931 FALSE
6 652925 653075 537 20 138033 138157 916 5 wp 168 215 264 181 165 180 78 76 71 45 43 61 1.1399 -0.26735 0.02229 0.93973 FALSE
6 653104 653255 539 20 137814 137970 914 5 wp 135 149 199 175 177 161 43 26 41 38 30 42 1.7495 0.32367 -0.18932 0.56094 FALSE
6 653267 653431 540 20 137647 137771 912 5 wp 175 194 220 160 192 159 67 67 53 56 40 59 1.2898 0.060098 -0.2299 0.43577 FALSE
6 653428 653582 541 20 137498 137628 911 5 wp 198 181 239 187 178 165 78 90 75 86 53 107 0.97318 0.33619 -0.52058 0.074347 FALSE
6 653611 653751 543 20 137327 137485 910 5 wp 164 177 212 209 238 152 124 138 122 120 146 146 0.14763 0.43116 -0.28748 0.33639 FALSE
6 653763 653911 544 20 137166 137310 909 5 wp 162 187 262 172 203 160 214 200 224 240 322 326 -0.46499 0.80014 -0.94095 0.0042116 FALSE
6 653920 654077 545 20 137002 137152 908 5 wp 175 202 232 189 224 151 203 188 147 207 190 222 -0.18533 0.54074 -0.62084 0.045597 FALSE
6 654205 654363 546 20 136713 136869 907 5 wp 219 181 242 189 174 179 446 391 250 383 260 300 -1.1015 0.14358 -0.3524 0.26549 FALSE
6 654388 654535 547 20 136540 136690 906 5 wp 132 129 174 155 159 142 495 467 299 446 361 438 -1.891 0.32903 -0.21914 0.49643 FALSE
6 654552 654712 548 20 136370 136526 905 5 wp 183 213 244 227 204 205 477 471 377 413 406 502 -1.4187 0.32983 -0.29711 0.36404 FALSE
6 654725 654867 549 20 136203 136342 904 5 wp 177 168 212 179 175 170 331 305 249 224 266 229 -1.0309 0.044977 -0.095271 0.76308 FALSE
6 654871 655023 550 20 136052 136203 903 5 wp 188 175 211 206 210 172 171 195 190 134 164 204 -0.33347 0.17116 -0.10836 0.72453 FALSE
6 655204 655393 552 20 135710 135895 902 5 wp 144 213 229 195 167 160 46 47 24 21 29 33 1.9609 -0.14672 0.025672 0.93738 FALSE
6 655366 655512 553 20 135565 135711 899 5 wp 174 213 277 266 239 213 38 46 33 50 29 35 2.1235 0.29178 -0.13006 0.67917 FALSE
6 655529 655695 555 20 135414 135566 897 5 wp 191 196 284 197 200 215 50 43 40 33 28 32 1.955 -0.18296 0.1059 0.73705 FALSE
6 655890 656032 560 20 135044 135182 894 5 wp 189 257 284 279 264 226 42 29 24 25 17 21 2.5762 -0.25226 0.36894 0.28101 FALSE
6 656042 656182 561 20 134897 135035 893 5 wp 163 280 240 242 230 193 26 36 24 19 31 26 2.6207 0.16154 -0.16669 0.69281 FALSE
6 656526 656660 565 20 134418 134549 889 5 wp 136 127 162 148 165 117 33 17 11 24 13 17 2.4563 0.17511 -0.12966 0.75755 FALSE
6 656666 656824 566 20 134238 134405 888 5 wp 184 169 202 186 171 200 33 23 16 16 12 19 2.597 -0.2724 0.31588 0.40103 FALSE
6 657763 657904 574 20 133174 133316 878 5 wp 182 213 270 233 216 204 573 631 545 417 458 516 -1.7829 -0.0039144 0.025528 0.93998 FALSE
6 658072 658229 576 20 132850 133006 876 5 wp 257 228 294 249 222 271 890 953 769 758 863 924 -2.1127 0.29655 -0.32357 0.40931 FALSE
6 658252 658392 577 20 132688 132821 875 5 wp 195 205 219 194 226 176 410 405 254 404 307 268 -1.1319 0.22191 -0.25139 0.42699 FALSE
6 658506 658644 578 20 132435 132567 874 5 wp 175 163 176 140 164 128 152 144 68 131 77 84 0.17301 0.038022 -0.26897 0.43881 FALSE
6 658652 658804 579 20 132313 132420 873 5 wp 114 102 138 95 119 87 249 265 204 196 182 179 -1.3889 -0.031235 -0.16947 0.5815 FALSE
6 658779 658935 580 20 132142 132298 872 5 wp 117 211 225 200 201 182 680 966 847 624 1016 1220 -2.5833 0.5152 -0.38293 0.54919 FALSE
6 658946 659080 581 20 132001 132133 871 5 wp 139 177 217 174 168 146 747 969 916 669 994 1009 -2.7094 0.33982 -0.41956 0.41468 FALSE
6 659086 659242 582 20 131834 131988 870 5 wp 173 238 302 267 248 203 993 1257 1016 817 1129 1398 -2.5954 0.35976 -0.29791 0.54097 FALSE
6 659253 659411 583 20 131698 131826 869 5 wp 193 182 231 184 200 153 519 438 305 452 315 297 -1.4066 0.10207 -0.24589 0.44085 FALSE
6 659644 659791 584 20 131275 131419 868 5 wp 177 186 248 179 189 209 653 449 290 310 276 205 -1.5295 -0.44291 0.41459 0.34568 FALSE
6 659817 659959 585 20 131110 131242 866 5 wp 153 174 252 184 148 189 880 864 562 412 551 449 -2.3656 -0.34779 0.26147 0.45425 FALSE
6 659971 660139 586 20 130921 131081 865 5 wp 151 186 218 172 180 202 851 887 738 458 528 797 -2.5366 -0.1461 0.19652 0.62333 FALSE
6 660118 660281 587 20 130786 130946 864 5 wp 81 141 177 146 152 172 659 703 566 391 448 652 -2.6717 -0.041545 0.35188 0.36944 FALSE
6 660273 660427 588 20 130632 130789 863 5 wp 164 309 297 233 226 266 677 761 697 344 473 801 -1.8672 -0.083482 0.056955 0.92146 FALSE
6 660419 660569 589 20 130493 130643 862 5 wp 121 184 224 167 191 208 404 430 367 209 190 414 -1.5789 -0.24705 0.41196 0.41073 FALSE
6 660575 660737 590 20 130328 130484 861 5 wp 148 201 212 210 210 185 302 295 219 138 118 306 -0.90553 -0.21115 0.36003 0.48062 FALSE
6 660758 660889 591 20 130177 130311 860 5 wp 116 172 235 207 172 178 144 171 131 73 96 185 -0.17169 -0.0088394 0.16817 0.7143 FALSE
6 661050 661193 594 20 129873 130011 858 5 wp 94 174 162 116 145 185 66 40 33 21 40 40 1.2752 -0.094102 0.21023 0.69879 FALSE
6 661171 661322 595 20 129740 129865 857 5 wp 147 204 242 167 214 143 66 48 39 35 18 30 1.5841 -0.54433 0.40809 0.19918 FALSE
6 661813 661939 598 20 129120 129269 854 5 wp 145 116 171 115 157 116 77 69 57 62 40 41 0.72432 -0.17165 0.050966 0.86872 FALSE
6 662076 662244 600 20 128829 128960 852 5 wp 145 108 182 117 134 86 225 171 165 170 127 140 -0.73828 -0.027086 -0.30677 0.30222 FALSE
6 662256 662437 601 20 128661 128807 851 5 wp 189 135 198 162 153 144 255 269 175 198 174 216 -0.77244 0.092108 -0.2464 0.42776 FALSE
6 662529 662686 603 20 128379 128541 849 5 wp 151 148 214 175 202 132 234 292 195 316 326 323 -0.86802 0.75874 -0.73215 0.021063 FALSE
6 662883 663041 605 20 128020 128170 847 5 wp 160 139 164 153 154 142 602 487 360 518 395 377 -1.986 0.18102 -0.19853 0.54304 FALSE
6 663030 663168 606 20 127898 128030 846 5 wp 171 189 203 161 168 194 862 936 686 674 617 811 -2.5018 0.092094 -0.15681 0.67378 FALSE
6 663523 663665 611 20 127388 127537 840 5 wp 153 181 235 205 217 163 704 798 677 535 580 714 -2.3277 0.071904 0.011617 0.97419 FALSE
6 663656 663811 612 20 127251 127383 839 5 wp 88 159 144 161 119 148 691 801 843 572 817 939 -2.9794 0.30838 -0.12673 0.8118 FALSE
6 663808 663962 613 20 127105 127257 838 5 wp 68 105 130 200 166 118 485 605 479 586 830 833 -2.7723 0.85186 -0.12799 0.78402 FALSE
6 663980 664139 614 20 126937 127088 837 5 wp 122 158 187 164 148 152 601 604 548 596 779 830 -2.2946 0.66262 -0.62154 0.088967 FALSE
6 664154 664289 615 20 126781 126914 836 5 wp 171 146 202 167 191 146 416 427 334 441 355 349 -1.5479 0.29348 -0.30376 0.34183 FALSE
6 664448 664604 616 20 126468 126612 835 5 wp 172 132 232 163 158 134 36 38 28 34 24 38 2.0173 0.24457 -0.43522 0.1955 FALSE
6 665383 665528 620 20 125541 125669 830 5 wp 112 115 157 133 138 101 427 486 366 235 213 368 -2.1144 -0.32347 0.31648 0.39107 FALSE
6 665573 665719 621 20 125330 125511 828 5 wp 171 212 225 247 229 222 546 697 690 342 394 671 -2.0638 -0.15612 0.39366 0.47932 FALSE
6 666322 666484 630 20 124574 124718 818 5 wp 109 145 183 136 157 137 63 48 37 12 20 22 1.1906 -1.1067 1.1356 0.0019613 FALSE
6 666573 666729 633 20 124338 124495 815 5 wp 109 138 148 151 148 158 28 36 21 13 13 14 1.8517 -0.74875 1.0035 0.016579 FALSE
6 667475 667627 641 20 123439 123602 806 5 wp 212 194 264 215 254 161 46 38 28 11 18 18 2.219 -0.90852 0.84909 0.014816 FALSE
6 667850 667996 643 20 123065 123205 804 5 wp 170 98 142 124 163 82 58 26 24 20 34 13 1.6127 -0.30147 0.14461 0.82121 FALSE
6 668032 668186 645 20 122878 123044 803 5 wp 105 145 223 165 144 128 130 118 154 47 188 63 -0.19952 -0.08182 0.038616 0.96091 FALSE
6 668464 668612 648 20 122456 122612 799 5 wp 119 159 207 172 164 142 369 309 362 117 538 170 -1.5066 0.033312 0.0010601 0.99926 FALSE
6 668638 668818 649 20 122260 122422 797 5 wp 163 198 252 167 224 165 460 413 381 183 670 207 -1.4174 0.13574 -0.23109 0.8326 FALSE
6 668855 668983 650 20 122086 122203 796 5 wp 130 121 150 107 117 101 155 94 99 53 121 33 -0.14852 -0.36949 0.098055 0.86885 FALSE
6 670068 670224 654 20 120837 120994 793 5 wp 103 171 198 218 171 166 816 1231 1237 958 1364 1604 -3.2251 0.56015 -0.26843 0.66744 FALSE
6 670225 670386 655 20 120681 120847 792 5 wp 127 191 216 205 207 207 928 1205 1125 821 1139 1234 -3.0157 0.28795 -0.01916 0.96846 FALSE
6 670693 670842 659 20 120231 120401 787 5 wp 88 179 186 196 193 201 405 561 570 296 379 405 -2.1841 -0.20181 0.64682 0.17866 FALSE
6 671002 671170 664 20 119903 120068 784 5 wp 118 175 214 185 160 184 285 286 231 98 120 108 -1.0476 -0.95897 1.082 0.00043742 FALSE
6 671164 671280 666 20 119790 119927 783 5 wp 88 144 163 198 188 149 124 156 128 74 68 59 -0.43933 -0.69552 1.1808 4.184e-05 FALSE
6 671954 672114 676 20 118956 119108 774 5 wp 131 150 179 181 168 165 102 100 73 50 34 44 0.3758 -0.76767 0.97088 0.00095431 FALSE
6 672300 672443 678 20 118625 118759 772 5 wp 169 176 229 193 233 181 326 330 236 176 138 198 -1.0027 -0.46597 0.58598 0.062464 FALSE
6 672448 672607 679 20 118468 118595 771 5 wp 146 157 206 204 183 159 459 437 384 277 184 295 -1.7094 -0.43881 0.58249 0.066538 FALSE
6 672609 672761 680 20 118303 118451 770 5 wp 160 139 188 181 166 179 498 502 401 447 322 380 -1.8909 0.042548 0.10972 0.73381 FALSE
6 672780 672918 681 20 118144 118281 769 5 wp 126 122 142 115 137 108 407 410 300 397 267 263 -1.8744 0.065979 -0.15297 0.63373 FALSE
6 672956 673113 682 20 117961 118109 768 5 wp 116 130 175 146 120 123 335 394 315 338 339 345 -1.6972 0.29805 -0.36142 0.25899 FALSE
6 673255 673411 683 20 117658 117814 767 5 wp 244 223 292 246 305 204 638 779 498 851 456 685 -1.6965 0.38216 -0.36316 0.38924 FALSE
6 673429 673587 684 20 117481 117636 766 5 wp 116 166 145 142 158 150 501 727 527 672 591 779 -2.4114 0.53759 -0.42869 0.22601 FALSE
6 673778 673926 686 20 117148 117323 764 5 wp 153 180 269 207 222 219 1032 1380 968 1166 1135 1248 -2.8865 0.39962 -0.22791 0.59432 FALSE
6 674076 674212 688 20 116833 116993 761 5 wp 146 203 253 220 213 193 503 612 486 539 450 570 -1.8054 0.28269 -0.17211 0.61186 FALSE
6 675046 675194 696 20 115881 116036 749 5 wp 98 206 228 220 209 227 67 74 88 74 60 108 0.79447 0.37876 -0.0061041 0.988 FALSE
6 675588 675708 701 20 115354 115496 741 5 wp 91 117 159 169 182 155 26 30 21 21 29 26 1.8687 0.32105 0.19639 0.60568 FALSE
6 676156 676303 708 20 114761 114907 733 5 wp 186 229 248 234 216 245 61 60 39 21 37 37 1.6909 -0.40498 0.51806 0.097634 FALSE
6 676554 676700 711 20 114363 114489 730 5 wp 142 178 246 160 176 205 61 88 57 21 33 23 1.0686 -1.0808 1.0828 0.002494 FALSE
6 676865 677013 714 20 114053 114199 727 5 wp 117 212 211 187 204 183 94 107 103 52 40 54 0.43611 -0.7411 0.87853 0.0037652 FALSE
6 677013 677172 715 20 113895 114060 726 5 wp 137 174 225 168 205 223 105 125 97 41 39 61 0.32638 -0.88673 1.1001 0.00021937 FALSE
6 677173 677327 716 20 113736 113889 725 5 wp 90 198 204 155 181 200 105 140 130 46 45 82 -0.022081 -0.81059 1.0048 0.026906 FALSE
6 677909 678051 724 20 113038 113156 721 5 wp 136 144 184 140 135 101 143 132 91 147 145 80 -0.018155 0.37851 -0.64629 0.07892 FALSE
6 678058 678214 725 20 112856 113004 720 5 wp 230 197 279 213 237 163 382 382 254 273 375 317 -0.88509 0.27918 -0.4531 0.15177 FALSE
6 678377 678519 728 20 112546 112685 716 5 wp 124 206 202 196 198 164 221 224 213 200 496 224 -0.69549 0.83877 -0.7278 0.41714 FALSE
6 678559 678723 730 20 112352 112495 713 5 wp 110 146 201 152 152 106 113 96 64 107 204 102 0.37133 0.97697 -1.0819 0.077041 FALSE
6 678730 678870 732 20 112195 112341 711 5 wp 117 106 172 144 137 110 58 38 28 51 85 44 1.309 0.90879 -0.87619 0.029446 FALSE
6 678934 679072 733 20 111996 112132 710 5 wp 111 115 191 131 132 115 42 43 22 35 35 35 1.5863 0.32225 -0.40525 0.26173 FALSE
6 679087 679246 734 20 111819 111977 709 5 wp 213 178 298 240 221 176 45 40 27 30 25 29 2.2497 -0.0737 0.0049185 0.98786 FALSE
6 679344 679503 736 20 111568 111717 708 5 wp 146 142 186 140 156 120 76 59 40 55 22 27 1.0822 -0.40968 0.25704 0.42388 FALSE
6 679507 679661 737 20 111402 111558 707 5 wp 144 234 237 259 199 228 170 202 166 127 134 159 -0.19241 -0.031268 0.24006 0.43436 FALSE
6 679677 679829 738 20 111234 111390 706 5 wp 102 112 147 117 123 128 224 209 225 172 144 139 -1.2571 -0.21321 0.29152 0.33368 FALSE
6 679842 679989 739 20 111075 111216 705 5 wp 150 163 240 181 198 171 522 595 479 404 345 449 -1.921 -0.090373 0.13637 0.6778 FALSE
6 680000 680155 740 20 110913 111064 704 5 wp 178 234 270 254 230 223 917 1111 1237 779 961 1212 -2.6706 0.15666 -0.05684 0.91237 FALSE
6 680161 680307 741 20 110760 110898 703 5 wp 188 195 232 201 240 165 614 675 453 546 408 463 -1.8617 0.038619 -0.031972 0.92462 FALSE
6 680324 680480 742 20 110606 110733 702 5 wp 234 247 298 244 249 184 330 374 250 281 315 285 -0.65538 0.23045 -0.40198 0.20218 FALSE
6 680629 680787 743 20 110283 110435 701 5 wp 177 213 223 186 169 176 594 625 511 673 539 721 -1.8655 0.48493 -0.65386 0.063236 FALSE
6 680952 681114 745 20 109967 110111 699 5 wp 146 167 232 157 164 154 973 1052 755 788 793 811 -2.7311 0.12314 -0.26633 0.49041 FALSE
6 681283 681429 747 20 109638 109784 696 5 wp 177 106 173 114 145 104 440 317 232 356 197 237 -1.4502 0.023255 -0.33168 0.45601 FALSE
6 681459 681585 748 20 109487 109608 695 5 wp 173 196 274 180 214 188 385 416 312 307 288 279 -1.1744 -0.012358 -0.077803 0.80557 FALSE
6 681926 682078 753 20 109022 109157 691 5 wp 112 107 155 128 102 93 80 57 37 45 28 32 0.74882 -0.37785 0.20997 0.55422 FALSE
6 682087 682242 755 20 108830 109006 690 5 wp 113 216 200 214 185 202 63 77 58 45 56 50 1.0369 -0.055381 0.29108 0.42002 FALSE
6 682712 682836 761 20 108228 108373 683 5 wp 136 74 112 99 117 81 32 6 6 15 3 7 2.5838 -0.44193 0.33068 0.63875 FALSE
6 683051 683202 764 20 107879 108004 681 5 wp 231 155 232 167 211 158 40 17 9 31 17 14 2.91 0.27965 -0.46256 0.33765 FALSE
6 683320 683467 765 20 107595 107745 680 5 wp 231 218 274 187 227 224 484 441 373 498 400 401 -1.2079 0.33514 -0.47532 0.1463 FALSE
6 683478 683656 766 20 107434 107583 679 5 wp 192 133 194 182 216 147 408 374 241 407 255 304 -1.3197 0.26138 -0.17088 0.59961 FALSE
6 683666 683808 767 20 107260 107396 678 5 wp 194 152 232 180 208 147 427 405 283 420 268 306 -1.3058 0.17265 -0.25236 0.42616 FALSE
6 683823 683977 768 20 107099 107241 677 5 wp 217 205 266 254 300 234 356 388 295 387 380 446 -0.96319 0.5567 -0.32733 0.30799 FALSE
6 684003 684143 769 20 106927 107073 676 5 wp 163 180 251 173 189 162 140 134 100 142 110 124 0.2921 0.34476 -0.47582 0.1082 FALSE
6 684139 684284 770 20 106790 106935 675 5 wp 146 121 217 162 172 150 84 81 54 75 54 114 0.76961 0.48489 -0.43126 0.19324 FALSE
6 685087 685225 783 20 105842 105980 666 5 wp 187 176 257 193 235 159 33 20 15 14 9 22 2.8244 -0.25384 0.21308 0.57039 FALSE
6 685455 685609 787 20 105456 105607 662 5 wp 196 166 213 181 199 159 25 13 4 13 15 11 3.4349 0.25026 -0.31586 0.45134 FALSE
6 685880 686064 790 20 104977 105183 658 5 wp 223 234 291 298 284 285 50 38 26 37 31 16 2.3565 -0.091547 0.34764 0.29488 FALSE
6 686289 686427 793 20 104635 104745 656 5 wp 140 105 134 99 131 101 34 20 16 13 12 14 2.1012 -0.49286 0.31749 0.51184 FALSE
6 686443 686591 794 20 104473 104617 654 5 wp 205 222 257 170 206 201 67 56 45 43 35 41 1.6648 -0.15899 -0.045458 0.88113 FALSE
6 686613 686745 796 20 104319 104429 652 5 wp 180 145 189 176 180 137 84 72 53 40 27 45 0.94691 -0.56183 0.5264 0.081645 FALSE
6 686943 687104 800 20 103962 104128 647 5 wp 152 205 220 202 197 171 176 178 139 84 69 154 -0.14392 -0.35742 0.37979 0.22832 FALSE
6 687106 687262 802 20 103800 103942 646 5 wp 175 207 264 226 266 206 349 369 262 152 125 255 -0.9748 -0.55183 0.70769 0.025262 FALSE
6 687269 687426 803 20 103634 103759 644 5 wp 117 172 244 158 153 163 382 390 366 153 218 374 -1.5058 -0.29084 0.19658 0.70263 FALSE
6 687428 687580 804 20 103480 103627 643 5 wp 116 186 214 206 185 180 464 584 499 263 362 578 -1.9871 -0.045764 0.24959 0.65351 FALSE
6 687609 687767 805 20 103315 103463 642 5 wp 147 236 244 216 208 229 676 676 654 318 558 715 -2.0695 -0.0068476 0.12088 0.82253 FALSE
6 687777 687918 806 20 103147 103287 640 5 wp 137 189 226 180 187 172 495 494 411 264 381 395 -1.7261 -0.089062 0.10635 0.74024 FALSE
6 688739 688899 812 20 102164 102322 634 5 wp 200 174 234 188 209 173 548 549 388 406 318 431 -1.646 -0.02597 -0.033892 0.91697 FALSE
6 688908 689058 813 20 102002 102148 633 5 wp 207 255 314 263 276 244 687 718 687 482 536 792 -1.824 0.10852 -0.047891 0.90211 FALSE
6 689093 689235 814 20 101830 101956 632 5 wp 152 135 196 140 173 114 301 273 231 225 135 175 -1.1081 -0.26239 0.11853 0.70309 FALSE
6 689253 689392 815 20 101663 101808 631 5 wp 183 244 287 241 271 221 296 287 233 159 174 257 -0.57024 -0.13469 0.21813 0.48811 FALSE
6 689403 689545 816 20 101520 101661 630 5 wp 156 176 220 199 178 202 179 123 144 105 105 130 -0.07056 -0.061709 0.18114 0.54285 FALSE
6 689551 689708 817 20 101355 101509 629 5 wp 143 192 258 208 204 200 91 110 73 77 55 75 0.72857 -0.072922 0.17809 0.54376 FALSE
6 689732 689866 818 20 101198 101334 628 5 wp 160 205 277 217 196 199 63 59 60 56 31 50 1.4263 -0.089026 0.078079 0.79448 FALSE
6 690403 690533 823 20 100529 100657 622 5 wp 80 165 175 137 141 149 69 43 53 41 47 58 0.95737 0.15734 -0.068652 0.85998 FALSE
6 690569 690711 825 20 100328 100501 620 5 wp 195 191 237 255 250 221 178 152 99 108 77 110 0.1897 -0.19426 0.45006 0.13572 FALSE
6 690745 690870 826 20 100193 100313 618 5 wp 129 139 171 146 133 154 186 147 105 120 84 83 -0.35135 -0.26246 0.29002 0.31477 FALSE
6 691059 691211 828 20 99847 100004 616 5 wp 143 147 181 164 153 127 536 574 358 465 377 376 -1.9962 0.075951 -0.12669 0.69667 FALSE
6 691214 691364 829 20 99693 99845 615 5 wp 166 180 211 179 196 167 946 974 593 781 660 636 -2.5249 0.07551 -0.078938 0.83192 FALSE
6 691379 691524 830 20 99534 99676 614 5 wp 112 130 173 145 143 171 647 727 479 587 637 545 -2.5323 0.28055 -0.074953 0.82961 FALSE
6 691547 691697 831 20 99364 99512 613 5 wp 185 234 279 257 242 248 983 1058 859 850 1134 1087 -2.4368 0.42064 -0.27179 0.50778 FALSE
6 691716 691870 832 20 99197 99350 612 5 wp 143 142 185 153 141 168 321 276 189 334 249 233 -1.0957 0.40307 -0.37868 0.23199 FALSE
6 691996 692142 833 20 98919 99067 611 5 wp 170 152 226 199 186 160 458 410 343 373 309 333 -1.5159 0.080702 -0.046637 0.88343 FALSE
6 692171 692325 834 20 98762 98890 610 5 wp 186 198 273 227 228 185 587 642 472 444 462 438 -1.7503 -0.00045462 0.0073617 0.98253 FALSE
6 692493 692651 836 20 98412 98568 608 5 wp 134 167 236 188 192 186 445 455 409 345 312 427 -1.6829 0.049777 0.087016 0.78579 FALSE
6 692682 692846 837 20 98205 98340 607 5 wp 119 117 151 139 135 89 167 135 87 119 61 87 -0.35618 -0.19816 0.13516 0.67938 FALSE
6 692866 692976 839 20 98082 98200 605 5 wp 127 204 197 198 225 145 231 222 191 173 113 217 -0.66132 -0.035851 0.17317 0.58077 FALSE
6 693000 693158 840 20 97906 98064 604 5 wp 118 221 224 210 182 229 280 322 313 232 220 381 -1.1046 0.17162 0.034098 0.93826 FALSE
6 693164 693322 841 20 97740 97876 603 5 wp 126 158 198 199 188 145 447 398 370 299 233 298 -1.7173 -0.22415 0.40983 0.19698 FALSE
6 693297 693455 842 20 97608 97764 602 5 wp 135 203 234 221 179 220 668 715 635 535 587 777 -2.2124 0.2356 -0.058076 0.87111 FALSE
6 693465 693623 843 20 97437 97589 601 5 wp 129 192 228 214 187 197 941 1181 1076 884 1137 1368 -2.9486 0.40067 -0.21832 0.63576 FALSE
6 693653 693783 844 20 97285 97407 600 5 wp 120 214 276 216 185 200 1017 1238 1163 929 1482 1237 -2.9093 0.42058 -0.36624 0.50944 FALSE
6 693789 693943 845 20 97124 97270 599 5 wp 144 226 279 264 245 221 1051 1185 997 877 1285 1205 -2.7173 0.39361 -0.16446 0.70099 FALSE
6 694379 694535 848 20 96525 96685 596 5 wp 111 198 235 187 216 159 316 388 399 251 333 442 -1.4419 0.20385 -0.09978 0.83373 FALSE
6 694526 694667 849 20 96362 96512 595 5 wp 94 120 148 131 148 116 232 208 188 153 181 181 -1.1753 0.050958 0.1197 0.6928 FALSE
6 694672 694820 850 20 96241 96395 594 5 wp 245 244 239 215 221 188 295 341 239 261 219 233 -0.61389 0.038855 -0.24358 0.43938 FALSE
6 694896 695052 851 20 96022 96164 593 5 wp 279 219 290 227 294 179 268 253 192 238 192 163 -0.20766 0.074952 -0.22933 0.46579 FALSE
6 695067 695218 852 20 95828 95976 592 5 wp 150 162 210 213 186 176 283 252 212 206 236 206 -0.88898 0.13846 0.045442 0.88497 FALSE
6 695243 695409 853 20 95680 95819 591 5 wp 196 192 277 216 203 132 221 208 176 160 132 137 -0.24148 -0.16325 -0.07203 0.81445 FALSE
6 695419 695553 854 20 95515 95637 590 5 wp 125 89 165 110 126 114 56 41 37 46 23 22 1.1283 -0.22336 0.15767 0.67176 FALSE
6 695592 695752 856 20 95305 95448 589 5 wp 216 172 241 214 202 185 77 59 44 46 39 38 1.4525 -0.20393 0.1718 0.56867 FALSE
6 695759 695905 857 20 95172 95278 588 5 wp 173 179 229 179 174 164 62 51 49 27 28 38 1.4711 -0.46724 0.341 0.27464 FALSE
6 696295 696425 862 20 94634 94763 583 5 wp 136 202 238 188 210 186 49 31 28 30 29 40 2.0416 0.21618 -0.14394 0.6529 FALSE
6 696629 696779 864 20 94281 94425 579 5 wp 177 194 254 188 192 140 107 80 54 55 52 52 1.0164 -0.2476 0.021371 0.94174 FALSE
6 696810 696968 865 20 94091 94225 578 5 wp 160 137 146 120 162 157 137 109 89 120 108 103 0.061226 0.32647 -0.3142 0.27428 FALSE
6 696975 697113 866 20 93951 94085 577 5 wp 150 149 181 147 144 145 236 206 177 192 163 186 -0.73026 0.14053 -0.24041 0.43201 FALSE
6 697147 697291 867 20 93771 93910 576 5 wp 186 223 260 233 257 169 520 489 459 403 350 447 -1.5137 0.032669 -0.022507 0.94522 FALSE
6 697303 697449 868 20 93613 93756 575 5 wp 184 266 308 236 230 216 624 714 611 487 593 785 -1.7558 0.26037 -0.36037 0.34544 FALSE
6 697480 697622 869 20 93443 93580 574 5 wp 146 191 234 207 193 182 546 552 434 550 366 496 -1.8036 0.20877 -0.13049 0.69484 FALSE
6 697695 697849 870 20 93215 93344 573 5 wp 186 140 173 146 179 127 124 87 48 85 38 35 0.63235 -0.35305 0.22321 0.61837 FALSE
6 697961 698109 871 20 92957 93104 572 5 wp 154 169 214 182 224 161 485 418 287 391 283 336 -1.5046 0.10964 0.006354 0.98404 FALSE
6 698113 698285 872 20 92777 92950 571 5 wp 142 162 212 183 213 159 462 479 380 427 334 429 -1.7357 0.17738 -0.029485 0.92708 FALSE
6 698620 698782 875 20 92295 92443 566 5 wp 156 181 207 190 185 146 362 310 255 219 190 251 -1.132 -0.15301 0.12471 0.69301 FALSE
6 698954 699111 878 20 91956 92108 563 5 wp 156 211 228 218 205 177 149 117 114 75 73 98 0.2747 -0.29433 0.34641 0.24164 FALSE
6 699127 699277 879 20 91811 91968 562 5 wp 99 121 149 116 140 113 43 35 33 26 29 28 1.3572 -0.081806 0.12639 0.74411 FALSE
6 699272 699422 880 20 91642 91792 560 5 wp 175 183 217 189 177 175 59 62 33 23 33 35 1.546 -0.40989 0.36063 0.25017 FALSE
6 699405 699563 881 20 91526 91662 559 5 wp 123 218 257 199 234 181 62 53 32 29 33 29 1.65 -0.33772 0.43269 0.23201 FALSE
6 699758 699902 884 20 91160 91298 556 5 wp 158 131 189 159 161 142 19 17 11 15 15 7 2.9856 -0.00037007 -0.011489 0.97924 FALSE
6 700298 700460 888 20 90627 90759 550 5 wp 189 155 219 180 185 167 37 25 15 19 10 7 2.5196 -0.74908 0.70354 0.072792 FALSE
6 700642 700778 891 20 90290 90442 546 5 wp 170 188 250 213 244 237 30 22 24 20 24 25 2.6227 0.19625 0.045697 0.89433 FALSE
6 700974 701134 893 20 89932 90089 543 5 wp 187 197 230 204 236 187 19 15 27 15 11 5 2.9528 -0.65467 0.71766 0.07457 FALSE
6 701868 702012 902 20 89062 89182 535 5 wp 181 213 236 169 200 167 21 19 12 25 12 13 3.2379 0.2807 -0.47737 0.21611 FALSE
6 702180 702338 906 20 88726 88894 532 5 wp 152 125 174 159 161 150 26 11 13 16 10 10 2.8183 -0.13151 0.22717 0.60821 FALSE
6 702344 702496 907 20 88565 88715 531 5 wp 208 219 265 240 273 224 54 33 13 33 21 28 2.4491 0.071038 0.055963 0.86491 FALSE
6 702501 702641 908 20 88423 88558 530 5 wp 155 175 193 184 179 167 56 44 28 33 30 41 1.6788 0.046746 0.00853 0.97855 FALSE
6 702656 702816 909 20 88238 88386 529 5 wp 168 194 260 229 201 214 100 105 76 77 58 93 0.76928 0.030214 0.074142 0.8022 FALSE
6 702847 702987 910 20 88072 88238 528 5 wp 164 193 183 243 215 219 166 180 127 121 95 152 -0.1625 -0.030639 0.38656 0.2001 FALSE
6 702996 703144 911 20 87917 88064 527 5 wp 153 162 170 179 223 198 279 234 204 207 172 256 -0.9192 0.15714 0.18008 0.56561 FALSE
6 703319 703475 913 20 87588 87738 525 5 wp 112 155 190 169 140 151 448 544 323 412 345 446 -1.8983 0.21104 -0.14548 0.65157 FALSE
6 703494 703652 914 20 87411 87571 524 5 wp 164 158 194 173 173 174 551 754 542 550 500 661 -2.2127 0.21249 -0.16318 0.63859 FALSE
6 703745 703901 915 20 87166 87314 523 5 wp 145 186 251 194 219 137 48 59 46 49 39 44 1.5385 0.11573 -0.15263 0.61315 FALSE
6 703900 704042 916 20 87025 87159 522 5 wp 112 138 142 128 139 116 41 53 30 20 32 33 1.3011 -0.20044 0.19986 0.58718 FALSE
6 704249 704384 917 20 86663 86808 521 5 wp 162 191 220 178 167 146 644 1019 924 1012 916 1030 -2.5769 0.49511 -0.67966 0.088351 FALSE
6 704405 704557 918 20 86504 86652 520 5 wp 171 197 256 229 228 203 798 1415 1162 1179 1435 1405 -2.844 0.5632 -0.4342 0.36902 FALSE
6 704571 704712 919 20 86349 86492 519 5 wp 77 165 149 197 154 194 657 1014 1173 1131 2069 1693 -3.2931 1.0846 -0.54491 0.51025 FALSE
6 704728 704861 920 20 86197 86329 518 5 wp 116 145 181 152 175 165 609 855 765 807 1219 1016 -2.74 0.77093 -0.56288 0.32185 FALSE
6 704883 705019 921 20 86041 86179 517 5 wp 94 157 190 177 185 169 505 820 806 568 1015 973 -2.7048 0.57083 -0.2393 0.73502 FALSE
6 705013 705180 922 20 85921 86044 516 5 wp 158 81 134 81 123 79 249 199 186 296 167 141 -1.1104 0.25877 -0.64923 0.24307 FALSE
6 705291 705448 923 20 85613 85774 515 5 wp 144 131 194 146 155 131 521 579 504 586 473 538 -2.1607 0.31378 -0.38893 0.25033 FALSE
6 705453 705598 924 20 85463 85587 514 5 wp 182 227 285 259 226 193 968 1349 1155 937 1352 1543 -2.7254 0.46138 -0.44853 0.39834 FALSE
6 705787 705933 926 20 85127 85273 512 5 wp 136 244 237 196 214 191 900 1084 1070 717 812 1061 -2.7106 0.072014 -0.061422 0.887 FALSE
6 705954 706096 927 20 84973 85101 511 5 wp 151 210 228 194 190 183 593 737 604 348 499 586 -2.1028 -0.10527 0.096838 0.81533 FALSE
6 706575 706714 933 20 84351 84486 507 5 wp 151 195 217 216 228 168 85 106 52 58 32 40 0.85215 -0.56141 0.71778 0.015317 FALSE
6 707229 707373 938 20 83715 83844 500 5 wp 124 132 184 97 130 143 25 17 13 8 15 10 2.6325 -0.3845 0.19415 0.68343 FALSE
6 707385 707535 939 20 83549 83686 499 5 wp 157 151 190 152 163 134 28 24 18 28 13 13 2.4703 -0.038717 -0.076954 0.84425 FALSE
6 707522 707646 940 20 83414 83540 498 5 wp 114 151 205 179 163 163 25 30 17 18 23 22 2.325 0.14976 0.013179 0.97209 FALSE
6 707652 707794 942 20 83240 83406 496 5 wp 119 157 168 154 166 179 23 26 22 14 19 17 2.2709 -0.17187 0.38784 0.32607 FALSE
6 708227 708351 952 20 82693 82823 488 5 wp 139 130 188 154 142 136 38 25 18 22 11 14 2.1359 -0.44092 0.40552 0.31594 FALSE
6 708498 708657 954 20 82402 82542 485 5 wp 114 153 185 134 155 159 28 42 25 20 23 26 1.8708 -0.12584 0.1684 0.64824 FALSE
6 708680 708827 955 20 82233 82373 484 5 wp 244 331 371 267 323 284 47 46 43 38 43 43 2.4184 0.19898 -0.26681 0.41233 FALSE
6 709317 709463 958 20 81605 81737 481 5 wp 212 116 175 108 180 112 230 193 66 228 99 82 -0.24647 0.11888 -0.44661 0.55776 FALSE
6 709478 709627 959 20 81438 81578 480 5 wp 208 175 267 209 237 197 691 618 503 615 544 551 -1.8476 0.25576 -0.23003 0.50932 FALSE
6 709639 709793 960 20 81273 81425 479 5 wp 252 291 312 297 300 263 554 523 441 449 493 543 -1.1926 0.30495 -0.2639 0.43964 FALSE
6 709812 709965 961 20 81096 81252 478 5 wp 171 202 231 211 202 199 481 428 385 394 377 520 -1.471 0.32653 -0.2651 0.41518 FALSE
6 709976 710134 963 20 80932 81084 477 5 wp 151 162 221 156 175 186 159 173 139 180 103 195 -0.20069 0.33931 -0.33117 0.28437 FALSE
6 710152 710310 964 20 80777 80907 476 5 wp 208 236 292 277 207 207 188 145 131 94 74 120 0.29719 -0.35448 0.30697 0.31357 FALSE
6 710325 710470 965 20 80592 80746 475 5 wp 137 168 200 184 182 121 56 64 34 48 40 60 1.349 0.28374 -0.30119 0.31981 FALSE
6 710480 710630 966 20 80459 80607 474 5 wp 140 194 220 210 200 209 38 47 42 37 32 41 1.7407 0.11749 0.09326 0.76435 FALSE
6 710965 711126 972 20 79952 80108 468 5 wp 148 200 227 203 202 168 29 25 19 24 19 14 2.607 -0.017451 0.055077 0.87914 FALSE
6 711433 711589 978 20 79468 79628 461 5 wp 169 214 234 193 212 200 21 26 18 20 16 8 2.8771 -0.22715 0.24124 0.52267 FALSE
6 711602 711763 979 20 79297 79459 460 5 wp 179 198 253 220 234 191 29 16 22 25 21 18 2.8591 0.26881 -0.19327 0.58452 FALSE
6 711770 711918 980 20 79148 79292 459 5 wp 217 168 220 193 229 139 35 20 11 20 4 9 2.8686 -0.64882 0.55336 0.25396 FALSE
6 712039 712195 981 20 78864 79012 458 5 wp 168 169 227 141 184 158 70 53 31 61 30 34 1.5176 0.045475 -0.22528 0.46104 FALSE
6 712196 712348 982 20 78691 78857 457 5 wp 131 176 233 173 217 189 124 102 100 52 57 118 0.33844 -0.19614 0.35491 0.30772 FALSE
6 712365 712505 983 20 78553 78716 456 5 wp 129 163 195 164 179 166 205 159 127 141 126 153 -0.37619 0.11922 -0.0076103 0.97963 FALSE
6 712486 712655 984 20 78403 78573 455 5 wp 100 178 178 171 129 156 328 320 260 158 235 248 -1.3723 -0.1601 0.21533 0.50582 FALSE
6 712640 712792 985 20 78270 78420 454 5 wp 121 142 154 165 170 152 447 462 390 289 444 408 -2.0106 0.15323 0.10625 0.77954 FALSE
6 712825 712977 986 20 78084 78231 453 5 wp 169 168 175 158 182 166 549 479 334 317 388 257 -1.7497 -0.13899 0.14783 0.68242 FALSE
6 713251 713401 988 20 77665 77812 451 5 wp 128 84 146 118 98 104 121 99 69 70 35 39 -0.04384 -0.6627 0.54222 0.13089 FALSE
6 713574 713737 990 20 77324 77484 448 5 wp 152 170 236 130 153 142 259 206 182 92 71 89 -0.58942 -1.0244 0.68495 0.022069 FALSE
6 713751 713869 991 20 77192 77322 447 5 wp 64 109 120 116 124 97 99 115 71 62 46 52 -0.33505 -0.4947 0.74411 0.017231 FALSE
6 713904 714048 992 20 77011 77174 446 5 wp 122 185 206 185 201 177 207 194 146 107 91 113 -0.46555 -0.47628 0.65967 0.027078 FALSE
6 714047 714179 993 20 76879 77001 445 5 wp 121 124 152 128 112 133 187 175 153 124 102 102 -0.74549 -0.31925 0.27426 0.34675 FALSE
6 714195 714331 994 20 76726 76865 444 5 wp 116 235 281 214 196 198 451 552 473 321 416 490 -1.6376 0.056994 -0.041206 0.91198 FALSE
6 714371 714523 995 20 76544 76688 443 5 wp 178 258 245 246 263 237 687 791 693 572 625 709 -2.0529 0.13507 0.033439 0.92688 FALSE
6 714523 714692 996 20 76371 76512 442 5 wp 197 205 264 198 186 194 627 629 504 507 507 576 -1.7746 0.18826 -0.34612 0.31412 FALSE
6 714967 715121 998 20 75942 76086 439 5 wp 131 153 174 130 115 133 270 207 159 132 114 127 -0.82775 -0.42161 0.19012 0.52413 FALSE
6 715093 715231 999 20 75845 75965 438 5 wp 89 138 148 123 139 96 448 380 346 244 243 267 -2.0241 -0.3032 0.27631 0.38955 FALSE
6 715417 715557 1001 20 75509 75647 437 5 wp 207 164 257 204 209 174 626 501 370 366 296 270 -1.6081 -0.33265 0.2741 0.39219 FALSE
6 715977 716132 1002 20 74909 75080 436 5 wp 142 157 199 192 203 150 387 164 130 139 214 84 -0.77563 -0.23017 0.3975 0.57855 FALSE
6 716147 716311 1003 20 74789 74909 435 5 wp 120 142 168 140 134 129 451 317 214 167 275 154 -1.5339 -0.33454 0.28547 0.59783 FALSE
6 717183 717308 1006 20 73751 73876 433 5 wp 130 72 115 112 131 82 77 59 35 53 68 25 0.56922 0.15268 -0.10867 0.84145 FALSE
6 717795 717960 1010 20 73115 73273 429 5 wp 145 182 181 188 163 203 615 615 624 477 723 669 -2.2475 0.34029 -0.17199 0.69918 FALSE
6 717969 718106 1011 20 72959 73095 428 5 wp 145 197 244 188 151 191 532 574 583 374 372 465 -1.9309 -0.16709 0.084396 0.79886 FALSE
6 718128 718286 1012 20 72783 72949 427 5 wp 159 182 234 183 188 196 405 406 386 224 189 252 -1.4466 -0.52937 0.56152 0.076207 FALSE
6 718285 718435 1013 20 72633 72792 426 5 wp 176 210 262 224 222 177 230 245 216 132 90 155 -0.47863 -0.55776 0.54327 0.079009 FALSE
6 718440 718596 1014 20 72469 72620 425 5 wp 190 183 222 206 223 178 128 75 85 64 31 43 0.68824 -0.7291 0.7884 0.0078338 FALSE
6 718612 718774 1015 20 72320 72451 424 5 wp 236 267 337 271 330 241 125 106 73 60 45 52 1.1053 -0.60776 0.65054 0.036425 FALSE
6 718806 718942 1016 20 72123 72256 423 5 wp 182 166 239 188 209 155 60 24 26 33 34 23 2.0588 0.063955 -0.11497 0.72283 FALSE
6 718971 719125 1017 20 71947 72089 422 5 wp 163 203 216 234 234 174 32 23 22 18 54 22 2.5542 0.64209 -0.46962 0.17439 FALSE
6 719134 719297 1018 20 71763 71910 421 5 wp 131 167 180 184 188 145 25 21 16 14 42 19 2.5826 0.62839 -0.48084 0.19498 FALSE
6 720157 720316 1029 20 70750 70902 410 5 wp 139 180 203 188 177 180 15 20 10 9 9 11 3.1677 -0.29498 0.40372 0.36075 FALSE
6 720513 720663 1032 20 70401 70551 407 5 wp 147 176 228 199 204 167 38 29 24 19 17 26 2.225 -0.21512 0.31003 0.37554 FALSE
6 720841 720988 1034 20 70079 70223 405 5 wp 134 198 201 185 181 163 50 56 48 28 42 42 1.4144 -0.12594 0.15643 0.61173 FALSE
6 721662 721781 1038 20 69281 69399 397 5 wp 140 183 185 192 176 134 1013 1155 836 580 848 945 -2.9302 0.0013342 0.010095 0.98086 FALSE
6 722127 722265 1041 20 68801 68938 394 5 wp 148 205 258 186 168 171 371 361 392 162 313 274 -1.2859 -0.2558 0.09612 0.83344 FALSE
6 722544 722700 1046 20 68363 68523 389 5 wp 97 171 191 157 172 158 121 102 123 37 40 75 0.0050491 -0.87287 1.0161 0.0042737 FALSE
6 723094 723255 1052 20 67830 67962 384 5 wp 155 241 288 162 204 159 60 33 39 16 30 31 1.9927 -0.43255 0.10422 0.77327 FALSE
6 723565 723716 1055 20 67323 67487 379 5 wp 128 193 228 208 195 213 34 36 30 23 25 34 2.0726 0.046076 0.17839 0.58861 FALSE
6 723743 723872 1056 20 67167 67312 378 5 wp 143 159 182 209 181 175 35 21 18 23 30 20 2.3522 0.32958 -0.068594 0.84762 FALSE
6 724048 724216 1058 20 66871 67013 374 5 wp 109 202 195 210 176 170 26 42 42 23 38 31 1.7987 0.060751 0.12377 0.76429 FALSE
6 724693 724829 1061 20 66238 66356 369 5 wp 125 121 139 120 143 110 286 318 223 446 278 224 -1.459 0.52981 -0.5507 0.30118 FALSE
6 724837 724995 1062 20 66075 66219 368 5 wp 163 151 164 158 171 155 548 607 521 697 625 597 -2.1737 0.52074 -0.47845 0.17092 FALSE
6 725017 725171 1063 20 65905 66032 367 5 wp 150 183 195 158 160 155 496 456 391 572 502 420 -1.7137 0.49029 -0.61005 0.064936 FALSE
6 725186 725318 1064 20 65746 65888 366 5 wp 125 97 108 95 130 89 95 76 60 192 113 82 0.18329 1.086 -1.1516 0.049664 FALSE
6 725477 725652 1067 20 65444 65588 364 5 wp 195 145 200 111 165 84 58 32 29 54 24 21 1.845 0.079624 -0.65409 0.18893 FALSE
6 725730 725888 1068 20 65181 65339 362 5 wp 184 107 160 137 174 130 25 14 15 44 18 20 2.7242 0.93475 -0.95452 0.08629 FALSE
6 725920 726076 1069 20 64964 65123 361 5 wp 187 170 198 176 180 162 22 22 20 19 22 16 2.7563 0.16825 -0.23967 0.52252 FALSE
6 726076 726238 1070 20 64846 64986 360 5 wp 183 172 213 206 172 183 35 16 20 19 13 27 2.6428 0.069941 -0.050443 0.88938 FALSE
6 726258 726384 1071 20 64686 64806 359 5 wp 184 193 195 180 183 164 19 16 24 18 18 15 2.9112 0.11519 -0.20778 0.58727 FALSE
6 726560 726694 1076 20 64372 64504 356 5 wp 127 122 175 154 141 119 17 10 17 13 11 11 2.885 -0.003908 0.011845 0.98019 FALSE
6 726696 726835 1077 20 64186 64365 355 5 wp 208 175 247 229 278 193 31 22 20 20 16 14 2.7467 -0.20725 0.38966 0.28032 FALSE
6 727164 727302 1081 20 63757 63895 350 5 wp 145 186 248 209 224 197 31 22 11 11 19 11 2.8082 -0.28836 0.46419 0.22629 FALSE
6 727351 727483 1083 20 63582 63739 348 5 wp 112 101 145 129 182 115 21 7 7 11 11 11 3.0021 0.27006 0.013776 0.97878 FALSE
6 727809 727958 1089 20 63104 63256 344 5 wp 169 154 194 200 207 168 32 14 7 19 21 17 2.9438 0.4629 -0.27907 0.4668 FALSE
6 727961 728110 1091 20 62953 63102 343 5 wp 141 183 184 175 169 179 31 21 29 18 11 15 2.2777 -0.55458 0.63711 0.096061 FALSE
6 728119 728267 1092 20 62797 62919 342 5 wp 137 157 188 175 165 147 29 14 17 20 11 18 2.641 0.044223 0.011097 0.978 FALSE
6 728416 728581 1095 20 62481 62640 340 5 wp 136 190 219 197 189 195 42 23 39 22 20 25 2.0049 -0.30777 0.45186 0.18303 FALSE
6 728722 728879 1098 20 62162 62324 336 5 wp 164 251 271 230 197 226 33 44 47 37 30 39 2.0717 0.087475 -0.10404 0.75894 FALSE
6 728912 729021 1100 20 62017 62156 335 5 wp 89 156 197 191 190 167 55 46 35 37 35 50 1.3153 0.18298 0.18834 0.54893 FALSE
6 729349 729481 1104 20 61548 61718 329 5 wp 87 134 159 240 218 195 145 127 150 163 195 246 -0.55245 0.83642 -0.0028155 0.99293 FALSE
6 729526 729653 1105 20 61408 61537 328 5 wp 148 157 233 201 199 161 303 339 254 291 240 285 -1.1211 0.1951 -0.08508 0.78788 FALSE
6 729669 729822 1106 20 61239 61391 327 5 wp 202 202 311 225 263 190 838 839 685 756 668 719 -2.11 0.1918 -0.22086 0.55475 FALSE
6 729825 729973 1107 20 61091 61220 326 5 wp 166 194 213 135 168 148 793 905 718 775 651 890 -2.4489 0.26208 -0.56987 0.13049 FALSE
6 729984 730142 1108 20 60923 61077 325 5 wp 131 180 189 164 196 146 799 891 741 742 682 840 -2.6614 0.22131 -0.16816 0.65422 FALSE
6 730163 730315 1109 20 60749 60897 324 5 wp 206 301 375 331 274 247 813 1020 784 688 952 1091 -1.9664 0.39276 -0.38722 0.35806 FALSE
6 730424 730566 1110 20 60495 60635 323 5 wp 316 266 355 234 302 198 33 37 36 38 32 33 2.773 0.28406 -0.6122 0.063905 FALSE
6 730876 731034 1112 20 60040 60191 321 5 wp 166 216 257 234 200 216 470 507 481 486 558 558 -1.5838 0.45964 -0.38262 0.25835 FALSE
6 731047 731202 1113 20 59864 60019 320 5 wp 138 219 249 217 178 233 510 535 537 435 698 598 -1.7881 0.45914 -0.34084 0.48305 FALSE
6 731210 731364 1114 20 59721 59855 319 5 wp 205 204 234 198 217 191 376 421 261 307 323 366 -1.0695 0.25897 -0.31344 0.32211 FALSE
6 731377 731533 1115 20 59540 59686 318 5 wp 100 143 161 147 135 152 184 155 145 133 145 171 -0.63887 0.22652 -0.069784 0.81381 FALSE
6 731553 731704 1116 20 59369 59515 317 5 wp 181 194 256 226 216 227 152 162 146 96 132 141 0.070961 0.012385 0.12225 0.68711 FALSE
6 731845 732045 1119 20 59068 59218 315 5 wp 197 208 267 225 227 177 103 66 62 51 35 34 1.1779 -0.6029 0.54514 0.071074 FALSE
6 732018 732162 1120 20 58908 59053 313 5 wp 106 145 167 191 159 170 51 40 32 34 26 25 1.3955 -0.19238 0.55757 0.10055 FALSE
6 732173 732315 1121 20 58748 58894 311 5 wp 152 179 214 211 199 179 67 42 30 45 35 39 1.6152 0.12533 0.028554 0.92588 FALSE
6 732497 732613 1123 20 58412 58568 309 5 wp 95 156 179 231 204 183 99 76 67 58 58 106 0.45103 0.21143 0.3645 0.25293 FALSE
6 732621 732769 1125 20 58291 58438 307 5 wp 158 225 268 209 183 236 193 205 190 116 114 180 -0.24692 -0.20136 0.21275 0.48912 FALSE
6 732809 732970 1126 20 58095 58256 306 5 wp 126 209 198 160 208 167 311 365 284 196 185 397 -1.2281 0.014598 0.031694 0.95304 FALSE
6 733292 733442 1129 20 57609 57754 302 5 wp 181 244 266 186 235 186 967 1212 901 810 789 1030 -2.5362 0.097418 -0.24382 0.54317 FALSE
6 733454 733611 1130 20 57440 57591 301 5 wp 112 195 172 159 161 148 958 1025 824 855 834 1087 -2.9246 0.31257 -0.30597 0.44035 FALSE
6 733623 733794 1131 20 57278 57412 300 5 wp 141 93 130 134 147 91 368 298 164 373 161 136 -1.5041 0.046607 -0.0089005 0.99075 FALSE
6 733794 733946 1132 20 57110 57249 299 5 wp 270 243 387 258 285 204 702 707 452 589 530 514 -1.4151 0.16096 -0.38645 0.27173 FALSE
6 734051 734201 1133 20 56846 56997 298 5 wp 201 183 273 253 231 211 230 228 138 105 100 128 -0.21942 -0.49094 0.61715 0.044534 FALSE
6 734273 734431 1134 20 56613 56769 297 5 wp 188 297 313 242 259 254 737 832 681 543 581 712 -1.8819 0.033713 -0.061342 0.86668 FALSE
6 734439 734593 1135 20 56469 56595 296 5 wp 122 175 205 172 169 152 599 603 578 377 339 574 -2.2209 -0.15013 0.175 0.6493 FALSE
6 734597 734747 1136 20 56292 56442 295 5 wp 143 226 209 192 212 188 772 833 798 382 400 680 -2.4414 -0.40466 0.47808 0.2888 FALSE
6 734757 734901 1137 20 56146 56279 294 5 wp 97 161 185 187 179 162 365 369 380 194 158 254 -1.7336 -0.56841 0.87653 0.0059838 FALSE
6 735289 735445 1141 20 55585 55745 291 5 wp 158 244 273 227 230 199 155 152 132 70 76 93 0.23613 -0.5458 0.55404 0.065646 FALSE
6 735470 735608 1143 20 55420 55557 289 5 wp 143 240 269 247 243 250 114 98 89 74 61 77 0.73071 -0.17396 0.41547 0.16659 FALSE
6 735625 735777 1144 20 55255 55400 288 5 wp 163 140 173 123 144 170 84 71 54 77 41 71 0.83747 0.18821 -0.27137 0.42074 FALSE
6 735886 736049 1145 20 54981 55128 287 5 wp 189 265 331 240 265 206 763 855 685 730 731 781 -1.9449 0.29122 -0.38285 0.30975 FALSE
6 736069 736221 1146 20 54810 54966 286 5 wp 208 316 364 285 337 295 1254 1749 1543 1307 1670 1920 -2.7642 0.42211 -0.32117 0.49453 FALSE
6 736227 736397 1147 20 54650 54805 285 5 wp 206 259 296 231 191 192 1152 1341 1118 892 929 1171 -2.6308 0.051857 -0.31681 0.4518 FALSE
6 736399 736549 1148 20 54502 54651 284 5 wp 138 88 145 136 154 124 530 558 353 518 287 428 -2.3075 0.10921 0.078286 0.84195 FALSE
6 736543 736680 1149 20 54370 54496 283 5 wp 143 126 168 156 174 151 439 547 389 384 254 408 -2.0229 -0.073653 0.24745 0.4424 FALSE
6 736715 736869 1150 20 54185 54337 282 5 wp 152 122 155 122 148 125 271 225 170 201 109 132 -0.97941 -0.25408 0.16178 0.61843 FALSE
6 736874 737035 1151 20 54026 54188 281 5 wp 122 194 220 215 223 184 220 190 153 153 91 173 -0.44725 -0.10376 0.36842 0.2253 FALSE
6 737001 737131 1152 20 53903 54030 280 5 wp 78 107 104 108 134 96 73 49 47 53 36 51 0.41509 0.064688 0.1919 0.58746 FALSE
6 737181 737333 1153 20 53705 53851 279 5 wp 187 121 156 144 174 112 71 42 18 54 18 13 1.5345 -0.25151 0.14341 0.80552 FALSE
6 737349 737519 1154 20 53570 53714 278 5 wp 188 152 162 130 154 111 38 34 24 37 12 16 2.0519 -0.23037 -0.10798 0.80639 FALSE
6 737509 737650 1155 20 53389 53529 277 5 wp 193 176 231 196 174 206 57 31 28 23 27 25 2.0172 -0.2798 0.26512 0.41871 FALSE
6 737984 738140 1162 20 52899 53053 269 5 wp 166 175 186 197 168 169 29 14 15 20 14 18 2.8329 0.18324 -0.13301 0.73099 FALSE
6 739268 739422 1177 20 51609 51766 256 5 wp 171 229 238 243 209 195 32 28 29 27 19 25 2.4696 0.0028775 0.055817 0.86843 FALSE
6 739430 739553 1178 20 51489 51610 255 5 wp 107 170 193 183 158 173 45 24 19 23 18 15 2.0515 -0.30116 0.48741 0.19249 FALSE
6 739619 739757 1180 20 51286 51424 254 5 wp 157 185 237 182 243 210 36 40 21 17 18 12 2.2087 -0.70022 0.88221 0.012973 FALSE
6 740157 740316 1187 20 50716 50857 248 5 wp 188 200 264 193 201 163 61 87 39 30 35 33 1.4371 -0.58531 0.39973 0.19221 FALSE
6 740341 740491 1188 20 50522 50697 246 5 wp 101 170 171 197 194 185 51 61 39 51 48 48 1.1765 0.29948 0.13017 0.66648 FALSE
6 740475 740611 1189 20 50408 50540 245 5 wp 152 228 273 189 199 187 96 92 91 72 70 69 0.83427 -0.07558 -0.05201 0.85989 FALSE
6 740800 740959 1191 20 50076 50233 242 5 wp 157 187 230 209 176 166 253 249 238 179 157 171 -0.7527 -0.2225 0.20847 0.50312 FALSE
6 740988 741110 1192 20 49895 50051 241 5 wp 132 161 199 200 178 207 326 405 313 350 325 450 -1.471 0.43058 -0.12599 0.69211 FALSE
6 741291 741447 1194 20 49581 49742 238 5 wp 198 207 230 229 207 189 877 1038 715 818 773 881 -2.4101 0.24599 -0.23884 0.53734 FALSE
6 741659 741801 1197 20 49238 49386 235 5 wp 189 172 254 227 211 185 389 557 327 470 505 428 -1.4226 0.4833 -0.42155 0.20629 FALSE
6 741941 742083 1198 20 48957 49100 234 5 wp 213 186 266 195 210 144 30 30 12 28 30 16 2.8506 0.39141 -0.6357 0.066112 FALSE
6 742321 742442 1200 20 48599 48725 232 5 wp 100 164 199 184 159 149 16 27 12 15 23 20 2.6893 0.41958 -0.27397 0.49336 FALSE
6 742476 742628 1201 20 48415 48563 231 5 wp 138 166 201 195 160 139 29 28 25 29 21 20 2.2466 0.1034 -0.093974 0.79448 FALSE
6 742736 742897 1202 20 48145 48304 230 5 wp 226 222 291 228 229 187 658 643 432 803 563 581 -1.5875 0.51025 -0.67228 0.057862 FALSE
6 742915 743069 1203 20 47975 48136 229 5 wp 131 225 200 230 212 225 724 1046 738 893 1175 1202 -2.5529 0.71444 -0.40721 0.34573 FALSE
6 743235 743393 1205 20 47645 47801 227 5 wp 158 162 231 186 163 186 344 371 240 413 358 384 -1.1632 0.6171 -0.60402 0.057399 FALSE
6 743380 743534 1206 20 47510 47664 226 5 wp 170 152 210 161 163 158 150 176 102 243 148 133 -0.043897 0.63186 -0.73266 0.065265 FALSE
6 743541 743684 1207 20 47359 47497 225 5 wp 141 236 215 184 183 187 121 128 73 154 132 140 0.52245 0.75127 -0.80296 0.0070772 FALSE
6 743685 743850 1209 20 47193 47341 223 5 wp 119 185 203 188 135 151 71 66 53 73 69 78 1.0397 0.54839 -0.59388 0.039943 FALSE
6 743855 744002 1210 20 47047 47187 222 5 wp 123 211 253 214 161 198 55 62 36 43 45 56 1.5585 0.25695 -0.22286 0.56388 FALSE
6 744611 744763 1213 20 46274 46400 219 5 wp 191 156 216 129 154 127 327 173 89 134 131 62 -0.36838 -0.44363 0.017631 0.9782 FALSE
6 744812 744926 1214 20 46092 46220 218 5 wp 155 178 250 183 163 155 675 487 332 310 358 263 -1.7143 -0.31022 0.1464 0.71119 FALSE
6 744975 745125 1215 20 45914 46069 217 5 wp 155 164 223 145 178 139 862 770 568 424 457 371 -2.3871 -0.46057 0.27413 0.4228 FALSE
6 745821 745975 1220 20 45053 45189 212 5 wp 157 152 169 135 147 110 196 206 146 165 140 140 -0.551 0.038256 -0.30132 0.31336 FALSE
6 746004 746170 1221 20 44881 45023 211 5 wp 209 210 320 239 265 250 353 405 313 385 422 411 -0.92345 0.51993 -0.43477 0.17706 FALSE
6 746191 746343 1222 20 44694 44845 210 5 wp 273 298 344 292 332 251 567 683 555 551 668 734 -1.3572 0.4419 -0.47555 0.18954 FALSE
6 746360 746516 1223 20 44516 44673 209 5 wp 220 185 282 226 267 174 434 393 337 316 307 382 -1.1333 0.12205 -0.13154 0.67881 FALSE
6 746542 746666 1224 20 44370 44488 208 5 wp 165 164 238 172 188 155 204 197 168 218 139 127 -0.38571 0.094335 -0.187 0.5398 FALSE
6 746703 746855 1225 20 44184 44355 207 5 wp 180 143 181 167 159 126 102 61 56 82 39 39 0.86229 -0.11142 -0.025072 0.94536 FALSE
6 747895 748049 1243 20 42980 43112 192 5 wp 183 211 244 193 215 214 29 18 18 25 13 13 2.9306 -0.013514 0.020763 0.95491 FALSE
6 748124 748247 1245 20 42801 42929 190 5 wp 165 89 147 108 148 99 11 17 9 12 6 7 3.0916 -0.23451 0.070256 0.91922 FALSE
6 748886 749015 1256 20 42017 42146 178 5 wp 136 223 192 221 197 194 15 15 9 15 10 19 3.4621 0.51051 -0.32217 0.47881 FALSE
6 749105 749248 1258 20 41782 41925 176 5 wp 138 164 207 173 185 171 26 14 17 9 8 12 2.7854 -0.63804 0.74214 0.084953 FALSE
6 749674 749827 1267 20 41213 41364 168 5 wp 183 142 225 179 192 172 19 7 13 14 17 7 3.4487 0.30302 -0.27993 0.51319 FALSE
6 752175 752331 1300 20 38702 38838 130 5 wp 180 142 187 160 179 158 21 12 10 9 4 9 3.2164 -0.62646 0.62101 0.19236 FALSE
6 754481 754623 1326 20 36409 36560 98 5 wp 159 114 139 143 184 137 34 30 17 21 14 4 2.0159 -0.70272 0.88667 0.056104 FALSE
6 754663 754805 1327 20 36240 36368 97 5 wp 157 146 207 169 185 143 84 82 64 31 25 27 0.77808 -1.135 1.1365 0.00025355 FALSE
6 754807 754944 1329 20 36089 36220 96 5 wp 97 123 165 163 151 165 105 60 93 46 54 66 0.18454 -0.31019 0.68402 0.025283 FALSE
6 755139 755299 1333 20 35731 35891 93 5 wp 176 162 260 214 199 185 255 248 205 142 161 186 -0.62642 -0.19795 0.25007 0.42124 FALSE
6 755593 755751 1338 20 35263 35415 89 5 wp 177 198 233 197 185 200 279 276 216 219 244 207 -0.7101 0.14017 -0.15835 0.61503 FALSE
6 756008 756166 1340 20 34866 35020 87 5 wp 265 221 281 215 254 199 318 294 192 228 173 209 -0.41062 -0.052502 -0.12188 0.69846 FALSE
6 756176 756318 1341 20 34702 34853 86 5 wp 160 198 254 200 184 165 369 349 263 331 329 279 -1.0551 0.2824 -0.38969 0.2179 FALSE
6 756357 756517 1342 20 34515 34669 85 5 wp 196 171 240 187 200 208 468 488 436 434 506 468 -1.576 0.34772 -0.33178 0.31594 FALSE
6 756536 756686 1343 20 34349 34490 84 5 wp 239 295 340 254 250 236 368 462 329 276 296 295 -0.78375 -0.084317 -0.11167 0.72482 FALSE
6 756776 756937 1344 20 34093 34253 83 5 wp 177 181 224 157 178 160 380 387 294 363 307 322 -1.2323 0.23865 -0.433 0.17236 FALSE
6 756950 757102 1345 20 33929 34079 82 5 wp 219 209 306 224 237 209 490 568 401 457 469 428 -1.3679 0.23166 -0.31631 0.34136 FALSE
6 757110 757268 1346 20 33777 33920 81 5 wp 161 226 231 213 214 179 564 626 525 439 559 576 -1.8516 0.20828 -0.1992 0.56082 FALSE
6 757284 757459 1347 20 33605 33750 80 5 wp 155 206 243 203 185 169 325 393 308 214 263 304 -1.1505 -0.063645 -0.0060302 0.98478 FALSE
6 757660 757820 1349 20 33203 33364 76 5 wp 151 226 280 205 214 202 100 123 103 63 50 70 0.61439 -0.51237 0.48955 0.1001 FALSE
6 757831 757985 1350 20 33055 33180 75 5 wp 137 222 254 180 175 161 82 86 73 41 44 55 0.95931 -0.45289 0.25827 0.37966 FALSE
6 757996 758144 1351 20 32894 33026 74 5 wp 207 221 303 245 225 231 115 78 68 56 59 50 1.1193 -0.31225 0.30326 0.31704 FALSE
6 758249 758383 1352 20 32652 32780 73 5 wp 216 232 315 223 281 149 418 529 437 488 488 433 -1.2513 0.35051 -0.54326 0.10261 FALSE
6 758411 758561 1353 20 32469 32605 72 5 wp 220 209 296 242 250 174 515 467 415 466 464 451 -1.3227 0.31879 -0.40581 0.22119 FALSE
6 758579 758736 1354 20 32312 32456 71 5 wp 157 203 232 177 182 209 551 578 553 412 659 521 -1.8967 0.25489 -0.25987 0.57852 FALSE
6 758754 758907 1355 20 32142 32276 70 5 wp 181 240 294 233 227 190 545 524 475 401 584 414 -1.4988 0.20066 -0.28999 0.46838 FALSE
6 760404 760541 1366 20 30496 30626 62 5 wp 214 206 243 220 201 181 438 443 238 400 308 242 -1.0924 0.12214 -0.23184 0.54293 FALSE
6 760582 760733 1367 20 30314 30450 61 5 wp 145 167 213 172 193 150 631 637 466 582 518 481 -2.0953 0.20788 -0.19314 0.57106 FALSE
6 760735 760881 1368 20 30142 30297 60 5 wp 122 144 165 174 159 162 637 680 561 554 507 644 -2.4992 0.18701 0.055931 0.87206 FALSE
6 760910 761060 1369 20 29998 30124 59 5 wp 154 205 260 183 192 167 800 797 778 568 513 817 -2.3381 -0.0090098 -0.12955 0.72341 FALSE
6 761241 761379 1372 20 29664 29792 57 5 wp 92 73 123 108 107 65 148 75 98 85 54 66 -0.52833 -0.31373 0.30775 0.42571 FALSE
6 761424 761575 1373 20 29459 29621 56 5 wp 126 195 237 221 198 217 377 353 321 200 212 210 -1.3057 -0.42398 0.67546 0.032658 FALSE
6 761735 761873 1377 20 29147 29299 53 5 wp 143 224 245 210 196 189 605 722 742 396 724 592 -2.1664 0.050347 -0.03815 0.94721 FALSE
6 761909 762053 1378 20 28976 29126 52 5 wp 118 174 190 164 167 192 505 666 671 468 713 795 -2.3435 0.41237 -0.23654 0.67261 FALSE
6 762088 762226 1379 20 28816 28944 51 5 wp 151 159 227 160 154 127 323 377 273 314 200 260 -1.2393 -0.0052333 -0.23216 0.46435 FALSE
6 762536 762680 1381 20 28345 28496 49 5 wp 209 247 324 202 249 212 81 58 42 45 31 29 1.7425 -0.43826 0.25368 0.41564 FALSE
6 762718 762866 1382 20 28166 28316 48 5 wp 139 187 258 198 174 167 74 48 45 20 22 33 1.4257 -0.81322 0.75666 0.017673 FALSE
6 763247 763395 1387 20 27631 27793 42 5 wp 171 163 206 147 161 146 52 38 29 31 13 18 1.8265 -0.60141 0.38824 0.26859 FALSE
6 763431 763575 1388 20 27450 27587 40 5 wp 162 182 238 225 183 173 79 50 45 55 31 40 1.3758 -0.12591 0.16923 0.57338 FALSE
6 763774 763894 1390 20 27120 27256 38 5 wp 170 168 250 200 246 141 182 177 103 134 70 86 -0.013956 -0.32848 0.36278 0.26903 FALSE
6 763913 764063 1391 20 26971 27122 37 5 wp 157 196 222 197 174 196 335 283 265 226 208 265 -0.99241 -0.0063202 0.034412 0.91319 FALSE
6 764074 764224 1392 20 26812 26953 36 5 wp 239 225 237 193 212 175 517 569 414 464 346 430 -1.4479 0.055591 -0.30977 0.34632 FALSE
6 764237 764379 1393 20 26633 26794 35 5 wp 142 199 232 198 200 203 789 978 827 809 943 1079 -2.574 0.44863 -0.32507 0.41148 FALSE
6 764410 764558 1394 20 26480 26641 34 5 wp 193 108 159 162 185 142 654 691 457 672 419 541 -2.3063 0.19171 -0.092342 0.7878 FALSE
6 764576 764730 1395 20 26306 26456 33 5 wp 174 196 223 183 194 192 611 535 349 587 385 404 -1.6814 0.22857 -0.24713 0.47157 FALSE
6 764874 765004 1396 20 26040 26160 32 5 wp 136 146 162 159 171 192 58 37 29 37 35 26 1.4902 0.010739 0.26455 0.42051 FALSE
6 765010 765167 1397 20 25870 26024 31 5 wp 147 137 210 121 159 135 35 25 19 28 15 8 2.2762 -0.28858 0.086563 0.82737 FALSE
6 765173 765331 1398 20 25714 25860 30 5 wp 169 166 203 148 162 155 33 33 18 35 31 25 2.3236 0.46092 -0.63314 0.066634 FALSE
6 765340 765486 1399 20 25560 25699 29 5 wp 126 178 187 142 137 161 41 35 24 23 20 15 1.9328 -0.44115 0.33362 0.3688 FALSE
6 765565 765697 1400 20 25343 25491 28 5 wp 140 213 233 202 181 185 49 31 58 23 33 32 1.6894 -0.32947 0.33558 0.31282 FALSE
6 765706 765864 1401 20 25184 25344 27 5 wp 173 200 208 180 173 180 56 63 58 40 47 23 1.3439 -0.35357 0.26586 0.3818 FALSE
6 765868 766022 1402 20 25034 25178 26 5 wp 157 199 235 169 163 155 75 57 64 29 59 23 1.2129 -0.47656 0.24371 0.42018 FALSE
6 766035 766171 1403 20 24872 25013 25 5 wp 157 220 205 195 192 212 102 110 82 34 91 43 0.62248 -0.44724 0.52966 0.17604 FALSE
6 766216 766356 1404 20 24685 24825 24 5 wp 129 149 208 166 179 166 83 73 69 37 47 26 0.72666 -0.69357 0.81954 0.0065372 FALSE
6 766462 766584 1406 20 24461 24579 23 5 wp 151 92 107 117 126 82 31 20 14 21 11 13 2.1212 -0.17989 0.063178 0.91885 FALSE
6 767317 767471 1414 20 23553 23716 12 5 wp 115 228 223 230 215 231 335 356 407 178 276 224 -1.3678 -0.37644 0.69137 0.11765 FALSE
6 767492 767631 1415 20 23403 23548 10 5 wp 118 124 166 131 132 144 451 505 589 272 402 329 -2.3309 -0.3097 0.35957 0.4969 FALSE
6 767634 767809 1418 20 23235 23386 8 5 wp 131 187 258 175 171 182 803 1068 1043 444 701 669 -2.7639 -0.36739 0.31353 0.56443 FALSE
6 767793 767939 1419 20 23098 23224 6 5 wp 93 184 200 193 175 165 1019 1436 1500 721 1183 1165 -3.4809 -0.057478 0.27955 0.67023 FALSE
6 767945 768108 1420 20 22930 23090 5 5 wp 120 201 208 193 180 188 1261 1837 1810 1278 1924 2033 -3.6287 0.40161 -0.26194 0.67177 FALSE
6 768111 768249 1421 20 22793 22923 4 5 wp 176 282 269 262 229 267 1354 2246 2391 1480 2748 2711 -3.4611 0.51315 -0.4026 0.61582 FALSE
6 768258 768406 1422 20 22634 22778 3 5 wp 96 146 139 123 132 143 601 801 763 742 806 752 -2.9027 0.39977 -0.29045 0.44249 FALSE
6 768438 768584 1423 20 22456 22606 2 5 wp 183 119 172 144 132 125 446 463 329 464 330 329 -1.7336 0.19558 -0.4124 0.19862 FALSE
6 768600 768760 1424 20 22279 22435 1 5 wp 210 175 261 179 210 142 307 369 285 376 263 293 -0.9506 0.2783 -0.52879 0.094536 FALSE
6 552774 552926 14 20 238171 238301 254 6 wp 167 148 172 155 185 130 44 42 21 34 15 12 1.8445 -0.46584 0.43483 0.22847 FALSE
6 552945 553089 15 20 238007 238155 253 6 wp 140 134 198 155 198 127 51 41 32 21 23 23 1.5586 -0.54482 0.60761 0.082885 FALSE
6 553414 553564 18 20 237530 237674 250 6 wp 192 191 258 192 197 205 698 808 600 529 499 686 -2.0922 0.031563 -0.092492 0.79432 FALSE
6 553582 553726 19 20 237371 237517 249 6 wp 156 237 238 225 195 235 1141 1441 1245 1039 1246 1581 -2.9913 0.33312 -0.22695 0.60761 FALSE
6 553730 553872 20 20 237224 237371 248 6 wp 145 190 249 243 231 222 1360 1654 1541 1200 1632 1698 -3.3714 0.3125 -0.0012871 0.99778 FALSE
6 553880 554032 21 20 237056 237216 247 6 wp 139 204 252 207 220 207 1170 1413 1249 1002 1161 1468 -3.0918 0.24091 -0.089752 0.83733 FALSE
6 554166 554314 23 20 236758 236911 245 6 wp 115 189 172 177 193 182 517 668 657 400 578 769 -2.35 0.23319 0.022446 0.96888 FALSE
6 554315 554477 24 20 236623 236779 244 6 wp 129 96 116 116 119 126 221 201 155 169 140 162 -1.1041 0.04576 0.063334 0.83207 FALSE
6 554660 554816 25 20 236273 236448 243 6 wp 149 131 159 145 141 109 80 72 69 91 94 79 0.62641 0.59108 -0.7182 0.012014 FALSE
6 556063 556203 29 20 234889 235034 237 6 wp 104 134 179 163 166 141 234 278 225 200 382 279 -1.2186 0.56866 -0.34119 0.54819 FALSE
6 556220 556366 30 20 234724 234873 236 6 wp 141 115 171 138 136 131 148 126 107 147 132 99 -0.20131 0.33011 -0.36519 0.20737 FALSE
6 556511 556657 31 20 234433 234565 235 6 wp 146 145 188 159 129 158 256 287 177 208 195 208 -0.94837 0.1079 -0.16296 0.6007 FALSE
6 556682 556828 32 20 234265 234425 234 6 wp 186 134 193 170 199 140 336 340 263 285 210 328 -1.2305 0.13761 -0.12624 0.69034 FALSE
6 557165 557316 35 20 233785 233937 231 6 wp 190 186 274 245 231 185 447 433 305 363 312 354 -1.236 0.13859 -0.070338 0.82494 FALSE
6 557360 557495 37 20 233601 233733 230 6 wp 170 255 309 283 266 236 350 348 383 200 316 334 -0.9675 -0.025564 0.17766 0.64439 FALSE
6 557493 557636 38 20 233457 233601 229 6 wp 111 149 179 133 148 154 123 145 137 65 98 104 -0.27892 -0.27668 0.31828 0.30015 FALSE
6 557642 557803 39 20 233314 233448 228 6 wp 160 213 204 217 196 164 158 116 117 53 66 42 0.19923 -0.93685 0.96664 0.0011074 FALSE
6 557800 557967 40 20 233149 233290 227 6 wp 118 260 299 236 221 210 184 227 180 64 64 86 -0.21199 -1.1419 1.1901 0.00087694 FALSE
6 558764 558929 48 20 232181 232339 218 6 wp 127 147 157 148 176 162 34 19 20 16 12 18 2.205 -0.32703 0.53703 0.18373 FALSE
6 558941 559095 49 20 232001 232153 217 6 wp 227 162 194 200 215 135 42 29 24 17 15 12 2.2872 -0.7615 0.67858 0.18031 FALSE
6 559089 559249 50 20 231873 232002 215 6 wp 145 173 223 149 177 124 29 27 21 17 22 7 2.437 -0.39937 0.1758 0.65263 FALSE
6 559276 559437 51 20 231685 231819 214 6 wp 179 172 263 171 172 146 38 29 31 21 8 14 2.266 -0.8604 0.58018 0.11666 FALSE
6 559801 559976 57 20 231135 231290 210 6 wp 191 190 237 139 201 118 34 37 26 29 17 28 2.3065 -0.058395 -0.34681 0.31171 FALSE
6 560462 560598 61 20 230484 230631 207 6 wp 197 216 253 213 244 207 417 514 372 417 418 470 -1.34 0.33366 -0.30114 0.35727 FALSE
6 560611 560784 62 20 230306 230464 206 6 wp 224 220 287 233 231 219 666 862 615 568 664 753 -1.9271 0.22187 -0.27836 0.44639 FALSE
6 560962 561112 65 20 229989 230144 204 6 wp 159 153 184 179 172 151 515 464 343 345 292 317 -1.767 -0.12733 0.17611 0.58064 FALSE
6 561281 561410 67 20 229688 229816 201 6 wp 143 177 228 198 166 207 219 222 209 107 149 185 -0.63783 -0.2323 0.35166 0.25237 FALSE
6 561416 561576 68 20 229515 229673 199 6 wp 189 190 254 211 233 207 156 143 101 80 56 73 0.29941 -0.59671 0.68049 0.022793 FALSE
6 561589 561733 69 20 229359 229505 198 6 wp 173 176 223 201 227 200 86 86 70 67 36 36 0.87088 -0.47095 0.64573 0.029251 FALSE
6 561911 562072 73 20 229028 229181 195 6 wp 174 170 210 195 166 179 31 41 42 24 21 29 1.9013 -0.3043 0.30725 0.35629 FALSE
6 562648 562813 84 20 228274 228445 181 6 wp 213 117 185 159 198 143 46 17 20 33 9 12 2.3127 -0.27582 0.24419 0.6848 FALSE
6 563145 563298 91 20 227786 227934 176 6 wp 149 170 225 178 177 166 190 201 184 88 118 142 -0.46925 -0.39722 0.3846 0.20064 FALSE
6 563431 563576 95 20 227495 227653 173 6 wp 109 152 148 132 116 145 152 154 215 103 175 164 -0.75626 0.068758 -0.079038 0.87782 FALSE
6 563941 564102 99 20 226984 227144 170 6 wp 138 150 178 221 190 181 182 172 178 229 264 258 -0.57268 0.82391 -0.44021 0.16028 FALSE
6 564114 564280 100 20 226829 226975 169 6 wp 208 234 252 213 208 192 270 274 273 358 426 399 -0.61354 0.85997 -1.0057 0.0015455 FALSE
6 564459 564618 103 20 226474 226610 167 6 wp 213 186 263 209 226 168 259 203 162 327 238 261 -0.27198 0.74699 -0.84838 0.0071872 FALSE
6 564876 565034 105 20 226058 226214 165 6 wp 114 188 202 180 169 184 267 331 365 242 293 442 -1.3507 0.31971 -0.18036 0.73232 FALSE
6 565041 565198 106 20 225901 226034 164 6 wp 76 131 191 144 159 117 382 467 461 282 352 516 -2.1527 0.12061 0.028492 0.95684 FALSE
6 565181 565339 107 20 225767 225894 163 6 wp 90 174 203 172 170 150 527 663 587 439 580 625 -2.3416 0.20941 -0.070834 0.86059 FALSE
6 565330 565474 108 20 225626 225762 162 6 wp 137 156 192 179 169 163 501 637 555 482 618 644 -2.1954 0.36532 -0.24485 0.51066 FALSE
6 565748 565896 113 20 225193 225342 160 6 wp 199 151 220 180 205 165 369 274 188 230 171 179 -0.88342 -0.16348 0.1427 0.64946 FALSE
6 565904 566065 115 20 225033 225187 159 6 wp 156 213 275 198 193 199 360 368 283 285 227 289 -1.0355 -0.0045415 -0.061256 0.84607 FALSE
6 566210 566386 118 20 224712 224879 156 6 wp 186 178 238 201 187 178 275 207 226 156 108 168 -0.60966 -0.39158 0.34384 0.26615 FALSE
6 566395 566519 119 20 224556 224716 155 6 wp 168 154 225 180 180 177 152 144 142 124 77 146 -0.063244 -0.021288 0.041943 0.88742 FALSE
6 566601 566743 121 20 224374 224489 153 6 wp 177 198 223 168 214 160 100 89 94 53 32 42 0.70456 -0.83494 0.72535 0.014196 FALSE
6 566728 566895 122 20 224221 224365 152 6 wp 147 159 156 172 147 129 68 48 58 35 20 30 1.0481 -0.70885 0.68789 0.035565 FALSE
6 567578 567722 129 20 223392 223514 139 6 wp 184 169 213 191 209 171 103 89 63 67 41 57 0.79672 -0.28872 0.33314 0.25375 FALSE
6 568220 568372 134 20 222725 222864 132 6 wp 199 283 315 261 248 235 691 792 656 744 735 703 -1.8115 0.35658 -0.4073 0.27435 FALSE
6 568383 568543 135 20 222550 222708 131 6 wp 164 219 246 231 228 200 500 600 480 516 674 611 -1.7131 0.52294 -0.41226 0.23451 FALSE
6 568549 568707 136 20 222391 222539 130 6 wp 290 277 360 278 347 260 599 671 552 611 551 624 -1.3508 0.29671 -0.3305 0.35603 FALSE
6 568856 568996 137 20 222096 222233 129 6 wp 162 190 262 206 203 179 272 305 221 368 453 280 -0.76215 0.8131 -0.82222 0.066492 FALSE
6 569031 569167 138 20 221913 222057 128 6 wp 131 216 247 182 193 211 423 489 417 536 878 690 -1.5614 1.0009 -0.95456 0.096209 FALSE
6 569169 569345 139 20 221736 221910 127 6 wp 144 194 219 226 218 178 612 837 651 691 1073 1375 -2.3051 0.90548 -0.70469 0.28434 FALSE
6 569348 569496 140 20 221595 221746 126 6 wp 136 170 238 235 188 185 586 779 722 821 1018 1232 -2.3544 0.86965 -0.64978 0.15887 FALSE
6 569518 569679 141 20 221415 221579 125 6 wp 144 185 239 159 220 197 504 586 593 596 711 824 -1.9755 0.65365 -0.57657 0.12825 FALSE
6 569698 569855 142 20 221240 221389 124 6 wp 188 185 215 187 202 186 324 375 318 425 365 356 -1.1631 0.49572 -0.49501 0.11969 FALSE
6 570316 570486 145 20 220622 220779 121 6 wp 140 188 210 230 198 214 350 420 365 389 689 527 -1.4676 0.83659 -0.53151 0.36691 FALSE
6 570494 570646 146 20 220451 220598 120 6 wp 188 167 277 187 219 200 413 492 455 450 686 545 -1.5089 0.63492 -0.63951 0.18346 FALSE
6 570970 571143 151 20 219970 220129 116 6 wp 196 222 240 215 210 199 153 126 121 103 101 88 0.35297 -0.11785 0.076411 0.79857 FALSE
6 571122 571264 152 20 219832 219974 115 6 wp 128 177 206 194 139 141 64 69 42 56 45 44 1.1758 0.070106 -0.13082 0.66267 FALSE
6 571305 571437 153 20 219655 219783 114 6 wp 160 140 178 166 178 141 51 35 46 18 23 29 1.4878 -0.58612 0.63582 0.063416 FALSE
6 571629 571760 158 20 219333 219457 110 6 wp 179 221 299 225 251 192 48 30 28 26 28 30 2.3453 0.0076194 -0.023669 0.94203 FALSE
6 572174 572336 165 20 218738 218917 103 6 wp 153 148 199 162 180 185 20 18 28 20 23 19 2.536 0.23264 -0.10996 0.76851 FALSE
6 572343 572505 166 20 218592 218753 102 6 wp 181 151 201 139 219 144 34 21 24 32 29 24 2.3945 0.44404 -0.50532 0.19953 FALSE
6 572543 572693 168 20 218417 218549 101 6 wp 150 108 143 110 131 90 33 14 13 24 10 9 2.4089 -0.13119 -0.13025 0.78668 FALSE
6 572702 572840 169 20 218237 218390 100 6 wp 237 171 262 273 279 242 58 40 29 37 42 41 2.0486 0.26875 0.0094952 0.97597 FALSE
6 572861 573017 170 20 218076 218228 99 6 wp 205 178 237 163 199 196 31 40 40 36 63 31 2.1022 0.56169 -0.67386 0.056886 FALSE
6 573300 573431 173 20 217660 217785 97 6 wp 150 133 179 160 148 133 14 5 9 6 11 14 3.6811 0.48625 -0.5179 0.30062 FALSE
6 573435 573567 174 20 217527 217652 96 6 wp 222 212 310 228 244 196 22 18 19 11 18 15 3.2787 -0.086898 -0.025134 0.94702 FALSE
6 573647 573801 175 20 217294 217442 95 6 wp 185 213 244 187 209 170 17 15 14 22 33 11 3.4345 0.86366 -1.0091 0.0068697 FALSE
6 573919 574071 177 20 217020 217170 94 6 wp 212 243 300 222 232 227 191 251 166 194 279 217 -0.062862 0.52817 -0.62946 0.05342 FALSE
6 574103 574246 178 20 216851 216997 93 6 wp 205 227 261 233 251 213 351 456 359 315 607 425 -1.1298 0.55105 -0.50779 0.39003 FALSE
6 574245 574407 179 20 216680 216840 91 6 wp 139 101 153 115 149 85 185 161 103 144 112 82 -0.53714 -0.055091 -0.094868 0.79437 FALSE
6 574530 574680 182 20 216415 216559 89 6 wp 167 186 230 162 199 136 359 410 345 242 320 390 -1.3171 0.10142 -0.29681 0.38649 FALSE
6 574843 574997 184 20 216097 216247 87 6 wp 170 218 254 219 260 233 312 401 332 307 507 347 -1.0941 0.48931 -0.29241 0.56189 FALSE
6 575009 575165 185 20 215925 216062 86 6 wp 183 78 125 94 146 66 65 13 28 57 28 15 1.5672 0.27493 -0.63244 0.47416 FALSE
6 575477 575589 186 20 215501 215615 85 6 wp 157 171 205 153 184 122 28 40 25 40 46 23 2.1495 0.56991 -0.75435 0.023713 FALSE
6 576223 576372 189 20 214731 214862 81 6 wp 139 116 146 126 111 96 41 24 30 15 14 3 1.7202 -1.2298 0.98699 0.034747 FALSE
6 576369 576497 190 20 214597 214737 80 6 wp 130 189 172 133 181 185 32 38 44 23 40 41 1.7201 0.18603 -0.12088 0.7736 FALSE
6 576915 577036 197 20 214051 214167 74 6 wp 118 122 174 130 156 133 22 18 11 15 17 15 2.6536 0.23062 -0.16433 0.71324 FALSE
6 577171 577324 202 20 213749 213889 70 6 wp 189 177 249 164 180 130 19 21 18 14 20 12 3.0315 0.0022092 -0.34139 0.38494 FALSE
6 577995 578147 214 20 212946 213095 60 6 wp 194 224 257 239 252 213 18 12 20 13 11 5 3.3797 -0.45678 0.5547 0.1807 FALSE
6 578608 578725 223 20 212331 212483 53 6 wp 110 89 121 136 175 164 5 8 3 26 5 7 3.965 1.5757 -0.96933 0.087283 FALSE
6 578922 579082 228 20 212039 212159 49 6 wp 142 116 213 113 121 126 18 12 13 10 17 4 3.0695 -0.1257 -0.2004 0.68392 FALSE
6 579131 579316 231 20 211774 211944 46 6 wp 192 176 249 246 205 182 19 16 15 14 14 12 3.2541 0.014083 0.06231 0.87505 FALSE
6 579921 580079 241 20 210992 211134 40 6 wp 144 184 236 180 197 162 16 15 15 14 10 8 3.2322 -0.19193 0.17586 0.68228 FALSE
6 580270 580406 243 20 210689 210822 36 6 wp 149 182 217 179 201 175 10 8 14 13 14 10 3.7156 0.53752 -0.47498 0.28331 FALSE
6 580616 580765 248 20 210305 210461 31 6 wp 163 183 228 197 204 151 25 10 18 8 13 14 3.0646 -0.26153 0.24234 0.5562 FALSE
6 580796 580940 250 20 210146 210300 30 6 wp 175 138 194 155 179 116 9 6 9 16 5 7 4.0346 0.54804 -0.6966 0.17188 FALSE
6 580948 581110 251 20 209963 210146 29 6 wp 148 176 210 222 209 182 28 12 14 8 17 24 2.9414 0.20441 0.03578 0.9262 FALSE
6 581743 581881 262 20 209218 209356 19 6 wp 180 213 265 227 223 172 21 26 21 17 11 12 2.8959 -0.43566 0.39494 0.29729 FALSE
6 581906 582034 263 20 209013 209188 16 6 wp 170 148 212 242 270 190 17 18 12 15 10 22 3.1282 0.33381 0.10469 0.7888 FALSE
6 582029 582178 264 20 208917 209065 15 6 wp 223 184 248 151 245 184 16 18 13 10 15 14 3.4398 0.070096 -0.21566 0.65336 FALSE
6 582208 582354 265 20 208736 208880 14 6 wp 157 144 194 138 127 145 36 12 11 11 10 10 2.7234 -0.57089 0.3447 0.44265 FALSE
6 582380 582531 266 20 208558 208704 13 6 wp 156 157 170 174 168 159 17 11 8 24 20 13 3.3964 1.0073 -0.92506 0.027711 FALSE
6 582515 582685 267 20 208433 208571 12 6 wp 184 114 171 137 141 139 25 10 12 20 6 12 2.9828 0.031502 -0.17536 0.75072 FALSE
6 582819 582975 269 20 208122 208262 10 6 wp 146 171 167 165 178 169 70 46 37 33 24 21 1.3151 -0.62556 0.7384 0.024203 FALSE
6 582997 583142 270 20 207933 208092 8 6 wp 191 254 294 300 271 270 160 166 134 84 107 148 0.30511 -0.10711 0.34265 0.26825 FALSE
6 583139 583293 271 20 207791 207945 7 6 wp 163 167 243 147 177 184 173 148 153 95 112 143 -0.1141 -0.10954 -0.0072553 0.98055 FALSE
6 583316 583446 272 20 207621 207778 6 6 wp 164 262 309 232 253 239 422 440 366 266 365 431 -1.1324 0.12504 -0.087137 0.7887 FALSE
6 583467 583629 273 20 207455 207603 4 6 wp 127 169 177 161 178 131 393 330 302 262 272 414 -1.485 0.21892 -0.19485 0.57195 FALSE
6 583643 583779 274 20 207312 207456 3 6 wp 143 209 165 166 166 189 419 451 376 329 381 418 -1.6304 0.18799 -0.14387 0.65328 FALSE
6 583791 583949 275 20 207142 207296 2 6 wp 174 177 236 175 194 176 381 287 262 259 243 235 -1.0311 0.006985 -0.069466 0.82597 FALSE
6 584127 584277 276 20 206817 206964 1 6 wp 242 150 301 179 228 147 60 44 42 76 91 70 1.8752 1.046 -1.3328 0.0014175 FALSE
6 531870 532008 2 20 259051 259209 155 7 wp 170 186 222 219 238 200 33 19 18 20 12 21 2.6843 -0.062868 0.28521 0.43081 FALSE
6 532037 532192 4 20 258896 259055 153 7 wp 190 231 245 242 216 194 34 33 30 20 20 20 2.4114 -0.36006 0.364 0.28604 FALSE
6 532208 532344 5 20 258746 258885 151 7 wp 143 125 196 143 174 137 41 13 13 14 10 11 2.4383 -0.58051 0.59338 0.16729 FALSE
6 532625 532773 11 20 258333 258464 145 7 wp 152 195 224 163 193 162 64 62 54 27 33 34 1.2898 -0.60253 0.50505 0.10241 FALSE
6 533614 533748 23 20 257344 257479 134 7 wp 151 160 223 122 152 144 180 176 158 112 173 109 -0.33005 -0.039476 -0.26087 0.45374 FALSE
6 533841 533981 25 20 257116 257245 132 7 wp 212 138 180 159 176 122 273 208 156 47 47 25 -0.59328 -2.0617 1.8553 7.9153e-07 TRUE
6 534018 534184 26 20 256905 257076 131 7 wp 165 218 247 225 217 213 441 427 412 43 94 58 -1.4086 -2.374 2.4775 3.0087e-14 TRUE
6 534194 534315 27 20 256776 256892 130 7 wp 96 110 151 114 125 117 264 239 267 30 39 28 -1.5069 -2.6651 2.7139 4.996e-15 TRUE
6 534344 534486 28 20 256601 256767 129 7 wp 118 147 196 171 165 162 285 324 347 33 43 37 -1.4641 -2.7667 2.9353 2.2025e-11 TRUE
6 534662 534837 32 20 256260 256398 124 7 wp 178 160 192 143 170 140 101 111 76 24 16 15 0.52365 -2.052 1.854 9.49e-09 TRUE
6 534831 534969 33 20 256094 256251 123 7 wp 162 210 224 217 260 193 91 84 56 37 19 25 1.0082 -1.1721 1.3755 9.0659e-06 FALSE
6 534989 535139 36 20 255948 256080 121 7 wp 152 264 298 232 211 238 94 104 106 35 41 68 0.82591 -0.76419 0.76066 0.038434 FALSE
6 535138 535274 37 20 255813 255949 120 7 wp 138 262 280 211 213 202 95 84 64 50 49 61 1.1054 -0.26167 0.20075 0.5523 FALSE
6 535308 535476 38 20 255612 255750 119 7 wp 156 196 234 171 191 148 119 101 112 109 67 133 0.43374 0.21037 -0.369 0.20776 FALSE
6 535456 535630 39 20 255455 255609 118 7 wp 217 235 306 243 312 222 270 308 264 246 242 360 -0.53771 0.33039 -0.25575 0.41627 FALSE
6 535812 535964 41 20 255131 255258 116 7 wp 170 160 232 161 182 124 252 228 173 225 159 182 -0.58412 0.13117 -0.36105 0.24297 FALSE
6 535974 536135 42 20 254954 255116 115 7 wp 174 166 216 164 134 179 142 161 108 165 114 124 0.071725 0.30579 -0.47781 0.10694 FALSE
6 536432 536593 43 20 254496 254650 114 7 wp 235 178 308 236 239 208 94 85 69 118 90 116 1.1665 0.71924 -0.75203 0.012628 FALSE
6 536634 536766 44 20 254310 254470 113 7 wp 184 146 160 168 196 142 59 24 26 73 25 34 1.8483 0.61919 -0.56524 0.21404 FALSE
6 536795 536943 45 20 254147 254289 112 7 wp 149 236 299 200 220 188 100 74 71 84 73 117 1.0939 0.49468 -0.60478 0.041743 FALSE
6 536950 537113 46 20 253978 254135 111 7 wp 169 259 316 297 287 258 54 73 59 59 49 95 1.6035 0.44463 -0.20977 0.49575 FALSE
6 537300 537446 49 20 253674 253789 108 7 wp 157 225 242 197 196 189 20 20 15 19 14 14 3.1318 0.10876 -0.16278 0.67127 FALSE
6 538029 538183 58 20 252906 253054 95 7 wp 177 176 208 143 164 148 12 15 11 11 12 10 3.52 0.13174 -0.39914 0.37588 FALSE
6 538369 538511 60 20 252578 252718 93 7 wp 190 110 159 127 144 101 16 3 2 12 3 4 4.154 0.22548 -0.52329 0.4874 FALSE
6 538528 538680 61 20 252417 252561 92 7 wp 346 328 399 359 415 286 37 38 21 35 15 24 3.1307 -0.037887 0.044345 0.90089 FALSE
6 538861 538991 62 20 252078 252219 91 7 wp 180 123 186 139 159 135 25 9 12 14 6 11 3.0625 -0.22877 0.082247 0.86515 FALSE
6 539038 539181 63 20 251906 252048 90 7 wp 211 228 289 226 250 222 37 30 22 27 17 18 2.6667 -0.18215 0.16459 0.63217 FALSE
6 539198 539354 64 20 251732 251897 89 7 wp 156 141 158 170 186 173 29 18 19 13 18 8 2.4343 -0.41507 0.65975 0.10545 FALSE
6 539367 539513 65 20 251572 251718 88 7 wp 249 214 241 190 266 207 54 30 21 46 21 19 2.4191 0.064282 -0.13201 0.74001 FALSE
6 539698 539835 67 20 251258 251392 86 7 wp 126 186 195 167 204 160 65 60 55 69 48 83 1.118 0.47791 -0.37015 0.20365 FALSE
6 539844 539996 68 20 251094 251236 85 7 wp 170 236 261 210 209 214 133 141 124 129 147 154 0.36193 0.44187 -0.4677 0.12386 FALSE
6 540009 540167 69 20 250923 251076 84 7 wp 222 269 301 250 303 242 360 416 390 365 432 619 -0.94626 0.5956 -0.55325 0.17949 FALSE
6 540171 540329 70 20 250759 250913 83 7 wp 133 201 219 211 199 186 361 476 422 478 492 623 -1.586 0.65278 -0.49607 0.13587 FALSE
6 540339 540496 71 20 250591 250748 82 7 wp 192 214 275 246 247 235 486 515 437 489 519 544 -1.4612 0.44042 -0.29649 0.37999 FALSE
6 540511 540651 72 20 250439 250575 81 7 wp 186 151 176 201 167 141 351 332 289 315 354 283 -1.2762 0.30947 -0.30381 0.33835 FALSE
6 540797 540939 73 20 250151 250286 80 7 wp 187 176 237 184 210 149 29 22 18 25 21 17 2.756 0.20914 -0.31976 0.37444 FALSE
6 540957 541117 74 20 249998 250132 79 7 wp 241 273 307 261 238 247 36 31 31 33 33 25 2.6979 0.22779 -0.32572 0.32617 FALSE
6 541121 541262 75 20 249834 249968 78 7 wp 117 167 197 206 168 156 20 12 9 12 7 17 3.1819 0.15246 0.036738 0.93351 FALSE
6 541292 541422 76 20 249671 249823 77 7 wp 172 207 235 211 204 201 32 18 18 17 18 16 2.8115 -0.072433 0.11985 0.7433 FALSE
6 541460 541612 77 20 249481 249627 76 7 wp 202 170 245 141 181 133 26 16 11 26 9 11 3.1846 0.13641 -0.54156 0.17593 FALSE
6 541726 541885 78 20 249209 249367 75 7 wp 234 167 267 230 192 200 46 36 27 62 33 46 2.259 0.70806 -0.77143 0.03034 FALSE
6 542430 542573 83 20 248519 248684 71 7 wp 190 164 229 216 186 180 21 23 13 24 10 10 2.9924 -0.037177 0.073199 0.85053 FALSE
6 542791 542942 87 20 248161 248317 67 7 wp 193 190 231 205 185 198 26 17 15 22 12 16 3.0453 0.12317 -0.14599 0.69849 FALSE
6 543132 543285 89 20 247798 247969 65 7 wp 222 154 220 183 188 136 28 14 10 32 8 10 3.1873 0.28879 -0.50437 0.31103 FALSE
6 543301 543462 90 20 247625 247787 64 7 wp 205 146 205 174 172 160 59 43 30 43 29 26 1.7325 -0.082191 -0.025732 0.94134 FALSE
6 543628 543752 91 20 247342 247462 63 7 wp 173 194 201 181 193 170 438 443 298 303 356 290 -1.4037 0.039853 -0.07221 0.81997 FALSE
6 543780 543936 92 20 247162 247310 62 7 wp 155 184 209 185 226 162 736 684 499 541 537 614 -2.168 0.16324 -0.065592 0.85074 FALSE
6 543949 544091 93 20 247006 247146 61 7 wp 228 184 280 236 238 189 752 729 471 627 564 592 -1.8512 0.21915 -0.24527 0.4885 FALSE
6 544104 544263 94 20 246829 246987 60 7 wp 212 188 260 197 218 188 647 719 564 523 537 616 -1.9209 0.12764 -0.22013 0.52974 FALSE
6 544270 544419 95 20 246699 246825 59 7 wp 168 139 158 157 168 190 240 231 177 175 167 158 -0.82596 -0.033114 0.21066 0.49216 FALSE
6 544416 544575 96 20 246523 246679 58 7 wp 168 234 311 236 216 209 197 189 157 128 90 148 0.0034026 -0.24299 0.1943 0.52648 FALSE
6 544731 544905 99 20 246216 246358 56 7 wp 158 260 285 220 188 231 92 90 76 33 54 69 1.0616 -0.38924 0.31383 0.38117 FALSE
6 544911 545027 100 20 246066 246201 55 7 wp 138 189 191 176 209 161 57 42 38 35 21 20 1.5556 -0.51326 0.62392 0.056807 FALSE
6 545069 545201 101 20 245896 246043 54 7 wp 130 166 184 197 201 148 48 36 23 32 25 28 1.808 0.014689 0.2061 0.53955 FALSE
6 545626 545766 106 20 245322 245470 49 7 wp 132 181 210 221 215 187 48 41 50 27 34 47 1.5247 -0.038925 0.33712 0.27627 FALSE
6 546593 546714 118 20 244377 244497 37 7 wp 147 85 142 107 115 86 236 167 113 209 92 66 -0.79023 -0.13953 -0.12166 0.85938 FALSE
6 546725 546875 119 20 244218 244370 36 7 wp 175 254 290 270 194 237 946 1090 1173 822 1053 1062 -2.5682 0.18425 -0.1632 0.70631 FALSE
6 546903 547047 120 20 244048 244188 35 7 wp 151 222 226 203 179 187 881 1049 1078 703 1174 1134 -2.7284 0.32032 -0.34805 0.54806 FALSE
6 547059 547223 121 20 243874 244035 34 7 wp 139 197 231 201 196 212 726 784 869 684 957 1107 -2.4789 0.52014 -0.35857 0.48188 FALSE
6 547343 547488 122 20 243630 243774 33 7 wp 116 137 193 151 133 112 89 90 87 71 52 85 0.35352 -0.03459 -0.086903 0.7617 FALSE
6 547486 547616 123 20 243478 243634 32 7 wp 117 179 216 191 178 159 81 116 118 81 101 152 0.28395 0.38823 -0.2885 0.45715 FALSE
6 547771 547903 124 20 243184 243320 31 7 wp 166 166 203 139 170 119 321 301 218 302 230 198 -1.0079 0.14031 -0.43274 0.17133 FALSE
6 547908 548081 125 20 243009 243178 30 7 wp 122 170 222 183 177 172 666 731 648 728 759 700 -2.3928 0.42377 -0.31366 0.39087 FALSE
6 548095 548252 126 20 242847 242998 29 7 wp 129 187 209 215 182 163 864 930 819 674 720 792 -2.7047 0.06864 0.070437 0.8522 FALSE
6 548263 548430 127 20 242692 242838 28 7 wp 173 255 267 254 237 225 1015 1138 1220 818 777 1236 -2.6815 0.048524 0.040044 0.93402 FALSE
6 548582 548732 129 20 242382 242526 24 7 wp 164 163 184 180 187 165 383 373 336 201 166 272 -1.4624 -0.45207 0.53986 0.088625 FALSE
6 548729 548873 130 20 242221 242364 23 7 wp 94 159 188 146 161 168 222 244 185 123 98 167 -0.95072 -0.42031 0.59094 0.04963 FALSE
6 549321 549500 136 20 241597 241773 15 7 wp 183 179 250 188 213 161 113 80 69 60 29 55 0.85927 -0.52808 0.44499 0.13062 FALSE
6 549504 549664 138 20 241439 241584 14 7 wp 220 206 230 210 248 180 91 81 91 56 53 76 0.9505 -0.18709 0.16753 0.57374 FALSE
6 549696 549822 140 20 241277 241420 13 7 wp 151 130 194 131 136 136 66 48 45 63 31 38 1.2109 0.063792 -0.25498 0.41898 FALSE
6 549998 550132 141 20 240964 241091 12 7 wp 185 125 239 160 152 123 295 259 188 244 196 183 -0.79994 0.093765 -0.38645 0.21646 FALSE
6 550134 550282 142 20 240814 240966 11 7 wp 130 179 222 184 182 175 460 524 506 467 601 578 -1.8922 0.46589 -0.38326 0.27892 FALSE
6 550285 550439 143 20 240654 240804 10 7 wp 122 159 203 163 190 169 398 551 471 402 442 515 -1.9565 0.25235 -0.089389 0.79389 FALSE
6 550451 550591 144 20 240518 240644 9 7 wp 121 232 239 193 198 187 368 454 462 287 432 544 -1.5312 0.28745 -0.26422 0.61611 FALSE
6 550575 550731 145 20 240367 240508 8 7 wp 143 161 210 190 187 142 171 194 151 115 93 113 -0.38638 -0.35724 0.41207 0.1648 FALSE
6 550749 550885 146 20 240216 240343 7 7 wp 149 209 208 169 220 168 99 87 69 87 69 50 0.78728 0.032914 -0.020877 0.94267 FALSE
6 551099 551251 148 20 239842 239992 6 7 wp 195 79 143 87 117 69 49 14 19 63 35 29 2.0479 0.99544 -1.6144 0.049088 FALSE
6 551637 551754 151 20 239342 239456 2 7 wp 109 75 109 105 107 75 76 55 38 87 48 54 0.45481 0.50767 -0.51695 0.17847 FALSE
6 453613 453765 1 20 337309 337449 573 8 wp 139 108 156 127 133 115 155 119 119 73 54 65 -0.32934 -0.70234 0.63273 0.026742 FALSE
6 453769 453918 2 20 337145 337277 572 8 wp 130 143 161 133 145 109 271 306 206 172 128 214 -1.2124 -0.27634 0.14129 0.64723 FALSE
6 453926 454063 4 20 337011 337161 571 8 wp 126 133 166 156 142 138 349 302 260 208 215 216 -1.468 -0.17168 0.25035 0.42822 FALSE
6 454071 454221 5 20 336869 337007 570 8 wp 195 185 268 171 214 190 494 506 351 357 331 292 -1.4283 -0.11818 -0.0065502 0.98363 FALSE
6 454254 454399 6 20 336684 336831 569 8 wp 176 188 280 225 237 208 551 571 405 389 382 358 -1.6246 -0.092217 0.20357 0.53319 FALSE
6 454425 454581 7 20 336503 336661 568 8 wp 175 221 238 213 229 222 417 425 281 292 394 380 -1.1829 0.27831 -0.16935 0.59438 FALSE
6 454746 454900 8 20 336193 336339 567 8 wp 224 86 178 135 173 94 260 93 87 261 90 75 -0.14167 0.32037 -0.60472 0.5339 FALSE
6 454910 455069 9 20 336018 336174 566 8 wp 157 183 197 184 175 228 617 577 449 574 629 587 -1.973 0.46873 -0.29207 0.39844 FALSE
6 455077 455239 10 20 335858 336009 565 8 wp 171 261 298 254 224 230 797 902 680 681 836 912 -2.0899 0.36679 -0.35484 0.35419 FALSE
6 455246 455407 11 20 335684 335842 564 8 wp 198 216 241 243 175 160 638 666 556 475 447 703 -1.8749 0.12915 -0.27952 0.42031 FALSE
6 455404 455559 12 20 335528 335682 563 8 wp 120 112 158 105 135 125 222 189 128 148 103 127 -0.82348 -0.16649 0.11664 0.69123 FALSE
6 455569 455708 13 20 335382 335533 561 8 wp 146 184 266 209 220 183 184 213 186 165 144 212 -0.37072 0.15565 -0.05943 0.84747 FALSE
6 456170 456304 18 20 334783 334915 555 8 wp 146 195 255 213 212 226 53 56 47 27 34 44 1.5464 -0.2386 0.42623 0.16637 FALSE
6 456305 456451 19 20 334630 334787 554 8 wp 119 209 206 209 183 209 52 60 49 46 54 49 1.3473 0.2217 0.0028732 0.99329 FALSE
6 456475 456625 20 20 334465 334610 553 8 wp 189 196 228 207 195 196 72 62 64 38 33 67 1.2606 -0.19649 0.19833 0.50563 FALSE
6 456644 456796 21 20 334293 334441 552 8 wp 201 175 255 201 217 160 42 43 45 52 42 30 1.8989 0.25843 -0.34937 0.25552 FALSE
6 457043 457187 22 20 333905 334037 551 8 wp 216 221 256 235 222 163 418 485 369 427 356 380 -1.2437 0.19935 -0.33468 0.29955 FALSE
6 457208 457367 23 20 333721 333861 550 8 wp 168 190 206 207 166 166 596 778 677 691 818 987 -2.2459 0.60062 -0.63166 0.11079 FALSE
6 457388 457526 24 20 333565 333699 549 8 wp 78 136 137 121 131 149 457 423 384 501 450 522 -2.2311 0.54937 -0.30022 0.36036 FALSE
6 457529 457684 25 20 333404 333557 548 8 wp 151 164 212 202 177 205 592 714 595 573 723 705 -2.2383 0.40306 -0.20255 0.57145 FALSE
6 457704 457862 27 20 333232 333380 547 8 wp 127 149 212 186 130 146 352 376 326 315 294 356 -1.5052 0.19724 -0.21793 0.49332 FALSE
6 457847 458004 28 20 333118 333242 546 8 wp 140 155 192 143 150 151 212 228 187 199 159 170 -0.74188 0.079498 -0.16643 0.5865 FALSE
6 458034 458163 29 20 332950 333082 545 8 wp 123 86 103 112 103 100 63 66 26 76 23 41 0.69815 0.19971 -0.17116 0.74485 FALSE
6 458331 458483 32 20 332631 332759 542 8 wp 95 146 190 165 137 179 57 51 40 46 43 44 1.1563 0.18567 0.043967 0.89914 FALSE
6 459460 459600 45 20 331502 331636 529 8 wp 111 157 178 168 148 145 32 19 28 13 13 16 2.1147 -0.58235 0.67885 0.096388 FALSE
6 459982 460135 51 20 330969 331105 523 8 wp 140 179 220 203 213 184 50 38 38 25 34 35 1.7195 -0.084626 0.28651 0.36685 FALSE
6 460144 460286 52 20 330786 330944 521 8 wp 96 140 145 140 135 141 44 56 44 17 29 46 1.0251 -0.31724 0.49092 0.16037 FALSE
6 460296 460447 53 20 330633 330789 520 8 wp 95 145 211 197 178 172 60 49 71 34 48 70 0.90318 0.06908 0.28005 0.44639 FALSE
6 460760 460902 55 20 330185 330321 517 8 wp 163 176 203 169 188 139 336 413 272 317 314 295 -1.2776 0.19882 -0.29668 0.34955 FALSE
6 460909 461043 56 20 330044 330170 516 8 wp 233 177 257 198 260 146 394 413 289 386 290 336 -1.0737 0.22103 -0.34481 0.27659 FALSE
6 461077 461233 57 20 329883 330008 515 8 wp 165 151 200 97 160 105 207 148 79 153 83 75 -0.07719 -0.11443 -0.36734 0.44656 FALSE
6 461311 461466 58 20 329635 329772 514 8 wp 223 245 330 280 313 224 636 757 613 578 631 720 -1.7188 0.27018 -0.19495 0.59167 FALSE
6 461485 461638 59 20 329476 329626 513 8 wp 127 155 176 169 131 154 452 407 335 404 359 379 -1.75 0.27344 -0.23921 0.45505 FALSE
6 461646 461794 60 20 329295 329437 512 8 wp 219 316 388 317 304 252 842 964 858 605 875 814 -1.9303 0.11436 -0.14243 0.71522 FALSE
6 461974 462122 62 20 328979 329117 510 8 wp 156 178 227 171 205 203 311 295 291 162 227 268 -1.0644 -0.12096 0.21798 0.48987 FALSE
6 462127 462280 63 20 328809 328969 509 8 wp 126 153 181 160 157 193 128 92 77 78 67 83 0.26874 -0.038023 0.24028 0.40046 FALSE
6 462286 462457 64 20 328659 328806 508 8 wp 160 154 186 147 176 155 71 73 49 38 32 45 1.0155 -0.40891 0.37867 0.21369 FALSE
6 462455 462613 65 20 328513 328651 507 8 wp 149 220 255 168 164 154 67 46 44 23 34 36 1.6155 -0.41248 0.1035 0.741 FALSE
6 462603 462756 66 20 328337 328487 506 8 wp 157 207 213 208 190 169 44 37 27 23 24 19 2.0571 -0.36686 0.37791 0.26297 FALSE
6 462905 463055 68 20 328038 328182 504 8 wp 138 180 224 193 247 174 36 27 24 40 19 22 2.2635 0.23065 -0.0066149 0.98431 FALSE
6 463379 463536 74 20 327556 327709 499 8 wp 195 251 297 254 226 238 57 49 39 47 35 40 1.986 0.087993 -0.08697 0.78062 FALSE
6 463554 463694 75 20 327394 327532 498 8 wp 198 315 346 239 258 225 63 72 47 38 27 39 1.8618 -0.47278 0.27267 0.39012 FALSE
6 463970 464114 77 20 326978 327118 497 8 wp 207 241 277 211 257 178 403 375 222 323 192 241 -0.81207 -0.056716 -0.077717 0.80504 FALSE
6 464146 464305 78 20 326813 326943 496 8 wp 129 146 216 166 154 172 541 662 508 514 595 646 -2.1958 0.36745 -0.30067 0.3841 FALSE
6 464305 464465 79 20 326621 326786 495 8 wp 143 137 186 159 182 156 648 542 477 542 501 568 -2.2074 0.28773 -0.15379 0.65101 FALSE
6 464482 464594 80 20 326472 326606 494 8 wp 163 173 199 199 210 154 617 667 444 569 517 588 -2.0485 0.29556 -0.19412 0.57226 FALSE
6 464624 464784 81 20 326306 326463 493 8 wp 145 156 178 166 177 163 405 341 251 305 277 330 -1.4089 0.21832 -0.10282 0.74604 FALSE
6 464807 464928 82 20 326169 326291 492 8 wp 145 160 251 219 178 169 285 244 233 210 172 202 -0.84814 -0.055653 0.14047 0.65373 FALSE
6 464966 465118 83 20 325976 326161 491 8 wp 125 162 218 181 222 203 108 115 95 109 81 83 0.27809 0.10811 0.21273 0.46646 FALSE
6 465309 465480 87 20 325636 325805 488 8 wp 214 161 217 160 225 174 68 42 42 51 20 28 1.6139 -0.28585 0.22752 0.55893 FALSE
6 465545 465689 88 20 325404 325537 487 8 wp 134 149 186 128 167 163 103 73 79 42 40 41 0.50574 -0.71735 0.73093 0.014065 FALSE
6 466246 466369 97 20 324691 324837 481 8 wp 87 107 152 126 136 155 141 122 106 115 148 99 -0.47756 0.31998 0.014943 0.96435 FALSE
6 466625 466771 98 20 324329 324462 480 8 wp 185 113 167 141 159 112 139 109 72 88 55 49 0.21033 -0.385 0.22359 0.57762 FALSE
6 467109 467261 102 20 323830 323979 476 8 wp 162 215 248 214 225 231 152 145 141 84 80 76 0.12794 -0.54071 0.69225 0.021178 FALSE
6 467476 467627 105 20 323467 323629 474 8 wp 199 172 244 214 217 173 65 67 50 38 36 23 1.3896 -0.56864 0.57777 0.060042 FALSE
6 467662 467810 106 20 323273 323433 473 8 wp 185 125 210 112 169 157 41 22 14 37 12 16 2.4217 0.10917 -0.31409 0.55128 FALSE
6 467836 467982 107 20 323106 323254 472 8 wp 144 100 140 142 150 114 31 11 15 17 8 15 2.4101 -0.16975 0.27013 0.56104 FALSE
6 468013 468157 108 20 322930 323068 471 8 wp 141 137 151 146 179 138 47 34 29 32 28 19 1.6129 -0.1338 0.26864 0.44909 FALSE
6 468631 468786 115 20 322308 322457 464 8 wp 150 169 235 220 168 179 387 384 330 326 340 320 -1.3773 0.17502 -0.08724 0.78323 FALSE
6 469132 469284 118 20 321806 321948 459 8 wp 217 298 326 289 254 257 853 1051 760 827 880 957 -2.0419 0.33295 -0.35801 0.36774 FALSE
6 469310 469438 119 20 321652 321780 458 8 wp 215 291 334 256 254 207 572 773 525 561 752 740 -1.5363 0.47301 -0.65811 0.078031 FALSE
6 469483 469636 120 20 321478 321613 457 8 wp 184 156 208 152 145 152 240 348 199 360 298 244 -0.88209 0.53582 -0.78545 0.035325 FALSE
6 469830 469980 121 20 321114 321236 456 8 wp 139 114 144 101 126 101 52 49 29 58 50 28 1.2647 0.41575 -0.66455 0.055726 FALSE
6 470061 470215 122 20 320896 321028 455 8 wp 222 312 344 270 256 255 382 440 294 291 356 316 -0.7178 0.1338 -0.25379 0.42569 FALSE
6 470219 470373 123 20 320720 320869 454 8 wp 191 232 274 250 234 217 317 360 206 259 254 287 -0.70132 0.20625 -0.15419 0.6242 FALSE
6 470419 470548 124 20 320548 320700 452 8 wp 146 164 211 165 157 164 283 331 270 252 231 306 -1.1477 0.15879 -0.20878 0.50987 FALSE
6 470723 470874 126 20 320221 320367 450 8 wp 146 164 180 169 169 163 142 156 144 81 104 115 -0.22802 -0.23269 0.3016 0.30409 FALSE
6 470905 471059 127 20 320067 320206 449 8 wp 106 162 186 115 147 133 71 65 66 31 32 45 0.7804 -0.57677 0.42923 0.17682 FALSE
6 471066 471212 129 20 319890 320026 448 8 wp 117 152 196 172 163 160 58 46 47 36 32 40 1.2392 -0.15181 0.29606 0.35114 FALSE
6 471340 471490 132 20 319602 319744 444 8 wp 117 197 248 215 238 211 28 35 21 22 29 26 2.3532 0.21602 0.087446 0.8075 FALSE
6 472397 472559 148 20 318563 318712 431 8 wp 140 158 204 143 170 166 24 13 15 15 18 15 2.8998 0.22626 -0.24325 0.55289 FALSE
6 472755 472907 153 20 318187 318341 426 8 wp 165 107 176 118 134 113 18 4 8 9 16 8 3.5507 0.49403 -0.75802 0.15946 FALSE
6 473203 473358 156 20 317725 317883 422 8 wp 195 248 331 265 299 200 33 27 42 35 129 31 2.5069 1.2849 -1.2572 0.026547 FALSE
6 473380 473536 157 20 317579 317711 421 8 wp 178 188 190 166 180 154 39 27 38 30 107 34 2.0489 1.0767 -1.2071 0.03336 FALSE
6 474409 474567 166 20 316529 316681 409 8 wp 198 116 224 158 160 114 49 14 19 91 102 26 2.3794 1.8052 -2.092 0.001439 FALSE
6 474626 474760 167 20 316344 316465 408 8 wp 171 151 225 125 137 108 25 11 14 27 59 17 3.0862 1.4089 -1.9327 9.9803e-06 FALSE
6 474766 474922 168 20 316166 316322 406 8 wp 203 151 267 132 171 100 29 18 14 31 44 37 2.9852 1.2335 -1.8224 2.6364e-05 FALSE
6 475070 475228 169 20 315860 316022 405 8 wp 133 117 145 115 125 101 18 12 22 10 8 11 2.5479 -0.52783 0.34248 0.5072 FALSE
6 475257 475405 170 20 315691 315835 404 8 wp 162 228 334 199 262 156 14 11 13 14 12 18 3.8478 0.5379 -0.7121 0.17178 FALSE
6 476127 476276 173 20 314816 314966 402 8 wp 181 216 241 179 194 137 49 48 43 34 11 46 1.8169 -0.3005 0.0091623 0.97685 FALSE
6 476310 476467 174 20 314638 314789 401 8 wp 195 177 275 190 209 147 56 73 51 51 17 66 1.4646 -0.10886 -0.094774 0.76995 FALSE
6 476566 476713 175 20 314384 314529 400 8 wp 175 105 143 112 144 105 304 282 167 418 140 193 -1.1496 0.33227 -0.55584 0.48313 FALSE
6 476725 476887 176 20 314213 314363 399 8 wp 161 218 279 208 212 182 484 595 443 574 521 615 -1.6011 0.49529 -0.5699 0.095772 FALSE
6 476893 477049 177 20 314047 314204 398 8 wp 170 127 171 179 167 171 528 517 395 682 451 523 -1.9744 0.53315 -0.35906 0.28583 FALSE
6 477068 477188 178 20 313910 314025 397 8 wp 138 151 179 132 157 128 367 401 333 495 476 412 -1.61 0.66028 -0.78997 0.014569 FALSE
6 477203 477364 180 20 313725 313891 396 8 wp 158 216 260 190 211 185 290 258 220 375 492 418 -0.65594 1.0889 -1.1514 0.00059784 FALSE
6 477364 477512 181 20 313579 313729 395 8 wp 108 160 212 186 177 186 153 170 157 195 332 314 -0.40843 1.1411 -0.87864 0.072521 FALSE
6 477531 477679 182 20 313414 313560 394 8 wp 125 210 226 174 196 219 130 132 149 198 317 300 0.041851 1.3096 -1.1763 0.01189 FALSE
6 477944 478088 184 20 313008 313146 392 8 wp 269 172 252 199 270 186 492 611 319 621 323 424 -1.3726 0.28172 -0.34885 0.48256 FALSE
6 478112 478270 185 20 312824 312978 390 8 wp 146 185 204 175 196 167 721 1006 732 889 794 951 -2.5818 0.42121 -0.37335 0.33422 FALSE
6 478289 478439 186 20 312656 312804 389 8 wp 146 226 250 212 223 216 849 1184 1119 1086 1213 1356 -2.7518 0.52177 -0.40156 0.34773 FALSE
6 478448 478606 187 20 312492 312644 388 8 wp 150 202 245 216 206 190 605 911 744 794 855 1108 -2.324 0.59908 -0.51178 0.22034 FALSE
6 478616 478775 188 20 312311 312476 387 8 wp 159 143 190 134 145 117 156 187 153 241 139 162 -0.38782 0.44411 -0.72397 0.032816 FALSE
6 478893 479049 189 20 312045 312165 386 8 wp 154 127 187 142 137 115 38 33 26 58 23 42 1.9058 0.67128 -0.88306 0.010076 FALSE
6 479061 479220 191 20 311888 312032 385 8 wp 131 118 167 117 114 132 32 17 17 48 20 37 2.2952 1.0041 -1.1514 0.0031812 FALSE
6 479414 479556 195 20 311518 311676 378 8 wp 148 168 126 136 128 127 19 19 16 35 20 38 2.6928 1.1096 -1.2744 0.0027739 FALSE
6 479572 479718 196 20 311376 311520 377 8 wp 152 194 219 208 201 196 56 57 47 77 49 105 1.4465 0.85393 -0.71056 0.015838 FALSE
6 479720 479854 197 20 311240 311385 375 8 wp 139 196 219 219 198 196 70 64 70 96 89 142 1.0547 1.0008 -0.80657 0.0063521 FALSE
6 480067 480221 199 20 310879 311022 373 8 wp 220 276 365 278 269 222 214 233 205 235 257 286 0.0068479 0.58177 -0.6943 0.027407 FALSE
6 480811 480943 203 20 310150 310295 369 8 wp 136 158 230 134 161 185 570 597 465 546 535 598 -2.0271 0.37533 -0.43346 0.20434 FALSE
6 482484 482622 224 20 308464 308632 349 8 wp 78 137 124 149 152 177 124 97 127 53 46 71 -0.42755 -0.72176 1.2685 0.00058283 FALSE
6 482615 482768 225 20 308327 308476 347 8 wp 112 138 184 179 172 132 160 164 141 60 31 70 -0.48621 -1.2104 1.411 1.1973e-06 FALSE
6 482790 482924 227 20 308168 308317 346 8 wp 128 174 195 181 181 181 196 153 145 95 49 91 -0.36432 -0.74631 0.92229 0.0017721 FALSE
6 482928 483084 228 20 308010 308166 345 8 wp 140 112 152 130 156 88 100 79 61 78 26 38 0.40285 -0.42566 0.33137 0.42572 FALSE
6 483085 483219 229 20 307888 308001 344 8 wp 158 117 167 152 164 122 106 52 54 46 41 43 0.71496 -0.35492 0.3677 0.25309 FALSE
6 483992 484142 232 20 306950 307103 340 8 wp 113 130 172 145 142 149 794 728 546 551 694 822 -2.6876 0.34643 -0.2208 0.54088 FALSE
6 484156 484298 233 20 306801 306936 339 8 wp 179 233 262 189 213 162 906 862 599 476 648 624 -2.1741 -0.082343 -0.13614 0.7064 FALSE
6 484317 484451 234 20 306661 306773 338 8 wp 123 146 189 117 150 133 598 403 301 278 346 263 -1.8609 -0.18235 0.038615 0.92565 FALSE
6 484475 484631 235 20 306468 306617 337 8 wp 222 176 253 178 194 166 616 301 226 265 348 142 -1.1307 -0.19732 -0.044711 0.95092 FALSE
6 485095 485235 237 20 305870 306008 335 8 wp 195 213 250 180 213 175 39 37 47 42 154 66 2.0257 1.4376 -1.6141 0.0078878 FALSE
6 485529 485700 240 20 305435 305579 331 8 wp 191 131 237 180 164 128 71 59 56 85 87 80 1.2134 0.77507 -0.98074 0.0007591 FALSE
6 485970 486126 242 20 304981 305134 329 8 wp 158 164 234 189 176 174 377 391 420 502 477 424 -1.4974 0.55542 -0.54824 0.092477 FALSE
6 486156 486308 243 20 304806 304950 328 8 wp 159 209 254 177 187 144 283 288 237 346 344 298 -0.75992 0.62625 -0.87366 0.00583 FALSE
6 486335 486483 244 20 304605 304791 327 8 wp 147 160 191 160 185 180 152 134 156 204 240 219 -0.21332 0.9093 -0.79009 0.01045 FALSE
6 486507 486651 245 20 304461 304600 326 8 wp 132 247 254 197 201 176 129 126 113 144 184 160 0.39452 0.74445 -0.8337 0.0059701 FALSE
6 486660 486804 246 20 304307 304443 325 8 wp 162 133 167 128 170 154 95 59 58 125 151 97 0.77752 1.1714 -1.1729 0.0019833 FALSE
6 486822 486976 247 20 304132 304278 324 8 wp 212 191 255 201 239 151 107 76 57 118 100 103 1.104 0.76924 -0.8974 0.0025306 FALSE
6 487130 487266 248 20 303822 303972 323 8 wp 150 112 173 151 161 101 72 59 46 47 67 39 0.93896 0.14442 -0.19327 0.58551 FALSE
6 487297 487421 249 20 303661 303797 322 8 wp 125 186 194 199 176 153 132 118 103 92 177 94 0.14204 0.3986 -0.29274 0.53512 FALSE
6 487451 487584 250 20 303522 303656 321 8 wp 145 165 194 160 173 165 131 110 150 123 154 96 -0.029119 0.25322 -0.22768 0.53008 FALSE
6 487898 488046 253 20 303071 303208 318 8 wp 122 123 161 138 121 124 254 215 204 201 215 145 -1.1031 0.07773 -0.11784 0.70119 FALSE
6 488386 488536 256 20 302603 302739 312 8 wp 157 148 236 165 178 145 358 335 346 219 217 192 -1.3381 -0.4019 0.30307 0.33882 FALSE
6 488554 488674 257 20 302432 302548 311 8 wp 139 116 151 144 155 116 270 180 165 92 82 56 -0.94911 -1.0693 1.1275 0.00015951 FALSE
6 488671 488819 258 20 302291 302413 310 8 wp 181 212 271 210 227 192 228 217 243 73 67 66 -0.44796 -1.4237 1.3916 6.868e-06 FALSE
6 488839 488977 260 20 302131 302269 309 8 wp 137 158 210 188 144 169 125 95 114 39 42 36 0.20847 -1.1854 1.228 3.1385e-05 FALSE
6 488993 489141 261 20 301990 302112 308 8 wp 162 193 274 194 196 153 103 77 65 22 26 30 0.98327 -1.3075 1.1462 0.00021307 FALSE
6 489134 489278 263 20 301829 301967 306 8 wp 131 145 212 181 158 150 44 39 34 20 18 9 1.6775 -0.97818 1.0351 0.0050416 FALSE
6 489774 489932 271 20 301177 301334 302 8 wp 261 123 202 164 222 127 16 4 7 13 6 5 4.1251 0.1802 -0.37829 0.66937 FALSE
6 490159 490291 273 20 300810 300948 300 8 wp 128 82 115 57 62 49 5 3 1 1 1 1 4.8489 -1.2278 0.29015 0.80194 FALSE
6 490309 490473 274 20 300660 300794 299 8 wp 221 146 193 149 149 107 7 5 5 9 6 3 4.6988 0.41931 -0.87974 0.21799 FALSE
6 490673 490828 276 20 300300 300434 298 8 wp 171 179 201 161 182 160 36 34 24 18 37 22 2.1938 0.060813 -0.15921 0.64236 FALSE
6 490832 490954 277 20 300154 300276 297 8 wp 140 192 188 162 176 159 49 39 51 20 48 40 1.5267 -0.031368 0.0031882 0.99192 FALSE
6 490966 491116 278 20 299975 300136 296 8 wp 122 114 149 114 114 139 47 43 58 46 38 34 0.99285 -0.011057 -0.010542 0.9754 FALSE
6 491243 491397 279 20 299703 299860 295 8 wp 219 216 307 273 251 242 216 255 198 191 207 230 -0.23336 0.23947 -0.1455 0.64359 FALSE
6 491423 491573 280 20 299518 299679 294 8 wp 188 226 257 189 200 125 316 298 239 258 185 163 -0.71396 -0.1583 -0.19751 0.53065 FALSE
6 491598 491747 281 20 299357 299505 293 8 wp 222 275 294 275 287 231 532 588 583 420 600 601 -1.4942 0.25147 -0.21457 0.57108 FALSE
6 491777 491939 282 20 299169 299290 292 8 wp 185 225 236 192 203 189 412 449 341 293 286 305 -1.2621 -0.10873 -0.0001416 0.99964 FALSE
6 492657 492820 291 20 298297 298453 283 8 wp 172 228 239 209 229 185 84 67 86 55 141 87 1.0435 0.59657 -0.59718 0.16918 FALSE
6 493004 493150 293 20 297954 298122 281 8 wp 135 107 179 157 168 69 34 19 11 40 24 17 2.3762 0.70631 -0.78019 0.18033 FALSE
6 494136 494263 300 20 296846 296966 270 8 wp 101 110 134 149 121 108 156 121 127 126 223 189 -0.6027 0.75801 -0.58895 0.20877 FALSE
6 494259 494409 301 20 296706 296853 269 8 wp 120 159 144 171 144 145 129 124 84 112 193 122 -0.018851 0.70696 -0.55563 0.23121 FALSE
6 494568 494714 304 20 296388 296529 267 8 wp 146 221 218 210 178 192 58 71 67 68 91 91 1.1938 0.67781 -0.64524 0.02783 FALSE
6 494706 494836 305 20 296273 296407 266 8 wp 105 151 209 172 201 130 55 35 26 43 52 41 1.6271 0.58504 -0.41921 0.21137 FALSE
6 494997 495149 309 20 295939 296081 263 8 wp 135 141 143 173 155 113 37 19 21 23 33 20 2.0967 0.33161 -0.23978 0.53005 FALSE
6 495131 495299 310 20 295784 295957 262 8 wp 140 183 242 213 217 180 52 59 67 46 77 64 1.2646 0.39677 -0.23447 0.42563 FALSE
6 495337 495451 312 20 295654 295770 261 8 wp 140 231 225 220 203 171 64 77 89 63 103 87 0.97222 0.45563 -0.4199 0.23776 FALSE
6 495723 495883 314 20 295228 295383 259 8 wp 257 243 309 262 313 188 368 384 249 332 334 290 -0.66227 0.28335 -0.34473 0.27571 FALSE
6 495907 496055 315 20 295055 295199 258 8 wp 206 206 242 197 217 170 366 367 305 291 312 240 -1.0323 0.038786 -0.17315 0.58346 FALSE
6 496075 496230 316 20 294878 295030 257 8 wp 214 247 287 222 267 203 385 447 349 289 338 391 -1.0348 0.11716 -0.19396 0.54296 FALSE
6 496239 496402 317 20 294699 294854 256 8 wp 127 167 139 143 137 171 218 250 262 187 224 261 -1.1318 0.19319 -0.099798 0.78098 FALSE
6 496576 496728 319 20 294382 294530 254 8 wp 155 137 169 175 163 144 80 75 52 59 30 43 0.80177 -0.31353 0.40752 0.17465 FALSE
6 497323 497443 328 20 293663 293777 245 8 wp 151 193 213 183 211 136 29 17 19 27 16 15 2.732 0.1715 -0.21155 0.5703 FALSE
6 497461 497605 329 20 293511 293662 244 8 wp 155 188 239 189 223 188 32 11 10 23 15 21 3.0948 0.50233 -0.41071 0.27233 FALSE
6 497807 497947 333 20 293142 293294 238 8 wp 126 148 121 162 190 154 42 30 25 37 36 30 1.6848 0.43109 -0.056876 0.86906 FALSE
6 498081 498271 335 20 292832 292993 236 8 wp 127 162 198 176 164 188 81 73 64 66 86 75 0.78202 0.39885 -0.22755 0.42869 FALSE
6 498573 498701 338 20 292406 292525 232 8 wp 142 144 200 158 144 143 455 417 318 393 375 381 -1.6608 0.29285 -0.3717 0.24563 FALSE
6 498749 498885 339 20 292221 292357 231 8 wp 192 196 226 216 238 187 625 668 522 649 617 584 -1.9284 0.36246 -0.27187 0.44064 FALSE
6 498900 499056 340 20 292053 292206 230 8 wp 234 217 272 219 252 167 525 415 328 601 385 384 -1.1605 0.45342 -0.61031 0.094844 FALSE
6 499064 499218 341 20 291904 292028 229 8 wp 277 219 348 219 279 205 611 657 474 581 445 430 -1.4152 0.076596 -0.30292 0.37714 FALSE
6 499344 499478 342 20 291628 291762 228 8 wp 196 83 172 135 162 82 35 13 14 47 10 8 2.5465 0.41245 -0.66261 0.43347 FALSE
6 499505 499665 343 20 291452 291588 227 8 wp 192 208 262 222 234 177 41 34 22 30 14 17 2.4084 -0.32911 0.30155 0.37596 FALSE
6 499669 499825 344 20 291285 291438 226 8 wp 192 240 311 245 260 208 51 40 33 28 27 35 2.2076 -0.12271 0.11125 0.72937 FALSE
6 499834 499965 345 20 291144 291276 225 8 wp 169 127 149 114 151 88 12 14 8 22 8 5 3.3716 0.37515 -0.70678 0.22749 FALSE
6 500146 500294 347 20 290811 290959 223 8 wp 180 160 220 164 197 133 25 22 18 31 24 6 2.7414 0.24832 -0.39853 0.28562 FALSE
6 500299 500451 348 20 290657 290811 222 8 wp 169 100 152 167 170 109 28 23 9 36 26 14 2.4927 0.70868 -0.61774 0.25939 FALSE
6 500482 500642 349 20 290484 290624 221 8 wp 213 122 206 152 186 110 30 19 16 29 14 3 2.7182 -0.15122 -0.10899 0.86205 FALSE
6 501285 501410 354 20 289653 289845 216 8 wp 126 117 159 196 203 161 791 832 672 788 593 642 -2.8867 0.14518 0.36855 0.31366 FALSE
6 501604 501750 356 20 289333 289483 213 8 wp 206 199 264 207 208 221 738 860 769 761 669 861 -2.2093 0.26808 -0.29454 0.43557 FALSE
6 501765 501924 357 20 289181 289338 212 8 wp 181 135 188 177 163 128 271 292 258 341 243 310 -1.0735 0.44098 -0.5242 0.098722 FALSE
6 502060 502206 358 20 288896 289055 211 8 wp 194 81 143 117 155 85 11 8 8 30 13 7 3.6194 1.2164 -1.4546 0.11057 FALSE
6 502244 502378 359 20 288727 288849 210 8 wp 198 190 225 166 184 166 29 24 18 24 22 24 2.7539 0.31954 -0.53518 0.13044 FALSE
6 502385 502548 360 20 288560 288717 209 8 wp 209 143 188 172 166 138 24 3 11 19 11 11 3.4951 0.45458 -0.6218 0.23738 FALSE
6 502576 502724 362 20 288405 288530 208 8 wp 211 235 268 236 224 150 40 27 18 30 12 19 2.7164 -0.1371 -0.063058 0.85519 FALSE
6 502738 502896 364 20 288234 288390 206 8 wp 176 166 223 153 204 132 21 24 12 14 13 12 2.9472 -0.20498 0.028107 0.94517 FALSE
6 503597 503757 375 20 287346 287503 196 8 wp 174 189 270 217 239 195 36 40 20 29 24 26 2.3493 0.061951 0.027404 0.93381 FALSE
6 504114 504262 380 20 286870 287037 191 8 wp 113 170 196 169 177 201 51 51 27 41 24 30 1.5256 -0.0976 0.34922 0.31894 FALSE
6 504824 504991 387 20 286106 286252 184 8 wp 145 197 232 226 202 164 672 852 647 576 547 697 -2.3073 0.069502 0.019017 0.95771 FALSE
6 504988 505171 388 20 285939 286069 182 8 wp 156 245 284 188 181 199 1056 1379 1254 897 931 1124 -2.838 -0.0098708 -0.19762 0.63879 FALSE
6 505353 505503 391 20 285599 285760 178 8 wp 124 210 245 226 213 157 859 1028 850 905 804 958 -2.6421 0.28321 -0.19043 0.62877 FALSE
6 505516 505672 393 20 285430 285558 177 8 wp 170 159 192 141 135 154 705 716 506 675 556 524 -2.2413 0.20649 -0.44418 0.20412 FALSE
6 505893 506054 394 20 285051 285201 176 8 wp 195 221 288 259 300 228 537 711 521 536 474 605 -1.7154 0.19176 0.011879 0.97273 FALSE
6 506062 506216 395 20 284914 285040 175 8 wp 138 230 257 196 195 180 672 857 761 624 840 980 -2.2793 0.41332 -0.48744 0.28475 FALSE
6 506225 506365 396 20 284742 284874 174 8 wp 215 255 348 249 269 247 823 870 872 753 1031 1011 -2.0525 0.44766 -0.48845 0.22088 FALSE
6 506385 506535 397 20 284575 284718 173 8 wp 165 167 227 178 175 166 333 359 315 329 328 316 -1.2337 0.27799 -0.33909 0.28479 FALSE
6 506537 506683 398 20 284422 284564 172 8 wp 124 188 204 203 170 189 254 284 289 217 297 372 -1.0816 0.41529 -0.23807 0.57092 FALSE
6 506712 506864 399 20 284244 284405 171 8 wp 85 81 121 115 106 70 65 72 65 75 54 60 0.12053 0.22647 -0.16868 0.61124 FALSE
6 507004 507158 400 20 283947 284096 170 8 wp 262 347 430 353 348 277 470 602 360 441 527 494 -0.83903 0.3774 -0.41735 0.22388 FALSE
6 507173 507316 401 20 283783 283931 169 8 wp 157 203 271 194 199 188 503 639 450 529 571 483 -1.7252 0.32908 -0.38999 0.25104 FALSE
6 507333 507494 402 20 283616 283758 168 8 wp 131 187 203 162 167 202 741 888 782 664 843 1013 -2.6024 0.38555 -0.30055 0.47242 FALSE
6 507511 507635 403 20 283472 283594 167 8 wp 132 131 172 178 180 163 767 852 628 555 579 726 -2.7401 0.061583 0.23979 0.50524 FALSE
6 507644 507808 404 20 283294 283459 166 8 wp 134 186 250 176 203 217 622 789 788 476 593 814 -2.3683 0.082931 0.051795 0.9194 FALSE
6 507818 507968 405 20 283164 283318 165 8 wp 108 158 185 170 184 159 391 456 438 241 320 543 -1.9152 0.091791 0.14633 0.80708 FALSE
6 507979 508118 406 20 282989 283150 164 8 wp 101 138 168 189 192 160 180 190 151 119 107 141 -0.73879 -0.17556 0.63399 0.032601 FALSE
6 508108 508269 407 20 282848 282996 163 8 wp 103 148 162 133 118 163 124 133 115 53 56 72 -0.23093 -0.71157 0.77237 0.0071002 FALSE
6 508261 508395 408 20 282710 282840 162 8 wp 132 121 152 130 160 133 89 52 46 57 30 27 0.76575 -0.36913 0.46523 0.14756 FALSE
6 508401 508556 409 20 282539 282701 161 8 wp 120 107 137 118 129 94 51 18 21 33 20 8 1.6754 -0.20451 0.13725 0.75324 FALSE
6 508686 508842 410 20 282283 282440 160 8 wp 177 188 255 192 212 182 107 60 60 65 51 54 1.0851 -0.072112 0.036618 0.9009 FALSE
6 508893 509017 412 20 282092 282239 158 8 wp 168 132 187 161 184 174 102 97 66 82 83 95 0.52269 0.3165 -0.18771 0.51311 FALSE
6 509383 509517 416 20 281586 281723 152 8 wp 141 185 217 177 172 144 231 247 168 166 154 192 -0.62109 0.0037506 -0.099361 0.74647 FALSE
6 509537 509700 417 20 281404 281566 151 8 wp 130 233 244 228 192 208 347 412 279 231 345 348 -1.1553 0.17775 -0.070869 0.84819 FALSE
6 510034 510186 419 20 280921 281046 149 8 wp 146 223 248 183 160 138 127 132 92 57 105 61 0.43937 -0.29698 -0.0152 0.96492 FALSE
6 510153 510299 420 20 280808 280952 148 8 wp 114 131 168 160 143 159 104 99 93 50 69 77 0.0991 -0.26216 0.47515 0.096614 FALSE
6 510399 510537 421 20 280564 280704 147 8 wp 170 207 246 219 217 190 527 596 432 394 282 448 -1.6939 -0.14274 0.19264 0.5551 FALSE
6 510547 510703 422 20 280402 280554 146 8 wp 232 255 339 314 285 220 828 966 824 635 672 959 -2.055 0.1114 -0.082876 0.83007 FALSE
6 510712 510856 423 20 280246 280389 145 8 wp 170 195 264 197 196 196 659 743 602 485 680 649 -2.0605 0.19284 -0.2326 0.51315 FALSE
6 510862 511039 424 20 280063 280239 144 8 wp 163 266 221 233 227 230 486 658 627 433 786 769 -1.8365 0.48594 -0.36356 0.54684 FALSE
6 511031 511172 425 20 279931 280057 143 8 wp 128 158 207 148 185 148 256 255 226 211 332 272 -0.96943 0.48657 -0.4717 0.23547 FALSE
6 511529 511685 427 20 279418 279574 141 8 wp 134 201 209 163 164 161 612 646 453 437 590 509 -2.0221 0.19485 -0.3041 0.37044 FALSE
6 511697 511839 428 20 279267 279401 140 8 wp 134 179 224 170 198 152 726 742 598 430 656 689 -2.329 0.1226 -0.12025 0.76459 FALSE
6 511872 512006 429 20 279105 279234 139 8 wp 104 191 260 184 176 146 548 630 514 317 614 745 -2.024 0.32113 -0.3816 0.54932 FALSE
6 512008 512142 430 20 278965 279113 138 8 wp 78 119 129 137 125 155 266 276 249 160 260 342 -1.6679 0.27544 0.13979 0.78763 FALSE
6 512186 512377 433 20 278773 278935 137 8 wp 172 243 259 176 166 178 290 293 275 133 195 281 -0.73345 -0.16947 -0.15536 0.69215 FALSE
6 512337 512461 434 20 278644 278794 135 8 wp 109 141 190 165 159 162 156 120 115 81 107 151 -0.21326 0.13156 0.071046 0.82082 FALSE
6 512490 512624 436 20 278482 278632 134 8 wp 143 133 186 152 181 107 130 91 71 83 55 56 0.30469 -0.244 0.20463 0.47411 FALSE
6 512642 512824 438 20 278326 278468 133 8 wp 166 160 194 130 129 122 191 106 119 88 106 58 -0.031883 -0.36748 -0.046457 0.89563 FALSE
6 513094 513239 440 20 277872 278010 130 8 wp 147 210 301 196 206 167 173 196 246 148 283 162 -0.3409 0.26644 -0.41086 0.48051 FALSE
6 513272 513417 442 20 277678 277828 129 8 wp 205 194 264 193 223 199 165 173 189 167 259 179 -0.063015 0.52633 -0.59258 0.13389 FALSE
6 513438 513589 443 20 277510 277657 128 8 wp 196 167 205 158 157 219 136 130 120 110 172 98 0.19378 0.3235 -0.36845 0.4074 FALSE
6 513587 513724 444 20 277380 277513 127 8 wp 124 107 148 97 154 88 62 52 35 43 39 32 0.99227 -0.037358 -0.096794 0.78431 FALSE
6 513895 514051 446 20 277049 277206 124 8 wp 131 141 189 142 157 133 39 30 26 29 17 32 1.9075 0.04893 -0.097451 0.78902 FALSE
6 514501 514620 453 20 276455 276602 116 8 wp 165 200 269 255 237 221 32 20 24 19 29 28 2.6789 0.33865 -0.11664 0.73152 FALSE
6 514812 514953 456 20 276130 276312 113 8 wp 129 167 178 191 209 190 27 23 14 21 23 18 2.5288 0.30037 0.05594 0.88028 FALSE
6 515150 515284 458 20 275822 275952 111 8 wp 204 201 236 223 230 209 32 27 22 24 20 24 2.6253 0.084598 -0.0048322 0.98873 FALSE
6 515305 515474 459 20 275668 275802 110 8 wp 165 217 185 190 198 220 35 30 35 34 57 38 2.1394 0.70405 -0.57054 0.1322 FALSE
6 515485 515639 460 20 275466 275618 109 8 wp 172 200 209 170 163 174 36 21 32 34 21 24 2.339 0.1547 -0.31323 0.35816 FALSE
6 515780 515922 461 20 275183 275317 108 8 wp 144 143 152 176 185 173 55 47 40 46 54 46 1.2736 0.38138 -0.069643 0.81984 FALSE
6 517630 517786 464 20 273321 273475 105 8 wp 127 207 212 203 182 178 64 67 72 36 24 34 1.038 -0.79319 0.88503 0.0038126 FALSE
6 517791 517938 465 20 273161 273308 104 8 wp 140 200 285 226 237 223 106 121 94 47 31 78 0.56326 -0.71921 0.92001 0.0022369 FALSE
6 517949 518112 466 20 272993 273151 103 8 wp 106 121 191 153 168 142 84 84 63 52 33 55 0.46919 -0.39098 0.59655 0.045966 FALSE
6 518107 518249 467 20 272840 272977 102 8 wp 84 111 141 116 105 126 109 99 113 65 43 80 -0.33011 -0.45983 0.56528 0.06959 FALSE
6 518265 518403 468 20 272682 272833 101 8 wp 119 120 155 140 130 153 262 251 191 182 131 238 -1.2031 -0.023567 0.17472 0.56995 FALSE
6 518422 518576 469 20 272534 272686 100 8 wp 87 159 173 160 165 160 368 391 326 221 216 328 -1.7639 -0.17931 0.44837 0.15913 FALSE
6 518588 518736 470 20 272376 272517 99 8 wp 128 221 274 213 223 240 807 866 756 630 725 774 -2.3678 0.13843 0.051448 0.89074 FALSE
6 518907 519031 472 20 272074 272212 97 8 wp 136 151 185 172 161 139 623 590 502 477 592 514 -2.2347 0.22624 -0.1869 0.58312 FALSE
6 519068 519216 473 20 271889 272031 96 8 wp 160 119 192 129 137 117 424 316 243 347 297 178 -1.4129 0.10052 -0.36047 0.4409 FALSE
6 519576 519730 475 20 271373 271524 93 8 wp 157 205 307 212 185 179 381 371 421 375 795 392 -1.2332 0.75266 -0.89921 0.30311 FALSE
6 519764 519904 476 20 271201 271346 92 8 wp 127 192 223 200 188 179 569 642 625 579 1086 601 -2.1657 0.64215 -0.5213 0.51408 FALSE
6 519929 520056 477 20 271050 271203 91 8 wp 154 182 232 201 202 171 945 1068 932 918 1282 1116 -2.7657 0.50399 -0.44289 0.29745 FALSE
6 520071 520209 478 20 270902 271035 90 8 wp 136 153 182 159 152 123 702 717 456 652 510 512 -2.35 0.18231 -0.26444 0.44421 FALSE
6 520207 520356 479 20 270761 270896 89 8 wp 178 202 240 203 222 193 1248 1520 1236 1023 1024 1540 -3.0736 0.1604 -0.12488 0.77585 FALSE
6 520730 520870 484 20 270234 270383 85 8 wp 135 140 169 158 135 165 504 518 513 430 286 533 -2.1734 0.0079318 0.083231 0.8386 FALSE
6 520869 521006 485 20 270099 270260 84 8 wp 189 128 160 183 186 184 284 216 164 233 132 179 -0.8062 0.053485 0.17904 0.59268 FALSE
6 521323 521453 487 20 269656 269810 82 8 wp 219 245 284 170 219 165 384 386 283 215 163 171 -0.85635 -0.60294 0.20383 0.51868 FALSE
6 521468 521630 488 20 269474 269637 81 8 wp 195 212 213 204 191 155 539 508 425 463 399 419 -1.6037 0.13318 -0.28442 0.3865 FALSE
6 521636 521793 489 20 269327 269487 80 8 wp 150 119 171 141 200 172 453 452 362 337 376 323 -1.8914 0.050634 0.20788 0.51546 FALSE
6 521804 521958 490 20 269149 269325 79 8 wp 186 185 212 210 196 210 504 493 456 346 437 453 -1.6874 0.098282 0.017533 0.9573 FALSE
6 521963 522090 491 20 269021 269147 78 8 wp 142 149 195 170 209 124 224 213 137 146 114 131 -0.5994 -0.20819 0.28964 0.33329 FALSE
6 522109 522259 492 20 268847 268997 77 8 wp 157 220 247 255 251 212 191 186 155 105 160 133 -0.14786 -0.07453 0.32111 0.29581 FALSE
6 522284 522408 493 20 268701 268844 76 8 wp 161 132 171 158 163 121 70 61 60 36 40 48 0.91659 -0.29153 0.24625 0.4233 FALSE
6 522419 522580 495 20 268521 268685 75 8 wp 120 160 178 161 166 180 61 40 27 34 32 19 1.4833 -0.23567 0.43219 0.19625 FALSE
6 522590 522722 496 20 268384 268513 74 8 wp 131 184 172 192 171 153 46 39 26 29 23 35 1.779 -0.010053 0.12631 0.70631 FALSE
6 522742 522860 497 20 268246 268394 73 8 wp 167 116 156 161 187 118 28 30 22 44 28 22 2.1059 0.56618 -0.46917 0.27832 FALSE
6 522880 523049 498 20 268050 268204 72 8 wp 229 217 298 239 247 201 55 71 45 36 49 42 1.7512 -0.088031 0.011484 0.9703 FALSE
6 523061 523205 499 20 267904 268025 71 8 wp 155 92 136 109 118 83 30 16 15 17 10 5 2.3201 -0.58036 0.28503 0.63196 FALSE
6 523300 523461 500 20 267644 267798 70 8 wp 193 182 222 187 200 166 277 354 249 296 350 335 -0.92622 0.49359 -0.57371 0.069861 FALSE
6 523639 523795 502 20 267316 267468 68 8 wp 188 207 226 187 192 161 354 431 425 403 539 404 -1.3499 0.47572 -0.64753 0.13322 FALSE
6 523812 523954 503 20 267153 267299 67 8 wp 221 180 206 185 225 177 293 281 218 274 266 245 -0.72983 0.32857 -0.36003 0.25397 FALSE
6 523968 524122 504 20 266992 267134 66 8 wp 193 181 240 187 172 168 120 149 106 115 124 88 0.34022 0.14109 -0.32131 0.27756 FALSE
6 524304 524444 507 20 266666 266796 62 8 wp 178 202 210 171 206 160 56 39 20 37 22 19 2.0181 -0.20751 0.10014 0.76068 FALSE
6 524481 524607 509 20 266499 266620 60 8 wp 150 172 200 161 193 138 35 26 24 26 14 5 2.2528 -0.58056 0.52877 0.16693 FALSE
6 524640 524784 510 20 266322 266444 59 8 wp 160 179 196 169 165 155 29 22 18 26 11 7 2.5967 -0.31228 0.21779 0.57952 FALSE
6 524811 524957 511 20 266162 266290 58 8 wp 216 223 270 206 241 158 40 44 34 21 16 20 2.2193 -0.71759 0.51709 0.12574 FALSE
6 525048 525235 512 20 265867 266036 57 8 wp 215 203 281 199 232 184 51 62 26 32 47 46 1.9722 0.19979 -0.34531 0.26089 FALSE
6 526058 526225 520 20 264883 265046 46 8 wp 169 188 200 184 216 171 567 595 423 303 379 373 -1.8654 -0.24109 0.30542 0.34688 FALSE
6 526233 526377 521 20 264725 264860 45 8 wp 135 174 229 173 206 177 471 490 373 214 308 320 -1.6936 -0.32063 0.42257 0.18355 FALSE
6 526619 526775 526 20 264348 264490 39 8 wp 144 194 281 232 251 209 303 333 248 139 199 174 -0.9085 -0.44386 0.66665 0.034329 FALSE
6 527143 527285 530 20 263822 263958 32 8 wp 128 186 217 160 167 148 159 146 136 92 107 107 -0.11734 -0.19349 0.083013 0.77731 FALSE
6 527299 527431 531 20 263678 263805 31 8 wp 155 163 171 178 176 121 257 261 200 226 148 153 -0.9107 -0.11512 0.09248 0.76473 FALSE
6 527462 527600 532 20 263505 263643 30 8 wp 136 162 203 170 194 142 354 344 308 290 278 271 -1.3887 0.068663 -0.013411 0.96627 FALSE
6 527614 527760 533 20 263349 263488 29 8 wp 118 156 201 297 281 243 406 509 449 641 829 1040 -1.926 1.1988 -0.3565 0.46357 FALSE
6 527788 527930 534 20 263180 263342 28 8 wp 186 247 291 239 246 263 581 619 564 583 663 748 -1.6757 0.50181 -0.39956 0.26492 FALSE
6 527940 528103 535 20 263006 263151 27 8 wp 183 194 218 185 180 174 354 362 214 280 232 226 -0.99064 0.017125 -0.1247 0.69304 FALSE
6 528188 528337 536 20 262774 262922 26 8 wp 220 231 272 226 233 175 132 117 100 120 93 133 0.68664 0.31856 -0.47824 0.11264 FALSE
6 528358 528514 537 20 262596 262751 25 8 wp 138 182 176 219 180 220 107 88 74 108 95 127 0.52432 0.63199 -0.27041 0.35744 FALSE
6 528500 528676 539 20 262461 262589 24 8 wp 131 255 199 186 190 167 70 76 65 60 57 88 1.0988 0.28215 -0.35497 0.37201 FALSE
6 528658 528811 540 20 262298 262450 23 8 wp 183 165 268 191 249 197 91 64 53 42 49 46 1.1961 -0.25392 0.35151 0.23894 FALSE
6 528847 529020 541 20 262106 262264 22 8 wp 159 169 220 187 173 138 77 73 56 46 29 50 1.0416 -0.3883 0.28926 0.33222 FALSE
6 529325 529461 543 20 261649 261804 20 8 wp 184 177 251 184 187 179 488 429 259 400 263 325 -1.294 0.099244 -0.20611 0.51582 FALSE
6 529470 529612 544 20 261475 261629 19 8 wp 157 205 227 171 179 195 464 593 415 470 413 586 -1.6976 0.32343 -0.38545 0.24725 FALSE
6 529652 529808 545 20 261302 261448 18 8 wp 146 175 171 165 134 169 638 673 635 546 592 727 -2.3578 0.25949 -0.2928 0.40808 FALSE
6 529829 529959 546 20 261158 261274 17 8 wp 182 174 239 179 178 179 465 503 440 339 325 479 -1.6253 0.019713 -0.12435 0.70057 FALSE
6 529968 530118 547 20 261005 261142 16 8 wp 151 216 249 172 184 179 370 428 362 274 267 315 -1.3041 -0.11525 -0.035018 0.91193 FALSE
6 530290 530446 550 20 260666 260823 12 8 wp 152 184 259 203 209 218 130 113 108 61 63 94 0.37226 -0.35796 0.50167 0.090147 FALSE
6 530600 530748 552 20 260366 260511 8 8 wp 176 218 252 203 207 203 43 46 43 36 39 33 1.912 0.041399 -0.07132 0.81863 FALSE
6 426797 426947 2 20 364096 364242 217 9 wp 204 146 228 194 232 169 22 8 14 14 20 12 3.3542 0.40793 -0.33673 0.43754 FALSE
6 426968 427122 3 20 363922 364074 216 9 wp 183 188 212 181 167 146 16 14 9 18 11 11 3.5463 0.37509 -0.58414 0.17077 FALSE
6 427397 427545 5 20 363498 363641 214 9 wp 173 191 239 223 221 159 18 22 16 16 11 11 3.0556 -0.22654 0.26194 0.50853 FALSE
6 427565 427701 6 20 363297 363476 213 9 wp 130 116 149 132 139 109 12 7 3 3 10 1 3.8223 -0.28658 0.25943 0.68444 FALSE
6 427887 428033 9 20 363030 363164 211 9 wp 167 155 175 153 160 170 15 13 15 11 7 6 3.1699 -0.51242 0.5041 0.28586 FALSE
6 429200 429358 26 20 361688 361840 195 9 wp 199 221 285 205 224 223 33 26 18 18 25 28 2.8279 0.22767 -0.29088 0.39557 FALSE
6 429359 429513 27 20 361527 361675 194 9 wp 149 180 265 201 189 183 27 27 22 16 26 16 2.5782 -0.049557 0.057813 0.87175 FALSE
6 429681 429839 30 20 361221 361348 192 9 wp 148 137 190 153 156 140 29 22 18 19 18 18 2.4186 0.014071 -0.054204 0.89098 FALSE
6 429848 429996 31 20 361045 361208 191 9 wp 130 160 209 182 198 189 43 32 25 21 19 23 1.9468 -0.32449 0.56734 0.10425 FALSE
6 430008 430146 32 20 360897 361033 190 9 wp 176 152 255 194 248 189 75 54 39 57 36 39 1.4277 -0.0032428 0.1651 0.58302 FALSE
6 430150 430295 33 20 360718 360870 189 9 wp 142 202 261 212 247 221 131 141 112 107 101 134 0.26574 0.16279 0.064529 0.82963 FALSE
6 430289 430455 34 20 360587 360748 188 9 wp 168 195 235 201 214 158 214 191 163 130 141 207 -0.29702 0.0854 -0.11053 0.71842 FALSE
6 430482 430620 35 20 360417 360551 187 9 wp 170 250 261 253 256 202 442 481 519 373 413 709 -1.4832 0.35546 -0.25415 0.6435 FALSE
6 430792 430939 37 20 360102 360248 185 9 wp 206 206 257 182 209 177 633 578 465 499 497 514 -1.6881 0.1904 -0.39 0.25083 FALSE
6 430943 431093 38 20 359931 360073 184 9 wp 186 131 190 144 176 119 280 190 103 204 132 86 -0.49039 -0.065327 -0.12397 0.82345 FALSE
6 431412 431562 40 20 359482 359624 182 9 wp 169 142 212 174 183 161 22 29 22 20 18 12 2.4664 -0.21338 0.24036 0.52686 FALSE
6 432058 432215 49 20 358827 358960 175 9 wp 135 182 198 154 176 151 22 14 19 24 13 10 2.852 0.10255 -0.15898 0.69517 FALSE
6 432228 432362 51 20 358683 358801 173 9 wp 141 133 142 97 106 96 21 18 17 10 8 14 2.5396 -0.47722 0.024517 0.96184 FALSE
6 432482 432635 53 20 358408 358557 169 9 wp 183 173 229 172 206 162 37 19 18 12 23 14 2.6248 -0.24349 0.16408 0.65924 FALSE
6 432639 432778 54 20 358256 358406 167 9 wp 133 102 156 148 152 120 20 19 12 18 5 9 2.579 -0.33811 0.4747 0.32552 FALSE
6 433429 433587 64 20 357451 357580 157 9 wp 151 142 178 156 135 177 274 243 194 213 162 263 -0.95309 0.17636 -0.13942 0.65503 FALSE
6 433764 433912 66 20 357131 357277 154 9 wp 210 262 273 231 238 234 659 714 673 480 662 685 -1.8392 0.16286 -0.20733 0.56462 FALSE
6 434105 434263 68 20 356790 356914 152 9 wp 142 171 219 180 183 194 509 524 455 417 416 430 -1.8704 0.092847 0.028643 0.93037 FALSE
6 434383 434543 69 20 356505 356655 151 9 wp 209 162 198 181 193 171 92 94 35 93 73 64 1.0417 0.42094 -0.46116 0.15984 FALSE
6 434573 434733 70 20 356308 356465 150 9 wp 217 224 241 243 259 193 71 65 57 73 106 79 1.462 0.76264 -0.71262 0.018125 FALSE
6 434906 435060 72 20 355984 356128 148 9 wp 135 199 205 189 185 226 74 81 84 102 172 97 0.77952 0.96882 -0.75892 0.11131 FALSE
6 435066 435230 73 20 355810 355971 147 9 wp 199 277 317 316 331 223 159 175 175 232 353 260 0.24154 1.0612 -0.8894 0.027089 FALSE
6 435236 435378 74 20 355670 355802 146 9 wp 173 190 217 199 216 162 110 87 63 166 144 72 0.80796 0.91265 -0.89029 0.02689 FALSE
6 435606 435736 76 20 355299 355431 144 9 wp 180 178 234 187 169 171 167 151 141 143 184 102 -0.0083079 0.24651 -0.37069 0.28107 FALSE
6 435758 435918 77 20 355098 355252 143 9 wp 159 174 201 179 163 225 154 191 242 209 322 325 -0.54685 0.84464 -0.70562 0.15764 FALSE
6 435982 436165 79 20 354910 355058 142 9 wp 154 147 158 127 124 120 240 171 176 189 99 111 -0.70773 -0.2308 -0.049953 0.88991 FALSE
6 436162 436319 80 20 354721 354877 141 9 wp 189 186 226 207 196 148 503 661 445 545 431 586 -1.7878 0.28366 -0.38129 0.26023 FALSE
6 436324 436474 82 20 354566 354710 140 9 wp 183 191 210 193 202 173 722 764 634 697 659 815 -2.2261 0.36163 -0.37297 0.30993 FALSE
6 436669 436823 84 20 354227 354373 138 9 wp 110 240 232 233 173 201 720 872 943 717 1268 1355 -2.5422 0.71067 -0.58761 0.3911 FALSE
6 437020 437164 87 20 353876 354037 136 9 wp 182 132 181 180 163 169 318 348 191 473 370 293 -1.1289 0.76014 -0.68205 0.10152 FALSE
6 437468 437624 90 20 353415 353573 133 9 wp 162 243 285 226 235 179 294 348 281 220 220 268 -0.81211 -0.057268 -0.0035048 0.99112 FALSE
6 437649 437787 92 20 353251 353404 132 9 wp 110 141 152 189 180 144 174 176 150 155 130 193 -0.68504 0.26046 0.12285 0.68173 FALSE
6 438139 438294 96 20 352752 352902 128 9 wp 138 128 158 129 162 95 37 26 27 39 10 40 1.875 0.30479 -0.41909 0.27758 FALSE
6 438746 438894 99 20 352170 352312 125 9 wp 119 114 160 121 94 84 137 104 65 116 100 99 0.0082969 0.39716 -0.75075 0.0081006 FALSE
6 439299 439462 105 20 351572 351732 118 9 wp 153 219 249 220 228 218 174 207 215 296 212 545 -0.3487 1.1115 -0.95792 0.18048 FALSE
6 439475 439619 106 20 351421 351543 117 9 wp 135 193 233 180 157 149 119 122 90 120 80 189 0.38091 0.5571 -0.71026 0.086808 FALSE
6 440018 440174 109 20 350865 351005 109 9 wp 158 165 224 147 139 133 87 65 66 38 18 36 0.952 -0.91688 0.57904 0.062702 FALSE
6 440350 440493 112 20 350572 350717 107 9 wp 147 179 235 208 203 172 66 70 77 26 35 50 1.0015 -0.62045 0.72419 0.015967 FALSE
6 440482 440669 113 20 350428 350576 105 9 wp 161 170 218 175 157 155 50 48 40 23 22 30 1.6201 -0.54611 0.41715 0.2069 FALSE
6 440680 440826 114 20 350215 350353 103 9 wp 161 175 202 191 201 127 51 47 35 26 23 20 1.6547 -0.60679 0.581 0.082093 FALSE
6 440840 441010 115 20 350058 350199 102 9 wp 163 135 187 134 151 89 31 27 14 16 8 10 2.4031 -0.73612 0.38356 0.38653 FALSE
6 442107 442247 126 20 348799 348930 92 9 wp 127 171 215 203 163 134 639 820 627 466 426 673 -2.4175 -0.095598 0.10639 0.78684 FALSE
6 442705 442844 132 20 348199 348341 87 9 wp 100 189 168 163 179 111 155 136 125 79 39 89 -0.23964 -0.68843 0.70728 0.047376 FALSE
6 443304 443440 138 20 347607 347729 81 9 wp 124 118 168 114 144 139 51 31 29 16 12 31 1.5213 -0.57275 0.57545 0.14065 FALSE
6 444685 444830 147 20 346215 346340 69 9 wp 102 184 196 164 195 166 371 465 416 99 72 148 -1.7812 -1.6685 1.8461 5.0621e-06 FALSE
6 445148 445286 151 20 345731 345885 63 9 wp 110 131 183 144 143 141 376 322 274 68 52 97 -1.5772 -1.8322 1.9024 8.7174e-10 TRUE
6 445732 445872 153 20 345198 345343 59 9 wp 150 120 195 158 182 171 31 34 30 68 38 74 1.9128 1.2439 -1.0607 0.00069507 FALSE
6 445860 446012 155 20 345009 345157 58 9 wp 146 159 148 211 199 145 45 58 47 64 35 76 1.2343 0.53907 -0.23094 0.47339 FALSE
6 446314 446471 156 20 344571 344718 57 9 wp 115 142 113 210 173 176 164 194 151 85 75 97 -0.81601 -0.65936 1.2765 1.4379e-05 FALSE
6 446523 446656 157 20 344390 344517 56 9 wp 96 109 115 124 131 97 191 174 143 47 62 52 -1.0281 -1.3153 1.4814 3.1201e-07 TRUE
6 446750 446892 159 20 344150 344282 53 9 wp 101 103 132 118 125 86 260 297 238 85 51 68 -1.6196 -1.6409 1.6438 4.652e-08 TRUE
6 446875 447058 160 20 344000 344134 52 9 wp 126 162 172 113 137 107 368 378 296 78 54 57 -1.5487 -2.132 1.8021 9.1057e-09 TRUE
6 447055 447221 162 20 343841 343984 51 9 wp 144 218 247 198 206 186 473 487 436 121 106 128 -1.5872 -1.6522 1.6579 2.2773e-07 TRUE
6 447226 447390 163 20 343670 343799 50 9 wp 171 177 217 156 171 169 230 217 165 68 37 50 -0.47802 -1.6484 1.5026 6.7704e-07 TRUE
6 447564 447709 164 20 343336 343472 49 9 wp 151 117 169 160 164 126 365 317 189 314 210 247 -1.3355 0.17618 -0.1047 0.74121 FALSE
6 447892 448048 166 20 342993 343145 47 9 wp 159 208 226 168 200 209 357 327 294 254 267 331 -1.0963 0.13253 -0.12343 0.69605 FALSE
6 448064 448212 167 20 342842 342976 46 9 wp 104 146 177 153 138 129 159 117 92 98 102 129 -0.15285 0.1864 -0.15933 0.57806 FALSE
6 448579 448731 171 20 342315 342457 43 9 wp 136 125 168 111 143 138 33 21 29 26 10 17 1.9959 -0.32591 0.2392 0.56009 FALSE
6 449038 449188 174 20 341854 341986 40 9 wp 197 141 188 159 185 131 27 20 15 23 12 5 2.743 -0.28909 0.15755 0.73797 FALSE
6 449344 449492 176 20 341576 341697 38 9 wp 145 164 208 194 180 169 21 17 12 21 26 20 3.0019 0.76679 -0.65067 0.08771 FALSE
6 449507 449663 177 20 341404 341538 36 9 wp 142 204 245 213 201 205 31 30 24 18 23 22 2.4172 -0.094081 0.2162 0.53238 FALSE
6 450112 450264 183 20 340779 340932 27 9 wp 147 213 240 242 200 196 43 40 35 23 31 25 1.968 -0.24084 0.37788 0.24312 FALSE
6 450271 450421 184 20 340621 340771 26 9 wp 201 132 195 146 177 126 39 20 23 34 13 17 2.342 -0.023846 -0.19194 0.68776 FALSE
6 450676 450816 186 20 340228 340362 24 9 wp 217 83 131 110 143 65 193 99 74 178 64 61 -0.041773 0.086191 -0.55744 0.52451 FALSE
6 450828 450980 187 20 340062 340208 23 9 wp 240 311 367 278 332 253 568 717 642 478 699 663 -1.4674 0.25796 -0.30433 0.44792 FALSE
6 450987 451139 188 20 339903 340030 22 9 wp 140 174 216 183 156 150 481 458 419 389 468 430 -1.7425 0.25756 -0.3251 0.31791 FALSE
6 451153 451293 189 20 339747 339883 21 9 wp 198 236 243 233 227 211 424 430 305 312 321 320 -1.1316 0.061992 -0.041512 0.89581 FALSE
6 451304 451465 190 20 339591 339737 20 9 wp 164 130 200 123 176 110 239 120 111 179 101 96 -0.26922 0.033715 -0.27623 0.57171 FALSE
6 451558 451707 191 20 339346 339484 19 9 wp 198 168 244 194 193 153 363 411 271 277 260 256 -1.1406 -0.056255 -0.084492 0.78924 FALSE
6 451733 451873 192 20 339169 339308 18 9 wp 170 174 240 200 181 174 482 587 456 416 461 510 -1.7694 0.19239 -0.2185 0.5108 FALSE
6 451906 452050 193 20 339010 339160 17 9 wp 182 193 226 184 207 171 481 476 398 347 359 435 -1.5415 0.084294 -0.14711 0.6482 FALSE
6 452054 452209 194 20 338828 338982 16 9 wp 189 177 217 189 221 179 332 341 324 287 236 417 -1.1497 0.2279 -0.18312 0.61399 FALSE
6 452226 452402 195 20 338658 338818 15 9 wp 147 207 229 183 224 187 155 144 129 120 97 145 0.0671 0.08467 -0.012671 0.96617 FALSE
6 412022 412177 2 20 378817 378955 77 10 wp 175 129 196 164 170 138 367 394 242 484 316 235 -1.3554 0.39007 -0.44267 0.39867 FALSE
6 412192 412352 3 20 378667 378807 76 10 wp 183 194 266 207 200 191 503 619 467 513 590 647 -1.69 0.47067 -0.52578 0.12731 FALSE
6 412360 412516 4 20 378482 378637 75 10 wp 266 186 219 194 233 154 393 329 212 369 225 251 -0.79608 0.20461 -0.41043 0.27633 FALSE
6 412503 412647 5 20 378349 378494 74 10 wp 143 188 213 235 241 180 227 218 154 211 135 236 -0.50432 0.29126 0.016803 0.95688 FALSE
6 412669 412831 6 20 378170 378329 73 10 wp 228 308 348 283 303 260 140 125 87 100 120 134 0.96482 0.358 -0.3768 0.22621 FALSE
6 412990 413154 9 20 377855 378005 71 10 wp 155 235 246 222 233 211 40 43 30 27 36 45 2.1206 0.27345 -0.16142 0.60864 FALSE
6 413155 413279 10 20 377723 377859 70 10 wp 133 127 188 153 176 162 23 18 25 26 19 18 2.3766 0.25714 -0.075413 0.84528 FALSE
6 413790 413939 14 20 377054 377242 61 10 wp 163 192 233 253 266 279 26 14 26 27 27 24 2.7752 0.57036 -0.080079 0.81674 FALSE
6 413977 414127 17 20 376878 377014 59 10 wp 136 193 201 169 166 171 25 11 10 16 14 10 3.1671 0.14624 -0.16699 0.69176 FALSE
6 414136 414286 18 20 376708 376862 57 10 wp 137 178 234 225 212 217 26 21 19 13 11 19 2.6748 -0.28365 0.59344 0.11735 FALSE
6 414315 414447 19 20 376521 376691 56 10 wp 139 148 169 185 193 176 17 11 8 15 12 17 3.3069 0.63062 -0.31422 0.46913 FALSE
6 414464 414588 20 20 376399 376576 55 10 wp 178 133 220 202 208 204 20 14 6 17 17 8 3.3719 0.42085 -0.166 0.68863 FALSE
6 414622 414761 22 20 376210 376356 54 10 wp 144 180 249 206 232 150 21 13 18 14 18 9 3.0743 -0.0064128 0.089861 0.82192 FALSE
6 415672 415820 36 20 375175 375322 39 10 wp 225 210 243 264 234 226 34 16 20 18 44 39 2.923 0.87706 -0.75262 0.024222 FALSE
6 415837 415992 37 20 375004 375161 38 10 wp 212 236 325 261 295 230 31 45 33 33 57 34 2.4404 0.52556 -0.45492 0.15664 FALSE
6 416003 416173 38 20 374837 374993 37 10 wp 225 118 179 148 177 128 27 11 13 24 12 16 3.0354 0.3728 -0.57371 0.39703 FALSE
6 416328 416477 39 20 374525 374667 36 10 wp 162 149 173 196 168 159 350 336 217 292 267 256 -1.2431 0.20281 -0.063125 0.8421 FALSE
6 416500 416645 40 20 374355 374495 35 10 wp 156 134 224 174 213 122 417 414 286 360 338 405 -1.4916 0.32469 -0.30086 0.34476 FALSE
6 416675 416828 41 20 374177 374320 34 10 wp 153 185 213 158 218 184 535 606 470 486 502 628 -1.924 0.3343 -0.26852 0.42975 FALSE
6 416835 416991 42 20 374024 374165 33 10 wp 109 149 178 180 174 186 390 439 331 372 366 365 -1.7938 0.26188 0.10218 0.74899 FALSE
6 416989 417135 43 20 373863 374003 32 10 wp 129 181 204 183 269 167 176 210 155 167 181 162 -0.45405 0.25109 0.054481 0.85888 FALSE
6 417300 417423 46 20 373575 373699 30 10 wp 119 120 165 162 179 95 76 79 47 48 25 53 0.63663 -0.3448 0.48424 0.16285 FALSE
6 418129 418285 59 20 372701 372865 18 10 wp 152 164 208 213 212 162 26 26 22 32 13 21 2.4509 0.1626 0.038291 0.91451 FALSE
6 418329 418460 60 20 372539 372669 17 10 wp 161 174 174 164 179 193 43 21 21 23 17 23 2.2371 -0.088256 0.19671 0.58278 FALSE
6 418958 419102 63 20 371899 372034 12 10 wp 177 201 256 210 241 152 452 420 273 261 435 269 -1.2119 0.12508 -0.16307 0.74028 FALSE
6 419114 419261 64 20 371736 371880 11 10 wp 100 172 216 183 178 148 575 592 468 435 689 515 -2.1414 0.35318 -0.22987 0.63319 FALSE
6 419278 419414 66 20 371582 371746 10 10 wp 116 171 226 188 171 197 805 986 754 662 910 1184 -2.7116 0.44515 -0.25735 0.61822 FALSE
6 419418 419566 67 20 371446 371574 9 10 wp 146 183 228 200 219 171 654 773 522 515 540 778 -2.1841 0.24621 -0.1181 0.75146 FALSE
6 419593 419749 68 20 371257 371409 8 10 wp 145 179 172 242 243 211 442 421 342 314 367 482 -1.6392 0.28555 0.23166 0.4702 FALSE
6 420225 420382 74 20 370597 370797 1 10 wp 134 161 196 258 269 225 95 103 77 49 57 90 0.46177 -0.15525 0.8129 0.0060073 FALSE
6 356082 356222 1 21 49899 50055 360 11 wp 171 225 258 219 200 211 755 815 915 784 1044 1097 -2.331 0.54746 -0.55066 0.22069 FALSE
6 356233 356389 2 21 49751 49903 359 11 wp 221 240 326 237 254 193 730 778 710 707 856 990 -1.8866 0.52826 -0.68748 0.073296 FALSE
6 356418 356561 3 21 49577 49718 358 11 wp 160 213 231 227 197 193 467 531 427 669 521 556 -1.6175 0.61761 -0.54377 0.11053 FALSE
6 356705 356843 4 21 49294 49428 357 11 wp 188 246 262 235 271 227 523 644 510 607 525 584 -1.6486 0.3561 -0.24288 0.48491 FALSE
6 356866 357045 5 21 49118 49268 356 11 wp 137 213 260 213 217 161 649 834 777 564 640 775 -2.3022 0.12082 -0.11478 0.76657 FALSE
6 357042 357207 6 21 48927 49091 355 11 wp 93 151 165 152 156 151 478 509 592 448 531 660 -2.3619 0.35952 -0.13811 0.75936 FALSE
6 357238 357378 7 21 48735 48896 354 11 wp 115 177 184 168 194 184 433 435 434 366 435 449 -1.8427 0.26531 -0.018599 0.95418 FALSE
6 357568 357725 11 21 48409 48561 351 11 wp 151 161 176 140 164 144 188 154 108 170 130 144 -0.22928 0.32785 -0.41876 0.15802 FALSE
6 358055 358216 13 21 47926 48073 347 11 wp 105 132 201 200 171 178 198 232 242 346 540 493 -1.0411 1.3566 -0.9609 0.067222 FALSE
6 358233 358381 15 21 47756 47898 345 11 wp 144 190 218 196 187 219 454 474 424 532 848 697 -1.6789 0.95813 -0.77694 0.1422 FALSE
6 358408 358557 16 21 47580 47726 344 11 wp 107 174 186 152 150 151 407 425 388 415 648 506 -1.778 0.70075 -0.68979 0.17324 FALSE
6 358572 358736 17 21 47422 47568 343 11 wp 154 176 203 185 186 187 316 320 230 280 378 310 -1.0633 0.51176 -0.40293 0.20654 FALSE
6 359138 359293 18 21 46819 46985 342 11 wp 229 149 221 170 151 153 263 287 173 298 187 202 -0.61367 0.26665 -0.57684 0.10612 FALSE
6 359495 359649 20 21 46477 46629 340 11 wp 153 195 216 203 201 174 384 502 390 471 543 495 -1.5607 0.57165 -0.49665 0.13312 FALSE
6 359686 359831 21 21 46294 46436 339 11 wp 206 249 259 237 201 209 390 393 324 447 536 496 -0.99923 0.75703 -0.86215 0.0087286 FALSE
6 359855 360021 22 21 46106 46264 338 11 wp 184 218 272 231 233 211 300 342 276 340 526 381 -0.83028 0.78493 -0.73565 0.11009 FALSE
6 360029 360183 23 21 45975 46093 337 11 wp 175 233 300 191 228 191 214 229 198 192 288 263 -0.24977 0.54982 -0.7107 0.02986 FALSE
6 360217 360335 25 21 45787 45909 336 11 wp 138 175 217 169 200 136 86 75 58 67 76 84 0.90283 0.39452 -0.42313 0.1411 FALSE
6 360344 360486 26 21 45643 45781 335 11 wp 209 188 206 236 232 168 63 61 34 61 48 48 1.5917 0.33716 -0.24405 0.41495 FALSE
6 360671 360815 28 21 45310 45431 333 11 wp 143 176 202 177 193 159 57 43 36 34 45 45 1.5725 0.2114 -0.14964 0.62839 FALSE
6 362834 362974 42 21 43129 43284 311 11 wp 160 191 253 236 259 182 88 94 68 68 66 90 0.89421 0.17673 0.031101 0.91635 FALSE
6 362974 363132 44 21 42992 43149 310 11 wp 166 165 243 180 199 198 156 121 116 124 85 121 0.16869 0.077389 -0.016077 0.95671 FALSE
6 363138 363294 45 21 42827 42980 309 11 wp 170 210 250 249 223 183 297 237 215 228 194 264 -0.62122 0.20713 -0.11059 0.72529 FALSE
6 363300 363446 46 21 42678 42812 308 11 wp 198 187 226 173 197 148 395 393 290 316 248 258 -1.176 -0.053729 -0.15756 0.61846 FALSE
6 363469 363633 47 21 42489 42649 307 11 wp 267 249 296 212 264 210 624 661 479 506 501 476 -1.4756 0.090713 -0.30685 0.37227 FALSE
6 363642 363780 48 21 42344 42482 306 11 wp 179 245 233 201 210 205 359 417 303 328 261 325 -1.081 0.089484 -0.14532 0.64564 FALSE
6 363902 364059 49 21 42062 42218 305 11 wp 202 245 300 243 261 201 444 567 385 530 485 565 -1.2803 0.51041 -0.55251 0.10199 FALSE
6 364235 364379 52 21 41746 41886 303 11 wp 167 244 245 212 220 189 594 575 469 437 531 607 -1.6908 0.28201 -0.32181 0.34542 FALSE
6 364389 364548 53 21 41584 41736 302 11 wp 161 208 241 205 214 189 360 401 374 250 296 462 -1.288 0.14484 -0.10432 0.80956 FALSE
6 364560 364714 54 21 41412 41563 301 11 wp 191 164 199 173 166 149 136 105 75 102 58 83 0.46741 -0.036856 -0.11887 0.68045 FALSE
6 364725 364882 55 21 41252 41397 300 11 wp 142 159 218 160 182 173 85 60 49 66 39 42 1.0509 -0.059298 0.10057 0.73355 FALSE
6 365374 365526 60 21 40587 40752 294 11 wp 159 194 239 219 236 196 16 22 14 29 28 16 3.1332 0.8272 -0.64579 0.073306 FALSE
6 365708 365883 64 21 40277 40406 289 11 wp 182 223 239 203 209 162 25 14 12 16 17 15 3.3002 0.2569 -0.3905 0.31141 FALSE
6 365894 366024 65 21 40102 40260 288 11 wp 213 238 259 232 262 216 21 27 19 20 18 24 3.0414 0.22081 -0.18901 0.59397 FALSE
6 366060 366208 66 21 39919 40087 287 11 wp 216 199 225 200 201 194 19 12 16 26 19 14 3.4097 0.66121 -0.73746 0.050098 FALSE
6 366228 366379 67 21 39742 39892 286 11 wp 247 217 250 229 243 141 30 18 11 35 24 20 3.2644 0.77481 -0.98571 0.021237 FALSE
6 366706 366852 69 21 39272 39416 283 11 wp 127 151 190 177 169 125 534 616 489 616 535 624 -2.1925 0.44047 -0.39143 0.25515 FALSE
6 366866 367024 70 21 39103 39258 282 11 wp 149 183 219 200 172 191 931 982 765 716 874 1013 -2.6577 0.29608 -0.21375 0.5842 FALSE
6 367040 367166 71 21 38955 39085 281 11 wp 115 119 159 156 146 152 497 528 377 413 309 395 -2.2052 0.0050978 0.25149 0.43546 FALSE
6 367177 367336 73 21 38784 38944 280 11 wp 177 168 221 206 227 157 420 426 259 284 202 274 -1.318 -0.19652 0.2868 0.36422 FALSE
6 367363 367504 74 21 38621 38760 279 11 wp 174 137 196 162 212 158 185 145 115 122 58 116 -0.16488 -0.25563 0.35562 0.24684 FALSE
6 367543 367696 75 21 38430 38582 278 11 wp 124 95 123 105 130 80 52 26 20 21 13 11 1.4753 -0.7636 0.65934 0.16362 FALSE
6 367703 367868 76 21 38299 38442 277 11 wp 226 240 305 215 215 177 72 59 39 49 36 27 1.8223 -0.25481 -0.051323 0.86796 FALSE
6 367854 367982 77 21 38141 38298 276 11 wp 138 135 165 206 188 179 32 32 17 42 19 13 2.0799 0.21007 0.21368 0.54882 FALSE
6 369197 369344 93 21 36761 36937 262 11 wp 163 193 224 234 209 192 459 488 361 395 294 414 -1.5426 0.083475 0.087501 0.78503 FALSE
6 369339 369512 94 21 36610 36778 261 11 wp 166 174 197 185 158 173 499 518 385 391 369 360 -1.7449 0.015065 -0.034731 0.91416 FALSE
6 369522 369673 95 21 36450 36594 260 11 wp 273 292 383 268 280 238 666 690 560 578 694 647 -1.3934 0.34083 -0.56784 0.11783 FALSE
6 369972 370121 97 21 36029 36172 258 11 wp 145 92 131 88 129 86 28 18 8 25 10 13 2.4539 0.18884 -0.45706 0.42508 FALSE
6 370125 370286 98 21 35840 35994 257 11 wp 217 218 233 189 210 223 44 36 29 47 30 26 2.2635 0.25585 -0.32479 0.30649 FALSE
6 370323 370453 99 21 35680 35802 256 11 wp 225 193 280 253 290 158 53 32 26 20 22 26 2.3 -0.35437 0.38458 0.34818 FALSE
6 371254 371406 110 21 34692 34866 246 11 wp 169 226 273 284 273 243 28 27 10 18 21 16 2.9962 0.11001 0.19861 0.58322 FALSE
6 372513 372661 127 21 33459 33605 228 11 wp 160 174 210 194 173 166 19 8 16 14 13 14 3.2895 0.26339 -0.2526 0.54587 FALSE
6 372844 373010 131 21 33110 33267 224 11 wp 133 145 163 170 154 143 25 9 16 14 19 12 2.7798 0.19104 -0.073865 0.86359 FALSE
6 373009 373157 132 21 32972 33106 223 11 wp 163 123 178 141 180 150 29 15 11 21 8 10 2.7301 -0.15061 0.20478 0.633 FALSE
6 373154 373315 133 21 32806 32962 221 11 wp 150 147 192 184 198 174 38 26 11 32 21 13 2.356 0.17033 0.054616 0.88025 FALSE
6 373311 373445 134 21 32671 32802 220 11 wp 127 163 225 201 212 171 45 28 12 33 21 19 2.2359 0.13611 0.098507 0.77646 FALSE
6 373451 373599 135 21 32524 32667 219 11 wp 192 194 251 206 243 238 53 54 49 58 37 51 1.6544 0.22925 -0.074835 0.8052 FALSE
6 373629 373775 136 21 32346 32487 218 11 wp 206 169 243 234 284 202 138 146 105 116 94 148 0.30401 0.21221 0.038807 0.89776 FALSE
6 373776 373921 137 21 32202 32362 217 11 wp 212 220 265 204 220 199 231 218 188 216 172 162 -0.2389 0.11989 -0.24411 0.43472 FALSE
6 373941 374099 138 21 32024 32181 216 11 wp 145 125 184 140 174 123 277 282 200 284 212 228 -1.1069 0.26919 -0.28875 0.35923 FALSE
6 374105 374263 139 21 31861 32015 215 11 wp 185 193 242 200 236 151 470 497 346 422 292 372 -1.4469 0.059639 -0.10868 0.73439 FALSE
6 374281 374433 140 21 31693 31819 214 11 wp 224 193 220 197 214 128 382 368 243 342 239 236 -0.97969 0.062609 -0.29386 0.35228 FALSE
6 374723 374845 142 21 31282 31416 212 11 wp 150 173 225 173 192 155 285 296 273 303 338 358 -1.0294 0.5531 -0.58359 0.065677 FALSE
6 375248 375405 149 21 30718 30868 205 11 wp 158 201 252 212 240 158 395 413 331 385 298 425 -1.2815 0.28574 -0.24743 0.43715 FALSE
6 375891 376047 152 21 30078 30231 202 11 wp 171 238 269 225 213 220 769 755 636 596 786 710 -2.0519 0.29495 -0.28634 0.43666 FALSE
6 376054 376202 153 21 29922 30073 201 11 wp 145 163 168 187 161 142 375 346 297 251 202 233 -1.4576 -0.23853 0.30804 0.33154 FALSE
6 376218 376376 154 21 29744 29901 200 11 wp 137 167 175 181 225 170 213 172 139 153 120 150 -0.48565 0.031071 0.26637 0.37586 FALSE
6 376383 376517 156 21 29580 29740 198 11 wp 199 224 307 244 278 191 138 147 110 112 88 160 0.50607 0.19384 -0.18515 0.54334 FALSE
6 376557 376685 157 21 29439 29564 197 11 wp 107 202 169 147 154 161 60 33 34 49 41 49 1.5556 0.47494 -0.47905 0.23685 FALSE
6 376704 376865 158 21 29256 29416 196 11 wp 188 215 284 228 251 256 59 52 41 46 45 45 1.8024 0.17973 -0.02829 0.9269 FALSE
6 376901 377041 159 21 29058 29215 195 11 wp 220 127 196 175 202 136 28 12 10 32 11 12 3.1221 0.48892 -0.56169 0.34886 FALSE
6 377144 377292 161 21 28818 28976 193 11 wp 180 179 212 217 232 179 22 17 13 33 18 18 3.0986 0.74485 -0.5782 0.1134 FALSE
6 377649 377797 166 21 28334 28468 188 11 wp 139 221 273 232 238 204 25 31 19 13 23 19 2.6917 -0.10601 0.25343 0.48049 FALSE
6 377797 377933 167 21 28188 28322 187 11 wp 125 183 202 201 194 189 24 17 19 20 11 16 2.7105 -0.021526 0.26615 0.49263 FALSE
6 377926 378073 169 21 28015 28170 186 11 wp 174 144 199 155 200 156 21 16 19 19 11 12 2.8389 -0.086235 0.10172 0.80257 FALSE
6 378249 378407 173 21 27698 27856 183 11 wp 171 146 194 199 161 202 52 25 27 27 36 21 1.9463 0.047107 0.1329 0.72229 FALSE
6 378400 378560 174 21 27557 27697 182 11 wp 183 238 271 194 200 187 83 54 58 53 63 52 1.4564 0.12748 -0.3342 0.26172 FALSE
6 378561 378718 176 21 27405 27539 181 11 wp 163 123 183 137 161 82 96 61 57 60 45 44 0.77871 -0.17809 -0.10694 0.76564 FALSE
6 378717 378885 177 21 27237 27395 180 11 wp 192 245 275 250 232 191 262 239 238 193 253 313 -0.43565 0.36684 -0.40993 0.19303 FALSE
6 379050 379194 179 21 26931 27071 178 11 wp 167 152 195 168 153 163 262 306 204 262 228 259 -0.94793 0.29291 -0.34049 0.28092 FALSE
6 379218 379368 180 21 26750 26902 177 11 wp 158 143 182 152 152 93 181 173 103 169 93 126 -0.26607 0.10628 -0.36756 0.26196 FALSE
6 379476 379624 181 21 26498 26646 176 11 wp 227 245 293 207 229 218 54 52 34 32 37 67 2.0897 0.29818 -0.483 0.11866 FALSE
6 379635 379791 183 21 26333 26485 175 11 wp 110 134 158 121 139 131 23 23 22 24 41 32 2.1857 0.85086 -0.84462 0.030027 FALSE
6 379842 379984 184 21 26143 26302 174 11 wp 110 134 153 149 146 155 41 25 19 43 34 33 1.8669 0.72001 -0.49284 0.16843 FALSE
6 380216 380370 187 21 25762 25902 172 11 wp 140 129 180 110 129 118 90 75 90 53 66 45 0.43309 -0.30742 0.019604 0.94705 FALSE
6 380364 380514 188 21 25607 25767 171 11 wp 79 125 141 134 110 112 78 58 88 48 80 67 0.21721 0.12198 -0.022739 0.95354 FALSE
6 381276 381439 196 21 24685 24848 163 11 wp 76 96 120 111 100 100 248 241 202 264 310 332 -1.6229 0.72794 -0.58649 0.067158 FALSE
6 382216 382370 199 21 23756 23903 161 11 wp 129 189 203 143 159 152 237 209 216 303 358 484 -0.73238 1.1147 -1.264 0.0022499 FALSE
6 383128 383287 208 21 22837 22971 153 11 wp 95 106 133 101 97 83 103 93 83 62 53 75 -0.11478 -0.22394 0.015855 0.95879 FALSE
6 383768 383924 210 21 22204 22336 152 11 wp 118 161 173 167 138 166 513 456 415 391 446 510 -1.9895 0.29565 -0.18613 0.56931 FALSE
6 383928 384064 211 21 22058 22191 151 11 wp 121 175 176 152 142 173 487 566 488 410 550 577 -2.0906 0.32459 -0.28917 0.43456 FALSE
6 384067 384213 212 21 21934 22053 150 11 wp 149 195 227 224 208 166 482 450 370 399 342 385 -1.5639 0.12486 -0.017178 0.95731 FALSE
6 384811 384950 218 21 21200 21310 145 11 wp 119 159 198 166 183 141 600 805 665 651 761 639 -2.5205 0.31215 -0.22262 0.55113 FALSE
6 384965 385121 219 21 21005 21160 144 11 wp 121 208 240 184 181 261 601 805 677 619 965 900 -2.2807 0.58152 -0.36453 0.48475 FALSE
6 385579 385738 222 21 20398 20554 141 11 wp 211 211 228 228 235 213 556 555 453 492 386 498 -1.625 0.14324 -0.05948 0.8588 FALSE
6 385750 385902 223 21 20214 20357 140 11 wp 191 205 263 213 233 214 537 564 352 442 353 494 -1.5012 0.16894 -0.12167 0.71155 FALSE
6 385922 386081 224 21 20044 20194 139 11 wp 161 146 201 149 176 152 360 343 297 262 161 290 -1.3495 -0.16834 0.11712 0.7118 FALSE
6 386418 386640 232 21 19482 19636 133 11 wp 261 228 312 214 219 153 182 107 95 72 31 51 0.71236 -0.97554 0.55322 0.070046 FALSE
6 386940 387099 235 21 19037 19181 130 11 wp 212 219 253 264 224 216 416 535 355 339 278 415 -1.2971 -0.011823 0.087185 0.78569 FALSE
6 387108 387246 236 21 18864 19036 129 11 wp 166 168 225 171 187 166 468 492 344 370 298 372 -1.5897 0.0099604 -0.059495 0.85216 FALSE
6 387270 387420 237 21 18694 18852 128 11 wp 152 150 196 174 168 163 440 431 293 314 332 358 -1.5842 0.13467 -0.072216 0.82042 FALSE
6 387430 387597 238 21 18536 18690 127 11 wp 246 234 280 220 244 201 356 324 221 273 203 183 -0.59277 -0.10424 -0.059194 0.85082 FALSE
6 387638 387811 239 21 18329 18478 126 11 wp 197 184 221 186 190 143 117 126 86 92 72 83 0.51506 -0.076826 -0.11146 0.70282 FALSE
6 387945 388093 240 21 18032 18171 125 11 wp 204 130 175 103 150 121 372 308 178 294 192 156 -1.0685 -0.05768 -0.37227 0.44506 FALSE
6 388315 388455 242 21 17676 17806 122 11 wp 143 160 190 147 184 127 646 661 488 547 524 448 -2.2303 0.10152 -0.17509 0.6068 FALSE
6 388445 388591 243 21 17530 17678 121 11 wp 134 155 181 171 175 177 791 912 662 787 597 750 -2.7026 0.17972 0.019258 0.95849 FALSE
6 388625 388784 244 21 17340 17489 119 11 wp 147 103 165 122 144 105 477 445 275 372 224 272 -1.8747 -0.11853 -0.013006 0.97129 FALSE
6 388798 388928 245 21 17204 17373 118 11 wp 152 151 192 187 232 181 462 394 302 446 363 417 -1.584 0.42479 -0.11168 0.72749 FALSE
6 388911 389048 246 21 17081 17213 116 11 wp 167 135 171 173 170 137 279 291 173 237 151 206 -0.99392 0.018298 0.026189 0.93297 FALSE
6 389227 389372 249 21 16759 16900 114 11 wp 164 136 188 143 164 121 141 107 69 76 51 67 0.27694 -0.35874 0.19989 0.48434 FALSE
6 389724 389858 255 21 16290 16406 108 11 wp 187 223 254 170 216 186 52 51 40 42 25 36 1.8469 -0.14195 -0.032537 0.9165 FALSE
6 389876 390022 256 21 16128 16250 106 11 wp 184 173 229 164 173 162 65 38 29 28 22 21 1.7985 -0.54412 0.35256 0.28701 FALSE
6 389996 390167 257 21 15988 16126 105 11 wp 119 170 181 129 148 153 46 29 18 27 28 23 1.9831 0.10241 -0.18118 0.61827 FALSE
6 390340 390509 261 21 15660 15791 103 11 wp 108 158 181 158 130 137 31 28 31 21 19 28 1.9252 -0.079456 0.059109 0.87589 FALSE
6 390875 391069 269 21 15087 15254 95 11 wp 165 233 241 207 184 209 45 37 42 38 48 38 1.9889 0.33373 -0.37712 0.222 FALSE
6 391593 391747 272 21 14389 14523 91 11 wp 106 83 130 103 93 123 14 16 15 8 20 18 2.4464 0.36728 -0.3134 0.55569 FALSE
6 392050 392204 274 21 13925 14083 89 11 wp 122 138 129 140 155 106 240 289 215 272 299 265 -1.2947 0.50412 -0.44368 0.16262 FALSE
6 392368 392516 276 21 13630 13760 86 11 wp 125 157 211 170 155 184 390 481 435 397 410 486 -1.8092 0.30177 -0.19226 0.55368 FALSE
6 392705 392835 279 21 13305 13419 84 11 wp 104 87 132 117 117 110 98 76 65 59 58 55 0.069057 -0.13169 0.26577 0.39391 FALSE
6 392872 393006 280 21 13132 13276 82 11 wp 149 205 224 197 190 153 85 91 72 88 70 72 0.84541 0.22277 -0.28131 0.3322 FALSE
6 393140 393276 281 21 12833 12968 81 11 wp 179 131 199 149 166 134 16 13 10 13 19 6 3.3466 0.30909 -0.4582 0.3066 FALSE
6 393475 393621 283 21 12515 12655 79 11 wp 256 234 293 189 241 207 14 13 22 20 21 14 3.6236 0.49177 -0.7558 0.044032 FALSE
6 393696 393854 284 21 12288 12428 78 11 wp 236 171 250 215 179 174 20 17 15 25 13 12 3.3007 0.27556 -0.45471 0.30227 FALSE
6 393866 394014 285 21 12119 12267 77 11 wp 242 211 264 230 240 203 25 20 13 17 29 18 3.2753 0.49039 -0.553 0.12363 FALSE
6 394526 394671 291 21 11467 11609 73 11 wp 126 196 214 194 178 174 14 16 12 11 17 14 3.2952 0.33803 -0.26074 0.53259 FALSE
6 394678 394832 292 21 11304 11457 72 11 wp 177 196 242 197 224 155 29 23 16 18 19 18 2.8129 0.037219 -0.097083 0.79007 FALSE
6 394843 394983 293 21 11152 11290 71 11 wp 102 146 166 164 139 140 22 14 20 15 20 37 2.5033 0.69058 -0.54294 0.17997 FALSE
6 395155 395311 295 21 10825 10980 69 11 wp 139 225 221 239 176 195 39 41 48 58 57 84 1.8007 0.9507 -0.8432 0.018992 FALSE
6 395977 396115 297 21 10009 10141 67 11 wp 171 132 181 122 131 103 383 174 110 150 141 67 -0.76249 -0.49435 0.075077 0.91966 FALSE
6 396292 396444 299 21 9696 9840 65 11 wp 181 147 227 189 184 125 802 607 401 403 429 549 -2.0503 -0.028702 -0.095901 0.79256 FALSE
6 397483 397642 307 21 8498 8664 58 11 wp 175 198 296 243 234 179 83 62 55 37 45 51 1.3611 -0.24614 0.26893 0.37255 FALSE
6 397652 397828 308 21 8307 8455 57 11 wp 167 227 302 225 216 213 60 51 37 28 35 58 1.8546 0.050982 -0.081081 0.79209 FALSE
6 397823 397977 309 21 8159 8322 56 11 wp 139 217 252 209 244 199 47 45 38 23 28 36 1.8425 -0.24442 0.39643 0.2119 FALSE
6 399081 399214 325 21 6923 7033 42 11 wp 121 96 118 145 157 127 48 40 23 34 18 27 1.2556 -0.14567 0.52455 0.17019 FALSE
6 399522 399689 328 21 6447 6585 36 11 wp 171 212 267 190 207 210 450 469 358 235 208 397 -1.3534 -0.27763 0.23423 0.52694 FALSE
6 399852 400017 330 21 6119 6277 34 11 wp 176 220 330 220 273 222 937 964 773 541 665 726 -2.2775 -0.1314 0.1723 0.6465 FALSE
6 400018 400166 331 21 5977 6115 33 11 wp 140 187 246 184 178 178 664 622 463 374 448 453 -1.9885 -0.10794 0.082115 0.80547 FALSE
6 400194 400350 332 21 5788 5942 32 11 wp 172 167 209 175 212 155 463 363 230 266 225 229 -1.2863 -0.19243 0.20727 0.51239 FALSE
6 400531 400677 333 21 5463 5600 31 11 wp 207 154 232 197 191 153 118 112 70 86 60 47 0.63099 -0.29007 0.18856 0.51896 FALSE
6 401296 401454 338 21 4694 4848 24 11 wp 105 162 186 165 126 186 535 563 479 345 540 462 -2.1903 0.11313 0.030079 0.94283 FALSE
6 401773 401927 345 21 4213 4365 17 11 wp 120 185 209 178 183 205 918 1183 1060 924 1272 1496 -3.0249 0.54232 -0.34143 0.50546 FALSE
6 401917 402067 346 21 4071 4234 16 11 wp 105 151 159 171 176 179 623 663 579 753 826 988 -2.5511 0.78739 -0.39722 0.28521 FALSE
6 402108 402244 347 21 3897 4025 15 11 wp 146 127 215 112 115 115 410 422 283 381 141 303 -1.5662 -0.1124 -0.34224 0.5143 FALSE
6 402996 403150 348 21 3014 3189 14 11 wp 138 118 175 154 141 157 9 21 11 23 12 15 3.0194 0.61316 -0.49646 0.26083 FALSE
6 403105 403262 349 21 2876 3012 13 11 wp 154 134 155 113 100 93 14 18 14 22 15 14 2.9095 0.47727 -0.98739 0.038072 FALSE
6 403535 403664 352 21 2452 2607 10 11 wp 102 115 154 171 158 144 21 32 20 21 24 35 1.9655 0.46435 -0.06607 0.86418 FALSE
6 403644 403799 353 21 2343 2493 9 11 wp 175 157 217 130 130 122 20 25 23 19 30 21 2.6366 0.37533 -0.85826 0.024068 FALSE
6 404058 404199 355 21 1942 2074 8 11 wp 215 165 267 200 207 163 165 158 93 164 159 117 0.28252 0.43799 -0.58305 0.053698 FALSE
6 404410 404546 357 21 1592 1735 4 11 wp 130 203 232 184 175 213 466 632 551 607 990 865 -1.9518 0.9046 -0.82066 0.1578 FALSE
6 278736 278888 4 21 127364 127522 625 12 wp 187 128 232 131 185 141 156 107 108 111 78 93 0.19059 -0.06124 -0.15675 0.59175 FALSE
6 279068 279215 5 21 127020 127194 624 12 wp 169 137 185 148 153 150 336 264 161 245 225 156 -0.96504 0.086645 -0.17453 0.65057 FALSE
6 279226 279393 6 21 126859 127023 623 12 wp 206 138 227 186 240 140 699 583 368 407 466 331 -1.871 -0.085315 0.094138 0.81079 FALSE
6 279398 279516 7 21 126725 126849 622 12 wp 118 118 190 131 159 121 650 540 274 446 437 375 -2.1315 0.15725 -0.15572 0.71237 FALSE
6 279867 280026 10 21 126265 126400 617 12 wp 144 178 195 171 153 165 434 481 375 196 214 337 -1.6919 -0.46034 0.42397 0.20331 FALSE
6 280315 280453 14 21 125797 125935 614 12 wp 74 139 140 166 145 132 80 70 66 37 30 43 0.3266 -0.64419 1.0204 0.0014508 FALSE
6 280574 280718 16 21 125523 125673 612 12 wp 121 118 141 130 167 109 27 22 11 20 10 5 2.3186 -0.42715 0.54693 0.24868 FALSE
6 280973 281119 20 21 125110 125248 609 12 wp 187 177 239 196 209 200 26 21 21 17 9 18 2.7781 -0.29775 0.34554 0.35801 FALSE
6 281310 281468 24 21 124785 124910 605 12 wp 161 194 224 185 208 145 32 28 32 20 11 10 2.2761 -0.84025 0.7685 0.039435 FALSE
6 281794 281950 30 21 124304 124452 601 12 wp 211 359 414 384 350 273 52 68 46 28 26 34 2.1772 -0.5843 0.6698 0.080685 FALSE
6 281963 282124 31 21 124120 124284 600 12 wp 124 120 180 173 172 175 51 31 27 21 19 20 1.5927 -0.51521 0.86248 0.017414 FALSE
6 282138 282268 32 21 123982 124106 599 12 wp 163 243 258 230 246 219 74 70 52 27 45 57 1.3901 -0.26094 0.3723 0.22069 FALSE
6 282277 282427 33 21 123824 123972 598 12 wp 188 223 287 217 234 192 147 126 101 56 43 62 0.52804 -0.87917 0.80681 0.0075001 FALSE
6 282440 282601 34 21 123649 123809 597 12 wp 154 164 221 178 160 172 175 171 134 98 49 113 -0.20696 -0.56085 0.53195 0.071127 FALSE
6 282616 282775 35 21 123474 123632 596 12 wp 202 262 284 252 259 231 458 453 377 230 232 361 -1.1569 -0.31764 0.34644 0.27502 FALSE
6 282787 282941 36 21 123310 123462 595 12 wp 194 282 288 234 274 244 531 605 435 332 378 446 -1.4117 -0.1056 0.1258 0.70375 FALSE
6 282949 283101 37 21 123150 123300 594 12 wp 149 153 210 162 183 182 401 315 236 210 238 230 -1.2546 -0.13388 0.22632 0.47426 FALSE
6 283232 283391 38 21 122862 122998 593 12 wp 163 148 207 161 157 179 338 323 211 284 226 222 -1.1079 0.09493 -0.10588 0.73774 FALSE
6 283412 283560 39 21 122691 122835 592 12 wp 229 211 305 234 241 191 593 590 416 380 264 383 -1.4678 -0.30429 0.1823 0.57642 FALSE
6 283567 283726 40 21 122522 122679 591 12 wp 135 133 137 113 131 95 329 288 241 228 161 246 -1.4336 -0.10404 -0.13402 0.67027 FALSE
6 283732 283884 41 21 122368 122518 590 12 wp 191 259 314 245 213 243 621 715 623 454 499 705 -1.7536 0.079124 -0.14458 0.68662 FALSE
6 283894 284060 42 21 122189 122343 589 12 wp 185 274 300 229 228 224 637 803 795 588 647 1026 -1.9645 0.32005 -0.42471 0.42885 FALSE
6 284063 284217 43 21 122034 122193 588 12 wp 176 175 226 193 197 175 402 415 307 392 317 397 -1.3286 0.31038 -0.30134 0.34374 FALSE
6 284369 284527 44 21 121725 121879 587 12 wp 223 133 242 139 191 122 286 221 124 352 157 193 -0.40693 0.5085 -0.8876 0.141 FALSE
6 284551 284691 45 21 121564 121697 586 12 wp 155 161 196 139 156 142 443 448 307 498 337 391 -1.5853 0.37053 -0.55983 0.081329 FALSE
6 284731 284869 46 21 121391 121543 585 12 wp 208 213 271 212 237 185 547 643 443 600 524 529 -1.6076 0.35347 -0.44369 0.19657 FALSE
6 284876 285026 47 21 121227 121375 584 12 wp 190 209 259 167 201 160 332 360 214 349 265 257 -0.81989 0.28922 -0.56727 0.07264 FALSE
6 285073 285189 48 21 121068 121208 583 12 wp 178 195 219 193 177 171 192 162 147 150 149 133 -0.12342 0.12475 -0.21866 0.46981 FALSE
6 285198 285346 49 21 120913 121058 582 12 wp 175 167 256 185 200 170 124 122 66 91 65 61 0.57646 -0.17359 0.11466 0.69444 FALSE
6 285998 286129 57 21 120136 120248 573 12 wp 154 198 226 175 144 142 14 20 22 24 19 17 2.9819 0.42157 -0.70357 0.066703 FALSE
6 287202 287357 72 21 118899 119045 554 12 wp 148 192 203 214 171 188 21 24 19 12 21 26 2.7148 0.21801 -0.097641 0.79119 FALSE
6 287550 287680 76 21 118577 118705 551 12 wp 129 150 200 153 179 160 17 15 11 12 13 12 3.1024 0.12352 -0.033656 0.93927 FALSE
6 287738 287921 78 21 118336 118516 549 12 wp 244 191 262 239 218 157 25 14 10 15 20 6 3.4863 0.10164 -0.26319 0.56077 FALSE
6 288008 288154 81 21 118101 118238 547 12 wp 150 128 201 150 182 136 21 17 10 15 9 9 2.9541 -0.19738 0.20516 0.64721 FALSE
6 288331 288491 84 21 117766 117914 544 12 wp 123 122 156 107 126 108 14 13 5 12 12 8 3.2959 0.35443 -0.54958 0.31068 FALSE
6 288507 288653 85 21 117606 117738 542 12 wp 143 155 183 173 156 147 17 20 12 15 10 9 2.9314 -0.19014 0.21313 0.62932 FALSE
6 288832 288984 89 21 117273 117411 539 12 wp 200 108 167 139 175 129 21 11 9 7 6 4 3.2134 -0.91087 0.81904 0.25421 FALSE
6 289135 289276 92 21 116996 117115 536 12 wp 208 192 231 193 190 155 24 10 7 9 14 17 3.5977 0.31463 -0.51729 0.21177 FALSE
6 289297 289449 93 21 116804 116954 534 12 wp 209 187 248 233 233 191 16 21 15 15 15 16 3.2636 0.157 -0.095228 0.80373 FALSE
6 290008 290136 104 21 116085 116242 526 12 wp 125 133 180 210 218 174 21 18 15 23 14 11 2.6463 0.16558 0.33582 0.40014 FALSE
6 290130 290293 105 21 115958 116114 524 12 wp 219 184 231 224 235 172 23 13 18 27 14 9 3.1944 0.22117 -0.20537 0.58648 FALSE
6 290425 290557 107 21 115697 115828 521 12 wp 208 158 173 114 168 126 29 15 16 8 9 7 2.8393 -0.97183 0.57762 0.32308 FALSE
6 290597 290757 109 21 115494 115631 518 12 wp 211 188 251 177 189 158 41 32 23 20 10 12 2.402 -0.85235 0.57594 0.11568 FALSE
6 291898 292037 126 21 114187 114337 500 12 wp 132 162 161 151 163 104 16 15 17 7 12 6 2.8759 -0.60826 0.50701 0.29807 FALSE
6 293350 293482 145 21 112749 112897 480 12 wp 204 189 265 225 233 200 20 26 21 20 17 16 2.9204 -0.0073924 0.047978 0.89459 FALSE
[truncated: 38,357 more rows]
