# Supplementary material for: The complex pattern of epigenomic variation between natural yeast strains at single-nucleosome resolution
Source: Epigenetics Chromatin. 2015 Jul 31;8:26. doi: 10.1186/s13072-015-0019-3 (PMC4520285; doi:10.1186/s13072-015-0019-3)
Supplement: Additional file 23: — Table of SNEP detection between RM and YJM strains. [file 13072_2015_19_MOESM23_ESM.zip › Supplementary_File_17/RM_YJM_H3K4me1_wpunr_snep.tab]

chr_RM lower_bound_RM upper_bound_RM index_nuc_RM chr_YJM lower_bound_YJM upper_bound_YJM index_nuc_YJM cur_index form RM_Mnase_Seq_4 RM_Mnase_Seq_5 RM_Mnase_Seq_6 YJM_Mnase_Seq_7 YJM_Mnase_Seq_8 YJM_Mnase_Seq_9 RM_H3K4me1_13 RM_H3K4me1_14 RM_H3K4me1_15 YJM_H3K4me1_16 YJM_H3K4me1_17 manipMnase_Seq strainYJM manipMnase_Seq:strainYJM pvalsGLM snep_index
17 59032 59168 1 8 133428 133591 985 1 wp 194 152 236 209 237 165 39 47 45 38 60 1.6726 0.18038 -0.096825 0.76092 FALSE
17 59234 59392 2 8 133202 133360 984 1 wp 188 123 197 133 153 102 33 60 34 28 52 1.5521 -0.056157 -0.33113 0.47371 FALSE
17 59399 59553 3 8 133023 133193 983 1 wp 135 214 193 243 222 260 230 253 304 362 302 -1.0257 0.37011 0.076947 0.83438 FALSE
17 59550 59696 4 8 132896 133016 982 1 wp 134 202 241 175 191 178 323 328 341 355 283 -1.2877 -0.020348 -0.026494 0.93683 FALSE
17 59856 60008 7 8 132588 132744 977 1 wp 151 232 230 198 219 215 182 205 201 150 182 -0.42631 -0.22317 0.2941 0.24035 FALSE
17 60015 60159 8 8 132437 132574 976 1 wp 149 225 265 192 231 237 205 174 180 153 189 -0.31705 -0.12076 0.20843 0.47817 FALSE
17 60180 60326 9 8 132273 132415 975 1 wp 213 216 295 220 272 191 139 141 136 143 176 0.30881 0.2154 -0.2801 0.2619 FALSE
17 60458 60608 10 8 132000 132139 974 1 wp 151 151 206 185 189 159 40 35 26 39 84 1.8423 0.86682 -0.7751 0.022562 FALSE
17 60635 60771 11 8 131826 131982 973 1 wp 224 212 307 270 264 243 114 93 82 131 130 0.86682 0.45523 -0.36469 0.15061 FALSE
17 60779 60937 12 8 131690 131819 972 1 wp 137 203 196 173 150 177 98 92 98 98 154 0.4069 0.39215 -0.46529 0.11366 FALSE
17 60949 61107 13 8 131493 131647 971 1 wp 165 218 260 256 263 212 272 252 313 327 393 -0.88498 0.37204 -0.16111 0.56799 FALSE
17 61118 61263 14 8 131334 131484 970 1 wp 154 204 240 205 185 209 341 343 310 356 357 -1.2292 0.12691 -0.089789 0.7528 FALSE
17 61281 61439 15 8 131173 131305 969 1 wp 155 151 213 186 168 188 298 377 306 278 312 -1.3997 -0.12138 0.2149 0.42754 FALSE
17 61426 61601 17 8 130994 131168 968 1 wp 133 225 241 218 195 208 469 476 487 498 391 -1.7615 -0.069997 0.16084 0.65957 FALSE
17 61609 61747 18 8 130855 131001 967 1 wp 129 173 203 193 159 185 449 495 492 536 404 -2.003 0.013027 0.11181 0.77274 FALSE
17 62122 62265 22 8 130327 130472 961 1 wp 175 148 165 193 180 187 129 215 149 131 148 -0.4632 -0.19816 0.40445 0.10697 FALSE
17 62465 62613 24 8 129996 130134 959 1 wp 166 143 213 176 192 168 87 123 85 56 109 0.35037 -0.23879 0.2993 0.27845 FALSE
17 62957 63117 27 8 129483 129638 955 1 wp 146 205 254 213 219 204 777 683 753 716 534 -2.386 -0.21104 0.32137 0.49788 FALSE
17 63135 63273 28 8 129324 129458 954 1 wp 149 211 219 185 236 142 359 484 404 369 376 -1.5834 -0.12346 0.095414 0.75138 FALSE
17 63284 63436 29 8 129169 129314 953 1 wp 208 166 231 161 211 161 223 353 261 248 352 -0.92695 0.13118 -0.30329 0.25067 FALSE
17 63617 63755 31 8 128816 128958 951 1 wp 174 163 185 157 184 151 97 110 87 134 166 0.35952 0.63393 -0.71096 0.0059933 FALSE
17 63937 64090 33 8 128506 128660 949 1 wp 167 224 262 259 233 219 69 44 61 76 69 1.4046 0.33509 -0.18403 0.50978 FALSE
17 64123 64247 34 8 128352 128495 948 1 wp 157 165 177 155 168 148 23 29 24 33 47 2.2485 0.67745 -0.7505 0.056536 FALSE
17 64538 64695 36 8 127903 128058 946 1 wp 197 207 253 261 258 217 35 31 40 58 50 2.147 0.63561 -0.45456 0.13667 FALSE
17 64709 64869 37 8 127738 127885 945 1 wp 173 210 241 197 198 190 46 51 45 53 82 1.6536 0.52478 -0.59362 0.046928 FALSE
17 65830 65990 47 8 126609 126768 934 1 wp 206 205 201 195 225 189 522 655 551 647 573 -1.9546 0.12237 -0.13023 0.70649 FALSE
17 66155 66313 50 8 126290 126440 931 1 wp 132 153 205 161 168 140 211 303 214 265 270 -1.0495 0.17956 -0.21483 0.39571 FALSE
17 66330 66464 51 8 126140 126266 930 1 wp 162 153 205 181 178 150 146 129 113 132 199 -0.066671 0.35777 -0.37033 0.14216 FALSE
17 66511 66653 52 8 125950 126090 929 1 wp 183 193 269 211 225 201 46 61 58 67 71 1.4817 0.35435 -0.34365 0.23146 FALSE
17 66656 66798 53 8 125797 125944 928 1 wp 215 255 308 254 289 232 49 66 51 70 60 1.7498 0.26766 -0.25104 0.36739 FALSE
17 66844 66976 54 8 125628 125754 927 1 wp 186 230 285 199 284 217 26 39 31 35 44 2.3868 0.32993 -0.30585 0.3444 FALSE
17 67119 67259 55 8 125346 125482 926 1 wp 200 111 186 110 159 128 18 29 15 10 26 2.5617 -0.18754 -0.13587 0.84112 FALSE
17 67269 67409 56 8 125215 125367 925 1 wp 115 100 180 146 143 128 42 48 44 24 54 1.0619 -0.19634 0.31126 0.44356 FALSE
17 67403 67540 57 8 125067 125185 924 1 wp 112 103 117 114 108 75 24 48 36 26 74 1.1731 0.47941 -0.64248 0.17526 FALSE
17 67959 68112 61 8 124494 124643 921 1 wp 248 235 322 281 305 239 52 50 43 41 71 1.989 0.22149 -0.16784 0.55679 FALSE
17 68126 68278 62 8 124325 124476 920 1 wp 195 167 237 194 161 163 21 40 28 16 54 2.2853 0.24844 -0.4377 0.22983 FALSE
17 68299 68447 63 8 124169 124307 919 1 wp 159 142 179 185 186 147 77 105 104 83 125 0.27646 0.14083 -0.020767 0.93934 FALSE
17 68472 68630 64 8 123998 124129 918 1 wp 185 203 245 193 199 206 230 266 223 260 306 -0.66458 0.26048 -0.31714 0.22233 FALSE
17 68649 68771 65 8 123839 123973 916 1 wp 156 102 142 146 139 112 117 193 115 132 193 -0.52913 0.22869 -0.24145 0.46692 FALSE
17 68777 68925 66 8 123692 123846 915 1 wp 158 177 251 223 236 184 261 410 296 303 313 -1.2001 -0.022766 0.18562 0.50287 FALSE
17 69552 69721 77 8 122902 123056 908 1 wp 174 244 278 267 222 252 420 407 475 523 289 -1.4084 -0.048523 0.17569 0.75478 FALSE
17 69910 70057 80 8 122562 122695 904 1 wp 143 160 211 155 165 154 166 227 189 129 136 -0.66003 -0.51878 0.4304 0.086951 FALSE
17 70484 70630 86 8 121970 122122 897 1 wp 194 217 241 244 252 189 137 208 185 182 124 -0.16802 -0.15356 0.23525 0.41386 FALSE
17 71096 71244 93 8 121362 121508 889 1 wp 133 128 134 131 167 128 56 98 70 66 70 0.36873 -0.094627 0.20613 0.531 FALSE
17 72077 72203 104 8 120397 120533 880 1 wp 121 171 222 210 186 206 95 110 98 90 93 0.26645 -0.11715 0.38634 0.14939 FALSE
17 72437 72565 107 8 120042 120174 876 1 wp 149 214 257 237 224 208 160 210 192 130 117 -0.34745 -0.56692 0.70954 0.0049154 FALSE
17 74020 74176 126 8 118433 118584 858 1 wp 174 177 207 173 176 172 249 310 276 208 192 -1.0548 -0.44338 0.36205 0.15823 FALSE
17 74191 74349 127 8 118275 118409 857 1 wp 134 115 156 99 139 99 117 173 93 59 88 -0.3783 -0.76776 0.51409 0.12557 FALSE
17 74349 74482 129 8 118122 118256 855 1 wp 141 163 173 134 173 172 237 281 265 158 187 -1.1915 -0.57783 0.60433 0.016763 FALSE
17 74489 74641 130 8 117960 118097 854 1 wp 148 175 207 179 163 151 283 352 300 304 259 -1.2995 -0.10785 0.026385 0.92085 FALSE
17 74633 74791 132 8 117815 117973 853 1 wp 169 176 245 211 203 183 229 324 232 263 257 -0.88887 0.031262 0.013113 0.95973 FALSE
17 74799 74963 133 8 117638 117800 851 1 wp 158 246 286 272 250 199 331 294 334 354 364 -0.98672 0.17886 -0.084856 0.77144 FALSE
17 74954 75108 134 8 117481 117637 849 1 wp 163 174 197 190 180 170 130 114 114 117 172 0.091277 0.27846 -0.24581 0.33197 FALSE
17 75142 75279 135 8 117325 117455 848 1 wp 106 156 158 134 147 131 48 49 57 67 65 0.95817 0.38432 -0.38855 0.27173 FALSE
17 75275 75458 136 8 117143 117285 846 1 wp 125 238 246 146 148 135 46 34 44 37 34 1.7799 -0.20848 -0.25918 0.57649 FALSE
17 76147 76303 143 8 116294 116470 840 1 wp 101 162 185 165 145 186 63 39 51 111 73 1.0261 0.87253 -0.67767 0.13996 FALSE
17 76453 76594 146 8 116011 116160 838 1 wp 107 141 169 173 166 151 26 31 25 40 44 1.8596 0.64542 -0.38333 0.34279 FALSE
17 76877 77035 150 8 115595 115775 834 1 wp 128 135 190 157 187 145 16 15 16 8 41 2.7753 0.62863 -0.49187 0.28904 FALSE
17 79391 79537 157 8 113066 113204 829 1 wp 72 132 140 106 70 114 341 299 422 208 151 -2.1457 -0.95446 0.762 0.18995 FALSE
17 79558 79670 158 8 112924 113039 828 1 wp 75 138 126 98 84 103 326 233 320 260 139 -1.8919 -0.52125 0.30758 0.65903 FALSE
17 80106 80233 160 8 112368 112494 826 1 wp 129 108 161 96 110 101 9 23 25 23 45 2.3368 0.85485 -1.2066 0.019495 FALSE
17 80268 80404 161 8 112202 112324 825 1 wp 148 145 176 168 169 120 29 35 26 26 82 1.9103 0.84094 -0.87058 0.02135 FALSE
17 80426 80606 162 8 112012 112162 824 1 wp 170 138 196 144 162 129 29 37 26 19 68 1.984 0.49868 -0.6985 0.071049 FALSE
17 80734 80866 163 8 111739 111860 823 1 wp 173 183 271 201 211 182 22 19 13 20 41 3.043 0.76829 -0.81386 0.033792 FALSE
17 80890 81037 164 8 111568 111708 822 1 wp 134 188 236 207 188 208 36 33 30 57 49 1.9964 0.71029 -0.55776 0.091164 FALSE
17 81046 81190 165 8 111408 111551 821 1 wp 128 152 209 173 182 160 13 19 15 26 45 2.8913 1.1958 -1.0871 0.010198 FALSE
17 81189 81345 166 8 111250 111407 820 1 wp 137 200 265 234 225 226 61 52 70 95 132 1.2092 0.90131 -0.67263 0.011938 FALSE
17 81848 82004 172 8 110570 110722 815 1 wp 150 167 228 186 211 180 47 74 58 53 70 1.1264 0.070698 0.040671 0.89303 FALSE
17 82394 82544 175 8 110058 110200 812 1 wp 180 102 144 106 144 85 25 52 30 33 68 1.5742 0.52571 -0.89546 0.15446 FALSE
17 82551 82715 176 8 109885 110047 811 1 wp 171 229 255 231 225 217 189 177 209 182 169 -0.30889 -0.10826 0.17405 0.48932 FALSE
17 82741 82885 177 8 109717 109853 810 1 wp 166 184 246 175 228 148 65 85 64 61 66 0.99544 -0.13876 0.04605 0.87447 FALSE
17 82896 83054 178 8 109542 109700 809 1 wp 198 163 205 211 201 169 25 48 33 43 45 1.9624 0.35438 -0.31097 0.35738 FALSE
17 83049 83208 179 8 109390 109546 808 1 wp 199 227 259 206 249 186 47 51 51 43 60 1.7206 0.067417 -0.14833 0.62032 FALSE
17 83231 83380 180 8 109242 109366 807 1 wp 182 244 261 229 235 187 31 38 42 50 51 2.148 0.47394 -0.53278 0.086101 FALSE
17 83448 83606 181 8 109018 109136 806 1 wp 199 177 235 187 201 163 37 43 34 44 45 1.9484 0.25477 -0.39032 0.23991 FALSE
17 83610 83766 182 8 108837 108991 805 1 wp 224 171 249 185 184 186 44 58 51 58 50 1.6036 0.11649 -0.31359 0.32018 FALSE
17 83772 83930 183 8 108671 108821 804 1 wp 247 312 348 258 293 264 117 147 131 65 138 0.71935 -0.3718 0.24107 0.35087 FALSE
17 83942 84088 184 8 108519 108661 803 1 wp 145 182 233 199 199 174 174 245 180 170 213 -0.57813 -0.032548 0.092826 0.70913 FALSE
17 84089 84255 185 8 108344 108488 802 1 wp 165 201 237 207 194 201 290 375 340 260 309 -1.2184 -0.21253 0.23833 0.38893 FALSE
17 84267 84401 186 8 108205 108359 801 1 wp 188 196 275 219 272 185 321 410 305 279 287 -1.1353 -0.25356 0.31194 0.27169 FALSE
17 85060 85231 196 8 107373 107535 795 1 wp 127 188 183 163 215 150 155 215 163 132 114 -0.57043 -0.49005 0.59008 0.019486 FALSE
17 85708 85860 201 8 106737 106889 787 1 wp 139 217 248 218 222 259 446 470 486 453 306 -1.719 -0.25796 0.51433 0.21718 FALSE
17 85858 86029 202 8 106571 106729 786 1 wp 143 240 220 204 208 207 648 530 687 744 443 -2.1357 -0.031957 0.096682 0.88291 FALSE
17 86041 86192 203 8 106407 106554 785 1 wp 186 179 201 210 235 230 317 418 343 408 430 -1.3924 0.25399 0.012827 0.96597 FALSE
17 86206 86346 204 8 106255 106394 784 1 wp 150 208 234 202 232 244 429 375 384 452 421 -1.5092 0.15735 0.073302 0.82485 FALSE
17 86360 86523 206 8 106076 106236 783 1 wp 70 161 189 142 121 204 212 173 238 217 247 -1.1061 0.15908 0.069884 0.87672 FALSE
17 86532 86686 207 8 105916 106060 782 1 wp 122 174 197 155 136 174 99 77 113 113 110 0.26081 0.21974 -0.26445 0.43895 FALSE
17 86715 86859 208 8 105743 105885 781 1 wp 90 137 123 144 148 131 61 61 44 84 73 0.59711 0.53532 -0.24537 0.48445 FALSE
17 86867 87023 209 8 105580 105728 780 1 wp 138 201 214 194 199 208 49 47 73 92 77 1.2148 0.60847 -0.45755 0.13446 FALSE
17 87127 87275 210 8 105348 105464 779 1 wp 132 213 206 174 161 174 267 259 256 326 217 -1.0012 0.098815 -0.18281 0.68065 FALSE
17 87274 87432 211 8 105166 105321 778 1 wp 151 240 265 249 232 227 515 446 594 741 517 -1.7612 0.30779 -0.16105 0.77385 FALSE
17 87623 87804 214 8 104789 104954 772 1 wp 140 220 245 218 184 192 377 268 316 657 441 -1.1913 0.80057 -0.78899 0.2156 FALSE
17 87821 87968 216 8 104632 104778 770 1 wp 154 260 302 258 234 256 197 175 235 447 347 -0.28204 0.99682 -0.88661 0.042643 FALSE
17 87999 88157 217 8 104445 104597 769 1 wp 123 170 205 159 160 189 86 95 120 170 133 0.22597 0.62725 -0.55639 0.12074 FALSE
17 88170 88325 218 8 104287 104429 767 1 wp 129 187 221 212 145 195 67 53 61 101 121 1.0616 0.88524 -0.80358 0.017131 FALSE
17 88332 88490 219 8 104115 104267 766 1 wp 137 129 154 133 153 132 13 19 20 27 33 2.5465 0.81484 -0.81055 0.087087 FALSE
17 88649 88795 220 8 103807 103945 765 1 wp 126 255 250 269 214 180 557 499 551 568 356 -1.8628 -0.17507 0.27797 0.60718 FALSE
17 88802 88963 221 8 103639 103798 764 1 wp 110 162 178 194 178 179 656 501 630 825 436 -2.5065 0.12045 0.205 0.79603 FALSE
17 88972 89133 222 8 103463 103628 763 1 wp 122 216 246 214 175 200 627 518 681 791 439 -2.171 0.053871 0.0076434 0.99152 FALSE
17 89130 89288 223 8 103301 103448 762 1 wp 108 224 242 182 167 180 894 666 873 1008 640 -2.6179 0.050119 -0.11618 0.86963 FALSE
17 89301 89456 224 8 103139 103295 761 1 wp 134 222 222 203 150 188 390 296 372 524 346 -1.3876 0.32918 -0.3873 0.51646 FALSE
17 89466 89622 225 8 102966 103127 760 1 wp 171 242 237 225 194 194 257 199 268 237 202 -0.65921 -0.12392 0.060285 0.87424 FALSE
17 89638 89798 226 8 102824 102963 759 1 wp 120 183 183 147 127 190 113 83 127 137 88 0.077587 0.087529 -0.11237 0.82384 FALSE
17 89812 89953 227 8 102634 102789 758 1 wp 213 328 359 318 317 278 116 91 112 98 100 0.99115 -0.092215 0.14237 0.5875 FALSE
17 90093 90248 228 8 102371 102493 757 1 wp 186 267 346 230 197 206 61 56 65 67 52 1.6261 -0.0023377 -0.29091 0.36065 FALSE
17 90423 90541 230 8 102038 102197 755 1 wp 88 163 168 177 182 181 43 31 35 61 67 1.4371 0.82791 -0.42491 0.22245 FALSE
17 90731 90885 233 8 101741 101867 752 1 wp 126 180 183 175 174 136 55 78 70 76 135 0.79207 0.65197 -0.64607 0.02529 FALSE
17 90861 91021 234 8 101589 101746 751 1 wp 161 116 158 141 136 96 23 39 37 22 72 1.6817 0.50171 -0.72801 0.13792 FALSE
17 91217 91359 237 8 101249 101385 749 1 wp 163 195 228 191 216 190 86 68 68 73 72 0.90679 -0.014049 0.064022 0.81996 FALSE
17 91754 91895 240 8 100712 100880 746 1 wp 163 169 208 180 180 212 298 268 286 255 299 -1.1512 -0.029106 0.13998 0.59573 FALSE
17 91939 92080 241 8 100528 100675 745 1 wp 156 193 224 241 233 219 285 319 325 282 329 -1.1861 -0.003296 0.30271 0.27497 FALSE
17 92074 92257 242 8 100378 100534 744 1 wp 176 261 297 225 227 266 359 409 431 307 385 -1.2052 -0.19589 0.2056 0.5043 FALSE
17 92834 92990 252 8 99620 99757 737 1 wp 143 184 210 161 183 158 423 572 450 405 417 -1.9052 -0.1932 0.12071 0.7013 FALSE
17 93152 93303 255 8 99276 99453 733 1 wp 150 198 223 226 262 217 601 776 590 866 668 -2.2636 0.27726 0.051004 0.89746 FALSE
17 93950 94082 261 8 98524 98653 726 1 wp 178 217 274 233 222 190 116 127 109 120 128 0.43662 0.10297 -0.12898 0.6096 FALSE
17 94114 94248 262 8 98368 98493 725 1 wp 111 181 228 202 215 231 42 59 64 59 59 1.156 0.13054 0.23659 0.49903 FALSE
17 94253 94410 263 8 98199 98349 724 1 wp 140 140 187 161 144 168 32 26 38 38 52 1.788 0.49627 -0.4475 0.23911 FALSE
17 94517 94661 264 8 97975 98097 723 1 wp 280 145 233 150 206 126 14 17 16 16 28 3.3561 0.49294 -0.96159 0.23027 FALSE
17 94889 95037 266 8 97558 97691 721 1 wp 173 170 178 173 169 151 115 143 126 126 144 -0.024895 0.10104 -0.17386 0.49591 FALSE
17 95087 95237 267 8 97374 97522 720 1 wp 149 176 234 201 219 195 192 228 235 142 184 -0.72112 -0.40696 0.57541 0.022021 FALSE
17 95617 95761 274 8 96852 96982 712 1 wp 168 157 187 163 174 134 212 289 262 215 235 -1.0431 -0.14777 0.035944 0.88697 FALSE
17 95794 95936 276 8 96661 96811 710 1 wp 164 190 180 155 183 148 174 247 200 250 199 -0.67687 0.16519 -0.29523 0.29852 FALSE
17 96342 96474 283 8 96111 96266 703 1 wp 135 135 212 185 164 142 146 174 147 147 145 -0.44571 -0.063373 0.12067 0.63197 FALSE
17 96482 96652 284 8 95956 96098 702 1 wp 167 130 159 137 172 127 76 127 96 81 93 0.15748 -0.161 0.097238 0.73557 FALSE
17 96798 96932 286 8 95678 95804 700 1 wp 130 179 204 170 165 178 162 197 176 135 168 -0.54645 -0.21547 0.24732 0.32162 FALSE
17 96938 97092 287 8 95503 95653 699 1 wp 188 232 255 186 174 195 242 257 253 227 187 -0.64196 -0.24515 -0.011015 0.96579 FALSE
17 97115 97253 289 8 95357 95493 697 1 wp 145 176 242 207 174 194 150 218 208 148 153 -0.52061 -0.31948 0.388 0.11999 FALSE
17 97766 97918 295 8 94690 94842 691 1 wp 156 111 200 180 186 112 167 267 169 212 249 -0.83624 0.23599 -0.18802 0.48547 FALSE
17 98205 98361 300 8 94251 94375 685 1 wp 140 217 265 205 180 154 593 642 587 579 582 -2.0553 -0.041055 -0.12917 0.70883 FALSE
17 98547 98673 304 8 93913 94087 683 1 wp 125 160 204 200 183 197 372 396 425 420 433 -1.7872 0.12045 0.16297 0.59082 FALSE
17 98687 98853 305 8 93760 93927 682 1 wp 94 125 147 118 111 138 82 123 107 110 112 -0.249 0.12869 -0.088658 0.76315 FALSE
17 98829 98999 306 8 93633 93753 681 1 wp 119 76 110 134 130 126 41 53 38 45 103 0.75256 0.74881 -0.38962 0.37137 FALSE
17 99023 99178 307 8 93430 93580 680 1 wp 333 290 396 391 368 270 61 88 58 72 102 1.8325 0.35888 -0.33512 0.21465 FALSE
17 99190 99351 308 8 93266 93414 679 1 wp 131 146 203 148 153 102 21 32 35 11 54 1.9598 0.13574 -0.36513 0.39121 FALSE
17 99517 99651 309 8 92960 93084 678 1 wp 237 120 184 130 172 125 16 30 17 12 26 2.6817 -0.1236 -0.23666 0.763 FALSE
17 99662 99830 310 8 92783 92949 677 1 wp 156 149 210 157 173 145 30 49 52 41 68 1.4969 0.33559 -0.4294 0.20967 FALSE
17 99838 100012 311 8 92594 92746 676 1 wp 228 259 326 279 268 228 61 85 82 45 72 1.3531 -0.36046 0.31457 0.25158 FALSE
17 100024 100191 312 8 92429 92586 675 1 wp 206 184 233 209 230 212 32 45 54 34 58 1.778 0.088427 -0.010003 0.97448 FALSE
17 100191 100338 313 8 92276 92418 674 1 wp 195 179 247 221 244 182 29 38 30 61 54 2.2027 0.86437 -0.78947 0.012406 FALSE
17 100559 100696 317 8 91935 92069 672 1 wp 215 158 176 186 194 99 24 39 34 13 35 2.0638 -0.429 0.20228 0.74408 FALSE
17 101141 101317 324 8 91284 91445 666 1 wp 214 145 178 156 149 130 28 65 27 33 43 1.7486 -0.019553 -0.29467 0.56501 FALSE
17 101296 101442 325 8 91163 91313 665 1 wp 212 184 198 207 230 194 102 162 98 108 103 0.2682 -0.14971 0.2378 0.36879 FALSE
17 101969 102120 331 8 90480 90639 657 1 wp 136 141 170 159 173 168 158 165 187 122 136 -0.67578 -0.38248 0.56529 0.025943 FALSE
17 102154 102292 332 8 90315 90450 656 1 wp 148 169 238 205 244 159 140 238 168 128 144 -0.45217 -0.38125 0.53737 0.031695 FALSE
17 102600 102743 338 8 89865 90009 650 1 wp 136 155 197 166 196 188 331 405 390 278 252 -1.6927 -0.46907 0.67119 0.01549 FALSE
17 102754 102913 339 8 89670 89848 649 1 wp 196 210 266 264 220 256 728 737 725 687 395 -2.1974 -0.38184 0.55147 0.28168 FALSE
17 102940 103078 340 8 89516 89666 648 1 wp 104 163 150 161 155 177 356 435 320 422 312 -1.889 0.037419 0.23187 0.56004 FALSE
17 103088 103246 341 8 89364 89523 647 1 wp 173 221 264 274 270 211 698 777 663 589 485 -2.1912 -0.37071 0.59225 0.094944 FALSE
17 103254 103403 342 8 89193 89343 646 1 wp 105 111 140 131 146 106 315 396 287 281 315 -1.9633 -0.12987 0.25227 0.33995 FALSE
17 103409 103568 343 8 89042 89196 645 1 wp 196 242 276 234 221 202 803 715 767 852 680 -2.1786 0.033552 -0.13066 0.76426 FALSE
17 103584 103739 344 8 88889 89029 644 1 wp 162 188 269 222 236 235 513 541 527 731 467 -1.8585 0.23192 -0.026493 0.96021 FALSE
17 103935 104075 346 8 88535 88674 642 1 wp 101 213 187 182 170 174 124 120 156 147 125 -0.1787 0.051282 0.05209 0.89506 FALSE
17 104081 104234 347 8 88382 88530 641 1 wp 155 253 261 230 267 194 100 103 163 137 104 0.36546 0.0093157 0.061115 0.87677 FALSE
17 104517 104689 349 8 87935 88067 639 1 wp 117 170 168 153 148 193 63 67 66 69 75 0.73037 0.16017 -0.0085057 0.98002 FALSE
17 104857 105008 351 8 87616 87753 637 1 wp 81 132 122 130 101 131 197 139 215 266 208 -1.2306 0.38011 -0.23624 0.65703 FALSE
17 105011 105143 352 8 87469 87596 636 1 wp 55 122 110 108 116 107 322 246 287 510 350 -2.0944 0.619 -0.37747 0.56667 FALSE
17 105164 105300 353 8 87288 87446 635 1 wp 70 145 150 149 147 146 503 370 540 630 396 -2.4848 0.14921 0.17249 0.81149 FALSE
17 105475 105631 355 8 86973 87134 633 1 wp 127 198 224 183 211 148 253 280 245 331 205 -1.001 0.09933 -0.090567 0.84147 FALSE
17 105915 106071 358 8 86541 86694 631 1 wp 153 277 293 243 235 250 124 96 119 120 138 0.57678 0.19292 -0.14135 0.67528 FALSE
17 106108 106243 359 8 86378 86519 630 1 wp 114 193 210 236 230 195 91 110 109 118 161 0.24573 0.44822 -0.063493 0.803 FALSE
17 106251 106385 360 8 86238 86372 629 1 wp 115 189 219 163 148 128 259 263 287 249 233 -1.1353 -0.13994 -0.078429 0.77943 FALSE
17 106401 106554 361 8 86063 86222 628 1 wp 133 208 229 209 211 224 979 895 1035 1506 820 -2.8625 0.30875 -0.092366 0.90804 FALSE
17 106880 107040 364 8 85588 85723 625 1 wp 118 150 164 191 165 144 521 611 491 721 509 -2.3902 0.23516 -0.0056466 0.9906 FALSE
17 107056 107192 365 8 85429 85563 624 1 wp 158 136 205 166 174 159 341 469 284 317 331 -1.6026 -0.13056 0.15467 0.57928 FALSE
17 107204 107362 366 8 85269 85419 623 1 wp 161 286 316 243 242 231 828 671 874 933 529 -2.1619 -0.076736 0.027637 0.96796 FALSE
17 107365 107515 367 8 85110 85254 622 1 wp 141 232 226 193 218 200 487 555 526 454 356 -1.8775 -0.32893 0.38516 0.23925 FALSE
17 107503 107635 368 8 84990 85119 621 1 wp 113 187 224 205 200 184 466 431 497 462 294 -1.9305 -0.2596 0.4712 0.35307 FALSE
17 107643 107800 369 8 84828 84978 620 1 wp 122 141 209 176 175 167 363 380 356 270 217 -1.7227 -0.55659 0.72933 0.0089177 FALSE
17 107810 107976 370 8 84658 84815 618 1 wp 104 155 184 137 166 166 341 331 388 303 239 -1.7681 -0.35468 0.47806 0.22225 FALSE
17 107943 108097 371 8 84534 84650 617 1 wp 112 164 153 142 163 150 242 265 266 152 147 -1.3323 -0.76157 0.86609 0.00061812 FALSE
17 108121 108279 373 8 84345 84504 616 1 wp 134 187 193 159 164 178 330 300 299 289 222 -1.3503 -0.2485 0.24055 0.52302 FALSE
17 108290 108438 374 8 84187 84333 615 1 wp 193 176 230 191 210 183 217 235 218 204 183 -0.6423 -0.17815 0.15813 0.53066 FALSE
17 108458 108592 376 8 84016 84176 614 1 wp 209 110 158 192 180 194 32 92 47 46 66 1.0808 0.031615 0.20659 0.71669 FALSE
17 108873 109025 378 8 83608 83754 612 1 wp 188 278 304 221 284 179 49 86 66 43 86 1.4635 -0.038191 -0.11324 0.74095 FALSE
17 109038 109206 379 8 83428 83587 611 1 wp 169 226 245 238 221 206 180 175 147 132 187 -0.1386 -0.0618 0.14042 0.57376 FALSE
17 109197 109348 380 8 83280 83431 610 1 wp 129 124 155 125 145 121 173 194 148 150 206 -0.81276 0.067264 -0.11237 0.65598 FALSE
17 109359 109501 381 8 83133 83271 609 1 wp 134 239 267 228 231 209 610 520 570 728 451 -1.9304 0.093928 0.0093527 0.98756 FALSE
17 109511 109663 382 8 82968 83116 608 1 wp 122 144 199 179 159 165 487 436 468 525 368 -2.0934 -0.021721 0.17445 0.72486 FALSE
17 109680 109836 383 8 82796 82948 607 1 wp 118 218 278 243 240 213 461 396 551 504 289 -1.7336 -0.20537 0.43909 0.47848 FALSE
17 109856 109998 384 8 82633 82792 606 1 wp 87 164 172 143 132 145 266 224 292 265 169 -1.4066 -0.23256 0.26686 0.61662 FALSE
17 110023 110162 385 8 82469 82606 605 1 wp 145 160 201 195 175 200 260 211 264 217 177 -1.0445 -0.29683 0.49994 0.18875 FALSE
17 110174 110314 386 8 82328 82458 604 1 wp 167 213 239 199 271 222 195 196 192 170 119 -0.40482 -0.39179 0.57556 0.050698 FALSE
17 110515 110675 387 8 81973 82115 603 1 wp 142 197 180 177 162 170 23 24 47 40 45 1.983 0.4535 -0.4639 0.20321 FALSE
17 110985 111180 391 8 81488 81644 600 1 wp 133 210 232 197 198 170 75 86 84 102 93 0.73889 0.28447 -0.28011 0.30088 FALSE
17 112559 112706 412 8 79910 80068 581 1 wp 116 199 220 241 205 217 875 776 959 993 698 -2.8043 -0.010946 0.36273 0.52366 FALSE
17 112923 113096 415 8 79543 79687 579 1 wp 188 117 190 137 168 142 67 109 64 30 93 0.59741 -0.37835 0.23868 0.61597 FALSE
17 113185 113339 416 8 79290 79445 578 1 wp 203 212 273 217 231 224 61 83 79 106 92 1.1465 0.4483 -0.45685 0.083315 FALSE
17 113368 113494 417 8 79139 79283 577 1 wp 152 225 256 243 243 226 94 124 100 86 121 0.50815 -0.014412 0.21536 0.40203 FALSE
17 113690 113846 419 8 78792 78940 575 1 wp 188 199 248 219 214 208 226 331 250 200 307 -0.8156 -0.066069 0.10289 0.69545 FALSE
17 113844 113981 420 8 78653 78785 574 1 wp 155 199 234 193 220 188 642 586 584 811 629 -2.1263 0.28271 -0.22411 0.62468 FALSE
17 114004 114158 421 8 78493 78626 573 1 wp 171 178 207 164 177 175 448 587 427 459 516 -1.862 0.031607 -0.1202 0.71086 FALSE
17 114164 114300 422 8 78332 78464 572 1 wp 190 210 269 232 234 188 476 655 464 476 539 -1.7282 -0.033458 0.022472 0.94679 FALSE
17 114491 114647 424 8 78001 78127 570 1 wp 210 189 238 177 182 189 205 353 261 160 205 -0.81827 -0.54616 0.34702 0.17662 FALSE
17 114659 114787 425 8 77848 77979 569 1 wp 199 244 253 251 270 233 326 421 333 341 272 -1.1041 -0.1859 0.31647 0.28483 FALSE
17 114817 114964 427 8 77672 77838 568 1 wp 146 158 209 173 175 157 185 285 215 173 204 -0.8904 -0.24325 0.24637 0.32416 FALSE
17 115116 115256 429 8 77378 77517 566 1 wp 186 205 214 247 248 165 262 377 294 290 242 -1.086 -0.1777 0.30541 0.2622 FALSE
17 115284 115414 430 8 77218 77368 565 1 wp 181 159 217 227 207 191 192 266 192 204 199 -0.69107 -0.066176 0.24996 0.32042 FALSE
17 115422 115580 432 8 77066 77232 564 1 wp 188 142 174 175 203 142 121 194 110 110 135 -0.19605 -0.17129 0.21133 0.49604 FALSE
17 115592 115750 434 8 76884 77036 562 1 wp 214 203 282 237 234 251 326 339 378 282 211 -1.0702 -0.46229 0.53799 0.093538 FALSE
17 116084 116236 439 8 76411 76544 556 1 wp 151 138 194 122 147 116 109 147 100 68 84 -0.032836 -0.61492 0.30718 0.2862 FALSE
17 116266 116420 441 8 76196 76360 554 1 wp 160 149 217 157 163 181 138 181 152 133 125 -0.32083 -0.24949 0.21032 0.40536 FALSE
17 116429 116588 442 8 76062 76200 552 1 wp 167 203 230 183 191 171 192 259 207 128 127 -0.608 -0.74872 0.63169 0.012286 FALSE
17 116596 116742 445 8 75889 76040 550 1 wp 165 133 188 180 176 130 81 146 92 87 88 0.15029 -0.23664 0.24675 0.37386 FALSE
17 117155 117312 450 8 75339 75477 544 1 wp 250 276 345 242 253 233 160 218 222 112 129 0.056952 -0.70667 0.47252 0.06809 FALSE
17 117329 117478 451 8 75177 75283 542 1 wp 163 177 207 183 210 196 79 117 88 70 49 0.47688 -0.62514 0.75249 0.0079544 FALSE
17 117496 117654 452 8 74976 75134 541 1 wp 262 255 284 279 293 233 86 121 103 70 89 0.90658 -0.35352 0.36661 0.16172 FALSE
17 117685 117832 453 8 74797 74945 540 1 wp 234 96 150 65 94 69 5 10 1 0 3 4.5241 -1.8073 0.7 0.64992 FALSE
17 117974 118139 454 8 74493 74651 539 1 wp 204 194 255 186 172 234 41 46 46 29 37 1.8149 -0.40949 0.30078 0.441 FALSE
17 118144 118292 455 8 74342 74488 538 1 wp 144 232 242 170 223 227 84 75 103 82 86 0.73289 -0.045915 0.08763 0.8106 FALSE
17 118302 118455 456 8 74180 74328 537 1 wp 148 207 252 193 243 199 119 113 131 85 97 0.24059 -0.39829 0.49451 0.05671 FALSE
17 118465 118615 457 8 74021 74163 536 1 wp 165 237 305 206 230 191 236 259 223 207 229 -0.52281 -0.11363 -0.023149 0.92843 FALSE
17 118631 118761 458 8 73869 74005 535 1 wp 131 198 197 137 203 179 377 340 369 429 413 -1.5447 0.23373 -0.22698 0.47655 FALSE
17 118797 118943 459 8 73726 73861 534 1 wp 128 160 211 180 170 148 413 438 448 694 439 -1.8842 0.43492 -0.40425 0.49807 FALSE
17 118943 119099 460 8 73565 73710 533 1 wp 140 115 180 189 173 139 194 236 178 309 277 -0.96266 0.5695 -0.34645 0.18803 FALSE
17 119108 119292 461 8 73377 73513 532 1 wp 169 103 154 91 142 74 17 39 19 8 34 2.083 -0.24124 -0.24813 0.72086 FALSE
17 119376 119530 462 8 73101 73251 531 1 wp 163 261 295 219 183 276 70 79 96 85 69 1.0499 -0.053697 0.022851 0.96002 FALSE
17 119534 119692 463 8 72940 73099 530 1 wp 134 209 257 249 228 203 57 59 72 69 72 1.1719 0.18948 0.027409 0.92269 FALSE
17 119705 119861 464 8 72772 72926 529 1 wp 215 219 290 260 247 251 111 129 114 109 138 0.5493 0.084098 0.008591 0.9729 FALSE
17 119872 120033 465 8 72600 72759 528 1 wp 102 92 134 103 118 105 112 134 109 73 124 -0.59541 -0.25577 0.27091 0.37463 FALSE
17 120028 120180 466 8 72455 72596 527 1 wp 156 227 263 207 231 180 370 442 446 416 346 -1.4562 -0.10166 0.066129 0.83023 FALSE
17 120192 120348 467 8 72312 72444 526 1 wp 166 158 196 162 151 166 230 318 242 240 270 -1.0703 -0.014782 -0.082911 0.74556 FALSE
17 120354 120490 468 8 72143 72277 525 1 wp 117 156 177 183 152 146 209 289 253 215 178 -1.2183 -0.30725 0.42882 0.088285 FALSE
17 120828 120973 471 8 71661 71805 520 1 wp 164 142 217 194 219 175 81 135 113 84 91 0.19567 -0.29093 0.48182 0.071538 FALSE
17 121933 122108 483 8 70520 70697 507 1 wp 154 162 214 191 197 195 133 178 164 130 119 -0.32255 -0.31288 0.47785 0.057991 FALSE
17 122117 122262 484 8 70345 70512 505 1 wp 188 210 275 248 264 225 136 149 166 140 96 0.085366 -0.3141 0.47101 0.062533 FALSE
17 122557 122676 489 8 69956 70076 502 1 wp 127 127 164 169 147 133 93 111 83 94 84 0.064933 -0.070286 0.19305 0.50838 FALSE
17 122623 122771 490 8 69864 70006 501 1 wp 156 151 193 196 150 166 117 148 103 69 87 -0.03023 -0.62846 0.68443 0.012126 FALSE
17 123047 123193 496 8 69396 69548 495 1 wp 158 130 183 149 126 117 94 130 98 65 94 0.080218 -0.41127 0.16209 0.57861 FALSE
17 123217 123370 498 8 69268 69434 494 1 wp 136 172 250 207 186 228 127 176 154 157 127 -0.20634 -0.058239 0.26211 0.36413 FALSE
17 123385 123546 500 8 69089 69250 492 1 wp 196 176 219 200 194 193 88 165 143 89 109 0.11879 -0.38139 0.38722 0.13261 FALSE
17 123610 123756 501 8 68878 69017 490 1 wp 174 90 142 137 140 83 24 74 43 32 55 1.1198 -0.063945 -0.13244 0.8388 FALSE
17 123790 123932 503 8 68700 68860 489 1 wp 131 145 180 156 148 128 110 159 130 114 171 -0.28222 0.11903 -0.17569 0.49744 FALSE
17 123940 124098 504 8 68533 68694 488 1 wp 230 174 227 169 193 198 104 145 130 120 150 0.27472 0.11965 -0.28034 0.29606 FALSE
17 124128 124272 505 8 68384 68528 487 1 wp 135 166 228 179 194 192 82 73 97 93 109 0.56503 0.27614 -0.14352 0.59695 FALSE
17 124287 124433 507 8 68178 68375 486 1 wp 187 79 154 150 150 115 14 27 15 17 29 2.4804 0.3316 -0.362 0.63215 FALSE
17 124449 124607 508 8 68029 68179 485 1 wp 200 202 269 195 249 162 35 38 43 32 49 2.047 0.079422 -0.21102 0.5153 FALSE
17 124693 124835 509 8 67810 67929 484 1 wp 190 133 182 118 160 132 60 112 60 41 68 0.68611 -0.4713 0.17326 0.68078 FALSE
17 124843 124995 510 8 67662 67790 483 1 wp 195 207 239 193 208 183 168 248 218 199 229 -0.45225 0.048039 -0.16622 0.50918 FALSE
17 125024 125165 513 8 67461 67604 481 1 wp 178 170 201 193 186 169 260 312 257 217 288 -1.0655 -0.11334 0.12324 0.6345 FALSE
17 125121 125250 514 8 67383 67512 480 1 wp 99 106 145 129 140 119 279 255 245 203 264 -1.6532 -0.14889 0.32375 0.2313 FALSE
17 125363 125531 516 8 67116 67270 477 1 wp 124 238 273 224 201 184 674 618 683 716 526 -2.1595 -0.053335 0.038468 0.93569 FALSE
17 125541 125696 517 8 66935 67096 476 1 wp 161 212 224 213 197 208 637 536 624 623 538 -2.0914 -0.028048 0.10362 0.80497 FALSE
17 125877 126033 519 8 66598 66746 474 1 wp 173 240 288 263 198 206 368 279 313 328 277 -0.97149 -0.066918 0.030198 0.94153 FALSE
17 126050 126195 520 8 66440 66588 473 1 wp 182 276 261 241 243 232 254 158 213 193 196 -0.31167 -0.10463 0.12074 0.76415 FALSE
17 126198 126357 521 8 66286 66432 472 1 wp 178 202 272 223 270 196 78 97 95 66 128 0.78358 0.11396 -0.0096842 0.97042 FALSE
17 126654 126819 522 8 65835 65955 471 1 wp 296 232 303 201 277 201 19 42 44 17 58 2.5324 0.099051 -0.38951 0.38109 FALSE
17 127000 127151 524 8 65482 65649 469 1 wp 170 241 288 216 263 205 88 97 102 101 112 0.78948 0.17471 -0.17686 0.49178 FALSE
17 127483 127634 528 8 65009 65147 466 1 wp 110 143 194 169 161 207 451 550 458 627 476 -2.2033 0.22856 0.087478 0.82861 FALSE
17 127636 127794 529 8 64839 64996 465 1 wp 132 200 232 201 163 202 507 624 478 580 402 -2.0035 -0.073322 0.12268 0.77257 FALSE
17 127806 127964 530 8 64693 64827 464 1 wp 168 198 259 200 226 184 635 731 609 809 477 -2.1522 0.024491 -0.030554 0.95662 FALSE
17 127950 128108 532 8 64527 64681 463 1 wp 170 145 184 157 176 154 395 482 446 413 339 -1.8773 -0.19029 0.16595 0.58315 FALSE
17 128122 128256 533 8 64388 64516 462 1 wp 144 145 193 159 153 143 230 319 258 223 280 -1.2188 -0.071555 0.011945 0.96262 FALSE
17 128268 128414 534 8 64218 64372 461 1 wp 155 144 190 171 181 144 206 339 225 247 232 -1.1155 -0.050649 0.086624 0.73261 FALSE
17 128391 128542 536 8 64092 64242 460 1 wp 107 197 202 172 198 159 213 304 242 210 189 -1.0679 -0.30116 0.39509 0.11778 FALSE
17 128743 128893 541 8 63744 63892 456 1 wp 196 246 272 277 262 218 346 401 357 335 246 -1.1116 -0.29786 0.40052 0.17731 FALSE
17 128912 129064 542 8 63578 63716 455 1 wp 182 196 287 219 203 219 347 486 411 432 259 -1.3905 -0.19792 0.18575 0.67101 FALSE
17 129058 129198 543 8 63411 63577 454 1 wp 151 129 177 178 194 169 194 308 244 292 199 -1.1681 0.045656 0.21321 0.58949 FALSE
17 129216 129377 545 8 63265 63424 453 1 wp 139 154 172 166 180 149 124 286 174 130 139 -0.76876 -0.4724 0.5761 0.13864 FALSE
17 129377 129526 546 8 63126 63286 451 1 wp 149 141 210 185 196 158 183 319 200 192 191 -0.95532 -0.23932 0.37214 0.16328 FALSE
17 129528 129668 547 8 62964 63100 450 1 wp 161 192 193 162 191 190 263 363 293 298 241 -1.2165 -0.13814 0.14787 0.57789 FALSE
17 130448 130607 557 8 62057 62184 438 1 wp 150 137 189 161 158 132 133 198 129 113 124 -0.4183 -0.33548 0.27599 0.28528 FALSE
17 130605 130749 558 8 61886 62021 436 1 wp 163 175 230 161 158 164 126 214 106 99 118 -0.11273 -0.41024 0.20606 0.48969 FALSE
17 130788 130950 560 8 61689 61844 435 1 wp 131 162 208 204 189 179 183 236 220 198 152 -0.83845 -0.24244 0.46423 0.063518 FALSE
17 130915 131075 561 8 61577 61741 434 1 wp 125 131 166 154 183 158 123 166 118 186 146 -0.42123 0.33772 -0.08562 0.75426 FALSE
17 131114 131238 562 8 61387 61521 433 1 wp 149 183 197 251 233 205 178 196 184 237 204 -0.55904 0.27716 0.12155 0.62772 FALSE
17 131803 131957 568 8 60678 60829 429 1 wp 182 179 254 183 198 190 29 44 58 31 58 1.7465 0.037915 -0.11607 0.71985 FALSE
17 132257 132408 570 8 60224 60358 427 1 wp 183 163 180 176 197 114 33 46 25 18 47 1.8884 -0.084837 -0.03738 0.93147 FALSE
17 132422 132564 571 8 60069 60205 426 1 wp 197 184 221 230 238 171 105 131 132 127 146 0.23782 0.17638 -0.083698 0.73907 FALSE
17 132588 132726 572 8 59908 60040 425 1 wp 177 171 187 158 183 155 112 223 128 110 187 -0.22868 -0.022811 -0.080397 0.81677 FALSE
17 132733 132889 573 8 59745 59896 424 1 wp 173 214 276 217 252 221 411 541 468 435 502 -1.5862 0.011652 0.078677 0.8104 FALSE
17 132905 133037 574 8 59601 59728 423 1 wp 156 198 204 214 229 163 455 598 456 449 485 -1.9052 -0.074599 0.20366 0.5339 FALSE
17 133070 133192 575 8 59419 59561 422 1 wp 162 264 297 258 248 263 528 616 513 648 530 -1.6927 0.13349 -0.0029048 0.99331 FALSE
17 133218 133350 576 8 59280 59417 421 1 wp 98 118 174 146 139 135 246 339 263 256 249 -1.6088 -0.12491 0.26983 0.29107 FALSE
17 133521 133679 578 8 58981 59114 418 1 wp 123 237 231 201 221 203 602 636 706 606 350 -2.2218 -0.3889 0.5054 0.34857 FALSE
17 133896 134042 582 8 58590 58744 413 1 wp 166 175 219 193 208 194 321 377 374 307 240 -1.4206 -0.34743 0.4579 0.101 FALSE
17 134066 134216 583 8 58407 58562 412 1 wp 169 250 282 229 261 207 431 402 447 500 298 -1.3764 -0.054016 0.074646 0.88519 FALSE
17 134266 134410 584 8 58229 58364 411 1 wp 162 221 224 200 224 222 317 358 306 307 225 -1.174 -0.25498 0.36891 0.2291 FALSE
17 134418 134557 585 8 58079 58213 410 1 wp 227 140 194 173 185 120 31 97 35 22 62 1.389 -0.33002 0.08128 0.89574 FALSE
17 134660 134819 586 8 57822 57970 409 1 wp 122 162 183 170 142 167 35 28 40 38 55 1.6833 0.43982 -0.37076 0.32012 FALSE
17 134828 134991 587 8 57649 57806 408 1 wp 136 159 200 199 162 189 49 39 55 86 71 1.2935 0.74149 -0.5571 0.070831 FALSE
17 134995 135157 588 8 57476 57620 407 1 wp 133 243 289 235 258 229 112 96 103 154 183 0.58054 0.70858 -0.5461 0.058085 FALSE
17 135174 135322 589 8 57315 57457 406 1 wp 149 213 234 243 218 209 167 123 146 274 296 -0.05464 0.97757 -0.78114 0.0018481 FALSE
17 135322 135472 590 8 57143 57285 405 1 wp 87 117 150 184 156 156 189 156 157 475 403 -1.0182 1.4121 -0.88777 0.03875 FALSE
17 135678 135845 592 8 56801 56959 402 1 wp 160 192 260 226 244 209 356 348 317 431 399 -1.2414 0.31034 -0.12771 0.66881 FALSE
17 135852 136015 593 8 56615 56761 400 1 wp 169 110 194 146 137 117 64 132 68 53 109 0.39672 -0.091253 -0.13545 0.76128 FALSE
17 136028 136188 594 8 56453 56605 399 1 wp 127 158 163 139 141 167 91 102 84 84 119 0.21676 0.15064 -0.12873 0.65051 FALSE
17 136196 136346 595 8 56287 56431 398 1 wp 195 235 278 247 276 213 77 71 85 83 120 1.1116 0.39212 -0.31595 0.226 FALSE
17 136352 136512 596 8 56128 56278 397 1 wp 147 177 203 176 169 167 36 37 39 54 62 1.7493 0.65409 -0.67134 0.046416 FALSE
17 136737 136879 598 8 55733 55893 395 1 wp 116 156 159 149 168 157 26 19 35 41 36 1.9355 0.54539 -0.38641 0.34523 FALSE
17 136885 137039 599 8 55595 55749 394 1 wp 147 204 239 176 191 167 19 24 35 41 49 2.4275 0.81029 -0.92413 0.0094077 FALSE
17 137145 137289 600 8 55350 55490 393 1 wp 201 196 252 217 235 204 27 29 26 60 82 2.5062 1.394 -1.36 1.1731e-05 FALSE
17 138724 138860 612 8 53775 53911 379 1 wp 156 162 238 206 194 179 224 286 197 198 285 -0.83051 0.053914 0.035658 0.88821 FALSE
17 139042 139209 614 8 53444 53590 377 1 wp 162 253 269 211 205 256 137 146 141 113 151 0.19609 -0.08798 0.10238 0.72384 FALSE
17 139216 139366 615 8 53270 53411 376 1 wp 203 191 246 205 197 183 61 93 73 77 82 1.0271 0.10436 -0.21612 0.43205 FALSE
17 139384 139537 616 8 53111 53239 375 1 wp 210 235 267 199 211 199 64 89 81 100 102 1.1325 0.40336 -0.60918 0.02066 FALSE
17 139818 139970 618 8 52662 52818 372 1 wp 158 230 243 220 210 212 316 370 334 306 236 -1.1793 -0.2867 0.34029 0.22403 FALSE
17 140276 140423 625 8 52207 52365 365 1 wp 113 154 184 159 181 183 514 619 520 462 437 -2.3635 -0.25992 0.50978 0.12175 FALSE
17 140585 140737 630 8 51891 52048 360 1 wp 140 201 240 252 241 203 848 1066 884 984 726 -2.7587 -0.074934 0.36701 0.34875 FALSE
17 140894 141043 633 8 51533 51702 356 1 wp 109 122 142 164 153 158 431 606 424 425 433 -2.4372 -0.14252 0.51438 0.10036 FALSE
17 141071 141209 634 8 51426 51557 355 1 wp 148 138 169 147 175 167 492 719 466 378 496 -2.3394 -0.32487 0.44552 0.17351 FALSE
17 141221 141375 635 8 51254 51402 354 1 wp 173 218 267 198 196 191 677 892 667 773 662 -2.2464 -0.0085862 -0.12898 0.71816 FALSE
17 141380 141511 636 8 51097 51239 353 1 wp 130 215 229 218 164 194 920 927 873 1273 868 -2.7475 0.28182 -0.2367 0.67775 FALSE
17 141681 141852 638 8 50771 50945 351 1 wp 110 164 205 174 145 226 854 660 881 1173 881 -2.8498 0.38281 -0.13616 0.82648 FALSE
17 141865 142009 639 8 50611 50761 350 1 wp 132 199 227 220 165 197 637 554 614 916 681 -2.2066 0.43621 -0.33456 0.53194 FALSE
17 142026 142165 640 8 50452 50595 349 1 wp 181 229 281 201 260 199 424 498 389 735 601 -1.4124 0.65468 -0.6943 0.060063 FALSE
17 142179 142342 641 8 50279 50437 348 1 wp 120 218 232 177 168 210 197 243 191 297 241 -0.63946 0.39876 -0.3897 0.26202 FALSE
17 142351 142491 642 8 50136 50286 347 1 wp 160 302 327 278 242 251 216 202 253 233 188 -0.28244 -0.06308 0.073601 0.84288 FALSE
17 142502 142654 643 8 49968 50118 346 1 wp 193 261 366 287 239 236 81 91 95 69 100 1.1146 -0.063511 0.0003182 0.99908 FALSE
17 142660 142818 644 8 49806 49960 345 1 wp 161 231 294 221 204 217 65 55 70 61 62 1.3452 -0.027432 -0.026881 0.92636 FALSE
17 142956 143110 645 8 49511 49646 344 1 wp 173 197 252 203 187 187 54 50 66 65 68 1.3771 0.2474 -0.32699 0.26471 FALSE
17 143125 143273 646 8 49349 49497 343 1 wp 127 246 294 229 203 217 111 78 140 111 91 0.48006 -0.11011 0.12509 0.78406 FALSE
17 143279 143435 647 8 49174 49343 342 1 wp 118 204 242 191 183 184 111 105 142 147 122 0.13929 0.19548 -0.16559 0.63917 FALSE
17 143433 143600 648 8 49025 49161 341 1 wp 161 212 239 218 184 172 210 215 184 197 217 -0.48252 0.047075 -0.11528 0.64516 FALSE
17 143613 143773 649 8 48872 49029 340 1 wp 155 213 326 270 244 209 476 415 459 514 454 -1.4895 0.12355 -0.015864 0.96506 FALSE
17 144355 144515 653 8 48118 48274 334 1 wp 189 197 245 191 228 186 188 223 183 203 202 -0.39158 0.062069 -0.10405 0.67802 FALSE
17 144713 144881 655 8 47770 47918 330 1 wp 177 225 250 234 219 169 229 260 221 281 254 -0.60632 0.20913 -0.25991 0.31659 FALSE
17 144902 145052 657 8 47581 47725 328 1 wp 142 147 195 151 151 163 138 146 129 132 165 -0.25809 0.12473 -0.15361 0.54556 FALSE
17 145058 145218 658 8 47410 47548 327 1 wp 182 198 237 199 177 155 174 176 146 161 193 -0.16919 0.11414 -0.31269 0.20695 FALSE
17 145229 145385 659 8 47247 47397 326 1 wp 191 132 189 149 148 135 54 82 56 61 83 0.96012 0.19727 -0.43525 0.18962 FALSE
17 145456 145604 660 8 47017 47169 325 1 wp 174 122 168 127 144 97 36 68 53 20 47 1.1175 -0.62792 0.28876 0.51417 FALSE
17 147283 147445 681 8 45190 45361 308 1 wp 138 162 219 197 184 165 16 33 26 75 58 2.3109 1.4588 -1.3546 9.0446e-05 FALSE
17 148431 148591 683 8 44041 44200 306 1 wp 108 221 227 198 174 179 244 287 248 314 140 -0.98772 -0.12225 0.15346 0.79332 FALSE
17 148592 148748 684 8 43916 44051 305 1 wp 143 186 216 159 144 135 148 199 166 150 112 -0.39298 -0.34093 0.051651 0.83794 FALSE
17 151287 151425 695 8 41175 41336 297 1 wp 158 187 204 191 167 179 31 45 27 64 68 1.9461 0.97672 -0.98677 0.0025461 FALSE
17 151452 151584 697 8 41044 41194 296 1 wp 150 198 227 206 181 188 45 63 45 60 97 1.4316 0.64028 -0.61118 0.038401 FALSE
17 152233 152392 706 8 40230 40406 289 1 wp 118 161 231 222 181 189 396 378 397 1326 696 -1.7214 1.425 -1.1584 0.2648 FALSE
17 153244 153358 718 8 39266 39380 275 1 wp 72 96 128 92 82 111 275 293 300 220 163 -2.0563 -0.55883 0.55254 0.12842 FALSE
17 153611 153737 722 8 38872 39000 272 1 wp 145 103 124 118 110 100 44 87 67 27 53 0.47395 -0.69968 0.51334 0.22297 FALSE
17 153953 154103 725 8 38527 38672 270 1 wp 144 149 186 149 187 160 137 166 131 103 108 -0.335 -0.42769 0.49856 0.055654 FALSE
17 155011 155139 735 8 37487 37613 255 1 wp 132 169 180 175 175 165 412 620 420 391 384 -2.0581 -0.27466 0.3946 0.20489 FALSE
17 155319 155464 737 8 37140 37299 252 1 wp 122 124 173 145 163 139 251 373 263 330 364 -1.555 0.26832 -0.14934 0.57237 FALSE
17 155624 155778 739 8 36851 36995 249 1 wp 127 105 162 157 133 146 180 206 168 164 216 -0.97404 0.057491 0.11503 0.64544 FALSE
17 155966 156108 741 8 36521 36660 247 1 wp 158 232 252 280 220 212 79 77 89 102 115 0.89617 0.42567 -0.24962 0.33783 FALSE
17 156114 156277 742 8 36349 36506 246 1 wp 187 241 303 251 286 206 71 62 73 66 98 1.3278 0.26137 -0.21238 0.42844 FALSE
17 156572 156708 744 8 35923 36049 244 1 wp 132 204 247 171 208 187 429 346 347 408 288 -1.4654 -0.075875 0.075202 0.881 FALSE
17 156716 156873 745 8 35755 35909 243 1 wp 81 191 177 194 147 160 419 341 396 506 334 -1.8857 0.15485 0.045607 0.93877 FALSE
17 157153 157272 749 8 35357 35477 240 1 wp 93 151 199 175 170 121 206 223 215 343 333 -1.0463 0.68069 -0.57216 0.024299 FALSE
17 157285 157443 750 8 35185 35344 239 1 wp 110 220 229 152 159 184 182 148 246 345 252 -0.57032 0.65749 -0.78185 0.16061 FALSE
17 157453 157597 751 8 35030 35172 238 1 wp 93 173 211 168 150 155 113 89 109 145 123 0.090152 0.38709 -0.34873 0.35519 FALSE
17 157606 157766 752 8 34861 35018 237 1 wp 75 158 159 176 166 166 52 36 68 70 61 0.80628 0.342 0.073349 0.8615 FALSE
17 157771 157915 753 8 34713 34857 236 1 wp 162 197 243 200 193 173 44 35 67 52 66 1.5434 0.2831 -0.34537 0.26103 FALSE
17 158072 158228 754 8 34407 34562 235 1 wp 145 192 206 185 160 161 35 49 60 59 54 1.434 0.26496 -0.34287 0.29078 FALSE
17 158238 158374 755 8 34256 34392 234 1 wp 135 189 259 211 192 196 67 81 78 93 98 0.8681 0.36759 -0.28587 0.29282 FALSE
17 158410 158551 756 8 34081 34219 233 1 wp 159 195 209 191 188 203 134 136 147 134 178 -0.052248 0.17571 -0.10409 0.67627 FALSE
17 158569 158723 757 8 33909 34060 232 1 wp 127 190 206 177 147 200 279 220 226 278 319 -0.9803 0.30635 -0.26262 0.44033 FALSE
17 158714 158876 758 8 33760 33915 231 1 wp 96 140 184 164 134 153 287 310 287 401 431 -1.5769 0.51825 -0.37197 0.17293 FALSE
17 158877 159023 759 8 33607 33754 230 1 wp 94 167 164 162 117 181 713 503 610 784 495 -2.6242 0.09702 0.064856 0.92966 FALSE
17 159034 159196 760 8 33435 33593 229 1 wp 110 171 194 175 174 219 978 854 957 1126 726 -3.0682 0.029997 0.27667 0.66284 FALSE
17 159509 159657 763 8 32976 33114 226 1 wp 82 135 161 162 143 177 546 492 602 604 355 -2.638 -0.14845 0.55195 0.3905 FALSE
17 159698 159852 764 8 32780 32935 225 1 wp 128 262 297 250 204 205 745 632 742 847 430 -2.1553 -0.099472 0.090265 0.90022 FALSE
17 160237 160380 770 8 32264 32391 219 1 wp 111 218 270 199 204 227 226 222 201 233 157 -0.63721 -0.10915 0.24253 0.5642 FALSE
17 160433 160561 771 8 32067 32216 217 1 wp 141 184 227 216 175 170 157 145 130 148 120 -0.14601 -0.076423 0.13048 0.64803 FALSE
17 160838 160996 773 8 31633 31793 215 1 wp 170 217 276 203 191 179 63 60 108 49 56 1.0156 -0.54445 0.3666 0.24399 FALSE
17 161037 161185 774 8 31471 31613 214 1 wp 170 260 281 239 253 195 82 95 125 63 63 0.74057 -0.65582 0.63107 0.033589 FALSE
17 161196 161358 775 8 31268 31427 213 1 wp 183 139 183 172 190 135 24 31 23 19 41 2.234 0.2168 -0.24043 0.55063 FALSE
17 161544 161699 778 8 30927 31073 211 1 wp 185 287 318 218 276 219 44 36 43 31 63 2.1809 0.19135 -0.30923 0.37373 FALSE
17 161739 161918 779 8 30714 30866 210 1 wp 134 189 209 191 173 204 35 47 51 35 50 1.5151 -0.04348 0.17247 0.60749 FALSE
17 161922 162068 780 8 30562 30709 209 1 wp 103 188 216 163 160 164 41 43 50 38 33 1.4122 -0.30675 0.29464 0.46007 FALSE
17 162073 162216 781 8 30416 30555 208 1 wp 151 220 264 215 253 188 60 58 52 44 70 1.4045 0.017771 0.058122 0.84295 FALSE
17 162624 162780 784 8 29851 30004 205 1 wp 183 148 179 147 169 144 83 104 108 46 99 0.32517 -0.44005 0.29521 0.35887 FALSE
17 162798 162952 785 8 29678 29837 204 1 wp 174 181 217 187 167 194 180 218 212 141 181 -0.5711 -0.31992 0.2823 0.2582 FALSE
17 162962 163110 786 8 29518 29668 203 1 wp 169 217 287 202 200 223 404 389 415 517 413 -1.3535 0.2367 -0.2992 0.42576 FALSE
17 163126 163288 787 8 29368 29499 202 1 wp 148 125 168 158 131 141 130 215 146 200 211 -0.6145 0.36983 -0.38784 0.119 FALSE
17 163300 163438 788 8 29191 29326 201 1 wp 161 168 233 170 171 195 188 240 216 239 216 -0.68118 0.11917 -0.15309 0.54149 FALSE
17 163629 163777 790 8 28856 28998 199 1 wp 198 119 149 135 172 132 45 102 50 45 91 0.83676 0.083974 -0.18916 0.73288 FALSE
17 163797 163953 791 8 28686 28827 198 1 wp 191 162 194 176 165 119 86 127 113 127 130 0.28579 0.27501 -0.52328 0.044816 FALSE
17 163973 164125 792 8 28502 28655 197 1 wp 213 283 353 270 303 234 244 256 258 262 210 -0.33647 -0.066249 0.022096 0.93585 FALSE
17 164131 164287 793 8 28364 28496 196 1 wp 187 124 176 158 178 110 17 52 30 12 34 1.8755 -0.49123 0.35363 0.52103 FALSE
17 164849 165005 797 8 27620 27778 190 1 wp 223 174 248 237 217 192 154 191 154 122 176 -0.10054 -0.14253 0.15764 0.52787 FALSE
17 165020 165176 798 8 27470 27604 189 1 wp 177 146 201 114 186 150 171 224 145 114 195 -0.50813 -0.20751 0.002554 0.99376 FALSE
17 165186 165328 799 8 27303 27449 188 1 wp 167 185 239 206 205 194 343 390 351 363 361 -1.3635 0.029795 0.031562 0.91386 FALSE
17 165363 165521 802 8 27112 27267 185 1 wp 135 143 185 157 189 182 254 327 252 239 245 -1.3252 -0.16549 0.38214 0.13689 FALSE
17 165538 165654 804 8 26947 27097 184 1 wp 121 185 189 188 247 229 296 300 296 414 398 -1.3433 0.47223 -0.019649 0.94481 FALSE
17 165861 166034 807 8 26590 26762 181 1 wp 150 156 173 173 172 155 99 138 97 110 141 0.055695 0.19936 -0.12411 0.63641 FALSE
17 166064 166195 808 8 26437 26563 180 1 wp 159 254 290 242 233 227 127 130 133 157 136 0.34966 0.19966 -0.16527 0.52667 FALSE
17 166203 166359 809 8 26258 26419 179 1 wp 195 265 277 252 195 232 84 70 87 80 100 1.1188 0.17015 -0.26085 0.35923 FALSE
17 166501 166663 810 8 25966 26127 178 1 wp 202 183 258 213 200 202 28 39 25 39 44 2.3314 0.4659 -0.5058 0.13039 FALSE
17 166674 166829 811 8 25819 25951 177 1 wp 180 128 176 133 154 144 13 35 28 29 43 2.2262 0.53968 -0.69967 0.10592 FALSE
17 166839 166972 812 8 25665 25795 176 1 wp 90 169 190 172 161 156 24 49 44 59 76 1.4532 0.82194 -0.65693 0.064998 FALSE
17 167000 167149 813 8 25481 25627 175 1 wp 103 157 158 150 122 153 78 60 70 126 91 0.50366 0.67124 -0.61376 0.12806 FALSE
17 167153 167316 814 8 25313 25457 174 1 wp 124 172 236 159 171 144 165 195 171 192 204 -0.49563 0.18742 -0.31647 0.20072 FALSE
17 167511 167658 816 8 24970 25112 172 1 wp 184 209 266 216 243 191 175 219 197 131 163 -0.3268 -0.40181 0.40482 0.10766 FALSE
17 168075 168231 822 8 24394 24542 165 1 wp 179 165 209 173 196 159 115 181 158 80 130 -0.18137 -0.5078 0.45467 0.076117 FALSE
17 168236 168394 823 8 24226 24388 163 1 wp 139 130 154 161 160 144 80 130 106 83 78 -0.040103 -0.34795 0.49671 0.085646 FALSE
17 168898 169042 829 8 23593 23725 155 1 wp 166 153 219 176 160 186 116 176 152 116 121 -0.19752 -0.28682 0.2729 0.28358 FALSE
17 169049 169205 831 8 23418 23573 153 1 wp 125 178 214 163 190 191 182 221 215 127 138 -0.74942 -0.61315 0.72274 0.004019 FALSE
17 169213 169373 832 8 23264 23406 152 1 wp 162 154 211 163 139 107 103 176 115 50 96 -0.044449 -0.82415 0.47489 0.10401 FALSE
17 169532 169682 834 8 22919 23067 149 1 wp 133 147 165 161 143 159 293 276 272 240 238 -1.406 -0.21227 0.2912 0.26213 FALSE
17 169846 170007 836 8 22635 22778 147 1 wp 160 184 209 171 166 161 244 276 261 301 327 -0.98008 0.2922 -0.42236 0.10532 FALSE
17 170166 170323 838 8 22275 22436 144 1 wp 144 148 170 133 144 132 48 49 54 55 70 1.1339 0.32487 -0.48539 0.16397 FALSE
17 170336 170518 839 8 22107 22267 143 1 wp 158 187 208 166 156 158 48 53 56 40 34 1.335 -0.4734 0.29117 0.39824 FALSE
17 170860 170992 841 8 21631 21757 141 1 wp 140 86 106 92 109 76 32 86 55 32 51 0.53171 -0.43035 0.14769 0.79145 FALSE
17 171498 171650 846 8 21001 21129 136 1 wp 127 155 148 119 109 118 259 301 306 215 199 -1.4852 -0.45142 0.15375 0.54656 FALSE
17 171987 172148 854 8 20459 20616 128 1 wp 172 173 215 208 202 183 413 552 477 377 280 -1.8373 -0.49909 0.59968 0.053654 FALSE
17 172180 172336 855 8 20293 20421 127 1 wp 170 145 230 176 199 123 285 425 305 269 264 -1.37 -0.30132 0.18782 0.48429 FALSE
17 172341 172504 856 8 20117 20269 126 1 wp 110 155 162 163 159 155 419 456 456 494 411 -2.1298 0.06157 0.12373 0.70759 FALSE
17 172471 172613 857 8 20013 20140 125 1 wp 103 147 171 143 131 162 386 370 385 517 420 -1.9431 0.32916 -0.23645 0.56212 FALSE
17 172621 172784 858 8 19840 19999 124 1 wp 96 219 234 195 174 197 449 339 385 736 467 -1.6304 0.65095 -0.55041 0.42985 FALSE
17 172772 172937 859 8 19660 19842 123 1 wp 120 188 199 149 180 176 177 184 175 314 254 -0.57628 0.70234 -0.67397 0.055701 FALSE
17 172976 173120 860 8 19499 19647 122 1 wp 117 146 196 163 155 155 54 67 51 79 110 0.92656 0.73956 -0.65983 0.031884 FALSE
17 173150 173282 861 8 19345 19479 121 1 wp 152 208 229 181 197 222 49 57 51 76 93 1.4236 0.7118 -0.65221 0.023205 FALSE
17 173919 174087 864 8 18542 18704 119 1 wp 185 153 213 168 169 154 58 65 66 39 68 1.0662 -0.22821 0.077821 0.80488 FALSE
17 174114 174271 865 8 18356 18503 118 1 wp 177 233 311 214 266 251 107 108 142 94 108 0.50753 -0.22472 0.28502 0.30763 FALSE
17 174274 174424 866 8 18220 18348 117 1 wp 205 290 276 253 247 213 175 159 142 142 119 0.20897 -0.25701 0.15969 0.55641 FALSE
17 174460 174604 867 8 18027 18153 116 1 wp 161 236 265 249 226 260 208 192 203 170 139 -0.36795 -0.35487 0.54323 0.067349 FALSE
17 174644 174794 869 8 17841 18001 115 1 wp 151 223 270 216 223 206 261 229 238 249 205 -0.68851 -0.073033 0.11263 0.72561 FALSE
17 174808 174978 870 8 17654 17816 114 1 wp 125 186 198 198 162 212 283 266 309 280 219 -1.2557 -0.16963 0.3765 0.32496 FALSE
17 174966 175108 872 8 17516 17643 112 1 wp 179 197 272 234 226 207 254 351 305 279 239 -0.97373 -0.18532 0.25748 0.34379 FALSE
17 175129 175283 874 8 17347 17504 110 1 wp 184 203 283 240 225 203 310 302 329 301 253 -0.99309 -0.15349 0.17991 0.52703 FALSE
17 175294 175450 875 8 17176 17334 109 1 wp 127 145 198 174 171 187 101 118 106 76 117 0.042266 -0.15501 0.3695 0.17249 FALSE
17 175627 175779 878 8 16851 17001 106 1 wp 140 186 212 189 178 162 54 61 64 61 55 1.0998 -0.01379 0.015193 0.96099 FALSE
17 175852 176002 880 8 16631 16771 105 1 wp 154 202 261 189 193 180 57 51 62 68 61 1.358 0.20782 -0.30756 0.29944 FALSE
17 176536 176689 885 8 15934 16086 101 1 wp 143 161 252 207 184 161 83 68 74 82 86 0.79539 0.17743 -0.15073 0.59209 FALSE
17 176721 176879 886 8 15781 15907 100 1 wp 135 203 231 193 161 173 46 36 56 40 39 1.5392 -0.20696 0.13163 0.69727 FALSE
17 176898 177033 887 8 15594 15712 99 1 wp 118 157 206 147 147 107 11 14 16 19 24 3.0559 0.67328 -0.90535 0.070783 FALSE
17 177333 177507 889 8 15098 15280 97 1 wp 129 132 153 136 145 119 72 112 65 69 108 0.27398 0.11819 -0.15508 0.61592 FALSE
17 177656 177800 891 8 14823 14962 94 1 wp 110 182 194 170 174 158 216 195 206 214 171 -0.8506 -0.069718 0.14891 0.66192 FALSE
17 177807 177945 892 8 14681 14814 93 1 wp 127 184 234 199 207 180 208 266 239 213 203 -0.88129 -0.15944 0.29972 0.23584 FALSE
17 177968 178118 893 8 14500 14653 92 1 wp 138 161 210 190 180 172 285 275 303 396 236 -1.2658 0.17989 -0.05724 0.91422 FALSE
17 178708 178876 903 8 13737 13897 82 1 wp 144 148 150 175 185 152 199 256 221 286 240 -1.0769 0.26349 -0.046106 0.85975 FALSE
17 178867 179013 904 8 13581 13732 81 1 wp 149 183 203 159 159 149 274 367 283 251 311 -1.2617 -0.10671 -0.067643 0.79745 FALSE
17 179043 179171 905 8 13452 13576 80 1 wp 142 133 180 150 168 140 267 327 261 224 285 -1.3876 -0.14314 0.17184 0.50354 FALSE
17 179517 179663 908 8 12960 13097 77 1 wp 176 122 171 146 160 142 61 68 57 67 84 0.86796 0.30276 -0.36217 0.25198 FALSE
17 179680 179830 909 8 12792 12942 76 1 wp 165 186 229 197 201 171 61 58 55 48 71 1.2488 0.046218 -0.052016 0.86314 FALSE
17 179844 180005 910 8 12645 12776 75 1 wp 191 229 270 223 238 198 56 55 63 68 76 1.4991 0.32938 -0.37404 0.18189 FALSE
17 180294 180444 913 8 12181 12315 73 1 wp 122 195 220 188 193 196 342 263 320 292 270 -1.3044 -0.12479 0.26843 0.49963 FALSE
17 180476 180622 914 8 11995 12166 72 1 wp 126 185 206 185 184 185 364 322 408 348 388 -1.5896 0.018082 0.11489 0.722 FALSE
17 180638 180794 915 8 11831 11980 71 1 wp 115 178 203 192 163 186 483 430 495 545 441 -2.018 0.094603 0.072089 0.86701 FALSE
17 180805 180962 916 8 11663 11808 70 1 wp 137 199 269 200 207 195 716 479 682 717 459 -2.1739 -0.068609 0.10997 0.87506 FALSE
17 180977 181131 917 8 11485 11635 69 1 wp 144 142 202 180 180 162 287 320 301 260 339 -1.3857 -0.003045 0.12645 0.63353 FALSE
17 181164 181291 919 8 11326 11457 67 1 wp 141 165 183 191 178 191 228 239 211 280 309 -0.95462 0.40122 -0.18248 0.47433 FALSE
17 181327 181475 920 8 11145 11293 66 1 wp 144 176 228 183 168 140 107 127 130 93 124 0.098993 -0.14604 0.0148 0.95487 FALSE
17 181531 181672 922 8 10958 11088 64 1 wp 126 176 174 131 112 111 77 77 60 47 74 0.67103 -0.23004 -0.17683 0.60029 FALSE
17 181679 181836 923 8 10798 10948 63 1 wp 202 162 267 171 192 157 42 72 56 33 58 1.4182 -0.29442 0.039011 0.90168 FALSE
17 181919 182031 924 8 10587 10699 62 1 wp 132 134 205 139 176 122 21 38 29 42 34 1.9393 0.4195 -0.50015 0.21925 FALSE
17 182196 182344 928 8 10271 10405 60 1 wp 149 237 233 206 223 171 122 119 109 126 153 0.3329 0.27197 -0.29672 0.23824 FALSE
17 182354 182510 929 8 10112 10262 59 1 wp 162 207 247 168 193 183 76 98 72 59 84 0.84285 -0.17692 0.027451 0.92205 FALSE
17 182921 183091 932 8 9525 9679 56 1 wp 127 190 209 180 144 205 219 157 163 122 111 -0.55125 -0.61684 0.66982 0.14119 FALSE
17 183102 183250 933 8 9396 9544 55 1 wp 92 173 201 180 142 147 210 187 221 145 154 -0.92669 -0.45316 0.50745 0.13556 FALSE
17 183238 183396 935 8 9248 9380 54 1 wp 120 152 238 125 127 143 147 148 144 173 130 -0.2992 0.08443 -0.39805 0.25642 FALSE
17 183406 183554 936 8 9075 9203 52 1 wp 119 191 198 196 159 174 129 127 141 153 124 -0.14253 0.093485 -0.0026084 0.99337 FALSE
17 183703 183863 938 8 8780 8923 49 1 wp 106 187 185 149 157 168 84 55 81 82 87 0.60416 0.20418 -0.17994 0.63333 FALSE
17 184090 184200 940 8 8398 8529 45 1 wp 114 132 178 124 129 127 25 30 27 21 49 1.88 0.35622 -0.47904 0.28607 FALSE
17 184256 184374 941 8 8202 8362 44 1 wp 101 134 161 187 207 168 54 76 67 137 117 0.52428 0.99072 -0.4593 0.10484 FALSE
17 185355 185510 954 8 7117 7268 30 1 wp 106 195 245 205 191 179 316 243 344 216 174 -1.2636 -0.612 0.73827 0.12409 FALSE
17 185540 185701 955 8 6919 7078 29 1 wp 139 191 232 168 191 166 218 218 246 106 106 -0.77974 -1.0837 1.0165 6.6408e-05 FALSE
17 185712 185878 956 8 6770 6905 28 1 wp 152 106 145 139 150 135 35 60 33 14 38 1.2101 -0.69683 0.77443 0.070904 FALSE
17 185878 186042 957 8 6578 6738 27 1 wp 195 178 260 207 210 155 110 181 134 65 88 0.10435 -0.85857 0.73111 0.0053277 FALSE
17 186197 186343 958 8 6260 6406 26 1 wp 114 223 240 208 166 177 169 204 176 229 158 -0.42824 0.12983 -0.15202 0.6999 FALSE
17 186567 186760 961 8 5884 6078 23 1 wp 152 200 249 181 174 169 341 263 295 385 259 -1.0988 0.13107 -0.29289 0.56989 FALSE
17 186827 186981 964 8 5638 5789 19 1 wp 141 164 237 181 174 170 297 292 272 331 259 -1.1744 0.072381 -0.078813 0.81804 FALSE
17 187132 187289 967 8 5306 5479 16 1 wp 99 167 189 187 159 203 286 256 333 290 268 -1.4598 -0.049105 0.36836 0.34093 FALSE
17 187519 187657 971 8 4963 5073 11 1 wp 86 161 191 170 163 169 56 72 65 97 91 0.68284 0.57984 -0.33653 0.28539 FALSE
17 188213 188360 974 8 4271 4413 8 1 wp 237 221 287 200 279 166 20 44 39 55 55 2.3914 0.71973 -0.92145 0.0085836 FALSE
17 188364 188523 975 8 4087 4232 7 1 wp 173 171 215 140 192 105 28 34 34 31 41 2.0647 0.18813 -0.53803 0.15959 FALSE
17 189001 189129 979 8 3504 3634 1 1 wp 121 105 155 70 95 108 34 49 45 46 55 1.0976 0.26944 -0.71706 0.1069 FALSE
17 44968 45100 1 8 147508 147642 109 2 wp 244 253 290 165 193 152 46 45 42 22 54 2.088 -0.21986 -0.3945 0.21865 FALSE
17 45126 45276 2 8 147353 147475 107 2 wp 204 204 289 198 203 149 82 97 93 20 62 0.87067 -1.1435 0.82304 0.005143 FALSE
17 45285 45453 3 8 147141 147320 105 2 wp 199 217 277 172 204 200 167 125 150 45 75 0.14337 -1.308 1.0702 0.00089632 FALSE
17 45614 45772 5 8 146837 146997 100 2 wp 188 268 302 261 202 212 567 551 603 163 159 -1.6854 -1.8165 1.6808 2.4234e-07 FALSE
17 45941 46087 7 8 146509 146663 97 2 wp 104 153 164 157 139 155 223 245 235 174 214 -1.2294 -0.25745 0.38726 0.12197 FALSE
17 46109 46257 8 8 146347 146510 96 2 wp 160 142 165 131 166 123 111 204 125 111 298 -0.35084 0.48487 -0.63836 0.29191 FALSE
17 46273 46426 9 8 146202 146346 95 2 wp 159 194 202 192 189 171 178 258 192 348 411 -0.64383 0.88968 -0.88119 0.00071421 FALSE
17 46423 46582 10 8 146025 146192 93 2 wp 154 145 209 169 160 194 140 190 148 259 300 -0.38988 0.83938 -0.76448 0.0020313 FALSE
17 46788 46911 14 8 145682 145816 90 2 wp 169 167 186 166 187 153 82 92 103 142 156 0.43976 0.71069 -0.74623 0.0040542 FALSE
17 47094 47220 19 8 145383 145536 85 2 wp 147 138 172 179 184 168 68 115 78 144 131 0.34684 0.70569 -0.47289 0.076125 FALSE
17 47208 47366 20 8 145248 145387 84 2 wp 165 151 198 121 149 134 86 109 85 118 101 0.40363 0.26778 -0.59641 0.031947 FALSE
17 47407 47559 22 8 145028 145193 82 2 wp 211 234 243 245 255 202 158 157 122 180 155 0.17924 0.23128 -0.19412 0.43719 FALSE
17 47602 47748 24 8 144859 144985 79 2 wp 133 196 188 161 162 185 110 140 155 211 129 -0.12882 0.38585 -0.38268 0.40474 FALSE
17 48427 48583 29 8 144029 144173 76 2 wp 162 80 126 87 123 83 3 12 7 17 16 3.6535 1.2368 -1.5859 0.063636 FALSE
17 48881 49023 31 8 143586 143731 74 2 wp 201 138 156 159 164 107 14 38 16 14 55 2.4604 0.62091 -0.84974 0.17601 FALSE
17 49046 49180 32 8 143430 143558 73 2 wp 150 163 206 204 181 153 104 145 97 200 193 0.11135 0.80759 -0.73531 0.003167 FALSE
17 49329 49489 34 8 143121 143269 71 2 wp 174 169 230 192 182 159 121 171 120 95 159 0.0029958 -0.095099 0.011952 0.96235 FALSE
17 49500 49640 35 8 142949 143103 70 2 wp 189 223 270 229 245 227 94 122 103 77 126 0.61599 -0.053071 0.1186 0.64429 FALSE
17 49665 49837 36 8 142774 142920 69 2 wp 172 172 226 225 258 155 47 51 53 34 61 1.4326 -0.075763 0.24931 0.42713 FALSE
17 50063 50219 38 8 142387 142541 67 2 wp 156 181 223 208 204 156 44 67 51 24 72 1.3138 -0.16322 0.20347 0.52231 FALSE
17 50233 50367 39 8 142238 142371 66 2 wp 151 203 239 199 205 201 153 149 167 121 137 -0.15879 -0.26395 0.32389 0.19674 FALSE
17 50390 50547 40 8 142060 142212 65 2 wp 169 277 269 250 318 237 577 507 614 588 419 -1.7532 -0.13958 0.33189 0.48645 FALSE
17 50551 50701 41 8 141906 142056 64 2 wp 135 246 332 303 273 237 475 502 456 492 428 -1.5279 -0.023366 0.26492 0.42632 FALSE
17 50725 50871 42 8 141733 141877 63 2 wp 166 268 260 236 228 253 423 361 417 400 285 -1.2961 -0.19673 0.27629 0.53317 FALSE
17 50884 51028 43 8 141574 141726 62 2 wp 133 210 217 227 198 215 249 253 255 221 231 -0.92986 -0.14071 0.36484 0.15651 FALSE
17 51052 51196 44 8 141411 141560 61 2 wp 122 215 226 176 189 207 232 230 246 238 179 -0.83602 -0.14611 0.21121 0.56042 FALSE
17 51340 51496 47 8 141109 141262 59 2 wp 193 271 310 278 290 278 188 249 199 246 175 -0.19987 0.04035 0.11996 0.66598 FALSE
17 51539 51692 48 8 140913 141093 58 2 wp 165 220 222 235 243 208 89 141 122 117 126 0.31707 0.083829 0.10994 0.66419 FALSE
17 51670 51825 49 8 140814 140932 57 2 wp 200 250 265 197 200 183 156 171 188 178 96 -0.011724 -0.27494 -0.0080653 0.98209 FALSE
17 51826 51963 50 8 140641 140781 54 2 wp 168 150 199 214 186 160 62 108 93 72 83 0.50981 -0.14484 0.27431 0.32902 FALSE
17 52001 52137 53 8 140466 140624 53 2 wp 174 184 206 205 214 202 83 131 118 92 113 0.29858 -0.082682 0.23784 0.35958 FALSE
17 52893 53045 65 8 139561 139689 42 2 wp 206 96 146 127 171 110 14 34 16 23 38 2.4079 0.55997 -0.72492 0.36312 FALSE
17 53064 53219 66 8 139395 139546 41 2 wp 199 138 167 133 187 141 32 72 40 43 68 1.3867 0.24866 -0.38819 0.41621 FALSE
17 53315 53479 67 8 139143 139290 40 2 wp 192 121 176 158 187 131 32 46 41 28 47 1.5855 -0.067101 0.021293 0.96378 FALSE
17 53488 53638 68 8 138964 139122 39 2 wp 184 196 207 175 176 223 59 63 42 90 90 1.3708 0.74763 -0.75818 0.020856 FALSE
17 53655 53813 69 8 138796 138950 38 2 wp 225 199 268 180 259 174 65 76 66 53 86 1.2654 0.022271 -0.18644 0.52434 FALSE
17 53822 53989 70 8 138653 138783 37 2 wp 149 121 145 114 138 118 70 77 52 62 119 0.59787 0.45037 -0.61191 0.084688 FALSE
17 53994 54143 71 8 138491 138613 36 2 wp 182 196 219 171 205 139 245 369 276 293 368 -1.0379 0.18613 -0.39157 0.14658 FALSE
17 54142 54300 72 8 138307 138470 35 2 wp 169 197 203 185 214 223 427 397 440 523 527 -1.6391 0.3317 -0.18371 0.56923 FALSE
17 54470 54610 75 8 138001 138145 31 2 wp 149 172 211 194 190 166 267 364 298 353 342 -1.2815 0.20403 -0.13285 0.62792 FALSE
17 54636 54782 76 8 137826 137971 30 2 wp 149 155 183 151 197 134 130 239 112 95 209 -0.42496 -0.055126 0.048568 0.91941 FALSE
17 54765 54911 77 8 137675 137811 29 2 wp 129 164 159 144 171 106 194 312 185 222 291 -1.0668 0.19038 -0.28783 0.29459 FALSE
17 55082 55252 79 8 137353 137483 26 2 wp 133 224 247 269 169 249 680 528 677 1007 491 -2.1659 0.29656 -0.060569 0.9438 FALSE
17 55577 55726 82 8 136876 137013 23 2 wp 203 201 243 159 200 172 104 137 103 73 99 0.44175 -0.39247 0.12374 0.639 FALSE
17 56042 56194 84 8 136402 136548 22 2 wp 234 363 414 321 308 286 86 112 87 92 100 1.3385 0.044024 -0.15366 0.55919 FALSE
17 56228 56366 85 8 136235 136365 21 2 wp 193 227 303 216 242 200 108 128 98 89 134 0.6261 0.017118 -0.12386 0.6265 FALSE
17 56388 56528 86 8 136068 136203 20 2 wp 135 151 172 163 156 124 54 73 73 62 92 0.72031 0.22334 -0.25747 0.41378 FALSE
17 56540 56688 87 8 135905 136055 19 2 wp 160 173 218 169 176 183 230 251 209 247 283 -0.80959 0.22422 -0.25825 0.3088 FALSE
17 56730 56862 88 8 135738 135895 18 2 wp 146 170 182 166 179 170 455 457 395 457 485 -1.8753 0.13115 -0.064666 0.83657 FALSE
17 56873 57013 89 8 135588 135736 17 2 wp 122 242 227 229 192 192 835 810 781 1087 866 -2.5411 0.3033 -0.21682 0.62652 FALSE
17 57058 57192 90 8 135407 135572 16 2 wp 127 193 175 202 201 206 630 720 652 774 533 -2.4956 0.01787 0.30294 0.51078 FALSE
17 57512 57662 94 8 134935 135081 11 2 wp 127 181 214 178 192 219 420 400 443 432 336 -1.7821 -0.1035 0.32061 0.41958 FALSE
17 57682 57832 95 8 134763 134932 10 2 wp 165 187 203 272 227 190 319 370 352 364 358 -1.3851 0.08469 0.23831 0.41337 FALSE
17 58368 58519 104 8 134097 134225 2 2 wp 235 159 207 155 181 125 28 65 26 30 51 1.9203 0.074321 -0.4694 0.36839 FALSE
17 58564 58702 105 8 133907 134027 1 2 wp 232 154 226 190 226 176 49 96 64 76 65 1.1082 0.07415 -0.12093 0.75639 FALSE
17 27432 27582 12 8 166114 166262 49 3 wp 246 173 238 158 137 113 19 28 15 82 136 2.956 2.4159 -3.1051 2.4365e-11 TRUE
17 27769 27921 16 8 165774 165924 46 3 wp 216 173 213 162 195 151 29 61 42 135 142 1.7393 1.6955 -1.9377 1.6618e-11 TRUE
17 28873 29021 29 8 164613 164812 34 3 wp 141 174 192 218 214 218 115 152 150 574 415 -0.1963 1.8813 -1.4978 0.0079503 FALSE
17 29070 29192 32 8 164476 164625 33 3 wp 142 143 172 151 160 164 110 118 103 384 344 -0.013833 1.7541 -1.6775 1.1968e-07 TRUE
17 29956 30090 43 8 163573 163711 28 3 wp 152 135 166 230 163 192 102 136 104 174 182 -0.060676 0.67492 -0.28922 0.25034 FALSE
17 30242 30386 46 8 163286 163421 26 3 wp 158 248 227 192 151 182 312 397 336 392 320 -1.1989 0.07491 -0.31868 0.29152 FALSE
17 30412 30546 48 8 163132 163281 25 3 wp 135 189 210 182 208 181 289 348 341 639 418 -1.3628 0.749 -0.62409 0.27919 FALSE
17 30710 30848 50 8 162848 162976 23 3 wp 84 104 158 127 150 140 257 310 242 625 414 -1.7291 1.0018 -0.68282 0.29486 FALSE
17 31016 31156 52 8 162541 162675 21 3 wp 108 163 173 145 138 134 482 476 513 654 413 -2.2292 0.16478 -0.22464 0.7033 FALSE
17 31320 31480 54 8 162216 162364 19 3 wp 88 167 165 146 142 148 567 433 594 887 449 -2.4468 0.36994 -0.27586 0.75859 FALSE
17 31501 31649 55 8 162049 162197 18 3 wp 117 177 188 171 175 147 431 310 400 439 303 -1.7613 -0.014681 0.073535 0.8997 FALSE
17 31653 31807 56 8 161894 162044 17 3 wp 141 199 243 178 217 205 238 174 195 226 149 -0.57965 -0.08427 0.1654 0.72091 FALSE
17 31826 31970 57 8 161731 161869 16 3 wp 222 374 403 300 301 240 147 126 129 138 112 0.80423 -0.077197 -0.14078 0.66767 FALSE
17 33840 34001 72 8 159696 159855 3 3 wp 87 122 173 126 127 131 124 88 156 279 143 -0.48687 0.81594 -0.75489 0.31517 FALSE
17 34159 34309 73 8 159424 159564 1 3 wp 129 107 153 138 120 115 108 104 137 189 139 -0.33498 0.52583 -0.56877 0.16703 FALSE
6 769754 769902 4 20 21132 21278 170 4 wp 167 248 348 274 286 237 93 104 115 129 89 0.77766 0.10645 0.0016521 0.99589 FALSE
6 769913 770063 5 20 20980 21118 169 4 wp 177 184 205 171 191 183 59 67 72 102 83 1.0404 0.51879 -0.5574 0.047267 FALSE
6 770439 770603 8 20 20449 20599 166 4 wp 235 230 278 223 229 206 68 96 92 56 86 1.0667 -0.24751 0.087498 0.74513 FALSE
6 770712 770854 10 20 20181 20321 164 4 wp 124 156 186 193 167 140 30 38 48 18 38 1.5179 -0.46099 0.58566 0.13688 FALSE
6 770838 770973 11 20 20050 20188 163 4 wp 144 206 251 251 217 224 47 62 68 51 71 1.2716 0.065608 0.17395 0.54725 FALSE
6 771035 771210 12 20 19862 20006 162 4 wp 180 270 250 222 198 186 108 82 117 143 112 0.68959 0.33523 -0.52521 0.12805 FALSE
6 771193 771351 13 20 19683 19837 161 4 wp 146 219 217 219 190 185 115 124 117 208 182 0.22368 0.74731 -0.69459 0.0075785 FALSE
6 771377 771538 14 20 19537 19654 160 4 wp 144 208 252 189 192 174 248 245 239 325 275 -0.78118 0.32645 -0.41354 0.16401 FALSE
6 772320 772476 27 20 18548 18688 147 4 wp 129 175 192 165 128 168 324 368 337 183 154 -1.5396 -0.99277 0.91983 0.00045147 FALSE
6 772622 772768 31 20 18265 18398 143 4 wp 174 199 202 200 203 178 223 338 261 133 128 -0.97556 -1.0295 1.0558 3.9996e-05 FALSE
6 773042 773190 35 20 17840 17990 139 4 wp 132 182 226 232 202 206 251 339 299 232 154 -1.208 -0.56528 0.84705 0.0055682 FALSE
6 773474 773618 39 20 17404 17551 133 4 wp 169 210 237 202 196 177 265 290 301 260 181 -0.9635 -0.33136 0.25419 0.4292 FALSE
6 773650 773790 40 20 17234 17391 131 4 wp 123 159 151 172 165 178 250 241 224 190 168 -1.2063 -0.38847 0.65743 0.018371 FALSE
6 774160 774325 45 20 16708 16870 126 4 wp 144 114 169 127 174 111 15 58 25 3 19 1.6924 -1.5308 1.4871 0.0048047 FALSE
6 774349 774507 46 20 16541 16678 125 4 wp 149 142 191 136 152 164 148 160 166 164 185 -0.46152 0.16121 -0.22706 0.36321 FALSE
6 774516 774678 47 20 16372 16522 124 4 wp 147 166 231 196 217 184 111 110 125 80 127 0.15436 -0.15296 0.31718 0.22249 FALSE
6 774670 774830 48 20 16190 16362 123 4 wp 147 190 224 226 229 172 56 58 70 57 71 1.1165 0.075526 0.10652 0.71634 FALSE
6 774987 775141 50 20 15891 16042 121 4 wp 172 149 217 163 175 132 19 33 31 19 41 2.2238 0.13048 -0.30929 0.43877 FALSE
6 775460 775604 53 20 15419 15557 119 4 wp 159 147 186 125 110 115 15 34 30 21 31 2.1801 0.011247 -0.48469 0.28895 FALSE
6 775622 775764 54 20 15263 15423 118 4 wp 198 269 318 275 220 246 110 126 119 77 119 0.65434 -0.26124 0.2119 0.40871 FALSE
6 775776 775936 55 20 15090 15247 117 4 wp 203 210 253 146 160 138 210 196 208 156 161 -0.37132 -0.3535 -0.21425 0.39171 FALSE
6 776101 776255 57 20 14791 14917 115 4 wp 136 207 215 176 169 169 327 438 386 339 386 -1.5258 -0.054442 -0.034908 0.90438 FALSE
6 776424 776564 60 20 14459 14594 113 4 wp 134 156 160 147 147 151 210 366 251 232 339 -1.3306 0.081207 -0.080077 0.77887 FALSE
6 776896 777030 63 20 13987 14144 107 4 wp 100 132 140 182 183 146 111 179 110 148 156 -0.56973 0.23037 0.24547 0.3415 FALSE
6 776980 777139 64 20 13842 13984 106 4 wp 153 136 191 139 118 100 100 150 97 68 81 0.0010922 -0.60106 0.19115 0.51589 FALSE
6 777168 777316 66 20 13727 13855 105 4 wp 206 154 232 136 175 123 44 95 48 72 67 1.2176 0.21684 -0.65605 0.076732 FALSE
6 777526 777661 68 20 13358 13510 103 4 wp 177 119 158 125 152 112 20 44 33 38 37 1.7896 0.26263 -0.49277 0.29344 FALSE
6 777771 777928 69 20 13095 13253 102 4 wp 169 143 187 148 161 153 15 31 31 19 35 2.2349 0.092617 -0.1893 0.6524 FALSE
6 777935 778095 70 20 12923 13074 101 4 wp 136 151 208 168 194 138 27 36 36 28 46 1.834 0.17898 -0.14 0.71255 FALSE
6 778108 778232 71 20 12791 12917 100 4 wp 133 180 191 171 145 152 62 71 63 63 90 0.88054 0.24195 -0.32378 0.28908 FALSE
6 778269 778416 72 20 12603 12732 99 4 wp 198 202 216 177 209 176 138 204 146 103 207 -0.12027 -0.05984 -0.064574 0.82703 FALSE
6 778421 778571 73 20 12452 12597 98 4 wp 174 168 204 204 193 146 305 399 332 347 407 -1.3935 0.15258 -0.15185 0.5944 FALSE
6 778580 778730 74 20 12293 12439 97 4 wp 166 175 243 214 227 167 323 411 350 390 373 -1.3774 0.11348 -0.032705 0.91129 FALSE
6 778738 778897 75 20 12146 12284 96 4 wp 153 183 217 218 218 176 364 481 430 378 363 -1.6849 -0.16236 0.32898 0.28001 FALSE
6 778911 779051 76 20 11971 12119 95 4 wp 151 126 170 141 159 125 106 239 144 132 151 -0.56919 -0.14832 0.085457 0.81499 FALSE
6 779067 779215 78 20 11812 11950 94 4 wp 151 145 206 162 185 167 179 267 177 126 169 -0.78281 -0.46438 0.52428 0.036031 FALSE
6 779411 779545 81 20 11506 11656 91 4 wp 162 230 235 232 176 160 187 247 206 171 162 -0.50635 -0.3226 0.19961 0.42619 FALSE
6 779550 779713 82 20 11328 11495 90 4 wp 146 181 224 155 197 154 96 158 116 102 88 0.10024 -0.33169 0.23444 0.37479 FALSE
6 779700 779843 83 20 11176 11323 88 4 wp 116 131 169 142 157 153 122 173 131 105 105 -0.51144 -0.40002 0.54874 0.040117 FALSE
6 779850 780007 85 20 11029 11185 86 4 wp 142 240 229 219 219 237 202 270 239 213 205 -0.69897 -0.14689 0.3214 0.21004 FALSE
6 779997 780140 86 20 10889 11027 84 4 wp 158 157 201 166 180 158 141 150 145 110 131 -0.24092 -0.25401 0.23984 0.34775 FALSE
6 780327 780499 90 20 10545 10696 80 4 wp 138 131 154 151 149 145 142 151 138 68 122 -0.5035 -0.59346 0.6815 0.011575 FALSE
6 780515 780667 91 20 10351 10509 79 4 wp 166 165 214 199 207 134 164 211 188 161 128 -0.52446 -0.33789 0.33677 0.17753 FALSE
6 780669 780825 92 20 10195 10336 78 4 wp 133 189 234 170 194 183 287 303 312 258 178 -1.202 -0.42397 0.43938 0.20455 FALSE
6 780837 780969 93 20 10056 10180 77 4 wp 118 153 147 159 146 157 139 147 116 151 155 -0.42039 0.21592 -0.052448 0.8382 FALSE
6 781124 781280 94 20 9742 9885 76 4 wp 214 216 320 240 222 167 49 56 57 38 83 1.7199 0.16817 -0.39729 0.16753 FALSE
6 781313 781457 95 20 9578 9702 75 4 wp 136 135 175 157 147 145 26 38 38 37 51 1.6528 0.39214 -0.35977 0.35692 FALSE
6 781448 781605 96 20 9414 9571 74 4 wp 121 108 144 163 122 134 37 44 49 25 72 1.0421 0.15136 0.036224 0.92753 FALSE
6 781614 781766 97 20 9263 9415 73 4 wp 137 130 166 166 140 138 77 88 83 71 102 0.32563 0.07803 -0.023462 0.93765 FALSE
6 781779 781919 98 20 9101 9232 72 4 wp 136 138 175 182 151 152 146 202 151 149 188 -0.62438 0.044988 0.087951 0.7249 FALSE
6 781932 782097 99 20 8925 9088 71 4 wp 181 206 274 222 242 173 483 657 517 511 635 -1.8077 0.07884 -0.1091 0.74969 FALSE
6 782102 782229 100 20 8793 8941 70 4 wp 135 155 212 178 188 175 528 627 487 654 546 -2.2 0.17426 -0.032329 0.9244 FALSE
6 782733 782903 108 20 8141 8281 62 4 wp 133 161 218 159 170 154 457 522 437 324 257 -1.9623 -0.66054 0.61084 0.040823 FALSE
6 783177 783331 113 20 7690 7824 54 4 wp 129 149 206 141 162 135 323 433 366 326 217 -1.7005 -0.40562 0.29373 0.4121 FALSE
6 783833 783977 121 20 7043 7185 45 4 wp 147 99 150 150 159 146 154 248 159 200 150 -0.95214 -0.033043 0.24354 0.51092 FALSE
6 784680 784830 130 20 6188 6336 35 4 wp 175 228 251 211 236 226 189 183 186 179 147 -0.26262 -0.16355 0.23066 0.35874 FALSE
6 785301 785428 134 20 5594 5720 31 4 wp 130 128 157 139 146 146 65 101 64 48 80 0.38911 -0.23736 0.31212 0.33916 FALSE
6 785441 785608 135 20 5419 5580 30 4 wp 182 166 224 135 173 131 86 187 115 67 118 0.11147 -0.44977 0.082982 0.81075 FALSE
6 785608 785761 136 20 5262 5409 28 4 wp 125 143 155 178 157 122 199 250 172 161 216 -1.0243 -0.11349 0.23682 0.34188 FALSE
6 785765 785907 137 20 5116 5274 27 4 wp 150 124 137 164 134 154 162 225 145 143 211 -0.82297 0.019533 0.12486 0.6522 FALSE
6 785922 786074 138 20 4949 5099 26 4 wp 159 144 157 140 165 141 255 366 247 231 304 -1.3693 -0.085129 0.046072 0.85822 FALSE
6 786068 786235 139 20 4790 4953 25 4 wp 183 242 279 270 241 211 540 535 606 547 441 -1.7561 -0.15311 0.21476 0.55682 FALSE
6 786230 786403 140 20 4649 4795 24 4 wp 140 195 205 165 169 158 231 365 291 230 222 -1.1857 -0.3446 0.23439 0.3645 FALSE
6 787139 787267 151 20 3759 3881 16 4 wp 129 159 208 180 166 134 225 292 226 191 135 -1.0685 -0.55493 0.53512 0.047626 FALSE
6 787738 787893 157 20 3120 3299 9 4 wp 159 183 199 172 192 168 218 315 223 248 226 -0.94754 -0.044218 0.036567 0.88577 FALSE
6 787924 788075 158 20 2949 3121 8 4 wp 135 213 244 170 215 183 331 346 324 311 237 -1.2598 -0.24793 0.2237 0.49071 FALSE
6 788095 788251 159 20 2784 2936 7 4 wp 175 179 249 186 176 168 217 273 229 161 187 -0.7372 -0.43732 0.27891 0.26879 FALSE
6 788239 788390 160 20 2643 2781 6 4 wp 165 130 192 188 197 160 71 144 95 64 89 0.19523 -0.39729 0.57438 0.039844 FALSE
6 788528 788676 161 20 2351 2506 5 4 wp 172 191 228 225 230 198 30 27 27 41 41 2.3307 0.57173 -0.40842 0.23036 FALSE
6 788706 788832 162 20 2191 2339 4 4 wp 127 79 120 95 148 78 13 17 21 16 35 2.2129 0.57981 -0.61479 0.33386 FALSE
6 788904 789028 163 20 1997 2139 3 4 wp 140 147 224 159 158 160 23 27 31 42 88 2.1617 1.2676 -1.3282 0.00021009 FALSE
6 789239 789398 165 20 1648 1791 1 4 wp 166 158 173 178 160 153 75 91 91 71 105 0.48355 0.051835 -0.060649 0.83092 FALSE
6 584804 584960 3 20 206135 206283 1458 5 wp 184 193 210 175 164 199 83 141 115 123 116 0.33201 0.12184 -0.22721 0.37666 FALSE
6 584975 585133 4 20 205967 206127 1457 5 wp 209 181 221 180 228 166 84 150 131 114 137 0.28584 0.077294 -0.16174 0.52403 FALSE
6 585551 585707 9 20 205406 205536 1451 5 wp 183 208 277 182 205 166 99 153 111 104 110 0.40272 -0.14117 -0.10464 0.68302 FALSE
6 585728 585858 11 20 205230 205365 1449 5 wp 99 101 126 125 121 88 24 55 28 37 63 1.1584 0.52316 -0.47629 0.30217 FALSE
6 585822 586002 12 20 205095 205248 1448 5 wp 214 177 217 159 164 129 73 111 81 57 99 0.74151 -0.1603 -0.2637 0.35167 FALSE
6 586105 586274 14 20 204822 204952 1444 5 wp 220 192 240 174 207 151 91 150 144 130 123 0.29768 0.017505 -0.30424 0.24601 FALSE
6 586441 586585 19 20 204511 204670 1440 5 wp 192 215 249 212 236 198 110 150 116 155 138 0.33087 0.26388 -0.26814 0.28327 FALSE
6 586599 586751 20 20 204322 204493 1439 5 wp 203 185 206 194 194 234 135 159 158 213 202 -0.073587 0.49082 -0.40877 0.11844 FALSE
6 587066 587218 25 20 203867 204012 1435 5 wp 200 174 276 195 224 184 183 282 197 285 300 -0.49945 0.44715 -0.52962 0.040007 FALSE
6 587233 587390 26 20 203701 203858 1434 5 wp 175 138 185 170 185 159 134 213 149 160 185 -0.45173 0.096879 -0.040276 0.87121 FALSE
6 587385 587530 27 20 203564 203705 1432 5 wp 206 248 296 271 258 210 270 343 321 295 302 -0.79967 -0.031274 0.030953 0.91371 FALSE
6 587555 587697 28 20 203419 203536 1431 5 wp 155 167 185 153 145 164 90 125 106 75 124 0.19081 -0.089644 -0.023747 0.9305 FALSE
6 587716 587879 29 20 203238 203376 1430 5 wp 174 255 247 195 223 225 80 99 92 58 108 0.84029 -0.11562 0.068376 0.81491 FALSE
6 587886 588047 30 20 203054 203206 1429 5 wp 269 221 310 203 250 185 48 61 51 35 68 1.8503 -0.039167 -0.27623 0.36666 FALSE
6 588075 588229 31 20 202868 203017 1428 5 wp 148 145 165 144 131 99 18 24 12 17 30 2.6244 0.40325 -0.69233 0.15918 FALSE
6 588351 588499 32 20 202595 202736 1427 5 wp 124 186 211 149 182 174 43 35 28 43 47 1.799 0.36517 -0.37479 0.29347 FALSE
6 588650 588806 34 20 202289 202441 1425 5 wp 72 168 162 159 134 174 43 26 51 50 45 1.2116 0.24924 0.019534 0.97184 FALSE
6 588803 588955 35 20 202142 202276 1424 5 wp 127 156 183 175 169 141 14 16 30 24 44 2.4669 0.76707 -0.68771 0.10473 FALSE
6 589090 589230 36 20 201847 201999 1423 5 wp 150 142 211 162 170 161 20 21 29 34 38 2.3531 0.64358 -0.6427 0.10759 FALSE
6 589243 589397 37 20 201700 201864 1422 5 wp 182 289 325 258 274 214 52 71 54 63 66 1.6822 0.15921 -0.22334 0.4346 FALSE
6 589407 589563 38 20 201528 201686 1421 5 wp 138 146 203 202 218 184 90 98 78 67 110 0.38433 0.0069519 0.33036 0.22971 FALSE
6 589568 589727 39 20 201379 201547 1420 5 wp 83 175 212 195 155 146 202 152 195 233 163 -0.76426 0.13639 -0.0057903 0.99088 FALSE
6 589710 589916 40 20 201227 201383 1419 5 wp 114 183 268 143 181 134 278 269 260 288 238 -1.0395 -0.004014 -0.24879 0.47985 FALSE
6 589896 590052 43 20 201066 201217 1418 5 wp 154 231 271 248 215 204 418 536 405 598 461 -1.5398 0.27546 -0.21602 0.55696 FALSE
6 590066 590216 44 20 200903 201030 1417 5 wp 154 183 200 139 177 166 426 547 434 389 488 -1.8623 -0.074471 -0.059847 0.84915 FALSE
6 590330 590504 46 20 200611 200765 1414 5 wp 120 213 207 196 193 188 601 614 637 682 539 -2.2776 0.016701 0.11085 0.77883 FALSE
6 590512 590661 47 20 200432 200582 1411 5 wp 150 218 282 221 215 213 570 745 682 644 480 -2.117 -0.19504 0.2369 0.50792 FALSE
6 590830 590965 49 20 200152 200268 1409 5 wp 142 182 225 204 199 192 457 593 497 571 456 -1.9805 0.040576 0.10824 0.7451 FALSE
6 590997 591149 50 20 199970 200118 1408 5 wp 185 226 269 248 244 223 496 621 569 695 533 -1.7943 0.1735 -0.075139 0.83492 FALSE
6 591759 591917 59 20 199178 199333 1399 5 wp 121 190 159 159 171 178 250 269 271 272 173 -1.2293 -0.19692 0.32833 0.43625 FALSE
6 593093 593231 76 20 197863 197998 1382 5 wp 178 163 191 186 217 148 48 55 53 57 66 1.2999 0.2631 -0.20979 0.50116 FALSE
6 593670 593799 83 20 197280 197422 1376 5 wp 161 185 202 216 262 192 79 115 67 81 79 0.60545 -0.082201 0.38439 0.1568 FALSE
6 594028 594172 88 20 196925 197061 1372 5 wp 183 187 243 207 175 176 127 162 152 118 110 -0.0049038 -0.33555 0.22356 0.37752 FALSE
6 594672 594816 98 20 196274 196408 1367 5 wp 162 135 161 140 165 143 100 192 113 115 103 -0.26159 -0.24984 0.22339 0.49934 FALSE
6 594830 594982 99 20 196111 196267 1366 5 wp 142 206 273 245 233 236 352 372 345 291 301 -1.2908 -0.24639 0.4923 0.088259 FALSE
6 595005 595166 100 20 195924 196079 1365 5 wp 131 185 200 185 200 201 397 397 376 425 352 -1.676 0.024781 0.18911 0.56256 FALSE
6 595180 595305 101 20 195786 195911 1364 5 wp 164 193 217 224 191 152 222 304 203 183 275 -0.81392 -0.06535 0.062282 0.80623 FALSE
6 595323 595480 102 20 195630 195751 1363 5 wp 217 245 267 244 285 220 230 251 219 227 248 -0.41964 0.046798 0.0039104 0.98817 FALSE
6 595489 595647 103 20 195442 195602 1362 5 wp 154 211 218 193 196 215 108 116 121 185 150 0.27076 0.57502 -0.49623 0.084273 FALSE
6 595662 595812 104 20 195280 195428 1361 5 wp 182 219 267 239 242 187 75 76 64 73 97 1.1476 0.261 -0.23959 0.37443 FALSE
6 596236 596381 107 20 194685 194854 1358 5 wp 198 128 197 155 182 137 78 132 81 63 119 0.39995 -0.071693 -0.068169 0.86236 FALSE
6 597441 597589 119 20 193506 193650 1342 5 wp 199 220 249 231 224 213 436 526 488 433 439 -1.595 -0.12043 0.13836 0.67215 FALSE
6 597755 597906 121 20 193182 193334 1339 5 wp 170 228 268 203 217 216 342 345 355 325 309 -1.1444 -0.1098 0.076391 0.79084 FALSE
6 597914 598068 122 20 193022 193174 1338 5 wp 187 169 241 217 206 161 84 152 108 85 98 0.32971 -0.28768 0.27354 0.29664 FALSE
6 598077 598237 123 20 192857 193012 1337 5 wp 183 254 264 231 248 229 91 97 109 93 128 0.75227 0.16921 -0.13147 0.6074 FALSE
6 598244 598392 124 20 192702 192843 1336 5 wp 195 169 217 177 194 228 68 50 63 35 62 1.1922 -0.32741 0.3938 0.304 FALSE
6 598546 598697 125 20 192398 192538 1335 5 wp 291 281 394 321 321 241 60 92 93 52 116 1.5004 0.047894 -0.15864 0.54931 FALSE
6 598708 598876 126 20 192238 192362 1334 5 wp 197 180 257 214 210 175 51 69 55 36 87 1.3802 0.083362 -0.14508 0.62091 FALSE
6 598893 599047 127 20 192053 192193 1333 5 wp 204 236 256 249 220 234 115 150 121 79 156 0.3791 -0.1231 0.15781 0.53235 FALSE
6 599215 599369 129 20 191722 191882 1330 5 wp 161 223 223 155 218 221 271 341 349 250 317 -1.1427 -0.1596 0.15496 0.57105 FALSE
6 599380 599522 130 20 191571 191709 1329 5 wp 135 104 154 125 145 117 149 187 121 134 164 -0.68773 -0.0057626 -0.0013315 0.99591 FALSE
6 599652 599800 132 20 191267 191439 1326 5 wp 199 224 262 216 245 196 255 291 282 313 284 -0.75653 0.14365 -0.18665 0.49327 FALSE
6 600067 600215 136 20 190880 191011 1322 5 wp 124 162 175 154 138 173 310 323 330 259 250 -1.5522 -0.31239 0.35534 0.17662 FALSE
6 600218 600364 137 20 190723 190872 1321 5 wp 118 138 167 170 172 159 321 334 352 325 305 -1.7437 -0.068023 0.33694 0.21465 FALSE
6 600528 600684 140 20 190396 190568 1317 5 wp 137 209 210 226 211 183 684 794 751 786 548 -2.4907 -0.10841 0.28811 0.50614 FALSE
6 600669 600800 141 20 190290 190441 1316 5 wp 149 134 165 222 181 163 505 651 607 630 610 -2.4454 0.11108 0.23515 0.4966 FALSE
6 601435 601599 147 20 189484 189630 1305 5 wp 138 235 227 209 221 204 410 358 372 565 494 -1.43 0.4988 -0.39085 0.29343 FALSE
6 601779 601931 149 20 189158 189304 1303 5 wp 169 262 282 262 247 229 121 122 123 115 158 0.46731 0.17116 -0.092137 0.71396 FALSE
6 601919 602061 150 20 189016 189160 1302 5 wp 118 148 147 149 138 127 39 39 30 41 50 1.4587 0.35511 -0.33756 0.4025 FALSE
6 602368 602531 152 20 188558 188722 1301 5 wp 138 165 176 141 155 133 121 119 123 139 232 -0.084605 0.61434 -0.75697 0.0058664 FALSE
6 602636 602825 154 20 188270 188397 1298 5 wp 107 209 190 123 130 126 350 278 378 560 298 -1.5068 0.39436 -0.77819 0.31971 FALSE
6 602818 602961 155 20 188126 188285 1297 5 wp 84 159 188 135 139 183 316 210 268 361 246 -1.4224 0.21597 -0.067743 0.91372 FALSE
6 603218 603363 157 20 187744 187873 1296 5 wp 131 169 197 149 155 157 42 48 52 27 51 1.3188 -0.27411 0.19622 0.58847 FALSE
6 603355 603543 158 20 187539 187708 1295 5 wp 205 207 334 239 266 197 42 34 49 46 59 2.0723 0.34364 -0.39973 0.18029 FALSE
6 603708 603860 159 20 187230 187379 1294 5 wp 143 220 209 177 186 185 93 72 100 93 87 0.61124 0.038817 -0.076093 0.80873 FALSE
6 603868 604010 160 20 187091 187223 1293 5 wp 179 162 203 171 171 179 114 141 99 120 155 0.15096 0.24305 -0.28708 0.26003 FALSE
6 604194 604346 162 20 186773 186897 1291 5 wp 141 164 189 178 152 189 396 375 333 626 496 -1.6519 0.63993 -0.53817 0.23155 FALSE
6 604353 604494 163 20 186600 186744 1290 5 wp 137 183 240 191 173 147 415 484 399 489 540 -1.7095 0.27422 -0.37237 0.2418 FALSE
6 604483 604675 164 20 186450 186588 1289 5 wp 181 253 247 200 128 186 619 717 684 725 498 -2.0497 -0.091174 -0.28525 0.52109 FALSE
6 605130 605287 170 20 185805 185963 1282 5 wp 125 165 202 190 173 177 265 278 230 270 195 -1.1478 -0.10714 0.27612 0.42998 FALSE
6 606346 606507 188 20 184619 184749 1266 5 wp 166 165 179 161 179 149 112 179 134 142 120 -0.19434 -0.066942 0.014939 0.95322 FALSE
6 606731 606861 190 20 184213 184357 1264 5 wp 167 163 232 199 204 154 63 95 74 43 100 0.7998 -0.10315 0.1112 0.69763 FALSE
6 606896 607046 191 20 184046 184188 1263 5 wp 254 183 258 194 200 151 36 61 39 34 65 1.9035 0.1465 -0.49627 0.21671 FALSE
6 608083 608231 195 20 182866 183001 1259 5 wp 194 138 177 124 187 145 12 40 20 37 51 2.4012 0.92625 -1.0882 0.030409 FALSE
6 608252 608404 196 20 182683 182833 1258 5 wp 203 135 218 181 214 144 18 27 12 15 48 2.8298 0.73201 -0.77362 0.1258 FALSE
6 608419 608575 197 20 182537 182669 1257 5 wp 213 114 175 130 159 121 3 12 14 10 32 3.6819 1.1199 -1.4252 0.060117 FALSE
6 608584 608732 198 20 182356 182500 1256 5 wp 211 183 226 189 206 210 33 44 41 64 104 1.9268 1.1084 -1.1288 0.00012949 FALSE
6 608742 608894 199 20 182199 182345 1255 5 wp 196 192 206 154 190 158 38 48 31 50 81 1.8829 0.76459 -1.001 0.0017606 FALSE
6 608918 609065 200 20 182025 182187 1254 5 wp 168 263 290 226 254 228 127 114 149 253 232 0.38039 0.91805 -0.91146 0.0013336 FALSE
6 609510 609658 206 20 181399 181555 1251 5 wp 166 103 137 114 125 101 25 48 25 41 70 1.6239 0.7942 -1.0608 0.035537 FALSE
6 609986 610169 210 20 180918 181079 1248 5 wp 126 209 255 246 163 223 437 343 420 617 376 -1.554 0.34441 -0.19009 0.77012 FALSE
6 610167 610325 211 20 180770 180928 1247 5 wp 95 177 185 174 158 194 385 301 407 537 377 -1.7819 0.35057 -0.099138 0.86604 FALSE
6 610425 610572 214 20 180521 180665 1244 5 wp 110 234 246 250 196 236 674 548 688 961 595 -2.2234 0.32233 -0.060432 0.93003 FALSE
6 610789 610947 218 20 180141 180294 1239 5 wp 115 158 173 157 148 169 247 298 250 294 269 -1.3169 0.12158 -0.0027982 0.9913 FALSE
6 610956 611104 219 20 179982 180127 1238 5 wp 163 215 275 216 248 214 223 246 234 239 219 -0.60375 -0.0046394 0.09225 0.72086 FALSE
6 611119 611277 220 20 179810 179966 1237 5 wp 129 239 245 236 225 175 199 186 186 232 185 -0.40444 0.15996 -0.077502 0.82433 FALSE
6 611279 611429 221 20 179662 179822 1235 5 wp 153 159 237 151 203 146 52 110 49 47 72 0.91606 -0.20012 0.093468 0.7788 FALSE
6 611477 611636 222 20 179445 179608 1234 5 wp 165 192 191 180 185 162 74 100 85 98 91 0.61477 0.16458 -0.20994 0.44316 FALSE
6 611888 612073 223 20 179042 179162 1233 5 wp 121 120 195 103 157 86 112 145 108 62 98 -0.23264 -0.58803 0.27937 0.34458 FALSE
6 612068 612199 224 20 178897 179023 1232 5 wp 99 188 211 184 184 171 635 442 634 841 492 -2.3179 0.25237 -0.092204 0.90626 FALSE
6 612230 612366 225 20 178745 178885 1231 5 wp 65 154 127 143 122 113 441 319 402 553 380 -2.2673 0.29031 -0.13313 0.84039 FALSE
6 612371 612529 226 20 178579 178722 1230 5 wp 105 212 239 188 171 193 439 296 425 613 391 -1.6025 0.3982 -0.35306 0.60926 FALSE
6 612711 612839 229 20 178256 178374 1227 5 wp 80 147 161 75 152 108 54 52 58 49 72 0.73256 0.1465 -0.32162 0.49528 FALSE
6 612832 612982 230 20 178103 178253 1226 5 wp 127 189 213 186 165 186 63 51 56 66 69 1.1373 0.26679 -0.20922 0.49367 FALSE
6 612979 613139 231 20 177961 178089 1225 5 wp 175 102 156 100 130 85 11 19 19 12 24 2.6954 0.15059 -0.62103 0.35545 FALSE
6 613433 613579 233 20 177512 177679 1223 5 wp 159 133 221 204 229 171 30 22 36 29 59 2.0436 0.57955 -0.32023 0.36365 FALSE
6 613879 614033 235 20 177063 177210 1220 5 wp 200 155 215 158 160 145 25 32 28 27 58 2.2779 0.59188 -0.8805 0.017345 FALSE
6 614221 614353 237 20 176737 176885 1218 5 wp 139 127 159 172 222 163 99 154 108 181 275 -0.22686 0.94409 -0.54288 0.032884 FALSE
6 614375 614521 238 20 176585 176711 1215 5 wp 172 202 230 165 166 147 414 493 384 302 378 -1.5739 -0.3203 0.0023948 0.99358 FALSE
6 615275 615431 248 20 175660 175805 1206 5 wp 141 220 230 207 210 213 780 836 795 760 579 -2.5235 -0.22511 0.3503 0.34774 FALSE
6 615782 615941 254 20 175170 175324 1201 5 wp 148 219 302 217 210 205 672 742 709 551 410 -2.178 -0.51797 0.48511 0.16755 FALSE
6 615962 616100 256 20 174973 175118 1199 5 wp 150 142 189 202 178 176 290 363 357 190 248 -1.5501 -0.60426 0.83481 0.0016543 FALSE
6 616284 616410 260 20 174678 174825 1194 5 wp 168 176 200 167 153 184 261 384 305 203 202 -1.2685 -0.60611 0.51846 0.046916 FALSE
6 617163 617314 271 20 173770 173924 1182 5 wp 121 166 179 172 191 185 214 258 252 160 144 -1.1201 -0.6362 0.89666 0.00037699 FALSE
6 617326 617464 272 20 173618 173752 1181 5 wp 132 193 181 178 186 199 261 279 294 269 160 -1.2065 -0.32571 0.50415 0.24031 FALSE
6 617639 617756 275 20 173330 173449 1177 5 wp 90 97 139 103 126 100 138 174 144 88 103 -0.97061 -0.6459 0.6872 0.017109 FALSE
6 617820 617971 276 20 173136 173269 1176 5 wp 91 204 191 194 200 202 163 222 197 163 108 -0.7504 -0.46385 0.79853 0.031366 FALSE
6 617952 618108 277 20 172976 173116 1174 5 wp 138 221 225 204 208 202 224 313 295 194 127 -0.99275 -0.73537 0.83786 0.0095955 FALSE
6 618159 618310 278 20 172768 172919 1173 5 wp 122 116 120 97 105 120 85 131 91 64 75 -0.22918 -0.52379 0.38303 0.24828 FALSE
6 618329 618471 279 20 172613 172758 1172 5 wp 168 215 249 211 220 213 224 227 275 204 137 -0.69802 -0.46894 0.52505 0.13514 FALSE
6 618500 618662 280 20 172456 172590 1171 5 wp 180 212 219 208 177 186 138 143 147 113 108 0.033539 -0.34603 0.26565 0.29571 FALSE
6 618955 619116 283 20 171969 172129 1168 5 wp 241 198 288 214 197 140 57 64 60 26 84 1.5266 -0.14829 -0.24238 0.516 FALSE
6 619138 619260 284 20 171824 171940 1167 5 wp 186 204 258 221 230 178 106 113 90 93 121 0.58368 0.071362 -0.094573 0.71353 FALSE
6 619289 619449 285 20 171637 171799 1166 5 wp 139 205 211 209 222 203 178 194 148 146 240 -0.39069 0.16069 0.056279 0.8277 FALSE
6 619838 619981 291 20 171109 171259 1161 5 wp 183 176 191 135 151 123 139 205 140 93 139 -0.27188 -0.45165 0.03069 0.90483 FALSE
6 619993 620151 293 20 170915 171086 1160 5 wp 147 184 221 221 223 198 311 353 324 218 269 -1.3292 -0.41975 0.66406 0.014368 FALSE
6 620376 620530 296 20 170549 170706 1157 5 wp 153 115 177 180 156 165 141 191 161 110 237 -0.61807 0.075772 0.11581 0.76306 FALSE
6 620543 620695 297 20 170395 170526 1155 5 wp 204 186 226 185 226 171 120 124 142 131 154 0.19543 0.1615 -0.23462 0.34899 FALSE
6 620708 620860 298 20 170250 170373 1154 5 wp 199 192 213 208 202 177 70 82 81 81 111 0.90466 0.32109 -0.35412 0.1891 FALSE
6 620883 621039 300 20 170019 170165 1152 5 wp 264 208 260 231 272 166 65 59 52 53 63 1.5846 -0.0046192 -0.1335 0.72862 FALSE
6 621054 621208 301 20 169880 170024 1151 5 wp 260 213 254 207 250 174 50 53 64 40 79 1.6532 0.091917 -0.30053 0.40419 FALSE
6 621614 621760 304 20 169319 169460 1147 5 wp 218 169 250 205 213 173 150 229 190 145 186 -0.30334 -0.16923 0.074745 0.76448 FALSE
6 621769 621919 305 20 169157 169311 1146 5 wp 130 126 203 186 210 153 254 357 321 262 278 -1.509 -0.17032 0.45687 0.083256 FALSE
6 622097 622249 310 20 168837 168981 1143 5 wp 164 178 226 174 197 161 324 421 374 271 295 -1.4584 -0.3702 0.29745 0.28813 FALSE
6 622246 622405 311 20 168670 168823 1142 5 wp 111 180 214 180 177 184 397 478 429 466 414 -1.8669 0.053483 0.088848 0.77477 FALSE
6 622424 622560 312 20 168515 168657 1141 5 wp 116 186 202 188 181 175 445 444 373 458 492 -1.8234 0.19337 -0.049566 0.8738 FALSE
6 622584 622726 313 20 168345 168498 1140 5 wp 134 174 226 232 200 204 261 235 246 350 350 -0.98163 0.51643 -0.22828 0.39225 FALSE
6 622748 622892 314 20 168190 168337 1139 5 wp 165 225 302 240 238 176 145 121 138 143 189 0.26444 0.30391 -0.35309 0.16694 FALSE
6 622920 623062 315 20 168020 168159 1138 5 wp 152 218 252 222 215 184 60 60 93 64 88 1.0473 0.10558 -0.079585 0.77447 FALSE
6 623067 623221 316 20 167867 168011 1137 5 wp 160 216 249 239 212 171 45 50 63 27 74 1.4923 -0.065874 0.082137 0.7955 FALSE
6 623352 623508 317 20 167579 167731 1136 5 wp 139 234 265 178 205 194 33 37 43 36 54 1.9968 0.26648 -0.37095 0.31893 FALSE
6 623508 623640 318 20 167445 167571 1135 5 wp 90 189 214 144 142 136 40 22 49 54 37 1.609 0.30948 -0.48316 0.35339 FALSE
6 623683 623801 319 20 167280 167398 1134 5 wp 70 144 169 131 151 151 39 24 44 36 46 1.305 0.19255 0.038607 0.9343 FALSE
6 623809 623955 320 20 167147 167271 1133 5 wp 149 211 270 225 213 190 58 64 69 65 70 1.2232 0.10547 -0.074569 0.79347 FALSE
6 624049 624209 321 20 166869 167033 1132 5 wp 152 216 258 238 218 245 46 56 73 38 59 1.3437 -0.2558 0.45783 0.14402 FALSE
6 624230 624376 322 20 166705 166845 1131 5 wp 198 237 295 258 254 201 64 72 72 61 84 1.3233 0.07959 -0.090578 0.73928 FALSE
6 624391 624531 323 20 166555 166690 1130 5 wp 186 225 273 236 225 201 108 116 100 115 124 0.59064 0.16831 -0.19046 0.45308 FALSE
6 624715 624865 325 20 166224 166374 1128 5 wp 105 198 216 166 183 187 511 449 459 524 494 -1.9676 0.1221 -0.030248 0.93274 FALSE
6 625446 625590 333 20 165484 165638 1119 5 wp 131 189 235 204 174 199 600 796 668 695 462 -2.3871 -0.19175 0.29276 0.50384 FALSE
6 626167 626312 342 20 164772 164916 1110 5 wp 101 132 181 136 153 123 293 452 311 189 210 -1.8313 -0.78034 0.807 0.0020177 FALSE
6 626692 626846 348 20 164237 164377 1103 5 wp 171 239 266 238 248 218 501 683 558 526 331 -1.8459 -0.37598 0.46193 0.24702 FALSE
6 627055 627207 351 20 163877 164028 1100 5 wp 193 225 258 236 220 210 426 550 478 309 280 -1.5814 -0.68068 0.68064 0.030496 FALSE
6 627396 627540 355 20 163508 163687 1096 5 wp 116 141 177 186 187 168 108 197 119 145 152 -0.43325 0.11727 0.22801 0.36833 FALSE
6 627577 627733 356 20 163353 163503 1095 5 wp 187 152 164 119 186 139 28 76 26 33 46 1.5461 -0.072131 -0.11661 0.81744 FALSE
6 627876 628022 357 20 163058 163226 1093 5 wp 196 181 236 204 207 184 31 63 37 24 49 1.7672 -0.23236 0.20609 0.5337 FALSE
6 628026 628189 358 20 162902 163057 1092 5 wp 201 253 290 219 212 272 107 95 109 78 77 0.76154 -0.40498 0.35952 0.25469 FALSE
6 628205 628344 359 20 162733 162874 1091 5 wp 197 214 199 224 219 211 62 87 72 72 84 1.0068 0.10983 -0.0032646 0.9905 FALSE
6 628362 628511 360 20 162570 162718 1090 5 wp 233 244 280 254 253 244 208 196 198 178 232 -0.15461 0.036702 -0.031162 0.90378 FALSE
6 629047 629182 365 20 161931 162086 1085 5 wp 115 159 168 168 161 158 272 321 323 297 220 -1.5372 -0.19844 0.3638 0.28249 FALSE
6 629186 629339 366 20 161748 161895 1084 5 wp 145 200 208 200 187 236 391 426 380 411 280 -1.6006 -0.16188 0.36771 0.35891 FALSE
6 629942 630098 377 20 161016 161138 1075 5 wp 130 164 180 151 148 134 264 275 237 156 123 -1.197 -0.859 0.74959 0.0032705 FALSE
6 630410 630555 382 20 160525 160677 1070 5 wp 105 145 165 145 138 169 146 160 169 116 116 -0.68615 -0.42664 0.58474 0.024836 FALSE
6 630802 630959 384 20 160142 160285 1068 5 wp 193 145 215 143 160 116 78 109 60 52 41 0.70189 -0.77753 0.3856 0.26822 FALSE
6 631745 631897 397 20 159183 159329 1055 5 wp 157 190 207 196 182 201 456 607 440 476 416 -1.9097 -0.12217 0.21067 0.51673 FALSE
6 631932 632065 399 20 159022 159176 1053 5 wp 128 174 229 198 185 165 473 587 460 538 491 -2.0114 0.060737 0.021712 0.94754 FALSE
6 632072 632231 400 20 158851 159013 1052 5 wp 145 184 236 178 171 206 363 479 440 502 502 -1.6712 0.26548 -0.24891 0.4336 FALSE
6 632224 632389 401 20 158690 158827 1050 5 wp 155 221 250 189 163 158 383 417 353 409 426 -1.3739 0.14324 -0.40879 0.17376 FALSE
6 632718 632870 404 20 158214 158366 1047 5 wp 242 215 284 240 250 191 46 72 62 43 93 1.5734 0.19264 -0.30308 0.27645 FALSE
6 632876 633030 405 20 158060 158204 1046 5 wp 225 232 288 231 229 203 33 48 44 20 55 2.1012 -0.14256 -0.0068075 0.98276 FALSE
6 633192 633338 406 20 157744 157888 1045 5 wp 165 150 188 125 151 142 59 77 83 78 95 0.72678 0.26531 -0.51573 0.085703 FALSE
6 633348 633492 407 20 157589 157731 1044 5 wp 129 155 191 140 131 151 103 129 110 113 137 -0.0091851 0.15555 -0.29398 0.27108 FALSE
6 633623 633773 409 20 157311 157457 1042 5 wp 99 167 183 156 152 186 59 60 56 78 92 0.86121 0.55965 -0.37787 0.26158 FALSE
6 633782 633932 410 20 157135 157279 1041 5 wp 171 189 261 194 210 170 37 41 33 38 57 1.9949 0.37585 -0.4616 0.15816 FALSE
6 633945 634100 411 20 156987 157124 1040 5 wp 163 123 156 116 139 136 22 23 21 16 25 2.2794 -0.090932 -0.07899 0.87074 FALSE
6 634200 634360 412 20 156726 156878 1039 5 wp 187 216 285 211 225 199 58 52 59 63 68 1.5294 0.23403 -0.32047 0.26224 FALSE
6 634484 634622 415 20 156455 156588 1036 5 wp 119 188 207 170 148 145 25 21 34 48 38 2.1816 0.71277 -0.8302 0.03121 FALSE
6 634655 634782 416 20 156281 156431 1035 5 wp 148 173 206 162 174 167 17 23 27 22 28 2.494 0.18304 -0.22436 0.59057 FALSE
6 634813 634953 417 20 156130 156267 1034 5 wp 249 205 275 241 248 180 13 27 21 16 34 3.1178 0.3185 -0.43679 0.2557 FALSE
6 635065 635221 418 20 155864 156016 1033 5 wp 185 220 262 192 215 205 34 38 46 41 38 2.013 0.030502 -0.128 0.6928 FALSE
6 635324 635476 419 20 155614 155754 1032 5 wp 183 153 205 162 190 119 45 38 36 27 71 1.7028 0.28991 -0.48714 0.20608 FALSE
6 635525 635653 420 20 155430 155555 1031 5 wp 180 146 223 178 189 152 32 37 23 36 38 2.1005 0.29889 -0.36218 0.32448 FALSE
6 635673 635823 421 20 155265 155389 1030 5 wp 156 140 207 147 166 135 24 22 26 30 48 2.3142 0.70547 -0.85042 0.035456 FALSE
6 636506 636622 425 20 154443 154575 1025 5 wp 89 80 133 117 103 101 25 18 23 32 46 1.683 0.82089 -0.69764 0.19497 FALSE
6 636650 636800 426 20 154283 154428 1024 5 wp 115 122 188 123 101 107 14 17 14 13 25 2.7446 0.34974 -0.66924 0.22709 FALSE
6 636812 636971 427 20 154107 154270 1023 5 wp 128 137 194 162 151 125 13 12 12 32 33 3.139 1.4203 -1.4601 0.0019925 FALSE
6 637592 637753 429 20 153348 153486 1020 5 wp 141 201 213 177 167 189 26 28 25 29 38 2.3279 0.36523 -0.39196 0.29882 FALSE
6 637770 637914 430 20 153167 153305 1019 5 wp 197 228 309 197 223 181 31 37 38 47 34 2.3011 0.23002 -0.48909 0.13024 FALSE
6 637925 638079 431 20 153024 153160 1018 5 wp 139 108 182 94 115 80 20 45 32 9 24 1.6824 -0.94805 0.39719 0.45213 FALSE
6 638070 638204 432 20 152873 153011 1017 5 wp 152 143 193 113 158 123 36 43 35 23 46 1.62 -0.13209 -0.15818 0.69494 FALSE
6 638232 638394 433 20 152724 152852 1016 5 wp 192 230 264 179 185 158 172 172 200 150 121 -0.15623 -0.39423 0.020471 0.9349 FALSE
6 638674 638830 437 20 152252 152408 1013 5 wp 135 155 182 129 168 117 93 118 85 60 72 0.19777 -0.55418 0.38089 0.2079 FALSE
6 640730 640893 445 20 150228 150348 1005 5 wp 118 136 184 131 116 92 27 26 28 33 27 1.9364 0.17863 -0.52163 0.26715 FALSE
6 641474 641649 449 20 149452 149600 1002 5 wp 130 180 222 217 175 175 18 40 30 35 41 2.1173 0.40936 -0.2828 0.43703 FALSE
6 641652 641804 450 20 149279 149421 1001 5 wp 135 211 257 275 247 209 48 56 64 69 99 1.3451 0.59784 -0.28592 0.31175 FALSE
6 642980 643138 463 20 147941 148109 990 5 wp 184 210 240 211 190 223 314 326 367 400 407 -1.1563 0.28407 -0.28024 0.34189 FALSE
6 643162 643312 464 20 147766 147910 989 5 wp 214 176 267 204 227 192 166 187 198 117 190 -0.23142 -0.25479 0.19837 0.42784 FALSE
6 643324 643495 465 20 147582 147744 988 5 wp 124 183 244 182 180 184 116 91 121 125 149 0.22966 0.32821 -0.29628 0.30157 FALSE
6 643513 643663 466 20 147411 147562 987 5 wp 172 164 208 116 191 155 44 34 43 47 59 1.6802 0.40099 -0.61926 0.073197 FALSE
6 643683 643829 467 20 147250 147382 986 5 wp 256 194 255 235 228 193 35 46 51 25 74 1.9531 0.16057 -0.26228 0.5004 FALSE
6 643976 644114 468 20 146960 147102 985 5 wp 176 73 123 102 136 81 9 21 6 3 19 2.9772 -0.11547 -0.14013 0.88854 FALSE
6 644147 644277 469 20 146801 146927 984 5 wp 137 175 204 156 174 177 322 290 312 367 353 -1.3413 0.24142 -0.23594 0.41862 FALSE
6 644292 644444 470 20 146636 146786 983 5 wp 116 160 155 104 118 136 146 156 120 155 182 -0.44847 0.28027 -0.52287 0.042482 FALSE
6 644441 644587 471 20 146481 146635 982 5 wp 120 173 199 182 185 198 278 238 249 368 370 -1.1432 0.54597 -0.3102 0.27683 FALSE
6 644613 644751 472 20 146324 146472 981 5 wp 113 164 195 151 182 186 321 216 282 436 387 -1.3215 0.59686 -0.41819 0.36524 FALSE
6 644767 644907 473 20 146169 146307 980 5 wp 121 252 236 224 225 222 227 184 193 262 237 -0.50095 0.3247 -0.14798 0.68853 FALSE
6 644904 645082 474 20 146019 146168 979 5 wp 128 166 180 163 142 147 107 97 126 152 146 0.029427 0.45541 -0.49982 0.054659 FALSE
6 645087 645243 475 20 145835 145984 978 5 wp 95 122 137 109 118 115 48 44 56 69 73 0.7633 0.53923 -0.56204 0.14867 FALSE
6 645253 645401 476 20 145681 145818 977 5 wp 106 111 165 126 125 127 33 25 34 37 34 1.5446 0.22516 -0.20271 0.65549 FALSE
6 645895 646055 479 20 145032 145180 975 5 wp 107 159 197 131 154 153 31 23 34 51 56 1.8848 0.87708 -0.91477 0.017618 FALSE
6 646224 646356 481 20 144720 144850 973 5 wp 91 219 209 212 194 211 129 96 124 266 219 0.046686 1.075 -0.77844 0.080774 FALSE
6 646368 646524 482 20 144551 144709 972 5 wp 146 282 289 270 285 243 290 194 319 781 524 -0.69672 1.3032 -1.1119 0.097223 FALSE
6 646554 646704 483 20 144398 144520 971 5 wp 146 172 225 199 164 200 337 235 304 490 446 -1.2107 0.68585 -0.59393 0.16131 FALSE
6 646688 646859 484 20 144241 144389 970 5 wp 167 203 228 185 183 171 258 239 233 343 372 -0.78008 0.56855 -0.69646 0.0086553 FALSE
6 646977 647125 485 20 143954 144104 969 5 wp 151 150 201 144 159 163 31 42 37 31 62 1.7121 0.35181 -0.43113 0.23759 FALSE
6 647160 647301 486 20 143788 143940 968 5 wp 225 213 288 252 253 201 76 106 95 86 123 0.91446 0.19799 -0.2211 0.39086 FALSE
6 647645 647810 489 20 143312 143432 965 5 wp 143 125 161 137 152 133 129 245 126 121 206 -0.66192 0.0058701 -0.017149 0.96595 FALSE
6 647819 647947 490 20 143133 143269 964 5 wp 160 173 211 177 188 168 403 479 386 479 424 -1.7001 0.1327 -0.14117 0.64936 FALSE
6 647954 648124 491 20 142966 143122 963 5 wp 152 216 236 195 190 216 430 436 462 582 457 -1.6346 0.26338 -0.235 0.55211 FALSE
6 648142 648290 492 20 142793 142940 961 5 wp 163 178 226 212 211 159 263 301 234 233 241 -0.97628 -0.13913 0.19539 0.44896 FALSE
6 648274 648431 493 20 142675 142816 960 5 wp 183 162 203 202 227 170 131 225 164 152 174 -0.38115 -0.050628 0.18759 0.45025 FALSE
6 648473 648617 494 20 142480 142598 958 5 wp 150 195 220 128 160 183 213 254 227 166 146 -0.78063 -0.53558 0.30606 0.22283 FALSE
6 649288 649420 502 20 141658 141790 948 5 wp 155 151 166 143 161 145 69 102 53 68 71 0.62097 -0.063947 0.0018448 0.99526 FALSE
6 650421 650544 519 20 140517 140652 933 5 wp 153 132 194 127 186 149 97 150 128 104 110 -0.11928 -0.19038 0.15941 0.54942 FALSE
6 650779 650893 525 20 140155 140297 929 5 wp 162 157 183 166 171 148 73 174 130 68 96 -0.03137 -0.57521 0.5362 0.10893 FALSE
6 650931 651075 526 20 140003 140137 928 5 wp 208 209 286 201 221 255 128 177 200 123 140 -0.0065228 -0.33292 0.31301 0.27801 FALSE
6 651241 651416 528 20 139659 139817 926 5 wp 213 195 225 203 249 181 148 151 151 130 159 0.017277 -0.040528 0.044964 0.85706 FALSE
6 651433 651591 529 20 139484 139639 925 5 wp 231 235 262 230 243 185 93 118 98 93 138 0.76824 0.18163 -0.32005 0.20889 FALSE
6 651740 651883 530 20 139191 139302 924 5 wp 172 134 170 150 156 141 35 38 45 46 45 1.5429 0.23288 -0.31781 0.39081 FALSE
6 651903 652055 531 20 139033 139175 923 5 wp 135 160 229 177 194 160 73 81 87 70 76 0.62203 -0.11777 0.17052 0.5551 FALSE
6 652081 652233 532 20 138868 138991 922 5 wp 235 199 264 213 224 185 69 87 89 55 97 1.0377 -0.093805 -0.060919 0.82172 FALSE
6 652262 652410 533 20 138671 138813 921 5 wp 147 231 234 189 191 180 157 170 173 159 135 -0.19851 -0.15194 0.050751 0.84062 FALSE
6 652562 652691 535 20 138370 138527 918 5 wp 132 140 175 165 202 148 167 203 143 167 221 -0.67556 0.20251 0.019065 0.93873 FALSE
6 652741 652893 536 20 138186 138338 917 5 wp 178 228 279 231 220 223 472 462 492 561 440 -1.5605 0.10519 -0.094446 0.80144 FALSE
6 652925 653075 537 20 138033 138157 916 5 wp 168 215 264 181 165 180 490 460 462 456 382 -1.6295 -0.14184 -0.12094 0.72652 FALSE
6 653104 653255 539 20 137814 137970 914 5 wp 135 149 199 175 177 161 260 270 252 285 284 -1.1887 0.14896 -0.034221 0.89428 FALSE
6 653267 653431 540 20 137647 137771 912 5 wp 175 194 220 160 192 159 311 422 313 252 257 -1.2969 -0.4177 0.22882 0.39983 FALSE
6 653428 653582 541 20 137498 137628 911 5 wp 198 181 239 187 178 165 259 321 280 273 307 -0.95209 0.041647 -0.24556 0.35518 FALSE
6 653611 653751 543 20 137327 137485 910 5 wp 164 177 212 209 238 152 173 246 185 154 253 -0.59726 0.031515 0.094662 0.70412 FALSE
6 653763 653911 544 20 137166 137310 909 5 wp 162 187 262 172 203 160 220 219 205 178 232 -0.57599 -0.057317 -0.10391 0.67826 FALSE
6 653920 654077 545 20 137002 137152 908 5 wp 175 202 232 189 224 151 84 104 72 53 108 0.75317 -0.097133 -0.00050549 0.99853 FALSE
6 654205 654363 546 20 136713 136869 907 5 wp 219 181 242 189 174 179 23 28 31 20 31 2.4972 -0.084433 -0.14419 0.70133 FALSE
6 654388 654535 547 20 136540 136690 906 5 wp 132 129 174 155 159 142 28 39 45 28 54 1.4768 0.14191 -0.051535 0.89512 FALSE
6 654552 654712 548 20 136370 136526 905 5 wp 183 213 244 227 204 205 62 95 76 98 91 0.98643 0.32069 -0.30729 0.24907 FALSE
6 654725 654867 549 20 136203 136342 904 5 wp 177 168 212 179 175 170 132 127 101 125 122 0.14825 0.06454 -0.13402 0.60117 FALSE
6 654871 655023 550 20 136052 136203 903 5 wp 188 175 211 206 210 172 244 261 244 289 226 -0.86105 0.080378 -0.036588 0.90051 FALSE
6 655204 655393 552 20 135710 135895 902 5 wp 144 213 229 195 167 160 179 222 210 149 140 -0.54609 -0.46464 0.32473 0.19436 FALSE
6 655366 655512 553 20 135565 135711 899 5 wp 174 213 277 266 239 213 224 306 232 179 210 -0.68145 -0.35581 0.49842 0.055331 FALSE
6 655529 655695 555 20 135414 135566 897 5 wp 191 196 284 197 200 215 295 365 315 219 241 -1.0271 -0.47279 0.37601 0.16671 FALSE
6 655890 656032 560 20 135044 135182 894 5 wp 189 257 284 279 264 226 339 388 338 237 199 -1.0318 -0.66795 0.76623 0.007643 FALSE
6 656042 656182 561 20 134897 135035 893 5 wp 163 280 240 242 230 193 353 424 374 302 205 -1.2316 -0.54881 0.52628 0.10744 FALSE
6 656526 656660 565 20 134418 134549 889 5 wp 136 127 162 148 165 117 153 256 169 151 144 -0.90327 -0.33888 0.36746 0.14609 FALSE
6 656666 656824 566 20 134238 134405 888 5 wp 184 169 202 186 171 200 144 267 208 142 158 -0.6094 -0.41782 0.44143 0.11869 FALSE
6 657763 657904 574 20 133174 133316 878 5 wp 182 213 270 233 216 204 122 152 133 128 172 0.22375 0.16293 -0.16151 0.51715 FALSE
6 658072 658229 576 20 132850 133006 876 5 wp 257 228 294 249 222 271 67 52 65 50 80 1.5939 0.079153 -0.12662 0.69968 FALSE
6 658252 658392 577 20 132688 132821 875 5 wp 195 205 219 194 226 176 22 34 23 9 41 2.5088 -0.067673 0.020005 0.95748 FALSE
6 658506 658644 578 20 132435 132567 874 5 wp 175 163 176 140 164 128 48 66 50 44 57 1.1906 -0.089447 -0.15962 0.63952 FALSE
6 658652 658804 579 20 132313 132420 873 5 wp 114 102 138 95 119 87 69 57 50 63 74 0.51852 0.23248 -0.45327 0.2467 FALSE
6 658779 658935 580 20 132142 132298 872 5 wp 117 211 225 200 201 182 107 94 78 141 87 0.47861 0.33407 -0.22078 0.59421 FALSE
6 658946 659080 581 20 132001 132133 871 5 wp 139 177 217 174 168 146 40 48 37 56 55 1.6063 0.44347 -0.54304 0.10803 FALSE
6 659086 659242 582 20 131834 131988 870 5 wp 173 238 302 267 248 203 31 36 41 35 50 2.2277 0.25549 -0.21411 0.49481 FALSE
6 659253 659411 583 20 131698 131826 869 5 wp 193 182 231 184 200 153 9 20 21 24 30 3.1316 0.72365 -0.88647 0.029161 FALSE
6 659644 659791 584 20 131275 131419 868 5 wp 177 186 248 179 189 209 34 46 45 17 43 1.8072 -0.46509 0.41507 0.22993 FALSE
6 659817 659959 585 20 131110 131242 866 5 wp 153 174 252 184 148 189 39 53 39 30 50 1.6555 -0.10808 -0.00016128 0.99962 FALSE
6 659971 660139 586 20 130921 131081 865 5 wp 151 186 218 172 180 202 102 116 111 91 127 0.26891 0.0047286 0.023788 0.92729 FALSE
6 660118 660281 587 20 130786 130946 864 5 wp 81 141 177 146 152 172 130 124 145 153 129 -0.51734 0.1085 0.18098 0.60628 FALSE
6 660273 660427 588 20 130632 130789 863 5 wp 164 309 297 233 226 266 409 353 426 487 379 -1.1373 0.15263 -0.19782 0.6529 FALSE
6 660419 660569 589 20 130493 130643 862 5 wp 121 184 224 167 191 208 347 319 360 387 319 -1.4698 0.069995 0.074448 0.84427 FALSE
6 660575 660737 590 20 130328 130484 861 5 wp 148 201 212 210 210 185 477 513 457 443 470 -1.8542 -0.058108 0.18843 0.56115 FALSE
6 660758 660889 591 20 130177 130311 860 5 wp 116 172 235 207 172 178 587 576 529 1137 651 -2.2128 0.71534 -0.57301 0.4704 FALSE
6 661050 661193 594 20 129873 130011 858 5 wp 94 174 162 116 145 185 423 421 477 514 312 -2.1208 -0.047911 0.14595 0.80397 FALSE
6 661171 661322 595 20 129740 129865 857 5 wp 147 204 242 167 214 143 327 358 315 337 191 -1.2504 -0.28075 0.12653 0.78102 FALSE
6 661813 661939 598 20 129120 129269 854 5 wp 145 116 171 115 157 116 25 43 31 24 58 1.6621 0.32375 -0.46527 0.26842 FALSE
6 662076 662244 600 20 128829 128960 852 5 wp 145 108 182 117 134 86 21 35 26 23 31 1.9372 0.011351 -0.36629 0.44501 FALSE
6 662256 662437 601 20 128661 128807 851 5 wp 189 135 198 162 153 144 16 28 28 20 39 2.3958 0.31235 -0.4872 0.24271 FALSE
6 662529 662686 603 20 128379 128541 849 5 wp 151 148 214 175 202 132 13 19 22 22 31 2.7632 0.57694 -0.56953 0.1846 FALSE
6 662883 663041 605 20 128020 128170 847 5 wp 160 139 164 153 154 142 9 22 22 8 32 2.6736 0.18486 -0.22259 0.64059 FALSE
6 663030 663168 606 20 127898 128030 846 5 wp 171 189 203 161 168 194 50 49 38 39 80 1.5636 0.38352 -0.46806 0.14774 FALSE
6 663523 663665 611 20 127388 127537 840 5 wp 153 181 235 205 217 163 66 71 81 99 142 0.89142 0.7394 -0.67523 0.011387 FALSE
6 663656 663811 612 20 127251 127383 839 5 wp 88 159 144 161 119 148 42 29 33 62 67 1.4085 0.90277 -0.7401 0.078796 FALSE
6 663808 663962 613 20 127105 127257 838 5 wp 68 105 130 200 166 118 12 22 18 42 50 2.055 1.4398 -0.73444 0.11629 FALSE
6 663980 664139 614 20 126937 127088 837 5 wp 122 158 187 164 148 152 17 27 23 11 23 2.3215 -0.37717 0.39922 0.39554 FALSE
6 664154 664289 615 20 126781 126914 836 5 wp 171 146 202 167 191 146 19 21 26 12 38 2.4964 0.18073 -0.21066 0.61585 FALSE
6 664448 664604 616 20 126468 126612 835 5 wp 172 132 232 163 158 134 47 55 47 44 65 1.3605 0.1489 -0.35956 0.28349 FALSE
6 665383 665528 620 20 125541 125669 830 5 wp 112 115 157 133 138 101 80 88 103 83 90 0.011829 -0.04411 0.018315 0.95348 FALSE
6 665573 665719 621 20 125330 125511 828 5 wp 171 212 225 247 229 222 341 336 377 465 357 -1.2843 0.25773 -0.03893 0.91919 FALSE
6 666322 666484 630 20 124574 124718 818 5 wp 109 145 183 136 157 137 359 424 375 261 233 -1.8985 -0.61048 0.61957 0.02256 FALSE
6 666573 666729 633 20 124338 124495 815 5 wp 109 138 148 151 148 158 325 375 356 269 202 -1.9013 -0.53982 0.77522 0.0085609 FALSE
6 667475 667627 641 20 123439 123602 806 5 wp 212 194 264 215 254 161 103 145 128 68 99 0.3598 -0.56572 0.48788 0.060703 FALSE
6 667850 667996 643 20 123065 123205 804 5 wp 170 98 142 124 163 82 62 93 57 42 92 0.5155 -0.068878 -0.10743 0.84686 FALSE
6 668032 668186 645 20 122878 123044 803 5 wp 105 145 223 165 144 128 252 210 305 374 264 -1.2347 0.34449 -0.40738 0.46049 FALSE
6 668464 668612 648 20 122456 122612 799 5 wp 119 159 207 172 164 142 96 122 106 222 230 0.091531 1.0949 -1.0838 1.4597e-05 FALSE
6 668638 668818 649 20 122260 122422 797 5 wp 163 198 252 167 224 165 92 107 117 195 157 0.4634 0.77564 -0.89079 0.0020481 FALSE
6 668855 668983 650 20 122086 122203 796 5 wp 130 121 150 107 117 101 31 42 38 35 56 1.3842 0.31188 -0.60221 0.16729 FALSE
6 670068 670224 654 20 120837 120994 793 5 wp 103 171 198 218 171 166 49 75 60 96 106 0.87212 0.75156 -0.48229 0.095667 FALSE
6 670225 670386 655 20 120681 120847 792 5 wp 127 191 216 205 207 207 92 109 88 155 153 0.39775 0.70679 -0.46033 0.069974 FALSE
6 670693 670842 659 20 120231 120401 787 5 wp 88 179 186 196 193 201 421 449 437 1295 792 -2.0379 1.3106 -0.88185 0.29944 FALSE
6 671002 671170 664 20 119903 120068 784 5 wp 118 175 214 185 160 184 898 1007 884 1270 1031 -2.9605 0.34625 -0.24011 0.55219 FALSE
6 671164 671280 666 20 119790 119927 783 5 wp 88 144 163 198 188 149 580 676 630 849 717 -2.7532 0.3538 0.11464 0.7472 FALSE
6 671954 672114 676 20 118956 119108 774 5 wp 131 150 179 181 168 165 348 391 391 347 298 -1.7834 -0.1919 0.37607 0.18271 FALSE
6 672300 672443 678 20 118625 118759 772 5 wp 169 176 229 193 233 181 322 428 348 383 421 -1.4127 0.16596 -0.065177 0.82597 FALSE
6 672448 672607 679 20 118468 118595 771 5 wp 146 157 206 204 183 159 227 252 184 255 279 -0.86608 0.29741 -0.17308 0.49296 FALSE
6 672609 672761 680 20 118303 118451 770 5 wp 160 139 188 181 166 179 89 113 95 121 159 0.24017 0.52006 -0.38768 0.13695 FALSE
6 672780 672918 681 20 118144 118281 769 5 wp 126 122 142 115 137 108 27 51 33 23 55 1.3611 0.09166 -0.19875 0.65118 FALSE
6 672956 673113 682 20 117961 118109 768 5 wp 116 130 175 146 120 123 34 40 52 25 55 1.2464 -0.074465 -0.0078282 0.98471 FALSE
6 673255 673411 683 20 117658 117814 767 5 wp 244 223 292 246 305 204 28 51 50 28 63 2.0887 0.094971 -0.093558 0.76772 FALSE
6 673429 673587 684 20 117481 117636 766 5 wp 116 166 145 142 158 150 34 40 64 49 67 1.1507 0.34333 -0.25253 0.48004 FALSE
6 673778 673926 686 20 117148 117323 764 5 wp 153 180 269 207 222 219 125 156 145 142 192 0.0027056 0.25071 -0.1033 0.67731 FALSE
6 674076 674212 688 20 116833 116993 761 5 wp 146 203 253 220 213 193 532 631 580 619 738 -2.0306 0.24257 -0.15064 0.66584 FALSE
6 675046 675194 696 20 115881 116036 749 5 wp 98 206 228 220 209 227 1794 1465 1918 2741 1446 -3.8157 0.31999 0.037815 0.9674 FALSE
6 675588 675708 701 20 115354 115496 741 5 wp 91 117 159 169 182 155 667 807 700 837 867 -3.0629 0.26224 0.23714 0.51201 FALSE
6 676156 676303 708 20 114761 114907 733 5 wp 186 229 248 234 216 245 803 997 947 799 737 -2.5296 -0.21912 0.3136 0.38446 FALSE
6 676554 676700 711 20 114363 114489 730 5 wp 142 178 246 160 176 205 671 670 736 657 549 -2.3862 -0.1717 0.15546 0.6798 FALSE
6 676865 677013 714 20 114053 114199 727 5 wp 117 212 211 187 204 183 973 931 966 921 710 -2.9157 -0.19918 0.3203 0.46742 FALSE
6 677013 677172 715 20 113895 114060 726 5 wp 137 174 225 168 205 223 900 809 899 880 712 -2.7944 -0.10262 0.29968 0.50629 FALSE
6 677173 677327 716 20 113736 113889 725 5 wp 90 198 204 155 181 200 751 669 770 757 604 -2.6759 -0.076919 0.25355 0.59217 FALSE
6 677909 678051 724 20 113038 113156 721 5 wp 136 144 184 140 135 101 19 25 20 10 29 2.3802 -0.12649 -0.16038 0.74505 FALSE
6 678058 678214 725 20 112856 113004 720 5 wp 230 197 279 213 237 163 37 55 46 19 60 1.8837 -0.21391 0.021318 0.94829 FALSE
6 678377 678519 728 20 112546 112685 716 5 wp 124 206 202 196 198 164 153 152 176 140 119 -0.35083 -0.28363 0.37602 0.19957 FALSE
6 678559 678723 730 20 112352 112495 713 5 wp 110 146 201 152 152 106 166 237 158 117 110 -0.78084 -0.67998 0.55356 0.031697 FALSE
6 678730 678870 732 20 112195 112341 711 5 wp 117 106 172 144 137 110 97 144 87 89 123 -0.2085 -0.016261 0.028368 0.92147 FALSE
6 678934 679072 733 20 111996 112132 710 5 wp 111 115 191 131 132 115 146 159 104 137 141 -0.46843 0.055528 -0.16034 0.55165 FALSE
6 679087 679246 734 20 111819 111977 709 5 wp 213 178 298 240 221 176 112 162 142 153 97 0.24599 -0.093477 0.0050879 0.98764 FALSE
6 679344 679503 736 20 111568 111717 708 5 wp 146 142 186 140 156 120 142 217 167 134 172 -0.61925 -0.16789 -0.0033961 0.98924 FALSE
6 679507 679661 737 20 111402 111558 707 5 wp 144 234 237 259 199 228 488 441 489 602 450 -1.7106 0.1835 0.008221 0.98564 FALSE
6 679677 679829 738 20 111234 111390 706 5 wp 102 112 147 117 123 128 171 227 182 182 259 -1.1637 0.20815 -0.15096 0.54712 FALSE
6 679842 679989 739 20 111075 111216 705 5 wp 150 163 240 181 198 171 159 169 129 197 250 -0.21916 0.56921 -0.54462 0.027288 FALSE
6 680000 680155 740 20 110913 111064 704 5 wp 178 234 270 254 230 223 137 138 136 163 185 0.23836 0.36123 -0.28173 0.25842 FALSE
6 680161 680307 741 20 110760 110898 703 5 wp 188 195 232 201 240 165 42 49 48 42 65 1.6689 0.22111 -0.23202 0.45234 FALSE
6 680324 680480 742 20 110606 110733 702 5 wp 234 247 298 244 249 184 35 34 46 27 39 2.2766 -0.20397 0.014506 0.96404 FALSE
6 680629 680787 743 20 110283 110435 701 5 wp 177 213 223 186 169 176 46 49 57 52 58 1.5323 0.1371 -0.32494 0.29589 FALSE
6 680952 681114 745 20 109967 110111 699 5 wp 146 167 232 157 164 154 40 79 56 51 72 1.1635 0.10824 -0.27256 0.38934 FALSE
6 681283 681429 747 20 109638 109784 696 5 wp 177 106 173 114 145 104 111 226 101 61 228 -0.36553 -0.010797 -0.32001 0.67206 FALSE
6 681459 681585 748 20 109487 109608 695 5 wp 173 196 274 180 214 188 392 595 446 404 543 -1.6355 0.014921 -0.12444 0.70135 FALSE
6 681926 682078 753 20 109022 109157 691 5 wp 112 107 155 128 102 93 479 655 510 522 563 -2.6137 0.019543 -0.20678 0.53211 FALSE
6 682087 682242 755 20 108830 109006 690 5 wp 113 216 200 214 185 202 833 873 894 996 879 -2.795 0.14141 0.076729 0.83195 FALSE
6 682712 682836 761 20 108228 108373 683 5 wp 136 74 112 99 117 81 49 112 39 31 88 0.28428 -0.13633 0.0037856 0.99553 FALSE
6 683051 683202 764 20 107879 108004 681 5 wp 231 155 232 167 211 158 26 67 40 14 50 1.7836 -0.45333 0.2497 0.61188 FALSE
6 683320 683467 765 20 107595 107745 680 5 wp 231 218 274 187 227 224 45 59 62 27 57 1.649 -0.38773 0.22761 0.45128 FALSE
6 683478 683656 766 20 107434 107583 679 5 wp 192 133 194 182 216 147 21 51 24 15 51 2.0005 0.063012 0.0060441 0.98982 FALSE
6 683666 683808 767 20 107260 107396 678 5 wp 194 152 232 180 208 147 46 84 41 51 73 1.2987 0.15625 -0.25508 0.42116 FALSE
6 683823 683977 768 20 107099 107241 677 5 wp 217 205 266 254 300 234 178 252 192 199 258 -0.32294 0.16597 0.044594 0.86304 FALSE
6 684003 684143 769 20 106927 107073 676 5 wp 163 180 251 173 189 162 239 323 221 189 266 -0.87951 -0.17587 0.024857 0.92247 FALSE
6 684139 684284 770 20 106790 106935 675 5 wp 146 121 217 162 172 150 225 319 200 352 366 -1.1 0.57384 -0.54145 0.037559 FALSE
6 685087 685225 783 20 105842 105980 666 5 wp 187 176 257 193 235 159 166 237 186 171 183 -0.40277 -0.11582 0.055969 0.82247 FALSE
6 685455 685609 787 20 105456 105607 662 5 wp 196 166 213 181 199 159 109 185 132 101 145 -0.024066 -0.17829 0.094499 0.70895 FALSE
6 685880 686064 790 20 104977 105183 658 5 wp 223 234 291 298 284 285 178 191 179 186 190 -0.035788 0.064365 0.1722 0.50494 FALSE
6 686289 686427 793 20 104635 104745 656 5 wp 140 105 134 99 131 101 75 154 97 94 101 -0.22027 -0.10528 -0.088527 0.80074 FALSE
6 686443 686591 794 20 104473 104617 654 5 wp 205 222 257 170 206 201 280 334 292 400 321 -0.88223 0.29648 -0.52031 0.081744 FALSE
6 686613 686745 796 20 104319 104429 652 5 wp 180 145 189 176 180 137 218 320 232 244 329 -1.0415 0.18489 -0.23928 0.35078 FALSE
6 686943 687104 800 20 103962 104128 647 5 wp 152 205 220 202 197 171 203 267 254 293 346 -0.80751 0.4281 -0.42428 0.10357 FALSE
6 687106 687262 802 20 103800 103942 646 5 wp 175 207 264 226 266 206 259 329 290 359 406 -0.92843 0.41179 -0.27503 0.33564 FALSE
6 687269 687426 803 20 103634 103759 644 5 wp 117 172 244 158 153 163 249 214 207 214 240 -0.85124 0.031657 -0.1496 0.62281 FALSE
6 687428 687580 804 20 103480 103627 643 5 wp 116 186 214 206 185 180 178 154 167 189 145 -0.46376 0.031531 0.15218 0.66113 FALSE
6 687609 687767 805 20 103315 103463 642 5 wp 147 236 244 216 208 229 175 153 148 97 151 -0.10422 -0.36023 0.45388 0.14521 FALSE
6 687777 687918 806 20 103147 103287 640 5 wp 137 189 226 180 187 172 116 83 104 71 70 0.35613 -0.51067 0.50795 0.07969 FALSE
6 688739 688899 812 20 102164 102322 634 5 wp 200 174 234 188 209 173 61 93 62 60 95 1.0281 0.129 -0.20757 0.45955 FALSE
6 688908 689058 813 20 102002 102148 633 5 wp 207 255 314 263 276 244 200 186 176 141 175 -0.032009 -0.23676 0.27745 0.27869 FALSE
6 689093 689235 814 20 101830 101956 632 5 wp 152 135 196 140 173 114 105 182 112 74 133 -0.18594 -0.33734 0.17431 0.58096 FALSE
6 689253 689392 815 20 101663 101808 631 5 wp 183 244 287 241 271 221 338 437 327 374 358 -1.1085 0.033032 0.031684 0.9168 FALSE
6 689403 689545 816 20 101520 101661 630 5 wp 156 176 220 199 178 202 478 489 466 444 424 -1.8694 -0.11471 0.21502 0.50275 FALSE
6 689551 689708 817 20 101355 101509 629 5 wp 143 192 258 208 204 200 480 528 492 545 452 -1.8429 0.030732 0.056769 0.86392 FALSE
6 689732 689866 818 20 101198 101334 628 5 wp 160 205 277 217 196 199 459 489 490 448 418 -1.6682 -0.1208 0.092096 0.77617 FALSE
6 690403 690533 823 20 100529 100657 622 5 wp 80 165 175 137 141 149 607 539 601 663 549 -2.5765 0.08013 -0.0078914 0.98601 FALSE
6 690569 690711 825 20 100328 100501 620 5 wp 195 191 237 255 250 221 635 815 672 772 728 -2.2397 0.12224 0.11382 0.75017 FALSE
6 690745 690870 826 20 100193 100313 618 5 wp 129 139 171 146 133 154 313 397 317 306 460 -1.7028 0.17471 -0.16678 0.54759 FALSE
6 691059 691211 828 20 99847 100004 616 5 wp 143 147 181 164 153 127 104 154 116 96 160 -0.13641 0.055971 -0.12479 0.63454 FALSE
6 691214 691364 829 20 99693 99845 615 5 wp 166 180 211 179 196 167 60 75 63 46 84 1.0171 -0.011112 -0.010869 0.97087 FALSE
6 691379 691524 830 20 99534 99676 614 5 wp 112 130 173 145 143 171 40 37 36 34 59 1.38 0.3052 -0.11981 0.75647 FALSE
6 691547 691697 831 20 99364 99512 613 5 wp 185 234 279 257 242 248 44 54 72 54 67 1.549 0.11182 0.016197 0.95437 FALSE
6 691716 691870 832 20 99197 99350 612 5 wp 143 142 185 153 141 168 11 20 20 17 31 2.7312 0.51432 -0.50949 0.26877 FALSE
6 691996 692142 833 20 98919 99067 611 5 wp 170 152 226 199 186 160 21 27 44 43 57 2.0872 0.71953 -0.70513 0.041916 FALSE
6 692171 692325 834 20 98762 98890 610 5 wp 186 198 273 227 228 185 56 70 72 42 83 1.2432 -0.07089 0.058122 0.83803 FALSE
6 692493 692651 836 20 98412 98568 608 5 wp 134 167 236 188 192 186 331 271 300 387 405 -1.266 0.40484 -0.28804 0.33631 FALSE
6 692682 692846 837 20 98205 98340 607 5 wp 119 117 151 139 135 89 157 220 166 270 266 -0.95999 0.604 -0.68375 0.0061016 FALSE
6 692866 692976 839 20 98082 98200 605 5 wp 127 204 197 198 225 145 525 483 541 536 609 -2.0525 0.15578 -0.036188 0.91436 FALSE
6 693000 693158 840 20 97906 98064 604 5 wp 118 221 224 210 182 229 770 550 745 1201 822 -2.4016 0.57621 -0.38732 0.58287 FALSE
6 693164 693322 841 20 97740 97876 603 5 wp 126 158 198 199 188 145 350 367 375 410 485 -1.6778 0.31038 -0.14345 0.62794 FALSE
6 693297 693455 842 20 97608 97764 602 5 wp 135 203 234 221 179 220 271 243 272 384 306 -0.969 0.42251 -0.26348 0.5023 FALSE
6 693465 693623 843 20 97437 97589 601 5 wp 129 192 228 214 187 197 138 130 170 162 167 -0.18044 0.18599 -0.025517 0.9258 FALSE
6 693653 693783 844 20 97285 97407 600 5 wp 120 214 276 216 185 200 77 69 92 76 116 0.83266 0.26909 -0.23567 0.53481 FALSE
6 693789 693943 845 20 97124 97270 599 5 wp 144 226 279 264 245 221 58 51 57 56 79 1.4616 0.29517 -0.087797 0.75897 FALSE
6 694379 694535 848 20 96525 96685 596 5 wp 111 198 235 187 216 159 36 40 45 49 41 1.6621 0.18706 -0.10232 0.79035 FALSE
6 694526 694667 849 20 96362 96512 595 5 wp 94 120 148 131 148 116 20 15 18 22 36 2.2693 0.71193 -0.55924 0.27241 FALSE
6 694672 694820 850 20 96241 96395 594 5 wp 245 244 239 215 221 188 26 24 24 45 24 2.8344 0.52046 -0.74304 0.036212 FALSE
6 694896 695052 851 20 96022 96164 593 5 wp 279 219 290 227 294 179 26 36 43 38 55 2.4416 0.4236 -0.59852 0.15416 FALSE
6 695067 695218 852 20 95828 95976 592 5 wp 150 162 210 213 186 176 39 34 38 25 60 1.7417 0.19509 -0.030591 0.92945 FALSE
6 695243 695409 853 20 95680 95819 591 5 wp 196 192 277 216 203 132 58 87 68 62 77 1.1642 -0.0029237 -0.25067 0.37605 FALSE
6 695419 695553 854 20 95515 95637 590 5 wp 125 89 165 110 126 114 52 75 57 44 76 0.56443 -0.01607 -0.070023 0.85265 FALSE
6 695592 695752 856 20 95305 95448 589 5 wp 216 172 241 214 202 185 177 243 204 134 181 -0.45624 -0.37959 0.328 0.19142 FALSE
6 695759 695905 857 20 95172 95278 588 5 wp 173 179 229 179 174 164 323 388 392 310 258 -1.4086 -0.3366 0.19103 0.49468 FALSE
6 696295 696425 862 20 94634 94763 583 5 wp 136 202 238 188 210 186 350 488 419 289 283 -1.6124 -0.51365 0.56784 0.052226 FALSE
6 696629 696779 864 20 94281 94425 579 5 wp 177 194 254 188 192 140 284 452 330 217 322 -1.2407 -0.37348 0.12835 0.64068 FALSE
6 696810 696968 865 20 94091 94225 578 5 wp 160 137 146 120 162 157 242 346 237 259 337 -1.347 0.14388 -0.15053 0.55941 FALSE
6 696975 697113 866 20 93951 94085 577 5 wp 150 149 181 147 144 145 224 307 205 197 264 -1.0829 -0.064549 -0.054656 0.8278 FALSE
6 697147 697291 867 20 93771 93910 576 5 wp 186 223 260 233 257 169 156 208 154 155 230 -0.10635 0.1751 -0.18237 0.4649 FALSE
6 697303 697449 868 20 93613 93756 575 5 wp 184 266 308 236 230 216 99 124 123 86 123 0.64153 -0.12722 0.0066218 0.9793 FALSE
6 697480 697622 869 20 93443 93580 574 5 wp 146 191 234 207 193 182 56 83 54 39 84 1.0857 -0.050456 0.10864 0.71412 FALSE
6 697695 697849 870 20 93215 93344 573 5 wp 186 140 173 146 179 127 17 34 26 10 31 2.252 -0.31161 0.16263 0.73098 FALSE
6 697961 698109 871 20 92957 93104 572 5 wp 154 169 214 182 224 161 32 37 38 33 37 1.843 -0.0054975 0.10263 0.77368 FALSE
6 698113 698285 872 20 92777 92950 571 5 wp 142 162 212 183 213 159 46 40 38 31 53 1.5623 0.027071 0.1017 0.76822 FALSE
6 698620 698782 875 20 92295 92443 566 5 wp 156 181 207 190 185 146 189 258 208 164 236 -0.74096 -0.10744 0.061237 0.80616 FALSE
6 698954 699111 878 20 91956 92108 563 5 wp 156 211 228 218 205 177 598 640 644 659 567 -2.1525 -0.0027253 0.036417 0.91708 FALSE
6 699127 699277 879 20 91811 91968 562 5 wp 99 121 149 116 140 113 360 448 378 441 329 -2.1695 0.0099695 0.015869 0.96634 FALSE
6 699272 699422 880 20 91642 91792 560 5 wp 175 183 217 189 177 175 448 558 430 300 305 -1.7929 -0.6294 0.56072 0.066401 FALSE
6 699405 699563 881 20 91526 91662 559 5 wp 123 218 257 199 234 181 586 627 604 531 327 -2.1145 -0.44814 0.5266 0.24275 FALSE
6 699758 699902 884 20 91160 91298 556 5 wp 158 131 189 159 161 142 135 189 139 109 98 -0.42371 -0.5373 0.50628 0.052381 FALSE
6 700298 700460 888 20 90627 90759 550 5 wp 189 155 219 180 185 167 136 185 148 107 121 -0.20642 -0.42673 0.36185 0.15406 FALSE
6 700642 700778 891 20 90290 90442 546 5 wp 170 188 250 213 244 237 169 242 183 186 175 -0.4441 -0.093375 0.31537 0.21003 FALSE
6 700974 701134 893 20 89932 90089 543 5 wp 187 197 230 204 236 187 153 199 138 87 133 -0.14404 -0.55128 0.59573 0.018527 FALSE
6 701868 702012 902 20 89062 89182 535 5 wp 181 213 236 169 200 167 96 211 109 79 77 0.15498 -0.76724 0.55147 0.1061 FALSE
6 702180 702338 906 20 88726 88894 532 5 wp 152 125 174 159 161 150 69 133 73 58 96 0.26154 -0.21903 0.29522 0.32961 FALSE
6 702344 702496 907 20 88565 88715 531 5 wp 208 219 265 240 273 224 293 396 279 288 277 -0.95328 -0.15129 0.25899 0.36104 FALSE
6 702501 702641 908 20 88423 88558 530 5 wp 155 175 193 184 179 167 323 408 368 287 334 -1.5455 -0.21518 0.25138 0.36996 FALSE
6 702656 702816 909 20 88238 88386 529 5 wp 168 194 260 229 201 214 463 547 449 470 425 -1.7205 -0.084257 0.16998 0.60263 FALSE
6 702847 702987 910 20 88072 88238 528 5 wp 164 193 183 243 215 219 378 473 367 419 411 -1.6369 0.066594 0.27037 0.38131 FALSE
6 702996 703144 911 20 87917 88064 527 5 wp 153 162 170 179 223 198 185 230 190 251 282 -0.78671 0.42823 -0.10895 0.66482 FALSE
6 703319 703475 913 20 87588 87738 525 5 wp 112 155 190 169 140 151 60 78 78 75 100 0.59083 0.29945 -0.2543 0.39949 FALSE
6 703494 703652 914 20 87411 87571 524 5 wp 164 158 194 173 173 174 71 55 88 110 106 0.77928 0.61179 -0.58174 0.036393 FALSE
6 703745 703901 915 20 87166 87314 523 5 wp 145 186 251 194 219 137 81 108 85 82 98 0.5976 0.0049292 -0.06051 0.82332 FALSE
6 703900 704042 916 20 87025 87159 522 5 wp 112 138 142 128 139 116 39 66 50 24 45 0.87712 -0.56242 0.54285 0.18918 FALSE
6 704249 704384 917 20 86663 86808 521 5 wp 162 191 220 178 167 146 36 48 37 30 54 1.7681 0.073284 -0.27649 0.42627 FALSE
6 704405 704557 918 20 86504 86652 520 5 wp 171 197 256 229 228 203 45 78 80 79 91 1.1398 0.35814 -0.24975 0.36107 FALSE
6 704571 704712 919 20 86349 86492 519 5 wp 77 165 149 197 154 194 48 53 65 87 96 0.73787 0.74278 -0.22308 0.58903 FALSE
6 704728 704861 920 20 86197 86329 518 5 wp 116 145 181 152 175 165 60 64 58 72 85 0.78909 0.39047 -0.20412 0.5152 FALSE
6 704883 705019 921 20 86041 86179 517 5 wp 94 157 190 177 185 169 73 96 99 153 95 0.21781 0.52614 -0.21517 0.59497 FALSE
6 705013 705180 922 20 85921 86044 516 5 wp 158 81 134 81 123 79 24 53 33 31 59 1.3377 0.32399 -0.73611 0.25201 FALSE
6 705291 705448 923 20 85613 85774 515 5 wp 144 131 194 146 155 131 29 45 49 27 54 1.4506 -0.0084447 -0.086438 0.82181 FALSE
6 705453 705598 924 20 85463 85587 514 5 wp 182 227 285 259 226 193 73 67 96 56 105 1.0563 0.029321 -0.036292 0.89487 FALSE
6 705787 705933 926 20 85127 85273 512 5 wp 136 244 237 196 214 191 192 185 199 309 289 -0.40059 0.66053 -0.669 0.01983 FALSE
6 705954 706096 927 20 84973 85101 511 5 wp 151 210 228 194 190 183 451 454 515 729 561 -1.7677 0.47874 -0.50567 0.26929 FALSE
6 706575 706714 933 20 84351 84486 507 5 wp 151 195 217 216 228 168 653 774 618 521 417 -2.343 -0.49629 0.6339 0.068759 FALSE
6 707229 707373 938 20 83715 83844 500 5 wp 124 132 184 97 130 143 188 288 203 141 188 -1.1004 -0.43103 0.21645 0.38914 FALSE
6 707385 707535 939 20 83549 83686 499 5 wp 157 151 190 152 163 134 281 408 308 142 193 -1.4676 -0.96269 0.82842 0.0014232 FALSE
6 707522 707646 940 20 83414 83540 498 5 wp 114 151 205 179 163 163 271 370 275 164 173 -1.4502 -0.82349 0.9654 0.00017356 FALSE
6 707652 707794 942 20 83240 83406 496 5 wp 119 157 168 154 166 179 288 357 322 296 200 -1.6034 -0.32753 0.52487 0.14068 FALSE
6 708227 708351 952 20 82693 82823 488 5 wp 139 130 188 154 142 136 340 371 339 266 225 -1.689 -0.47941 0.42387 0.11095 FALSE
6 708498 708657 954 20 82402 82542 485 5 wp 114 153 185 134 155 159 313 318 328 199 154 -1.5851 -0.82574 0.84899 0.0056803 FALSE
6 708680 708827 955 20 82233 82373 484 5 wp 244 331 371 267 323 284 304 419 368 308 234 -0.68606 -0.37497 0.28853 0.3491 FALSE
6 709317 709463 958 20 81605 81737 481 5 wp 212 116 175 108 180 112 13 26 13 15 27 2.8523 0.30832 -0.65708 0.39308 FALSE
6 709478 709627 959 20 81438 81578 480 5 wp 208 175 267 209 237 197 58 89 63 47 107 1.158 0.14878 -0.14292 0.61724 FALSE
6 709639 709793 960 20 81273 81425 479 5 wp 252 291 312 297 300 263 70 100 90 52 98 1.2478 -0.19557 0.21857 0.41046 FALSE
6 709812 709965 961 20 81096 81252 478 5 wp 171 202 231 211 202 199 176 219 177 175 252 -0.39879 0.17858 -0.13653 0.58465 FALSE
6 709976 710134 963 20 80932 81084 477 5 wp 151 162 221 156 175 186 184 281 216 185 265 -0.82633 0.01126 -0.024535 0.92201 FALSE
6 710152 710310 964 20 80777 80907 476 5 wp 208 236 292 277 207 207 480 617 467 522 515 -1.5656 0.028851 -0.095254 0.77844 FALSE
6 710325 710470 965 20 80592 80746 475 5 wp 137 168 200 184 182 121 277 397 289 312 364 -1.405 0.10706 -0.14292 0.59817 FALSE
6 710480 710630 966 20 80459 80607 474 5 wp 140 194 220 210 200 209 359 443 353 515 334 -1.5454 0.198 -0.0040074 0.9932 FALSE
6 710965 711126 972 20 79952 80108 468 5 wp 148 200 227 203 202 168 182 264 217 134 152 -0.68292 -0.597 0.61587 0.014301 FALSE
6 711433 711589 978 20 79468 79628 461 5 wp 169 214 234 193 212 200 189 223 175 172 150 -0.40729 -0.24632 0.24132 0.33485 FALSE
6 711602 711763 979 20 79297 79459 460 5 wp 179 198 253 220 234 191 101 139 120 124 100 0.32814 -0.059743 0.11613 0.64822 FALSE
6 711770 711918 980 20 79148 79292 459 5 wp 217 168 220 193 229 139 50 97 63 33 43 1.0831 -0.84153 0.72723 0.065617 FALSE
6 712039 712195 981 20 78864 79012 458 5 wp 168 169 227 141 184 158 108 185 132 122 163 -0.059611 0.040009 -0.23959 0.34144 FALSE
6 712196 712348 982 20 78691 78857 457 5 wp 131 176 233 173 217 189 318 356 295 292 291 -1.3416 -0.12057 0.25866 0.34154 FALSE
6 712365 712505 983 20 78553 78716 456 5 wp 129 163 195 164 179 166 198 265 197 188 240 -0.91738 -0.015077 0.10677 0.66865 FALSE
6 712486 712655 984 20 78403 78573 455 5 wp 100 178 178 171 129 156 142 187 148 120 155 -0.54806 -0.1866 0.2207 0.38608 FALSE
6 712640 712792 985 20 78270 78420 454 5 wp 121 142 154 165 170 152 85 77 85 98 69 0.26875 0.049807 0.19144 0.51961 FALSE
6 712825 712977 986 20 78084 78231 453 5 wp 169 168 175 158 182 166 33 45 36 41 41 1.7073 0.14104 -0.15059 0.67423 FALSE
6 713251 713401 988 20 77665 77812 451 5 wp 128 84 146 118 98 104 41 56 33 16 39 0.99572 -0.64716 0.50596 0.29193 FALSE
6 713574 713737 990 20 77324 77484 448 5 wp 152 170 236 130 153 142 194 217 183 146 209 -0.58175 -0.14601 -0.21436 0.38843 FALSE
6 713751 713869 991 20 77192 77322 447 5 wp 64 109 120 116 124 97 172 172 200 161 249 -1.3971 0.17353 0.058204 0.85765 FALSE
6 713904 714048 992 20 77011 77174 446 5 wp 122 185 206 185 201 177 306 312 316 348 368 -1.3634 0.21911 -0.054541 0.8435 FALSE
6 714047 714179 993 20 76879 77001 445 5 wp 121 124 152 128 112 133 163 214 167 147 267 -0.92653 0.19714 -0.26151 0.4182 FALSE
6 714195 714331 994 20 76726 76865 444 5 wp 116 235 281 214 196 198 308 258 327 424 324 -1.0322 0.35229 -0.35323 0.45031 FALSE
6 714371 714523 995 20 76544 76688 443 5 wp 178 258 245 246 263 237 111 113 142 124 150 0.40943 0.17893 -0.028499 0.90973 FALSE
6 714523 714692 996 20 76371 76512 442 5 wp 197 205 264 198 186 194 69 61 70 43 66 1.2447 -0.28528 0.10704 0.71401 FALSE
6 714967 715121 998 20 75942 76086 439 5 wp 131 153 174 130 115 133 36 49 40 20 50 1.3997 -0.24727 -0.0029982 0.99415 FALSE
6 715093 715231 999 20 75845 75965 438 5 wp 89 138 148 123 139 96 40 38 32 23 45 1.274 -0.11145 0.066669 0.88408 FALSE
6 715417 715557 1001 20 75509 75647 437 5 wp 207 164 257 204 209 174 27 50 26 39 34 2.1427 0.13223 -0.21052 0.53714 FALSE
6 715977 716132 1002 20 74909 75080 436 5 wp 142 157 199 192 203 150 13 16 18 16 33 2.9218 0.65339 -0.5046 0.24885 FALSE
6 716147 716311 1003 20 74789 74909 435 5 wp 120 142 168 140 134 129 10 12 10 19 16 3.2677 0.74722 -0.81558 0.13661 FALSE
6 717183 717308 1006 20 73751 73876 433 5 wp 130 72 115 112 131 82 11 14 10 6 30 2.727 0.60678 -0.58408 0.38963 FALSE
6 717795 717960 1010 20 73115 73273 429 5 wp 145 182 181 188 163 203 71 69 70 93 94 0.79409 0.43846 -0.28992 0.30465 FALSE
6 717969 718106 1011 20 72959 73095 428 5 wp 145 197 244 188 151 191 149 143 120 145 157 0.010208 0.15509 -0.26016 0.31235 FALSE
6 718128 718286 1012 20 72783 72949 427 5 wp 159 182 234 183 188 196 200 283 197 250 290 -0.71782 0.28491 -0.27351 0.2825 FALSE
6 718285 718435 1013 20 72633 72792 426 5 wp 176 210 262 224 222 177 371 479 392 478 407 -1.4213 0.13914 -0.17241 0.58314 FALSE
6 718440 718596 1014 20 72469 72620 425 5 wp 190 183 222 206 223 178 277 429 268 266 322 -1.1675 -0.10593 0.14596 0.5952 FALSE
6 718612 718774 1015 20 72320 72451 424 5 wp 236 267 337 271 330 241 579 561 585 516 420 -1.5365 -0.26871 0.2925 0.398 FALSE
6 718806 718942 1016 20 72123 72256 423 5 wp 182 166 239 188 209 155 305 438 353 252 200 -1.3744 -0.64386 0.5734 0.036321 FALSE
6 718971 719125 1017 20 71947 72089 422 5 wp 163 203 216 234 234 174 307 391 324 226 280 -1.2869 -0.40696 0.56116 0.041384 FALSE
6 719134 719297 1018 20 71763 71910 421 5 wp 131 167 180 184 188 145 312 373 322 226 225 -1.5549 -0.54471 0.67412 0.01078 FALSE
6 720157 720316 1029 20 70750 70902 410 5 wp 139 180 203 188 177 180 177 213 238 125 140 -0.75358 -0.64004 0.72908 0.0037291 FALSE
6 720513 720663 1032 20 70401 70551 407 5 wp 147 176 228 199 204 167 197 243 238 169 168 -0.78849 -0.39576 0.47134 0.060494 FALSE
6 720841 720988 1034 20 70079 70223 405 5 wp 134 198 201 185 181 163 286 349 337 266 250 -1.3506 -0.29754 0.30967 0.24588 FALSE
6 721662 721781 1038 20 69281 69399 397 5 wp 140 183 185 192 176 134 78 91 96 82 144 0.45944 0.35999 -0.36469 0.18121 FALSE
6 722127 722265 1041 20 68801 68938 394 5 wp 148 205 258 186 168 171 376 466 388 463 531 -1.5024 0.30248 -0.48264 0.12447 FALSE
6 722544 722700 1046 20 68363 68523 389 5 wp 97 171 191 157 172 158 698 701 663 1040 625 -2.6778 0.32524 -0.19746 0.77202 FALSE
6 723094 723255 1052 20 67830 67962 384 5 wp 155 241 288 162 204 159 495 616 496 349 349 -1.7266 -0.58518 0.23865 0.45961 FALSE
6 723565 723716 1055 20 67323 67487 379 5 wp 128 193 228 208 195 213 632 699 597 450 360 -2.3108 -0.62771 0.83532 0.01458 FALSE
6 723743 723872 1056 20 67167 67312 378 5 wp 143 159 182 209 181 175 307 448 308 320 266 -1.5995 -0.22255 0.46453 0.097153 FALSE
6 724048 724216 1058 20 66871 67013 374 5 wp 109 202 195 210 176 170 382 364 347 280 216 -1.6131 -0.52375 0.69049 0.058226 FALSE
6 724693 724829 1061 20 66238 66356 369 5 wp 125 121 139 120 143 110 7 21 18 8 21 2.6154 -0.060518 0.020772 0.97094 FALSE
6 724837 724995 1062 20 66075 66219 368 5 wp 163 151 164 158 171 155 32 33 38 28 49 1.7455 0.16991 -0.14647 0.69968 FALSE
6 725017 725171 1063 20 65905 66032 367 5 wp 150 183 195 158 160 155 33 44 44 41 78 1.6507 0.56887 -0.70755 0.036775 FALSE
6 725186 725318 1064 20 65746 65888 366 5 wp 125 97 108 95 130 89 23 64 33 47 62 1.0401 0.49823 -0.5808 0.1957 FALSE
6 725477 725652 1067 20 65444 65588 364 5 wp 195 145 200 111 165 84 28 65 47 29 47 1.5072 -0.26217 -0.33169 0.49967 FALSE
6 725730 725888 1068 20 65181 65339 362 5 wp 184 107 160 137 174 130 65 120 71 71 127 0.38592 0.24049 -0.28033 0.53684 FALSE
6 725920 726076 1069 20 64964 65123 361 5 wp 187 170 198 176 180 162 104 173 105 90 135 0.086251 -0.14936 0.059646 0.81718 FALSE
6 726076 726238 1070 20 64846 64986 360 5 wp 183 172 213 206 172 183 104 230 150 118 153 -0.2138 -0.20599 0.20572 0.51719 FALSE
6 726258 726384 1071 20 64686 64806 359 5 wp 184 193 195 180 183 164 171 266 231 140 159 -0.68155 -0.5424 0.43197 0.085199 FALSE
6 726560 726694 1076 20 64372 64504 356 5 wp 127 122 175 154 141 119 89 129 101 67 103 -0.066049 -0.30268 0.29108 0.32031 FALSE
6 726696 726835 1077 20 64186 64365 355 5 wp 208 175 247 229 278 193 113 195 140 132 128 0.030186 -0.15591 0.31945 0.203 FALSE
6 727164 727302 1081 20 63757 63895 350 5 wp 145 186 248 209 224 197 205 332 227 235 196 -0.87771 -0.18693 0.34353 0.19966 FALSE
6 727351 727483 1083 20 63582 63739 348 5 wp 112 101 145 129 182 115 92 172 83 116 104 -0.40719 -0.0086027 0.27316 0.48349 FALSE
6 727809 727958 1089 20 63104 63256 344 5 wp 169 154 194 200 207 168 175 346 237 158 168 -0.99979 -0.5809 0.74493 0.01862 FALSE
6 727961 728110 1091 20 62953 63102 343 5 wp 141 183 184 175 169 179 281 416 286 253 263 -1.4156 -0.30427 0.36789 0.16672 FALSE
6 728119 728267 1092 20 62797 62919 342 5 wp 137 157 188 175 165 147 244 387 256 313 195 -1.3433 -0.14523 0.1816 0.68634 FALSE
6 728416 728581 1095 20 62481 62640 340 5 wp 136 190 219 197 189 195 398 489 473 454 283 -1.8104 -0.24409 0.37142 0.40168 FALSE
6 728722 728879 1098 20 62162 62324 336 5 wp 164 251 271 230 197 226 749 746 751 839 499 -2.2129 -0.11457 0.081475 0.88497 FALSE
6 728912 729021 1100 20 62017 62156 335 5 wp 89 156 197 191 190 167 484 651 467 693 451 -2.3572 0.16288 0.19549 0.71369 FALSE
6 729349 729481 1104 20 61548 61718 329 5 wp 87 134 159 240 218 195 555 498 538 946 771 -2.5802 0.71959 0.097546 0.83704 FALSE
6 729526 729653 1105 20 61408 61537 328 5 wp 148 157 233 201 199 161 274 351 245 293 327 -1.1792 0.12682 -0.0368 0.89006 FALSE
6 729669 729822 1106 20 61239 61391 327 5 wp 202 202 311 225 263 190 223 318 246 216 351 -0.62178 0.12693 -0.17595 0.51187 FALSE
6 729825 729973 1107 20 61091 61220 326 5 wp 166 194 213 135 168 148 77 103 97 82 121 0.57438 0.15289 -0.47951 0.079012 FALSE
6 729984 730142 1108 20 60923 61077 325 5 wp 131 180 189 164 196 146 55 65 65 49 70 0.9518 -0.037268 0.07246 0.81889 FALSE
6 730163 730315 1109 20 60749 60897 324 5 wp 206 301 375 331 274 247 59 74 82 65 74 1.5386 -0.022779 0.0084067 0.97751 FALSE
6 730424 730566 1110 20 60495 60635 323 5 wp 316 266 355 234 302 198 40 66 49 28 66 2.136 -0.12432 -0.22386 0.52582 FALSE
6 730876 731034 1112 20 60040 60191 321 5 wp 166 216 257 234 200 216 81 52 80 52 87 1.0768 -0.041312 0.098139 0.74098 FALSE
6 731047 731202 1113 20 59864 60019 320 5 wp 138 219 249 217 178 233 122 110 107 100 88 0.33133 -0.24386 0.34126 0.32935 FALSE
6 731210 731364 1114 20 59721 59855 319 5 wp 205 204 234 198 217 191 166 164 132 146 206 -0.00048059 0.20132 -0.27397 0.2696 FALSE
6 731377 731533 1115 20 59540 59686 318 5 wp 100 143 161 147 135 152 249 321 280 285 304 -1.5573 0.084832 0.051691 0.84151 FALSE
6 731553 731704 1116 20 59369 59515 317 5 wp 181 194 256 226 216 227 670 587 705 660 501 -2.1426 -0.14624 0.26226 0.57564 FALSE
6 731845 732045 1119 20 59068 59218 315 5 wp 197 208 267 225 227 177 460 507 488 365 375 -1.6028 -0.36771 0.29069 0.36415 FALSE
6 732018 732162 1120 20 58908 59053 313 5 wp 106 145 167 191 159 170 229 245 211 260 220 -1.204 0.10478 0.24124 0.38392 FALSE
6 732173 732315 1121 20 58748 58894 311 5 wp 152 179 214 211 199 179 257 281 265 255 196 -1.047 -0.21092 0.34587 0.19739 FALSE
6 732497 732613 1123 20 58412 58568 309 5 wp 95 156 179 231 204 183 336 387 342 460 348 -1.8073 0.22968 0.32922 0.38148 FALSE
6 732621 732769 1125 20 58291 58438 307 5 wp 158 225 268 209 183 236 766 675 718 859 491 -2.2423 -0.049223 0.044632 0.94481 FALSE
6 732809 732970 1126 20 58095 58256 306 5 wp 126 209 198 160 208 167 705 537 580 841 548 -2.2832 0.22246 -0.19397 0.77235 FALSE
6 733292 733442 1129 20 57609 57754 302 5 wp 181 244 266 186 235 186 114 129 89 96 136 0.5762 0.084565 -0.24975 0.32651 FALSE
6 733454 733611 1130 20 57440 57591 301 5 wp 112 195 172 159 161 148 78 75 66 78 94 0.64289 0.25142 -0.26302 0.37785 FALSE
6 733623 733794 1131 20 57278 57412 300 5 wp 141 93 130 134 147 91 7 15 7 6 19 3.2104 0.3876 -0.36788 0.55845 FALSE
6 733794 733946 1132 20 57110 57249 299 5 wp 270 243 387 258 285 204 48 66 54 61 73 1.9374 0.28466 -0.52977 0.055042 FALSE
6 734051 734201 1133 20 56846 56997 298 5 wp 201 183 273 253 231 211 71 67 58 96 84 1.2557 0.48876 -0.38263 0.15599 FALSE
6 734273 734431 1134 20 56613 56769 297 5 wp 188 297 313 242 259 254 96 85 114 92 116 0.93343 0.085747 -0.13302 0.64276 FALSE
6 734439 734593 1135 20 56469 56595 296 5 wp 122 175 205 172 169 152 89 96 68 106 128 0.49871 0.49292 -0.48867 0.073724 FALSE
6 734597 734747 1136 20 56292 56442 295 5 wp 143 226 209 192 212 188 169 155 170 320 345 -0.26514 1.0275 -0.97228 0.00012401 FALSE
6 734757 734901 1137 20 56146 56279 294 5 wp 97 161 185 187 179 162 234 234 206 382 359 -1.1077 0.74718 -0.45876 0.094199 FALSE
6 735289 735445 1141 20 55585 55745 291 5 wp 158 244 273 227 230 199 786 656 881 798 463 -2.3008 -0.25975 0.25129 0.70339 FALSE
6 735470 735608 1143 20 55420 55557 289 5 wp 143 240 269 247 243 250 509 531 514 436 363 -1.7577 -0.34326 0.56728 0.08688 FALSE
6 735625 735777 1144 20 55255 55400 288 5 wp 163 140 173 123 144 170 207 206 189 178 151 -0.81597 -0.25843 0.15491 0.61789 FALSE
6 735886 736049 1145 20 54981 55128 287 5 wp 189 265 331 240 265 206 53 71 70 72 78 1.525 0.24014 -0.35192 0.19517 FALSE
6 736069 736221 1146 20 54810 54966 286 5 wp 208 316 364 285 337 295 107 125 144 120 131 0.74312 0.022117 0.058186 0.82158 FALSE
6 736227 736397 1147 20 54650 54805 285 5 wp 206 259 296 231 191 192 121 162 125 108 158 0.42221 -0.012976 -0.27166 0.27869 FALSE
6 736399 736549 1148 20 54502 54651 284 5 wp 138 88 145 136 154 124 79 113 96 115 201 -0.099005 0.72844 -0.56062 0.11297 FALSE
6 736543 736680 1149 20 54370 54496 283 5 wp 143 126 168 156 174 151 187 288 189 319 415 -1.0648 0.76077 -0.60587 0.01824 FALSE
6 736715 736869 1150 20 54185 54337 282 5 wp 152 122 155 122 148 125 139 279 173 205 334 -0.89842 0.48542 -0.5987 0.13654 FALSE
6 736874 737035 1151 20 54026 54188 281 5 wp 122 194 220 215 223 184 608 657 550 773 672 -2.2586 0.2898 -0.042741 0.90341 FALSE
6 737001 737131 1152 20 53903 54030 280 5 wp 78 107 104 108 134 96 217 269 242 356 291 -1.8089 0.4563 -0.21826 0.53706 FALSE
6 737181 737333 1153 20 53705 53851 279 5 wp 187 121 156 144 174 112 116 296 155 137 244 -0.69444 0.055804 -0.18432 0.74688 FALSE
6 737349 737519 1154 20 53570 53714 278 5 wp 188 152 162 130 154 111 167 297 238 182 202 -0.92233 -0.24418 -0.11067 0.71591 FALSE
6 737509 737650 1155 20 53389 53529 277 5 wp 193 176 231 196 174 206 261 442 307 255 249 -1.2087 -0.36868 0.33405 0.21916 FALSE
6 737984 738140 1162 20 52899 53053 269 5 wp 166 175 186 197 168 169 176 272 220 105 149 -0.80219 -0.78491 0.81696 0.0011967 FALSE
6 739268 739422 1177 20 51609 51766 256 5 wp 171 229 238 243 209 195 512 589 543 428 361 -1.8486 -0.43808 0.47824 0.14941 FALSE
6 739430 739553 1178 20 51489 51610 255 5 wp 107 170 193 183 158 173 485 479 434 486 335 -2.0781 -0.1423 0.31256 0.49464 FALSE
6 739619 739757 1180 20 51286 51424 254 5 wp 157 185 237 182 243 210 404 640 423 418 318 -1.8113 -0.34673 0.51048 0.16169 FALSE
6 740157 740316 1187 20 50716 50857 248 5 wp 188 200 264 193 201 163 693 911 768 612 496 -2.3436 -0.46658 0.26191 0.46264 FALSE
6 740341 740491 1188 20 50522 50697 246 5 wp 101 170 171 197 194 185 524 603 543 845 558 -2.4098 0.38467 0.029123 0.95867 FALSE
6 740475 740611 1189 20 50408 50540 245 5 wp 152 228 273 189 199 187 824 884 865 1108 736 -2.4832 0.15028 -0.29382 0.58678 FALSE
6 740800 740959 1191 20 50076 50233 242 5 wp 157 187 230 209 176 166 478 573 509 669 515 -1.9291 0.23139 -0.26407 0.48429 FALSE
6 740988 741110 1192 20 49895 50051 241 5 wp 132 161 199 200 178 207 245 252 199 348 387 -0.99173 0.68318 -0.39935 0.1285 FALSE
6 741291 741447 1194 20 49581 49742 238 5 wp 198 207 230 229 207 189 107 122 113 96 114 0.41865 -0.098978 0.088803 0.72937 FALSE
6 741659 741801 1197 20 49238 49386 235 5 wp 189 172 254 227 211 185 46 54 40 54 65 1.6535 0.37376 -0.33181 0.27241 FALSE
6 741941 742083 1198 20 48957 49100 234 5 wp 213 186 266 195 210 144 23 37 35 21 31 2.3337 -0.26157 -0.0022484 0.99508 FALSE
6 742321 742442 1200 20 48599 48725 232 5 wp 100 164 199 184 159 149 39 63 63 80 60 0.99603 0.3929 -0.26568 0.43844 FALSE
6 742476 742628 1201 20 48415 48563 231 5 wp 138 166 201 195 160 139 73 66 64 71 54 0.82197 -0.087363 0.078039 0.8009 FALSE
6 742736 742897 1202 20 48145 48304 230 5 wp 226 222 291 228 229 187 71 94 69 56 98 1.1847 -0.0031667 -0.17752 0.50974 FALSE
6 742915 743069 1203 20 47975 48136 229 5 wp 131 225 200 230 212 225 188 173 202 136 155 -0.51295 -0.35863 0.64711 0.027874 FALSE
6 743235 743393 1205 20 47645 47801 227 5 wp 158 162 231 186 163 186 297 382 315 231 285 -1.3353 -0.33793 0.32996 0.21894 FALSE
6 743380 743534 1206 20 47510 47664 226 5 wp 170 152 210 161 163 158 396 522 409 408 512 -1.7911 0.080448 -0.20122 0.51882 FALSE
6 743541 743684 1207 20 47359 47497 225 5 wp 141 236 215 184 183 187 662 695 763 827 625 -2.3326 0.07458 -0.14359 0.7503 FALSE
6 743685 743850 1209 20 47193 47341 223 5 wp 119 185 203 188 135 151 739 558 726 854 537 -2.517 0.072987 -0.13345 0.84892 FALSE
6 743855 744002 1210 20 47047 47187 222 5 wp 123 211 253 214 161 198 468 418 473 550 417 -1.7329 0.12163 -0.10448 0.8207 FALSE
6 744611 744763 1213 20 46274 46400 219 5 wp 191 156 216 129 154 127 9 17 17 6 25 3.2451 0.1186 -0.56384 0.25339 FALSE
6 744812 744926 1214 20 46092 46220 218 5 wp 155 178 250 183 163 155 24 18 26 25 37 2.5966 0.4573 -0.6414 0.10185 FALSE
6 744975 745125 1215 20 45914 46069 217 5 wp 155 164 223 145 178 139 22 40 34 12 29 2.0212 -0.62517 0.41935 0.31501 FALSE
6 745821 745975 1220 20 45053 45189 212 5 wp 157 152 169 135 147 110 20 27 20 11 34 2.3738 0.013544 -0.29736 0.52514 FALSE
6 746004 746170 1221 20 44881 45023 211 5 wp 209 210 320 239 265 250 27 44 38 29 56 2.2764 0.24365 -0.17992 0.56159 FALSE
6 746191 746343 1222 20 44694 44845 210 5 wp 273 298 344 292 332 251 71 81 99 88 90 1.3852 0.11095 -0.16241 0.5371 FALSE
6 746360 746516 1223 20 44516 44673 209 5 wp 220 185 282 226 267 174 76 140 98 111 116 0.66401 0.1593 -0.18736 0.47961 FALSE
6 746542 746666 1224 20 44370 44488 208 5 wp 165 164 238 172 188 155 127 240 131 163 233 -0.2743 0.29289 -0.4052 0.16327 FALSE
6 746703 746855 1225 20 44184 44355 207 5 wp 180 143 181 167 159 126 103 168 102 94 151 -0.014432 0.0045308 -0.15902 0.59846 FALSE
6 747895 748049 1243 20 42980 43112 192 5 wp 183 211 244 193 215 214 158 200 190 136 108 -0.25947 -0.54545 0.53318 0.034394 FALSE
6 748124 748247 1245 20 42801 42929 190 5 wp 165 89 147 108 148 99 51 104 67 29 58 0.42246 -0.74057 0.55605 0.30212 FALSE
6 748886 749015 1256 20 42017 42146 178 5 wp 136 223 192 221 197 194 131 143 125 162 93 -0.014712 -0.0088956 0.17932 0.64991 FALSE
6 749105 749248 1258 20 41782 41925 176 5 wp 138 164 207 173 185 171 80 113 83 56 67 0.40431 -0.55208 0.63636 0.029234 FALSE
6 749674 749827 1267 20 41213 41364 168 5 wp 183 142 225 179 192 172 42 114 85 85 75 0.73754 0.054344 -0.051448 0.88016 FALSE
6 752175 752331 1300 20 38702 38838 130 5 wp 180 142 187 160 179 158 109 131 118 116 86 0.038558 -0.20236 0.1783 0.51294 FALSE
6 754481 754623 1326 20 36409 36560 98 5 wp 159 114 139 143 184 137 45 114 75 59 116 0.39402 0.19636 -0.033335 0.94052 FALSE
6 754663 754805 1327 20 36240 36368 97 5 wp 157 146 207 169 185 143 189 201 196 255 290 -0.68853 0.49769 -0.51541 0.038932 FALSE
6 754807 754944 1329 20 36089 36220 96 5 wp 97 123 165 163 151 165 156 217 194 258 332 -1.0455 0.66461 -0.31206 0.2111 FALSE
6 755139 755299 1333 20 35731 35891 93 5 wp 176 162 260 214 199 185 124 128 127 151 244 0.16205 0.64692 -0.61584 0.0141 FALSE
6 755593 755751 1338 20 35263 35415 89 5 wp 177 198 233 197 185 200 35 48 41 39 39 1.8189 -0.053893 0.015987 0.96153 FALSE
6 756008 756166 1340 20 34866 35020 87 5 wp 265 221 281 215 254 199 31 42 38 38 39 2.3232 0.08524 -0.27782 0.37989 FALSE
6 756176 756318 1341 20 34702 34853 86 5 wp 160 198 254 200 184 165 24 30 28 25 38 2.4112 0.22192 -0.34851 0.34378 FALSE
6 756357 756517 1342 20 34515 34669 85 5 wp 196 171 240 187 200 208 18 27 29 34 45 2.5612 0.70104 -0.70552 0.045906 FALSE
6 756536 756686 1343 20 34349 34490 84 5 wp 239 295 340 254 250 236 31 34 39 31 39 2.5867 0.0324 -0.24779 0.43336 FALSE
6 756776 756937 1344 20 34093 34253 83 5 wp 177 181 224 157 178 160 37 42 36 12 60 1.8616 -0.099981 -0.11379 0.74953 FALSE
6 756950 757102 1345 20 33929 34079 82 5 wp 219 209 306 224 237 209 48 65 50 30 77 1.6901 -0.014052 -0.090959 0.75456 FALSE
6 757110 757268 1346 20 33777 33920 81 5 wp 161 226 231 213 214 179 118 94 95 94 112 0.51583 0.017651 -0.026621 0.91837 FALSE
6 757284 757459 1347 20 33605 33750 80 5 wp 155 206 243 203 185 169 412 357 390 344 362 -1.4465 -0.12097 0.03244 0.91395 FALSE
6 757660 757820 1349 20 33203 33364 76 5 wp 151 226 280 205 214 202 666 604 638 678 455 -2.0546 -0.131 0.092242 0.85563 FALSE
6 757831 757985 1350 20 33055 33180 75 5 wp 137 222 254 180 175 161 477 509 493 405 383 -1.7737 -0.29772 0.085893 0.78737 FALSE
6 757996 758144 1351 20 32894 33026 74 5 wp 207 221 303 245 225 231 397 411 482 382 341 -1.3193 -0.22611 0.19797 0.52994 FALSE
6 758249 758383 1352 20 32652 32780 73 5 wp 216 232 315 223 281 149 45 53 46 55 49 1.9186 0.14687 -0.35791 0.30634 FALSE
6 758411 758561 1353 20 32469 32605 72 5 wp 220 209 296 242 250 174 24 27 29 28 51 2.6959 0.57812 -0.6837 0.039506 FALSE
6 758579 758736 1354 20 32312 32456 71 5 wp 157 203 232 177 182 209 55 30 36 62 71 1.788 0.7255 -0.75199 0.017837 FALSE
6 758754 758907 1355 20 32142 32276 70 5 wp 181 240 294 233 227 190 53 34 68 80 36 1.6918 0.19785 -0.3063 0.37476 FALSE
6 760404 760541 1366 20 30496 30626 62 5 wp 214 206 243 220 201 181 20 31 25 36 57 2.6596 0.89618 -1.024 0.0023405 FALSE
6 760582 760733 1367 20 30314 30450 61 5 wp 145 167 213 172 193 150 41 35 32 41 78 1.7883 0.72422 -0.72859 0.031384 FALSE
6 760735 760881 1368 20 30142 30297 60 5 wp 122 144 165 174 159 162 58 39 50 84 74 1.0548 0.70442 -0.48083 0.13841 FALSE
6 760910 761060 1369 20 29998 30124 59 5 wp 154 205 260 183 192 167 104 88 91 163 125 0.623 0.63749 -0.796 0.0075158 FALSE
6 761241 761379 1372 20 29664 29792 57 5 wp 92 73 123 108 107 65 61 110 70 57 129 -0.20679 0.22441 -0.25039 0.59332 FALSE
6 761424 761575 1373 20 29459 29621 56 5 wp 126 195 237 221 198 217 348 302 317 418 491 -1.3075 0.50015 -0.26812 0.36488 FALSE
6 761735 761873 1377 20 29147 29299 53 5 wp 143 224 245 210 196 189 148 152 134 414 324 -0.0027997 1.3877 -1.3943 0.00075581 FALSE
6 761909 762053 1378 20 28976 29126 52 5 wp 118 174 190 164 167 192 82 60 88 165 148 0.55859 1.0426 -0.88799 0.0078057 FALSE
6 762088 762226 1379 20 28816 28944 51 5 wp 151 159 227 160 154 127 30 35 37 66 66 1.9055 0.9831 -1.2399 0.00034671 FALSE
6 762536 762680 1381 20 28345 28496 49 5 wp 209 247 324 202 249 212 196 286 213 160 149 -0.3127 -0.54282 0.33868 0.18842 FALSE
6 762718 762866 1382 20 28166 28316 48 5 wp 139 187 258 198 174 167 317 290 296 303 195 -1.1461 -0.23533 0.16302 0.70871 FALSE
6 763247 763395 1387 20 27631 27793 42 5 wp 171 163 206 147 161 146 235 323 240 191 215 -1.0315 -0.35832 0.12588 0.61935 FALSE
6 763431 763575 1388 20 27450 27587 40 5 wp 162 182 238 225 183 173 357 429 361 417 370 -1.4652 0.078386 -0.053849 0.85689 FALSE
6 763774 763894 1390 20 27120 27256 38 5 wp 170 168 250 200 246 141 273 362 238 345 349 -1.0502 0.29222 -0.2766 0.31128 FALSE
6 763913 764063 1391 20 26971 27122 37 5 wp 157 196 222 197 174 196 372 368 315 362 436 -1.3663 0.19381 -0.18513 0.52639 FALSE
6 764074 764224 1392 20 26812 26953 36 5 wp 239 225 237 193 212 175 159 170 158 209 241 0.057553 0.48889 -0.75988 0.0023133 FALSE
6 764237 764379 1393 20 26633 26794 35 5 wp 142 199 232 198 200 203 144 126 149 178 132 -0.054639 0.17731 -0.073564 0.82246 FALSE
6 764410 764558 1394 20 26480 26641 34 5 wp 193 108 159 162 185 142 44 76 46 46 79 1.0393 0.20061 -0.12418 0.7982 FALSE
6 764576 764730 1395 20 26306 26456 33 5 wp 174 196 223 183 194 192 44 47 43 36 51 1.6667 -0.023268 -0.0147 0.96401 FALSE
6 764874 765004 1396 20 26040 26160 32 5 wp 136 146 162 159 171 192 92 125 95 170 139 0.041835 0.61506 -0.35933 0.21101 FALSE
6 765010 765167 1397 20 25870 26024 31 5 wp 147 137 210 121 159 135 95 145 100 83 118 0.063068 -0.14694 -0.075847 0.78282 FALSE
6 765173 765331 1398 20 25714 25860 30 5 wp 169 166 203 148 162 155 235 245 185 189 214 -0.78478 -0.11771 -0.073862 0.76738 FALSE
6 765340 765486 1399 20 25560 25699 29 5 wp 126 178 187 142 137 161 268 278 278 238 194 -1.2382 -0.31582 0.18917 0.52376 FALSE
6 765565 765697 1400 20 25343 25491 28 5 wp 140 213 233 202 181 185 399 397 394 415 299 -1.5232 -0.11508 0.10403 0.79173 FALSE
6 765706 765864 1401 20 25184 25344 27 5 wp 173 200 208 180 173 180 270 330 308 334 309 -1.1175 0.12013 -0.22695 0.4031 FALSE
6 765868 766022 1402 20 25034 25178 26 5 wp 157 199 235 169 163 155 213 266 224 218 253 -0.73351 0.031524 -0.28354 0.26121 FALSE
6 766035 766171 1403 20 24872 25013 25 5 wp 157 220 205 195 192 212 399 382 358 315 328 -1.4547 -0.2236 0.28715 0.32356 FALSE
6 766216 766356 1404 20 24685 24825 24 5 wp 129 149 208 166 179 166 218 241 216 166 216 -0.96852 -0.22243 0.3282 0.18894 FALSE
6 766462 766584 1406 20 24461 24579 23 5 wp 151 92 107 117 126 82 34 84 59 37 58 0.57473 -0.27333 0.13695 0.80568 FALSE
6 767317 767471 1414 20 23553 23716 12 5 wp 115 228 223 230 215 231 586 637 643 1105 799 -2.2236 0.65543 -0.35771 0.50875 FALSE
6 767492 767631 1415 20 23403 23548 10 5 wp 118 124 166 131 132 144 302 289 327 737 540 -1.6709 1.0942 -1.0639 0.072806 FALSE
6 767634 767809 1418 20 23235 23386 8 5 wp 131 187 258 175 171 182 248 226 262 391 320 -0.87483 0.55952 -0.63423 0.099703 FALSE
6 767793 767939 1419 20 23098 23224 6 5 wp 93 184 200 193 175 165 157 139 168 408 247 -0.48261 1.1213 -0.91684 0.15949 FALSE
6 767945 768108 1420 20 22930 23090 5 5 wp 120 201 208 193 180 188 83 97 102 197 170 0.41522 0.99811 -0.87925 0.0037072 FALSE
6 768111 768249 1421 20 22793 22923 4 5 wp 176 282 269 262 229 267 95 94 114 128 159 0.77019 0.51556 -0.42497 0.15354 FALSE
6 768258 768406 1422 20 22634 22778 3 5 wp 96 146 139 123 132 143 25 31 22 51 35 1.8128 0.77192 -0.68121 0.12451 FALSE
6 768438 768584 1423 20 22456 22606 2 5 wp 183 119 172 144 132 125 7 27 15 32 25 2.8452 0.87167 -1.1106 0.034889 FALSE
6 768600 768760 1424 20 22279 22435 1 5 wp 210 175 261 179 210 142 10 37 30 10 45 2.6098 0.1124 -0.38254 0.35022 FALSE
6 552774 552926 14 20 238171 238301 254 6 wp 167 148 172 155 185 130 100 185 145 111 140 -0.27249 -0.15702 0.10886 0.67891 FALSE
6 552945 553089 15 20 238007 238155 253 6 wp 140 134 198 155 198 127 113 122 128 82 120 -0.11261 -0.25179 0.29561 0.27138 FALSE
6 553414 553564 18 20 237530 237674 250 6 wp 192 191 258 192 197 205 20 25 24 25 38 2.7347 0.47124 -0.55273 0.13071 FALSE
6 553582 553726 19 20 237371 237517 249 6 wp 156 237 238 225 195 235 43 27 43 58 51 1.9773 0.54455 -0.45785 0.22353 FALSE
6 553730 553872 20 20 237224 237371 248 6 wp 145 190 249 243 231 222 57 43 58 53 77 1.3803 0.30676 -0.017817 0.95121 FALSE
6 553880 554032 21 20 237056 237216 247 6 wp 139 204 252 207 220 207 55 50 42 64 92 1.5177 0.68121 -0.55224 0.0572 FALSE
6 554166 554314 23 20 236758 236911 245 6 wp 115 189 172 177 193 182 74 44 74 126 115 0.80261 0.91885 -0.68175 0.046674 FALSE
6 554315 554477 24 20 236623 236779 244 6 wp 129 96 116 116 119 126 28 29 25 18 44 1.5954 0.17444 -0.088167 0.85858 FALSE
6 554660 554816 25 20 236273 236448 243 6 wp 149 131 159 145 141 109 36 30 15 28 46 1.9652 0.45955 -0.60855 0.16027 FALSE
6 556063 556203 29 20 234889 235034 237 6 wp 104 134 179 163 166 141 18 33 28 53 62 1.9153 1.1587 -0.95191 0.015231 FALSE
6 556220 556366 30 20 234724 234873 236 6 wp 141 115 171 138 136 131 26 33 24 29 60 1.8893 0.69197 -0.74711 0.076148 FALSE
6 556511 556657 31 20 234433 234565 235 6 wp 146 145 188 159 129 158 34 38 41 49 34 1.601 0.17504 -0.24983 0.50937 FALSE
6 556682 556828 32 20 234265 234425 234 6 wp 186 134 193 170 199 140 37 51 40 36 61 1.54 0.20056 -0.20881 0.56314 FALSE
6 557165 557316 35 20 233785 233937 231 6 wp 190 186 274 245 231 185 123 153 120 155 209 0.23057 0.48244 -0.43388 0.080213 FALSE
6 557360 557495 37 20 233601 233733 230 6 wp 170 255 309 283 266 236 432 457 460 515 437 -1.3833 0.11288 0.020316 0.951 FALSE
6 557493 557636 38 20 233457 233601 229 6 wp 111 149 179 133 148 154 342 399 354 479 389 -1.8104 0.28953 -0.26617 0.43593 FALSE
6 557642 557803 39 20 233314 233448 228 6 wp 160 213 204 217 196 164 364 499 365 357 390 -1.5545 -0.097745 0.10902 0.71678 FALSE
6 557800 557967 40 20 233149 233290 227 6 wp 118 260 299 236 221 210 683 654 740 760 506 -2.1449 -0.091313 0.12394 0.81383 FALSE
6 558764 558929 48 20 232181 232339 218 6 wp 127 147 157 148 176 162 81 100 96 125 113 0.16284 0.39801 -0.20669 0.45238 FALSE
6 558941 559095 49 20 232001 232153 217 6 wp 227 162 194 200 215 135 63 103 73 42 100 0.85026 -0.15956 0.057031 0.90048 FALSE
6 559089 559249 50 20 231873 232002 215 6 wp 145 173 223 149 177 124 100 116 97 75 131 0.30159 -0.010532 -0.23191 0.39208 FALSE
6 559276 559437 51 20 231685 231819 214 6 wp 179 172 263 171 172 146 115 195 136 76 139 -0.012526 -0.44599 0.14573 0.57441 FALSE
6 559801 559976 57 20 231135 231290 210 6 wp 191 190 237 139 201 118 78 90 103 68 82 0.70825 -0.25135 -0.17199 0.54099 FALSE
6 560462 560598 61 20 230484 230631 207 6 wp 197 216 253 213 244 207 48 56 55 73 69 1.5881 0.44956 -0.43578 0.12525 FALSE
6 560611 560784 62 20 230306 230464 206 6 wp 224 220 287 233 231 219 81 72 65 83 100 1.2591 0.34639 -0.42258 0.11093 FALSE
6 560962 561112 65 20 229989 230144 204 6 wp 159 153 184 179 172 151 102 99 86 122 219 0.30945 0.82918 -0.79931 0.0091867 FALSE
6 561281 561410 67 20 229688 229816 201 6 wp 143 177 228 198 166 207 484 513 515 560 480 -1.9638 0.075456 0.024996 0.93996 FALSE
6 561416 561576 68 20 229515 229673 199 6 wp 189 190 254 211 233 207 415 623 414 366 526 -1.6649 -0.091833 0.15619 0.63076 FALSE
6 561589 561733 69 20 229359 229505 198 6 wp 173 176 223 201 227 200 459 631 476 486 394 -1.9236 -0.19615 0.35144 0.28584 FALSE
6 561911 562072 73 20 229028 229181 195 6 wp 174 170 210 195 166 179 425 507 425 302 265 -1.7678 -0.63749 0.62084 0.037013 FALSE
6 562648 562813 84 20 228274 228445 181 6 wp 213 117 185 159 198 143 31 75 31 26 51 1.4981 -0.20454 0.15183 0.79546 FALSE
6 563145 563298 91 20 227786 227934 176 6 wp 149 170 225 178 177 166 109 144 140 129 253 -0.017872 0.54271 -0.57426 0.088338 FALSE
6 563431 563576 95 20 227495 227653 173 6 wp 109 152 148 132 116 145 145 162 157 290 254 -0.66374 0.84666 -0.87719 0.0048251 FALSE
6 563941 564102 99 20 226984 227144 170 6 wp 138 150 178 221 190 181 103 126 104 150 158 0.0080631 0.50034 -0.1354 0.59433 FALSE
6 564114 564280 100 20 226829 226975 169 6 wp 208 234 252 213 208 192 86 100 78 69 94 0.92184 -0.092349 -0.071603 0.78848 FALSE
6 564459 564618 103 20 226474 226610 167 6 wp 213 186 263 209 226 168 27 65 42 17 69 1.8473 -0.042952 -0.077726 0.8228 FALSE
6 564876 565034 105 20 226058 226214 165 6 wp 114 188 202 180 169 184 284 237 267 543 340 -1.1597 0.78441 -0.66297 0.30326 FALSE
6 565041 565198 106 20 225901 226034 164 6 wp 76 131 191 144 159 117 162 120 130 177 172 -0.58869 0.35349 -0.22532 0.55684 FALSE
6 565181 565339 107 20 225767 225894 163 6 wp 90 174 203 172 170 150 73 97 69 80 108 0.47117 0.26156 -0.14455 0.63274 FALSE
6 565330 565474 108 20 225626 225762 162 6 wp 137 156 192 179 169 163 56 44 49 47 67 1.2074 0.20196 -0.10117 0.7597 FALSE
6 565748 565896 113 20 225193 225342 160 6 wp 199 151 220 180 205 165 21 33 29 22 55 2.3135 0.48511 -0.52561 0.15141 FALSE
6 565904 566065 115 20 225033 225187 159 6 wp 156 213 275 198 193 199 55 54 53 49 87 1.4919 0.33757 -0.42454 0.14593 FALSE
6 566210 566386 118 20 224712 224879 156 6 wp 186 178 238 201 187 178 134 211 160 184 252 -0.21468 0.39971 -0.46704 0.059176 FALSE
6 566395 566519 119 20 224556 224716 155 6 wp 168 154 225 180 180 177 190 287 224 304 412 -0.83069 0.64083 -0.64039 0.014098 FALSE
6 566601 566743 121 20 224374 224489 153 6 wp 177 198 223 168 214 160 288 388 305 209 279 -1.1839 -0.40031 0.2719 0.30994 FALSE
6 566728 566895 122 20 224221 224365 152 6 wp 147 159 156 172 147 129 244 369 286 182 214 -1.4165 -0.56506 0.52663 0.03973 FALSE
6 567578 567722 129 20 223392 223514 139 6 wp 184 169 213 191 209 171 335 427 335 258 367 -1.4239 -0.21041 0.2352 0.40625 FALSE
6 568220 568372 134 20 222725 222864 132 6 wp 199 283 315 261 248 235 109 105 109 88 128 0.8085 0.010977 -0.081584 0.74949 FALSE
6 568383 568543 135 20 222550 222708 131 6 wp 164 219 246 231 228 200 32 62 38 51 72 1.7826 0.51405 -0.42248 0.1584 FALSE
6 568549 568707 136 20 222391 222539 130 6 wp 290 277 360 278 347 260 50 63 80 55 73 1.7843 0.0088129 -0.061094 0.8238 FALSE
6 568856 568996 137 20 222096 222233 129 6 wp 162 190 262 206 203 179 23 21 22 40 52 2.7216 1.0794 -1.1093 0.0016283 FALSE
6 569031 569167 138 20 221913 222057 128 6 wp 131 216 247 182 193 211 34 20 26 42 41 2.3766 0.64703 -0.62144 0.13246 FALSE
6 569169 569345 139 20 221736 221910 127 6 wp 144 194 219 226 218 178 29 28 34 50 60 2.1237 0.87477 -0.69282 0.03593 FALSE
6 569348 569496 140 20 221595 221746 126 6 wp 136 170 238 235 188 185 39 32 24 59 73 2.0163 1.0743 -0.87639 0.0066812 FALSE
6 569518 569679 141 20 221415 221579 125 6 wp 144 185 239 159 220 197 32 40 47 41 62 1.7618 0.39007 -0.33421 0.30519 FALSE
6 569698 569855 142 20 221240 221389 124 6 wp 188 185 215 187 202 186 27 39 26 54 55 2.2116 0.86285 -0.88109 0.0078079 FALSE
6 570316 570486 145 20 220622 220779 121 6 wp 140 188 210 230 198 214 74 56 65 57 82 0.96683 0.099026 0.18509 0.52025 FALSE
6 570494 570646 146 20 220451 220598 120 6 wp 188 167 277 187 219 200 156 168 137 193 198 -0.037854 0.37241 -0.39991 0.10648 FALSE
6 570970 571143 151 20 219970 220129 116 6 wp 196 222 240 215 210 199 506 612 523 544 527 -1.7916 0.0019061 -0.062603 0.85392 FALSE
6 571122 571264 152 20 219832 219974 115 6 wp 128 177 206 194 139 141 451 457 412 528 512 -1.8669 0.26439 -0.34293 0.2816 FALSE
6 571305 571437 153 20 219655 219783 114 6 wp 160 140 178 166 178 141 312 395 328 294 304 -1.5837 -0.17555 0.20619 0.44783 FALSE
6 571629 571760 158 20 219333 219457 110 6 wp 179 221 299 225 251 192 355 462 379 268 315 -1.2649 -0.42571 0.3912 0.18781 FALSE
6 572174 572336 165 20 218738 218917 103 6 wp 153 148 199 162 180 185 220 291 232 259 233 -1.047 0.029613 0.072791 0.77444 FALSE
6 572343 572505 166 20 218592 218753 102 6 wp 181 151 201 139 219 144 173 211 189 170 195 -0.577 -0.042611 -0.035708 0.88558 FALSE
6 572543 572693 168 20 218417 218549 101 6 wp 150 108 143 110 131 90 25 75 28 29 65 1.2355 0.18293 -0.46557 0.36206 FALSE
6 572702 572840 169 20 218237 218390 100 6 wp 237 171 262 273 279 242 101 150 102 138 149 0.46127 0.32198 -0.063263 0.80128 FALSE
6 572861 573017 170 20 218076 218228 99 6 wp 205 178 237 163 199 196 79 122 91 77 118 0.62154 0.025187 -0.15735 0.55115 FALSE
6 573300 573431 173 20 217660 217785 97 6 wp 150 133 179 160 148 133 27 32 23 50 38 2.0211 0.72627 -0.77754 0.052167 FALSE
6 573435 573567 174 20 217527 217652 96 6 wp 222 212 310 228 244 196 36 58 39 38 57 2.0077 0.12503 -0.25661 0.3958 FALSE
6 573647 573801 175 20 217294 217442 95 6 wp 185 213 244 187 209 170 13 32 34 35 46 2.5531 0.64899 -0.81337 0.01973 FALSE
6 573919 574071 177 20 217020 217170 94 6 wp 212 243 300 222 232 227 20 27 28 20 54 2.85 0.57286 -0.69418 0.038208 FALSE
6 574103 574246 178 20 216851 216997 93 6 wp 205 227 261 233 251 213 35 45 51 57 67 1.9263 0.52757 -0.50243 0.085916 FALSE
6 574245 574407 179 20 216680 216840 91 6 wp 139 101 153 115 149 85 7 19 8 11 40 3.0849 1.1818 -1.3531 0.015493 FALSE
6 574530 574680 182 20 216415 216559 89 6 wp 167 186 230 162 199 136 36 39 56 59 70 1.6656 0.57808 -0.79173 0.012929 FALSE
6 574843 574997 184 20 216097 216247 87 6 wp 170 218 254 219 260 233 52 49 68 103 101 1.4327 0.87654 -0.70013 0.0095015 FALSE
6 575009 575165 185 20 215925 216062 86 6 wp 183 78 125 94 146 66 0 5 4 0 8 5.0281 0.41293 -0.7927 0.53803 FALSE
6 575477 575589 186 20 215501 215615 85 6 wp 157 171 205 153 184 122 9 25 17 29 36 2.9236 0.97181 -1.1758 0.0057946 FALSE
6 576223 576372 189 20 214731 214862 81 6 wp 139 116 146 126 111 96 12 40 21 16 42 2.0254 0.28269 -0.54579 0.27278 FALSE
6 576369 576497 190 20 214597 214737 80 6 wp 130 189 172 133 181 185 75 131 109 110 119 0.17889 0.16345 -0.11737 0.70849 FALSE
6 576915 577036 197 20 214051 214167 74 6 wp 118 122 174 130 156 133 104 147 123 141 148 -0.33459 0.24535 -0.20005 0.4481 FALSE
6 577171 577324 202 20 213749 213889 70 6 wp 189 177 249 164 180 130 163 273 204 156 170 -0.52492 -0.34876 -0.0092154 0.97055 FALSE
6 577995 578147 214 20 212946 213095 60 6 wp 194 224 257 239 252 213 129 231 169 118 108 -0.11077 -0.59456 0.67372 0.0078833 FALSE
6 578608 578725 223 20 212331 212483 53 6 wp 110 89 121 136 175 164 53 92 61 86 79 0.17838 0.31166 0.27536 0.40252 FALSE
6 578922 579082 228 20 212039 212159 49 6 wp 142 116 213 113 121 126 93 157 67 28 58 0.10403 -1.2698 0.92407 0.047698 FALSE
6 579131 579316 231 20 211774 211944 46 6 wp 192 176 249 246 205 182 173 210 163 129 145 -0.30269 -0.384 0.44107 0.078458 FALSE
6 579921 580079 241 20 210992 211134 40 6 wp 144 184 236 180 197 162 120 172 114 111 101 -0.0061476 -0.31165 0.27575 0.28405 FALSE
6 580270 580406 243 20 210689 210822 36 6 wp 149 182 217 179 201 175 159 192 176 139 148 -0.42792 -0.26653 0.30963 0.21497 FALSE
6 580616 580765 248 20 210305 210461 31 6 wp 163 183 228 197 204 151 134 217 178 110 137 -0.35407 -0.48307 0.44539 0.076442 FALSE
6 580796 580940 250 20 210146 210300 30 6 wp 175 138 194 155 179 116 93 168 110 119 127 -0.0041153 0.036182 -0.20224 0.46777 FALSE
6 580948 581110 251 20 209963 210146 29 6 wp 148 176 210 222 209 182 172 232 187 211 144 -0.62354 -0.097795 0.31914 0.27556 FALSE
6 581743 581881 262 20 209218 209356 19 6 wp 180 213 265 227 223 172 172 255 174 133 130 -0.34285 -0.56666 0.5072 0.044132 FALSE
6 581906 582034 263 20 209013 209188 16 6 wp 170 148 212 242 270 190 155 195 153 154 148 -0.40077 -0.11786 0.53752 0.031425 FALSE
6 582029 582178 264 20 208917 209065 15 6 wp 223 184 248 151 245 184 121 234 138 96 142 -0.033808 -0.42734 0.26188 0.47149 FALSE
6 582208 582354 265 20 208736 208880 14 6 wp 157 144 194 138 127 145 86 137 84 58 96 0.22564 -0.38518 0.13842 0.63455 FALSE
6 582380 582531 266 20 208558 208704 13 6 wp 156 157 170 174 168 159 66 153 94 107 100 0.18457 0.04659 0.016831 0.95542 FALSE
6 582515 582685 267 20 208433 208571 12 6 wp 184 114 171 137 141 139 58 152 67 48 82 0.34781 -0.45488 0.28967 0.58787 FALSE
6 582819 582975 269 20 208122 208262 10 6 wp 146 171 167 165 178 169 202 349 228 211 229 -1.1376 -0.19448 0.28894 0.254 FALSE
6 582997 583142 270 20 207933 208092 8 6 wp 191 254 294 300 271 270 655 728 735 889 581 -2.0136 0.10584 0.11177 0.82274 FALSE
6 583139 583293 271 20 207791 207945 7 6 wp 163 167 243 147 177 184 278 414 248 308 305 -1.1874 0.014588 -0.15174 0.58797 FALSE
6 583316 583446 272 20 207621 207778 6 6 wp 164 262 309 232 253 239 209 295 214 202 210 -0.45275 -0.17955 0.19711 0.4497 FALSE
6 583467 583629 273 20 207455 207603 4 6 wp 127 169 177 161 178 131 58 77 67 47 78 0.75126 -0.093377 0.09969 0.75477 FALSE
6 583643 583779 274 20 207312 207456 3 6 wp 143 209 165 166 166 189 51 74 56 61 67 1.0569 0.11772 -0.092006 0.79429 FALSE
6 583791 583949 275 20 207142 207296 2 6 wp 174 177 236 175 194 176 32 49 25 30 40 1.9984 0.016772 -0.098988 0.7793 FALSE
6 584127 584277 276 20 206817 206964 1 6 wp 242 150 301 179 228 147 42 47 49 48 78 1.8393 0.45566 -0.76324 0.11196 FALSE
6 531870 532008 2 20 259051 259209 155 7 wp 170 186 222 219 238 200 197 306 243 247 217 -0.8357 -0.053423 0.25676 0.31902 FALSE
6 532037 532192 4 20 258896 259055 153 7 wp 190 231 245 242 216 194 328 460 365 313 243 -1.2597 -0.41653 0.4016 0.1681 FALSE
6 532208 532344 5 20 258746 258885 151 7 wp 143 125 196 143 174 137 104 173 115 92 111 -0.22718 -0.3285 0.32123 0.23142 FALSE
6 532625 532773 11 20 258333 258464 145 7 wp 152 195 224 163 193 162 244 292 238 214 202 -0.92191 -0.27836 0.16195 0.52427 FALSE
6 533614 533748 23 20 257344 257479 134 7 wp 151 160 223 122 152 144 30 30 33 33 41 2.0277 0.26981 -0.59012 0.13285 FALSE
6 533841 533981 25 20 257116 257245 132 7 wp 212 138 180 159 176 122 21 37 35 24 96 2.0706 0.93264 -1.1624 0.054017 FALSE
6 534018 534184 26 20 256905 257076 131 7 wp 165 218 247 225 217 213 87 88 102 156 227 0.69411 1.0582 -0.97463 9.5495e-05 FALSE
6 534194 534315 27 20 256776 256892 130 7 wp 96 110 151 114 125 117 88 84 81 191 193 0.00046134 1.2084 -1.1806 2.003e-05 FALSE
6 534344 534486 28 20 256601 256767 129 7 wp 118 147 196 171 165 162 196 247 198 328 281 -0.9645 0.55176 -0.40509 0.13762 FALSE
6 534662 534837 32 20 256260 256398 124 7 wp 178 160 192 143 170 140 351 473 344 187 225 -1.6015 -0.88974 0.67236 0.013231 FALSE
6 534831 534969 33 20 256094 256251 123 7 wp 162 210 224 217 260 193 472 518 542 408 371 -1.8495 -0.3631 0.54769 0.092992 FALSE
6 534989 535139 36 20 255948 256080 121 7 wp 152 264 298 232 211 238 805 800 853 731 498 -2.2958 -0.37585 0.3552 0.43776 FALSE
6 535138 535274 37 20 255813 255949 120 7 wp 138 262 280 211 213 202 660 685 680 480 388 -2.0821 -0.60472 0.52635 0.12995 FALSE
6 535308 535476 38 20 255612 255750 119 7 wp 156 196 234 171 191 148 401 431 393 291 388 -1.5558 -0.25725 0.079942 0.78568 FALSE
6 535456 535630 39 20 255455 255609 118 7 wp 217 235 306 243 312 222 590 610 621 299 335 -1.7594 -0.92314 0.97867 0.0040117 FALSE
6 535812 535964 41 20 255131 255258 116 7 wp 170 160 232 161 182 124 73 123 101 34 63 0.44698 -1.0081 0.75939 0.011475 FALSE
6 535974 536135 42 20 254954 255116 115 7 wp 174 166 216 164 134 179 56 54 57 42 50 1.2507 -0.26068 0.068388 0.83554 FALSE
6 536432 536593 43 20 254496 254650 114 7 wp 235 178 308 236 239 208 143 206 190 100 111 -0.05987 -0.739 0.68576 0.0071277 FALSE
6 536634 536766 44 20 254310 254470 113 7 wp 184 146 160 168 196 142 49 105 51 63 96 0.83346 0.2596 -0.2238 0.55713 FALSE
6 536795 536943 45 20 254147 254289 112 7 wp 149 236 299 200 220 188 365 394 346 321 357 -1.1987 -0.10038 -0.027967 0.92408 FALSE
6 536950 537113 46 20 253978 254135 111 7 wp 169 259 316 297 287 258 485 476 536 560 418 -1.5218 0.0034727 0.21439 0.59268 FALSE
6 537300 537446 49 20 253674 253789 108 7 wp 157 225 242 197 196 189 229 262 221 220 194 -0.67644 -0.16408 0.091127 0.72012 FALSE
6 538029 538183 58 20 252906 253054 95 7 wp 177 176 208 143 164 148 142 141 125 100 95 -0.02064 -0.45723 0.17103 0.51429 FALSE
6 538369 538511 60 20 252578 252718 93 7 wp 190 110 159 127 144 101 4 21 5 4 8 3.5417 -0.67079 0.35193 0.66284 FALSE
6 538528 538680 61 20 252417 252561 92 7 wp 346 328 399 359 415 286 111 158 175 105 133 0.80259 -0.29428 0.28215 0.29661 FALSE
6 538861 538991 62 20 252078 252219 91 7 wp 180 123 186 139 159 135 21 62 38 25 52 1.5788 -0.033575 -0.13371 0.76097 FALSE
6 539038 539181 63 20 251906 252048 90 7 wp 211 228 289 226 250 222 186 222 187 200 177 -0.19095 -0.038814 0.0018679 0.99414 FALSE
6 539198 539354 64 20 251732 251897 89 7 wp 156 141 158 170 186 173 109 130 111 128 129 -0.087869 0.16755 0.059355 0.81947 FALSE
6 539367 539513 65 20 251572 251718 88 7 wp 249 214 241 190 266 207 187 330 215 236 243 -0.49668 0.022377 -0.10842 0.70145 FALSE
6 539698 539835 67 20 251258 251392 86 7 wp 126 186 195 167 204 160 405 478 489 544 417 -1.9256 0.11229 -0.022501 0.95418 FALSE
6 539844 539996 68 20 251094 251236 85 7 wp 170 236 261 210 209 214 606 599 573 699 559 -1.9118 0.11772 -0.16165 0.67022 FALSE
6 540009 540167 69 20 250923 251076 84 7 wp 222 269 301 250 303 242 612 562 603 613 533 -1.6618 -0.025859 0.049456 0.88757 FALSE
6 540171 540329 70 20 250759 250913 83 7 wp 133 201 219 211 199 186 261 209 274 257 206 -0.94132 -0.081534 0.22026 0.5799 FALSE
6 540339 540496 71 20 250591 250748 82 7 wp 192 214 275 246 247 235 97 115 100 53 119 0.64173 -0.27138 0.39498 0.12957 FALSE
6 540511 540651 72 20 250439 250575 81 7 wp 186 151 176 201 167 141 50 70 49 49 61 1.1482 -0.006917 -0.0056726 0.98632 FALSE
6 540797 540939 73 20 250151 250286 80 7 wp 187 176 237 184 210 149 101 113 91 129 168 0.49621 0.5639 -0.69312 0.0063218 FALSE
6 540957 541117 74 20 249998 250132 79 7 wp 241 273 307 261 238 247 137 134 189 288 165 0.34275 0.60572 -0.72275 0.1191 FALSE
6 541121 541262 75 20 249834 249968 78 7 wp 117 167 197 206 168 156 35 58 62 93 78 1.1487 0.76595 -0.59585 0.051612 FALSE
6 541292 541422 76 20 249671 249823 77 7 wp 172 207 235 211 204 201 62 85 87 79 100 0.91349 0.21978 -0.19154 0.47819 FALSE
6 541460 541612 77 20 249481 249627 76 7 wp 202 170 245 141 181 133 27 64 45 52 58 1.7222 0.32059 -0.74532 0.022481 FALSE
6 541726 541885 78 20 249209 249367 75 7 wp 234 167 267 230 192 200 151 244 165 197 271 -0.20598 0.35593 -0.4395 0.090459 FALSE
6 542430 542573 83 20 248519 248684 71 7 wp 190 164 229 216 186 180 57 97 77 118 98 0.86882 0.53294 -0.51643 0.053646 FALSE
6 542791 542942 87 20 248161 248317 67 7 wp 193 190 231 205 185 198 64 76 70 104 107 1.0729 0.61837 -0.6607 0.014044 FALSE
6 543132 543285 89 20 247798 247969 65 7 wp 222 154 220 183 188 136 11 37 22 26 36 2.6561 0.45604 -0.69164 0.14614 FALSE
6 543301 543462 90 20 247625 247787 64 7 wp 205 146 205 174 172 160 16 46 30 39 44 2.1541 0.48355 -0.61227 0.12467 FALSE
6 543628 543752 91 20 247342 247462 63 7 wp 173 194 201 181 193 170 29 50 40 17 79 1.7945 0.272 -0.32292 0.34984 FALSE
6 543780 543936 92 20 247162 247310 62 7 wp 155 184 209 185 226 162 51 67 61 54 98 1.1371 0.35962 -0.27982 0.33994 FALSE
6 543949 544091 93 20 247006 247146 61 7 wp 228 184 280 236 238 189 63 120 77 42 92 0.95222 -0.35008 0.30465 0.31808 FALSE
6 544104 544263 94 20 246829 246987 60 7 wp 212 188 260 197 218 188 255 332 245 289 389 -0.80589 0.31061 -0.4226 0.1218 FALSE
6 544270 544419 95 20 246699 246825 59 7 wp 168 139 158 157 168 190 208 382 206 255 357 -1.2059 0.24689 -0.090378 0.81013 FALSE
6 544416 544575 96 20 246523 246679 58 7 wp 168 234 311 236 216 209 776 992 861 893 940 -2.3803 0.095005 -0.16157 0.65311 FALSE
6 544731 544905 99 20 246216 246358 56 7 wp 158 260 285 220 188 231 1217 1120 1204 927 669 -2.8439 -0.53233 0.43984 0.35424 FALSE
6 544911 545027 100 20 246066 246201 55 7 wp 138 189 191 176 209 161 467 653 468 402 298 -2.0845 -0.5404 0.63237 0.050068 FALSE
6 545069 545201 101 20 245896 246043 54 7 wp 130 166 184 197 201 148 471 662 469 390 425 -2.2095 -0.3534 0.55548 0.085734 FALSE
6 545626 545766 106 20 245322 245470 49 7 wp 132 181 210 221 215 187 477 581 568 509 368 -2.1272 -0.25958 0.54009 0.14309 FALSE
6 546593 546714 118 20 244377 244497 37 7 wp 147 85 142 107 115 86 14 37 18 16 35 2.0086 0.18175 -0.46271 0.41872 FALSE
6 546725 546875 119 20 244218 244370 36 7 wp 175 254 290 270 194 237 81 86 94 93 122 0.96588 0.31631 -0.31591 0.28927 FALSE
6 546903 547047 120 20 244048 244188 35 7 wp 151 222 226 203 179 187 55 52 71 82 80 1.2596 0.46821 -0.51596 0.071066 FALSE
6 547059 547223 121 20 243874 244035 34 7 wp 139 197 231 201 196 212 59 40 63 64 69 1.3013 0.3084 -0.16923 0.56858 FALSE
6 547343 547488 122 20 243630 243774 33 7 wp 116 137 193 151 133 112 96 100 120 92 76 -0.0041265 -0.30052 0.16 0.58436 FALSE
6 547486 547616 123 20 243478 243634 32 7 wp 117 179 216 191 178 159 111 110 135 164 112 0.014883 0.25297 -0.17196 0.6407 FALSE
6 547771 547903 124 20 243184 243320 31 7 wp 166 166 203 139 170 119 20 30 27 25 52 2.3264 0.59489 -0.90652 0.022981 FALSE
6 547908 548081 125 20 243009 243178 30 7 wp 122 170 222 183 177 172 48 40 57 40 88 1.3172 0.39491 -0.30591 0.34185 FALSE
6 548095 548252 126 20 242847 242998 29 7 wp 129 187 209 215 182 163 61 87 64 69 111 0.82829 0.3674 -0.24773 0.38169 FALSE
6 548263 548430 127 20 242692 242838 28 7 wp 173 255 267 254 237 225 211 170 181 271 268 -0.19601 0.53682 -0.46752 0.081936 FALSE
6 548582 548732 129 20 242382 242526 24 7 wp 164 163 184 180 187 165 340 412 286 416 475 -1.4887 0.39188 -0.32296 0.26999 FALSE
6 548729 548873 130 20 242221 242364 23 7 wp 94 159 188 146 161 168 593 587 590 807 685 -2.517 0.36645 -0.21196 0.58715 FALSE
6 549321 549500 136 20 241597 241773 15 7 wp 183 179 250 188 213 161 340 450 372 321 305 -1.4042 -0.26996 0.16751 0.56284 FALSE
6 549504 549664 138 20 241439 241584 14 7 wp 220 206 230 210 248 180 183 260 213 124 200 -0.45959 -0.41661 0.37919 0.13383 FALSE
6 549696 549822 140 20 241277 241420 13 7 wp 151 130 194 131 136 136 41 106 43 47 80 0.87948 0.050179 -0.2609 0.49428 FALSE
6 549998 550132 141 20 240964 241091 12 7 wp 185 125 239 160 152 123 16 20 12 9 33 3.0356 0.38888 -0.70203 0.17964 FALSE
6 550134 550282 142 20 240814 240966 11 7 wp 130 179 222 184 182 175 60 40 50 38 59 1.3147 -0.046786 0.10897 0.73926 FALSE
6 550285 550439 143 20 240654 240804 10 7 wp 122 159 203 163 190 169 70 54 80 74 96 0.73945 0.32453 -0.18234 0.53543 FALSE
6 550451 550591 144 20 240518 240644 9 7 wp 121 232 239 193 198 187 207 186 203 234 196 -0.52124 0.13709 -0.1332 0.70305 FALSE
6 550575 550731 145 20 240367 240508 8 7 wp 143 161 210 190 187 142 152 189 117 122 165 -0.31319 -0.066775 0.10269 0.68265 FALSE
6 550749 550885 146 20 240216 240343 7 7 wp 149 209 208 169 220 168 108 159 123 122 140 0.066902 0.042208 -0.048221 0.8488 FALSE
6 551099 551251 148 20 239842 239992 6 7 wp 195 79 143 87 117 69 3 21 12 2 13 3.1528 -0.65097 0.0094095 0.99322 FALSE
6 551637 551754 151 20 239342 239456 2 7 wp 109 75 109 105 107 75 30 64 34 12 51 0.75892 -0.42943 0.39805 0.44724 FALSE
6 453613 453765 1 20 337309 337449 573 8 wp 139 108 156 127 133 115 147 214 162 137 232 -0.84083 0.096917 -0.18637 0.50855 FALSE
6 453769 453918 2 20 337145 337277 572 8 wp 130 143 161 133 145 109 136 146 151 135 180 -0.47838 0.13707 -0.28942 0.26053 FALSE
6 453926 454063 4 20 337011 337161 571 8 wp 126 133 166 156 142 138 62 74 52 78 101 0.69963 0.5353 -0.47599 0.13266 FALSE
6 454071 454221 5 20 336869 337007 570 8 wp 195 185 268 171 214 190 58 84 59 55 95 1.2122 0.18092 -0.32626 0.24649 FALSE
6 454254 454399 6 20 336684 336831 569 8 wp 176 188 280 225 237 208 49 62 50 31 85 1.5105 0.11549 -0.025157 0.93163 FALSE
6 454425 454581 7 20 336503 336661 568 8 wp 175 221 238 213 229 222 45 49 53 42 47 1.6266 -0.11895 0.20869 0.49776 FALSE
6 454746 454900 8 20 336193 336339 567 8 wp 224 86 178 135 173 94 5 11 6 3 12 4.0512 0.039976 -0.34623 0.74987 FALSE
6 454910 455069 9 20 336018 336174 566 8 wp 157 183 197 184 175 228 32 43 33 47 44 1.8442 0.37238 -0.21558 0.56448 FALSE
6 455077 455239 10 20 335858 336009 565 8 wp 171 261 298 254 224 230 63 66 62 62 91 1.4402 0.27724 -0.28645 0.29354 FALSE
6 455246 455407 11 20 335684 335842 564 8 wp 198 216 241 243 175 160 108 144 127 101 176 0.31861 0.14206 -0.31012 0.25832 FALSE
6 455404 455559 12 20 335528 335682 563 8 wp 120 112 158 105 135 125 69 149 94 75 107 -0.1346 -0.15303 0.08342 0.79672 FALSE
6 455569 455708 13 20 335382 335533 561 8 wp 146 184 266 209 220 183 326 403 340 380 343 -1.3411 0.057743 0.018998 0.94788 FALSE
6 456170 456304 18 20 334783 334915 555 8 wp 146 195 255 213 212 226 508 503 453 428 391 -1.8025 -0.22776 0.39787 0.21901 FALSE
6 456305 456451 19 20 334630 334787 554 8 wp 119 209 206 209 183 209 326 310 328 342 310 -1.354 0.042499 0.16375 0.60024 FALSE
6 456475 456625 20 20 334465 334610 553 8 wp 189 196 228 207 195 196 239 299 265 233 252 -0.86292 -0.11561 0.098156 0.70632 FALSE
6 456644 456796 21 20 334293 334441 552 8 wp 201 175 255 201 217 160 78 159 79 61 93 0.54538 -0.41163 0.30093 0.33811 FALSE
6 457043 457187 22 20 333905 334037 551 8 wp 216 221 256 235 222 163 37 55 39 23 54 1.9375 -0.16696 0.014293 0.96423 FALSE
6 457208 457367 23 20 333721 333861 550 8 wp 168 190 206 207 166 166 56 47 77 51 70 1.1597 0.01542 -0.064635 0.8314 FALSE
6 457388 457526 24 20 333565 333699 549 8 wp 78 136 137 121 131 149 63 69 71 80 82 0.29708 0.28216 -0.052402 0.87739 FALSE
6 457529 457684 25 20 333404 333557 548 8 wp 151 164 212 202 177 205 169 181 177 194 167 -0.48906 0.068627 0.11028 0.65687 FALSE
6 457704 457862 27 20 333232 333380 547 8 wp 127 149 212 186 130 146 342 420 316 321 381 -1.6343 -0.0094108 -0.031776 0.90947 FALSE
6 457847 458004 28 20 333118 333242 546 8 wp 140 155 192 143 150 151 348 484 326 375 462 -1.7207 0.14688 -0.25338 0.38633 FALSE
6 458034 458163 29 20 332950 333082 545 8 wp 123 86 103 112 103 100 155 280 163 174 281 -1.366 0.22179 -0.21197 0.61066 FALSE
6 458331 458483 32 20 332631 332759 542 8 wp 95 146 190 165 137 179 693 699 678 695 542 -2.7775 -0.12384 0.33725 0.40868 FALSE
6 459460 459600 45 20 331502 331636 529 8 wp 111 157 178 168 148 145 441 486 386 398 308 -2.0489 -0.26898 0.34722 0.31902 FALSE
6 459982 460135 51 20 330969 331105 523 8 wp 140 179 220 203 213 184 512 582 550 426 346 -2.1024 -0.46856 0.65229 0.046668 FALSE
6 460144 460286 52 20 330786 330944 521 8 wp 96 140 145 140 135 141 366 334 427 418 315 -2.0677 -0.0085932 0.16498 0.73733 FALSE
6 460296 460447 53 20 330633 330789 520 8 wp 95 145 211 197 178 172 399 291 439 378 321 -1.8679 -0.097999 0.43157 0.41291 FALSE
6 460760 460902 55 20 330185 330321 517 8 wp 163 176 203 169 188 139 32 32 32 26 55 2.0174 0.34118 -0.45762 0.21116 FALSE
6 460909 461043 56 20 330044 330170 516 8 wp 233 177 257 198 260 146 32 40 17 16 39 2.445 -0.10147 -0.043446 0.92982 FALSE
6 461077 461233 57 20 329883 330008 515 8 wp 165 151 200 97 160 105 20 48 26 11 46 2.0062 -0.12263 -0.378 0.39109 FALSE
6 461311 461466 58 20 329635 329772 514 8 wp 223 245 330 280 313 224 59 63 87 39 85 1.4391 -0.16859 0.22476 0.41199 FALSE
6 461485 461638 59 20 329476 329626 513 8 wp 127 155 176 169 131 154 29 43 39 27 44 1.5694 -0.042211 0.057384 0.8843 FALSE
6 461646 461794 60 20 329295 329437 512 8 wp 219 316 388 317 304 252 119 150 111 84 109 0.79015 -0.36982 0.32183 0.21617 FALSE
6 461974 462122 62 20 328979 329117 510 8 wp 156 178 227 171 205 203 304 329 293 341 337 -1.2136 0.16076 -0.083927 0.7609 FALSE
6 462127 462280 63 20 328809 328969 509 8 wp 126 153 181 160 157 193 280 299 269 274 310 -1.3711 0.064999 0.11736 0.6527 FALSE
6 462286 462457 64 20 328659 328806 508 8 wp 160 154 186 147 176 155 257 358 288 266 272 -1.3192 -0.1265 0.076925 0.76841 FALSE
6 462455 462613 65 20 328513 328651 507 8 wp 149 220 255 168 164 154 386 499 391 334 287 -1.5188 -0.41135 0.084375 0.7745 FALSE
6 462603 462756 66 20 328337 328487 506 8 wp 157 207 213 208 190 169 216 370 246 242 218 -0.98655 -0.21587 0.20842 0.4547 FALSE
6 462905 463055 68 20 328038 328182 504 8 wp 138 180 224 193 247 174 210 306 213 166 194 -0.9059 -0.39964 0.60478 0.016814 FALSE
6 463379 463536 74 20 327556 327709 499 8 wp 195 251 297 254 226 238 253 333 263 235 213 -0.67358 -0.29794 0.27988 0.30085 FALSE
6 463554 463694 75 20 327394 327532 498 8 wp 198 315 346 239 258 225 153 247 202 142 152 0.033461 -0.41171 0.19279 0.45379 FALSE
6 463970 464114 77 20 326978 327118 497 8 wp 207 241 277 211 257 178 25 33 40 35 38 2.4078 0.1837 -0.33607 0.30634 FALSE
6 464146 464305 78 20 326813 326943 496 8 wp 129 146 216 166 154 172 31 35 39 39 41 1.7265 0.21479 -0.16875 0.65134 FALSE
6 464305 464465 79 20 326621 326786 495 8 wp 143 137 186 159 182 156 33 41 50 22 63 1.4268 0.034554 0.079786 0.82693 FALSE
6 464482 464594 80 20 326472 326606 494 8 wp 163 173 199 199 210 154 53 97 83 46 113 0.73695 0.04268 0.040891 0.89584 FALSE
6 464624 464784 81 20 326306 326463 493 8 wp 145 156 178 166 177 163 143 200 165 142 212 -0.55442 0.082098 0.014829 0.9524 FALSE
6 464807 464928 82 20 326169 326291 492 8 wp 145 160 251 219 178 169 442 472 428 449 410 -1.777 -0.029885 0.095298 0.76166 FALSE
6 464966 465118 83 20 325976 326161 491 8 wp 125 162 218 181 222 203 292 333 319 373 371 -1.4017 0.26777 0.033751 0.90409 FALSE
6 465309 465480 87 20 325636 325805 488 8 wp 214 161 217 160 225 174 45 97 50 41 83 1.1899 -0.015783 -0.063085 0.87834 FALSE
6 465545 465689 88 20 325404 325537 487 8 wp 134 149 186 128 167 163 63 81 55 68 89 0.75985 0.26661 -0.2724 0.37954 FALSE
6 466246 466369 97 20 324691 324837 481 8 wp 87 107 152 126 136 155 14 20 25 30 35 2.0543 0.7469 -0.42927 0.38181 FALSE
6 466625 466771 98 20 324329 324462 480 8 wp 185 113 167 141 159 112 28 44 26 24 66 1.8048 0.46456 -0.64802 0.22904 FALSE
6 467109 467261 102 20 323830 323979 476 8 wp 162 215 248 214 225 231 164 145 178 221 183 -0.14285 0.33755 -0.205 0.4977 FALSE
6 467476 467627 105 20 323467 323629 474 8 wp 199 172 244 214 217 173 148 199 183 125 214 -0.26076 -0.049987 0.039943 0.87236 FALSE
6 467662 467810 106 20 323273 323433 473 8 wp 185 125 210 112 169 157 57 116 82 49 104 0.57712 -0.13285 -0.093236 0.83868 FALSE
6 467836 467982 107 20 323106 323254 472 8 wp 144 100 140 142 150 114 77 152 126 126 140 -0.3351 0.21016 -0.12769 0.68508 FALSE
6 468013 468157 108 20 322930 323068 471 8 wp 141 137 151 146 179 138 202 231 285 197 218 -1.2191 -0.18954 0.30515 0.32186 FALSE
6 468631 468786 115 20 322308 322457 464 8 wp 150 169 235 220 168 179 341 376 300 375 330 -1.37 0.090349 -0.022611 0.93629 FALSE
6 469132 469284 118 20 321806 321948 459 8 wp 217 298 326 289 254 257 69 83 97 61 108 1.2693 0.032452 -0.077297 0.76884 FALSE
6 469310 469438 119 20 321652 321780 458 8 wp 215 291 334 256 254 207 55 56 55 51 65 1.8493 0.084184 -0.28819 0.30741 FALSE
6 469483 469636 120 20 321478 321613 457 8 wp 184 156 208 152 145 152 12 21 27 16 29 2.722 0.18449 -0.45417 0.29966 FALSE
6 469830 469980 121 20 321114 321236 456 8 wp 139 114 144 101 126 101 9 15 21 18 14 2.6768 0.12853 -0.39935 0.48969 FALSE
6 470061 470215 122 20 320896 321028 455 8 wp 222 312 344 270 256 255 46 43 44 34 62 2.2327 0.12202 -0.26174 0.37222 FALSE
6 470219 470373 123 20 320720 320869 454 8 wp 191 232 274 250 234 217 41 47 51 49 51 1.8412 0.13307 -0.10034 0.73696 FALSE
6 470419 470548 124 20 320548 320700 452 8 wp 146 164 211 165 157 164 62 59 69 64 87 0.96177 0.26201 -0.33226 0.27244 FALSE
6 470723 470874 126 20 320221 320367 450 8 wp 146 164 180 169 169 163 227 240 229 366 263 -0.98796 0.47967 -0.43028 0.29661 FALSE
6 470905 471059 127 20 320067 320206 449 8 wp 106 162 186 115 147 133 227 303 251 140 218 -1.2682 -0.52542 0.35773 0.15534 FALSE
6 471066 471212 129 20 319890 320026 448 8 wp 117 152 196 172 163 160 287 347 291 308 216 -1.4848 -0.1859 0.31252 0.36182 FALSE
6 471340 471490 132 20 319602 319744 444 8 wp 117 197 248 215 238 211 245 296 275 270 182 -1.0436 -0.21847 0.50485 0.14828 FALSE
6 472397 472559 148 20 318563 318712 431 8 wp 140 158 204 143 170 166 95 118 99 66 76 0.20273 -0.52624 0.48879 0.086883 FALSE
6 472755 472907 153 20 318187 318341 426 8 wp 165 107 176 118 134 113 28 63 35 42 60 1.3851 0.32061 -0.60494 0.14452 FALSE
6 473203 473358 156 20 317725 317883 422 8 wp 195 248 331 265 299 200 243 266 256 317 304 -0.48347 0.31052 -0.30205 0.27653 FALSE
6 473380 473536 157 20 317579 317711 421 8 wp 178 188 190 166 180 154 245 212 200 300 259 -0.72182 0.37392 -0.52193 0.12131 FALSE
6 474409 474567 166 20 316529 316681 409 8 wp 198 116 224 158 160 114 22 34 22 17 44 2.3228 0.23529 -0.54243 0.33058 FALSE
6 474626 474760 167 20 316344 316465 408 8 wp 171 151 225 125 137 108 33 87 33 23 48 1.3912 -0.48097 -0.062422 0.86943 FALSE
6 474766 474922 168 20 316166 316322 406 8 wp 203 151 267 132 171 100 61 129 57 65 59 0.88009 -0.33998 -0.26901 0.54759 FALSE
6 475070 475228 169 20 315860 316022 405 8 wp 133 117 145 115 125 101 24 36 35 42 27 1.592 0.17222 -0.37715 0.41452 FALSE
6 475257 475405 170 20 315691 315835 404 8 wp 162 228 334 199 262 156 52 65 63 43 55 1.4996 -0.27371 0.080829 0.84146 FALSE
6 476127 476276 173 20 314816 314966 402 8 wp 181 216 241 179 194 137 67 91 60 33 54 1.0781 -0.71899 0.40927 0.18292 FALSE
6 476310 476467 174 20 314638 314789 401 8 wp 195 177 275 190 209 147 90 78 73 75 76 0.9286 -0.072092 -0.15086 0.58602 FALSE
6 476566 476713 175 20 314384 314529 400 8 wp 175 105 143 112 144 105 17 19 12 13 43 2.6922 0.79097 -1.0344 0.1097 FALSE
6 476725 476887 176 20 314213 314363 399 8 wp 161 218 279 208 212 182 30 57 45 30 46 1.835 -0.18448 0.089719 0.78203 FALSE
6 476893 477049 177 20 314047 314204 398 8 wp 170 127 171 179 167 171 40 58 45 37 73 1.2508 0.21913 -0.064454 0.84831 FALSE
6 477068 477188 178 20 313910 314025 397 8 wp 138 151 179 132 157 128 92 142 98 99 114 0.028355 -0.021118 -0.1272 0.6444 FALSE
6 477203 477364 180 20 313725 313891 396 8 wp 158 216 260 190 211 185 262 264 310 255 211 -0.90244 -0.23144 0.1498 0.62953 FALSE
6 477364 477512 181 20 313579 313729 395 8 wp 108 160 212 186 177 186 370 381 380 326 240 -1.748 -0.37715 0.61848 0.080236 FALSE
6 477531 477679 182 20 313414 313560 394 8 wp 125 210 226 174 196 219 362 323 410 451 258 -1.4796 -0.001117 0.11661 0.84584 FALSE
6 477944 478088 184 20 313008 313146 392 8 wp 269 172 252 199 270 186 28 27 32 34 57 2.5237 0.64566 -0.73327 0.15724 FALSE
6 478112 478270 185 20 312824 312978 390 8 wp 146 185 204 175 196 167 44 43 47 53 54 1.5107 0.2806 -0.25153 0.44221 FALSE
6 478289 478439 186 20 312656 312804 389 8 wp 146 226 250 212 223 216 69 53 98 92 89 0.98809 0.31225 -0.21199 0.50976 FALSE
6 478448 478606 187 20 312492 312644 388 8 wp 150 202 245 216 206 190 95 97 129 118 106 0.39679 0.088193 -0.021915 0.93214 FALSE
6 478616 478775 188 20 312311 312476 387 8 wp 159 143 190 134 145 117 36 75 63 64 67 1.0388 0.2165 -0.51545 0.12377 FALSE
6 478893 479049 189 20 312045 312165 386 8 wp 154 127 187 142 137 115 92 167 125 79 156 -0.1747 -0.10635 -0.12542 0.71408 FALSE
6 479061 479220 191 20 311888 312032 385 8 wp 131 118 167 117 114 132 108 164 135 122 169 -0.44039 0.12485 -0.2937 0.26671 FALSE
6 479414 479556 195 20 311518 311676 378 8 wp 148 168 126 136 128 127 65 153 78 74 106 0.16732 -0.082659 -0.10184 0.81212 FALSE
6 479572 479718 196 20 311376 311520 377 8 wp 152 194 219 208 201 196 351 382 377 313 327 -1.4637 -0.18843 0.31305 0.27649 FALSE
6 479720 479854 197 20 311240 311385 375 8 wp 139 196 219 219 198 196 352 342 355 322 343 -1.42 -0.0581 0.23375 0.41216 FALSE
6 480067 480221 199 20 310879 311022 373 8 wp 220 276 365 278 269 222 167 160 199 137 151 0.20535 -0.27229 0.14016 0.58489 FALSE
6 480811 480943 203 20 310150 310295 369 8 wp 136 158 230 134 161 185 52 34 50 42 83 1.4256 0.44094 -0.51863 0.19924 FALSE
6 482484 482622 224 20 308464 308632 349 8 wp 78 137 124 149 152 177 424 439 424 585 511 -2.4161 0.38228 0.14595 0.6732 FALSE
6 482615 482768 225 20 308327 308476 347 8 wp 112 138 184 179 172 132 278 410 321 312 390 -1.6984 0.090476 0.091319 0.73841 FALSE
6 482790 482924 227 20 308168 308317 346 8 wp 128 174 195 181 181 181 247 309 256 304 354 -1.1908 0.30612 -0.14943 0.57058 FALSE
6 482928 483084 228 20 308010 308166 345 8 wp 140 112 152 130 156 88 61 140 74 55 127 0.12265 0.016106 -0.13096 0.79239 FALSE
6 483085 483219 229 20 307888 308001 344 8 wp 158 117 167 152 164 122 60 120 60 59 128 0.44267 0.2492 -0.25834 0.54207 FALSE
6 483992 484142 232 20 306950 307103 340 8 wp 113 130 172 145 142 149 18 31 31 18 38 1.8933 0.082006 0.024228 0.95698 FALSE
6 484156 484298 233 20 306801 306936 339 8 wp 179 233 262 189 213 162 30 31 34 11 33 2.34 -0.52207 0.28522 0.4435 FALSE
6 484317 484451 234 20 306661 306773 338 8 wp 123 146 189 117 150 133 13 19 27 26 31 2.4665 0.55559 -0.7189 0.12158 FALSE
6 484475 484631 235 20 306468 306617 337 8 wp 222 176 253 178 194 166 16 20 27 17 29 2.894 0.14449 -0.40543 0.30633 FALSE
6 485095 485235 237 20 305870 306008 335 8 wp 195 213 250 180 213 175 213 211 227 162 186 -0.47249 -0.30599 0.11116 0.659 FALSE
6 485529 485700 240 20 305435 305579 331 8 wp 191 131 237 180 164 128 51 103 74 25 97 0.83507 -0.31988 0.093139 0.84664 FALSE
6 485970 486126 242 20 304981 305134 329 8 wp 158 164 234 189 176 174 107 127 69 104 111 0.39349 0.12084 -0.13481 0.60953 FALSE
6 486156 486308 243 20 304806 304950 328 8 wp 159 209 254 177 187 144 154 196 150 158 181 -0.16935 0.051318 -0.31786 0.1997 FALSE
6 486335 486483 244 20 304605 304791 327 8 wp 147 160 191 160 185 180 327 326 347 351 307 -1.496 0.006549 0.093157 0.75328 FALSE
6 486507 486651 245 20 304461 304600 326 8 wp 132 247 254 197 201 176 336 410 381 367 377 -1.3269 0.013764 -0.12093 0.68252 FALSE
6 486660 486804 246 20 304307 304443 325 8 wp 162 133 167 128 170 154 222 284 201 177 244 -1.077 -0.14236 0.12288 0.6234 FALSE
6 486822 486976 247 20 304132 304278 324 8 wp 212 191 255 201 239 151 109 193 133 86 159 0.13949 -0.22189 0.074473 0.80592 FALSE
6 487130 487266 248 20 303822 303972 323 8 wp 150 112 173 151 161 101 33 75 42 38 81 1.0892 0.27746 -0.34686 0.40879 FALSE
6 487297 487421 249 20 303661 303797 322 8 wp 125 186 194 199 176 153 113 138 107 106 150 0.01489 0.11858 -0.031492 0.90276 FALSE
6 487451 487584 250 20 303522 303656 321 8 wp 145 165 194 160 173 165 112 124 140 125 159 -0.062704 0.19342 -0.18761 0.46204 FALSE
6 487898 488046 253 20 303071 303208 318 8 wp 122 123 161 138 121 124 32 56 36 51 69 1.2457 0.56952 -0.62894 0.10506 FALSE
6 488386 488536 256 20 302603 302739 312 8 wp 157 148 236 165 178 145 110 116 91 152 174 0.27865 0.64608 -0.76574 0.0026263 FALSE
6 488554 488674 257 20 302432 302548 311 8 wp 139 116 151 144 155 116 92 143 77 166 196 -0.077168 0.83603 -0.79568 0.0024578 FALSE
6 488671 488819 258 20 302291 302413 310 8 wp 181 212 271 210 227 192 220 306 242 172 259 -0.6895 -0.23053 0.17901 0.48852 FALSE
6 488839 488977 260 20 302131 302269 309 8 wp 137 158 210 188 144 169 258 315 257 319 260 -1.2041 0.1071 -0.083476 0.77012 FALSE
6 488993 489141 261 20 301990 302112 308 8 wp 162 193 274 194 196 153 295 379 328 223 231 -1.1642 -0.52681 0.34654 0.19716 FALSE
6 489134 489278 263 20 301829 301967 306 8 wp 131 145 212 181 158 150 129 174 150 111 156 -0.38036 -0.1584 0.19442 0.44418 FALSE
6 489774 489932 271 20 301177 301334 302 8 wp 261 123 202 164 222 127 7 24 15 16 35 3.2663 0.76697 -0.9865 0.24538 FALSE
6 490159 490291 273 20 300810 300948 300 8 wp 128 82 115 57 62 49 9 16 16 8 22 2.5397 0.13443 -1.0928 0.1504 FALSE
6 490309 490473 274 20 300660 300794 299 8 wp 221 146 193 149 149 107 16 34 20 13 44 2.5715 0.29641 -0.77718 0.18722 FALSE
6 490673 490828 276 20 300300 300434 298 8 wp 171 179 201 161 182 160 39 42 49 50 64 1.6066 0.41022 -0.52786 0.10754 FALSE
6 490832 490954 277 20 300154 300276 297 8 wp 140 192 188 162 176 159 69 56 72 87 78 0.91038 0.34736 -0.39403 0.18155 FALSE
6 490966 491116 278 20 299975 300136 296 8 wp 122 114 149 114 114 139 59 66 57 64 75 0.6024 0.21635 -0.25781 0.47156 FALSE
6 491243 491397 279 20 299703 299860 295 8 wp 219 216 307 273 251 242 43 40 52 33 62 1.9664 0.082506 -0.0088743 0.97616 FALSE
6 491423 491573 280 20 299518 299679 294 8 wp 188 226 257 189 200 125 16 35 15 13 29 2.8832 -0.039182 -0.3345 0.40609 FALSE
6 491598 491747 281 20 299357 299505 293 8 wp 222 275 294 275 287 231 69 70 65 73 79 1.4738 0.18107 -0.16185 0.54727 FALSE
6 491777 491939 282 20 299169 299290 292 8 wp 185 225 236 192 203 189 98 96 95 64 99 0.67816 -0.23445 0.10701 0.68896 FALSE
6 492657 492820 291 20 298297 298453 283 8 wp 172 228 239 209 229 185 477 555 530 374 607 -1.7727 -0.085498 0.0666 0.84162 FALSE
6 493004 493150 293 20 297954 298122 281 8 wp 135 107 179 157 168 69 72 129 102 52 139 0.0071063 -0.080507 -0.012327 0.98183 FALSE
6 494136 494263 300 20 296846 296966 270 8 wp 101 110 134 149 121 108 368 358 329 324 412 -2.1031 0.072983 0.077811 0.77712 FALSE
6 494259 494409 301 20 296706 296853 269 8 wp 120 159 144 171 144 145 409 600 375 486 531 -2.165 0.18145 -0.047613 0.88067 FALSE
6 494568 494714 304 20 296388 296529 267 8 wp 146 221 218 210 178 192 825 878 881 909 743 -2.6338 -0.027062 0.041919 0.90868 FALSE
6 494706 494836 305 20 296273 296407 266 8 wp 105 151 209 172 201 130 464 543 476 593 484 -2.1783 0.16344 -0.01522 0.96422 FALSE
6 494997 495149 309 20 295939 296081 263 8 wp 135 141 143 173 155 113 164 294 209 194 238 -1.1199 -0.0033461 0.079346 0.76123 FALSE
6 495131 495299 310 20 295784 295957 262 8 wp 140 183 242 213 217 180 472 524 553 592 449 -1.9591 0.04998 0.095212 0.81018 FALSE
6 495337 495451 312 20 295654 295770 261 8 wp 140 231 225 220 203 171 404 407 459 457 363 -1.5895 -0.015867 0.0339 0.92896 FALSE
6 495723 495883 314 20 295228 295383 259 8 wp 257 243 309 262 313 188 45 59 60 50 78 1.8283 0.24155 -0.32077 0.29176 FALSE
6 495907 496055 315 20 295055 295199 258 8 wp 206 206 242 197 217 170 40 48 52 48 54 1.7496 0.15003 -0.30251 0.32711 FALSE
6 496075 496230 316 20 294878 295030 257 8 wp 214 247 287 222 267 203 73 84 78 86 115 1.1897 0.37605 -0.47115 0.071069 FALSE
6 496239 496402 317 20 294699 294854 256 8 wp 127 167 139 143 137 171 181 152 177 201 179 -0.71933 0.177 -0.10248 0.77559 FALSE
6 496576 496728 319 20 294382 294530 254 8 wp 155 137 169 175 163 144 125 218 119 130 168 -0.45195 -0.0080608 0.082676 0.76846 FALSE
6 497323 497443 328 20 293663 293777 245 8 wp 151 193 213 183 211 136 153 241 139 115 154 -0.40062 -0.36796 0.31009 0.24511 FALSE
6 497461 497605 329 20 293511 293662 244 8 wp 155 188 239 189 223 188 195 284 246 175 222 -0.79767 -0.25827 0.33045 0.1926 FALSE
6 497807 497947 333 20 293142 293294 238 8 wp 126 148 121 162 190 154 234 280 271 295 263 -1.4543 0.12547 0.23238 0.36512 FALSE
6 498081 498271 335 20 292832 292993 236 8 wp 127 162 198 176 164 188 429 503 438 499 430 -1.982 0.061512 0.091742 0.77205 FALSE
6 498573 498701 338 20 292406 292525 232 8 wp 142 144 200 158 144 143 89 114 68 74 148 0.36506 0.30547 -0.40428 0.1934 FALSE
6 498749 498885 339 20 292221 292357 231 8 wp 192 196 226 216 238 187 52 57 53 40 87 1.4473 0.23694 -0.16389 0.5756 FALSE
6 498900 499056 340 20 292053 292206 230 8 wp 234 217 272 219 252 167 20 32 19 16 48 2.8833 0.44797 -0.62206 0.076348 FALSE
6 499064 499218 341 20 291904 292028 229 8 wp 277 219 348 219 279 205 33 58 35 37 63 2.2776 0.2766 -0.52277 0.13212 FALSE
6 499344 499478 342 20 291628 291762 228 8 wp 196 83 172 135 162 82 3 11 5 2 13 4.1543 0.25731 -0.5291 0.60445 FALSE
6 499505 499665 343 20 291452 291588 227 8 wp 192 208 262 222 234 177 39 65 54 31 67 1.5934 -0.088573 0.042159 0.889 FALSE
6 499669 499825 344 20 291285 291438 226 8 wp 192 240 311 245 260 208 87 87 104 102 83 0.91984 0.023536 -0.054326 0.8345 FALSE
6 499834 499965 345 20 291144 291276 225 8 wp 169 127 149 114 151 88 33 38 24 23 48 1.7764 0.16797 -0.51863 0.29781 FALSE
6 500146 500294 347 20 290811 290959 223 8 wp 180 160 220 164 197 133 41 81 40 60 69 1.3324 0.29945 -0.46873 0.13403 FALSE
6 500299 500451 348 20 290657 290811 222 8 wp 169 100 152 167 170 109 16 40 21 33 52 2.0248 0.76813 -0.69754 0.19831 FALSE
6 500482 500642 349 20 290484 290624 221 8 wp 213 122 206 152 186 110 12 31 17 28 31 2.7416 0.61724 -0.89812 0.15271 FALSE
6 501285 501410 354 20 289653 289845 216 8 wp 126 117 159 196 203 161 20 33 25 39 89 1.8953 1.3072 -0.81249 0.027097 FALSE
6 501604 501750 356 20 289333 289483 213 8 wp 206 199 264 207 208 221 18 36 23 40 40 2.6512 0.67754 -0.72458 0.032869 FALSE
6 501765 501924 357 20 289181 289338 212 8 wp 181 135 188 177 163 128 6 24 15 31 31 3.039 1.0952 -1.1986 0.0064861 FALSE
6 502060 502206 358 20 288896 289055 211 8 wp 194 81 143 117 155 85 5 35 18 10 20 2.4741 -0.30138 0.041372 0.96513 FALSE
6 502244 502378 359 20 288727 288849 210 8 wp 198 190 225 166 184 166 69 107 88 80 80 0.75167 -0.10221 -0.13249 0.63081 FALSE
6 502385 502548 360 20 288560 288717 209 8 wp 209 143 188 172 166 138 23 53 25 32 29 1.9925 -0.080868 -0.1066 0.82344 FALSE
6 502576 502724 362 20 288405 288530 208 8 wp 211 235 268 236 224 150 171 299 231 125 146 -0.43443 -0.74831 0.53018 0.037682 FALSE
6 502738 502896 364 20 288234 288390 206 8 wp 176 166 223 153 204 132 128 234 160 115 150 -0.34613 -0.35639 0.16111 0.54235 FALSE
6 503597 503757 375 20 287346 287503 196 8 wp 174 189 270 217 239 195 402 493 356 395 312 -1.4705 -0.19187 0.26246 0.39027 FALSE
6 504114 504262 380 20 286870 287037 191 8 wp 113 170 196 169 177 201 419 431 408 605 433 -1.8958 0.34784 -0.11248 0.81385 FALSE
6 504824 504991 387 20 286106 286252 184 8 wp 145 197 232 226 202 164 276 277 258 203 334 -0.99598 -0.013236 0.082965 0.76804 FALSE
6 504988 505171 388 20 285939 286069 182 8 wp 156 245 284 188 181 199 188 203 188 147 211 -0.25551 -0.099875 -0.13043 0.60175 FALSE
6 505353 505503 391 20 285599 285760 178 8 wp 124 210 245 226 213 157 81 71 72 65 116 0.85878 0.26919 -0.1948 0.58212 FALSE
6 505516 505672 393 20 285430 285558 177 8 wp 170 159 192 141 135 154 35 34 48 32 57 1.6745 0.19021 -0.44785 0.22143 FALSE
6 505893 506054 394 20 285051 285201 176 8 wp 195 221 288 259 300 228 36 44 52 39 51 1.9274 0.0506 0.13367 0.65661 FALSE
6 506062 506216 395 20 284914 285040 175 8 wp 138 230 257 196 195 180 53 49 68 69 68 1.3733 0.29067 -0.38514 0.22531 FALSE
6 506225 506365 396 20 284742 284874 174 8 wp 215 255 348 249 269 247 135 107 130 118 138 0.6285 0.051589 -0.11384 0.65341 FALSE
6 506385 506535 397 20 284575 284718 173 8 wp 165 167 227 178 175 166 108 127 93 88 134 0.28763 0.03654 -0.11788 0.65244 FALSE
6 506537 506683 398 20 284422 284564 172 8 wp 124 188 204 203 170 189 185 161 199 167 181 -0.58376 -0.053829 0.21057 0.46532 FALSE
6 506712 506864 399 20 284244 284405 171 8 wp 85 81 121 115 106 70 106 140 115 115 125 -0.81289 0.025417 0.013586 0.96453 FALSE
6 507004 507158 400 20 283947 284096 170 8 wp 262 347 430 353 348 277 42 43 55 60 71 2.3957 0.50579 -0.56502 0.044911 FALSE
6 507173 507316 401 20 283783 283931 169 8 wp 157 203 271 194 199 188 34 39 39 26 38 1.9983 -0.20639 0.12484 0.71758 FALSE
6 507333 507494 402 20 283616 283758 168 8 wp 131 187 203 162 167 202 55 65 68 91 98 0.98381 0.61591 -0.55286 0.061068 FALSE
6 507511 507635 403 20 283472 283594 167 8 wp 132 131 172 178 180 163 86 95 90 91 153 0.19949 0.43919 -0.15729 0.5637 FALSE
6 507644 507808 404 20 283294 283459 166 8 wp 134 186 250 176 203 217 265 238 299 431 305 -1.0138 0.4914 -0.37611 0.44494 FALSE
6 507818 507968 405 20 283164 283318 165 8 wp 108 158 185 170 184 159 545 451 489 786 582 -2.2346 0.49261 -0.27305 0.62412 FALSE
6 507979 508118 406 20 282989 283150 164 8 wp 101 138 168 189 192 160 459 496 449 647 503 -2.2846 0.33571 0.10526 0.79674 FALSE
6 508108 508269 407 20 282848 282996 163 8 wp 103 148 162 133 118 163 559 508 572 693 510 -2.4937 0.16897 -0.12255 0.81451 FALSE
6 508261 508395 408 20 282710 282840 162 8 wp 132 121 152 130 160 133 244 323 264 208 270 -1.5065 -0.19084 0.26817 0.29193 FALSE
6 508401 508556 409 20 282539 282701 161 8 wp 120 107 137 118 129 94 48 108 68 22 99 0.25988 -0.30448 0.21669 0.67643 FALSE
6 508686 508842 410 20 282283 282440 160 8 wp 177 188 255 192 212 182 142 180 182 166 162 -0.1873 -0.0056883 -0.049505 0.84209 FALSE
6 508893 509017 412 20 282092 282239 158 8 wp 168 132 187 161 184 174 163 168 150 234 160 -0.46137 0.33953 -0.23164 0.55589 FALSE
6 509383 509517 416 20 281586 281723 152 8 wp 141 185 217 177 172 144 73 103 58 89 88 0.73891 0.22068 -0.33526 0.23787 FALSE
6 509537 509700 417 20 281404 281566 151 8 wp 130 233 244 228 192 208 94 91 96 80 88 0.60843 -0.14233 0.2298 0.47635 FALSE
6 510034 510186 419 20 280921 281046 149 8 wp 146 223 248 183 160 138 54 74 73 27 63 1.1306 -0.5678 0.23693 0.46394 FALSE
6 510153 510299 420 20 280808 280952 148 8 wp 114 131 168 160 143 159 62 55 73 42 66 0.62113 -0.23064 0.42499 0.21439 FALSE
6 510399 510537 421 20 280564 280704 147 8 wp 170 207 246 219 217 190 35 23 31 38 32 2.3117 0.25632 -0.22553 0.51397 FALSE
6 510547 510703 422 20 280402 280554 146 8 wp 232 255 339 314 285 220 37 44 53 61 48 2.1358 0.31726 -0.30762 0.28641 FALSE
6 510712 510856 423 20 280246 280389 145 8 wp 170 195 264 197 196 196 36 35 39 61 47 2.0211 0.58771 -0.64851 0.041406 FALSE
6 510862 511039 424 20 280063 280239 144 8 wp 163 266 221 233 227 230 65 53 73 76 61 1.2759 0.12526 -0.020716 0.95527 FALSE
6 511031 511172 425 20 279931 280057 143 8 wp 128 158 207 148 185 148 35 47 58 20 46 1.3236 -0.49639 0.49141 0.18528 FALSE
6 511529 511685 427 20 279418 279574 141 8 wp 134 201 209 163 164 161 35 46 50 24 37 1.5697 -0.50225 0.37402 0.30783 FALSE
6 511697 511839 428 20 279267 279401 140 8 wp 134 179 224 170 198 152 85 77 94 54 80 0.56663 -0.3452 0.32744 0.25833 FALSE
6 511872 512006 429 20 279105 279234 139 8 wp 104 191 260 184 176 146 205 150 184 234 215 -0.49951 0.3296 -0.4102 0.3083 FALSE
6 512008 512142 430 20 278965 279113 138 8 wp 78 119 129 137 125 155 148 128 140 221 221 -0.85347 0.68724 -0.29532 0.30978 FALSE
6 512186 512377 433 20 278773 278935 137 8 wp 172 243 259 176 166 178 375 406 348 404 353 -1.2328 0.040855 -0.38527 0.19438 FALSE
6 512337 512461 434 20 278644 278794 135 8 wp 109 141 190 165 159 162 214 203 178 288 313 -0.93778 0.61603 -0.43509 0.082651 FALSE
6 512490 512624 436 20 278482 278632 134 8 wp 143 133 186 152 181 107 93 129 111 86 160 -0.0036496 0.15619 -0.21502 0.48092 FALSE
6 512642 512824 438 20 278326 278468 133 8 wp 166 160 194 130 129 122 104 103 128 65 112 0.15048 -0.33646 -0.096272 0.73162 FALSE
6 513094 513239 440 20 277872 278010 130 8 wp 147 210 301 196 206 167 112 133 132 139 142 0.29898 0.18652 -0.35494 0.1567 FALSE
6 513272 513417 442 20 277678 277828 129 8 wp 205 194 264 193 223 199 113 156 141 104 178 0.21715 0.056817 -0.14301 0.56707 FALSE
6 513438 513589 443 20 277510 277657 128 8 wp 196 167 205 158 157 219 152 184 152 158 191 -0.24776 0.12305 -0.18928 0.4838 FALSE
6 513587 513724 444 20 277380 277513 127 8 wp 124 107 148 97 154 88 114 134 130 125 127 -0.47528 0.025647 -0.17718 0.52484 FALSE
6 513895 514051 446 20 277049 277206 124 8 wp 131 141 189 142 157 133 136 235 131 123 174 -0.58706 -0.13683 0.068755 0.80838 FALSE
6 514501 514620 453 20 276455 276602 116 8 wp 165 200 269 255 237 221 326 398 410 289 368 -1.3345 -0.18776 0.3913 0.18786 FALSE
6 514812 514953 456 20 276130 276312 113 8 wp 129 167 178 191 209 190 205 274 239 315 337 -1.0748 0.47625 -0.13876 0.59267 FALSE
6 515150 515284 458 20 275822 275952 111 8 wp 204 201 236 223 230 209 186 318 258 291 332 -0.7071 0.33234 -0.27198 0.30891 FALSE
6 515305 515474 459 20 275668 275802 110 8 wp 165 217 185 190 198 220 252 200 239 424 306 -0.77343 0.68883 -0.5746 0.24588 FALSE
6 515485 515639 460 20 275466 275618 109 8 wp 172 200 209 170 163 174 109 175 158 186 189 -0.070611 0.38435 -0.5619 0.023142 FALSE
6 515780 515922 461 20 275183 275317 108 8 wp 144 143 152 176 185 173 63 103 113 122 107 0.19146 0.33835 -0.045615 0.87188 FALSE
6 517630 517786 464 20 273321 273475 105 8 wp 127 207 212 203 182 178 374 347 369 286 235 -1.5004 -0.45488 0.52949 0.12313 FALSE
6 517791 517938 465 20 273161 273308 104 8 wp 140 200 285 226 237 223 688 649 692 680 469 -2.2222 -0.19929 0.38474 0.4171 FALSE
6 517949 518112 466 20 272993 273151 103 8 wp 106 121 191 153 168 142 324 335 298 305 284 -1.7003 -0.089014 0.27477 0.29932 FALSE
6 518107 518249 467 20 272840 272977 102 8 wp 84 111 141 116 105 126 251 299 272 282 258 -1.7817 0.011158 0.072581 0.77674 FALSE
6 518265 518403 468 20 272682 272833 101 8 wp 119 120 155 140 130 153 307 303 304 289 395 -1.7047 0.17054 -0.039906 0.8805 FALSE
6 518422 518576 469 20 272534 272686 100 8 wp 87 159 173 160 165 160 161 198 148 174 223 -0.7649 0.2535 -0.0061769 0.98018 FALSE
6 518588 518736 470 20 272376 272517 99 8 wp 128 221 274 213 223 240 203 221 180 161 227 -0.46021 -0.042764 0.20983 0.42987 FALSE
6 518907 519031 472 20 272074 272212 97 8 wp 136 151 185 172 161 139 52 49 55 37 73 1.1075 0.077872 -0.057468 0.86588 FALSE
6 519068 519216 473 20 271889 272031 96 8 wp 160 119 192 129 137 117 7 28 15 16 39 2.7861 0.75111 -1.0312 0.031456 FALSE
6 519576 519730 475 20 271373 271524 93 8 wp 157 205 307 212 185 179 26 25 27 31 38 2.5921 0.42465 -0.59451 0.10442 FALSE
6 519764 519904 476 20 271201 271346 92 8 wp 127 192 223 200 188 179 21 16 31 40 24 2.4909 0.52521 -0.4254 0.26856 FALSE
6 519929 520056 477 20 271050 271203 91 8 wp 154 182 232 201 202 171 10 32 39 24 36 2.3328 0.17825 -0.13671 0.71506 FALSE
6 520071 520209 478 20 270902 271035 90 8 wp 136 153 182 159 152 123 18 25 30 29 39 2.2102 0.50046 -0.60142 0.15682 FALSE
6 520207 520356 479 20 270761 270896 89 8 wp 178 202 240 203 222 193 62 99 93 70 82 0.81382 -0.1271 0.14351 0.59882 FALSE
6 520730 520870 484 20 270234 270383 85 8 wp 135 140 169 158 135 165 122 110 94 152 165 -0.040051 0.56137 -0.49115 0.058904 FALSE
6 520869 521006 485 20 270099 270260 84 8 wp 189 128 160 183 186 184 50 120 61 74 119 0.62963 0.36912 -0.1583 0.70578 FALSE
6 521323 521453 487 20 269656 269810 82 8 wp 219 245 284 170 219 165 24 47 40 27 40 2.2846 -0.11647 -0.30111 0.36745 FALSE
6 521468 521630 488 20 269474 269637 81 8 wp 195 212 213 204 191 155 42 49 50 33 61 1.6681 0.0088186 -0.17714 0.57862 FALSE
6 521636 521793 489 20 269327 269487 80 8 wp 150 119 171 141 200 172 48 56 51 32 85 1.0303 0.16981 0.068288 0.86299 FALSE
6 521804 521958 490 20 269149 269325 79 8 wp 186 185 212 210 196 210 167 195 151 161 216 -0.28654 0.15763 -0.060768 0.80665 FALSE
6 521963 522090 491 20 269021 269147 78 8 wp 142 149 195 170 209 124 104 222 150 117 234 -0.42428 0.1691 -0.10751 0.80529 FALSE
6 522109 522259 492 20 268847 268997 77 8 wp 157 220 247 255 251 212 502 621 506 659 504 -1.8697 0.14648 0.081922 0.81853 FALSE
6 522284 522408 493 20 268701 268844 76 8 wp 161 132 171 158 163 121 307 376 301 345 305 -1.5524 0.024783 -0.089254 0.74072 FALSE
6 522419 522580 495 20 268521 268685 75 8 wp 120 160 178 161 166 180 308 370 294 264 286 -1.5678 -0.20954 0.38657 0.14563 FALSE
6 522590 522722 496 20 268384 268513 74 8 wp 131 184 172 192 171 153 324 344 275 333 225 -1.4325 -0.12543 0.22262 0.59279 FALSE
6 522742 522860 497 20 268246 268394 73 8 wp 167 116 156 161 187 118 126 200 139 141 186 -0.53283 0.1077 -0.025714 0.92635 FALSE
6 522880 523049 498 20 268050 268204 72 8 wp 229 217 298 239 247 201 142 226 169 121 147 0.0018313 -0.38477 0.28896 0.25275 FALSE
6 523061 523205 499 20 267904 268025 71 8 wp 155 92 136 109 118 83 7 32 9 10 30 2.5986 0.36781 -0.68445 0.30013 FALSE
6 523300 523461 500 20 267644 267798 70 8 wp 193 182 222 187 200 166 40 44 44 22 65 1.7469 0.0253 -0.12411 0.70664 FALSE
6 523639 523795 502 20 267316 267468 68 8 wp 188 207 226 187 192 161 133 110 104 145 123 0.35362 0.23434 -0.42328 0.10372 FALSE
6 523812 523954 503 20 267153 267299 67 8 wp 221 180 206 185 225 177 195 243 213 166 244 -0.56108 -0.068796 0.020368 0.93551 FALSE
6 523968 524122 504 20 266992 267134 66 8 wp 193 181 240 187 172 168 297 355 308 282 358 -1.1232 0.017443 -0.21728 0.4294 FALSE
6 524304 524444 507 20 266666 266796 62 8 wp 178 202 210 171 206 160 192 204 179 127 146 -0.43948 -0.47146 0.34607 0.16705 FALSE
6 524481 524607 509 20 266499 266620 60 8 wp 150 172 200 161 193 138 152 173 149 134 146 -0.34183 -0.15116 0.081399 0.7462 FALSE
6 524640 524784 510 20 266322 266444 59 8 wp 160 179 196 169 165 155 105 122 82 99 115 0.3198 0.079834 -0.1929 0.47025 FALSE
6 524811 524957 511 20 266162 266290 58 8 wp 216 223 270 206 241 158 118 152 81 96 139 0.54619 0.029379 -0.24798 0.32952 FALSE
6 525048 525235 512 20 265867 266036 57 8 wp 215 203 281 199 232 184 59 72 79 81 93 1.2522 0.3349 -0.49978 0.0645 FALSE
6 526058 526225 520 20 264883 265046 46 8 wp 169 188 200 184 216 171 50 69 48 84 84 1.2721 0.62764 -0.58093 0.045401 FALSE
6 526233 526377 521 20 264725 264860 45 8 wp 135 174 229 173 206 177 77 79 72 102 148 0.74228 0.72796 -0.64699 0.015644 FALSE
6 526619 526775 526 20 264348 264490 39 8 wp 144 194 281 232 251 209 177 177 158 204 230 -0.23422 0.36341 -0.16207 0.51693 FALSE
6 527143 527285 530 20 263822 263958 32 8 wp 128 186 217 160 167 148 204 159 225 244 239 -0.6635 0.30762 -0.43592 0.2062 FALSE
6 527299 527431 531 20 263678 263805 31 8 wp 155 163 171 178 176 121 153 191 166 177 273 -0.52895 0.41591 -0.45411 0.066023 FALSE
6 527462 527600 532 20 263505 263643 30 8 wp 136 162 203 170 194 142 115 122 131 126 171 -0.046613 0.28595 -0.2496 0.32667 FALSE
6 527614 527760 533 20 263349 263488 29 8 wp 118 156 201 297 281 243 93 112 89 198 152 0.20145 0.87888 -0.057859 0.83404 FALSE
6 527788 527930 534 20 263180 263342 28 8 wp 186 247 291 239 246 263 69 81 77 69 96 1.1855 0.14072 -0.059845 0.82202 FALSE
6 527940 528103 535 20 263006 263151 27 8 wp 183 194 218 185 180 174 37 46 32 33 41 1.9022 -0.026624 -0.099942 0.77206 FALSE
6 528188 528337 536 20 262774 262922 26 8 wp 220 231 272 226 233 175 234 173 183 141 173 -0.20529 -0.32838 0.14966 0.63364 FALSE
6 528358 528514 537 20 262596 262751 25 8 wp 138 182 176 219 180 220 249 236 253 304 280 -1.0606 0.2683 0.0744 0.79806 FALSE
6 528500 528676 539 20 262461 262589 24 8 wp 131 255 199 186 190 167 225 278 269 180 240 -0.87829 -0.27806 0.18821 0.47316 FALSE
6 528658 528811 540 20 262298 262450 23 8 wp 183 165 268 191 249 197 205 242 172 152 193 -0.49438 -0.23742 0.31476 0.20999 FALSE
6 528847 529020 541 20 262106 262264 22 8 wp 159 169 220 187 173 138 140 193 153 83 97 -0.30358 -0.8197 0.7018 0.0069199 FALSE
6 529325 529461 543 20 261649 261804 20 8 wp 184 177 251 184 187 179 42 43 39 47 61 1.8165 0.40192 -0.52901 0.097375 FALSE
6 529470 529612 544 20 261475 261629 19 8 wp 157 205 227 171 179 195 38 40 42 41 76 1.8095 0.55343 -0.63554 0.046992 FALSE
6 529652 529808 545 20 261302 261448 18 8 wp 146 175 171 165 134 169 117 81 123 155 151 0.11978 0.52018 -0.57266 0.096036 FALSE
6 529829 529959 546 20 261158 261274 17 8 wp 182 174 239 179 178 179 109 153 127 144 148 0.13754 0.2041 -0.32929 0.18927 FALSE
6 529968 530118 547 20 261005 261142 16 8 wp 151 216 249 172 184 179 434 438 384 520 468 -1.5265 0.26638 -0.43549 0.16957 FALSE
6 530290 530446 550 20 260666 260823 12 8 wp 152 184 259 203 209 218 514 595 516 570 473 -1.9482 -0.016024 0.14159 0.67543 FALSE
6 530600 530748 552 20 260366 260511 8 8 wp 176 218 252 203 207 203 435 561 469 465 408 -1.6609 -0.12079 0.072342 0.82404 FALSE
6 426797 426947 2 20 364096 364242 217 9 wp 204 146 228 194 232 169 45 89 43 72 151 1.2624 0.94136 -0.89099 0.029702 FALSE
6 426968 427122 3 20 363922 364074 216 9 wp 183 188 212 181 167 146 47 64 55 86 135 1.3441 1.013 -1.2404 1.247e-05 FALSE
6 427397 427545 5 20 363498 363641 214 9 wp 173 191 239 223 221 159 34 60 32 50 49 1.7908 0.27843 -0.2617 0.41101 FALSE
6 427565 427701 6 20 363297 363476 213 9 wp 130 116 149 132 139 109 5 29 12 10 43 2.6703 0.81348 -0.86027 0.097139 FALSE
6 427887 428033 9 20 363030 363164 211 9 wp 167 155 175 153 160 170 23 43 26 40 39 1.9825 0.40781 -0.43593 0.25184 FALSE
6 429200 429358 26 20 361688 361840 195 9 wp 199 221 285 205 224 223 200 274 222 178 172 -0.46016 -0.37036 0.28743 0.26148 FALSE
6 429359 429513 27 20 361527 361675 194 9 wp 149 180 265 201 189 183 227 291 281 181 205 -0.92474 -0.44067 0.42879 0.09413 FALSE
6 429681 429839 30 20 361221 361348 192 9 wp 148 137 190 153 156 140 124 173 134 180 153 -0.33342 0.25473 -0.31446 0.21188 FALSE
6 429848 429996 31 20 361045 361208 191 9 wp 130 160 209 182 198 189 224 256 252 249 233 -1.0467 0.010559 0.21225 0.40387 FALSE
6 430008 430146 32 20 360897 361033 190 9 wp 176 152 255 194 248 189 210 380 213 220 316 -0.92599 0.039892 0.10266 0.7612 FALSE
6 430150 430295 33 20 360718 360870 189 9 wp 142 202 261 212 247 221 410 481 402 511 420 -1.5946 0.15143 0.057594 0.85741 FALSE
6 430289 430455 34 20 360587 360748 188 9 wp 168 195 235 201 214 158 259 300 263 278 330 -0.94325 0.16939 -0.213 0.42224 FALSE
6 430482 430620 35 20 360417 360551 187 9 wp 170 250 261 253 256 202 178 191 178 197 184 -0.17272 0.090098 -0.0069552 0.97799 FALSE
6 430792 430939 37 20 360102 360248 185 9 wp 206 206 257 182 209 177 37 73 55 41 75 1.5557 0.099776 -0.31833 0.28473 FALSE
6 430943 431093 38 20 359931 360073 184 9 wp 186 131 190 144 176 119 16 19 17 12 22 2.8196 -0.016598 -0.19145 0.70483 FALSE
6 431412 431562 40 20 359482 359624 182 9 wp 169 142 212 174 183 161 65 115 97 60 82 0.44814 -0.35033 0.35751 0.21064 FALSE
6 432058 432215 49 20 358827 358960 175 9 wp 135 182 198 154 176 151 179 226 160 108 109 -0.61114 -0.76342 0.68797 0.0069515 FALSE
6 432228 432362 51 20 358683 358801 173 9 wp 141 133 142 97 106 96 125 187 127 84 123 -0.53179 -0.47403 0.0050786 0.98554 FALSE
6 432482 432635 53 20 358408 358557 169 9 wp 183 173 229 172 206 162 174 311 197 143 174 -0.67895 -0.47912 0.38054 0.14198 FALSE
6 432639 432778 54 20 358256 358406 167 9 wp 133 102 156 148 152 120 114 156 118 110 152 -0.45986 0.040686 0.077757 0.77141 FALSE
6 433429 433587 64 20 357451 357580 157 9 wp 151 142 178 156 135 177 166 220 188 166 253 -0.7567 0.14539 -0.12927 0.60199 FALSE
6 433764 433912 66 20 357131 357277 154 9 wp 210 262 273 231 238 234 143 150 142 215 181 0.29453 0.48046 -0.54387 0.030146 FALSE
6 434105 434263 68 20 356790 356914 152 9 wp 142 171 219 180 183 194 76 74 74 62 97 0.75363 0.096682 0.0035803 0.98998 FALSE
6 434383 434543 69 20 356505 356655 151 9 wp 209 162 198 181 193 171 77 116 118 96 124 0.41348 0.10828 -0.16686 0.55181 FALSE
6 434573 434733 70 20 356308 356465 150 9 wp 217 224 241 243 259 193 224 271 229 202 204 -0.55458 -0.22022 0.25221 0.33034 FALSE
6 434906 435060 72 20 355984 356128 148 9 wp 135 199 205 189 185 226 413 329 423 332 301 -1.6209 -0.28429 0.47504 0.26642 FALSE
6 435066 435230 73 20 355810 355971 147 9 wp 199 277 317 316 331 223 557 512 579 461 347 -1.5614 -0.41441 0.56821 0.14257 FALSE
6 435236 435378 74 20 355670 355802 146 9 wp 173 190 217 199 216 162 128 203 125 84 137 -0.11453 -0.43454 0.44 0.083033 FALSE
6 435606 435736 76 20 355299 355431 144 9 wp 180 178 234 187 169 171 127 138 125 79 142 0.11856 -0.23045 0.086226 0.73684 FALSE
6 435758 435918 77 20 355098 355252 143 9 wp 159 174 201 179 163 225 107 116 109 121 146 0.20495 0.28762 -0.17077 0.52605 FALSE
6 435982 436165 79 20 354910 355058 142 9 wp 154 147 158 127 124 120 21 26 23 23 55 2.2511 0.74063 -1.041 0.017944 FALSE
6 436162 436319 80 20 354721 354877 141 9 wp 189 186 226 207 196 148 28 60 46 34 81 1.7048 0.38057 -0.49593 0.11504 FALSE
6 436324 436474 82 20 354566 354710 140 9 wp 183 191 210 193 202 173 62 62 50 71 97 1.2727 0.54832 -0.57714 0.044043 FALSE
6 436669 436823 84 20 354227 354373 138 9 wp 110 240 232 233 173 201 92 74 110 122 94 0.55511 0.25069 -0.14599 0.75905 FALSE
6 437020 437164 87 20 353876 354037 136 9 wp 182 132 181 180 163 169 42 44 40 29 41 1.5053 -0.24925 0.30818 0.39886 FALSE
6 437468 437624 90 20 353415 353573 133 9 wp 162 243 285 226 235 179 115 146 153 137 118 0.24417 -0.081346 0.0013633 0.9957 FALSE
6 437649 437787 92 20 353251 353404 132 9 wp 110 141 152 189 180 144 90 101 106 75 105 -0.043562 -0.12578 0.49099 0.084634 FALSE
6 438139 438294 96 20 352752 352902 128 9 wp 138 128 158 129 162 95 51 52 44 52 80 1.0519 0.43737 -0.57042 0.11651 FALSE
6 438746 438894 99 20 352170 352312 125 9 wp 119 114 160 121 94 84 40 77 39 29 18 0.87581 -1.0785 0.70544 0.13306 FALSE
6 439299 439462 105 20 351572 351732 118 9 wp 153 219 249 220 228 218 434 456 492 487 462 -1.6535 0.065898 0.067667 0.83564 FALSE
6 439475 439619 106 20 351421 351543 117 9 wp 135 193 233 180 157 149 414 380 412 410 443 -1.6129 0.095786 -0.26873 0.37435 FALSE
6 440018 440174 109 20 350865 351005 109 9 wp 158 165 224 147 139 133 375 373 328 283 368 -1.4702 -0.13212 -0.22505 0.41708 FALSE
6 440350 440493 112 20 350572 350717 107 9 wp 147 179 235 208 203 172 379 376 359 418 389 -1.4911 0.1436 -0.058345 0.84444 FALSE
6 440482 440669 113 20 350428 350576 105 9 wp 161 170 218 175 157 155 190 276 198 164 228 -0.74588 -0.15039 0.0018437 0.9941 FALSE
6 440680 440826 114 20 350215 350353 103 9 wp 161 175 202 191 201 127 185 173 170 139 190 -0.45985 -0.091925 0.048818 0.84425 FALSE
6 440840 441010 115 20 350058 350199 102 9 wp 163 135 187 134 151 89 60 90 51 19 58 0.81165 -0.79123 0.4193 0.28445 FALSE
6 442107 442247 126 20 348799 348930 92 9 wp 127 171 215 203 163 134 137 176 161 203 192 -0.37531 0.35477 -0.36402 0.14107 FALSE
6 442705 442844 132 20 348199 348341 87 9 wp 100 189 168 163 179 111 451 451 470 554 575 -2.0821 0.32053 -0.31858 0.32549 FALSE
6 443304 443440 138 20 347607 347729 81 9 wp 124 118 168 114 144 139 255 240 237 205 284 -1.3312 0.0056328 -0.023996 0.92682 FALSE
6 444685 444830 147 20 346215 346340 69 9 wp 102 184 196 164 195 166 327 203 280 701 505 -1.2835 1.1711 -1.0102 0.12752 FALSE
6 445148 445286 151 20 345731 345885 63 9 wp 110 131 183 144 143 141 86 81 73 178 208 0.32262 1.2863 -1.2374 3.3498e-06 FALSE
6 445732 445872 153 20 345198 345343 59 9 wp 150 120 195 158 182 171 36 30 31 95 130 1.7706 1.8074 -1.6443 2.1594e-07 FALSE
6 445860 446012 155 20 345009 345157 58 9 wp 146 159 148 211 199 145 34 34 44 197 123 1.5445 2.143 -1.8572 0.00027662 FALSE
6 446314 446471 156 20 344571 344718 57 9 wp 115 142 113 210 173 176 72 39 48 193 167 0.73068 1.7717 -1.1751 0.0020715 FALSE
6 446523 446656 157 20 344390 344517 56 9 wp 96 109 115 124 131 97 42 47 27 72 97 0.99453 1.1466 -1.0014 0.012712 FALSE
6 446750 446892 159 20 344150 344282 53 9 wp 101 103 132 118 125 86 82 67 67 119 135 0.14406 0.82894 -0.84508 0.0085073 FALSE
6 446875 447058 160 20 344000 344134 52 9 wp 126 162 172 113 137 107 80 84 56 122 164 0.58461 0.97922 -1.3274 3.9615e-06 FALSE
6 447055 447221 162 20 343841 343984 51 9 wp 144 218 247 198 206 186 175 162 141 261 314 -0.14992 0.86303 -0.87723 0.00045418 FALSE
6 447226 447390 163 20 343670 343799 50 9 wp 171 177 217 156 171 169 97 105 100 133 167 0.42218 0.59117 -0.75667 0.0031403 FALSE
6 447564 447709 164 20 343336 343472 49 9 wp 151 117 169 160 164 126 42 56 42 17 38 1.1748 -0.75203 0.80352 0.045738 FALSE
6 447892 448048 166 20 342993 343145 47 9 wp 159 208 226 168 200 209 294 342 305 245 326 -1.1495 -0.12209 0.1114 0.68114 FALSE
6 448064 448212 167 20 342842 342976 46 9 wp 104 146 177 153 138 129 285 326 266 238 291 -1.53 -0.12555 0.13318 0.60511 FALSE
6 448579 448731 171 20 342315 342457 43 9 wp 136 125 168 111 143 138 165 201 185 147 155 -0.83972 -0.25663 0.14949 0.55527 FALSE
6 449038 449188 174 20 341854 341986 40 9 wp 197 141 188 159 185 131 82 139 81 55 105 0.35954 -0.30956 0.15848 0.67696 FALSE
6 449344 449492 176 20 341576 341697 38 9 wp 145 164 208 194 180 169 196 266 192 160 170 -0.81578 -0.36827 0.46477 0.062974 FALSE
6 449507 449663 177 20 341404 341538 36 9 wp 142 204 245 213 201 205 266 292 285 194 181 -1.0098 -0.55727 0.66014 0.010976 FALSE
6 450112 450264 183 20 340779 340932 27 9 wp 147 213 240 242 200 196 138 196 185 173 184 -0.27423 0.075549 0.042478 0.86437 FALSE
6 450271 450421 184 20 340621 340771 26 9 wp 201 132 195 146 177 126 48 104 73 39 85 0.79348 -0.25348 0.017281 0.96948 FALSE
6 450676 450816 186 20 340228 340362 24 9 wp 217 83 131 110 143 65 14 7 9 2 11 3.3797 -0.69287 0.1989 0.87509 FALSE
6 450828 450980 187 20 340062 340208 23 9 wp 240 311 367 278 332 253 60 53 61 49 85 1.9051 0.21145 -0.27685 0.31379 FALSE
6 450987 451139 188 20 339903 340030 22 9 wp 140 174 216 183 156 150 49 44 61 46 65 1.2844 0.11774 -0.20477 0.53143 FALSE
6 451153 451293 189 20 339747 339883 21 9 wp 198 236 243 233 227 211 45 47 65 43 54 1.6288 -0.095727 0.098037 0.74241 FALSE
6 451304 451465 190 20 339591 339737 20 9 wp 164 130 200 123 176 110 30 34 25 15 32 1.9949 -0.32854 0.067137 0.87831 FALSE
6 451558 451707 191 20 339346 339484 19 9 wp 198 168 244 194 193 153 31 43 22 21 36 2.198 -0.14449 -0.015602 0.96613 FALSE
6 451733 451873 192 20 339169 339308 18 9 wp 170 174 240 200 181 174 71 61 61 45 77 1.1029 -0.074996 0.028684 0.92317 FALSE
6 451906 452050 193 20 339010 339160 17 9 wp 182 193 226 184 207 171 96 84 97 58 97 0.62999 -0.25279 0.17166 0.52973 FALSE
6 452054 452209 194 20 338828 338982 16 9 wp 189 177 217 189 221 179 129 198 192 186 227 -0.29919 0.28177 -0.2547 0.30427 FALSE
6 452226 452402 195 20 338658 338818 15 9 wp 147 207 229 183 224 187 201 270 222 209 231 -0.72979 -0.040657 0.093563 0.71178 FALSE
6 412022 412177 2 20 378817 378955 77 10 wp 175 129 196 164 170 138 19 43 28 18 46 2.0188 0.11276 -0.18431 0.64418 FALSE
6 412192 412352 3 20 378667 378807 76 10 wp 183 194 266 207 200 191 97 101 90 61 97 0.66857 -0.27223 0.19637 0.46399 FALSE
6 412360 412516 4 20 378482 378637 75 10 wp 266 186 219 194 233 154 103 191 104 98 156 0.33209 -0.02849 -0.19796 0.6435 FALSE
6 412503 412647 5 20 378349 378494 74 10 wp 143 188 213 235 241 180 265 475 274 275 396 -1.3568 0.026455 0.2632 0.43368 FALSE
6 412669 412831 6 20 378170 378329 73 10 wp 228 308 348 283 303 260 506 661 544 580 503 -1.4344 -0.031822 -0.0054078 0.98761 FALSE
6 412990 413154 9 20 377855 378005 71 10 wp 155 235 246 222 233 211 400 504 424 449 374 -1.5458 -0.062768 0.15691 0.62109 FALSE
6 413155 413279 10 20 377723 377859 70 10 wp 133 127 188 153 176 162 212 296 221 198 218 -1.1801 -0.19139 0.35228 0.16047 FALSE
6 413790 413939 14 20 377054 377242 61 10 wp 163 192 233 253 266 279 217 272 259 309 236 -0.83118 0.17159 0.29976 0.31829 FALSE
6 413977 414127 17 20 376878 377014 59 10 wp 136 193 201 169 166 171 160 239 182 173 144 -0.60458 -0.24341 0.2031 0.41484 FALSE
6 414136 414286 18 20 376708 376862 57 10 wp 137 178 234 225 212 217 190 221 207 250 133 -0.66976 -0.045799 0.33914 0.43773 FALSE
6 414315 414447 19 20 376521 376691 56 10 wp 139 148 169 185 193 176 81 161 105 94 106 -0.061263 -0.16675 0.46458 0.082087 FALSE
6 414464 414588 20 20 376399 376576 55 10 wp 178 133 220 202 208 204 90 166 104 95 123 0.099035 -0.10122 0.33557 0.21725 FALSE
6 414622 414761 22 20 376210 376356 54 10 wp 144 180 249 206 232 150 151 195 169 166 162 -0.33764 -0.033782 0.098094 0.6928 FALSE
6 415672 415820 36 20 375175 375322 39 10 wp 225 210 243 264 234 226 174 227 187 168 222 -0.25929 0.013258 0.092119 0.71666 FALSE
6 415837 415992 37 20 375004 375161 38 10 wp 212 236 325 261 295 230 202 243 209 220 201 -0.24843 -0.016943 0.068283 0.79416 FALSE
6 416003 416173 38 20 374837 374993 37 10 wp 225 118 179 148 177 128 21 51 22 12 64 2.0682 0.28138 -0.50387 0.4801 FALSE
6 416328 416477 39 20 374525 374667 36 10 wp 162 149 173 196 168 159 17 39 18 16 40 2.2635 0.20756 -0.087346 0.83102 FALSE
6 416500 416645 40 20 374355 374495 35 10 wp 156 134 224 174 213 122 19 40 24 20 38 2.1598 0.094938 -0.090654 0.83491 FALSE
6 416675 416828 41 20 374177 374320 34 10 wp 153 185 213 158 218 184 56 60 56 39 76 1.1956 0.008855 0.037554 0.90292 FALSE
6 416835 416991 42 20 374024 374165 33 10 wp 109 149 178 180 174 186 131 149 121 99 154 -0.36805 -0.068469 0.41097 0.11128 FALSE
6 416989 417135 43 20 373863 374003 32 10 wp 129 181 204 183 269 167 201 278 179 185 211 -0.83233 -0.11419 0.40159 0.10928 FALSE
6 417300 417423 46 20 373575 373699 30 10 wp 119 120 165 162 179 95 326 380 349 318 259 -1.8717 -0.24796 0.3693 0.20885 FALSE
6 418129 418285 59 20 372701 372865 18 10 wp 152 164 208 213 212 162 222 313 254 173 192 -1.0654 -0.4956 0.67775 0.0077763 FALSE
6 418329 418460 60 20 372539 372669 17 10 wp 161 174 174 164 179 193 192 257 238 180 207 -0.89777 -0.2174 0.30702 0.2208 FALSE
6 418958 419102 63 20 371899 372034 12 10 wp 177 201 256 210 241 152 34 50 37 52 49 1.9113 0.35912 -0.41471 0.18941 FALSE
6 419114 419261 64 20 371736 371880 11 10 wp 100 172 216 183 178 148 36 50 50 51 52 1.343 0.21297 -0.11104 0.74618 FALSE
6 419278 419414 66 20 371582 371746 10 10 wp 116 171 226 188 171 197 80 85 93 102 84 0.48538 0.1422 0.021731 0.94395 FALSE
6 419418 419566 67 20 371446 371574 9 10 wp 146 183 228 200 219 171 97 121 97 117 176 0.33734 0.49558 -0.38719 0.12689 FALSE
6 419593 419749 68 20 371257 371409 8 10 wp 145 179 172 242 243 211 230 299 260 386 474 -1.1375 0.73174 -0.23238 0.40719 FALSE
6 420225 420382 74 20 370597 370797 1 10 wp 134 161 196 258 269 225 703 850 657 1183 985 -2.6536 0.60062 0.038518 0.92089 FALSE
6 356082 356222 1 21 49899 50055 360 11 wp 171 225 258 219 200 211 231 227 237 333 252 -0.58538 0.36945 -0.39213 0.26294 FALSE
6 356233 356389 2 21 49751 49903 359 11 wp 221 240 326 237 254 193 108 120 83 100 140 0.8531 0.22748 -0.40605 0.10961 FALSE
6 356418 356561 3 21 49577 49718 358 11 wp 160 213 231 227 197 193 67 70 57 95 100 1.1548 0.61617 -0.5615 0.039785 FALSE
6 356705 356843 4 21 49294 49428 357 11 wp 188 246 262 235 271 227 32 35 59 53 44 1.9796 0.23189 -0.1372 0.64915 FALSE
6 356866 357045 5 21 49118 49268 356 11 wp 137 213 260 213 217 161 45 26 57 42 40 1.7297 -0.053947 0.041223 0.91179 FALSE
6 357042 357207 6 21 48927 49091 355 11 wp 93 151 165 152 156 151 33 27 38 53 41 1.5566 0.54841 -0.34673 0.38089 FALSE
6 357238 357378 7 21 48735 48896 354 11 wp 115 177 184 168 194 184 31 31 25 58 58 1.9643 1.0253 -0.79763 0.023944 FALSE
6 357568 357725 11 21 48409 48561 351 11 wp 151 161 176 140 164 144 20 17 20 38 47 2.6194 1.1742 -1.2848 0.0019369 FALSE
6 358055 358216 13 21 47926 48073 347 11 wp 105 132 201 200 171 178 21 11 27 70 53 2.3729 1.666 -1.2934 0.00062855 FALSE
6 358233 358381 15 21 47756 47898 345 11 wp 144 190 218 196 187 219 24 26 31 61 28 2.2792 0.76851 -0.60812 0.11281 FALSE
6 358408 358557 16 21 47580 47726 344 11 wp 107 174 186 152 150 151 20 19 24 37 28 2.3927 0.65889 -0.66762 0.12192 FALSE
6 358572 358736 17 21 47422 47568 343 11 wp 154 176 203 185 186 187 11 18 18 20 29 3.0294 0.66666 -0.57709 0.17531 FALSE
6 359138 359293 18 21 46819 46985 342 11 wp 229 149 221 170 151 153 33 32 31 23 48 2.1715 0.14208 -0.47364 0.33723 FALSE
6 359495 359649 20 21 46477 46629 340 11 wp 153 195 216 203 201 174 110 119 151 81 94 0.080744 -0.51916 0.57549 0.02818 FALSE
6 359686 359831 21 21 46294 46436 339 11 wp 206 249 259 237 201 209 175 195 171 171 176 -0.07712 -0.030988 -0.092766 0.71186 FALSE
6 359855 360021 22 21 46106 46264 338 11 wp 184 218 272 231 233 211 324 352 357 304 342 -1.1094 -0.075526 0.10504 0.71695 FALSE
6 360029 360183 23 21 45975 46093 337 11 wp 175 233 300 191 228 191 533 401 541 557 411 -1.584 -0.0036015 -0.17496 0.74233 FALSE
6 360217 360335 25 21 45787 45909 336 11 wp 138 175 217 169 200 136 262 308 275 303 296 -1.1628 0.11794 -0.16513 0.5288 FALSE
6 360344 360486 26 21 45643 45781 335 11 wp 209 188 206 236 232 168 226 261 183 210 250 -0.61402 0.065291 0.0096686 0.96969 FALSE
6 360671 360815 28 21 45310 45431 333 11 wp 143 176 202 177 193 159 246 294 281 370 350 -1.1401 0.42639 -0.38341 0.15247 FALSE
6 362834 362974 42 21 43129 43284 311 11 wp 160 191 253 236 259 182 370 418 409 385 395 -1.4829 -0.0091439 0.19836 0.51721 FALSE
6 362974 363132 44 21 42992 43149 310 11 wp 166 165 243 180 199 198 429 479 439 470 467 -1.7243 0.087511 -0.045599 0.88649 FALSE
6 363138 363294 45 21 42827 42980 309 11 wp 170 210 250 249 223 183 295 322 283 260 270 -1.0037 -0.15559 0.23348 0.38891 FALSE
6 363300 363446 46 21 42678 42812 308 11 wp 198 187 226 173 197 148 55 98 65 34 92 1.0302 -0.19296 -0.03656 0.90451 FALSE
6 363469 363633 47 21 42489 42649 307 11 wp 267 249 296 212 264 210 63 69 66 42 80 1.5636 -0.10637 -0.12755 0.64571 FALSE
6 363642 363780 48 21 42344 42482 306 11 wp 179 245 233 201 210 205 34 50 45 29 43 1.8787 -0.2348 0.16049 0.62185 FALSE
6 363902 364059 49 21 42062 42218 305 11 wp 202 245 300 243 261 201 39 51 62 49 67 1.8108 0.21222 -0.2732 0.34254 FALSE
6 364235 364379 52 21 41746 41886 303 11 wp 167 244 245 212 220 189 102 135 93 73 115 0.51669 -0.2079 0.14974 0.56403 FALSE
6 364389 364548 53 21 41584 41736 302 11 wp 161 208 241 205 214 189 307 320 313 348 332 -1.1172 0.1421 -0.12101 0.66566 FALSE
6 364560 364714 54 21 41412 41563 301 11 wp 191 164 199 173 166 149 124 271 153 106 206 -0.41427 -0.19622 0.018807 0.96593 FALSE
6 364725 364882 55 21 41252 41397 300 11 wp 142 159 218 160 182 173 269 423 298 307 362 -1.4059 0.056255 -0.034274 0.90042 FALSE
6 365374 365526 60 21 40587 40752 294 11 wp 159 194 239 219 236 196 176 266 229 244 246 -0.65834 0.16895 -0.006575 0.97944 FALSE
6 365708 365883 64 21 40277 40406 289 11 wp 182 223 239 203 209 162 130 185 144 111 107 0.018674 -0.45287 0.30127 0.23447 FALSE
6 365894 366024 65 21 40102 40260 288 11 wp 213 238 259 232 262 216 147 180 185 120 124 -0.0039695 -0.45941 0.47266 0.061981 FALSE
6 366060 366208 66 21 39919 40087 287 11 wp 216 199 225 200 201 194 116 149 150 116 114 0.15808 -0.23799 0.14297 0.57208 FALSE
6 366228 366379 67 21 39742 39892 286 11 wp 247 217 250 229 243 141 63 99 76 80 75 1.1326 0.0081572 -0.23681 0.48506 FALSE
6 366706 366852 69 21 39272 39416 283 11 wp 127 151 190 177 169 125 17 32 42 26 51 1.8798 0.35413 -0.32371 0.41379 FALSE
6 366866 367024 70 21 39103 39258 282 11 wp 149 183 219 200 172 191 54 87 53 65 85 1.0342 0.24501 -0.18357 0.52826 FALSE
6 367040 367166 71 21 38955 39085 281 11 wp 115 119 159 156 146 152 58 63 46 67 92 0.75075 0.52971 -0.29305 0.37983 FALSE
6 367177 367336 73 21 38784 38944 280 11 wp 177 168 221 206 227 157 103 140 119 146 223 0.17094 0.62812 -0.55547 0.025249 FALSE
6 367363 367504 74 21 38621 38760 279 11 wp 174 137 196 162 212 158 137 205 129 162 210 -0.35559 0.27497 -0.19335 0.43495 FALSE
6 367543 367696 75 21 38430 38582 278 11 wp 124 95 123 105 130 80 52 97 45 29 57 0.38119 -0.55852 0.43497 0.3208 FALSE
6 367703 367868 76 21 38299 38442 277 11 wp 226 240 305 215 215 177 230 333 237 99 186 -0.52401 -0.8899 0.56473 0.029805 FALSE
6 367854 367982 77 21 38141 38298 276 11 wp 138 135 165 206 188 179 175 241 183 167 194 -0.92008 -0.11607 0.52104 0.036493 FALSE
6 369197 369344 93 21 36761 36937 262 11 wp 163 193 224 234 209 192 147 186 167 157 190 -0.26526 0.080073 0.071993 0.77194 FALSE
6 369339 369512 94 21 36610 36778 261 11 wp 166 174 197 185 158 173 60 74 84 80 112 0.82514 0.41557 -0.45436 0.10611 FALSE
6 369522 369673 95 21 36450 36594 260 11 wp 273 292 383 268 280 238 100 85 99 64 109 1.2428 -0.13191 -0.11465 0.66159 FALSE
6 369972 370121 97 21 36029 36172 258 11 wp 145 92 131 88 129 86 20 69 37 21 65 1.1372 0.061991 -0.3515 0.56657 FALSE
6 370125 370286 98 21 35840 35994 257 11 wp 217 218 233 189 210 223 172 252 178 153 194 -0.30665 -0.18041 0.092112 0.71402 FALSE
6 370323 370453 99 21 35680 35802 256 11 wp 225 193 280 253 290 158 153 283 160 126 208 -0.22387 -0.21836 0.22929 0.53972 FALSE
6 371254 371406 110 21 34692 34866 246 11 wp 169 226 273 284 273 243 192 240 226 191 174 -0.46741 -0.23212 0.5218 0.043204 FALSE
6 372513 372661 127 21 33459 33605 228 11 wp 160 174 210 194 173 166 57 122 107 89 101 0.4632 0.033003 -0.04136 0.87858 FALSE
6 372844 373010 131 21 33110 33267 224 11 wp 133 145 163 170 154 143 84 119 89 105 92 0.12711 0.057307 0.041538 0.88283 FALSE
6 373009 373157 132 21 32972 33106 223 11 wp 163 123 178 141 180 150 57 113 59 64 76 0.57122 -0.079096 0.11337 0.73186 FALSE
6 373154 373315 133 21 32806 32962 221 11 wp 150 147 192 184 198 174 127 188 124 136 136 -0.31256 -0.066279 0.27192 0.2815 FALSE
6 373311 373445 134 21 32671 32802 220 11 wp 127 163 225 201 212 171 148 213 149 167 163 -0.47095 -0.0038176 0.21833 0.37938 FALSE
6 373451 373599 135 21 32524 32667 219 11 wp 192 194 251 206 243 238 219 293 263 212 271 -0.7597 -0.075899 0.21052 0.42241 FALSE
6 373629 373775 136 21 32346 32487 218 11 wp 206 169 243 234 284 202 264 333 332 302 299 -1.0651 -0.013733 0.24535 0.38018 FALSE
6 373776 373921 137 21 32202 32362 217 11 wp 212 220 265 204 220 199 194 249 251 152 241 -0.47073 -0.22684 0.083487 0.74382 FALSE
6 373941 374099 138 21 32024 32181 216 11 wp 145 125 184 140 174 123 40 66 38 43 57 1.1912 0.091864 -0.13099 0.71847 FALSE
6 374105 374263 139 21 31861 32015 215 11 wp 185 193 242 200 236 151 36 55 51 24 65 1.652 -0.081633 0.014721 0.96313 FALSE
6 374281 374433 140 21 31693 31819 214 11 wp 224 193 220 197 214 128 24 34 22 14 52 2.5416 0.30288 -0.55492 0.227 FALSE
6 374723 374845 142 21 31282 31416 212 11 wp 150 173 225 173 192 155 70 92 108 88 119 0.53327 0.21742 -0.26755 0.32217 FALSE
6 375248 375405 149 21 30718 30868 205 11 wp 158 201 252 212 240 158 13 39 31 10 31 2.4063 -0.41004 0.42987 0.26562 FALSE
6 375891 376047 152 21 30078 30231 202 11 wp 171 238 269 225 213 220 79 99 98 85 98 0.81038 0.014795 -0.026979 0.91802 FALSE
6 376054 376202 153 21 29922 30073 201 11 wp 145 163 168 187 161 142 89 134 102 92 160 0.087975 0.23439 -0.18186 0.49128 FALSE
6 376218 376376 154 21 29744 29901 200 11 wp 137 167 175 181 225 170 288 341 271 273 324 -1.3851 0.01475 0.26457 0.32051 FALSE
6 376383 376517 156 21 29580 29740 198 11 wp 199 224 307 244 278 191 597 628 586 731 617 -1.8098 0.19125 -0.20137 0.56707 FALSE
6 376557 376685 157 21 29439 29564 197 11 wp 107 202 169 147 154 161 362 393 366 370 307 -1.7162 -0.10861 0.086174 0.78683 FALSE
6 376704 376865 158 21 29256 29416 196 11 wp 188 215 284 228 251 256 334 365 381 345 349 -1.1488 -0.031072 0.16345 0.58534 FALSE
6 376901 377041 159 21 29058 29215 195 11 wp 220 127 196 175 202 136 33 66 33 25 69 1.6143 0.11039 -0.20388 0.71829 FALSE
6 377144 377292 161 21 28818 28976 193 11 wp 180 179 212 217 232 179 109 108 102 107 105 0.35983 0.017541 0.13084 0.61352 FALSE
6 377649 377797 166 21 28334 28468 188 11 wp 139 221 273 232 238 204 146 194 185 170 150 -0.22567 -0.093656 0.22155 0.37529 FALSE
6 377797 377933 167 21 28188 28322 187 11 wp 125 183 202 201 194 189 130 170 134 171 124 -0.24963 0.075124 0.15058 0.59083 FALSE
6 377926 378073 169 21 28015 28170 186 11 wp 174 144 199 155 200 156 75 150 108 75 121 0.18054 -0.15015 0.14606 0.62928 FALSE
6 378249 378407 173 21 27698 27856 183 11 wp 171 146 194 199 161 202 217 252 212 342 271 -0.88801 0.47462 -0.31483 0.36079 FALSE
6 378400 378560 174 21 27557 27697 182 11 wp 183 238 271 194 200 187 384 409 345 468 375 -1.2077 0.18905 -0.41417 0.20742 FALSE
6 378561 378718 176 21 27405 27539 181 11 wp 163 123 183 137 161 82 136 208 117 134 203 -0.43067 0.16018 -0.46482 0.19321 FALSE
6 378717 378885 177 21 27237 27395 180 11 wp 192 245 275 250 232 191 323 397 365 360 366 -1.0906 0.034286 -0.095843 0.74884 FALSE
6 379050 379194 179 21 26931 27071 178 11 wp 167 152 195 168 153 163 63 75 56 67 92 0.93357 0.31666 -0.38392 0.20105 FALSE
6 379218 379368 180 21 26750 26902 177 11 wp 158 143 182 152 152 93 31 42 35 18 45 1.6928 -0.18769 -0.093105 0.82193 FALSE
6 379476 379624 181 21 26498 26646 176 11 wp 227 245 293 207 229 218 118 147 126 139 170 0.49175 0.2674 -0.47169 0.05912 FALSE
6 379635 379791 183 21 26333 26485 175 11 wp 110 134 158 121 139 131 96 96 92 123 136 0.011998 0.47005 -0.48374 0.087409 FALSE
6 379842 379984 184 21 26143 26302 174 11 wp 110 134 153 149 146 155 92 96 90 145 165 0.028564 0.76094 -0.55365 0.040579 FALSE
6 380216 380370 187 21 25762 25902 172 11 wp 140 129 180 110 129 118 213 232 182 186 259 -0.96462 0.10257 -0.41028 0.099854 FALSE
6 380364 380514 188 21 25607 25767 171 11 wp 79 125 141 134 110 112 225 206 229 362 315 -1.4445 0.64373 -0.563 0.13095 FALSE
6 381276 381439 196 21 24685 24848 163 11 wp 76 96 120 111 100 100 90 68 69 58 60 -0.14457 -0.35098 0.47404 0.23042 FALSE
6 382216 382370 199 21 23756 23903 161 11 wp 129 189 203 143 159 152 170 159 187 137 94 -0.48699 -0.54323 0.3747 0.27893 FALSE
6 383128 383287 208 21 22837 22971 153 11 wp 95 106 133 101 97 83 280 273 288 251 289 -1.8262 -0.042554 -0.1846 0.4733 FALSE
6 383768 383924 210 21 22204 22336 152 11 wp 118 161 173 167 138 166 19 28 24 40 52 2.1934 0.98258 -0.89198 0.026219 FALSE
6 383928 384064 211 21 22058 22191 151 11 wp 121 175 176 152 142 173 40 19 53 52 49 1.5629 0.43448 -0.41813 0.30117 FALSE
6 384067 384213 212 21 21934 22053 150 11 wp 149 195 227 224 208 166 29 28 43 49 60 2.0205 0.72266 -0.63356 0.05316 FALSE
6 384811 384950 218 21 21200 21310 145 11 wp 119 159 198 166 183 141 36 38 33 33 79 1.6597 0.64761 -0.57728 0.10644 FALSE
6 384965 385121 219 21 21005 21160 144 11 wp 121 208 240 184 181 261 56 70 75 103 97 0.99904 0.60846 -0.41133 0.37971 FALSE
6 385579 385738 222 21 20398 20554 141 11 wp 211 211 228 228 235 213 97 115 131 74 129 0.45041 -0.16641 0.23279 0.36415 FALSE
6 385750 385902 223 21 20214 20357 140 11 wp 191 205 263 213 233 214 91 94 100 91 114 0.7209 0.12354 -0.096318 0.7101 FALSE
6 385922 386081 224 21 20044 20194 139 11 wp 161 146 201 149 176 152 102 102 95 54 106 0.27978 -0.31745 0.24667 0.38203 FALSE
6 386418 386640 232 21 19482 19636 133 11 wp 261 228 312 214 219 153 223 339 240 144 190 -0.46498 -0.64897 0.20801 0.4247 FALSE
6 386940 387099 235 21 19037 19181 130 11 wp 212 219 253 264 224 216 196 226 234 214 254 -0.41782 0.11473 -0.05797 0.82229 FALSE
6 387108 387246 236 21 18864 19036 129 11 wp 166 168 225 171 187 166 63 93 69 72 95 0.83856 0.18112 -0.25047 0.37725 FALSE
6 387270 387420 237 21 18694 18852 128 11 wp 152 150 196 174 168 163 56 60 35 52 81 1.2435 0.41586 -0.37306 0.2455 FALSE
6 387430 387597 238 21 18536 18690 127 11 wp 246 234 280 220 244 201 38 48 36 31 46 2.171 -0.058568 -0.12318 0.69441 FALSE
6 387638 387811 239 21 18329 18478 126 11 wp 197 184 221 186 190 143 23 43 25 23 41 2.2694 0.10324 -0.3109 0.39772 FALSE
6 387945 388093 240 21 18032 18171 125 11 wp 204 130 175 103 150 121 17 25 18 2 31 2.6424 -0.30647 -0.1451 0.82913 FALSE
6 388315 388455 242 21 17676 17806 122 11 wp 143 160 190 147 184 127 30 48 32 37 53 1.6957 0.3221 -0.41421 0.26515 FALSE
6 388445 388591 243 21 17530 17678 121 11 wp 134 155 181 171 175 177 62 102 52 48 101 0.65818 0.06908 0.11002 0.71399 FALSE
6 388625 388784 244 21 17340 17489 119 11 wp 147 103 165 122 144 105 65 102 61 51 125 0.40724 0.21751 -0.36972 0.39946 FALSE
6 388798 388928 245 21 17204 17373 118 11 wp 152 151 192 187 232 181 188 268 171 234 363 -0.80742 0.53452 -0.24027 0.36965 FALSE
6 388911 389048 246 21 17081 17213 116 11 wp 167 135 171 173 170 137 260 417 265 318 470 -1.4423 0.35561 -0.33027 0.26888 FALSE
6 389227 389372 249 21 16759 16900 114 11 wp 164 136 188 143 164 121 332 590 320 433 612 -1.7931 0.3753 -0.55562 0.15386 FALSE
6 389724 389858 255 21 16290 16406 108 11 wp 187 223 254 170 216 186 752 933 696 769 876 -2.3184 0.078866 -0.27227 0.44829 FALSE
6 389876 390022 256 21 16128 16250 106 11 wp 184 173 229 164 173 162 477 802 523 602 605 -2.0771 0.058492 -0.26976 0.43401 FALSE
6 389996 390167 257 21 15988 16126 105 11 wp 119 170 181 129 148 153 558 681 578 667 530 -2.4344 0.026935 -0.12389 0.72211 FALSE
6 390340 390509 261 21 15660 15791 103 11 wp 108 158 181 158 130 137 636 659 624 712 463 -2.6028 -0.076954 0.040054 0.93897 FALSE
6 390875 391069 269 21 15087 15254 95 11 wp 165 233 241 207 184 209 352 409 337 404 336 -1.2636 0.054663 -0.11639 0.6939 FALSE
6 391593 391747 272 21 14389 14523 91 11 wp 106 83 130 103 93 123 16 45 43 27 40 1.1584 -0.015683 0.04875 0.92294 FALSE
6 392050 392204 274 21 13925 14083 89 11 wp 122 138 129 140 155 106 30 40 27 28 67 1.5467 0.55818 -0.51744 0.21851 FALSE
6 392368 392516 276 21 13630 13760 86 11 wp 125 157 211 170 155 184 93 96 101 97 139 0.2671 0.29621 -0.20955 0.43356 FALSE
6 392705 392835 279 21 13305 13419 84 11 wp 104 87 132 117 117 110 28 73 49 44 99 0.65304 0.53893 -0.42452 0.29555 FALSE
6 392872 393006 280 21 13132 13276 82 11 wp 149 205 224 197 190 153 105 134 124 137 138 0.18887 0.2136 -0.29049 0.25104 FALSE
6 393140 393276 281 21 12833 12968 81 11 wp 179 131 199 149 166 134 22 45 37 51 87 1.8302 1.0141 -1.183 0.00064505 FALSE
6 393475 393621 283 21 12515 12655 79 11 wp 256 234 293 189 241 207 50 67 62 66 82 1.6591 0.33354 -0.61694 0.02528 FALSE
6 393696 393854 284 21 12288 12428 78 11 wp 236 171 250 215 179 174 59 73 71 77 134 1.2249 0.64532 -0.84451 0.014361 FALSE
6 393866 394014 285 21 12119 12267 77 11 wp 242 211 264 230 240 203 83 92 97 154 173 0.92429 0.87065 -0.95212 0.00015125 FALSE
6 394526 394671 291 21 11467 11609 73 11 wp 126 196 214 194 178 174 182 157 190 436 349 -0.49162 1.1776 -1.1172 0.0093894 FALSE
6 394678 394832 292 21 11304 11457 72 11 wp 177 196 242 197 224 155 199 273 198 383 370 -0.59705 0.79356 -0.87215 0.0010009 FALSE
6 394843 394983 293 21 11152 11290 71 11 wp 102 146 166 164 139 140 266 276 233 447 389 -1.3997 0.72591 -0.59673 0.078327 FALSE
6 395155 395311 295 21 10825 10980 69 11 wp 139 225 221 239 176 195 357 386 408 447 404 -1.4692 0.17674 -0.087624 0.77373 FALSE
6 395977 396115 297 21 10009 10141 67 11 wp 171 132 181 122 131 103 9 17 7 8 22 3.423 0.46574 -0.90375 0.10396 FALSE
6 396292 396444 299 21 9696 9840 65 11 wp 181 147 227 189 184 125 18 15 18 19 18 2.9566 0.14168 -0.28543 0.5256 FALSE
6 397483 397642 307 21 8498 8664 58 11 wp 175 198 296 243 234 179 322 425 329 221 270 -1.1764 -0.52117 0.52505 0.062092 FALSE
6 397652 397828 308 21 8307 8455 57 11 wp 167 227 302 225 216 213 488 493 528 581 376 -1.6286 -0.029404 -0.016654 0.97242 FALSE
6 397823 397977 309 21 8159 8322 56 11 wp 139 217 252 209 244 199 450 477 438 408 348 -1.6685 -0.23575 0.37029 0.24005 FALSE
6 399081 399214 325 21 6923 7033 42 11 wp 121 96 118 145 157 127 188 272 179 278 266 -1.3877 0.39574 -0.032668 0.89654 FALSE
6 399522 399689 328 21 6447 6585 36 11 wp 171 212 267 190 207 210 408 416 399 434 430 -1.4107 0.10514 -0.16856 0.58893 FALSE
6 399852 400017 330 21 6119 6277 34 11 wp 176 220 330 220 273 222 116 138 108 80 118 0.50498 -0.26969 0.28792 0.2604 FALSE
6 400018 400166 331 21 5977 6115 33 11 wp 140 187 246 184 178 178 62 73 64 70 54 1.0313 -0.062738 0.015629 0.95819 FALSE
6 400194 400350 332 21 5788 5942 32 11 wp 172 167 209 175 212 155 43 64 51 26 57 1.3256 -0.33043 0.32668 0.32328 FALSE
6 400531 400677 333 21 5463 5600 31 11 wp 207 154 232 197 191 153 181 236 175 159 175 -0.46648 -0.21068 0.090181 0.71734 FALSE
6 401296 401454 338 21 4694 4848 24 11 wp 105 162 186 165 126 186 228 247 178 319 291 -1.0223 0.51991 -0.39793 0.23489 FALSE
6 401773 401927 345 21 4213 4365 17 11 wp 120 185 209 178 183 205 70 69 72 100 129 0.7882 0.71542 -0.5382 0.049362 FALSE
6 401917 402067 346 21 4071 4234 16 11 wp 105 151 159 171 176 179 29 28 45 50 69 1.5314 0.81386 -0.44305 0.21834 FALSE
6 402108 402244 347 21 3897 4025 15 11 wp 146 127 215 112 115 115 25 34 18 24 22 2.1817 -0.1192 -0.35673 0.45087 FALSE
6 402996 403150 348 21 3014 3189 14 11 wp 138 118 175 154 141 157 27 36 32 32 48 1.7042 0.35398 -0.2574 0.52406 FALSE
6 403105 403262 349 21 2876 3012 13 11 wp 154 134 155 113 100 93 42 39 33 27 35 1.4876 -0.28269 -0.24711 0.5835 FALSE
6 403535 403664 352 21 2452 2607 10 11 wp 102 115 154 171 158 144 31 49 36 34 64 1.1994 0.35746 0.021873 0.95548 FALSE
6 403644 403799 353 21 2343 2493 9 11 wp 175 157 217 130 130 122 30 42 34 28 43 1.9001 0.026171 -0.52889 0.17837 FALSE
6 404058 404199 355 21 1942 2074 8 11 wp 215 165 267 200 207 163 10 18 17 6 30 3.3712 0.26885 -0.43394 0.32523 FALSE
6 404410 404546 357 21 1592 1735 4 11 wp 130 203 232 184 175 213 16 36 21 35 34 2.4784 0.55163 -0.48869 0.25177 FALSE
6 278736 278888 4 21 127364 127522 625 12 wp 187 128 232 131 185 141 51 77 39 23 88 1.2478 -0.01162 -0.22716 0.65171 FALSE
6 279068 279215 5 21 127020 127194 624 12 wp 169 137 185 148 153 150 9 11 16 36 46 3.2974 1.7897 -1.8976 1.8141e-05 FALSE
6 279226 279393 6 21 126859 127023 623 12 wp 206 138 227 186 240 140 21 20 20 12 40 2.7465 0.33408 -0.34606 0.52758 FALSE
6 279398 279516 7 21 126725 126849 622 12 wp 118 118 190 131 159 121 24 31 21 23 39 1.9962 0.30677 -0.32516 0.47177 FALSE
6 279867 280026 10 21 126265 126400 617 12 wp 144 178 195 171 153 165 293 292 274 375 355 -1.2209 0.37384 -0.42968 0.11138 FALSE
6 280315 280453 14 21 125797 125935 614 12 wp 74 139 140 166 145 132 332 346 340 421 312 -2.0301 0.14906 0.21135 0.62046 FALSE
6 280574 280718 16 21 125523 125673 612 12 wp 121 118 141 130 167 109 60 95 75 58 94 0.26126 0.0077084 0.09466 0.7735 FALSE
6 280973 281119 20 21 125110 125248 609 12 wp 187 177 239 196 209 200 179 206 159 150 168 -0.33099 -0.16552 0.19348 0.43768 FALSE
6 281310 281468 24 21 124785 124910 605 12 wp 161 194 224 185 208 145 177 260 210 125 131 -0.63302 -0.718 0.62819 0.012595 FALSE
6 281794 281950 30 21 124304 124452 601 12 wp 211 359 414 384 350 273 517 593 538 445 296 -1.2469 -0.51948 0.58725 0.088592 FALSE
6 281963 282124 31 21 124120 124284 600 12 wp 124 120 180 173 172 175 229 279 272 206 193 -1.3682 -0.35184 0.67804 0.007387 FALSE
6 282138 282268 32 21 123982 124106 599 12 wp 163 243 258 230 246 219 423 512 445 358 339 -1.5417 -0.36738 0.46069 0.14499 FALSE
6 282277 282427 33 21 123824 123972 598 12 wp 188 223 287 217 234 192 330 388 371 294 306 -1.1332 -0.25002 0.15872 0.58431 FALSE
6 282440 282601 34 21 123649 123809 597 12 wp 154 164 221 178 160 172 185 250 197 150 195 -0.70904 -0.26474 0.21526 0.38761 FALSE
6 282616 282775 35 21 123474 123632 596 12 wp 202 262 284 252 259 231 172 196 168 187 182 -0.0014801 0.074788 -0.064768 0.79864 FALSE
6 282787 282941 36 21 123310 123462 595 12 wp 194 282 288 234 274 244 128 113 115 83 84 0.60896 -0.49133 0.4925 0.057838 FALSE
6 282949 283101 37 21 123150 123300 594 12 wp 149 153 210 162 183 182 47 41 53 46 52 1.3648 0.072599 -0.00043704 0.99896 FALSE
6 283232 283391 38 21 122862 122998 593 12 wp 163 148 207 161 157 179 40 46 53 37 58 1.4146 0.045845 -0.077264 0.82066 FALSE
6 283412 283560 39 21 122691 122835 592 12 wp 229 211 305 234 241 191 62 81 64 32 66 1.3687 -0.48086 0.3396 0.2366 FALSE
6 283567 283726 40 21 122522 122679 591 12 wp 135 133 137 113 131 95 47 56 32 20 54 1.1277 -0.28209 0.02351 0.95632 FALSE
6 283732 283884 41 21 122368 122518 590 12 wp 191 259 314 245 213 243 112 89 132 139 139 0.68802 0.33396 -0.42005 0.13988 FALSE
6 283894 284060 42 21 122189 122343 589 12 wp 185 274 300 229 228 224 93 77 114 78 113 0.9142 0.010464 -0.13555 0.63148 FALSE
6 284063 284217 43 21 122034 122193 588 12 wp 176 175 226 193 197 175 56 48 51 38 55 1.408 -0.14475 0.13447 0.67284 FALSE
6 284369 284527 44 21 121725 121879 587 12 wp 223 133 242 139 191 122 7 25 10 12 43 3.4019 0.99604 -1.3959 0.030807 FALSE
6 284551 284691 45 21 121564 121697 586 12 wp 155 161 196 139 156 142 34 46 35 22 60 1.6826 0.10025 -0.30895 0.40972 FALSE
6 284731 284869 46 21 121391 121543 585 12 wp 208 213 271 212 237 185 90 104 83 54 98 0.84167 -0.27105 0.16231 0.54397 FALSE
6 284876 285026 47 21 121227 121375 584 12 wp 190 209 259 167 201 160 122 132 95 102 175 0.4327 0.2588 -0.55583 0.027567 FALSE
6 285073 285189 48 21 121068 121208 583 12 wp 178 195 219 193 177 171 291 357 327 413 396 -1.1949 0.34782 -0.46077 0.10836 FALSE
6 285198 285346 49 21 120913 121058 582 12 wp 175 167 256 185 200 170 262 407 311 399 417 -1.1889 0.36175 -0.44022 0.12538 FALSE
6 285998 286129 57 21 120136 120248 573 12 wp 154 198 226 175 144 142 241 264 230 331 197 -0.83583 0.16145 -0.46147 0.33403 FALSE
6 287202 287357 72 21 118899 119045 554 12 wp 148 192 203 214 171 188 195 224 217 196 153 -0.71064 -0.24467 0.3461 0.18908 FALSE
6 287550 287680 76 21 118577 118705 551 12 wp 129 150 200 153 179 160 137 153 168 179 143 -0.43023 0.10938 -0.039701 0.88639 FALSE
6 287738 287921 78 21 118336 118516 549 12 wp 244 191 262 239 218 157 74 165 95 86 111 0.62323 -0.12809 -0.052932 0.88145 FALSE
6 288008 288154 81 21 118101 118238 547 12 wp 150 128 201 150 182 136 80 109 89 80 80 0.30559 -0.17959 0.16769 0.56247 FALSE
6 288331 288491 84 21 117766 117914 544 12 wp 123 122 156 107 126 108 88 107 96 73 70 -0.0158 -0.41064 0.19626 0.54219 FALSE
6 288507 288653 85 21 117606 117738 542 12 wp 143 155 183 173 156 147 144 160 137 113 115 -0.35488 -0.34184 0.34605 0.18107 FALSE
6 288832 288984 89 21 117273 117411 539 12 wp 200 108 167 139 175 129 41 83 34 40 41 1.1722 -0.31479 0.2021 0.72796 FALSE
6 289135 289276 92 21 116996 117115 536 12 wp 208 192 231 193 190 155 63 113 86 77 78 0.81018 -0.13275 -0.088287 0.74799 FALSE
6 289297 289449 93 21 116804 116954 534 12 wp 209 187 248 233 233 191 94 192 131 130 108 0.17367 -0.16637 0.20872 0.45184 FALSE
6 290008 290136 104 21 116085 116242 526 12 wp 125 133 180 210 218 174 68 155 90 103 91 0.026234 -0.045347 0.52748 0.07131 FALSE
6 290130 290293 105 21 115958 116114 524 12 wp 219 184 231 224 235 172 90 181 107 91 92 0.30338 -0.40882 0.40473 0.18129 FALSE
6 290425 290557 107 21 115697 115828 521 12 wp 208 158 173 114 168 126 82 132 82 62 83 0.43145 -0.41089 -0.0017978 0.99639 FALSE
6 290597 290757 109 21 115494 115631 518 12 wp 211 188 251 177 189 158 139 252 150 86 97 -0.18877 -0.93342 0.63754 0.02269 FALSE
6 291898 292037 126 21 114187 114337 500 12 wp 132 162 161 151 163 104 75 115 107 76 74 0.14898 -0.36575 0.24862 0.40348 FALSE
6 293350 293482 145 21 112749 112897 480 12 wp 204 189 265 225 233 200 130 176 163 174 143 0.010442 0.059339 -0.038286 0.87796 FALSE
[truncated: 38,357 more rows]
