# Supplementary material for: The complex pattern of epigenomic variation between natural yeast strains at single-nucleosome resolution
Source: Epigenetics Chromatin. 2015 Jul 31;8:26. doi: 10.1186/s13072-015-0019-3 (PMC4520285; doi:10.1186/s13072-015-0019-3)
Supplement: Additional file 28: — IDs of genes in clusters of shared inter-strain patterns of chromatin variation. [file 13072_2015_19_MOESM28_ESM.ods]

## Sheet: BYminusRM
		Cluster	Gene names
		1	YCL042W	YIL121W	YBR085W	YCL064C	YIL164C	YDR019C
			YDR046C	YCL043C	YNL240C	YLR094C	YJR060W	YER145C
			YLR040C	YER064C	YBR069C
		2	YGR270W	YDL072C	YIL119C	YPL095C	YIL116W	YOL014W
		3	YOR152C	YEL053C	YDR416W	YJR044C	YCR028C-A	YML129C
			YOR109W	YFL028C	YOL129W	YDR252W	YDR273W	YIL002C
			YOR040W	YDR051C	YOR049C	YLR127C	YKL072W	YML023C
			YOR162C	YIL068C	YMR158C-A	YDL001W	YMR243C	YLR449W
			YAR019C	YDR119W	YLR107W	YOR046C	YKL048C	YOR093C
			YMR259C	YDR113C	YOR233W	YMR154C	YPL128C	YLR409C
			YMR001C	YHR166C	YGR208W	YPL029W	YIR031C	YDR422C
			YJR097W	YJR122W	YNL162W-A	YFL034W	YDR310C	YPL132W
			YDL080C	YLR359W	YOL154W	YFL005W
		4	YOR274W	YGR203W	YKR089C	YGR157W	YIR033W	YNR067C
			YPR042C	YDL060W	YKL176C	YDL134C	YLR404W	YDR276C
			YOR151C	YML064C	YDR127W	YMR240C	YDR470C	YLR387C
			YLR262C	YER002W	YER168C	YDL170W	YBR130C	YKL166C
			YNL216W	YDL004W	YIL149C	YHR023W	YMR171C	YOR098C
			YDR448W	YGR155W
		5	YKL014C	YBR177C	YPL117C	YPL092W	YBR054W	YLR435W
			YLR022C	YDR415C	YOR062C	YOR149C	YOL042W	YDL077C
			YML005W	YDR118W	YER142C	YDR082W	YNL253W	YKR004C
			YKL011C	YDL108W	YDR045C	YDR468C	YBL019W	YPL096C-A
			YLR024C	YPR168W	YNR022C	YOL114C	YJL031C	YIR025W
			YKR026C	YOR004W	YDL177C	YHR128W	YKL047W	YPL228W
			YDR081C	YDR180W	YIL128W	YPR111W	YPL007C	YMR231W
			YML007W	YMR012W	YPL116W	YDR258C	YGR149W	YDL005C
			YMR266W	YOL109W	YPL144W	YNL220W	YKR068C	YGR230W
			YLR146C	YLR238W	YBL042C	YOR101W	YNL321W	YHR149C
			YPL032C	YIL107C	YML034W	YGR238C	YKL041W	YDR254W
			YLR019W	YJR093C	YDR103W	YER076C	YDR088C	YJL088W
			YHR138C	YFL034C-A	YHR155W	YPL006W	YCR011C	YOL016C
			YFR014C	YER167W	YER060W	YDL089W	YLR047C	YKR062W
			YEL027W
		6	YHR019C	YBR283C	YIL127C	YPL211W	YDR151C	YDR500C
			YNL118C	YKL015W	YEL063C	YLR264W	YLR441C	YBR284W
		7	YFR034C	YCR063W	YER034W	YHL006C	YNL148C	YML101C
			YIL132C	YPL067C	YER176W	YFL044C	YML014W	YPR193C
			YLR099W-A	YLR110C	YKL061W	YML009C	YBR196C-B	YGL254W
			YBR230W-A	YAL008W	YDR281C	YBR024W	YNL155W	YDR179C
			YNL222W	YOR258W	YPL051W	YPR070W	YML019W	YKL055C
			YOL071W	YBR233W-A	YDL160C-A	YDR115W	YPL076W	YHR172W
			YMR148W	YPL233W	YER019C-A	YIL053W
		8	YER146W	YPL162C	YBL093C	YOR064C	YOL086W-A	YNL231C
			YNL280C	YPL170W	YCL033C	YKR049C	YHR040W	YCL008C
			YCR075W-A	YHR034C	YCL034W	YBL013W	YLR351C	YPR093C
			YJR112W-A	YBR213W	YGR250C	YDR229W	YOR106W	YPL169C
			YNL254C	YEL032W	YDL105W	YAL051W	YPR152C	YAL048C
			YGR268C
		9	YBR009C	YBR010W	YOR167C	YLR150W	YCR012W	YDR226W
			YPL219W	YML100W	YBR218C	YDR234W	YPL088W	YLR055C
			YLR249W	YBR158W	YOR273C	YKL182W	YER116C	YFR009W
			YOL021C	YER124C	YNL190W	YOL126C	YPL026C	YER056C
			YLR149C	YBR048W	YBR191W	YLR447C	YBL028C	YPR131C
			YER037W	YDR233C	YNL129W	YKL006C-A	YDR472W	YCR024C-A
			YDR132C	YBR030W	YMR241W	YBR157C	YDR397C	YKL175W
			YEL034W	YNL149C	YER045C	YMR195W	YLR029C	YOL040C
			YOL039W	YLR120C	YLR153C	YEL054C	YDL014W	YNL178W
			YPL131W	YOR247W	YGR243W	YDL022W	YLR056W	YKL043W
			YPL204W	YDL055C	YDR309C	YDR502C	YER043C	YAL007C
			YDL128W	YDR047W	YBR112C	YPR145W	YLR075W	YDL047W
			YJR123W	YML063W	YBR220C	YBR231C	YOL119C	YDL130W-A
			YPL239W	YDR498C	YGR193C	YBR278W	YOR044W	YIL093C
			YOR226C	YJL026W	YOR230W	YNL300W	YKL096W	YNL221C
			YCR033W	YLR006C	YDL138W	YDR524C-B	YGR156W	YPL206C
			YPL094C	YPR121W	YPR079W	YGR178C	YGR241C	YGR239C
			YLR248W	YKR058W	YER057C	YBR056W	YER001W	YKL185W
			YDL074C	YDL073W	YKR027W	YBR167C	YMR193W	YPR149W
			YNL113W	YBR161W	YOL052C-A	YBR182C	YBR006W	YOR107W
			YLR237W	YNL304W	YPL207W	YCL040W	YDR296W	YOR092W
			YKL181W	YGR285C	YFL022C	YBL032W	YDR490C	YGR202C
			YOL020W	YOR246C	YBL029C-A	YFL039C	YER177W	YDR155C
			YNR018W	YGR177C	YPR036W	YOR012W	YEL044W	YDR493W
			YOR276W	YLR361C-A	YNL251C	YLR027C	YGL234W	YOR138C
			YCL037C	YBR197C	YIL158W	YBR152W	YER092W	YOR236W
			YDR204W	YER120W	YBR122C	YCL011C	YPL246C	YDL110C
			YDL205C	YMR161W	YJL097W	YOR125C	YPL098C	YKL170W
			YBL054W	YBR233W	YAL036C	YAR042W	YIR011C	YOR078W
			YCL039W	YAL044C	YKL194C	YNL166C	YOR113W	YPR129W
			YDL161W	YKR020W	YML079W	YGR248W	YNL193W	YLR050C
			YDL100C	YDR297W	YEL066W	YIL105C	YPL255W	YKL013C
			YBR260C	YDR201W	YML027W	YOL007C	YML004C	YHR112C
			YLR100W	YNL173C	YBR056W-A	YOR173W	YGL250W	YNL160W
			YER053C-A	YPL124W	YDL003W	YPR172W	YMR220W	YNL234W
			YPL134C	YGR282C	YBR159W	YHR036W	YIL007C	YIL145C
			YNL202W	YPR082C	YHR127W	YBR222C	YMR252C	YHR133C
			YPR188C	YOR215C	YDL212W	YDR200C	YIL006W	YJR137C
			YBR007C	YJL083W	YPR017C	YKR007W	YHR025W	YMR262W
			YHR113W	YLR356W	YML010W	YNL215W	YOL073C	YML127W
			YOL064C	YER047C	YML098W	YOR025W	YGR204W	YNL125C
			YIL108W	YOR239W	YBR093C	YIL023C	YIL022W	YCR073W-A
			YAL046C	YER058W	YCL049C	YIL113W	YEL038W	YJR046W
			YIL085C	YBR072W	YIR001C	YKL191W	YEL047C	YMR011W
			YGR197C	YDR173C	YBR036C	YDL052C	YOL135C	YML058W
			YBR160W	YBR286W	YOR222W	YIL051C	YNL168C	YPR034W
			YCR088W	YPL127C	YOR229W	YDR050C	YNR016C	YPL240C
			YDR418W	YPL111W	YBL071W-A	YDL133W	YKR075C	YDR070C
			YPL014W	YDL119C	YNL289W	YPR065W	YLR420W	YML008C
			YCR030C	YOR272W	YBR155W	YEL062W	YMR205C	YCR084C
			YOR271C	YBR035C	YPR035W	YPL180W	YFR021W	YMR255W
			YHR121W	YBR164C	YOL010W	YDL120W	YNL217W	YFL029C
			YOL108C	YGR251W	YKL056C	YOR089C	YPR154W	YBR249C
			YDL166C	YDL057W	YHR122W	YPR134W	YPR163C	YDL150W
			YDL033C	YPL119C	YDR313C	YNL277W	YKL113C	YPL250C
			YDR451C	YPR165W	YKL098W	YBR002C	YDR177W	YDR003W
			YDR347W	YDL059C	YDR425W	YNL213C	YPR143W	YKR055W
			YLR043C	YKR095W-A	YOR159C	YIL049W	YPR069C	YIR022W
			YER009W	YBR096W	YGR206W	YOR257W	YGR169C-A	YKL099C
			YDR002W	YDR160W	YNL132W	YDL193W	YDL025C	YNL230C
			YOL012C	YNL138W-A	YPR100W	YHR029C	YIL087C	YLR395C
			YDL231C	YML001W	YIL034C	YBR221C	YER029C	YML028W
			YML018C	YBR034C	YOL139C	YDL051W	YPL181W	YPL028W
			YNL142W	YNL290W	YOL097C	YDL054C	YKL096W-A	YDR174W
			YMR251W-A	YNL187W	YDL139C	YLR245C	YLR385C	YFR001W
			YDR212W	YDR352W	YBR251W	YAL025C	YBR104W	YNL185C
			YPL154C	YIL003W	YER079W	YIR009W	YMR184W	YOL147C
			YLR079W	YKL069W	YML056C	YGR220C	YDR116C	YOL009C
			YEL005C	YGR165W	YKL058W	YPR023C	YPR024W	YNL183C
			YER075C	YKL010C	YPL159C	YMR129W	YIL074C	YBL035C
			YER113C	YPL210C	YBR028C	YOL115W	YGR211W	YDR017C
			YDR060W	YJR001W	YBR001C	YMR233W	YNL257C	YGR198W
			YLR084C	YGL245W	YKR001C	YHR142W	YLR125W	YDL192W
			YPL077C	YOL142W	YER150W	YDR221W	YDR063W	YIL124W
			YML086C	YML061C	YGR191W	YDR538W	YBL091C	YBR273C
			YCL057W	YPL141C	YHR132C	YER141W	YEL025C	YNR023W
			YKR018C	YBR256C	YBR141C	YDR454C	YIL138C	YDR139C
			YDR182W	YNL315C	YDR429C	YLR070C	YDR009W	YER036C
			YKL016C	YDR152W	YDR399W	YLR121C	YBR162W-A	YPR052C
			YDR086C	YNL135C	YKL167C
		10	YLR154C	YNL323W	YMR160W	YLR392C	YAL003W	YOL038C-A
			YOR097C	YNL158W	YKR085C	YER042W	YGR181W	YLR421C
			YFR018C	YLR051C	YNL293W	YKR019C	YDR148C	YJL073W
			YKR017C	YBR189W	YLR376C	YOL032W	YPL081W	YGR249W
			YOR054C	YKL038W	YKR044W	YOL143C	YGR247W	YDR304C
			YER030W	YPR066W	YGR209C	YBL057C	YOL112W	YBR205W
			YMR166C	YLR422W	YER093C	YCR081W	YGL240W	YPL152W
			YHR106W	YHR114W	YNL309W	YDL164C	YML082W	YNL146W
			YPR011C	YOR145C	YER028C	YPR051W	YFL046W	YML081C-A
			YNL308C	YIR026C	YDR192C	YNL307C	YNL306W	YDR530C
			YBR192W	YER087W	YDL045C	YDR222W	YPL015C	YBL046W
			YHR107C	YPR128C	YER031C	YDR246W	YML114C	YFR036W
			YER147C	YDR087C	YLR105C	YDR294C	YDL243C	YBR252W
			YDL085C-A	YKL117W	YMR244C-A	YCR086W	YBL097W	YFL013C
			YDL109C	YMR227C	YBR092C	YDL197C	YBR071W	YHR128W
			YKL087C	YCL058W-A	YKR045C	YPR113W	YFL016C	YJR070C
			YCR061W	YER004W	YIL135C	YPR036W-A	YDR488C	YCL030C
			YBR037C	YAL022C	YCR068W	YDL124W	YDR247W	YIL056W
			YDL202W	YDL125C	YNL134C	YLR090W	YDR345C	YER156C
			YDR510W	YMR194C-A	YBL055C	YPL109C	YBL017C	YBR163W
			YPL229W	YPL030W	YLR364W	YKL062W	YLR407W	YBR230C
			YLR263W	YGL236C	YNL243W	YER095W	YDR207C	YPL137C
			YPL058C	YER091C	YGL253W	YLR044C	YMR002W	YGR233C
			YOL030W	YOL125W	YOL054W	YBR105C	YNL144C	YOL138C
			YDL117W	YKL039W	YCR032W	YOL098C	YLR025W	YDL056W
			YER052C	YER149C	YOR001W	YPL005W	YHR047C	YBR086C
			YAL031C	YDR176W	YDR409W	YGR227W	YDR110W	YNL177C
			YNR007C	YKL001C	YLR135W	YHR017W	YOL117W	YBR217W
			YLR088W	YJR099W	YIL161W	YPL129W	YKL002W	YBR046C
			YKL092C	YOL095C	YBR200W	YPL045W	YBL068W	YDR465C
			YIL104C	YDR314C	YGR166W	YPR155C	YFR052W	YPR180W
			YML087C	YNL151C	YJL030W	YML096W	YMR150C	YBL001C
			YPR166C	YDR412W	YMR183C	YGR234W	YLR431C	YHR111W
			YBR142W	YDR473C	YDR453C	YBR243C	YEL018W	YDL165W
			YLR126C	YER143W	YOR220W	YPL087W	YDR394W	YNL180C
			YLR058C	YOR051C	YDR443C	YDR175C	YFR048W	YPL235W
			YJR013W	YDR456W	YJR008W	YBR017C	YKL108W	YOL070C
			YPR162C	YDR147W	YPR061C	YEL051W	YHR140W	YML055W
			YNL110C	YGR237C	YER070W	YOR172W	YKL124W	YDL132W
			YOR196C	YNL212W	YLL001W	YPR190C	YDL116W	YBR170C
			YNL271C	YOR035C	YLR114C	YJR035W	YBR097W	YLR419W
			YPR116W	YDL194W	YMR140W	YHR131C	YDR516C	YLR368W
			YLR260W	YPL153C	YIL031W	YML020W	YOR070C	YPL160W
			YKR077W	YIL039W	YFL041W	YDR464W	YBL023C	YKL105C
			YOL063C	YFR030W	YLR382C	YPR095C	YKL173W	YGL242C
			YCR083W	YDR006C	YNL101W	YDL035C	YOR124C	YPR057W
			YOL045W	YCR092C	YKR029C	YML060W	YEL061C	YER184C
			YAR003W	YBL061C	YKR023W	YOL044W	YOR155C	YGR215W
			YER172C	YOR160W	YOR067C	YFR041C	YDR196C	YMR204C
			YMR130W	YIL095W	YCR094W	YMR267W	YPL125W	YGR171C
			YOR256C	YBR275C	YPL174C	YER101C	YLR015W	YER041W
			YLR068W	YOR016C	YPL173W	YBR041W	YOR038C	YPR032W
			YBL052C	YGR199W	YNL188W	YPR105C	YPR141C	YML110C
			YPR045C	YBL089W	YDL107W	YIL144W	YLR144C	YLR443W
			YOR244W	YDR181C	YDR485C	YBR103W	YOR243C	YBL051C
			YKR100C	YDL204W	YLR086W	YPR089W	YBR199W	YOR232W
			YCR043C	YPR020W	YIL001W	YOR197W	YOR002W	YKL116C
			YNL102W	YER008C	YGR163W	YKR084C	YNR061C	YDR284C
			YJL060W	YDR279W	YOL001W	YLR001C	YDL241W	YOL033W
			YDR306C	YLR003C	YER186C	YJR034W	YJL003W	YOR020W-A
			YEL004W	YCL004W	YPL194W	YFR005C	YPL122C	YCR024C
			YOL094C	YPL052W	YOL002C	YDR531W	YOR039W	YPL072W
			YOR249C	YPL071C	YBR102C	YBR216C	YOR094W	YPL065W
			YBR258C	YKR088C	YDR135C	YML003W	YOR021C	YMR257C
			YMR258C	YDL211C	YFR007W	YMR155W	YAL056W	YIL091C
			YKR064W	YPR161C	YKL009W	YBR237W	YCR093W	YLR009W
			YBL105C	YBR044C	YDR303C	YLR270W	YPL097W	YOR022C
			YCL059C	YLR145W	YOR047C	YDL237W	YJL099W	YJR007W
			YJL014W	YJR051W	YPR068C	YOL148C	YPL118W	YFR045W
			YER061C	YPL138C	YER128W	YNL223W	YDR219C	YMR177W
			YHR170W	YNL225C	YLR032W	YJR006W	YJR050W	YKL078W
			YML104C	YDL030W	YML109W	YNL233W	YDL042C	YHR120W
			YPL195W	YKR031C	YNL262W	YLR067C	YPR021C	YKR005C
			YER067W	YIL026C	YPR120C	YER111C	YPL019C	YNL224C
			YOR252W	YLR007W	YAL029C	YGL229C	YFR039C	YKR024C
			YDR358W	YBR279W	YDL203C	YKL189W	YOR075W	YDR435C
			YPR083W	YPR085C	YBL088C	YOR074C	YDR162C	YOL100W
			YDR109C	YPR025C	YKR022C	YKR054C	YKL174C	YMR208W
			YJR152W	YJL095W	YKR021W	YCL051W	YOR119C	YNL219C
			YBR156C	YPL120W	YBL014C	YBR276C	YOL072W	YBR225W
			YMR167W	YJL071W	YBR132C	YMR207C	YJR036C	YLR087C
			YDL154W	YDR495C	YBL008W	YDR458C	YBR171W	YPL064C
			YPR018W	YHR110W	YOR137C	YFR049W	YBR282W	YPR109W
			YOR036W	YPL149W	YKR003W	YDL155W	YIL159W	YLR117C
			YIR008C	YMR187C	YOL146W	YMR211W	YMR268C	YMR168C
			YLR020C	YPL243W	YPL254W	YML036W	YAL002W	YDR266C
			YLR133W	YNR029C	YKR036C	YHR118C	YER016W	YDL065C
			YIL092W	YKR086W	YOR216C	YDL106C	YER173W	YDR270W
			YGL238W	YNL181W	YBR043C	YLR426W	YHR132W-A	YMR281W
			YPL208W	YPL140C	YEL052W	YNL236W	YKR096W	YBR281C
			YKL121W	YBR202W	YOL078W	YDL127W	YDR164C	YMR147W
			YIL157C	YNR033W	YLR450W	YFR040W	YKR025W	YOL022C
			YPL023C	YOL113W	YOR213C	YGR263C	YNL218W	YAL001C
			YLR243W	YEL001C	YER022W	YDR055W	YDR056C	YPL069C
			YDL058W	YDR059C	YDR236C	YBR185C	YLR240W	YKL064W
			YPL070W	YDR140W	YMR269W	YBR087W	YDR466W	YML022W
			YDR268W	YOR163W	YKR067W	YDR479C	YLR103C	YKL008C
			YGL228W	YPR164W	YDR213W	YDR356W	YER081W	YER109C
			YDR311W	YBL079W	YNL167C	YML095C	YDR439W	YMR157C
			YJR134C	YJR039W	YDR532C	YAR020C	YDL018C	YBL063W
			YML103C	YGR246C	YDR301W	YOR209C	YOR269W	YDR036C
			YNR069C	YLR148W	YFL004W	YDR194C	YPL158C	YJL061W
			YPL086C	YDR351W	YIR023W	YPR055W	YBR165W	YKR098C
			YML119W	YFR006W	YJR042W	YDR289C	YDR427W	YBL078C
			YDR302W	YCR095W-A	YLR082C	YDR515W	YOL137W	YFL049W
			YBR110W	YDR067C	YAL010C	YIL096C	YOR079C	YLR115W
			YLR452C	YBR094W	YLR129W	YHR119W	YNL182C	YNL317W
			YPR056W	YHR171W	YMR239C	YPR097W	YHR154W	YDL176W
			YCL061C	YLR014C	YJR002W	YIL146C	YDR089W	YOL123W
			YPL183C	YKL040C	YCR009C	YDR195W	YHL003C	YPL126W
			YLR065C	YGR266W	YBR138C	YIL118W	YDR449C	YOR261C
			YDR100W	YOR148C	YPL225W	YDR499W	YPR072W	YML065W
			YOR017W	YOR037W	YDL115C	YBR026C	YCL047C	YMR127C
			YLR118C	YPR060C	YPL191C	YER107C	YOL043C	YDR308C
			YLR143W	YJR138W	YBR227C	YOR253W	YNR024W	YKL003C
			YER099C	YER100W	YLL006W	YFL025C	YDL240W	YOR171C
			YBR095C	YKL100C	YIL038C	YHR148W	YER148W	YBL067C
			YDR283C	YLL003W	YBR074W	YPL020C	YDR117C	YJR068W
			YPL100W	YLR247C	YHR109W	YPR185W	YIL075C	YOR058C
			YPR029C	YJR089W	YJL087C	YJL085W	YOL090W	YOR165W
			YMR218C	YGR173W	YPR022C	YPL040C	YGR196C	YDR272W
			YML105C	YDL146W	YOR219C	YPL167C	YJR111C	YLR011W
			YNL261W	YDR300C	YKR035W-A	YOL056W	YKR087C	YBR131W
			YPL193W	YLR033W	YBL036C	YOL080C	YKL106W	YNL126W
			YDR197W	YDR198C	YCR023C	YOL049W	YDR469W	YMR228W
			YIL131C	YOL041C	YJR110W	YPL176C	YER105C	YDR141C
			YPR104C	YKR099W	YPL146C	YDR138W	YDR292C	YPL215W
			YDR083W	YKR072C	YGR245C	YDL207W	YLR352W	YOR033C
			YKL012W	YMR282C	YDR228C	YDR477W	YJR131W	YBR053C
			YBR015C	YNL137C	YLR427W	YPL063W	YIL077C	YGL237C
			YNL268W	YDL213C	YHR104W	YPL004C	YDR411C	YJR010W
			YEL002C	YNL153C	YLR401C	YHR004C	YMR199W	YHR017W
			YPR119W	YOR090C	YDR267C	YGR180C	YBL025W	YML074C
			YGR223C	YDR353W	YOR123C	YDR480W	YDR287W	YFR044C
			YDR533C	YPL190C	YDR346C	YER068W	YDR052C	YMR005W
			YOR052C	YPL042C	YCR008W	YMR238W	YEL030W	YHR147C
			YCR004C	YPL139C	YNL272C	YGR271W	YMR162C	YDL084W
			YPL107W	YJL096W	YER182W	YDL027C	YNL288W	YBR121C
			YLR398C	YOR048C	YLR002C	YOL088C	YFL008W	YBR055C
			YOR211C	YBR058C	YIL147C	YMR128W	YDR071C	YLR363W-A
			YPL013C	YDL159W	YCR035C	YDR101C	YPL001W	YMR198W
			YGR264C	YBR143C	YKR028W	YDR361C	YOL048C	YDR295C
			YLR433C	YEL016C	YNR028W	YBL031W	YDR478W	YMR212C
			YOR275C	YNL252C	YML068W	YOR156C	YPL172C	YNL301C
			YDR075W	YDR437W	YML080W	YIL005W	YCR034W	YIL097W
			YDR484W	YBR166C	YBR125C	YPL166W	YOR279C	YPL216W
			YLR021W	YGL246C	YIL027C	YDL098C	YDL063C	YPR112C
			YDL148C	YAR018C	YDL028C	YOL145C	YPR108W	YDL113C
			YPR178W	YER013W	YAL026C	YJR040W	YDR421W	YPR091C
			YBR259W	YMR224C	YDR104C	YDR291W	YOL089C	YDR217C
			YPR031W	YEL023C	YIR007W	YLR454W	YER130C	YKR002W
			YDL002C	YBR101C	YDR184C	YOR147W	YHR039C	YPR144C
			YHR152W	YLR363C	YHR150W	YBR193C	YHR048W	YOR221C
			YBR247C	YPL202C	YKL077W	YPL083C	YPR084W	YBL056W
			YOL124C	YNL112W	YGR154C	YPL068C	YGR232W	YGR170W
			YBR038W	YOL004W	YHR159W	YPL082C	YBL080C	YPL214C
			YPL213W	YEL039C	YER033C	YBL102W	YDL121C	YMR197C
			YCL063W	YMR188C	YDR190C	YCR095C	YOR057W	YHR046C
			YGR257C	YLR372W	YPL236C	YPL103C	YPR118W	YDR514C
			YOR034C	YML006C	YOL003C	YCR054C	YOR115C	YNL115C
			YOL017W	YKR079C	YOR018W	YDR068W	YPL151C	YBL074C
			YOL023W	YPL244C	YPR062W	YMR153W	YOL107W	YJL033W
			YJL025W	YNL127W	YCR021C	YKL042W	YBR029C	YER021W
			YCR036W	YPR133C	YNR021W	YKR063C	YNL176C	YOL065C
			YKL172W	YKL033W-A	YDR185C	YDR061W	YBR248C	YPL074W
			YBR066C	YDR121W	YOR262W	YPR106W	YMR209C	YIL117C
			YDR191W	YDR161W	YNL175C	YLR083C	YPL112C	YPR186C
			YER123W	YBR073W	YCR002C	YIR010W	YOR206W	YDR264C
			YPL043W	YMR131C	YBL009W	YER086W	YDR249C	YGR169C
			YOR238W	YAL009W	YLR008C	YPL234C	YPR110C	YOR164C
			YPL046C	YGR207C	YKL007W	YCR020C-A	YCR090C	YKL049C
			YKR030W	YER090W	YER050C	YER051W	YAL030W	YMR210W
			YNL121C	YMR216C	YJR064W	YLR018C	YBR194W	YIL134W
			YOR210W	YMR152W	YOL111C	YJR112W	YJR084W	YHR002W
			YER103W	YJR004C	YHR007C	YPL156C	YPL024W	YNL141W
			YER055C	YHR137W	YOR027W	YOR056C	YLR045C	YDL147W
			YLR141W	YLR432W	YKR069W	YEL009C	YOR043W	YLR403W
			YBR068C	YLR413W	YMR246W	YJL036W	YOR120W	YLR423C
			YKR060W	YIL045W	YLR396C	YBL091C-A	YMR225C	YMR180C
			YJR066W	YLR386W	YFR046C	YER093C-A	YAL047C	YDL199C
			YJR135W-A	YNL214W	YFR043C	YPR063C	YDR428C	YPL189C-A
			YDL053C	YBL029W	YJR132W	YKL114C	YGR212W	YER054C
			YBR004C	YPR179C	YDR108W	YCL002C	YPR140W	YDL206W
			YAL027W	YDR182W-A	YPR073C	YML077W	YIL071C	YOL008W
			YIL139C	YPL096W	YOL018C	YOR095C	YIL048W	YPL110C
			YLR057W	YDL111C	YNL164C	YEL064C	YMR010W	YLR098C
			YPL164C	YDL031W	YBR088C	YDL099W	YML021C	YOL028C
			YER127W	YDL201W	YDR111C	YDR348C	YBR139W	YDR244W
			YLR253W	YKL023W	YNR030W	YEL056W	YIL067C	YDR257C
			YDR255C	YBL010C	YKL046C	YLR102C	YBR085C-A	YNR013C
			YNL163C	YER069W	YDL013W	YBL060W	YLR418C	YAL016W
			YPR171W	YEL042W	YBL069W	YDR280W	YGR235C	YAL055W
			YLR034C	YLR250W	YDR245W	YML106W	YMR200W	YLR016C
			YDR519W	YDR062W	YHR003C	YML062C	YDR168W	YMR223W
			YPL099C	YDR202C	YLR361C	YLR362W	YLL008W	YNL238W
			YKR008W	YMR215W	YIL110W	YCR053W	YKR065C	YER082C
			YPR041W	YER178W	YHR175W-A	YDR124W	YLR069C	YKR071C
			YPL245W	YKL171W	YBR229C	YIR034C	YBL081W	YNL201C
			YPR175W	YOR076C	YPL104W	YER104W	YIL024C	YNL294C
			YOL075C	YDL239C	YJL092W	YMR278W	YOR217W	YJL084C
			YPR189W	YLR451W	YML076C	YFL048C	YDL167C	YKR074W
			YBR129C	YFR050C	YOR023C	YDL123W	YBL076C	YOR260W
			YLR132C	YNL136W	YFR002W	YLR353W	YPR135W	YHR167W
			YMR003W	YBR198C	YEL065W	YER032W	YJR092W	YML111W
			YOL015W	YDL112W	YOL130W	YPL226W	YGL257C	YER185W
			YOR195W	YMR144W	YLR244C	YAR015W	YLR064W	YLR246W
			YDL088C	YNL316C	YDR166C	YPL184C	YDL216C	YGR276C
			YIL151C	YLR271W	YDR513W	YKR078W	YER007W	YLL004W
			YMR179W	YKL075C	YDL017W	YOL025W	YDL044C	YNL159C
			YDR065W	YHR158C	YNL291C	YBR272C	YKL034W	YBR140C
			YDL149W	YDR363W	YPL168W	YDL043C	YIL035C	YNL311C
			YOL077C	YOR061W	YDR440W	YNL273W	YFR038W	YLR085C
			YHR108W	YNR026C	YHR026W	YOR259C	YNL203C	YOL141W
			YBR128C	YDL156W	YIL040W	YDL235C	YOL069W	YDL045W-A
			YAL033W	YKR076W	YDL012C	YGR284C	YDR529C	YPR114W
			YJR015W	YGR267C	YHR011W	YER005W	YHR163W	YIL042C
			YNL116W	YFL045C	YOR014W	YLR373C	YOR085W	YAL041W
			YLR089C	YLR139C	YER155C	YIL076W	YBR207W	YDL143W
			YER039C-A	YER040W	YHR135C	YOR060C	YER122C	YOL067C
			YAL035W	YER144C	YKR070W	YIL152W	YDR511W	YAL015C
			YJR061W	YDL066W	YDR400W	YCR071C	YKR006C	YNL310C
			YCL031C	YCR082W	YBR270C	YBR289W	YPR088C	YML031W
			YDL141W	YLR005W	YDR123C	YIL156W	YDR237W	YDL145C
			YOR069W	YDL238C	YNL278W	YLR258W	YER063W	YPR009W
			YPR086W	YBR264C	YPR147C	YML011C	YOL066C	YFL042C
			YCR075C	YLR254C	YDL142C	YCL035C	YDL217C	YNL263C
			YNL314W	YDR163W	YOR126C	YPL183W-A	YER023W	YPL085W
			YKL088W	YDL090C	YGL252C	YBR280C	YNL172W	YNL107W
			YLR093C	YBR136W	YJL062W	YPR184W	YNL207W	YGR261C
			YPL253C	YPL047W	YDR486C	YKL084W	YDR430C	YBL066C
			YBL034C	YER118C	YMR190C	YHR105W	YKL093W	YER174C
			YDL234C	YDR518W	YJR117W
		11	YKL094W	YOR045W	YER072W	YGR182C	YLR038C	YER044C
			YGR183C	YOR158W	YNR004W	YDR016C	YPR028W	YEL012W
			YBR111W-A	YER183C	YPL218W	YDL219W	YLR242C	YPR107C
			YPR176C	YDR090C	YML108W	YDR235W	YDR057W	YMR234W
			YDL157C	YIL002W-A	YBR120C	YJR082C	YGR172C	YBR058C-A
			YDR288W	YDL232W	YDR489W	YGL233W	YBL050W	YDR357C
			YPR094W	YMR158W	YJR032W	YBR204C	YBR257W	YDR165W
			YGL247W	YCL056C	YMR156C	YNR034W-A	YOL077W-A	YOR103C
			YJL001W	YMR256C	YOR111W	YKL122C	YKR083C	YOR104W
			YDR459C	YBL003C
		12	YJL059W	YBR244W	YHR100C	YOR278W	YBR168W	YDR307W
			YDL200C	YHR156C	YNL211C	YDR286C	YIR024C	YML050W
			YDR058C	YIL098C	YOL128C	YPR167C	YBR183W	YPL198W
			YDR275W	YLR239C	YHR157W	YOL101C
		13	YNL111C	YBL041W	YER053C	YDR441C	YBL002W	YOR020C
			YKL091C	YBR137W	YNL100W	YPL148C	YDR248C	YFR042W
			YMR132C	YLR251W	YKL119C	YGR231C	YLR017W	YDR354W
			YNL131W	YBR201W	YAR002C-A	YBR176W	YLR405W	YMR178W
			YLR106C	YLR430W	YPL133C	YFL007W	YMR134W
		14	YPR101W	YDL135C	YER071C	YHR016C	YLR010C	YBL039W-B
			YCL012C	YHR101C	YLR142W	YLR147C	YGL231C	YCL001W
			YDR363W-A	YIL008W	YOR150W	YHR123W	YER074W-A	YBL026W
			YCR020W-B	YBL098W	YLR453C	YLR066W	YLR097C	YEL029C
			YNL320W	YPR071W	YGR179C	YPL209C	YDR179W-A	YDR005C
			YMR125W	YPL039W	YCR003W	YLR370C	YPL155C	YDR126W
			YOL110W	YLR049C	YLR383W	YPL196W
		15	YGR252W	YNL138W	YKL168C	YNL106C	YLR138W	YBL037W
			YNL139C	YHR028C	YBR003W	YHL006C	YDR142C	YDR159W
			YOR250C	YKL057C	YDR494W	YOL006C	YOL036W	YDR227W
			YBR172C	YOR081C	YNL165W	YPL224C	YER114C	YNL099C
			YLR077W	YLR026C	YKL193C	YBR195C	YML112W	YIL044C
			YNL152W	YBR288C	YAL034W-A	YDL015C	YML029W	YBL011W
			YDR189W	YBR133C	YLR023C	YJR139C	YNL206C	YER125W
			YNL186W	YFL023W	YOR231W	YBR057C	YPL203W	YML035C
			YHR151C	YBR236C	YGR158C	YOR205C	YDL175C	YDR508C
			YGR240C	YMR135C	YGR229C	YKL112W	YIL036W	YOL136C
			YLR259C	YPL145C	YEL040W	YOR117W	YPR013C	YER175C
			YML130C	YER078C	YDR524C	YHR009C	YOR108W	YJR005W
			YBR188C	YPL199C	YPL106C	YDR496C	YOR099W	YOR136W
			YER169W	YDL171C	YBR154C	YEL017W	YMR217W	YER094C
			YGR253C	YDL092W	YHR027C	YNL313C	YNL256W	YGR145W
			YBL024W	YKL184W	YHR103W	YNL258C	YLR393W	YOR116C
			YPL150W	YOL144W	YPL002C	YBR291C	YMR253C	YDR520C
			YPL242C	YKR095W	YER110C	YAR002W	YOL076W	YPL217C
			YOL093W	YNL189W	YKL110C	YOR112W	YBR228W	YOR174W
			YBR246W	YCL038C	YPR127W	YNL199C	YDR084C	YKL090W
			YML107C	YIL050W	YBR111C	YIL070C	YEL006W	YDL236W
			YGR167W	YPL157W	YHR164C	YDL190C	YBL104C	YNR063W
			YCL050C	YMR229C	YNL119W	YOR270C	YLR360W	YDL153C
			YGR200C	YDR395W	YLR440C
		16	YDR265W	YIL112W	YBR065C	YMR185W	YPL053C	YER080W
			YBR179C	YPL066W	YNL229C	YER006W	YDR049W	YBL103C
			YOL083W	YER059W	YHR031C	YNL197C	YDL081C	YDR492W
			YIR032C	YBR049C	YKL179C	YKL104C	YKL005C	YEL055C
			YHR030C	YGR255C	YLR028C	YHL002W	YBR234C	YBL030C
			YBR151W	YDR153C	YDR178W	YDR054C	YPL078C	YER062C
			YDR487C	YPL135W	YKL024C	YML075C	YDR122W	YIL125W
			YBR169C	YKL073W	YEL031W	YDR293C	YBR059C	YAL053W
			YDL195W	YMR008C	YDL126C	YML128C	YJR129C	YEL015W
			YDR362C	YDL093W	YDR205W	YML015C	YAL058W	YBR253W
			YMR263W	YJR096W	YGR205W	YIL043C	YGR147C	YOR223W
			YBR123C	YLR397C	YNL161W	YDR069C	YHL001W	YBR254C
			YMR274C	YOL013C	YDR001C	YIL122W	YOL019W	YLL007C
			YJL082W	YMR189W	YLR389C	YDR011W	YDR137W	YAL028W
			YOR066W	YOR227W	YHR102W	YBR145W	YBR255W	YML097C
			YBL018C	YDR434W	YLR241W	YPL123C	YMR213W	YBR084W
			YOR280C	YER014W	YBR223C	YPL227C	YHR037W	YMR219W
			YIL137C	YBL047C	YHR165C	YJL005W	YPR115W	YPR019W
			YIL150C	YOR118W	YNR006W	YNR059W	YBL085W	YDR359C
			YPR081C	YAL017W	YCR091W	YPL022W	YDL233W	YBR271W
			YHR169W	YBR295W	YPL101W	YCL005W	YLR052W	YMR146C
			YCR044C	YPR004C	YNR027W	YLR268W	YPR058W	YDR436W
			YGL248W	YIR021W	YNL133C	YDR312W	YJR153W	YOL116W
			YGL244W	YDR172W	YFR047C	YEL017C-A	YBR025C	YER126C
			YJR052W	YGR195W	YNL292W	YDR238C	YML032C	YLR357W
			YNL298W	YFR022W	YKL074C	YML088W	YNL108C	YGR275W
			YNL297C	YNL295W	YFR031C	YPL115C	YER015W	YOR245C
			YNR032C-A	YHR038W	YJR133W	YHR024C	YPR067W	YPL084W
			YGR274C	YBL090W	YNR032W	YOL062C	YNL242W	YAL024C
			YNL275W	YOR228C	YGR258C	YBR274W	YLR266C	YML081W
			YNR031C	YOR127W	YBR238C	YJL080C	YGR221C	YIL140W
			YGR281W	YPR160W	YDR251W	YOL122C	YDR085C	YNL192W
			YDR539W	YBR203W	YPL091W
		17	YPL091W	YAL043C	YMR203W	YPL050C	YPL093W	YIL094C
			YDR483W	YOR224C	YOR168W	YGR222W	YOR166C	YKL063C
			YKL004W	YPL012W	YKR082W	YOL087C	YLR371W	YDR404C
			YPR016C	YEL013W	YER112W	YDR206W	YEL026W	YPR133W-A
			YMR260C	YFL047W	YKL125W	YFL036W	YKR081C	YIL126W
			YPR010C	YLR095C	YPL212C	YDL209C	YDL208W
		18	YPR103W	YKR094C	YER074W	YBR181C	YNL302C	YBR084C-A
			YMR242C	YMR194W	YLR061W	YDR064W	YNL162W	YHR141C
			YIL148W	YMR143W	YJR048W	YDL130W	YOL120C	YDR501W
			YMR142C	YOR234C	YLR406C	YOR096W	YKL006W	YLR448W
			YOL127W	YDL082W	YBL027W	YFR031C-A	YJR094W-A	YIL111W
			YPL079W	YBR062C	YDR305C	YDL191W	YJR094C	YBL087C
			YDL133C-A	YPR132W	YIL052C	YDL075W	YGR214W	YLR048W
			YML026C	YKL180W	YPR043W	YMR230W	YDL136W	YML024W
		19	YHR033W	YGR286C	YFL026W	YBL045C	YOR065W	YJR121W
			YOR161C	YAL040C	YDL168W	YLR099C	YFR053C	YPL163C
			YDR259C	YEL060C	YBR126C	YDR497C	YOL011W	YGR244C
			YNL274C	YKL035W	YIL136W	YDL174C	YEL024W	YKL085W
			YHR183W
		20	YPR182W	YCR047C	YIL154C	YCL009C	YAL020C	YMR276W
			YHR032W	YCR048W	YBR091C	YBR267W	YPL231W	YML102W
			YFL038C	YAL042W	YDR188W	YDR482C	YCR051W	YML125C
			YIL153W	YCL010C	YCR046C	YPR183W	YEL058W	YAL060W
			YMR226C	YIR035C	YEL037C	YPR037C	YKR046C	YER119C
			YIL047C	YBR016W	YNL255C	YKR048C	YBL021C	YIL065C
			YER153C	YPL055C	YLR375W	YLR091W	YML012W	YDR462W
			YNR036C	YBR173C	YKL192C	YML113W	YBL082C	YKR066C
			YAL012W	YMR214W	YDL087C	YDL086W	YNL305C	YBR262C
			YLR234W	YBR265W	YFL014W	YNL282W	YCL057C-A	YOR077W
			YHR161C	YCR087C-A	YBL015W	YBR067C	YPR174C	YPL038W
			YKR043C	YHR162W	YAL039C	YDR231C	YAL061W	YBL006C
			YLR137W	YLR059C	YDR476C	YOL026C	YOL005C	YJR074W
			YJL062W-A	YCR060W
		21	YDR216W	YIL155C	YBR214W	YAL021C	YER152C	YBL008W
			YBL022C	YPR173C	YCR052W	YER154W	YCL032W	YAL011W
			YMR221C	YMR235C	YMR237W	YMR275C	YAL019W	YMR277W
			YDR475C	YBL020W	YAL014C
		22	YHR115C	YNR035C	YJL066C	YHR117W	YCR059C	YCR079W
			YFR037C	YBR263W	YAL044W-A	YBR261C	YCR069W	YNL281W
			YBL058W	YLR439W	YPR040W	YFR003C	YFR004W	YIR012W
			YMR264W	YAL013W	YCR077C	YDR481C
		23	YMR191W	YEL043W	YLR442C	YPL161C	YBL086C	YPR169W
			YGR184C	YMR261C	YFL030W	YMR181C	YPL222W	YEL059C-A
			YLR348C	YLR262C-A	YFL017C	YDR246W-A	YBR008C	YDR298C
			YPR196W	YDL173W	YER180C-A	YPL003W	YER046W	YJR075W
			YPR005C	YBR052C	YBR287W	YNL169C	YLR414C	YMR009W
			YDR186C	YJL016W	YFL027C	YJL034W	YDR299W	YPL057C
			YLR152C	YKL109W	YMR145C	YOR032C	YDR277C	YDL160C
			YEL007W	YDL070W	YOR254C	YDR528W	YLR399C	YMR182W-A
			YFL037W	YKL126W	YIL109C	YKR016W	YBR039W	YBL043W
			YOL031C	YPR074C	YFR051C	YNL103W	YFR017C	YDR452W
			YHR001W	YFR033C	YNL104C	YNL239W	YKL120W	YLR113W
			YDR527W	YJR014W	YBR187W	YBR127C	YKL045W	YHR049W
			YOR063W	YJR115W	YCL025C	YOR083W	YER018C	YDL095W
			YMR186W	YJR045C	YCR065W	YMR006C	YPL247C	YAL023C
			YDR169C	YPR181C	YIL046W	YLR417W	YNL241C	YLR429W
			YJR063W	YMR202W	YDL129W	YPL232W	YKL103C	YER020W
			YML030W	YGR159C	YDR167W	YLR350W	YGR210C	YDR143C
			YOL027C	YOR140W	YNL123W	YCL045C	YML051W	YNR015W
			YCL036W	YBR089C-A	YOL133W	YDR463W	YNL299W	YDR007W
			YDR158W	YDL097C	YBR175W	YGR175C	YOR006C	YDR214W
			YJL019W	YDR460W	YML057W	YCL055W	YDL078C	YNL200C
			YPR148C	YBL095W	YBR290W	YDL104C	YLR130C	YAL032C
			YMR149W	YIL142W	YNL232W	YBR005W	YOR007C	YOL140W
			YNR034W	YDL198C	YOR042W	YPR075C	YDL048C	YDL144C
			YBR268W	YGR262C	YBR269C	YMR182C	YDR232W	YPR191W
			YKL095W	YAL034C	YCL044C	YAL049C	YDR432W	YBL064C
			YNR014W	YAL038W	YDL046W	YFL031W	YBL033C	YBR162C
			YEL046C	YEL036C	YGR254W	YNL208W	YHR008C	YER083C
			YOL038W	YPL252C	YNL322C	YPL048W	YLR109W	YPL037C
			YDR405W	YMR222C	YMR236W	YIL033C	YLR390W-A	YDR156W
			YCR076C	YDR408C	YPL049C	YNL124W	YDR517W	YKL029C
			YKL059C	YNL259C	YDR525W-A	YNL191W	YOR091W	YLR355C

## Sheet: BYminusYJM
		Cluster	Gene names
		1	YHR033W	YIL111W	YBR196C-B	YPL067C	YNL155W	YNL202W
			YLR423C	YPL079W	YBR062C	YDR305C	YER045C	YIL116W
			YOL122C	YPL095C	YPR160W	YPL091W
		2	YML027W	YMR199W	YOR161C	YDR516C	YHR007C	YMR008C
			YMR145C	YKL062W	YML075C	YMR003W	YKL109W
		3	YHR142W	YOL154W	YPR061C	YER046W	YFL005W	YDR352W
			YDR451C	YOL116W	YKR044W	YJR112W	YNL141W	YER055C
			YPR106W	YMR209C	YBL046W	YBL031W	YMR267W	YMR210W
			YML018C	YPR118W	YPR058W
		4	YCR020W-B	YML108W	YDR121W	YPR057W	YMR127C	YLR447C
			YIR022W	YLR043C	YEL047C	YPL157W	YML107C	YDR172W
			YNR059W	YGR173W	YLR449W	YNL146W	YKL090W	YOL143C
			YOL142W	YPL227C	YPR111W	YJR153W	YLR405W	YBL026W
			YDR415C	YOR159C	YLR017W	YBR223C	YCR075W-A	YOR049C
			YKR060W	YCR086W	YOL127W	YDL082W	YBL027W	YPL068C
			YCL057C-A	YOR077W	YGL254W	YIL132C	YBL002W	YPR127W
			YHR037W	YOR094W	YLR126C	YLR018C	YLR022C	YKL007W
			YGR231C	YKL041W	YLR007W	YPR062W	YLR028C	YDR294C
			YHR127W	YDR394W	YBR128C	YGR166W	YOR164C	YBR252W
			YPR166C	YBR029C	YER021W	YCR084C	YOR117W	YPR103W
			YPL156C	YHR164C	YAL030W	YOL101C	YKR068C	YJR094C
			YNL323W	YKL061W	YJR001W	YGR230W	YBL003C	YNL277W
			YOR020W-A	YLR364W	YJR034W	YIL098C	YLR361C-A	YNL203C
			YGR214W	YML026C	YDR441C	YCR021C	YOR261C	YNL119W
			YPR016C	YBR164C	YDR132C	YIL052C	YDL075W	YJL001W
			YHR123W	YER074W-A	YEL012W	YDR363W-A	YPL218W	YPR155C
			YPR066W	YBR229C	YCR011C	YGL229C	YDR135C	YEL007W
			YOR062C	YMR009W	YGR270W
		5	YOR043W	YFR009W	YER124C	YBR158W	YOL030W	YGR182C
			YOR149C	YLR238W	YOR269W	YPL058C	YDR472W	YNL304W
			YER116C	YCL040W	YKL182W	YNL129W	YNL243W
		6	YBR091C	YBR267W	YCR048W	YDL051W	YIL093C	YDR525W-A
			YER147C	YDR087C	YDL070W	YNL313C	YKR064W	YNL233W
			YKR001C	YJR110W	YMR185W	YGL245W	YIR010W	YDR299W
			YPL050C	YBR154C	YCR009C	YDL014W	YMR260C	YCR069W
			YDR483W	YDL143W	YKL004W	YLR008C	YNR021W	YLR009W
			YNL197C	YPL206C	YFL017C	YKL167C	YER092W	YBR089C-A
			YDR153C	YDR463W	YOL108C	YKL023W	YDL236W	YNL131W
			YOL107W	YDR086C	YOR045W	YER072W	YCR088W	YGR175C
			YDL012C	YOR259C	YFR052W	YLR025W	YEL002C	YHR030C
			YDL056W	YHR167W	YHR121W	YBR234C	YLR051C	YML072C
		7	YKR072C	YER033C	YIL043C	YJR135W-A	YHR004C	YNL101W
			YFR007W	YIL085C	YNL133C	YEL066W	YML015C	YBR007C
			YNL153C	YBR167C	YJL060W	YDR279W	YKL042W	YBL098W
			YNL225C	YPR196W	YLR058C	YDR019C	YDR267C	YLR118C
			YLR435W	YNR033W	YFR048W	YOL070C	YDR175C	YBR251W
			YPL077C	YMR177W	YHR120W	YPL208W	YML055W	YOR090C
			YIL006W	YDL193W	YOR044W	YNL124W	YGR251W	YPR069C
			YEL051W	YNL234W	YDR443C	YNL110C	YLR049C	YNL257C
			YLR371W	YOL138C	YLR032W	YMR128W	YPL207W	YPR162C
			YDR147W	YKR058W	YJL096W	YGR147C	YDR063W	YBL025W
			YOL135C	YGR204W	YNL240C	YPL249C	YCL025C	YLR042C
			YDL080C	YHR009C	YJR122W	YIL124W	YOL078W	YDL237W
			YIL026C	YPL006W	YIL112W	YDL074C	YJR097W	YAL058W
			YHR031C	YNL175C	YPL255W	YPR169W	YNL162W-A	YLR248W
			YBR165W	YDR295C	YBR179C	YDR119W	YDL001W	YLR422W
			YML129C	YOL087C	YFL034W	YDL073W	YBR065C	YDL241W
			YNR004W
		8	YOR083W	YER018C	YBL076C	YNL186W	YKL176C	YNL308C
			YER113C	YBR085W	YEL032W	YBL079W	YPL226W	YGR145W
			YML010W	YGL238W	YPL217C	YBR289W	YFL049W	YDR110W
			YCR093W	YER185W	YOR162C	YDR194C	YJL061W	YBR110W
			YGR264C	YBR017C	YHR137W
		9	YER093C	YDL164C	YDR440W	YDR137W	YHR102W	YBL104C
			YPR116W	YOR239W	YML081W	YOL072W	YDR200C	YJR051W
			YJR117W	YLR452C	YML088W	YJL095W	YIL146C	YJL005W
			YKL189W	YMR207C	YER047C	YOR160W	YPL195W	YNL273W
			YKR086W	YKR031C	YOL083W	YBL085W	YPR021C	YNL297C
			YDR291W	YGR258C	YDL194W	YPR115W	YDL149W	YIL071C
			YKR005C	YDR238C	YOR124C	YPR097W	YJR066W	YOL075C
			YDR166C	YDR428C	YNR007C	YDL206W	YJL092W	YOR076C
			YDR162C	YER067W	YBR171W	YIL139C	YPL065W	YKR084C
			YOR067C	YDR108W	YMR224C	YIL137C	YIL068C	YBL008W
			YBR074W	YLR088W	YLR143W	YLL006W	YBR216C	YBR227C
			YPL174C	YLR087C	YDR104C	YOR075W	YLR097C	YLL003W
			YPL120W	YDR217C	YDR081C	YOR217W	YLR144C	YLR066W
			YNL126W	YPL122C	YFL027C	YPR135W	YGR169C	YDL201W
			YHR148W	YBL081W	YPR041W	YDR165W	YPL082C	YDR122W
			YDL088C	YNL192W	YER001W	YLR258W	YER130C	YBL088C
			YBR168W	YFR043C	YCL012C	YLR431C	YBR201W	YPL052W
			YML105C	YMR219W	YIL138C	YOR210W	YER183C	YPR180W
			YDR459C	YOR172W	YKL122C	YJR068W	YLR089C	YPL183W-A
			YFR046C	YLR254C	YOL002C	YBR087W	YNR061C	YPR120C
			YDR237W	YDR268W	YCR095C	YMR208W	YNR006W	YIL156W
			YBR274W	YJR138W	YDR359C	YPL153C	YDL017W	YOR057W
			YDR466W	YJR089W	YDR289C	YGR246C	YML061C	YBR202W
			YCL055W	YPL152W	YJR005W	YOR070C	YOL025W	YBR255W
			YBR276C	YDL213C	YDL141W	YNR032C-A	YDL212W	YFR005C
			YDR465C	YIR034C	YOR171C	YNL298W	YDR109C	YBR176W
			YDL142C	YPL119C	YBR086C	YPL118W	YNR028W	YDR100W
			YOL114C	YOR118W	YDR478W	YBR271W	YPL244C	YPR128C
			YCL056C	YOL022C	YIL108W	YBR056W-A	YER015W	YJL084C
			YJR133W	YBR132C	YOL007C	YJR036C	YJR039W	YOR245C
			YDR236C	YBR280C	YNL115C	YOR227W	YBR204C	YDR435C
			YNL295W	YMR220W	YDL115C	YDR425W	YDL154W	YDL146W
			YDR495C	YHR156C	YKR083C	YDR307W	YDR439W	YDR314C
			YPL194W	YER007W	YJL030W	YLR065C	YDL044C	YPR109W
			YAR002C-A	YAL016W	YDL058W	YPR019W	YML104C	YPL128C
			YDR190C	YBR261C	YDR007W	YDL207W	YGR221C	YNL180C
			YGR261C	YPL029W	YNL316C	YOL148C	YAL011W	YDR288W
			YHR028C	YER059W	YDL167C	YMR131C	YCL045C	YOL062C
			YGR276C	YIR008C	YKR036C	YPR186C	YMR215W	YPL139C
			YPL243W	YLR020C	YDR057W	YAL041W	YER123W	YIL159W
			YBL014C	YMR278W	YEL025C	YGR172C	YBR044C	YCR071C
			YIL140W	YNL253W	YPL158C	YOR147W	YDR452W	YCL039W
			YOR113W	YPL005W	YMR154C	YHR002W	YPL110C	YDR118W
			YBL035C	YDR082W	YNL262W	YKL173W	YCL057W	YIR025W
			YDR067C	YIL096C	YER101C	YJL071W	YMR156C	YER016W
			YDR068W	YKL075C	YMR281W	YDR179W-A	YOR079C	YDL219W
			YDL108W	YGL240W	YGR179C	YPL209C	YGL231C	YJL059W
			YBR258C	YPL096W	YDL211C	YDR252W	YAL010C	YDR531W
			YHR138C	YER143W	YNL159C	YNR063W	YOL042W	YPL097W
			YER104W	YDL239C	YBR004C	YKR021W	YBR097W	YPR189W
			YNL294C	YPL022W	YOR017W	YKR100C	YOR257W	YDL003W
			YHR171W	YOR069W	YLR021W	YDR139C	YKR088C	YDR140W
			YOL129W	YOL032W	YLR102C	YBL080C	YOL018C	YDR437W
			YLR010C	YBR244W	YOL094C	YDR016C	YJL003W	YPL123C
			YOL008W	YOR249C	YOL113W	YPL086C	YJL014W	YDR351W
			YJL031C	YER142C	YDR090C	YPR176C	YMR234W	YDL157C
			YDL098C	YMR130W	YMR204C	YNL261W	YAR018C	YDR265W
			YLR418C	YPL083C	YBL019W	YNL164C	YOR046C	YDR198C
			YDR292C	YPL007C	YDR421W	YGR199W	YFL025C	YPL020C
			YOL090W	YBL061C	YLR086W	YPR022C	YDR181C	YDR182W
			YCR020C-A	YLR242C	YNL291C	YHR107C	YEL056W	YIL091C
			YNR029C	YKR018C	YIL067C	YLR253W	YNR030W	YDL238C
			YLR419W	YML110C	YPR185W	YDR484W	YLR247C	YPR095C
			YLR069C	YLR084C	YDL145C	YNL127W	YLR440C	YPL202C
			YPL045W	YNR026C	YPR083W	YDR473C	YBR282W	YDR499W
			YER141W	YER173W	YBR200W	YGL252C	YLR082C	YOL056W
			YPL046C	YDL200C	YOR137C	YAL024C	YNL242W	YOR022C
			YAL031C	YER051W	YDL204W	YPL072W	YPR032W	YBR259W
			YCR094W	YDL112W	YPL164C	YPR175W	YLR106C	YNR031C
			YKR054C	YIL095W	YPR179C	YDR235W	YDR283C	YGR271W
			YMR162C	YNL102W	YDR141C	YMR218C	YCR095W-A	YER042W
			YLR152C	YER112W	YNL201C	YPR085C	YPL084W	YMR167W
			YLR271W	YFR041C	YDR197W	YDR191W	YNL219C	YDR303C
			YIL092W	YMR212C	YIL149C	YBR055C	YPR119W	YEL030W
			YLR067C	YDL240W	YIL144W	YPR141C	YBR281C	YLR114C
			YGR274C	YBR102C	YMR282C	YCL051W	YDR257C	YMR179W
			YOR093C	YMR259C	YBR140C	YOL089C	YJR035W	YAL002W
			YOL049W	YPR084W	YCR008W	YDR458C	YIL024C	YMR011W
			YIL038C	YLR382C	YBL023C	YKL105C	YGR227W	YAL027W
			YOL033W	YJR040W	YDL089W	YMR257C	YBR041W	YNL188W
			YDR182W-A	YOR018W	YLL004W	YLR240W	YPL070W	YJR152W
			YPL115C	YEL065W	YJR002W	YJL087C	YJL085W	YLL007C
			YPR091C	YOR047C	YDR346C	YPR071W	YML086C	YBR028C
			YKL108W	YLR034C	YBR111C	YMR238W	YIL147C	YPR164W
			YKL179C	YPL150W	YNL271C	YML109W	YLR398C	YDL028C
		10	YFL023W	YKR095W	YFL008W	YHR023W	YOL145C	YML111W
			YDR017C	YLR397C	YDR060W	YOR048C	YFR030W	YKL014C
			YEL061C	YDR464W	YPL019C	YKR024C	YMR189W	YJR092W
			YMR129W	YGR266W	YBL105C	YPL242C	YAL026C	YKR029C
			YER013W	YKL104C	YLR006C	YMR001C	YMR010W	YMR229C
			YDR089W	YMR231W	YPR018W	YDR219C	YLR115W	YPL023C
			YBR094W	YER032W	YJR134C	YML006C	YJR132W	YOR034C
			YFL041W	YER060W	YDR422C	YMR239C	YAR020C	YJR004C
			YDR221W	YBR141C	YMR188C	YFR022W	YOL137W	YFL026W
			YER111C	YML003W	YOR156C	YLR396C	YDR310C	YLR002C
			YBL067C	YLR430W	YDR180W	YLR450W	YDR301W	YHR131C
			YPR121W	YDR306C	YKL112W	YHR119W	YBR142W	YIL128W
			YFL004W	YFR040W	YPL141C	YJR042W	YNR069C	YPR105C
			YKL048C	YOL098C	YLR148W	YIL031W	YKL072W	YOL123W
			YML080W	YDL013W	YBL009W	YOR243C	YPL146C	YLR083C
			YML032C	YOR233W	YJL033W	YKL034W	YBL103C	YPL160W
			YER105C	YOR254C	YGR170W	YNL163C	YBL047C	YNL167C
			YFR006W	YKL047W	YMR012W	YER167W	YDL035C	YPR089W
			YDR312W	YDL116W
		11	YDR302W	YML036W	YLR451W	YDR266C	YNL212W	YHR158C
			YGL233W	YKR023W	YKL124W	YKL100C	YBR131W	YKR022C
			YNL137C	YGR163W	YPR020W	YPL064C	YER050C	YLR353W
			YLR427W	YHR110W	YLR268W	YPR045C	YOR213C	YKL088W
			YAL008W	YNL100W	YLR368W	YGL237C	YDR429C	YFR044C
			YFR045W	YIL145C	YMR255W	YDR201W	YBR287W	YOR125C
			YNL315C	YIL157C	YIL007C	YDR304C	YBL001C	YAL044C
			YOL112W	YOR126C	YNL214W	YCL035C	YBR046C	YFR042W
			YDR248C	YBR137W	YKL087C	YPR088C	YDR117C	YNL166C
			YDL155W	YDR270W	YBR026C	YLR005W	YDR311W	YNL224C
			YNR023W	YJL099W	YNL317W	YNL292W	YML095C	YHR159W
			YPL149W	YPL085W	YNL172W	YKL002W	YDL077C	YGR171C
			YIR024C	YKL011C	YER022W	YAL009W	YOL044W	YPR056W
			YNL236W	YKR019C	YGR181W	YOR252W	YER103W	YBR073W
			YER118C	YKL116C	YML076C	YAL034W-A	YPL100W	YPR081C
			YMR187C	YPL101W	YPL133C	YDR195W	YPL138C	YEL006W
			YHR132W-A	YPR143W	YML079W	YDR058C	YEL001C	YDL045C
			YKR017C	YOL063C	YNL272C	YOR038C	YHR155W	YAL017W
			YOL095C	YDL117W	YOL141W	YLR024C	YPL040C	YCR081W
			YDR514C	YDR520C	YBL051C	YOL076W	YER122C	YNL299W
			YML082W	YHR170W	YPR190C	YLR003C	YER006W
		12	YBR084W	YLR129W	YDR395W	YLR057W	YNL311C	YOL144W
			YER086W	YEL042W	YEL013W	YER008C	YNL256W	YPL043W
			YOL115W	YDR138W	YDL153C	YBL024W	YOR165W	YGR200C
			YPL215W	YBL056W	YKR071C	YLR033W	YML096W	YGL247W
			YCR090C	YDL121C	YKR055W	YOR002W	YPL176C	YPL151C
			YDR300C	YKL046C	YEL016C	YOL041C	YBR247C	YKL077W
			YCR035C	YPL001W	YNR027W	YOL130W	YOR112W	YFR038W
			YML097C	YHR166C	YDL156W	YBR243C	YOR004W	YLR443W
			YNL199C	YNL176C	YOR244W	YPL002C	YOL124C	YDR184C
			YHR108W
		13	YIL036W	YLR251W	YAL032C	YMR161W	YLR113W	YER076C
			YIL050W	YER053C	YPR131C	YBL087C	YBR048W	YDL027C
			YOR123C	YML074C	YNL300W	YPL148C	YER182W	YDR085C
			YDR539W	YBR169C	YDR358W	YNL160W	YKL073W	YBR203W
			YGR223C	YKR067W	YBR054W	YKL064W	YIR001C	YKL043W
			YPR017C	YGR180C	YOR230W	YPL155C	YBR238C	YDR011W
			YJL082W	YEL040W	YIL122W	YDL055C	YKL059C	YGR241C
			YMR241W	YER071C	YOR101W	YDR249C	YMR266W	YKL185W
			YHR157W	YOR209C	YPL169C	YDR213W	YMR002W	YOL064C
			YMR184W	YCR091W	YDR502C	YMR186W	YPR079W	YIL119C
		14	YDR528W	YGR245C	YNL238W	YLR376C	YIL104C	YOR221C
			YIL150C	YKL092C	YBR138C	YOR216C	YJL083W	YPL092W
			YNL215W	YLR085C	YBR270C	YOL066C	YML011C	YLR392C
			YNL136W	YBL097W	YBR278W	YNL158W
		15	YNL136W	YHR025W	YKR043C	YHR024C	YML022W	YBR025C
			YOL128C	YJR013W	YER023W	YIR009W	YLR090W	YOL125W
			YMR150C	YIL056W	YDR036C	YML114C	YBL082C	YPR167C
			YER128W	YOR238W	YFR047C	YLR266C	YER095W	YGR149W
			YOL004W	YNL181W	YLR103C	YBR295W	YER091C	YPL066W
			YDL042C	YMR168C	YIR023W	YPL030W	YBR222C	YKR027W
			YLR383W	YGL228W	YDR176W	YOL071W	YMR158W	YLR038C
			YHR101C	YPR094W	YOR103C	YIL008W	YOR278W	YLR147C
			YLR243W	YER009W	YHR036W	YGL248W	YER070W	YLR420W
			YDR245W	YIL161W	YKL008C	YMR200W	YLR146C	YDR045C
			YDR281C	YOR258W	YPL051W	YML019W	YBL068W	YFL028C
			YDR354W	YJR111C	YLR107W	YEL029C	YJR032W	YFR039C
			YJR006W	YJL036W	YDR480W	YIR021W	YKL113C	YDR088C
			YBR072W	YBL091C	YKL194C	YEL005C	YDR532C	YMR006C
			YJR044C	YOR066W	YPL144W	YML081C-A	YIL049W	YBR159W
			YKL058W	YGR275W	YIL152W	YDL100C	YNL314W	YPR082C
			YIL023C	YIL022W	YIL005W	YHR133C	YDR489W	YBR024W
			YCR075C	YHR100C	YOR279C	YDL160C-A	YDL132W	YDR229W
			YNR032W	YBR257W	YMR157C	YGR208W	YPR028W	YDL233W
			YGR257C	YDR348C	YGR165W	YBR120C	YPR060C	YFL013C
			YLR393W	YKR004C	YEL018W	YDL177C	YDR056C	YFR021W
			YKR026C	YIR007W	YPL099C	YML077W	YER144C	YBR085C-A
			YLR361C	YLR362W	YBL102W	YDL059C	YIL002W-A	YBR058C-A
			YBR192W	YAR019C	YOR253W	YGR206W	YCL002C	YGR215W
			YBR095C	YIL039W	YKL106W	YOR150W	YPR178W	YDR272W
			YCL001W	YNR024W	YLR016C	YHR109W	YPL129W	YJR099W
			YMR253C	YMR256C	YDL065C	YOR039W	YML020W	YHR128W
			YDR083W	YPL140C	YEL052W	YPL191C	YGR207C	YDR468C
			YDR308C	YOR037W	YKR087C	YDL018C	YPL225W	YPL124W
			YER148W	YBL010C	YPR070W	YBR273C	YOL043C	YOL014W
			YDL099W	YOR174W	YMR134W	YOR256C	YER014W	YDR286C
			YGR212W	YER087W	YHR038W	YBR228W	YDR460W	YOR280C
			YML005W	YNL108C	YKL114C	YDR163W	YBL090W	YBR264C
			YGR237C	YMR140W	YHR165C	YPL167C	YPL166W	YIL048W
			YIL097W	YBR111W-A	YPR073C	YFL007W	YDR434W	YBR272C
			YCR054C	YNL211C	YPL193W	YKL049C	YDR469W	YMR228W
			YPR025C	YLR241W	YER107C	YNR022C	YKL174C	YCR028C-A
			YPL254W	YHR118C	YBL089W	YER099C	YER100W	YLR015W
			YML060W	YOL100W	YLR011W	YML050W	YBL036C	YOL080C
			YDL107W	YOR074C	YPL173W	YOR016C	YBR185C	YOR148C
			YKR035W-A	YDL168W	YBL063W	YDR485C	YBL052C	YPR072W
			YOL023W	YML065W	YOR058C	YLR260W	YPR029C	YPL071C
			YLR239C	YBR275C	YKR078W	YBR156C	YCL061C	YLR014C
			YDL176W	YHR154W	YPL125W	YGR196C	YDR356W	YOR127W
			YBR225W	YER172C	YNL320W	YOL003C	YOL017W	YOR155C
			YDR363W	YAR003W	YPL236C	YPL103C	YOL069W	YBL018C
			YDL232W	YMR155W	YPL096C-A	YMR125W	YIL001W	YDR196C
			YCL047C	YMR153W	YBR217W	YOR115C	YJR052W	YKL171W
			YER069W	YBL074C	YDR479C	YHR111W	YBL060W	YDL106C
			YNL293W	YPL235W	YMR216C	YMR217W	YKL009W	YHR026W
			YIL110W	YLR145W	YCL059C	YER149C	YNL288W	YPL112C
			YBR221C	YKL099C	YOR085W
		16	YLR077W	YBR195C	YIL040W	YML112W	YBR256C	YKL063C
			YCL050C	YOR060C	YCL031C	YPR110C	YCR053W	YER041W
			YPL069C	YMR269W	YHR017W	YER052C	YPL189C-A	YNL111C
			YPR165W	YOL054W	YOR007C	YKL096W	YIL003W	YDL054C
			YGR193C	YNL290W	YOL097C	YPR075C	YAL012W	YOL147C
			YDL084W	YDR173C	YHR152W	YOR078W	YBR152W	YMR132C
			YLR363W-A	YBR096W	YLR395C	YDR361C	YGR178C	YNL232W
			YBR291C	YKL120W	YHR029C	YAL025C	YGR282C	YLR259C
			YCR076C	YPL039W	YML087C	YGR155W	YGR211W	YHR169W
			YOL010W	YPL210C	YKL184W	YIL131C	YDR212W	YDR448W
			YLR372W	YLR387C	YBR279W	YDL203C	YBR084C-A	YMR242C
			YFL044C	YDR246W	YOR040W	YPR051W	YIL148W	YNL302C
			YLR061W	YCR068W	YJR112W-A	YLR351C	YPR171W	YLR105C
			YDR454C	YOR051C	YKR016W	YJL073W	YOL117W	YDR185C
			YLR404W	YPR133C	YDL198C	YCL049C	YCR004C	YDR287W
			YJR096W	YKL119C	YGL242C	YBL039W-B	YHR147C	YPR134W
			YOL009C	YOR021C	YPL132W	YKL172W	YJR007W	YLR050C
			YDR538W	YER005W	YJR050W	YCR024C	YCR044C	YBR160W
			YHR047C	YBR123C	YKL069W	YMR258C	YDR005C	YML068W
			YHR003C	YCL038C	YPR140W	YGR195W	YMR178W	YPR004C
			YKL033W-A	YDL150W	YDL043C	YPR163C	YDR280W	YML106W
			YOL146W	YCR002C	YER127W	YBR036C	YHR103W	YDR293C
			YGR169C-A	YML056C	YER119C	YDL202W	YHR128W	YPL198W
			YDR204W	YPL107W	YDL033C	YOL028C	YDR436W	YOR052C
			YPL159C	YIL158W	YDL192W	YPL053C	YIL113W	YNL183C
			YOR232W	YBR039W	YDR353W	YCR043C	YER126C	YNR034W
			YOL139C	YOL140W	YCR036W	YMR240C	YDL005C	YDL004W
			YML001W	YGR205W	YOR089C	YOR223W	YLR132C	YDR160W
			YDR251W	YAL053W	YIL125W	YOR219C	YOL016C	YDL113C
			YDR508C	YBR139W	YDR244W	YOR138C	YAR042W	YDL195W
			YBR233W	YHR132C	YDL205C	YDR003W	YBR237W	YCR023C
			YAL056W	YBR170C	YML130C	YPR133W-A	YBR003W	YPL168W
			YCR034W	YHR150W	YOR197W	YDR111C	YHR039C	YDL002C
			YHR163W	YDR347W	YJL097W	YMR233W	YAL055W	YDR116C
			YML064C	YBR101C	YPL199C	YOL019W	YER174C	YKR077W
			YDR313C	YBR001C	YFR014C	YAL001C	YAR002W	YBR246W
			YDR084C	YNL099C	YMR190C	YNL161W	YBL050W	YBL057C
			YPR107C	YOR020C	YDR255C	YLR454W	YKR062W	YKL010C
			YKR098C	YPL196W	YER080W	YBL037W	YKL012W	YNL139C
			YLR357W	YKL057C	YDL148C	YOR081C	YKR008W	YEL038W
			YDR412W	YER178W	YOR035C	YGR220C	YER061C	YOR229W
			YPL104W	YBL034C	YDR065W	YGR252W	YPL172C	YLR142W
			YDL134C	YHR140W	YDR061W	YNL223W	YPL074W	YML062C
			YKL001C	YDL090C	YBR058C	YJR137C	YIL151C	YBR121C
			YGR281W	YOR250C	YKR096W	YGR238C	YLR098C	YPL015C
			YNL275W	YER078C	YLR047C	YER068W	YPL145C	YKL181W
			YEL023C	YPR031W	YEL031W	YBR057C	YDR142C	YDR159W
			YFR031C	YDR006C	YDL234C	YFL029C	YBR205W	YLR453C
			YBL069W	YNR015W	YDL053C	YGR267C	YPL253C	YNL142W
			YDR228C	YAR015W	YDR477W	YIL044C	YDR247W	YNL138W
			YKL193C	YDR494W	YNL241C	YBR034C	YPL042C	YER063W
			YNL216W	YDL060W
		17	YOR206W	YOR205C	YDR101C	YPR104C	YOR195W	YDR206W
			YPR112C	YPL012W	YDL031W	YPR024W	YKR028W	YDL190C
			YOR270C	YDR052C	YKR002W	YMR144W	YPR023C	YKR099W
			YFR002W	YPL190C	YIL075C	YPR161C	YER114C	YLR399C
			YOR231W	YML007W	YGR198W	YDR127W	YIL074C	YBR248C
			YDR404C	YDR486C	YLR026C	YBR143C	YMR197C	YNL106C
			YLR250W	YKR063C	YDR062W	YOR275C	YIL027C	YOL015W
			YLR360W	YEL064C	YLR093C	YOR061W	YBR125C	YLR138W
			YDR168W	YMR223W	YBR166C	YPL047W	YIL035C	YOR196C
			YGL246C	YNL123W	YLL008W	YJL025W	YJR046W	YBL071W-A
			YDL166C	YLR027C	YPL239W	YNL251C	YIR031C	YDL063C
			YIL164C	YNL182C	YPL126W	YER090W	YOR108W	YPR145W
			YOR260W	YIL118W	YIL117C	YBR249C	YDR143C	YIR032C
			YDR151C	YDL235C	YDL159W	YDL171C	YLR441C	YDR152W
			YNL206C	YPR144C	YBR088C	YLR363C	YER125W	YNL280C
			YNL258C	YBR133C	YLR023C	YPL231W	YNL217W	YGR210C
			YDR492W	YJR139C	YGR197C	YLR264W	YHR019C	YDR430C
			YBR283C	YOR158W	YDL015C	YLR373C	YNR013C	YOR140W
			YKL005C	YGR222W	YLR262C	YEL054C	YDR500C	YDL136W
			YDR064W	YHR141C	YMR194W	YPR043W	YMR230W	YDL191W
			YBR030W	YAL003W	YNL321W	YOL021C	YNL121C	YDR207C
			YDR397C	YPL032C	YKL006C-A	YNL307C	YNL189W	YKL175W
			YNL162W	YML024W
		18	YPR034W	YEL053C	YMR198W	YMR166C	YDR051C	YDR273W
			YIL002C	YKL121W	YLR359W	YKL078W	YDR362C	YEL004W
			YMR158C-A	YDL093W	YDR205W	YEL015W	YMR213W	YOL013C
			YDR113C	YOL001W	YLR001C	YLL001W	YDR049W	YLR127C
			YML023C	YOR023C	YOR025W
		19	YDL133W	YOL126C	YDR046C	YPL240C	YIR026C	YNR016C
			YMR251W-A	YIL047C	YBL011W	YIR012W	YIR011C	YMR264W
			YKR006C	YHR106W	YPL224C	YLR433C	YLR414C	YGR235C
			YCR083W	YPR086W	YLR068W	YPR009W	YKL003C	YKL168C
			YBR288C	YNL165W
		20	YDR227W	YPL003W	YML051W	YDL045W-A	YDR069C	YDR161W
			YDL111C	YDR357C	YLR133W	YML127W	YHR017W	YDR202C
			YDR518W	YML057W	YFR003C	YFR004W	YKL094W	YHR105W
			YKR070W	YPR173C	YJR082C	YDR511W	YDR001C	YML128C
			YNL112W
		21	YOR054C	YGR284C	YER075C	YDR123C	YDL066W	YDR400W
			YIL109C	YGL250W	YIL105C	YGR240C	YHR113W	YPL004C
			YDR453C
		22	YLR432W	YNL116W	YKL191W	YBR112C	YGR191W	YLR246W
			YDR246W-A	YGL257C	YLR417W	YER081W	YER180C-A	YMR246W
			YKL110C	YMR243C	YBR198C	YAL035W	YLR409C	YDR264C
			YHR048W	YBL042C	YOR027W	YDR398W	YPR101W	YDL135C
		23	YLR151C	YNL191W	YBR070C	YER065C	YER073W	YGR156W
			YKL183W	YBR231C	YBR220C	YOL119C	YNL229C	YGR184C
			YDL030W	YPL161C	YMR193W	YNL132W	YLR442C	YMR261C
			YNL221C	YCR033W	YDR498C	YOR226C	YBR130C	YDL130W-A
			YKL029C	YLR249W	YPL204W	YBR114W	YPL250C
		24	YLR059C	YNL255C	YLR385C	YCL033C	YFL014W	YNL113W
			YPR036W-A	YBR092C	YOR012W	YHR040W	YFR037C	YCR047C
			YKR045C	YER034W	YNL254C	YCL008C	YLR245C	YDL139C
		25	YJR064W	YLR244C	YCL005W	YPR063C	YOR095C	YDR449C
			YDR298C	YBR155W	YEL062W	YLR448W	YKL040C	YBR008C
			YBR015C	YBR163W	YCR030C	YOR272W	YGL236C	YOR271C
			YBR035C	YCR087C-A	YAL021C	YOR014W	YKR074W	YDR475C
			YAL040C	YKL035W	YPR181C	YBL058W	YCL011C	YHR161C
			YHR162W	YBL055C	YIL134W	YOR163W	YAL033W	YOR111W
			YJR015W	YDR481C	YBL054W	YEL058W	YPL216W	YMR221C
			YLR386W	YBL017C	YLR064W	YLR100W	YOR104W	YDR164C
			YMR147W	YAL047C	YAL015C	YER093C-A	YBR263W	YAL044W-A
			YNL309W	YNL151C	YDR456W	YIL076W	YCR032W	YPL183C
			YOR119C	YKR079C	YDR515W	YOR211C	YPL184C	YMR268C
			YPR068C	YDL199C	YCL004W	YPL109C	YBR260C	YER109C
			YHR114W	YLR117C	YLR263W	YHL003C	YLR139C	YCR059C
			YER155C	YDR416W	YOL077C	YOR145C	YBR127C
		26	YLR389C	YIL046W	YMR194C-A	YLR352W	YOR222W	YML119W
			YOR033C	YOR106W	YDL104C	YJL019W	YCL030C	YJR010W
			YOR056C	YOL111C	YDR527W	YBL091C-A	YKL038W	YNL306W
			YLR052W	YML098W	YCL034W	YBR189W	YPL063W	YPR193C
			YMR146C	YBR265W	YNL301C	YDL165W	YIL042C	YAL014C
			YOL133W	YBR253W	YMR263W	YHR175W-A	YER030W	YOL077W-A
			YER029C	YER110C	YDR530C	YBR254C	YMR274C	YOR109W
			YJR131W	YBR043C	YIL070C	YBR187W	YNL107W	YPR147C
			YDR055W	YBR103W	YKR025W	YBR188C	YOL093W	YDR297W
			YNL152W	YDR059C	YNL252C	YMR211W	YHR046C	YBR104W
			YPL076W	YOR120W	YER175C	YNL193W	YOL065C	YJR084W
			YER031C	YER028C	YNL187W	YER056C	YLR141W
		27	YLR348C	YEL044W	YMR244C-A	YJR115W	YPL024W	YPL137C
			YJR061W	YDR216W	YLR237W	YNL144C	YBL015W	YAL061W
			YCL037C	YPL094C	YDR188W	YHR117W	YDL147W	YDL095W
			YOL067C	YDL123W	YDR524C-B	YIL053W	YER146W	YOL026C
			YNL259C	YKR095W-A	YNL138W-A	YPR100W	YDL133C-A
		28	YDR487C	YHL002W	YGR232W	YPL154C	YMR160W	YNL177C
			YPL134C	YFL046W	YDL216C	YBR233W-A	YPR188C	YDR115W
			YNL222W	YDR179C	YDR488C	YPR168W	YGR263C	YML021C
			YLR135W	YDR409W	YBR194W	YNL231C	YER054C	YER004W
			YDL119C	YDL197C	YNL310C	YCR079W	YLR429W	YKR020W
			YLR426W	YDL161W	YPR067W	YKR003W	YNL263C	YDL217C
			YNL218W	YDR126W	YDR222W	YDR345C	YFL016C	YNL134C
			YOR097C	YFL042C	YJR045C	YCR061W	YEL039C	YBR006W
		29	YOR107W	YDR169C	YJL016W	YNL169C	YNL268W	YDL025C
			YDR054C	YDR186C	YPL222W	YAL020C	YKR066C	YPL181W
			YPL028W	YMR152W	YHR183W
		30	YMR214W	YJR121W	YAL013W	YPL055C	YGR253C	YCR082W
			YNL135C	YPL013C	YGL244W	YBL095W	YBR290W	YNL185C
			YOR036W	YCR003W	YKR085C	YER094C	YLR104W	YBR002C
			YDR177W	YCL044C	YDL087C	YIR035C	YEL037C	YIL034C
			YGR167W	YKL170W	YNL213C	YLR370C	YLR079W	YKL091C
			YML004C	YML009C	YPL087W	YPL098C	YMR252C	YPL246C
			YJR070C	YCR046C	YKL192C	YCL058W-A	YBR262C	YDL067C
			YNL104C	YJR075W	YAL049C	YBL029W	YKR076W	YGR248W
			YER053C-A
		31	YBL066C	YPR184W	YLR439W	YKR048C	YIL153W	YPR037C
			YCR052W	YCR077C	YPR040W	YCL032W	YPL245W	YAL036C
			YNL281W	YOR006C	YDR529C	YIL142W	YFL045C	YER120W
			YAL019W	YMR275C	YDR124W	YBR199W	YKL074C	YER152C
			YBR136W	YHR011W	YJL062W	YIL155C	YDL126C	YER154W
			YPR114W	YBR175W	YMR180C	YMR225C	YDL097C
		32	YFR008W	YOR152C	YKL126W	YOR042W	YFR051C	YPL221W
			YLR407W	YDL072C	YPL219W	YMR142C	YER020W
		33	YBR066C	YBR069C	YBR067C
		34	YOL110W	YPR149W	YGR244C	YDL174C	YPL014W	YKR075C
			YFR053C	YPR013C	YPL163C	YER150W	YOR228C	YKL093W
			YHR112C	YGR255C	YMR205C	YBR016W	YIL136W	YNL274C
			YOR247W	YPR065W	YNL305C	YOL012C	YPL229W	YML008C
			YPL057C	YCR065W	YOR273C	YIL087C	YER044C	YDR275W
			YHR016C	YNR034W-A	YMR195W	YGR247W	YBR005W	YBR053C
			YKL095W	YNL173C	YPR148C	YPR129W	YML113W	YPL038W
			YPR174C	YPL078C	YMR149W	YBL041W	YKR007W	YAL046C
			YEL017C-A	YOL052C-A	YLR070C	YPR093C	YJR008W	YFR049W
			YBL078C	YLR270W	YDR513W	YLR421C	YPR172W	YOR220W
			YHR104W	YNL200C	YOR215C	YGR209C	YKR065C	YKL117W
			YDR519W	YDR284C	YPR154W	YER079W	YJL066C	YDR148C
			YIL045W	YIL077C	YOL073C	YDL078C	YJL062W-A	YDL086W
			YPR005C	YJL088W	YBR183W	YLR099C	YDR155C	YDL048C
			YML058W	YDR070C	YGR243W	YDL022W	YOR173W	YDR533C
			YGR286C	YDR277C	YBR214W	YPL247C	YAL023C	YPL049C
			YBR126C	YNR014W	YJL026W	YAL060W	YOL011W	YDR259C
			YOR032C	YAL034C	YBL064C	YFR033C	YML030W	YHR049W
			YJR048W	YNL239W	YFR017C	YDR411C	YOL109W	YDR517W
			YOR063W	YPR183W	YFL031W	YDR432W	YFL038C	YHR008C
			YLR375W	YBR269C	YLR356W	YMR226C	YIL065C	YAL038W
			YIL033C	YLR390W-A	YDL046W	YKR049C	YER153C	YML028W
			YLR109W	YPL131W	YKR046C	YEL036C	YER177W	YOR065W
			YBR071W	YPL127C	YML012W	YBL030C	YEL024W	YPL135W
			YER062C	YKL085W	YDL110C	YKL056C	YDR226W	YGR268C
			YNL208W	YNR036C	YPL048W	YCR012W	YLR354C	YDR050C
			YOR167C	YDL081C	YDL208W	YJR063W	YCR051W	YOL086W-A
			YER019C-A	YMR222C	YLR149C	YML100W	YPL111W	YDR497C
			YCL043C	YER037W	YDR233C	YLR075W	YBR162C	YJR123W
			YDR408C	YNL190W	YDL125C	YDL124W	YNL149C	YDL128W
			YHL006C	YBR230W-A	YML101C	YBR197C	YNL148C	YHR174W
			YDR462W	YOR224C	YDR482C	YPR052C	YEL026W	YDL160C
			YFR050C	YIL135C	YEL017W	YNL322C	YMR203W	YMR143W
			YGR157W	YDR470C	YBR218C	YOL120C	YDR501W	YDL130W
			YDR399W	YDR234W	YOR099W	YER036C	YBL029C-A	YMR135C
			YGR203W	YOL020W	YFR031C-A	YLR121C	YLR040C	YDR231C
			YDR232W	YLR044C	YER145C	YNL289W	YBR037C	YMR183C
			YKL166C	YAL022C	YML031W	YNR018W	YDL138W	YDR002W
			YDL052C	YLR137W	YLR130C	YLR091W	YPL081W	YNL178W
			YOR236W	YBR122C	YBR268W	YBR135W	YPR113W	YBL038W
			YOR157C	YMR182W-A	YOL031C	YLR120C	YEL046C	YDR214W
			YOR246C	YBR286W	YDR178W	YBL045C	YNL230C	YDR276C
			YPL170W	YAL007C	YGR202C	YLR153C	YBL033C	YCR073W-A
			YBL043W	YBR151W	YDL127W	YML063W	YBR196C	YKL060C
			YBR162W-A	YKL180W	YDR174W	YEL034W	YLR094C	YBL093C
			YOR064C	YGR254W	YPR035W	YLR406C	YOR092W	YOR096W
			YOR274W	YHR001W	YBR105C	YFR001W	YBR093C	YLR401C
		35	YLR403W	YLR048W	YPR132W	YER156C	YFL039C	YFR036W
			YDR510W	YPR036W	YGR262C	YML125C	YOR276W	YDL120W
			YDL085C-A	YDR493W	YMR262W	YKL013C	YER058W	YDL057W
			YDR167W	YLR125W	YLR056W	YPL088W	YBL028C	YDL047W
			YFL022C	YBR191W	YLR055C	YCR024C-A	YDR047W	YBR157C
			YNL220W	YER043C	YBR068C	YGL253W	YGR285C	YPL026C
			YER064C	YDR258C	YOR116C	YML103C
		36	YCL063W	YER169W	YAL029C	YDR103W	YBR038W	YIL107C
			YML034W	YNR067C	YOR001W	YOR136W	YDL170W	YPL180W
			YJL080C	YDR496C	YPR042C	YMR171C	YML035C	YPL203W
			YDR189W	YDR075W	YDR524C	YNL278W	YOL136C	YER184C
			YCR092C	YOL045W	YPL106C	YPL116W	YBR177C	YPL117C
			YHR149C	YJR093C	YLR019W	YGR154C	YFL034C-A	YDR490C
			YKL024C	YBR059C	YDL231C
		37	YLR099W-A	YBR009C	YBR010W	YLR150W	YCR060W	YOL038W
			YPR182W	YIL154C	YCL009C	YPL233W	YKL096W-A	YLR154C
			YDR225W	YPL252C	YPL037C	YMR236W	YDR476C	YBL021C
			YOL005C	YOR091W	YBL006C	YBR173C	YOL039W	YDR418W
		38	YJR074W	YCL042W	YBR230C	YJR094W-A	YKL084W	YHR032W
			YHR034C	YBR181C	YER074W	YER176W	YFR034C	YML029W
			YPR152C	YAL051W	YPL162C	YDR071C	YCR063W	YFR018C
			YDL105W	YLR234W	YAL048C	YBR213W	YML014W	YDL109C
			YMR227C	YCL010C	YLR110C	YKL055C	YDR009W	YMR148W
			YBL013W	YNL282W	YPR191W
		39	YJR074W	YCL042W	YBR230C	YJR094W-A	YKL084W	YHR032W
			YHR034C	YBR181C	YER074W	YER176W	YFR034C	YML029W
			YPR152C	YAL051W	YPL162C	YDR071C	YCR063W	YFR018C
			YDL105W	YLR234W	YAL048C	YBR213W	YML014W	YDL109C
			YMR227C	YCL010C	YLR110C	YKL055C	YDR009W	YMR148W
			YBL013W	YNL282W	YPR191W
		40	YKL098W	YHR172W	YOL038C-A	YKR094C	YDR158W	YDR224C
			YNL103W	YMR277W	YBL008W	YOL006C	YBL022C	YMR237W
			YBR172C	YBL020W	YOR166C	YLR350W	YGL234W	YOL036W
			YOL027C	YPL234C	YIL094C	YBR207W	YER082C	YPL093W
			YCL036W	YMR235C	YNL207W	YHR115C	YDL144C
		41	YAL039C	YDR260C	YJR060W	YDR405W	YDL243C	YGR249W
			YHL001W	YJR014W	YGR250C	YKL006W	YBR145W
		42	YIL121W	YCL064C	YGR234W	YLR413W
		43	YLR095C	YIL126W	YPR010C	YHR135C	YPR055W	YAL043C
			YHR027C	YBR049C	YAL042W	YML102W	YFL036W	YKR081C
			YER039C-A	YKR082W	YFL048C	YER040W	YKL125W	YEL055C
			YOR151C	YFL047W	YOR234C	YKL039W	YDR296W	YGR183C
			YAL028W	YOR262W	YGR158C	YKR030W	YHR151C	YBR236C
			YDL175C	YOL048C	YDR427W	YBR193C	YPR108W	YPL228W
			YDR192C	YMR005W	YPL214C	YPL213W	YOL088C	YDR254W
			YER002W	YBR129C	YDL092W	YGR229C	YER168C	YIL127C
			YNR035C	YBR284W	YOR098C	YFL037W	YHL006C	YOR168W
			YPL212C	YPL211W	YDL209C	YBL032W	YEL027W	YKL016C
			YEL063C	YNL118C	YKL015W	YIR033W	YKR089C

## Sheet: RMminusYJM
		Cluster	Gene names
		1	YFL026W	YGR234W	YFL027C	YDR232W	YBR067C	YKL120W
			YEL007W	YNL124W
		2	YJR074W	YCL042W	YER152C	YIL155C	YCR077C
		3	YDR481C	YNL207W	YMR235C	YMR237W	YAL019W	YMR277W
			YBL022C	YBL008W	YBL020W	YCR052W	YAL043C	YAL021C
			YDR475C	YAL014C	YKR048C	YDR517W	YIL109C	YDL095W
			YDR497C	YJR045C	YLR399C	YAL040C	YPR181C	YLR429W
			YAL023C	YMR008C	YOL006C	YLR100W	YNL241C	YEL037C
			YLR099C	YIL042C	YER154W	YAR042W	YMR275C	YCL033C
			YCL008C	YCR075W-A	YJR112W-A	YHR040W	YOL086W-A
		4	YFR034C	YFR018C	YBR133C	YFL039C	YDR009W	YFL044C
			YHR032W	YER176W	YML014W	YLR423C	YBR230C	YDL087C
		5	YNR036C	YJL066C	YLR099W-A	YLR093C	YBR182C	YER065C
			YER186C	YHR016C	YNL148C	YNR016C
		6	YPL231W	YPL222W	YKL182W	YDL231C	YDR007W	YIL093C
			YER103W	YDR164C	YKL088W	YDL090C	YBR072W	YBR169C
			YNL121C	YDR311W	YHR131C	YBR084W	YHR132C	YML086C
			YEL030W	YLR409C	YEL042W	YIL067C	YDR272W	YBR276C
			YDL028C	YIL091C	YML111W	YDR206W	YJL084C	YBR140C
			YDR363W	YHR158C	YGR196C	YER032W	YPL226W	YKR021W
			YCL051W	YPR023C	YHR165C	YBR255W	YML082W	YOR172W
			YML020W	YNL183C	YPL160W	YDR359C	YOR119C	YPR161C
			YKL046C	YNL212W	YIL048W	YDL116W	YOR116C	YGR281W
			YNL233W	YDR443C	YIL137C	YKR084C	YPR031W	YEL023C
			YHR120W	YNL102W	YKL034W	YER008C	YKR031C	YFR031C
			YER110C	YAL002W	YBL008W	YJR040W	YDR421W	YBL009W
			YIL112W	YBR179C	YKR064W	YOL004W	YER047C	YFR040W
			YFL036W	YER125W	YLR247C	YPL085W	YDR264C	YMR012W
			YCR093W	YPL040C	YER013W	YMR129W	YML072C	YPL082C
			YLR386W	YNL161W	YBL080C	YDR189W	YOR275C	YLR138W
			YOR231W	YNL139C	YER172C	YGL238W	YPL207W	YLR389C
			YCL030C	YOL011W	YLR413W	YIR033W	YIL075C	YHR027C
			YBR112C	YDR490C	YNL243W	YBL011W	YLR249W	YAL053W
			YML100W	YLR095C	YDL195W	YDR267C	YMR189W	YPL029W
			YPL058C	YOR070C	YML109W	YIR008C	YOR069W	YAL029C
			YHR155W	YLR382C	YBR295W	YDL056W	YBL105C	YOL098C
			YPR175W	YDR310C	YPR024W	YEL031W
		7	YFR008W	YBR039W	YLR447C	YEL027W	YDR416W	YDL080C
			YMR194C-A	YOR107W	YKL098W	YMR146C	YGR239C	YJR129C
			YNL142W	YPL249C	YEL053C	YOR109W	YKL176C	YER080W
			YPR079W	YPL132W	YDR185C	YER057C	YBR103W	YNL173C
			YOR033C	YDR273W	YKR058W	YGR250C	YER054C	YJR063W
			YPR010C	YOR168W	YBL017C	YER081W	YFL034W	YDR119W
			YBL055C	YPL109C	YFR009W	YLR263W	YEL054C	YDR418W
			YJR005W	YCR030C	YOL021C	YML007W	YNL288W	YOR048C
			YLR002C	YER182W	YDR127W	YFL008W	YOR211C	YDR060W
			YNL141W	YMR131C	YDL060W	YLR452C	YPL183C	YBR142W
			YNL163C	YPL217C	YMR229C	YBR009C
		8	YDL125C	YDL124W	YJL036W	YLR104W	YMR184W	YDR519W
			YPR052C	YPR172W	YIL087C	YFL017C	YHR162W	YBR002C
			YDR177W	YPR103W	YJR004C	YOL109W	YNL149C	YNL190W
			YMR195W	YDR524C-B	YBL029W	YOL014W	YIL113W	YIL119C
			YOR173W	YFR033C	YLR356W	YNL144C	YEL009C	YPL135W
			YEL034W	YNL239W	YKL175W	YBL029C-A	YPL024W
		9	YMR135C	YLR151C	YNL103W	YPL221W	YBL045C	YLR152C
			YOL116W	YBR181C	YBR015C
		10	YJR094W-A	YOR234C	YIL052C	YBL087C	YLR048W	YDL075W
			YML026C	YMR143W	YGR214W	YOR096W	YLR406C	YLR435W
			YDR126W	YMR230W	YBR048W	YEL026W	YIL148W	YPL198W
			YNL162W-A	YPR043W	YPL079W	YMR194W	YLR061W	YDR500C
			YDL133C-A	YDR225W	YPR132W	YKL180W	YHL001W	YOL120C
			YKL006W	YDL130W	YBR189W	YPL081W	YNL104C	YLR448W
			YBL027W	YFR031C-A	YNL162W	YML024W	YDL136W	YNL302C
			YDL191W	YDL082W	YKR094C	YER074W	YBR191W	YOL127W
			YMR142C	YBR084C-A	YMR242C	YHR141C	YDR064W	YOR167C
		11	YLR262C-A	YOL039W	YDL081C	YIL053W	YPL233W	YBL013W
			YLR351C	YLR090W	YER019C-A	YCR075C	YOR126C	YBR010W
			YPR035W	YNL305C	YCL057C-A	YKL192C	YBR071W	YNL135C
			YBR173C	YOL012C	YHL006C	YOR045W	YKL167C	YOR150W
			YER072W	YGR182C
		12	YLR370C	YMR197C	YCR003W	YDR425W	YLR146C	YMR156C
			YMR158W	YOR159C	YLR147C	YGL231C	YCL001W	YCR020C-A
			YDR363W-A	YPR133W-A	YNL213C	YPR143W	YOR236W	YML063W
			YIL134W	YPR131C	YMR003W	YPL156C	YBR120C	YIL071C
			YIL161W	YML019W	YOL069W	YLR102C	YBR193C	YDL045W-A
			YDR002W	YBR151W	YDR249C	YDR224C	YBL002W	YLR018C
			YER018C	YML010W	YML031W	YDR238C	YML032C	YLR006C
			YBR170C	YFL047W	YMR190C	YBR171W	YNL295W	YOR196C
			YLL008W	YDR216W	YNL278W	YER144C	YOL027C	YOR140W
			YBR205W	YGL240W	YDL216C	YNL275W	YKR019C	YDL164C
			YBL057C	YOR061W	YLR085C	YDR087C	YER009W	YDR202C
			YMR180C	YPL161C	YGR276C	YPR083W	YHR119W	YDR162C
			YHR026W	YMR168C	YHR105W	YHR106W	YHR114W	YGR267C
			YLR414C	YIL076W	YAL049C	YFR046C	YBR204C	YDR435C
			YGR222W	YNL107W	YDR489W	YIL043C	YCR081W	YLR427W
			YJR066W	YKL038W	YOL111C	YAL028W	YOR054C	YDR477W
			YJL062W	YBR136W	YBR270C	YAL044W-A	YBR263W	YLR139C
			YCR059C	YEL043W	YBR214W	YOR014W	YDL088C	YPR173C
			YBR260C	YCL032W	YLR348C	YCR079W	YCL011C	YPR040W
			YAL015C	YAL035W	YGL234W	YNR015W	YAL011W	YHR034C
			YDL173W	YNL254C	YEL032W	YLR132C	YLR422W
		13	YDR153C	YAL033W	YDR436W	YJR075W	YMR183C	YHR115C
			YML101C	YCL044C	YER119C	YFR051C	YCL037C	YDR432W
			YOR138C	YER116C	YPL055C	YAL007C	YDR178W	YCL040W
			YIL142W	YDR460W	YML057W	YBR130C	YBR286W	YOL031C
			YDL147W	YOR099W	YLR113W	YBL033C	YDL022W	YLR055C
			YCR084C	YCR088W	YGR204W	YBR218C	YPL137C	YML075C
			YKL191W	YDR234W	YBR158W	YBL076C	YHR017W	YMR186W
			YDL208W	YLR385C	YKL096W-A	YPL189C-A	YIL003W	YKR095W-A
			YJR060W	YOL135C	YER073W	YBL071W-A	YNL113W	YDR260C
			YBR256C	YKL096W	YHR019C	YOR271C	YBL054W	YAL036C
			YDL014W	YOL126C	YLR120C	YEL047C	YPR121W	YPR145W
			YOL007C	YPL163C	YBR066C	YLR420W	YDR528W	YGR286C
			YKL043W	YDL168W	YOL019W	YOR161C	YMR182C	YIL056W
			YNL255C	YBR035C	YDL202W	YDR394W	YDR186C	YOR226C
			YLR056W	YDR451C	YHR127W	YML027W	YHL002W	YPR191W
			YDL070W	YDL160C	YOR254C	YFR014C	YOL070C	YLR133W
			YDL055C	YDR297W	YMR182W-A	YER021W	YDL193W	YHR112C
			YML130C	YBL032W	YGR244C	YDL084W	YNL169C	YER093C-A
			YDL205C	YDL161W	YML004C	YKL035W	YNL309W	YDL143W
			YBL043W	YNL153C	YGR252W	YOL030W	YFR053C	YPL106C
			YGL253W	YLR259C	YGR229C	YKL112W	YGR223C	YDL078C
			YIR032C	YNL259C	YBR273C	YML079W	YLR248W	YDR362C
			YPL180W	YHR031C	YBR160W	YNR027W	YPR017C	YCL005W
			YLR052W	YPL019C	YMR199W	YMR261C	YDR303C	YKR086W
			YDR201W	YMR191W	YLR007W	YGR198W	YPL212C	YKL062W
			YDR508C	YKL109W	YMR145C	YOL020W	YGR240C	YMR205C
			YLR027C	YDR047W	YOR090C	YPR113W	YBR249C	YML125C
			YBR036C	YDL033C	YGR175C	YNR034W	YOR125C	YBR005W
			YDR487C	YPR163C	YDL150W	YLR361C-A	YDR493W	YJR123W
			YGR262C	YBR145W	YKL029C	YDL047W	YOR007C	YER156C
			YPL250C	YPL038W	YKR043C	YDL166C	YDR405W	YBL038W
			YHR122W	YDR429C	YPR134W	YER029C	YER056C	YLR153C
			YPL145C	YDR398W	YGR211W	YOR108W	YFL022C	YPR074C
			YML114C	YHR025W	YGR210C	YJR115W	YGR147C	YNL232W
			YDL198C	YOR012W	YGR285C	YDR167W	YCL058W-A	YFR036W
			YCR068W	YER147C	YOL073C	YDR498C	YGR247W	YDR304C
			YDR296W	YOR223W	YOR276W	YDR148C	YMR263W	YOR023C
			YOR025W	YLR403W	YNL289W	YLR401C	YPL057C	YDR441C
			YPR066W	YKL095W	YBR162C	YML018C	YFL014W	YPL183W-A
			YDL012C	YKL024C	YMR161W	YBR221C	YDR086C	YPL098C
			YDL067C	YJL097W	YNL193W	YOR117W	YDR298C	YMR002W
			YBL041W	YKL103C	YBR234C	YOR056C	YOR247W	YJR121W
			YDR502C	YBR091C	YPL246C	YAL044C	YEL066W	YDL129W
			YLR070C	YDL057W	YPR100W	YNL138W-A	YNL230C	YOL147C
			YHR163W	YKL085W	YNL134C	YPR075C	YER004W	YFL030W
			YOR246C	YBR196C	YOR229W	YMR262W	YHR049W	YBL015W
			YER150W	YDR510W	YIL046W	YHR161C	YBR126C	YNL290W
			YKL183W	YDR214W	YEL002C	YBR290W	YPL004C	YNL321W
			YNL116W	YIL077C	YER046W	YOL067C	YOR085W	YAL034C
			YDL123W	YPL094C	YHR117W	YCL039W	YBR198C	YNL221C
			YNL293W	YPR057W	YMR160W	YLR392C	YAL003W	YER034W
			YDL233W	YBR289W	YNL304W	YPL101W	YKL015W	YDR299W
			YBR001C	YKL064W	YPR108W	YDL159W	YJR131W	YBR068C
			YGL248W	YOR066W	YER045C	YIR001C	YDR204W	YHR001W
			YCL055W	YKL181W	YBR157C	YOR222W	YGR156W	YNL168C
			YDL004W	YDR533C	YBR111C	YCR004C	YBR054W	YGR243W
			YNL180C	YDR046C	YLR237W	YER043C	YNL158W	YGR248W
			YLR049C	YBR029C	YIL105C	YDL106C	YDR147W	YDR011W
			YBR105C	YDR055W	YKR077W	YDR200C	YML056C	YOR020C
			YOL052C-A	YBL001C	YAL055W	YLR043C	YDR309C	YIL006W
			YOR163W	YMR216C	YNL268W	YKR072C	YCL049C	YDR353W
			YER020W	YDL052C	YMR202W	YAL025C	YKL172W	YPL204W
			YKL045W	YOL093W	YER036C	YBR092C	YER063W	YGR253C
			YEL017W	YDR399W	YPL181W	YML008C	YMR217W	YNL189W
			YOR101W	YBR069C	YNL112W	YPL067C	YDR172W	YBL095W
			YPL157W	YLR432W	YMR246W	YPR034W	YNL216W	YBR202W
			YNR013C	YDR530C	YPL119C	YDR313C	YIL023C	YFR047C
			YER092W	YBL102W	YDL141W	YIL158W	YNL314W	YBR252W
			YDR163W	YGR155W	YNL263C	YOL078W	YGR245C	YER028C
			YOR001W	YPR152C	YDR294C	YIL074C	YNL223W	YMR177W
			YDR301W	YPL208W	YER185W	YPL077C	YDR054C	YHR007C
			YBR238C	YJR001W	YBL003C	YDR247W	YBL030C	YPR171W
			YGR231C	YPR041W	YIL138C	YKL091C	YOL129W	YOR065W
			YNL203C	YDL100C	YDL066W	YBL031W	YDL002C	YDL001W
			YDR252W	YKL170W	YML129C	YIR009W	YER023W	YNL310C
			YOL097C	YDL197C	YJL083W	YBR159W	YLR065C	YDL236W
			YDR111C	YJL026W	YOR230W	YIL108W	YEL063C	YGL237C
			YNL202W	YNL125C	YHR128W	YNL300W	YNL200C	YPR127W
			YPR154W	YNL215W	YML112W	YAL058W	YOL143C	YLR016C
			YBR049C	YNL186W	YHR009C	YGR191W
		14	YJL034W	YOL110W	YPR184W	YDL097C	YIL127C	YDR412W
			YPL104W	YDR065W	YBR288C	YBR003W	YDL111C	YOR081C
			YKL074C	YKL057C	YPL093W	YHR011W	YBR199W	YKL193C
			YKR008W	YDL126C	YNR035C	YFL037W	YER178W	YMR225C
			YPR063C	YDR428C	YJR135W-A	YNL214W	YDR246W-A	YIL044C
			YNL315C	YIL045W	YFR043C	YJL016W	YAL047C	YDL199C
			YBL091C-A	YDL072C	YBR008C	YOR049C	YGR180C	YKR075C
			YMR266W	YLR396C	YOR259C	YPR114W	YER005W	YBR006W
			YKL094W	YJR117W	YML051W	YPL224C	YPL066W	YOR250C
			YDR049W	YPL050C	YML015C	YLR141W	YER039C-A	YDR518W
			YMR009W	YIL040W	YDL235C	YGR284C	YCR082W	YCR028C-A
			YDR302W	YFR050C	YGL247W	YBR129C	YOR051C
		15	YPR193C	YML029W	YAL022C	YKL055C	YNL231C	YPL170W
			YNL323W	YGR255C	YLR028C	YDR488C	YGR258C	YNL308C
			YBR196C-B	YNL155W	YDR229W	YML011C	YOL066C	YLR376C
			YLR105C	YFL042C	YFL023W	YPR086W	YPL169C	YDL109C
			YMR227C	YBL097W	YLR135W	YKL168C	YDR520C	YMR198W
			YFL046W	YDR071C	YGR166W	YFR002W	YDR176W	YAL031C
			YDL156W	YPR101W	YDL243C	YLR110C	YPR036W-A	YKL061W
			YML009C	YHR172W	YMR148W	YGR203W	YBL028C	YBR267W
			YIR012W	YOR224C	YOL038C-A	YBR030W	YDL051W	YDR492W
		16	YKR060W	YER118C	YNL123W	YBL034C	YCL045C	YDL234C
			YGR261C	YPL253C	YOL036W	YFL048C	YMR221C	YJR064W
			YDL015C	YGR158C	YHR046C	YBR247C	YOR147W	YDL209C
			YOR166C	YDL167C	YCR053W	YBL069W	YDL063C	YBR253W
			YDR516C	YJR015W	YNL274C	YER109C	YDR270W	YDR169C
			YPR160W	YML128C	YML127W	YGR157W	YCR065W	YJL082W
			YBR279W	YJR092W	YDL155W	YHR135C	YLR373C	YHL006C
			YNL138W	YDR227W	YDR494W	YJR046W	YBR175W	YBL066C
			YDR430C	YBR229C	YKL171W	YAL041W	YDL145C	YLR361C
			YLR362W	YDR168W	YMR223W	YDL104C	YNL242W	YAL051W
			YPL097W	YER104W	YIL024C	YNL294C	YLR451W	YMR215W
			YJL099W	YDL239C	YOR113W	YDR190C	YML035C	YGR173W
			YMR208W	YNL292W	YML080W	YDR173C	YBR207W	YNL166C
			YBR233W	YDR483W	YGR197C	YPR058W	YBR122C	YGR169C-A
			YOL133W	YNL152W	YKL084W	YER114C	YBR264C	YLR026C
			YIR011C	YOR078W	YLR417W	YPL245W	YER155C	YLR077W
			YKR070W	YNL165W	YOL075C	YNL316C	YDL175C	YBR058C-A
			YDR486C	YNL281W	YHR137W	YPL047W	YBR034C	YNL099C
			YMR203W	YBR089C-A	YKL087C	YGR209C	YDR511W	YGL254W
			YDR437W	YIR026C	YIL110W	YKR065C	YGR215W	YDL212W
			YPL219W	YCL036W	YCR069W	YBR172C	YDR463W	YLR091W
			YMR264W	YIL152W	YFR004W	YBR016W	YFR003C	YLR130C
			YGL244W	YOL028C	YBR024W	YPR067W	YDR400W	YDL053C
			YPR129W	YIL007C	YKR020W
		17	YJR112W	YKR069W	YHR164C	YBR254C	YDR268W	YDR075W
			YDR440W	YMR154C	YDR113C	YJL061W	YJR042W	YDR137W
			YLR045C	YIL002C	YLR419W	YMR213W	YOR034C	YDR478W
			YOR145C	YJR014W	YBR187W	YDL171C	YLR407W	YPR011C
			YOR274W	YOR092W	YKL110C	YDR472W	YBL093C	YPL162C
			YDR152W	YOL032W	YBR223C	YOL117W	YDR527W	YLR405W
			YPR062W	YJR153W	YKL033W-A	YLR449W	YPR144C	YKR025W
			YDR192C	YIL121W	YPR168W	YOL077C	YOR272W	YLR244C
			YBR025C	YOR095C	YLR264W	YML106W	YKL009W	YPR016C
			YML022W	YDR524C	YPL126W	YDR101C	YBR154C	YMR127C
			YER053C	YML107C	YFR001W	YOR104W	YNL181W	YMR147W
			YML087C	YOL136C	YOL122C	YKL008C	YDR480W	YLR431C
			YPR085C	YOL010W	YPL149W	YBR283C	YML062C	YBR143C
			YBR192W	YKL004W	YDR221W	YLR129W	YER086W	YOL041C
			YOR206W	YGR235C	YEL038W	YGR220C	YNL220W	YER175C
			YMR253C	YBR291C	YDR453C	YER055C	YDL170W	YML119W
			YER169W	YOL095C	YDR083W	YBR043C	YLR015W	YJR138W
			YLR430W	YPR042C	YDR036C	YLR387C	YIL149C	YPR111W
			YOL115W	YER168C	YJR093C	YHR151C	YHR023W	YLR454W
			YJR061W	YDR103W	YKL041W	YEL017C-A	YCL050C	YDR415C
			YMR241W	YOL138C	YER076C	YBL068W	YER052C	YMR269W
			YPR110C	YIL008W	YKL058W	YPL013C	YLR118C	YDL059C
			YLR245C	YDL139C	YNL160W	YDR538W	YLR364W	YPR022C
			YMR259C	YKL113C	YOL154W	YNL218W	YPR013C	YLR433C
			YPL239W	YBR251W	YDL165W	YER127W	YHR024C	YDL201W
			YER082C	YOR205C	YDL153C	YIR021W	YLR017W	YBR248C
			YBR104W	YNL175C	YNL298W	YOL112W	YHR028C	YER093C
			YLR117C	YER030W	YPL242C	YKL126W	YPR019W	YDR212W
			YPR104C	YML068W	YJL092W	YMR278W	YOR118W	YBL018C
			YOL123W	YDR434W	YIR007W	YML006C	YNL137C	YPL151C
			YBL074C	YPL244C	YHR107C	YBL046W	YNL119W	YIL159W
			YPR112C	YKR063C	YJL033W	YLR047C	YKR024C	YIL107C
			YOR219C	YPL167C	YDL058W	YML065W	YDR181C	YMR218C
			YCR092C	YJR039W	YDL112W	YHL003C	YDR165W	YGL233W
			YDL232W	YOL044W	YDL157C	YPR147C	YCR034W	YLR246W
			YDR288W	YBR004C	YBR272C	YLR057W	YDR395W	YPL211W
			YCL063W	YPL210C	YDL098C	YIL139C	YIL097W	YPL123C
			YKL011C	YMR234W	YNL261W	YMR187C	YDR265W	YDR515W
			YOR037W	YMR130W	YNL206C	YER130C	YKR017C	YDL107W
			YFL049W	YDR257C	YDL089W	YOL017W	YLR088W	YDR110W
			YOL124C	YAL034W-A	YDL142C	YBR155W	YKR079C	YCR032W
			YER101C	YOR004W	YOR094W	YGR227W	YOR018W	YNR006W
			YDR068W	YHR002W	YLR025W	YOR043W	YFR005C	YFR006W
			YOR221C	YGR169C	YLR022C	YPR082C	YPR060C	YOR115C
			YEL029C	YKR030W	YHR038W	YLR097C	YBR166C	YOR253W
			YOR057W	YBR057C	YPL195W	YKL166C	YBL098W	YLR242C
			YPL069C	YDR056C	YDR118W	YBR228W	YKL077W	YEL062W
			YML060W	YDR465C	YLR014C	YCR054C	YML036W	YPL164C
			YPR091C	YDR180W	YPL174C	YDR291W	YKL014C	YDR081C
			YKR029C	YEL061C	YBR259W	YLR020C	YPL070W	YCL061C
			YDR141C	YIL005W	YOL114C	YPL124W	YDL003W	YBR097W
			YLR106C	YMR134W	YBL036C	YPR176C	YDR468C	YKL049C
			YDR236C	YLR238W	YPR120C	YOL022C	YPL086C	YGR195W
			YPL176C	YEL016C	YOL072W	YDR314C	YFL013C	YDL013W
			YDL190C	YDR473C	YDR499W	YOL144W	YIL036W	YBR177C
			YDR244W	YBR138C	YOR171C	YDL121C	YNL151C	YPL117C
			YCR035C	YDR361C	YPL150W	YBL037W	YBR176W	YOR162C
			YLR440C	YDR069C	YCR011C	YJR089W	YKL174C	YJR035W
			YPL012W	YML021C	YNL164C	YKL194C	YBR058C	YAL026C
			YBR038W	YHR159W	YNL192W	YMR200W	YOL018C	YPL202C
			YJR002W	YJR139C	YGR145W	YPL118W	YOR174W	YDR084C
			YOR279C	YEL018W	YOL113W	YFR039C	YNL115C	YAL016W
			YFL007W	YKR095W	YMR209C	YBL056W	YPL214C	YHR148W
			YGR200C	YIL002W-A	YPL133C	YOR217W	YPR185W	YLR418C
			YOR038C	YPR081C	YPR105C	YBL023C	YDR464W	YKL105C
			YER167W	YPL243W	YHR154W	YBL024W	YBR243C	YDR109C
			YPL045W	YNR030W	YPR029C	YDR300C	YOL090W	YLR068W
			YER099C	YOR016C	YMR212C	YBL061C	YOR160W	YBR275C
			YDR104C	YBR156C	YPR032W	YOL100W	YGR199W	YNL272C
			YNL258C	YPL007C	YDR108W	YOL016C	YFL025C	YLL006W
			YPL110C	YDL146W	YBR246W	YDR237W	YCL038C	YER143W
			YHR037W	YCR008W	YOR270C	YDR348C	YNL256W	YHR039C
			YJL014W	YPL092W	YDR501W	YDL134C	YDL133W	YDR448W
			YBR188C	YPL199C	YOL125W	YDR525W-A	YOR273C	YLR149C
			YDR161W	YLR262C	YDL005C	YPL107W	YKR016W	YNL280C
			YER002W	YPR180W	YBR217W	YKL122C	YPL234C	YCR009C
			YOR261C	YLR266C	YLR442C	YEL025C	YDL132W	YLR398C
			YKL173W	YGR237C	YPR106W	YJR050W	YJR122W	YFR045W
			YGR263C	YMR157C	YIL151C	YOL063C	YPL084W	YML076C
			YFR030W	YAL024C	YIL001W	YOL119C	YDR063W	YIL051C
			YOL107W	YFR042W	YLR270W	YBL078C	YDR276C	YLR251W
			YHR110W	YKL002W	YMR158C-A	YNL159C	YCR002C	YBL039W-B
			YLR103C	YKL007W	YEL005C	YDR196C	YGR181W	YOL088C
			YAL001C	YBR085C-A	YML105C	YBR101C	YEL024W	YHR132W-A
			YER183C	YOL008W	YKL003C	YDR308C	YPR045C	YPR188C
			YJR082C	YNL100W	YPL168W	YBL090W	YNR022C	YOR228C
			YKR096W	YGR163W	YNR021W	YOR036W	YKR003W	YDR135C
			YBR095C	YDL113C	YBR164C	YOR220W	YHR171W	YMR140W
			YOL049W	YPL193W	YNL126W	YOR249C	YCR094W	YDR198C
			YDR005C	YMR178W	YOR148C	YDR100W	YBR165W	YCR095C
			YER050C	YKR055W	YMR144W	YIL035C	YPR141C	YKR082W
			YER123W	YPL209C	YER051W	YDR197W	YGR183C	YPR028W
			YGL257C	YAL048C	YGR149W	YCR036W	YNL252C	YOL065C
			YOL048C	YLR058C	YIR034C	YBL081W	YDR006C	YIR010W
			YPL203W	YDR159W	YOR124C	YDL149W	YPL095C	YDR422C
			YNL176C	YDR001C	YOR227W	YPL254W	YPL227C	YER014W
			YDR266C	YML081C-A	YDR513W	YBR139W	YCR091W	YML110C
			YJR036C	YBR132C	YDL025C	YBL103C	YPL053C	YMR171C
			YHR029C	YDR354W	YNR004W	YDR275W	YIR022W	YBR128C
			YKL093W	YJR008W	YHR104W	YIL157C	YPR167C	YEL001C
			YKL121W	YNL199C	YER087W	YOR123C	YHR103W	YKL184W
			YKL116C	YMR005W	YOL003C	YHR003C	YLR372W	YHR149C
			YDR312W	YDL213C	YJL005W	YFR048W	YJR052W	YER095W
			YPL074W	YDL042C	YPL235W	YNR033W	YOR213C	YFR022W
			YFL041W	YDR142C	YOL087C	YIL085C	YNL238W	YGR264C
			YDR062W	YLR083C	YDR496C	YOL064C	YBR195C	YNL299W
			YBR203W	YLR084C	YPL115C	YOR156C	YNL101W	YLR393W
			YIL104C	YBR123C	YOR112W	YNL136W	YLR353W	YDL073W
			YDR175C	YGR238C	YDR456W	YGR177C	YBR121C	YKL179C
			YPR164W	YER044C	YLR050C	YLR426W	YMR252C	YPR018W
			YDR213W	YBL091C	YPL134C	YGL228W	YBR278W	YLR268W
			YGR208W	YGR232W	YOL130W	YDL138W	YKL005C	YDR277C
			YBL086C	YOL083W	YML064C	YNR067C	YDR470C	YJL088W
			YIL116W	YKR087C	YBR046C	YLR011W	YPL154C	YEL040W
			YPL128C	YBR056W	YER033C	YPR148C	YER069W	YPL026C
			YEL015W	YDR287W	YIL131C	YML074C	YJL073W	YAR002C-A
			YBR137W	YMR281W	YJL030W	YBR201W	YFR041C	YNL229C
			YHR004C	YMR010W	YBR287W	YGR205W	YPL087W	YOR027W
			YOL140W	YPL206C	YDR452W	YHR030C	YNL251C	YKL104C
			YJR096W	YNR061C	YMR210W	YGR241C	YIL122W	YGR178C
			YFR044C	YHR113W	YOR042W	YJL019W	YLR371W	YDL148C
			YER031C	YDR124W	YPR005C	YOR136W	YFL005W	YLR352W
			YPL005W	YDR228C	YLR127C	YDL045C	YOR062C	YFR052W
			YNR007C	YKL001C	YJR084W	YPR133C	YJR013W	YLR450W
			YPL063W	YDL074C	YPR118W	YHR138C	YOL015W	YPL155C
			YPL091W	YER122C	YDR345C	YDR346C	YHR142W	YDR352W
			YDR059C	YMR125W	YDR058C
		18	YLR010C	YER074W-A	YOR210W	YPL225W	YGR207C	YCL012C
			YBR062C	YDL108W	YDR305C	YJR094C	YOR238W	YPR070W
			YHR140W	YLR142W	YLR453C	YDL105W	YPR071W	YIL027C
			YCR020W-B	YHR101C	YNL129W	YJR097W	YCR043C	YEL051W
			YIL132C	YLR042C	YCR095W-A	YBR085W	YPL158C	YNL301C
			YMR132C	YMR260C	YNL253W	YGR154C	YKL114C	YML108W
			YBR088C	YBR257W	YKL063C	YOR158W	YER071C	YOL128C
			YKL006C-A	YLR441C	YFL034C-A	YER113C	YMR243C	YNL118C
			YKL090W	YDR195W	YDR254W	YDR466W	YNR063W	YBR185C
			YML005W	YDR088C	YBR167C	YMR193W	YBL026W	YBR087W
			YOR079C	YPL144W	YDR449C	YIR023W	YMR207C	YOR252W
			YDR140W	YHR047C	YGR246C	YLR363W-A	YDR179C	YLR404W
			YOR149C	YOL042W	YKR026C	YOL001W	YBR086C	YDR051C
			YOL002C	YDR531W	YIL050W	YDL211C	YCL056C	YKL047W
			YPL166W	YPR179C	YOL043C	YLR363C	YHR100C	YOR278W
			YOL101C	YOR021C	YDR184C	YPR186C	YPL052W	YOR039W
			YOR257W	YJR111C	YPL146C	YJL059W	YER112W	YAL027W
			YDR182W-A	YHR157W	YHR156C	YIR024C	YML050W	YBR244W
			YDR045C	YNL211C	YNR024W	YCR090C	YLR271W	YDR286C
			YPL071C	YDR469W	YBR168W	YBL019W	YPL096W	YLR360W
			YDR484W	YMR267W	YOL137W	YPL096C-A	YER041W	YPL088W
			YMR274C	YAL009W	YOR216C	YDR514C	YOR032C	YDR151C
			YJR044C	YNL320W	YOR152C	YJR034W	YLR125W	YLR359W
			YJL096W	YGR221C	YOR044W	YDR160W	YPR135W	YDR245W
			YHR169W	YNL191W	YNL132W	YDL030W	YNL182C	YLR115W
			YNL110C	YKL099C	YNL234W	YNL225C	YFL028C	YBR141C
			YER128W	YKR088C	YHR109W	YJR007W	YPL216W	YDR454C
			YGR172C	YOR111W	YLR064W	YKR074W	YHR147C	YKL108W
			YDR280W	YKL185W	YOR047C	YKL042W	YJR010W	YCL004W
			YPL100W	YML104C	YOR040W	YOR280C	YPL191C	YLR250W
			YDL044C	YBR258C	YOL009C	YBR041W	YPL173W	YDL237W
			YJR032W	YBR056W-A	YAR020C	YBL035C	YLR021W	YDR139C
			YOL025W	YOR074C	YML061C	YGR271W	YMR162C	YLR145W
			YIR031C	YOR022C	YCR021C	YOR232W	YGL229C	YBR096W
			YPL194W	YPL122C	YOL094C	YDL018C	YCL047C	YPL020C
			YMR001C	YBR163W	YCR024C	YPL116W	YER068W	YOL045W
			YDR295C	YBR073W	YOL033W	YDR306C	YKL078W	YKR018C
			YPL138C	YKL125W	YDR539W	YJR137C	YER070W	YPL043W
			YPL042C	YBL014C	YAR019C	YKR005C	YDL054C	YMR233W
			YLR001C	YML003W	YPR116W	YDL194W	YLL003W	YPL153C
			YLL001W	YDR356W	YGR184C	YLR368W	YBR044C	YNL127W
			YJR006W	YNR023W	YDR182W	YMR258C	YPR162C	YDL206W
			YDR219C	YIL068C	YJR132W	YGR212W	YHR121W	YNL217W
			YOL142W	YNL111C	YGR206W	YDL120W	YPL112C	YER180C-A
			YDL119C	YAR002W	YKR068C	YML097C	YBR236C	YPL103C
			YLR066W	YKR083C	YKR078W	YML095C	YPR140W	YDR067C
			YBR110W	YML096W	YPL255W	YER149C	YDR439W	YHR118C
			YBL063W	YPL184C	YEL056W	YBL060W	YPL152W	YNL187W
			YIL150C	YKL092C	YBL079W	YBR055C	YJR134C	YPL006W
			YKL124W	YPL139C	YER107C	YIL147C	YOR017W	YKR001C
			YAL017W	YER067W	YNL224C	YDR117C	YER015W	YMR282C
			YPL023C	YGR266W	YLR114C	YBR274W	YOL146W	YKR054C
			YER100W	YER148W	YKR035W-A	YDL092W	YPL215W	YDR089W
			YBR131W	YBR237W	YLR126C	YLR033W	YOL080C	YDR057W
			YKR028W	YER105C	YLR087C	YER184C	YBR114W	YPR189W
			YIL031W	YNR029C	YLR144C	YOL089C	YOR256C	YOR165W
			YMR224C	YJL095W	YBR102C	YGR171C	YDR217C	YIL026C
			YBR281C	YPR072W	YMR179W	YLR260W	YDL017W	YNL133C
			YPL120W	YIL128W	YPR097W	YOL023W	YDR485C	YBR026C
			YDL200C	YEL013W	YBL052C	YLL004W	YNL188W	YLR082C
			YBR094W	YIL117C	YER111C	YJR068W	YNR032C-A	YPR068C
			YER007W	YER022W	YBL067C	YDR292C	YOL056W	YDR090C
			YCR023C	YIL095W	YEL064C	YPR056W	YJR133W	YKL075C
			YMR239C	YLR239C	YIR025W	YMR228W	YPR109W	YLR243W
			YMR204C	YBR028C	YPL072W	YLR067C	YBR074W	YDL176W
			YNL219C	YDR138W	YLR241W	YDR351W	YCL002C	YDL115C
			YDR289C	YLR148W	YIL096C	YBR227C	YLR143W	YDR307W
			YBR216C	YAL010C	YKL189W	YJL071W	YOR269W	YHR128W
			YJR110W	YOR058C	YDR085C	YPL140C	YGL250W	YDR458C
			YKR098C	YJL087C	YOR093C	YKR099W	YFL004W	YPL125W
			YLR240W	YER124C	YDR082W	YDR258C	YMR188C	YDR283C
			YMR231W	YHR152W	YIL164C	YIL146C	YNR069C	YDL117W
			YMR128W	YGL242C	YBR200W	YPR069C	YCR083W	YIL098C
			YDL177C	YLR023C	YDR222W	YOR106W	YMR240C	YGR165W
			YBL025W	YER078C	YPL030W	YOL054W	YDR279W	YKR027W
			YDR132C	YBL051C	YOL076W	YDR255C	YFL029C	YFR021W
			YDR404C	YOL148C	YER061C	YMR255W	YBR183W	YDR284C
			YLR107W	YPR021C	YKL072W	YDR532C	YMR155W	YEL004W
			YOR020W-A	YJL003W	YPL065W	YJL060W	YDR179W-A	YIL049W
			YFR007W	YGR179C	YKR004C	YKR089C	YDR121W	YNL257C
			YLR032W	YMR257C	YKL048C	YDR194C	YER001W	YKL010C
			YML023C	YOR233W	YBL104C	YJL085W	YDL077C	YOR046C
			YDR061W	YIL070C	YEL006W	YDL241W	YMR011W	YNR059W
			YOR209C	YMR220W	YPL032C	YPR119W	YLL007C	YKR071C
			YPR088C	YML088W	YKL039W	YMR166C	YNL197C	YLR357W
			YHR167W	YPR169W	YCR044C	YPR004C	YLR008C	YKR100C
			YOR244W	YLR443W	YNL271C	YPR055W	YLR003C	YLR009W
			YGR282C	YER126C	YER174C	YDR427W	YNL108C	YPL078C
			YBR065C	YDL207W	YNL131W	YPL064C	YOR089C	YIL124W
			YFR049W	YPR020W	YDL043C	YHR170W	YHR108W	YAL056W
			YIL145C	YOL139C	YML098W	YHR036W	YLR051C	YOR239W
			YDR017C	YDR293C
		19	YCL057W	YKL073W	YBR220C	YOL013C	YOR151C	YPL190C
			YBL047C	YPL240C	YPL141C	YER075C	YBL042C	YER091C
			YJL080C	YBR059C	YDL035C	YIL140W	YDL093W	YIL125W
			YIL126W	YCR033W	YGR270W	YDR122W	YML034W	YGL252C
			YEL055C	YBR017C	YNL313C	YOR127W	YHR111W	YOR243C
			YJR152W	YBR007C	YKL023W	YDL238C	YAR003W	YOR067C
			YER016W	YIL144W	YBL010C	YOR195W	YPR025C	YER090W
			YMR167W	YLR086W	YPR089W	YGR170W	YLR024C	YBR225W
			YOL145C	YDL240W	YER060W	YIL038C	YPR178W	YNL167C
			YPR115W	YDR479C	YEL052W	YLR253W	YDR409W	YDR207C
			YIL156W	YHR150W	YIL039W	YLR005W	YMR153W	YCL064C
			YHR048W	YMR219W	YGL245W	YLR397C	YER141W	YBR280C
			YPR190C	YOR155C	YNL172W	YPL022W	YBL085W	YML081W
			YHR102W
		20	YOR006C	YIL034C	YDL110C	YDR529C	YMR181C	YBR053C
			YER037W	YDL127W	YFR017C	YPL229W	YER062C	YER079W
			YCR024C-A	YER053C-A	YJR048W	YPR149W	YML001W	YBR052C
			YOL108C	YPR165W	YDL128W	YDR070C	YPR051W	YKR076W
			YBR162W-A	YLR079W	YKL069W	YOR052C	YDL192W	YGR167W
			YOR215C	YNL185C	YDR116C	YGR251W	YDR019C	YGR193C
			YDR246W	YKL117W	YDR233C
		21	YNR026C	YNR031C	YOL062C	YKR022C	YNL297C	YKR023W
			YDR205W	YGR274C	YHR166C	YGR275W	YFR038W	YKR006C
			YNR032W	YML103C	YOR260W	YPL003W	YKL012W	YCR071C
			YER040W	YOR197W	YOR002W	YDL204W	YKR062W	YDR052C
			YLR019W	YDR251W	YPL159C	YKL100C	YNL317W	YPL228W
			YDL027C	YNL236W	YER173W	YGL246C	YMR238W	YHR133C
			YOR103C	YOR262W	YNL262W	YKR002W	YOR035C	YDL031W
			YBR070C	YLR383W	YPR094W	YDL203C	YDR358W	YOR098C
			YPL015C	YBR230W-A	YDR174W	YAL030W	YKL013C	YGR249W
			YLR154C	YOR097C	YNL177C	YKR081C	YOR164C	YPL129W
			YAR018C	YJR099W	YCL031C	YGR230W	YMR150C	YOR258W
			YPL051W	YBR282W	YPL046C	YPR155C	YBR161W	YML055W
			YPL148C	YKL119C	YOR064C	YPL039W	YDR115W	YDR281C
			YER042W	YDL160C-A	YBR152W	YMR251W-A	YBR233W-A	YCL035C
			YOL071W	YLR421C	YKR085C	YGR233C	YPL076W	YBR284W
			YDR397C	YBR037C	YEL039C	YDR191W	YLR254C	YDL217C
			YPR095C	YDL065C	YPL083C	YKR036C	YPR084W	YKL106W
			YNL307C	YNL306W	YOR120W	YLR089C	YEL065W	YGR257C
			YBR271W	YOR060C	YKL040C	YPL001W	YPR128C	YPL002C
			YBL089W	YPL236C	YDR123C	YDR347W	YPL014W	YKR067W
			YDL099W	YPL196W	YBR194W	YAR015W	YJL025W	YIL092W
			YIL094C	YNL201C	YCL059C	YBL088C	YLR034C	YPR061C
			YNL291C	YNL311C	YDL154W	YDR495C	YOR075W	YOR245C
			YNL273W	YOR076C	YBR125C	YDR166C	YDR259C	YOL141W
			YMR211W	YJR051W	YMR268C	YNR028W	YPL068C	YER006W
			YLR098C	YNL106C	YLR069C	YIL118W	YMR185W	YBR111W-A
			YER059W	YPL099C	YDR235W	YPR073C	YML077W	YOR137C
			YPL172C	YHR175W-A	YDL135C	YNL146W	YIL111W	YDR016C
			YBL050W	YPL213W	YPR107C	YNL222W	YPR166C	YMR152W
			YNR034W-A	YJL001W	YPL218W	YEL012W	YHR123W	YDL219W
			YOL077W-A	YMR256C	YLR038C	YLR395C	YAL008W	YDR459C
			YPR009W	YDR248C	YDL130W-A	YKL016C	YDR003W	YPR196W
			YDR357C	YHR017W	YJL031C	YER142C	YCR047C
		22	YAL020C	YMR276W	YPR182W	YCR046C	YCR048W	YIL153W
			YCR060W	YIL154C	YCL009C	YLR040C	YER177W	YDR155C
			YNL208W	YLR390W-A	YFL038C	YKL056C	YKL059C	YML030W
			YOR091W	YBR135W	YOR157C	YLR109W	YPR093C	YPR183W
			YCL010C	YKR049C	YER153C	YDR231C	YML012W	YDR411C
			YFL045C	YDL048C	YML058W	YML028W	YBL064C	YPL127C
			YPL111W	YCL043C	YPL049C	YEL046C	YDR188W	YHR033W
			YAL061W	YGR268C	YLR375W	YLR439W	YIL033C	YCR073W-A
			YER064C	YER094C	YMR149W	YPR065W	YDR143C	YIL065C
			YPL247C	YAL032C	YPL028W	YMR214W	YFL031W	YLR044C
			YLR354C	YFL016C	YNR018W	YDL086W	YJR070C	YDR226W
			YHR174W	YLR137W	YOL026C	YOL005C	YPR174C	YER120W
			YKR007W	YBR269C	YMR226C
		23	YLR150W	YDR156W	YMR222C	YCR051W	YDR408C	YPL037C
			YAL046C	YCR087C-A	YEL044W	YEL058W	YCL025C	YBR222C
			YLR258W	YBL082C	YMR006C	YGR254W	YEL060C	YCR012W
			YAL038W	YNL277W	YCR076C	YPL048W	YDR476C	YBL021C
			YMR236W	YBL006C	YLR059C	YML113W	YNL322C	YHR008C
			YOL038W	YPL252C	YER083C	YCL034W	YAL012W	YBR213W
			YCR086W	YKR044W	YOR083W	YAL042W	YBR261C	YML102W
			YDL085C-A	YMR244C-A	YIL135C	YER146W	YDR482C	YLR350W
			YKR045C	YGR202C	YNR014W	YGR159C	YOR063W	YLR355C
			YNL178W	YLR075W	YOL040C	YLR029C	YPL131W	YLR094C
			YER145C	YNL240C	YEL036C	YPL232W	YDR158W	YBR268W
			YDL144C	YNR017W	YPR037C	YIR035C	YBR231C	YJL062W-A
			YKR046C	YDR462W	YIL136W	YDL174C	YHR183W	YAL060W
			YAL013W	YBL058W	YBR127C	YFR037C	YEL059C-A	YIL047C
			YBR197C	YBR262C	YLR234W	YKR066C	YGL236C	YCR063W
			YLR121C	YBR265W	YNL282W	YOR077W	YPR036W	YAL039C
			YBR093C	YIL022W	YCR061W	YER058W	YDL046W	YKL060C
			YDR050C
